# Supplementary material for: The Genetic Architecture of the Genome-Wide Transcriptional Response to ER Stress in the Mouse
Source: PLoS Genet. 2015 Feb 4;11(2):e1004924. doi: 10.1371/journal.pgen.1004924 (PMC4412289; doi:10.1371/journal.pgen.1004924)
Supplement: S1 Table — (XLSX) [file pgen.1004924.s004.xlsx]

## Sheet: Supp Table 1- ER stress induced
SUPPLEMENTAL TABLE 1 - ER stress-induced genes
				upregulated (1), downregulated (-1), unchanged (0)									Log2(TM/control) replicates
Ensembl ID	ID	Symbol	# of strians upregulated	B6	129	NOD	NZO	CAST	PWK	WSB	AJ		129	129	129	B6	B6	NOD	NOD	NOD	NZO	NZO	NZO	PWK	PWK	PWK	WSB	WSB	WSB	AJ	AJ	AJ	CAST	CAST
ENSMUSG00000030166	MGI:101949	Rad52	8	1	1	1	1	1	1	1	1		1.21153	1.08727	1.10564	0.905629	0.85901	1.38773	1.38266	1.33217	1.33298	1.1416	1.07735	1.83236	1.31829	1.25734	1.38182	1.16666	1.25135	1.39388	1.62442	1.38942	1.04015	0.943629
ENSMUSG00000052155	MGI:102806	Acvr2a	8	1	1	1	1	1	1	1	1		0.712323	0.70336	0.925717	0.708581	0.636987	0.885064	0.748619	0.705085	1.1658	0.953502	0.489788	0.510905	0.706911	0.713489	0.730491	0.603386	0.255002	0.871104	0.395561	0.599279	0.971465	0.723369
ENSMUSG00000028059	MGI:103264	Arhgef2	8	1	1	1	1	1	1	1	1		0.48119	0.637903	0.789757	0.66871	0.59098	0.842444	0.855877	0.818643	0.825016	0.885663	1.16833	0.885397	0.949763	1.07894	0.468697	0.681808	0.85972	0.857878	0.351311	1.1123	0.667085	0.674154
ENSMUSG00000002983	MGI:103289	Relb	8	1	1	1	1	1	1	1	1		1.09619	1.13462	0.857432	1.51278	1.17181	1.38139	1.3283	1.36024	1.54241	1.47355	1.87114	1.96564	1.88584	1.94985	1.48375	1.37001	1.58658	1.3282	1.79951	1.62258	1.10642	1.03214
ENSMUSG00000027438	MGI:104562	Napb	8	1	1	1	1	1	1	1	1		1.77819	1.67908	2.03072	2.26246	2.05201	1.64359	1.90217	1.7639	2.57052	2.56384	2.10198	1.59517	1.63974	1.58807	2.19273	1.97507	2.03325	3.20316	2.6348	2.69483	1.86912	1.80942
ENSMUSG00000021266	MGI:104630	Wars	8	1	1	1	1	1	1	1	1		0.417236	0.842528	0.725839	0.603373	0.628117	0.75086	0.796304	0.669971	0.879164	0.848614	0.855517	0.913488	0.771345	0.718918	0.616181	0.671891	0.863203	0.848557	0.856411	0.835175	0.734887	0.790192
ENSMUSG00000027832	MGI:104641	Ptx3	8	1	1	1	1	1	1	1	1		1.896	1.5335	1.53831	1.79444	1.78734	1.38383	1.57362	1.52413	1.66773	1.53698	2.44191	1.41714	1.31862	1.53246	1.64766	1.61399	1.60259	1.95956	1.96074	2.23399	1.01392	0.864405
ENSMUSG00000021025	MGI:104741	Nfkbia	8	1	1	1	1	1	1	1	1		1.05106	1.0265	0.872873	1.73442	1.44378	1.46311	1.48601	1.56158	1.6051	1.58634	2.08147	2.04399	1.85314	1.91498	1.51825	1.48516	1.52701	1.8261	2.01784	2.02189	0.973279	1.10083
ENSMUSG00000022742	MGI:104841	Cpox	8	1	1	1	1	1	1	1	1		1.33591	1.39277	1.49	1.60959	1.36899	1.35519	1.38094	1.45003	1.48693	1.46474	1.94605	1.40744	1.41063	1.61336	1.61144	1.67412	1.35361	1.47828	0.647421	1.58453	1.41845	1.29474
ENSMUSG00000025823	MGI:104864	Pdia4	8	1	1	1	1	1	1	1	1		1.13253	1.21742	1.22888	1.76541	1.65234	1.63755	1.58074	1.58048	1.78911	1.73596	2.01719	1.31709	1.26368	1.26345	1.97585	1.94743	2.08717	1.67281	1.53922	1.69934	1.46455	1.41333
ENSMUSG00000056216	MGI:104982	Cebpg	8	1	1	1	1	1	1	1	1		1.48675	1.52546	1.53763	1.09237	1.02707	1.02673	1.01723	1.05081	1.58862	1.42858	1.39191	1.39833	1.28344	1.26216	1.5122	1.24264	1.15403	1.37122	1.32073	1.06736	1.15293	0.93463
ENSMUSG00000041096	MGI:106244	Tspyl2	8	1	1	1	1	1	1	1	1		0.176168	0.670762	0.707268	0.657959	0.715933	0.852511	0.786846	0.622315	0.725748	0.76756	0.803381	0.856592	0.850115	0.841623	0.86054	0.913987	1.04271	0.789249	0.735543	0.864106	1.00905	0.937293
ENSMUSG00000022241	MGI:106314	Tars	8	1	1	1	1	1	1	1	1		0.903725	0.779009	0.730669	0.630512	0.637967	0.52132	0.606836	0.57413	0.745523	0.760046	1.1769	0.897779	0.851013	0.958199	0.748508	0.793133	0.794526	0.566806	0.719118	0.844219	0.576997	0.582039
ENSMUSG00000039485	MGI:106393	Tspyl4	8	1	1	1	1	1	1	1	1		1.16206	1.4077	1.45007	1.16966	1.20203	1.60527	1.69153	1.47528	1.36008	1.25905	1.11219	1.67992	1.50237	1.77892	1.42551	1.20985	1.20045	1.79088	1.19865	1.77682	1.38842	1.50725
ENSMUSG00000037887	MGI:106626	Dusp8	8	1	1	1	1	1	1	1	1		0.405712	1.00035	0.951573	0.709015	0.655976	1.15967	1.03941	1.0917	1.29464	1.14694	1.28614	1.0166	0.963153	1.06698	1.08974	0.974971	1.05731	1.35222	0.939919	1.23846	0.685146	0.833219
ENSMUSG00000022884	MGI:106906	Eif4a2	8	1	1	1	1	1	1	1	1		1.32826	0.994822	0.959328	1.01738	0.923219	0.869889	0.765757	0.675494	1.0827	1.06665	1.00893	1.025	0.920943	0.836728	1.49351	1.08884	0.998771	1.16631	1.17684	0.949557	1.05904	0.816371
ENSMUSG00000022508	MGI:107187	Bcl6	8	1	1	1	1	1	1	1	1		0.602592	0.759877	0.857367	1.20296	1.17379	0.637844	0.908425	0.8889	1.16366	0.947495	0.405834	0.987262	1.18878	1.13925	0.662174	0.944813	0.471988	1.14813	0.75821	0.787538	0.728479	0.754963
ENSMUSG00000022136	MGI:107373	Dnajc3	8	1	1	1	1	1	1	1	1		1.41994	1.54013	1.72463	1.69401	1.56955	1.38673	1.34342	1.32241	1.54562	1.50676	1.38675	1.52718	1.58336	1.54636	1.70206	1.70104	1.40227	1.72627	1.34124	1.54188	1.44942	1.32954
ENSMUSG00000022144	MGI:107430	Gdnf	8	1	1	1	1	1	1	1	1		0.68685	1.0005	0.96618	0.826608	0.806714	0.951488	0.937733	1.01747	1.40156	1.31772	1.13735	1.95079	1.80156	1.63986	1.51568	1.5096	1.73676	1.76683	1.43136	1.59149	1.49496	1.33162
ENSMUSG00000029377	MGI:107508	Ereg	8	1	1	1	1	1	1	1	1		0.988318	1.09177	1.37792	1.11397	1.10889	1.04329	0.961744	0.698068	1.72173	1.75542	0.754519	1.88116	1.97574	1.63608	1.30854	1.0162	0.340222	1.67839	1.30995	1.00985	1.44091	1.37186
ENSMUSG00000024843	MGI:107760	Chka	8	1	1	1	1	1	1	1	1		1.0237	0.824226	0.62526	0.816135	0.652008	0.736774	0.477734	0.69217	0.801543	0.548572	0.675217	1.41632	0.999354	0.943759	0.936162	0.940437	0.78077	0.937922	1.15765	0.820025	0.74214	0.462094
ENSMUSG00000015312	MGI:107776	Gadd45b	8	1	1	1	1	1	1	1	1		1.07063	0.982332	0.607481	0.984429	0.903508	0.942781	0.929264	1.03375	0.948449	0.889134	1.79446	1.32556	1.09301	1.31696	1.60809	1.64088	1.80274	0.830475	1.51682	1.29863	0.69808	0.991629
ENSMUSG00000036390	MGI:107799	Gadd45a	8	1	1	1	1	1	1	1	1		4.11916	3.63413	3.43494	2.84338	2.87494	2.87653	2.90021	3.03539	3.67771	3.51728	4.54227	4.15126	3.82994	4.20452	3.87455	3.78912	4.03028	3.41796	4.11497	3.93233	2.97366	2.79527
ENSMUSG00000032115	MGI:108030	Hyou1	8	1	1	1	1	1	1	1	1		0.98952	1.32476	1.50568	1.85708	1.71259	1.69698	1.6568	1.70265	1.8219	1.82801	2.32251	1.52457	1.54136	1.73144	1.52456	1.75009	1.91947	1.6618	1.20455	1.98563	1.33975	1.37573
ENSMUSG00000036432	MGI:108062	Siah2	8	1	1	1	1	1	1	1	1		1.71754	1.73744	1.34813	1.45736	1.28834	1.48371	1.50129	1.41549	1.4664	1.44228	1.41694	2.00114	1.72569	1.58444	1.73936	1.72121	1.58695	1.57816	2.07007	1.41504	1.41304	1.28433
ENSMUSG00000029380	MGI:108068	Cxcl1	8	1	1	1	1	1	1	1	1		1.8899	1.7437	1.99525	4.04684	4.18946	3.90216	3.81001	3.41966	4.15811	4.16106	3.90228	5.19764	5.19006	4.84294	4.6108	4.02184	4.07822	4.23553	4.59942	4.0221	4.30642	4.48858
ENSMUSG00000026475	MGI:108407	Rgs16	8	1	1	1	1	1	1	1	1		0.639749	0.722611	0.67213	0.753985	0.690257	0.688992	0.774562	0.615574	1.13565	1.08825	1.28025	1.35017	1.20672	1.21297	0.687471	0.718212	0.696041	0.964746	0.723705	0.976286	0.541522	0.698985
ENSMUSG00000025408	MGI:109247	Ddit3	8	1	1	1	1	1	1	1	1		4.38646	3.97096	3.74613	3.07712	3.33931	3.4801	3.69386	3.68325	4.06242	3.94296	4.95049	3.99946	3.78205	4.06265	4.07752	4.19321	4.49083	3.55261	4.62066	4.16805	3.49944	3.64371
ENSMUSG00000023087	MGI:109382	Ccrn4l	8	1	1	1	1	1	1	1	1		1.01286	1.17745	0.739455	1.16564	1.02604	1.24071	1.03292	1.07093	1.53523	1.37553	1.02519	1.78253	1.54366	1.41261	1.76966	1.30258	1.00687	1.6854	1.67885	1.05463	1.29366	1.2041
ENSMUSG00000026628	MGI:109384	Atf3	8	1	1	1	1	1	1	1	1		3.0002	2.68259	2.80027	3.09627	2.75957	2.48888	2.51519	2.6592	3.24772	3.12687	3.77203	4.07658	3.98556	4.24962	3.07929	3.01543	3.27655	3.68712	3.30174	3.86877	3.22261	3.13644
ENSMUSG00000056749	MGI:109495	Nfil3	8	1	1	1	1	1	1	1	1		2.2658	2.28232	2.02409	1.85105	1.7027	2.11074	2.16768	2.20695	2.36933	2.28574	2.63866	2.55493	2.47501	2.43229	2.65256	2.54053	2.5922	1.9969	2.4434	2.15532	2.05074	1.98382
ENSMUSG00000055116	MGI:1096381	Arntl	8	1	1	1	1	1	1	1	1		0.543135	0.634114	0.760914	0.572153	0.53358	0.728705	0.782019	0.651648	0.910821	0.977776	0.838191	0.938359	1.01757	0.986845	1.07538	0.887684	0.747026	1.09867	0.777748	0.879672	0.944466	0.786036
ENSMUSG00000022676	MGI:1096393	Snai2	8	1	1	1	1	1	1	1	1		2.04721	2.13466	2.33613	1.39604	1.57975	1.63948	1.92364	1.44859	2.10645	2.08037	1.10233	1.65086	1.54246	1.23838	2.06123	1.90209	1.33013	2.15312	2.23209	1.50422	1.35813	1.15188
ENSMUSG00000029371	MGI:1096868	Cxcl5	8	1	1	1	1	1	1	1	1		1.89685	1.45776	1.51719	2.26041	2.32015	2.75495	2.67468	2.44371	2.76717	2.7588	2.10444	3.53132	3.39106	3.14754	2.68524	2.31289	1.80357	2.79044	3.05228	2.38032	2.22689	1.93844
ENSMUSG00000030103	MGI:1097714	Bhlhe40	8	1	1	1	1	1	1	1	1		0.71388	0.780427	0.693579	0.737421	0.708042	1.17474	1.184	1.06181	1.23725	1.32394	1.25396	1.07204	1.10941	1.00276	1.19695	1.1489	1.00857	1.04795	0.709079	0.940415	1.24388	1.20235
ENSMUSG00000053334	MGI:1098550	Ficd	8	1	1	1	1	1	1	1	1		0.448499	0.507783	0.404996	0.832574	0.745247	0.801535	0.761308	0.969986	0.786317	0.792053	0.778916	0.788283	0.677711	0.716566	0.80208	0.797985	0.805888	0.42236	0.309178	0.739556	0.611728	0.604009
ENSMUSG00000020385	MGI:1098551	Clk4	8	1	1	1	1	1	1	1	1		1.09752	0.885877	0.889078	0.730713	0.819362	0.678454	0.643949	0.696976	0.8533	0.765617	1.15765	0.863949	0.769496	0.781454	1.37019	1.01955	1.16268	0.781649	0.981485	0.782896	0.96647	0.698687
ENSMUSG00000021701	MGI:1099790	Plk2	8	1	1	1	1	1	1	1	1		0.413462	0.658032	0.576438	0.984918	0.942953	0.659564	0.648294	0.620381	0.924144	0.975795	0.780727	1.55299	1.53227	1.44727	1.24618	1.17511	1.18801	1.56272	1.40981	1.49361	0.872363	0.858637
ENSMUSG00000031297	MGI:1100521	Slc7a3	8	1	1	1	1	1	1	1	1		1.00839	1.00554	0.803139	0.927073	0.722284	0.997278	0.962011	0.573638	1.09249	1.27501	0.915257	1.48084	1.29256	1.14793	0.996381	0.825596	0.41973	1.39493	1.60172	1.0699	0.831646	0.85209
ENSMUSG00000023947	MGI:1194908	Nfkbie	8	1	1	1	1	1	1	1	1		0.407243	0.81791	0.618576	0.844682	0.725246	1.55196	1.4883	1.46093	1.18625	1.14005	1.52265	1.63789	1.63322	1.60826	1.07001	1.39033	0.745614	1.47292	1.41086	1.53804	0.771658	0.990785
ENSMUSG00000044763	MGI:1196261	Rg9mtd1	8	1	1	1	1	1	1	1	1		1.34648	1.25053	1.02181	0.992834	0.961129	0.787754	0.650342	0.636292	1.00545	0.978431	1.00762	1.10818	0.915418	0.903156	1.55217	1.46368	1.00509	1.07365	1.19192	0.928825	0.762896	0.838085
ENSMUSG00000019850	MGI:1196377	Tnfaip3	8	1	1	1	1	1	1	1	1		0.630355	0.958117	1.08722	1.97872	1.78302	2.16189	1.95277	1.97271	2.42636	2.52129	2.55424	2.57464	2.73108	2.73881	1.49452	1.48665	1.5513	2.37113	1.69946	2.35581	1.9427	2.11037
ENSMUSG00000022864	MGI:1196400	D16Ertd472e	8	1	1	1	1	1	1	1	1		0.659453	0.810078	0.792057	0.44338	0.591221	1.11742	1.34322	1.26227	1.04248	1.32073	0.982802	0.681848	0.901808	0.85587	0.702315	0.691277	0.479013	1.00867	0.759693	0.641359	0.857988	0.84748
ENSMUSG00000032000	MGI:1197007	Birc3	8	1	1	1	1	1	1	1	1		0.431014	0.643369	0.905533	1.04693	0.949675	1.81352	1.62845	1.49316	1.72732	1.79309	1.48635	2.12463	2.10471	2.01452	0.95464	0.831064	0.565132	1.65706	1.46076	1.6221	0.995156	0.86908
ENSMUSG00000057367	MGI:1197009	Birc2	8	1	1	1	1	1	1	1	1		1.08018	0.954386	0.782169	1.01675	0.978265	1.03078	0.844927	0.796179	1.10326	0.981981	1.05431	0.730001	0.680729	0.591799	0.969618	0.725911	0.875738	1.07853	0.958804	0.87701	0.627611	0.570559
ENSMUSG00000057895	MGI:1277119	Zfp105	8	1	1	1	1	1	1	1	1		1.30147	1.20511	1.0155	1.1065	0.980487	0.756979	0.84809	1.05241	1.30865	1.13989	1.5065	1.66255	1.38584	1.41408	1.76734	1.43648	1.51975	1.12079	1.13929	1.33533	0.771334	0.730696
ENSMUSG00000001627	MGI:1316717	Ifrd1	8	1	1	1	1	1	1	1	1		1.60464	1.30916	0.964833	1.23013	1.14742	0.972368	0.754389	0.793308	1.3847	1.38395	1.43223	1.86909	1.65044	1.52784	1.66545	1.55866	1.28727	1.3411	1.61184	1.21616	1.05996	0.855425
ENSMUSG00000020964	MGI:1329016	Sel1l	8	1	1	1	1	1	1	1	1		0.767339	0.982659	1.61857	1.73982	1.63678	1.48112	1.55187	1.3937	1.77539	1.80454	1.30502	1.25435	1.46808	1.4812	1.35739	1.5267	1.11935	2.02309	1.1249	1.73159	1.61954	1.68247
ENSMUSG00000026166	MGI:1329031	Ccl20	8	1	1	1	1	1	1	1	1		2.1109	1.77514	2.0027	5.0858	4.83481	4.0676	4.15954	4.17417	4.63098	4.36019	5.2349	5.13121	4.94591	4.94659	5.36702	4.88584	5.06625	4.80794	5.24946	5.12195	4.38591	4.1157
ENSMUSG00000023045	MGI:1332226	Soat2	8	1	1	1	1	1	1	1	1		2.05671	1.92374	1.61002	1.49961	1.33082	1.85848	2.0228	1.98977	2.51882	2.01972	2.42013	2.1288	1.88582	1.63867	2.17294	2.47937	2.37873	1.11937	1.3182	1.14057	1.64434	2.13458
ENSMUSG00000027822	MGI:1332247	Slc33a1	8	1	1	1	1	1	1	1	1		0.671633	0.687738	0.721604	0.792448	0.757316	0.68747	0.778776	0.558487	0.558269	0.755597	0.447205	0.57082	0.763587	0.4564	0.585558	0.547971	0.204228	0.844205	0.0682572	0.490483	0.866632	0.782153
ENSMUSG00000028972	MGI:1333786	Car6	8	1	1	1	1	1	1	1	1		3.13018	2.85091	3.02854	0.758202	0.731034	1.26262	1.45298	1.16948	2.34523	2.61774	2.60057	2.60009	2.14479	2.26265	1.75747	1.53761	1.52242	1.84652	2.8601	2.3436	1.30366	1.57075
ENSMUSG00000050370	MGI:1333869	Ch25h	8	1	1	1	1	1	1	1	1		1.6869	1.76163	1.46897	1.68592	1.47334	1.68873	1.80713	1.24175	2.23353	2.29653	1.17932	2.44614	2.5066	1.98184	2.32939	2.38895	1.64725	2.40989	3.18853	1.98021	1.54451	1.41103
ENSMUSG00000005667	MGI:1338850	Mthfd2	8	1	1	1	1	1	1	1	1		1.09185	1.02492	0.92569	0.558417	0.666216	0.690309	0.734083	0.693489	0.900693	0.892576	1.12025	0.92972	0.752943	0.88886	0.737967	0.670016	0.795285	0.681138	1.0486	0.706849	0.551458	0.675997
ENSMUSG00000018916	MGI:1339752	Csf2	8	1	1	1	1	1	1	1	1		1.71361	2.31657	1.52619	3.21702	2.6875	3.31023	3.26189	3.76048	3.66692	3.72177	3.66686	4.5899	4.34928	4.32282	2.20751	2.89044	2.07187	3.97449	4.67384	3.6728	2.57951	2.82281
ENSMUSG00000059288	MGI:1339956	Cdyl	8	1	1	1	1	1	1	1	1		0.570063	0.681061	0.700648	0.791486	0.620352	0.732607	0.695564	0.490836	0.82859	0.816092	0.706301	0.913019	0.814803	0.763098	1.01265	0.942184	0.600344	1.07642	0.528941	0.849763	0.843103	0.908314
ENSMUSG00000028179	MGI:1339968	Cth	8	1	1	1	1	1	1	1	1		1.36515	1.25736	1.23512	0.869806	0.777977	0.839934	0.83302	0.788066	1.18185	1.34958	1.40032	1.6178	1.51467	1.39999	1.55178	0.918254	1.18367	1.40704	1.8204	1.27831	1.03478	0.901056
ENSMUSG00000058427	MGI:1340094	Cxcl2	8	1	1	1	1	1	1	1	1		2.18867	1.81318	2.16123	5.27563	5.37257	4.77082	4.75294	5.01245	4.66434	4.84721	5.19731	6.6653	6.54476	6.62219	4.30354	3.72243	3.87838	5.61549	5.96017	5.90145	4.69336	4.65535
ENSMUSG00000019789	MGI:1341884	Hey2	8	1	1	1	1	1	1	1	1		2.52974	2.65744	2.89313	2.96064	3.1393	2.55327	2.62217	2.21573	3.23805	3.03644	2.05111	2.51193	2.56731	1.9638	2.90687	2.6892	1.96796	2.74426	2.37673	1.94582	2.72159	2.83544
ENSMUSG00000020873	MGI:1343133	Slc35b1	8	1	1	1	1	1	1	1	1		1.181	1.15903	0.766411	1.06021	0.983198	0.871785	0.800487	0.620164	0.853215	0.781028	0.224545	1.2074	1.07579	0.60539	1.39866	1.20804	0.909939	1.17663	1.74341	0.612892	1.02729	0.86066
ENSMUSG00000017499	MGI:1345150	Cdc6	8	1	1	1	1	1	1	1	1		0.585315	0.576087	0.824556	1.4405	1.45161	1.18712	1.21866	1.12328	1.30693	1.33802	1.76232	0.636759	0.701981	0.891877	1.55833	1.13328	1.71872	1.24521	0.870467	1.31387	0.691255	0.731977
ENSMUSG00000032715	MGI:1345675	Trib3	8	1	1	1	1	1	1	1	1		3.96453	4.04571	3.49739	2.08042	1.79794	2.35006	2.21444	2.28522	3.49872	3.51403	3.98113	2.54995	2.29476	2.17613	2.53668	2.76839	2.69869	2.56016	3.11252	2.8013	2.31037	2.1464
ENSMUSG00000038508	MGI:1346047	Gdf15	8	1	1	1	1	1	1	1	1		1.74199	1.42302	0.587544	1.24331	0.896495	0.934072	0.992251	0.757215	0.930626	0.881259	1.49413	1.96709	1.82536	1.7493	1.42419	1.88168	1.56543	1.61459	2.22709	1.82754	1.20595	1.01166
ENSMUSG00000021000	MGI:1346056	Ctage5	8	1	1	1	1	1	1	1	1		0.222719	0.513893	0.505479	0.532882	0.440344	0.524758	0.452646	0.47016	0.750624	0.710275	0.519911	0.916038	0.836857	0.760083	0.554013	0.600052	0.325289	0.809428	0.499868	0.594325	0.702355	0.576039
ENSMUSG00000000078	MGI:1346318	Klf6	8	1	1	1	1	1	1	1	1		0.713462	0.680291	0.850147	0.64715	0.703663	0.791455	0.793963	0.674514	1.14149	1.07735	0.856887	1.01777	1.12012	1.08906	1.00991	0.91221	0.580315	1.07658	0.697877	0.8547	0.808295	0.823783
ENSMUSG00000028159	MGI:1347063	Dapp1	8	1	1	1	1	1	1	1	1		1.04931	0.962076	0.935983	1.08051	1.14577	0.719778	1.01142	0.532166	1.16325	1.137	0.861307	1.01495	0.998943	1.1274	1.56223	0.785224	1.11804	1.17402	1.15895	0.809109	1.27872	0.826001
ENSMUSG00000029752	MGI:1350929	Asns	8	1	1	1	1	1	1	1	1		1.29192	1.18363	1.03002	0.605714	0.617798	0.775197	0.713409	0.520614	0.949703	0.909905	0.692977	1.03525	0.842863	0.640828	0.960086	0.750827	0.619234	0.929197	1.3888	0.591671	0.962291	0.792549
ENSMUSG00000014905	MGI:1351618	Dnajb9	8	1	1	1	1	1	1	1	1		2.78894	2.73346	2.78617	3.14245	3.10507	2.58023	2.39728	2.28092	3.1909	3.115	2.05934	3.24748	3.08848	2.63985	3.38038	3.00181	2.41755	3.31277	3.33841	2.46528	3.03867	2.69317
ENSMUSG00000063659	MGI:1353609	Zfp238	8	1	1	1	1	1	1	1	1		0.626838	0.98441	1.13183	0.965708	0.883884	0.902181	1.02645	0.87603	1.15789	0.967152	0.851976	0.789573	0.855883	0.815523	1.14293	1.12884	0.71327	1.31719	0.653115	0.884222	0.762915	0.706092
ENSMUSG00000022280	MGI:1353623	Rnf19a	8	1	1	1	1	1	1	1	1		0.445787	0.535417	0.729453	0.62978	0.580939	0.720267	0.669971	0.53208	0.924536	0.816324	0.585073	0.735704	0.797855	0.8034	0.837714	0.747847	0.561129	1.00859	0.399567	0.822309	0.577682	0.621824
ENSMUSG00000042354	MGI:1353651	Gnl3	8	1	1	1	1	1	1	1	1		0.944336	0.791256	0.81328	0.711393	0.745352	0.528412	0.490725	0.473557	0.806516	0.6891	0.764635	0.914893	0.730422	0.702694	1.17707	0.87846	0.921555	0.806525	0.830011	0.628828	0.600876	0.545815
ENSMUSG00000066892	MGI:1354738	Fbxl12	8	1	1	1	1	1	1	1	1		0.613017	0.65412	0.446167	0.788663	0.68542	0.912041	0.894005	0.875322	0.471178	0.523448	0.832676	1.03874	1.03242	0.999699	0.630652	0.618235	0.74465	0.631396	0.853231	0.888825	0.855136	0.819469
ENSMUSG00000030659	MGI:1858179	Nucb2	8	1	1	1	1	1	1	1	1		1.16583	0.921014	0.771513	1.23753	1.30343	0.860147	0.720136	0.677729	0.842077	0.855971	1.02735	1.15283	0.921616	0.99726	1.48535	1.37708	1.32087	0.939748	1.25497	0.960293	0.898724	0.825401
ENSMUSG00000030827	MGI:1861377	Fgf21	8	1	1	1	1	1	1	1	1		3.28698	3.17776	2.76828	2.25905	2.21993	2.46116	1.82576	1.76634	3.26479	2.99983	3.27594	3.51662	2.86502	2.606	2.61837	2.84315	2.10756	2.90804	3.6337	3.08074	3.11529	2.54283
ENSMUSG00000028838	MGI:1888742	Extl1	8	1	1	1	1	1	1	1	1		0.885538	1.55076	1.97745	1.89547	1.17389	1.51565	1.01569	1.09689	1.18681	1.20307	1.0338	2.69404	2.7106	2.90414	0.937402	0.984415	1.39251	2.04939	1.95302	2.38919	2.10045	1.93063
ENSMUSG00000038393	MGI:1889549	Txnip	8	1	1	1	1	1	1	1	1		0.454532	0.607346	0.977992	0.893479	0.804855	1.21941	1.21931	0.980608	1.05123	1.187	1.05665	1.42224	1.58263	1.48135	1.00443	1.17267	0.938756	1.26907	0.213947	1.26748	1.45709	1.38209
ENSMUSG00000058638	MGI:1890378	Zfp110	8	1	1	1	1	1	1	1	1		0.750872	0.965103	0.927746	0.841492	0.848625	1.03316	0.968118	0.828926	1.01593	0.957354	0.914796	1.01711	1.00872	1.01749	1.0776	0.680694	0.691239	1.5071	0.8988	1.11929	1.02025	0.940198
ENSMUSG00000022951	MGI:1890564	Rcan1	8	1	1	1	1	1	1	1	1		0.541588	0.532984	0.428147	1.12699	1.07267	0.618461	0.508505	0.525203	1.04595	0.93265	1.30956	1.16568	1.10249	1.236	1.49021	1.42059	1.52391	0.985209	1.04602	1.04318	0.634757	0.529991
ENSMUSG00000020812	MGI:1913543	1810032O08Rik	8	1	1	1	1	1	1	1	1		2.23963	1.90079	1.54589	1.8321	1.93396	1.77104	1.94942	2.03791	1.95775	1.92664	2.77802	1.98051	1.78557	2.13294	2.30059	2.33683	2.52362	1.70256	2.45335	2.17041	1.68884	1.77706
ENSMUSG00000042659	MGI:1913662	Arrdc4	8	1	1	1	1	1	1	1	1		0.682878	0.669706	0.656982	0.859405	0.799348	0.721985	0.677921	0.852498	0.836093	0.747209	1.10652	1.12015	1.07544	1.08134	1.28806	1.24735	1.15117	0.738792	0.524639	0.903993	1.15939	0.86425
ENSMUSG00000054648	MGI:1914119	Zfp869	8	1	1	1	1	1	1	1	1		0.879219	0.663724	1.1776	0.892176	0.991806	0.842371	0.695016	0.613946	1.23091	1.24428	1.21636	1.08505	1.14911	1.18107	0.905282	0.728984	0.78307	1.19383	0.607156	1.1346	0.924374	0.808136
ENSMUSG00000040599	MGI:1914389	Mis12	8	1	1	1	1	1	1	1	1		0.535073	0.848252	1.2025	1.25249	1.02894	0.968201	0.960998	0.772395	1.44636	1.21371	1.0829	0.767586	0.899794	0.878943	0.988005	0.860156	0.816948	1.13384	0.0391111	0.863195	0.812171	0.821731
ENSMUSG00000030759	MGI:1914670	Far1	8	1	1	1	1	1	1	1	1		1.24395	1.11761	1.47264	1.16446	1.05516	1.02673	1.01433	0.848704	1.50239	1.46391	0.636508	0.864925	1.04567	0.770225	1.34108	1.11754	0.28551	1.55945	1.01709	0.986868	1.24334	0.947169
ENSMUSG00000057069	MGI:1914725	Ero1lb	8	1	1	1	1	1	1	1	1		1.88991	2.01166	1.93952	2.28642	2.15607	1.6222	1.68357	1.24564	2.25845	2.24381	1.9192	1.94479	1.8459	1.76458	2.43157	2.18426	2.11129	2.52586	2.08392	2.18766	2.33248	2.44184
ENSMUSG00000074971	MGI:1914856	Fibin	8	1	1	1	1	1	1	1	1		1.14683	1.1859	1.1866	0.999047	1.04171	0.832353	1.01331	0.806166	0.948162	1.05795	1.20291	1.30567	1.2989	1.23026	1.34948	1.0184	1.15519	1.15275	1.2941	1.19123	1.1028	1.05111
ENSMUSG00000031202	MGI:1915040	Rab39b	8	1	1	1	1	1	1	1	1		1.56115	1.95319	2.1571	1.72361	1.59143	1.68676	1.34676	1.15145	1.89017	1.85124	0.556203	2.09786	1.90045	1.7741	2.39024	1.91567	1.55105	2.41401	1.96451	1.62034	1.0329	0.903288
ENSMUSG00000022365	MGI:1915069	Derl1	8	1	1	1	1	1	1	1	1		0.891792	0.8473	0.605798	0.724434	0.633178	0.606835	0.53338	0.475599	0.724453	0.760375	0.711496	0.833284	0.71902	0.535847	0.907596	0.864029	0.631523	0.727041	1.05069	0.621217	0.676915	0.547196
ENSMUSG00000004460	MGI:1915088	Dnajb11	8	1	1	1	1	1	1	1	1		0.85772	0.743956	0.794234	1.01439	1.03859	0.711572	0.724874	0.73805	0.721601	0.638452	1.19738	1.01326	0.910777	1.09666	1.17412	1.28669	1.41473	0.709023	0.842497	0.963725	0.703586	0.771844
ENSMUSG00000085385	MGI:1915358	9430008C03Rik	8	1	1	1	1	1	1	1	1		1.73659	1.51268	1.28567	1.14495	1.17235	1.47324	1.45486	1.44115	1.37407	1.21824	1.47374	1.74457	1.64444	1.37206	1.6736	1.6147	1.52462	1.42983	2.09661	1.5613	1.45441	1.38924
ENSMUSG00000021203	MGI:1915399	Otub2	8	1	1	1	1	1	1	1	1		0.698124	1.09501	1.05587	1.16146	1.15972	1.17856	1.23555	1.00878	1.33935	1.33689	1.0303	2.00657	1.83368	1.60519	1.14497	0.882713	0.858372	1.59213	1.64024	1.21472	1.57325	1.47093
ENSMUSG00000027313	MGI:1916315	Chac1	8	1	1	1	1	1	1	1	1		3.16503	3.55769	3.29278	1.79402	1.78706	2.87089	2.94432	2.61337	3.34856	3.35024	3.00116	2.91167	2.75337	2.45895	2.14004	2.32645	1.96624	2.8974	3.24797	2.71634	2.53357	2.50871
ENSMUSG00000056313	MGI:1916318	1810011O10Rik	8	1	1	1	1	1	1	1	1		0.926383	1.0077	0.789488	0.455395	1.11315	0.733434	1.09556	0.789346	1.40577	1.47475	1.2636	1.82117	1.97837	1.78611	1.38476	1.40283	0.972047	1.52664	1.93838	1.48374	0.810567	1.00599
ENSMUSG00000086841	MGI:1916471	2410006H16Rik	8	1	1	1	1	1	1	1	1		1.65628	1.09367	0.951162	0.70721	1.05609	0.7266	1.16673	1.03376	0.744976	0.48514	1.31256	1.03866	0.709442	1.06174	1.55233	1.38242	1.7963	0.720638	1.92514	1.15356	0.905027	1.17525
ENSMUSG00000086290	MGI:1916721	Snhg12	8	1	1	1	1	1	1	1	1		2.19574	2.22686	1.76446	1.48028	1.71712	1.50459	1.94493	1.68221	1.86315	1.74945	2.05454	1.98879	1.6935	1.75332	2.43261	2.27205	2.45909	2.0213	3.11045	1.95143	1.7459	1.94008
ENSMUSG00000021906	MGI:1916953	Oxnad1	8	1	1	1	1	1	1	1	1		0.715238	0.783575	0.642172	0.649663	0.605449	0.611958	0.501961	0.506396	1.00336	0.508022	0.631855	0.996282	0.850485	0.690805	0.78583	0.82369	0.691684	0.795003	0.861025	0.474696	0.826879	0.719889
ENSMUSG00000038059	MGI:1917088	2010002N04Rik	8	1	1	1	1	1	1	1	1		0.969751	0.873124	0.735067	0.570202	0.615046	0.629677	0.811784	0.663945	0.669087	0.680416	0.626849	1.09306	1.10866	1.0019	1.29239	1.21632	0.928595	0.84631	1.32079	0.843139	0.825385	0.723885
ENSMUSG00000009092	MGI:1917627	Derl3	8	1	1	1	1	1	1	1	1		2.14844	3.11099	2.74771	3.52134	3.84367	3.72865	3.8019	3.4008	3.80948	4.03055	2.85072	4.19657	4.30458	3.91843	4.45222	4.54127	4.56857	4.61878	4.53409	3.88997	3.7393	4.24286
ENSMUSG00000038069	MGI:1918175	Cdkn2aip	8	1	1	1	1	1	1	1	1		0.829566	0.875945	0.745248	0.979046	0.679828	0.512363	0.507028	0.605392	0.923622	0.795909	0.498539	0.686897	0.824203	0.64299	1.14801	1.09747	0.839851	1.002	0.55559	0.826885	0.792423	0.476663
ENSMUSG00000057706	MGI:1918252	Mex3b	8	1	1	1	1	1	1	1	1		0.902964	0.937724	1.08297	1.06907	0.799438	1.22521	1.29432	1.05492	1.25901	1.55272	0.945623	1.50438	1.48462	1.35527	1.37241	1.12641	0.472254	1.48247	1.12081	1.15207	1.56885	1.37156
ENSMUSG00000035941	MGI:1918677	Ibtk	8	1	1	1	1	1	1	1	1		1.06474	1.11801	1.43855	1.26342	1.03915	1.17229	1.18301	1.17724	1.36214	1.27731	1.32503	1.068	1.12847	1.1576	1.2517	1.22208	1.11076	1.3002	0.685825	1.22429	1.42665	1.27253
ENSMUSG00000036136	MGI:1918813	Fam110c	8	1	1	1	1	1	1	1	1		0.643751	0.604626	0.576553	0.984786	0.76022	0.759581	0.521307	0.56474	1.06893	1.0344	0.917815	0.974366	0.789619	0.744107	0.985822	0.935515	0.570173	0.775736	0.724784	0.699692	0.643176	0.837124
ENSMUSG00000054951	MGI:1918833	9130008F23Rik	8	1	1	1	1	1	1	1	1		1.02245	0.635134	0.619207	0.864202	0.802034	0.591024	0.764725	0.683235	0.891102	0.860314	1.20459	0.95903	0.778823	1.05472	1.39175	1.34966	1.37537	1.00452	0.926124	1.18225	0.750383	1.03414
ENSMUSG00000043259	MGI:1918971	Fam13c	8	1	1	1	1	1	1	1	1		1.34506	1.55216	1.60623	1.95361	1.98463	2.34353	2.34266	2.01836	1.28577	1.38637	0.805793	1.96605	1.93666	1.77072	2.24752	1.76149	1.40397	0.708974	0.959424	0.915807	1.57088	1.36117
ENSMUSG00000047141	MGI:1919270	Zfp654	8	1	1	1	1	1	1	1	1		0.84542	1.28589	1.29229	1.28508	1.24086	1.16014	0.830681	0.802503	1.49937	1.47383	0.307264	1.29502	1.22138	0.822627	1.39953	1.28934	0.358589	1.5898	1.40228	0.692934	1.32393	0.96221
ENSMUSG00000033909	MGI:1919594	Usp36	8	1	1	1	1	1	1	1	1		0.147445	0.641443	0.86779	0.783688	0.648909	0.987527	0.903986	0.897876	0.946768	0.983433	1.04678	0.629831	0.5673	0.805919	0.31226	0.464893	0.72181	0.884639	0.137886	1.01566	0.629054	0.687016
ENSMUSG00000030559	MGI:1919683	Rab38	8	1	1	1	1	1	1	1	1		1.16525	0.629589	0.958734	1.78023	1.77153	1.3574	1.2894	1.2937	1.31086	1.30957	1.34993	0.898391	0.919986	0.971085	2.0041	1.70525	1.95424	1.57518	1.86256	1.39504	1.19894	1.15755
ENSMUSG00000039531	MGI:1919830	Zufsp	8	1	1	1	1	1	1	1	1		1.40967	1.48483	1.41568	1.01433	1.07596	1.1219	0.926906	0.692086	1.33545	1.52638	0.523444	0.836525	0.620995	0.785853	1.4846	1.30209	0.81771	1.78017	1.67102	1.14487	1.04635	0.812056
ENSMUSG00000053091	MGI:1919885	Lins	8	1	1	1	1	1	1	1	1		0.709315	0.814088	0.795719	0.67403	0.825508	0.77103	0.52624	0.554591	1.11052	0.964569	1.1295	0.628054	0.351653	0.54543	0.951554	0.822806	1.01462	0.86858	0.791444	0.866647	0.973105	0.749801
ENSMUSG00000049164	MGI:1919922	Zfp518a	8	1	1	1	1	1	1	1	1		1.14864	0.924409	1.41872	1.32241	0.899914	1.1948	1.13422	1.02828	1.53153	1.45285	0.328682	1.27475	1.3166	1.05316	1.57856	1.15717	0.389889	1.55562	0.497722	0.731599	1.56776	1.3337
ENSMUSG00000024807	MGI:1921376	Syvn1	8	1	1	1	1	1	1	1	1		1.43681	1.95594	1.79924	2.30593	2.07512	2.22223	2.25172	2.11374	2.18103	2.22789	1.96354	2.04348	1.9268	1.79484	2.05525	2.32744	2.24372	2.29725	2.229	2.25564	2.19136	2.07098
ENSMUSG00000042608	MGI:1921428	Stk40	8	1	1	1	1	1	1	1	1		0.320349	0.70389	0.703259	0.540158	0.447576	0.840214	0.808091	0.587613	0.892886	0.880911	0.755242	1.04242	0.922662	0.923642	0.5735	0.658995	0.519118	0.859802	0.62879	0.721371	0.941157	0.798972
ENSMUSG00000017144	MGI:1921444	Rnd3	8	1	1	1	1	1	1	1	1		0.814973	0.686703	1.01447	0.918233	0.850282	0.820626	0.775845	0.64319	0.862785	0.946865	0.592793	1.11803	1.1962	0.898688	1.21966	1.04288	0.717476	1.03472	0.763024	0.798409	0.889862	0.82693
ENSMUSG00000036712	MGI:1921506	Cyld	8	1	1	1	1	1	1	1	1		0.728308	0.446434	0.813513	0.994277	0.856205	0.912036	0.703986	0.748971	1.07898	1.07348	0.891541	0.856561	0.867347	0.957436	1.0951	0.849608	0.802062	1.0951	0.674586	1.00191	0.839875	0.841124
ENSMUSG00000039232	MGI:1921982	Stx11	8	1	1	1	1	1	1	1	1		0.606497	0.520309	0.76687	0.927605	0.796313	1.7711	1.60644	1.83777	1.35094	1.37011	1.59994	1.27977	1.03176	1.44039	1.93362	1.41589	1.31005	1.53867	1.13486	1.57271	1.33537	1.17962
ENSMUSG00000032575	MGI:1922090	Manf	8	1	1	1	1	1	1	1	1		1.78718	1.37067	1.40401	1.5647	1.68875	1.20115	1.31099	1.28857	1.27966	1.11088	1.45235	1.65748	1.56824	1.63841	1.96959	1.97078	1.93169	1.54408	2.15906	1.54306	1.3529	1.49115
ENSMUSG00000043289	MGI:1922283	Mei4	8	1	1	1	1	1	1	1	1		1.8687	2.05643	1.58132	1.26974	1.1047	1.26732	1.65692	0.505745	1.62204	2.38405	0.322429	2.4415	2.55693	2.30977	2.132	1.70514	1.18003	2.04923	1.92396	1.59403	2.05399	1.97696
ENSMUSG00000031939	MGI:1922566	Taf1d	8	1	1	1	1	1	1	1	1		1.95242	1.73178	1.61565	1.51292	1.48534	1.22811	1.07689	1.21198	1.66585	1.44841	1.83797	1.67543	1.39828	1.46602	2.08678	1.82571	1.73317	1.82797	2.13706	1.68687	1.04838	1.09083
ENSMUSG00000027829	MGI:1922664	Ccnl1	8	1	1	1	1	1	1	1	1		0.881938	0.906843	0.878751	0.697393	0.793896	0.726015	0.645703	0.687749	0.859472	0.888625	0.660418	1.14553	1.03638	0.887348	1.14958	1.00309	0.697226	1.2057	1.32124	0.86394	0.74321	0.730003
ENSMUSG00000028145	MGI:1923028	Them4	8	1	1	1	1	1	1	1	1		1.61336	1.3356	1.27226	1.04522	1.27701	1.11172	0.627519	0.689677	1.13379	1.20863	0.371825	1.40905	1.30816	1.07923	1.68021	1.45784	0.953223	1.1917	1.59484	0.589127	0.896911	0.945808
ENSMUSG00000022498	MGI:1923620	Txndc11	8	1	1	1	1	1	1	1	1		0.381071	0.838677	0.695474	0.793075	0.830095	0.928912	0.800821	0.705817	0.738554	0.789244	0.52815	0.715696	0.707471	0.535643	0.812883	0.895452	0.71896	1.06669	0.939268	0.805574	0.94646	0.817999
ENSMUSG00000072889	MGI:1923646	Nfxl1	8	1	1	1	1	1	1	1	1		1.23841	1.21315	1.41003	1.60003	1.40251	1.5709	1.29155	1.43205	1.3491	1.50247	1.73951	1.68568	1.66985	1.81671	1.73686	1.66084	1.64758	1.56308	0.994589	1.67462	1.49974	1.39749
ENSMUSG00000068114	MGI:1923707	Ccdc134	8	1	1	1	1	1	1	1	1		1.54889	1.62593	1.43711	1.76816	1.64717	1.35391	1.50829	1.48758	1.39755	1.30457	2.01479	2.00063	1.74266	1.84223	1.94188	2.0401	2.43578	1.52299	1.55806	1.79219	1.24264	1.27373
ENSMUSG00000024776	MGI:1923880	Stambpl1	8	1	1	1	1	1	1	1	1		1.04582	0.766902	0.4897	0.652848	0.720462	0.332304	0.736303	0.495451	0.622584	0.402722	0.486975	0.931395	0.784521	0.717791	1.07719	1.02604	0.872742	0.62621	0.857471	0.520617	0.701157	0.467741
ENSMUSG00000054408	MGI:1923937	Spcs3	8	1	1	1	1	1	1	1	1		1.193	0.94439	0.961507	1.05316	1.04316	0.876234	0.678086	0.546135	1.0311	0.994151	0.77566	1.20948	1.14976	0.860063	1.22029	0.929861	0.771064	0.846726	0.956622	0.551495	0.941641	0.706691
ENSMUSG00000023272	MGI:1923987	Creld2	8	1	1	1	1	1	1	1	1		2.73011	2.37176	2.02757	2.84724	2.69869	2.38547	2.42719	2.56142	2.44053	2.24976	3.65423	2.57744	2.33682	2.71862	3.25864	3.23671	3.75373	2.05963	2.65789	2.86859	1.96145	2.08361
ENSMUSG00000027560	MGI:1924079	Dok5	8	1	1	1	1	1	1	1	1		0.785907	1.02277	0.772493	0.984853	0.892337	1.15969	0.971627	0.925158	1.0108	0.931283	1.00045	1.54741	1.31309	1.2678	1.49995	1.39352	1.31665	1.17588	1.6223	1.18312	1.54164	1.58367
ENSMUSG00000027122	MGI:1926020	2700007P21Rik	8	1	1	1	1	1	1	1	1		1.34472	1.34075	1.3897	1.17599	1.13879	1.10953	1.05834	1.05854	1.59012	1.63147	1.49294	1.172	1.20416	1.0025	1.57298	1.38836	1.19431	1.30469	1.22295	1.20577	1.22194	0.957814
ENSMUSG00000050846	MGI:1926084	Zfp623	8	1	1	1	1	1	1	1	1		0.846079	1.12276	0.861989	0.766281	0.907947	0.939805	0.934517	0.806629	0.908945	0.737443	1.00914	1.07537	0.732022	1.02493	1.26401	1.01377	1.17301	0.798468	0.837501	0.849872	0.590777	0.752198
ENSMUSG00000017677	MGI:1926139	Wsb1	8	1	1	1	1	1	1	1	1		1.00937	0.745946	0.86156	0.74576	0.66133	0.748125	0.634819	0.555857	0.912028	0.900967	0.644203	0.949039	0.907778	0.758493	1.18538	0.946256	0.600269	1.04026	0.762462	0.685111	0.851483	0.624223
ENSMUSG00000059588	MGI:1926944	Calcrl	8	1	1	1	1	1	1	1	1		1.95443	1.65082	2.14247	1.57011	1.55849	1.35139	1.20218	0.751118	1.43075	1.59378	0.420576	1.12588	1.41437	1.1732	1.35303	0.983583	0.11896	1.85443	0.783123	0.543535	1.55599	1.07738
ENSMUSG00000040435	MGI:1927072	Ppp1r15a	8	1	1	1	1	1	1	1	1		1.53736	1.59652	1.31789	1.54369	1.62352	1.51993	1.50468	1.53317	1.67878	1.62019	2.10011	2.67643	2.45505	2.52705	2.00512	2.11085	2.15323	1.76452	2.14018	1.98777	1.58651	1.64331
ENSMUSG00000027722	MGI:1927170	Spata5	8	1	1	1	1	1	1	1	1		1.29798	1.02187	0.825657	0.702572	0.723195	0.949117	0.689107	0.779535	0.959761	0.818873	1.03253	1.00106	0.933083	0.848537	1.26251	0.944871	0.974232	0.911568	0.971488	0.843782	0.716192	0.732016
ENSMUSG00000031770	MGI:1927406	Herpud1	8	1	1	1	1	1	1	1	1		4.34748	4.37915	4.09164	3.98217	3.92922	4.23167	4.29569	4.13318	4.70113	4.72782	4.64615	4.19965	4.09692	3.83595	4.60422	4.57726	4.42	4.43356	4.79885	4.32654	4.22	4.09157
ENSMUSG00000029407	MGI:1929095	Uso1	8	1	1	1	1	1	1	1	1		0.432667	0.66448	0.819836	0.724651	0.694218	0.714346	0.728097	0.674089	0.812623	0.815165	0.750839	0.655983	0.654509	0.6516	0.743154	0.600775	0.593717	0.925087	0.312841	0.74853	0.72847	0.698217
ENSMUSG00000051469	MGI:1929704	Zfp191	8	1	1	1	1	1	1	1	1		0.808592	0.756108	0.868153	0.900965	0.723244	0.661011	0.687379	0.515601	0.925091	1.07885	0.786765	0.662494	0.690563	0.591849	0.856425	0.797081	0.554099	0.935541	0.660821	0.614515	0.839101	0.629681
ENSMUSG00000018920	MGI:1932682	Cxcl16	8	1	1	1	1	1	1	1	1		1.1997	0.79473	0.46255	1.00118	1.18256	1.768	1.47506	1.41644	1.93527	1.73786	1.90014	2.04828	1.81073	1.96841	1.11985	0.233989	1.12626	1.78234	2.31072	1.92976	1.48262	1.23082
ENSMUSG00000025602	MGI:1933401	Zfp202	8	1	1	1	1	1	1	1	1		0.646869	0.854703	1.02592	1.00405	1.03564	1.3264	0.968002	0.990112	0.954532	1.24808	0.800369	1.25202	1.14998	0.736362	1.28359	0.833028	0.77538	1.40125	1.08633	1.22163	0.854091	0.759528
ENSMUSG00000020142	MGI:2135601	Slc1a4	8	1	1	1	1	1	1	1	1		0.777473	0.9209	1.0848	0.752589	0.531477	1.12058	1.08738	1.07531	1.16714	1.18957	1.3001	1.20978	1.18337	1.24586	0.661909	0.728549	0.746804	1.22602	0.760974	1.18107	1.20003	1.05045
ENSMUSG00000026094	MGI:2138162	Stk17b	8	1	1	1	1	1	1	1	1		1.3834	1.09953	1.0394	0.99237	0.914985	1.00575	0.851181	0.788091	1.43829	1.3305	1.01892	1.28885	1.36436	1.12922	1.73726	1.30334	1.03415	1.26805	1.23238	1.10917	1.03623	0.883503
ENSMUSG00000040297	MGI:2138346	AI848100	8	1	1	1	1	1	1	1	1		0.512679	0.545062	1.0581	0.805026	0.863177	0.727241	0.755177	0.613493	1.09306	1.18388	0.38855	0.584919	0.877521	0.750266	0.964597	0.75845	0.307098	1.23953	0.464402	0.80352	0.974097	0.735053
ENSMUSG00000069114	MGI:2139883	Zbtb10	8	1	1	1	1	1	1	1	1		0.543385	0.66756	0.936373	1.03545	0.736303	0.767907	0.69366	0.56179	1.25024	1.37057	0.832919	1.24644	1.48233	1.35271	0.936261	0.96544	0.449564	1.05345	0.302304	0.92279	1.01717	0.768405
ENSMUSG00000049516	MGI:2142062	Spty2d1	8	1	1	1	1	1	1	1	1		0.731866	0.839169	1.13028	1.14729	1.04604	1.01891	1.0867	1.01034	1.45686	1.47361	1.07748	0.851156	1.02999	1.07271	1.0316	0.880053	0.561864	1.22452	0.51947	0.993007	0.810661	0.714269
ENSMUSG00000060427	MGI:2142546	Zfp868	8	1	1	1	1	1	1	1	1		0.693405	0.576902	0.755661	0.757474	0.662549	0.707471	0.55658	0.685184	1.12368	1.15949	1.04689	0.855531	0.516228	0.699605	1.08558	0.731819	0.600572	0.700385	0.57628	0.577748	0.644844	0.559885
ENSMUSG00000054604	MGI:2146370	Cggbp1	8	1	1	1	1	1	1	1	1		0.844597	0.741709	0.828183	0.757691	0.704281	0.636864	0.557749	0.571742	1.00732	0.970724	0.564264	0.745356	0.736692	0.55867	1.05233	0.7892	0.412189	0.86934	0.660583	0.531939	0.782393	0.623452
ENSMUSG00000032702	MGI:2147707	Kank1	8	1	1	1	1	1	1	1	1		0.662135	0.925943	1.17248	1.24277	1.08727	1.3325	1.36305	1.35255	1.27117	1.29534	1.64772	1.09875	1.28796	1.54965	0.822671	1.14493	1.22111	1.25069	0.429533	1.51774	1.06249	1.16872
ENSMUSG00000022769	MGI:2149842	Sdf2l1	8	1	1	1	1	1	1	1	1		3.08183	2.81012	2.50024	3.51553	3.54918	2.83227	2.88487	2.89885	2.90693	2.75899	3.38387	3.09935	2.79879	3.01348	3.74411	3.58931	3.86289	2.96672	3.85965	3.26835	2.59306	2.79224
ENSMUSG00000023150	MGI:2152389	Ivns1abp	8	1	1	1	1	1	1	1	1		0.708416	0.689716	0.808613	0.686802	0.525213	0.622427	0.481694	0.56873	0.834315	0.927258	0.723379	0.96495	0.949435	0.947738	0.753754	0.410602	0.376013	0.948707	0.488045	0.719364	0.71082	0.539961
ENSMUSG00000027620	MGI:2157953	Rbm39	8	1	1	1	1	1	1	1	1		1.20998	1.01817	1.02994	0.957479	0.930847	0.727904	0.716769	0.642672	1.04196	1.06513	0.970965	1.13469	1.00461	0.997792	1.2575	0.942684	0.887988	0.962668	1.05871	0.880913	0.809888	0.675789
ENSMUSG00000034640	MGI:2159210	Tiparp	8	1	1	1	1	1	1	1	1		1.14602	1.25511	1.35279	1.16724	0.946421	1.1585	1.22156	0.792469	1.97797	2.01355	1.02192	1.77822	1.82579	1.53015	1.87888	1.59252	0.984724	1.93335	1.57833	1.00855	1.4177	1.2029
ENSMUSG00000021226	MGI:2159605	Acot2	8	1	1	1	1	1	1	1	1		1.85193	2.05986	1.97651	1.2316	0.994374	1.99979	1.80828	1.86955	2.41055	2.28889	2.58836	2.34754	2.27256	2.10058	1.38489	1.55739	1.34854	2.13331	2.06523	2.16034	1.87502	1.55696
ENSMUSG00000030104	MGI:2180139	Edem1	8	1	1	1	1	1	1	1	1		0.743813	0.772305	0.774977	1.12539	0.943256	1.02635	0.903001	0.853274	1.10149	1.15504	0.942281	1.09306	0.982894	0.931445	1.1274	1.12837	0.715234	1.27454	0.824255	0.93452	1.14263	0.909118
ENSMUSG00000020076	MGI:2182303	Ddx50	8	1	1	1	1	1	1	1	1		1.45233	1.16522	1.06706	1.18276	1.13882	0.758316	0.752062	0.763431	1.07482	1.10721	1.37803	1.10032	0.922767	0.974503	1.61069	1.30711	1.39045	0.891645	1.078	0.929808	1.17593	1.01692
ENSMUSG00000031060	MGI:2384310	Rbm10	8	1	1	1	1	1	1	1	1		0.200238	0.56532	0.441365	0.519652	0.495911	0.518927	0.678782	0.725991	0.705346	0.527551	0.636356	0.507985	0.375224	0.490026	0.578773	0.798721	0.958249	0.795889	0.590511	0.717293	0.436685	0.545256
ENSMUSG00000046441	MGI:2384580	Ftsjd1	8	1	1	1	1	1	1	1	1		0.548237	0.823632	0.54603	0.643566	0.53419	0.696475	0.787943	0.683288	0.707425	0.588185	0.421714	0.86081	0.797256	0.534727	1.0774	0.801127	0.828724	0.728715	0.416278	0.700546	0.712878	0.577115
ENSMUSG00000036533	MGI:2384718	Cdc42ep3	8	1	1	1	1	1	1	1	1		0.882372	0.88942	0.757069	0.796894	0.728203	0.738685	0.554454	0.484883	0.880433	0.932121	0.698391	1.34194	1.11012	1.01419	1.04669	1.02352	0.605441	0.735629	0.7328	0.60603	0.653743	0.618387
ENSMUSG00000035845	MGI:2385025	Alg12	8	1	1	1	1	1	1	1	1		0.601642	0.740048	0.770897	1.29256	0.890735	1.33128	1.32511	1.3415	1.15947	0.805758	0.769999	0.897787	0.974991	0.828489	0.455813	0.515563	0.826121	1.50282	0.887187	1.2452	0.807547	0.950117
ENSMUSG00000062101	MGI:2385323	Zfp119b	8	1	1	1	1	1	1	1	1		1.55006	1.15973	1.18241	0.923455	0.874361	1.37702	0.756944	1.30727	1.18226	1.23539	1.24421	1.63463	0.937582	1.41825	1.70174	0.964212	1.14694	1.93491	2.07962	1.77348	1.06292	1.17063
ENSMUSG00000035649	MGI:2442912	Zcchc7	8	1	1	1	1	1	1	1	1		0.876242	0.955567	0.92122	0.664373	0.904459	0.830223	0.614219	0.671514	1.00326	0.873382	0.624646	1.08829	0.990138	0.927432	1.1325	0.911775	1.02002	1.1475	1.16237	0.857982	0.667785	0.682298
ENSMUSG00000037447	MGI:2443039	Arid5a	8	1	1	1	1	1	1	1	1		0.940278	1.40097	1.16065	1.2812	1.29332	1.40561	1.36895	1.21815	1.71016	1.78728	1.80186	2.21177	2.08492	2.08072	1.23113	1.58525	1.60711	1.56129	1.9031	1.74178	1.49692	1.64894
ENSMUSG00000036067	MGI:2443286	Slc2a6	8	1	1	1	1	1	1	1	1		1.15379	1.80998	1.23118	2.47191	2.57486	2.62291	2.17059	2.54939	1.98062	2.24019	2.21665	2.59806	2.39482	2.47971	2.4055	2.317	2.53185	2.65299	2.91667	2.66593	2.17123	2.39931
ENSMUSG00000054409	MGI:2443417	Tmem74	8	1	1	1	1	1	1	1	1		1.46712	2.17525	1.91914	1.87114	1.71368	2.57132	2.27223	2.35825	2.25389	2.27194	1.89523	2.48534	2.93135	2.95164	1.99817	2.07322	2.00824	2.85581	1.36719	2.5781	2.17421	1.66762
ENSMUSG00000074570	MGI:2444482	Cass4	8	1	1	1	1	1	1	1	1		3.28121	3.20846	3.45616	2.14187	2.36325	2.92727	2.87195	2.80436	3.42213	3.367	3.40622	3.64489	3.82727	3.8995	3.01747	2.6901	2.98869	3.60335	3.37001	3.81977	2.93206	3.09599
ENSMUSG00000004500	MGI:2444641	Zfp324	8	1	1	1	1	1	1	1	1		1.15226	1.29304	1.48335	1.51303	1.46395	1.49622	1.70411	1.66798	1.611	1.62547	1.19122	1.26468	1.32661	1.26219	1.25435	1.23533	1.4567	1.8359	1.50125	1.66297	1.58909	1.19202
ENSMUSG00000034083	MGI:2444652	C130022K22Rik	8	1	1	1	1	1	1	1	1		1.12093	1.33461	0.988349	1.07946	1.2404	0.670877	0.710218	0.898078	1.24177	1.02512	1.62148	1.1166	0.869612	1.06638	1.6786	1.60959	1.91133	0.71661	1.19803	1.01052	0.78526	0.946844
ENSMUSG00000054855	MGI:2444878	Rnd1	8	1	1	1	1	1	1	1	1		0.736982	0.890863	0.805971	1.4624	1.1424	1.17967	1.18963	1.16489	1.47034	1.25833	1.7817	1.58235	1.39786	1.59537	1.97047	1.89612	2.11664	1.15343	1.17723	1.53452	1.0243	1.06111
ENSMUSG00000037965	MGI:2445044	Zc3h7a	8	1	1	1	1	1	1	1	1		1.00611	0.781986	0.960829	0.883745	0.880847	0.794756	0.7451	0.662462	0.997134	0.974022	0.80066	0.873324	0.842456	0.851802	0.972392	0.941576	0.724339	0.918636	0.695806	0.762452	0.991314	0.783088
ENSMUSG00000034586	MGI:2445087	C630004H02Rik	8	1	1	1	1	1	1	1	1		0.675675	1.08037	0.711301	1.72966	1.17607	1.03536	0.908265	0.961367	1.25382	0.988146	1.13851	1.05326	1.11242	1.04608	0.756787	1.13742	0.908058	1.15427	0.988509	1.191	1.31855	1.23265
ENSMUSG00000034893	MGI:2450151	Cog3	8	1	1	1	1	1	1	1	1		0.29594	0.366966	0.562727	0.605242	0.423109	0.668055	0.623132	0.540709	0.711219	0.703476	0.738271	0.410632	0.342876	0.463299	0.687589	0.555939	0.560673	0.691751	0.121716	0.547753	0.778203	0.562753
ENSMUSG00000028893	MGI:2651874	Sesn2	8	1	1	1	1	1	1	1	1		0.356771	0.885276	1.01644	0.679811	0.658241	0.981416	1.07732	0.952078	1.26134	1.35642	1.07454	1.1199	1.08288	1.12352	1.35197	1.54309	1.48905	0.857238	0.767943	0.888503	2.13902	2.15131
ENSMUSG00000034449	MGI:2652816	Dhrs11	8	1	1	1	1	1	1	1	1		0.85184	0.921744	0.696022	0.904462	0.944703	1.12874	1.00505	0.780293	0.74251	0.774878	0.691695	1.05125	0.798033	0.741043	1.13289	1.33025	1.17274	1.1771	1.75694	1.46634	1.14601	1.00759
ENSMUSG00000054136	MGI:2675256	Adm2	8	1	1	1	1	1	1	1	1		2.85032	2.97494	2.39782	1.71525	1.18909	1.60231	1.5083	1.69611	2.38226	2.46957	2.78595	2.45234	2.28302	2.06351	2.04639	1.98094	1.95809	2.55093	3.04091	2.42359	1.86703	1.34687
ENSMUSG00000067928	MGI:2679257	Zfp760	8	1	1	1	1	1	1	1	1		1.10714	1.31154	1.62876	1.32078	1.40214	1.4801	1.21135	0.894297	1.63313	1.38258	0.623102	1.09579	1.32821	1.01619	1.7748	1.34537	0.801084	1.68833	1.07412	0.904324	1.42475	1.17313
ENSMUSG00000066880	MGI:2684459	Zfp617	8	1	1	1	1	1	1	1	1		0.811432	0.920493	1.133	0.813409	0.831828	0.734785	0.640008	0.415516	0.94124	0.972934	0.714984	0.951716	0.874609	0.693036	1.47054	1.33802	0.723906	1.13891	0.804558	0.718784	0.920369	0.868665
ENSMUSG00000022364	MGI:2684931	Wdr67	8	1	1	1	1	1	1	1	1		0.744637	0.789402	1.39534	0.720653	0.924416	0.574982	0.652291	0.414878	1.13327	1.16778	1.04864	0.796996	0.862512	0.906349	0.810433	0.860663	0.689933	0.868968	0.770157	0.846552	0.667057	0.807837
ENSMUSG00000039452	MGI:2685966	Snx22	8	1	1	1	1	1	1	1	1		0.841332	0.911915	1.03862	0.938908	1.15975	0.995021	0.852908	0.923842	1.47753	1.32865	1.12794	1.13979	0.628956	0.715601	0.824303	0.520512	0.891207	1.2908	2.1348	1.49071	1.23534	1.0731
ENSMUSG00000029379	MGI:3037818	Cxcl3	8	1	1	1	1	1	1	1	1		1.42297	1.18798	0.661627	2.27083	2.05587	2.21878	2.01281	1.76796	2.12253	1.95921	1.62327	2.77455	2.48434	2.54239	1.96122	1.2425	1.00021	2.20091	2.43199	2.09398	2.47996	2.33536
ENSMUSG00000078786	MGI:3041247	BC024978	8	1	1	1	1	1	1	1	1		0.597392	0.648948	0.734566	0.730667	0.913549	0.9756	0.744689	0.84392	0.699839	0.773011	0.508796	1.2146	0.947074	1.08339	0.658185	0.506201	0.902559	0.695894	0.735561	1.11114	0.851342	0.80268
ENSMUSG00000087141	MGI:3647874	Plcxd2	8	1	1	1	1	1	1	1	1		0.311309	0.813756	1.42283	1.2803	1.14657	1.51144	1.39733	1.20737	1.85539	1.78772	1.03034	1.37513	1.60026	1.55875	1.10836	1.01982	0.463278	1.72493	0.516914	1.13517	2.50222	2.3243
ENSMUSG00000078670	MGI:3698178	Fam174b	8	1	1	1	1	1	1	1	1		1.45768	1.18753	1.06653	1.76532	1.8543	1.33363	1.1717	0.833519	1.38947	1.43817	1.23644	1.6297	1.43692	1.2588	2.02402	1.99991	1.89092	1.20845	1.99464	1.01349	1.42557	1.23024
ENSMUSG00000091736	MGI:3837947	Yy2	8	1	1	1	1	1	1	1	1		1.77919	1.24309	1.16182	0.944775	0.752664	0.813295	0.670371	0.866883	1.20641	1.26936	0.815726	1.08459	0.296638	0.87225	1.65282	1.36962	0.994725	1.14091	0.540786	0.880412	1.14216	0.717988
ENSMUSG00000055301	MGI:87926	Adh7	8	1	1	1	1	1	1	1	1		1.18238	1.64093	1.36219	1.00669	0.865129	0.817369	0.801612	0.861523	1.06733	1.05215	1.05856	1.15902	0.89632	1.0904	0.726349	0.638087	0.867875	0.879717	0.830596	1.0487	0.446837	0.580836
ENSMUSG00000042406	MGI:88096	Atf4	8	1	1	1	1	1	1	1	1		1.69405	1.43848	1.17628	0.83677	0.992911	0.939667	1.0582	0.947914	1.10783	1.12675	1.51589	1.41874	1.30687	1.20411	1.51029	1.5429	1.43674	0.955814	1.58122	1.10231	1.04367	1.03459
ENSMUSG00000048482	MGI:88145	Bdnf	8	1	1	1	1	1	1	1	1		1.06185	0.905302	0.873046	0.634078	0.613664	0.544187	0.477781	0.377144	0.712763	0.715929	0.758405	0.826856	0.761036	0.536505	1.09611	0.992227	0.642531	0.75149	0.857517	0.648137	0.691321	0.586453
ENSMUSG00000003814	MGI:88252	Calr	8	1	1	1	1	1	1	1	1		0.733686	0.875105	0.655137	0.852974	0.891755	0.608265	0.67461	0.638414	0.690069	0.647347	1.09294	0.863472	0.700121	0.724205	1.06503	0.964794	1.1746	0.622507	1.11906	0.830721	0.662082	0.656052
ENSMUSG00000027808	MGI:92638	Serp1	8	1	1	1	1	1	1	1	1		1.11347	0.999318	0.974127	1.16973	0.983133	0.792566	0.674332	0.572624	0.945995	0.917922	0.792011	0.85332	0.678298	0.535379	1.26387	1.08201	0.789019	0.781901	0.779853	0.504613	0.892692	0.62492
ENSMUSG00000038418	MGI:95295	Egr1	8	1	1	1	1	1	1	1	1		1.00499	1.37852	1.48064	1.08424	1.18073	1.2449	1.43477	0.92155	1.78008	1.8879	0.680909	2.36598	2.50864	1.8833	1.32599	1.54774	0.700323	2.13724	1.97269	1.29592	1.52949	1.38155
ENSMUSG00000057561	MGI:95298	Eif1a	8	1	1	1	1	1	1	1	1		1.03447	0.965692	0.956271	0.930947	0.900734	0.850054	0.75698	0.506469	1.00636	0.997874	0.504907	0.96395	0.829595	0.662956	1.35674	0.950419	0.628712	1.1134	1.08083	0.638282	0.956628	0.731448
ENSMUSG00000022895	MGI:95456	Ets2	8	1	1	1	1	1	1	1	1		0.576278	0.773137	0.851239	1.0879	1.05691	1.10986	1.13882	0.984443	1.10122	1.10769	1.09532	1.50271	1.59081	1.55276	0.9781	0.9728	0.818401	1.16686	0.754321	1.05873	0.848266	0.684098
ENSMUSG00000027208	MGI:95521	Fgf7	8	1	1	1	1	1	1	1	1		0.789959	0.752575	0.975294	0.775498	0.784254	0.746514	0.67323	0.573076	1.06475	1.03629	0.428448	1.20692	1.2179	1.06197	1.20731	0.91397	0.474881	1.13546	0.989875	0.729627	0.957532	0.63358
ENSMUSG00000025190	MGI:95791	Got1	8	1	1	1	1	1	1	1	1		0.810261	0.752379	0.523653	0.809764	0.815709	0.736623	0.715045	0.621309	0.622725	0.592419	0.59659	1.11777	0.983058	0.884816	1.07499	0.944445	0.770799	0.98444	1.28103	0.899792	0.63057	0.695843
ENSMUSG00000027248	MGI:95834	Pdia3	8	1	1	1	1	1	1	1	1		1.23568	1.02379	0.812118	1.16131	1.03404	0.704038	0.591265	0.596323	0.929455	0.867814	1.07972	1.06121	0.931155	0.866241	1.41335	1.32137	1.22389	0.853203	0.989545	0.753371	0.866028	0.687982
ENSMUSG00000026864	MGI:95835	Hspa5	8	1	1	1	1	1	1	1	1		2.96417	2.81766	2.62392	2.87518	2.82358	2.53737	2.48603	2.51514	2.92864	2.81284	3.42796	2.94911	2.76478	2.93538	3.03057	2.89417	3.09418	2.7169	2.82368	3.00948	2.55456	2.50668
ENSMUSG00000029844	MGI:96170	Hoxa1	8	1	1	1	1	1	1	1	1		1.72429	1.90492	1.98478	2.09096	2.41859	2.23466	2.28691	2.13011	2.40035	2.43106	2.00828	2.33887	2.02132	1.90414	3.34151	3.27852	2.83351	2.77415	3.18784	2.55486	2.47155	2.42392
ENSMUSG00000039191	MGI:96522	Rbpj	8	1	1	1	1	1	1	1	1		0.699678	0.940007	1.08717	0.724061	0.725835	1.23531	1.07317	0.977573	1.48593	1.46982	0.683529	1.45799	1.48957	1.29226	1.48673	1.20618	0.842003	1.49193	1.17533	0.940789	1.24218	1.01871
ENSMUSG00000034394	MGI:96787	Lif	8	1	1	1	1	1	1	1	1		0.844745	1.31019	1.29094	2.57636	2.34839	2.12706	2.08786	1.86921	2.68878	2.72749	2.73863	3.11838	3.1389	3.13306	2.55086	2.52841	2.51513	2.80245	2.39766	2.8021	1.62167	1.58177
ENSMUSG00000010095	MGI:96955	Slc3a2	8	1	1	1	1	1	1	1	1		1.30536	1.28113	0.999642	1.08334	1.08437	1.03414	1.04471	0.94524	1.15707	1.13111	1.37807	1.54359	1.30553	1.30874	1.5389	1.55842	1.44171	1.08102	1.5952	1.16464	0.862931	0.842965
ENSMUSG00000022346	MGI:97250	Myc	8	1	1	1	1	1	1	1	1		1.09871	1.418	1.1671	1.0708	1.06575	1.31219	1.40074	1.24476	1.49557	1.5529	1.54531	1.80542	1.71852	1.57699	1.39683	1.51626	1.20419	1.43773	1.7637	1.49411	1.24809	1.13254
ENSMUSG00000024687	MGI:97447	Osbp	8	1	1	1	1	1	1	1	1		0.224584	0.452328	0.73472	0.550988	0.635705	0.602521	0.704329	0.725043	0.643192	0.628899	0.731506	0.367931	0.383515	0.452771	0.458354	0.527215	0.49827	0.734359	0.401448	0.825541	0.701946	0.654255
ENSMUSG00000062345	MGI:97609	Serpinb2	8	1	1	1	1	1	1	1	1		0.61729	0.72978	0.655023	0.897697	1.1815	0.885804	0.713333	0.526022	1.81752	1.59941	1.67314	1.83271	1.5307	1.79383	0.860441	0.542948	0.542123	1.17296	0.871303	1.0048	1.1843	0.718036
ENSMUSG00000035385	MGI:98259	Ccl2	8	1	1	1	1	1	1	1	1		1.43397	1.25707	1.16001	2.10051	2.38984	2.41624	2.33088	2.10923	2.75055	2.57572	1.56642	2.41403	2.23265	1.79411	2.50047	1.67075	1.44795	2.87113	3.62615	2.08598	1.82164	1.9035
ENSMUSG00000020048	MGI:98817	Hsp90b1	8	1	1	1	1	1	1	1	1		1.94843	1.66662	1.63191	1.81955	1.77134	1.49058	1.41956	1.48595	1.95675	1.85747	2.42455	1.68697	1.57339	1.71764	2.24428	2.12336	2.23368	1.68986	1.71453	1.94688	1.54164	1.47954
ENSMUSG00000027962	MGI:98926	Vcam1	8	1	1	1	1	1	1	1	1		0.767032	0.500325	0.800619	0.460954	0.751473	1.14516	1.18285	1.05517	1.33066	1.32771	1.08606	1.23501	1.23928	1.32422	0.683549	0.552688	0.426453	1.72983	1.2587	1.35737	1.23439	0.959981
ENSMUSG00000024924	MGI:98935	Vldlr	8	1	1	1	1	1	1	1	1		0.8917	1.04635	1.48076	0.677274	0.600576	1.09101	1.16671	1.09512	1.34729	1.47214	1.4297	1.29219	1.38313	1.35014	0.626878	0.51895	0.371649	1.36844	0.638439	1.30772	0.941118	0.822552
ENSMUSG00000020484	MGI:98970	Xbp1	8	1	1	1	1	1	1	1	1		1.09571	1.21679	1.0216	1.17975	1.29654	1.2401	1.03817	1.17865	1.16602	1.11256	1.09217	1.28465	1.11516	0.871487	1.34441	1.26448	1.03748	1.19124	1.50318	1.13777	1.36225	1.20087
ENSMUSG00000028389	MGI:99181	Zfp37	8	1	1	1	1	1	1	1	1		0.655753	0.579045	0.715237	0.805785	0.658688	0.884177	0.818152	0.881156	1.15719	1.25858	0.669178	0.639041	0.793177	0.86898	1.47054	1.02832	0.774894	1.23703	0.755731	0.826688	0.889436	0.816061
ENSMUSG00000036036	MGI:99204	Zfp57	8	1	1	1	1	1	1	1	1		1.27413	1.33176	1.32206	1.41137	1.5069	1.45696	1.53241	1.38557	1.64566	1.49666	1.59013	1.96413	1.76581	1.65193	1.85111	1.93905	2.07991	1.74459	2.07596	1.70511	1.42266	1.43279
ENSMUSG00000072623	MGI:99210	Zfp9	8	1	1	1	1	1	1	1	1		0.92136	1.13429	1.49339	1.02451	1.13195	1.0788	1.13539	0.937888	1.24855	1.24515	0.168825	0.649147	0.675966	0.421681	1.11728	0.954763	0.38253	1.34068	0.728044	0.578322	1.49097	1.41054
ENSMUSG00000031381	MGI:99461	Piga	8	1	1	1	1	1	1	1	1		2.21426	2.25983	2.7394	2.63476	2.651	2.61831	2.49452	2.25878	3.01402	2.89424	2.4949	2.25259	2.32096	2.13621	2.74584	2.46781	2.20358	2.98452	2.3722	2.39196	2.37586	2.19903
ENSMUSG00000035373	MGI:99512	Ccl7	8	1	1	1	1	1	1	1	1		1.86367	1.41293	0.968179	1.24622	1.28313	1.57882	1.43262	1.53531	1.9015	1.80818	2.10745	1.81496	1.58771	1.53358	2.2016	1.6395	1.88581	1.4256	2.18276	1.50684	0.939004	0.775071
ENSMUSG00000038975	MGI:99537	Rabggtb	8	1	1	1	1	1	1	1	1		2.01271	1.53848	1.31846	1.31948	1.26259	1.15948	1.10763	1.15397	1.32873	1.26031	1.78147	1.5987	1.32105	1.34965	1.84396	1.5219	1.66667	1.16704	1.6982	1.3894	1.21123	1.07264
ENSMUSG00000028214	MGI:99844	Gem	8	1	1	1	1	1	1	1	1		1.02628	0.62385	0.787491	1.55043	1.42262	1.00437	0.97273	0.691867	1.34912	1.49931	1.52675	1.77422	1.65532	1.8783	1.7774	1.50748	1.11219	1.60126	1.51095	1.66302	1.37192	1.08138
ENSMUSG00000079303	MGI:1919715	Zfp131	8	1	1	1	1	1	1	1	1		1.46947	1.50088	1.48	0.987933	0.896783	1.05055	0.80405	0.922465	1.36743	1.37753	1.20078	1.32341	1.32035	1.21502	1.70873	1.40276	1.08147	1.18521	0.856188	0.936824	1.14296	0.878159
ENSMUSG00000084877	MGI:1918676	5430416N02Rik	8	1	1	1	1	1	1	1	1		2.80209	2.1918	2.06481	1.95484	2.09829	1.75478	2.03144	2.09921	1.71877	1.65855	3.28327	1.91408	1.47323	2.24473	2.27899	2.3119	2.78975	1.64384	2.27664	2.45279	1.28025	1.62299
ENSMUSG00000090867	MGI:3763743	Snhg1	8	1	1	1	1	1	1	1	1		2.11843	1.72612	1.59892	1.37578	1.6616	1.16407	1.26254	1.20868	1.51015	1.35957	1.76974	1.86625	1.55701	1.65062	2.38461	1.83909	2.1812	1.50317	2.39234	1.4924	1.22769	1.33093
ENSMUSG00000004462	MGI:1917823	Tbccd1	7	1	1	1	1	1	0	1	1		0.771233	0.52687	0.637014	0.951231	0.945805	0.702867	0.61689	0.823592	0.85313	0.791381	0.732626	0.290783	0.115463	0.169586	0.922547	0.992113	0.762807	1.04449	0.705849	0.74016	1.26919	0.855806
ENSMUSG00000019970	MGI:1340062	Sgk1	7	0	1	1	1	1	1	1	1		0.73366	0.509153	0.43794	0.418081	0.49198	0.587229	0.503682	0.315568	0.918081	0.916872	0.753784	1.19234	1.15733	1.02298	1.06368	0.972379	0.621791	0.686922	0.85311	0.560764	0.576293	0.49391
ENSMUSG00000020105	MGI:2443955	Lrig3	7	0	1	1	1	1	1	1	1		0.400031	0.720966	0.797297	0.488494	0.407625	0.676184	0.700518	0.875311	0.710371	0.846987	0.960786	0.759324	0.764428	0.912994	0.733818	0.684942	0.823306	0.819718	0.288318	0.782653	0.593914	0.75878
ENSMUSG00000020184	MGI:96952	Mdm2	7	0	1	1	1	1	1	1	1		0.392344	0.482905	0.420737	0.508738	0.339947	0.461572	0.462752	0.431663	0.756759	0.729367	0.764937	0.592447	0.60946	0.582997	0.724163	0.637444	0.497133	0.586221	0.255834	0.594955	0.55625	0.459551
ENSMUSG00000020303	MGI:1316731	Stc2	7	1	1	0	1	1	1	1	1		1.43165	1.51095	1.53652	1.36668	1.51787	0.494234	0.504089	0.620364	1.2193	1.09146	1.67701	1.93629	1.86007	2.04862	1.1021	1.23769	1.21133	1.17908	1.47313	1.51007	1.61505	1.8374
ENSMUSG00000020571	MGI:1919103	Pdia6	7	1	1	1	1	0	1	1	1		1.54019	1.11378	0.898986	1.1553	1.16686	0.872214	0.893971	0.931789	0.968998	0.862768	1.76367	0.941115	0.753068	1.0368	1.47987	1.39192	1.7222	0.614803	1.12566	1.0338	0.730456	0.794647
ENSMUSG00000020648	MGI:1919166	Dus4l	7	1	1	0	1	1	1	1	1		0.845538	0.795904	1.11287	1.00192	1.16337	1.03385	0.59832	0.714773	1.1193	1.25547	0.871595	1.61994	1.23378	1.13235	1.94408	1.40792	1.22879	1.09955	1.42238	0.862709	1.25149	1.0922
ENSMUSG00000020677	MGI:1925644	Ddx52	7	1	1	0	1	1	1	1	1		0.37373	0.670326	0.650759	0.577565	0.434127	0.569684	0.387963	0.425158	0.653771	0.698094	0.60388	0.653776	0.512143	0.4387	0.524036	0.402986	0.42409	0.78197	0.763283	0.631139	0.593911	0.510202
ENSMUSG00000020905	MGI:2444541	Usp43	7	0	1	1	1	1	1	1	1		1.30969	1.3371	0.833912	0.977361	0.769239	1.71446	1.74406	2.11151	1.58996	1.21102	1.57823	1.01677	2.05727	1.17435	1.07119	1.61551	1.77498	1.16398	0.690753	1.26478	1.39459	1.24377
ENSMUSG00000021028	MGI:1918320	Mbip	7	1	1	0	1	1	1	1	1		1.17068	0.978151	0.792925	0.909144	0.707212	0.430483	0.643098	0.335873	0.993314	0.885208	0.55945	0.968282	0.939359	0.641742	1.06601	0.758408	0.468632	0.986349	1.19061	0.748965	0.966347	0.92794
ENSMUSG00000021282	MGI:95309	Eif5	7	1	1	0	1	1	1	1	1		1.0697	0.88118	0.938356	0.74151	0.750541	0.523878	0.416383	0.471599	0.91303	0.903508	0.662493	0.825291	0.703219	0.674355	1.11085	0.806637	0.540324	0.973372	0.797087	0.662772	0.742281	0.552585
ENSMUSG00000021831	MGI:1354385	Ero1l	7	1	1	0	1	1	1	1	1		0.599899	0.64688	0.895178	0.667599	0.625894	0.56806	0.549358	0.423956	1.09814	1.07443	0.384077	1.02416	1.0189	0.838525	0.913166	0.634288	0.225251	0.978852	0.847646	0.573963	0.698508	0.58315
ENSMUSG00000022704	MGI:1922194	Qtrtd1	7	1	1	1	1	0	1	1	1		0.693576	0.566651	0.699559	0.795721	0.513427	0.669177	0.647866	0.748222	0.823044	0.926982	0.888105	0.725443	0.646857	0.631267	0.920911	0.79105	0.638969	0.784815	0.399394	0.637481	0.574428	0.400761
ENSMUSG00000023952	MGI:1860138	Gtpbp2	7	1	1	0	1	1	1	1	1		0.262163	0.799709	0.729073	0.65782	0.721294	0.247904	0.167679	0.317712	0.951635	0.854594	1.28586	1.17108	0.977748	1.01983	0.758509	0.828327	1.03399	1.11231	0.914864	1.29815	0.804188	0.884621
ENSMUSG00000024234	MGI:1914690	Mtpap	7	1	1	0	1	1	1	1	1		0.504551	0.872075	0.796494	1.0012	0.912983	0.6515	0.681749	0.535058	0.861086	0.891347	0.0956926	0.785983	0.826336	0.507233	1.22932	0.754323	0.391542	1.18653	1.09058	0.534918	0.91135	0.663652
ENSMUSG00000024539	MGI:97806	Ptpn2	7	1	1	1	1	0	1	1	1		1.28157	1.02177	1.02193	0.86536	1.02088	0.830417	0.601843	0.795843	0.97424	0.750534	0.915383	0.709757	0.792459	0.671004	1.37844	1.13764	0.900194	0.844265	1.20052	0.782687	0.547496	0.490846
ENSMUSG00000024587	MGI:1917473	Nars	7	1	1	1	1	0	1	1	1		0.808738	0.606616	0.690705	0.560858	0.586425	0.496793	0.510129	0.51968	0.595885	0.530058	0.903308	0.830857	0.798915	0.875003	0.783846	0.805125	0.746912	0.527773	0.569988	0.699979	0.402046	0.422839
ENSMUSG00000024778	MGI:95484	Fas	7	1	1	1	1	0	1	1	1		1.29497	1.01467	0.61229	1.17011	1.25143	1.25611	0.978005	1.20114	1.64225	1.44138	1.41337	1.56403	1.47459	1.34023	1.48514	1.3958	1.07511	1.46928	1.93819	1.27181	0.495215	0.404158
ENSMUSG00000025024	MGI:1923729	Smndc1	7	1	1	1	1	0	1	1	1		1.04565	1.0652	0.918384	0.791353	0.905419	0.620499	0.61167	0.757231	0.842013	0.791962	0.668805	1.12323	0.895742	0.975874	1.42449	0.993955	0.999467	0.954861	0.969567	0.762759	0.613315	0.509757
ENSMUSG00000025353	MGI:1914094	Ormdl2	7	1	1	1	0	1	1	1	1		0.455377	0.627264	0.801712	0.518243	0.98129	1.0716	0.773295	0.769901	0.63156	0.416959	0.210264	0.799953	0.688479	0.487922	0.98361	0.609293	0.789453	1.12633	1.49073	0.98131	0.782075	0.793408
ENSMUSG00000026107	MGI:1923258	Obfc2a	7	1	1	0	1	1	1	1	1		0.878557	0.668133	0.824414	0.813864	0.708008	0.64482	0.430014	0.315911	0.897776	0.795281	0.406004	0.79955	0.861865	0.659208	1.29545	0.856397	0.392898	0.728297	0.456482	0.476177	0.715112	0.635396
ENSMUSG00000026456	MGI:1919267	Cyb5r1	7	0	1	1	1	1	1	1	1		1.13273	0.975066	0.612155	0.698711	0.609847	0.682032	0.556861	0.632974	0.684244	0.647817	1.24381	1.06379	0.950381	0.964149	1.1282	1.04513	1.2323	0.550498	1.01515	0.755368	0.790202	0.660138
ENSMUSG00000026655	MGI:1913790	Fam107b	7	1	1	1	1	0	1	1	1		0.609557	0.462996	0.489269	0.646404	0.554631	0.664573	0.478785	0.441786	0.756292	0.696032	0.436437	0.698113	0.693392	0.549871	0.625257	0.537305	0.110907	0.610469	0.340524	0.506407	0.362818	0.268568
ENSMUSG00000026761	MGI:1347043	Orc4	7	1	1	0	1	1	1	1	1		0.954366	0.928749	0.939506	0.905539	0.882747	0.621072	0.331403	0.354914	1.25013	1.07802	0.417782	0.733945	0.733486	0.302516	1.49268	0.955967	0.504109	0.97739	1.06775	0.515335	0.983626	0.682155
ENSMUSG00000026875	MGI:101836	Traf1	7	1	0	1	1	1	1	1	1		0.520616	1.04099	0.677879	2.05131	1.65652	2.14341	1.95183	2.093	1.86202	2.02193	2.46988	2.12495	2.1825	2.26371	0.933881	0.997282	1.03859	1.71054	1.9047	1.94569	1.92231	1.80564
ENSMUSG00000027346	MGI:104898	Gpcpd1	7	1	1	0	1	1	1	1	1		0.63131	0.490082	0.786444	0.904888	0.817241	0.732782	0.515388	0.419885	1.12979	0.991973	0.388782	0.87528	0.732252	0.633499	0.989665	0.595825	0.241314	0.701237	0.553552	0.361621	0.924063	0.81091
ENSMUSG00000027357	MGI:1913836	Crls1	7	1	1	0	1	1	1	1	1		0.927368	0.988192	0.686563	0.526142	0.83801	0.581816	0.464063	0.434721	0.797621	0.677909	0.626485	0.995439	0.748469	0.806456	1.25228	0.776634	0.760663	0.591682	1.24454	0.497157	0.764428	0.483513
ENSMUSG00000027399	MGI:96542	Il1a	7	1	1	1	1	1	1	0	1		1.06001	1.15779	1.33594	1.73919	1.82575	1.63292	1.65691	1.25549	2.09859	2.04179	0.677283	1.63737	2.09678	2.12466	1.88769	0.67071	0.728489	2.73694	2.76238	2.0213	2.9004	2.40064
ENSMUSG00000027667	MGI:1915028	Zfp639	7	1	1	0	1	1	1	1	1		1.17243	0.99936	0.570556	0.718636	0.652819	0.755175	0.515533	0.285957	0.696548	0.642166	0.641546	1.08426	1.04617	0.718352	1.49454	1.28353	1.29094	0.867726	1.20144	0.651096	0.763967	0.575738
ENSMUSG00000027787	MGI:2140103	Nmd3	7	1	1	0	1	1	1	1	1		1.20421	0.919803	0.746367	0.675872	0.745542	0.530676	0.393079	0.341721	0.699205	0.700716	0.548645	1.00502	0.834949	0.628299	1.23705	0.952163	0.779486	0.798445	1.03816	0.404928	0.659914	0.583074
ENSMUSG00000027981	MGI:1914475	Rnpc3	7	1	1	0	1	1	1	1	1		1.18775	1.07281	0.919261	0.679071	0.732118	0.509849	0.365279	0.39775	0.766293	0.757315	0.577677	0.716416	0.657736	0.454158	1.2731	1.16702	0.725089	0.597797	0.558696	0.305562	1.04469	0.624449
ENSMUSG00000027995	MGI:1346060	Tlr2	7	1	1	1	1	1	1	0	1		0.659978	0.778534	0.553216	1.41232	1.43401	1.53584	1.37114	0.975376	1.25098	1.71864	1.38499	2.52007	2.47816	2.40489	0.671443	0.295478	0.883578	1.74201	1.73153	1.63983	1.03275	1.24631
ENSMUSG00000028163	MGI:97312	Nfkb1	7	1	0	1	1	1	1	1	1		0.121292	0.404218	0.557447	0.725057	0.626335	1.0156	1.04564	1.0933	0.931321	1.01509	1.14099	0.886239	0.95634	1.14235	0.515453	0.58535	0.781631	1.05916	0.614682	1.20616	0.470241	0.629873
ENSMUSG00000028680	MGI:109604	Plk3	7	0	1	1	1	1	1	1	1		0.62303	0.792615	0.481839	0.524885	0.546245	0.759603	0.691877	0.542987	0.821201	0.685902	0.780669	1.37699	1.24913	1.21968	0.937156	1.05499	0.94259	0.804125	1.02025	0.827592	0.812965	0.845886
ENSMUSG00000028920	MGI:1924992	Fbxo42	7	1	1	1	1	0	1	1	1		0.127077	0.50187	0.732546	0.569303	0.521365	0.567903	0.655186	0.467097	0.697134	0.764006	0.49879	0.763749	0.826555	0.78735	0.35007	0.567464	0.525276	0.794658	0.346809	0.642086	0.470628	0.531026
ENSMUSG00000028967	MGI:1921405	Errfi1	7	1	0	1	1	1	1	1	1		0.212466	0.439552	0.336343	0.644615	0.660659	0.986575	0.970598	0.670235	1.238	1.23944	0.66872	1.39984	1.36461	1.20345	1.12057	0.870454	0.65168	1.38047	1.29414	0.965971	0.842263	0.844516
ENSMUSG00000029314	MGI:3603816	Agpat9	7	1	1	1	1	1	1	0	1		0.770234	0.753151	0.907354	1.38736	1.31631	1.1564	1.03983	0.841782	1.36258	1.31908	1.41567	1.88155	1.67526	1.72497	0.33816	0.21699	0.462833	1.01067	0.939765	0.916489	1.26717	1.31834
ENSMUSG00000029328	MGI:1355299	Hnrpdl	7	1	1	0	1	1	1	1	1		0.840305	0.694049	0.746656	0.623596	0.695206	0.336137	0.398642	0.297796	0.631186	0.639376	0.523585	0.476392	0.452232	0.452955	0.800374	0.792967	0.671777	0.832937	1.00964	0.507138	0.585355	0.521941
ENSMUSG00000029446	MGI:97788	Psph	7	0	1	1	1	1	1	1	1		1.47787	1.22279	0.816942	0.729936	0.628679	0.81254	0.727202	0.811766	0.86317	0.818552	1.53313	1.11097	0.861263	0.796646	1.13449	0.90063	1.14712	0.540871	1.29772	0.796137	0.846281	0.612596
ENSMUSG00000029467	MGI:88110	Atp2a2	7	1	0	1	1	1	1	1	1		0.192366	0.384289	0.735816	0.777701	0.675413	0.724149	0.702889	0.717347	0.911551	0.902825	0.856517	0.652536	0.715246	0.805254	0.614567	0.585298	0.521071	0.951505	0.152371	0.909419	0.636947	0.657332
ENSMUSG00000029670	MGI:1919027	Ing3	7	1	1	0	1	1	1	1	1		0.989461	0.971794	1.15488	0.781509	0.795538	0.5261	0.484251	0.38833	1.05771	0.718519	0.44319	0.791234	0.842366	0.712382	1.07059	0.796063	0.87871	0.861864	1.01627	0.649865	0.961293	0.854548
ENSMUSG00000030269	MGI:1916075	Mtmr14	7	1	0	1	1	1	1	1	1		0.365035	0.467213	0.272073	0.802019	0.613772	0.733963	0.694978	0.668121	0.510311	0.541549	0.739038	0.727554	0.605599	0.61511	0.68959	0.689562	0.93245	0.552391	0.782504	0.554913	0.507905	0.600892
ENSMUSG00000030643	MGI:1923235	Rab30	7	1	1	1	1	0	1	1	1		0.683335	0.759668	0.902314	0.605971	0.769036	0.62388	0.721943	0.741477	0.542266	0.930105	0.663617	0.984077	0.94854	0.696441	0.907794	0.681858	0.688525	1.15719	1.7885	0.883922	0.453996	0.48588
ENSMUSG00000031284	MGI:1339656	Pak3	7	1	1	1	1	1	1	0	1		0.997861	0.966536	1.45332	1.04127	1.07068	1.37824	1.34777	1.36136	1.52923	1.50818	0.528784	1.05559	1.14169	1.00715	0.987197	0.757053	0.0621439	1.672	0.883111	0.847959	1.36052	1.03476
ENSMUSG00000031337	MGI:1099452	Mtm1	7	1	1	0	1	1	1	1	1		0.706351	0.730727	1.07798	1.27187	1.31997	0.585646	0.944224	0.280296	0.755595	1.01413	0.206493	1.01045	1.09975	0.904509	1.01928	0.963911	0.140207	0.815679	0.56561	0.671523	1.45621	1.2363
ENSMUSG00000031681	MGI:109452	Smad1	7	1	1	0	1	1	1	1	1		0.619804	0.677453	0.476428	0.600337	0.553548	0.482185	0.299131	0.19963	0.597829	0.686556	0.492159	0.747784	0.756364	0.552313	0.772041	0.782018	0.306901	0.671558	0.604587	0.400477	0.539467	0.532384
ENSMUSG00000031700	MGI:1915391	Gpt2	7	1	1	1	1	1	1	0	1		0.672449	1.03778	0.961488	0.902965	0.835381	1.04826	1.04201	1.12914	1.32794	1.11752	1.25603	1.08793	1.0627	1.10833	0.378554	0.368222	0.376009	1.14119	0.852319	1.05325	1.00753	0.801134
ENSMUSG00000031711	MGI:1353574	Zfp330	7	1	1	1	1	0	1	1	1		0.938524	0.914899	0.640174	0.791935	0.746834	0.652378	0.683598	0.663662	0.647342	0.466369	1.29322	0.790438	0.664998	0.798286	1.25653	1.04192	1.26963	0.561698	0.672446	0.832921	0.653527	0.512198
ENSMUSG00000032265	MGI:2670964	Fam46a	7	1	0	1	1	1	1	1	1		0.311997	0.232134	0.756557	1.00599	1.02827	1.00045	1.00229	0.702143	1.48722	1.32997	0.705337	1.20793	1.35824	1.12967	1.2035	1.07754	0.725396	1.26035	0.734605	0.679668	0.711049	0.754035
ENSMUSG00000032424	No associated gene	Snhg5	7	1	1	1	1	0	1	1	1		2.5511	2.12072	1.73034	1.69075	1.8	1.70878	1.63681	1.69291	1.68966	1.61976	2.24106	1.78125	1.33697	1.53686	2.62415	2.36259	2.56943	1.5138	2.36097	1.71036	0.739737	0.661935
ENSMUSG00000032691	MGI:2653833	Nlrp3	7	1	0	1	1	1	1	1	1		0.844719	0.626954	1.2154	2.4353	2.52278	2.42837	1.91137	2.17462	1.87437	1.61897	1.93137	2.35992	2.44498	2.6274	1.1416	1.31056	1.04831	3.48999	2.03735	3.52044	2.1511	1.91616
ENSMUSG00000032745	MGI:1920524	Gpbp1	7	1	1	0	1	1	1	1	1		1.02803	1.13135	1.13724	0.820682	0.896625	0.576019	0.513932	0.347617	1.18054	1.10805	0.733407	0.852796	0.740905	0.574153	1.232	0.998729	0.674183	1.03477	1.05094	0.617591	0.774056	0.667535
ENSMUSG00000032998	MGI:2443432	Foxj3	7	1	1	1	1	1	1	0	1		0.0983628	0.523232	0.890808	0.723299	0.638628	0.807133	0.713424	0.458621	0.858065	0.90689	0.473097	0.71314	0.837511	0.725604	0.44325	0.515192	0.194893	0.897465	0.14367	0.437491	0.848257	0.651977
ENSMUSG00000033538	MGI:107700	Casp4	7	1	1	1	1	1	1	0	1		2.32577	2.30985	2.37301	2.01866	2.29743	1.85081	1.99767	1.97344	3.23204	2.76773	3.04383	2.81481	2.82076	3.3103	-0.0478887	-0.246398	0.478877	3.20434	3.64236	2.83433	2.23639	1.67345
ENSMUSG00000034271	MGI:1932093	Jdp2	7	0	1	1	1	1	1	1	1		0.829655	0.831614	0.612556	0.531607	0.560543	0.803857	0.837225	0.886355	0.687149	0.654981	1.30381	0.719813	0.575694	0.922023	0.558492	0.758284	1.02416	0.575232	0.79386	0.943033	0.688343	0.724422
ENSMUSG00000034317	MGI:1914199	Trim59	7	1	1	0	1	1	1	1	1		1.47748	1.35866	1.42957	0.972531	0.88574	0.831077	0.575273	0.578601	1.46721	1.49161	0.534157	1.10092	0.778592	0.449169	1.78579	1.31956	0.72067	1.18867	0.963315	0.424596	1.1457	0.7594
ENSMUSG00000035762	MGI:1919995	Tmem161b	7	1	1	0	1	1	1	1	1		1.49112	1.46436	1.37014	1.00422	0.945021	1.01991	0.680153	0.338083	1.32797	1.30566	0.533782	1.13477	1.2998	0.739807	1.7479	1.49135	0.93861	1.94974	1.78576	0.978266	1.34928	1.05415
ENSMUSG00000036097	MGI:1924968	Fam178a	7	1	1	1	1	1	1	0	1		0.407144	0.718005	1.19174	0.765561	0.844061	0.963424	1.00768	0.968927	1.21975	1.35333	0.788063	0.405466	0.673054	0.666608	0.629066	0.611516	0.394389	1.34177	0.3928	0.937395	0.902233	0.799055
ENSMUSG00000036840	MGI:108064	Siah1a	7	1	1	0	1	1	1	1	1		1.07368	0.872073	0.826569	0.909309	0.943266	0.53695	0.579476	0.500939	0.880618	0.831581	0.231955	1.04165	0.727265	0.478754	1.62005	1.18178	0.647028	0.821376	1.09572	0.448158	0.893317	0.707248
ENSMUSG00000037465	MGI:1101353	Klf10	7	0	1	1	1	1	1	1	1		0.79446	1.19336	1.16435	0.376777	0.377578	1.0632	0.881717	0.802247	1.45084	1.54561	1.05969	0.75701	0.633557	0.444953	1.43961	1.16501	0.707288	1.29862	0.962958	0.861469	1.34485	1.24827
ENSMUSG00000037722	MGI:1858963	Gnpnat1	7	1	1	0	1	1	1	1	1		1.51763	1.44029	1.11737	1.07859	0.978812	0.832416	0.686526	0.602248	1.14796	1.03129	0.53787	1.53717	1.23952	1.04075	1.69425	1.19257	0.890528	1.20654	1.62519	0.648807	1.07251	0.699257
ENSMUSG00000040359	MGI:1914740	1810074P20Rik	7	1	1	1	1	0	1	1	1		0.458512	0.658478	1.03366	1.05543	1.07912	0.54778	0.523758	0.848766	0.906021	0.984225	1.17785	0.776975	0.952583	0.946936	1.0012	0.919224	0.70155	0.708338	0.226691	0.818321	0.759366	0.591883
ENSMUSG00000040613	MGI:103298	Apobec1	7	1	1	1	1	0	1	1	1		1.65398	1.61333	1.56198	1.27836	1.3375	2.05695	1.88512	1.91736	1.14807	1.2892	0.962883	1.43416	1.43001	1.58082	2.01201	1.79544	1.84329	1.98908	1.87442	1.97283	0.357195	0.106305
ENSMUSG00000041153	MGI:2384798	Osgin2	7	1	1	0	1	1	1	1	1		0.976556	0.77532	0.805103	0.844652	0.862101	0.609265	0.441286	0.272513	1.10629	1.10319	0.524585	1.30768	1.30163	1.03082	1.34606	1.00164	0.718697	1.26628	1.08143	0.870722	0.948791	0.850923
ENSMUSG00000041481	MGI:105046	Serpina3g	7	1	1	1	1	0	1	1	1		0.751784	0.823966	1.02994	1.4127	0.857295	1.08654	0.778379	1.17494	1.37001	1.16909	0.414884	1.23841	1.32407	0.931992	1.00743	0.787564	1.35964	0.677378	1.14547	0.665168	1.23016	0.563757
ENSMUSG00000042472	MGI:1289280	Zfp410	7	1	1	1	1	0	1	1	1		0.858027	0.754769	0.49437	0.714637	0.582286	0.615734	0.490673	0.617548	0.475983	0.385614	0.469632	0.605544	0.514326	0.469033	0.975818	0.65247	0.783644	0.619091	0.709577	0.567823	0.309174	0.135179
ENSMUSG00000042677	MGI:2385891	Zc3h12a	7	0	1	1	1	1	1	1	1		0.271115	0.60349	0.55208	0.604885	0.496499	1.51282	1.29837	1.31091	1.19602	1.13872	1.45692	0.900787	0.987199	1.09698	0.425567	0.737743	0.889628	0.844064	0.923561	1.05717	0.840457	0.833805
ENSMUSG00000042759	MGI:2176230	Apobr	7	1	1	1	1	0	1	1	1		0.990856	1.48757	1.27765	1.12707	0.979574	1.44508	1.4637	1.48729	0.55186	0.713966	1.3543	1.55114	1.54975	1.71999	1.15657	1.51794	1.67659	0.442622	0.564358	0.898039	-0.386456	0.0497754
ENSMUSG00000045248	MGI:1917875	Med26	7	1	0	1	1	1	1	1	1		0.309313	0.423863	0.207385	0.557412	0.460002	0.439867	0.636117	0.353081	0.531416	0.62945	0.578853	0.730071	0.644416	0.624866	0.557981	0.641745	0.659152	0.668706	0.591306	0.577592	0.451059	0.575555
ENSMUSG00000045365	MGI:1923598	Rbm15b	7	1	1	1	1	0	1	1	1		0.492726	0.676897	0.738872	1.03174	0.892053	0.961818	0.991096	1.02798	1.09037	1.20319	1.49064	0.993404	0.902978	1.30516	0.911685	1.15494	1.07393	0.904852	0.293274	0.972283	0.543738	0.454984
ENSMUSG00000046027	MGI:2156765	Stard5	7	1	1	1	1	0	1	1	1		0.979468	1.1596	1.35299	1.25872	1.67055	1.07086	1.03967	1.1556	1.06133	1.12025	1.88837	1.20789	1.2618	1.84329	0.847025	1.04596	1.33657	0.803985	0.247991	1.37724	0.617475	0.825568
ENSMUSG00000046731	MGI:2448712	Kctd11	7	1	0	1	1	1	1	1	1		0.164562	0.511602	0.4446	0.471271	0.499804	0.777208	0.854428	0.632728	0.97208	0.931069	0.959445	1.28337	1.19466	0.968015	1.07519	0.98902	1.01344	0.966437	0.918119	0.805709	1.00455	1.07301
ENSMUSG00000047123	MGI:2147032	Ticam1	7	1	0	1	1	1	1	1	1		-0.0169661	0.748125	0.759194	0.846199	0.880294	1.16934	1.23096	0.994885	1.09576	1.07736	0.383057	0.831701	0.837596	0.524426	0.737472	1.12372	0.758313	1.02508	0.923103	0.646917	1.17506	1.0668
ENSMUSG00000048787	MGI:2679003	Dcun1d3	7	1	1	0	1	1	1	1	1		0.631674	0.670857	0.746374	0.822955	0.714311	0.43784	0.367406	0.245856	0.873975	0.764446	0.731931	0.694228	0.581146	0.571811	0.76351	0.834709	0.446698	0.576459	0.271154	0.353054	0.694634	0.48368
ENSMUSG00000048832	MGI:2147661	Vps37c	7	1	0	1	1	1	1	1	1		-0.164231	0.272212	0.130487	0.5459	0.448964	0.662349	0.526648	0.504739	0.434592	0.444891	0.51249	0.824127	0.739061	0.551581	0.461462	0.778249	0.561388	0.571663	0.506331	0.553632	0.634531	0.601911
ENSMUSG00000054519	MGI:2681848	Zfp867	7	0	1	1	1	1	1	1	1		1.23124	0.86889	1.002	0.412947	0.572865	0.575387	0.789473	0.911498	1.15938	1.01701	0.999141	1.08345	0.947655	0.773074	0.984953	0.169465	0.51305	0.706695	0.823972	1.00719	1.03867	0.963079
ENSMUSG00000056498	MGI:2444725	Tmem154	7	1	1	1	1	0	1	1	1		0.541546	0.977752	0.796618	1.23878	0.95518	0.748276	0.843384	0.934713	1.11446	0.978295	0.458758	1.62391	1.7471	1.42364	1.62957	1.3944	0.969479	1.29962	1.36409	0.78575	0.801748	0.485195
ENSMUSG00000067931	MGI:3040683	Zfp948	7	0	1	1	1	1	1	1	1		1.00452	1.1449	1.17041	0.707589	0.707243	0.994841	0.799802	0.822899	1.26252	1.02314	0.529004	1.05849	0.896032	0.683546	1.49129	0.858927	0.450941	1.0665	0.95175	0.409236	1.29842	1.11254
ENSMUSG00000068742	MGI:1270859	Cry2	7	1	1	1	1	1	1	1	0		0.432013	0.706825	0.70164	0.77603	0.682514	0.72123	0.731577	0.64252	0.787277	0.767129	0.874914	0.965109	0.949733	1.01457	0.493206	0.515489	0.857078	0.373597	0.0891458	0.397047	0.835784	0.680702
ENSMUSG00000072566	No associated gene	Pvt1	7	1	1	1	1	0	1	1	1		1.5864	1.26125	1.20603	0.954686	0.796966	0.629004	0.677879	0.851417	1.28618	0.980166	1.79165	1.01992	0.814049	0.853084	1.435	1.16671	1.49429	1.15221	1.45871	1.31343	0.605744	0.627009
ENSMUSG00000072620	MGI:1313258	Slfn2	7	1	0	1	1	1	1	1	1		0.279994	0.638042	0.274932	1.45858	1.63922	0.481779	0.935268	0.755889	1.17703	1.06835	1.25753	1.07241	1.15109	1.35545	1.48326	1.50114	1.9511	0.991609	1.78192	1.92431	2.33438	2.13321
ENSMUSG00000078671	MGI:2448567	Chd2	7	1	1	1	1	1	1	0	1		0.285915	0.630519	1.36996	0.880583	0.811639	1.02901	1.24184	1.14579	1.36917	1.4105	1.13221	0.584113	0.818127	1.11532	0.198066	0.291155	0.309199	1.46043	0.269327	1.39352	1.05435	1.09261
ENSMUSG00000079036	MGI:2384034	Alkbh1	7	0	1	1	1	1	1	1	1		0.796068	0.672954	0.448968	0.45297	0.534503	0.714253	0.721335	0.460802	0.783689	0.835827	0.702488	0.607308	0.69024	0.440103	1.10281	0.874424	0.812878	0.794421	0.960552	0.645294	0.671347	0.542138
ENSMUSG00000079083	MGI:1924782	Jrkl	7	1	1	0	1	1	1	1	1		1.22943	0.858528	1.12069	1.10586	0.883442	0.76491	0.303374	0.496761	1.17365	1.07635	0.92363	0.940843	0.998307	1.05179	1.54323	1.09707	0.73885	1.07109	0.580962	0.678857	1.24268	0.838429
ENSMUSG00000079509	MGI:99211	Zfx	7	0	1	1	1	1	1	1	1		0.866721	0.803356	1.18271	0.811285	0.631039	0.940646	0.745207	0.69869	1.20075	1.20241	0.266906	0.665154	0.891856	0.526475	1.14131	0.936089	0.303049	1.3525	0.604537	0.65415	1.10522	0.734804
ENSMUSG00000079737	MGI:1913848	3110001I22Rik	7	1	0	1	1	1	1	1	1		0.445282	0.628868	0.456194	1.04523	1.08603	0.807288	0.509988	0.860906	0.961657	1.0348	0.801924	0.764098	0.564091	0.438105	0.651396	0.732104	0.781675	0.458319	0.709202	0.555766	0.864164	0.57237
ENSMUSG00000085492	MGI:1916039	Trmt61b	7	1	1	1	1	0	1	1	1		1.37855	0.798552	0.814771	1.02214	0.698729	0.673116	1.03467	0.963592	0.921125	1.24821	1.96554	1.14934	1.22436	1.62603	1.03061	1.3524	1.32725	0.897664	0.834891	1.33417	0.21527	0.600524
ENSMUSG00000085793	MGI:3045391	Lin52	7	1	1	1	1	0	1	1	1		1.00521	0.71703	0.809462	0.867926	0.894487	0.654068	0.586883	0.550352	0.864777	0.674534	0.62587	0.75468	0.47377	0.574518	0.991621	0.726064	0.784244	0.74919	0.318936	0.588949	0.619869	0.374303
ENSMUSG00000000489	MGI:97528	Pdgfb	6	1	0	1	1	1	1	0	1		0.250318	0.648712	0.305002	1.89714	1.72364	0.991507	0.888617	0.922939	1.82476	1.77883	2.22205	1.30318	1.1935	1.30079	0.809528	0.405473	0.689682	2.36702	2.27211	2.39092	1.22202	1.17617
ENSMUSG00000003923	MGI:107810	Tfam	6	1	1	0	1	0	1	1	1		1.2142	1.05232	0.722784	0.698689	0.768819	0.44908	0.315293	0.290235	0.51115	0.583624	0.658882	1.01567	0.841978	0.693157	1.18269	0.99855	0.774655	0.754619	1.06551	0.643856	0.576591	0.424383
ENSMUSG00000004127	MGI:1920421	Rg9mtd2	6	1	1	0	1	0	1	1	1		0.530717	0.443404	0.351026	0.515439	0.578975	0.109793	0.217699	0.0738548	0.353104	0.662657	0.472295	0.537972	0.444993	0.431089	0.562896	0.5004	0.227817	0.466242	0.430989	0.464913	0.252506	0.301388
ENSMUSG00000004994	MGI:1914986	Ccdc130	6	1	1	1	0	0	1	1	1		0.776899	0.762717	0.273946	0.696486	0.757606	0.633785	0.675743	0.894406	0.254577	0.239284	0.740854	0.713257	0.609757	0.821005	1.14375	1.03939	0.991077	0.448486	0.84066	0.5928	0.480371	0.563277
ENSMUSG00000015837	MGI:107931	Sqstm1	6	1	0	1	1	0	1	1	1		0.516061	0.423562	0.290373	0.585606	0.578797	0.540823	0.648173	0.558023	0.45271	0.451172	1.04783	0.85192	0.701668	0.948703	0.663547	0.73842	0.841821	0.634415	0.816427	0.88067	0.242891	0.383549
ENSMUSG00000019577	MGI:1351481	Pdk4	6	1	0	1	1	0	1	1	1		0.511097	0.458329	0.712413	1.00754	0.942863	1.28127	1.2999	0.974945	1.36174	1.4236	0.816772	0.848409	1.11852	0.8723	1.08044	1.0323	0.371273	1.34853	0.721206	0.974615	0.581312	0.993766
ENSMUSG00000019802	MGI:2155302	Sec63	6	1	1	0	1	0	1	1	1		0.478688	0.650588	0.779067	0.522159	0.595964	0.391712	0.380711	0.281504	0.593853	0.614448	0.456479	0.454824	0.41793	0.47984	0.742077	0.565532	0.537638	0.586214	0.474713	0.446672	0.446742	0.455989
ENSMUSG00000020120	MGI:1860485	Plek	6	1	1	0	1	1	1	0	1		0.709312	0.870585	1.32722	1.51235	1.75235	0.515414	0.565404	0.0362355	1.08573	1.33807	0.547795	0.932639	1.43698	0.991264	0.196403	-0.128465	-0.62574	1.99027	1.46283	1.78442	1.09081	1.15382
ENSMUSG00000020368	MGI:88261	Canx	6	1	1	0	1	0	1	1	1		0.461641	0.515163	0.646221	0.739236	0.631395	0.531272	0.407149	0.393099	0.749282	0.681708	0.805276	0.68777	0.686452	0.707961	0.666731	0.628665	0.497171	0.581702	0.273397	0.574177	0.531702	0.426001
ENSMUSG00000020530	MGI:2387356	Ggnbp2	6	1	1	0	1	0	1	1	1		0.9466	0.713546	0.758509	0.747057	0.804099	0.589708	0.468258	0.516337	0.651141	0.575595	0.955479	0.600037	0.410614	0.546508	0.940499	0.873214	0.948237	0.556493	0.499534	0.607571	0.386992	0.496608
ENSMUSG00000020561	MGI:106292	Twistnb	6	1	1	0	1	0	1	1	1		0.968546	0.915035	0.926871	1.02197	1.02612	0.702767	0.658697	0.528751	1.05287	0.98123	0.396202	0.891361	0.786839	0.797777	1.04176	0.683686	0.196513	1.24692	1.00132	0.764868	0.673874	0.613297
ENSMUSG00000020664	MGI:107450	Dld	6	1	1	0	1	0	1	1	1		1.08223	0.723966	0.735576	0.738748	0.758256	0.518292	0.442338	0.519473	0.917396	0.758085	0.887904	1.01451	0.78997	0.89414	1.3088	0.844895	0.801653	0.649049	0.934683	0.729305	0.524161	0.445717
ENSMUSG00000021134	MGI:98287	Srsf5	6	1	1	0	1	0	1	1	1		0.943209	0.609073	0.758309	0.60402	0.766499	0.318467	0.566909	0.394942	0.469626	0.586447	0.93122	0.463579	0.582341	0.734192	0.930309	0.851698	0.935397	0.598802	0.761785	0.865265	0.37882	0.447001
ENSMUSG00000021149	MGI:1916487	Gtpbp4	6	1	1	0	1	0	1	1	1		1.06994	0.805117	0.609704	0.757055	0.655978	0.522463	0.40313	0.413502	0.810399	0.672572	1.13564	0.890309	0.760655	0.817177	1.12933	1.00937	1.02401	0.655305	0.612406	0.68119	0.462216	0.321308
ENSMUSG00000021385	MGI:1922928	Ippk	6	1	0	0	1	1	1	1	1		0.163919	0.470391	0.4352	0.582262	0.58707	0.470816	0.313874	0.310813	0.611873	0.50055	0.435104	0.503201	0.498651	0.465948	0.773641	0.723159	0.688582	0.658603	0.525111	0.578741	0.555918	0.411354
ENSMUSG00000021392	MGI:1918180	Nol8	6	1	1	0	1	0	1	1	1		0.308382	0.47451	0.729722	0.619347	0.654772	0.363886	0.371502	0.409861	1.03436	0.856994	1.0058	0.73869	0.601316	0.829849	0.792635	0.597901	0.400586	0.783216	0.279542	0.661344	0.56551	0.491275
ENSMUSG00000021519	MGI:1913660	Mterfd1	6	1	1	1	1	0	0	1	1		1.53966	1.38042	1.03944	0.832658	0.903306	0.890149	0.683226	0.661956	1.10653	0.981982	0.771695	0.59661	0.512276	0.227189	1.48207	1.27164	0.840647	1.14026	1.26656	0.359024	0.968072	0.535173
ENSMUSG00000021629	MGI:1916298	Slc30a5	6	1	1	0	1	0	1	1	1		0.760916	0.642452	0.537111	0.702865	0.528662	0.497604	0.399192	0.221245	0.840075	0.749405	0.516236	0.553621	0.451884	0.348302	0.544148	0.420094	0.270305	0.496683	0.408909	0.218733	0.468335	0.276528
ENSMUSG00000021693	MGI:108390	Kif2a	6	0	1	0	1	1	1	1	1		0.616248	0.524865	0.813517	0.492362	0.537914	0.485748	0.343437	0.4596	0.827264	0.761013	0.544619	0.744413	0.71442	0.579201	0.726098	0.409884	0.226444	0.678375	0.232909	0.350581	0.701431	0.55053
ENSMUSG00000021725	MGI:1098713	Parp8	6	0	1	1	1	1	1	0	1		0.394138	0.676021	0.676215	0.237229	0.29733	0.698829	0.571328	0.505355	0.739935	0.649324	0.312991	0.704226	0.622211	0.551619	0.375004	0.519189	0.345842	0.846101	0.857325	0.634149	0.67316	0.780057
ENSMUSG00000021775	MGI:2449205	Nr1d2	6	1	1	0	1	1	1	0	1		0.720245	0.515902	0.982418	0.755865	0.685821	0.689276	0.564944	0.263922	0.946895	0.998233	0.409362	0.612546	0.876581	0.600622	0.773871	0.402629	0.0068321	0.885567	0.238323	0.526503	0.874201	0.654458
ENSMUSG00000021895	MGI:1918954	Arhgef3	6	0	1	1	1	1	1	0	1		0.599136	0.82747	0.941164	0.265286	0.452526	0.615447	0.581807	0.863	0.950667	0.755885	0.729968	1.28374	1.16211	1.32495	0.232746	-0.735738	-0.41157	1.21688	0.717738	1.21222	0.959202	0.963866
ENSMUSG00000022306	MGI:1334444	Zfpm2	6	0	0	1	1	1	1	1	1		0.315015	0.434825	0.995274	0.825329	0.843099	1.16003	1.13482	0.871553	1.44584	1.55743	0.869159	0.844777	0.79435	0.816249	0.900093	0.779726	0.357346	1.51875	0.482035	0.851069	0.979756	0.910365
ENSMUSG00000022529	MGI:1921370	Zfp263	6	1	0	1	1	0	1	1	1		0.240602	0.356224	0.503981	0.674844	0.622393	0.638107	0.765013	0.908633	0.893621	0.729498	1.32603	0.725543	0.627469	0.849535	0.768663	0.730347	0.964565	0.86458	0.376711	0.967944	0.571358	0.604951
ENSMUSG00000022974	MGI:1914617	Gcfc1	6	1	1	1	1	0	1	0	1		0.900841	0.850753	1.01129	0.806727	0.689345	0.629175	0.529855	0.679357	0.983578	1.02104	1.0469	0.923563	0.948214	1.13773	0.482454	0.264931	0.152579	0.637891	0.544605	0.829746	0.513916	0.484423
ENSMUSG00000023846	MGI:1914295	Riok2	6	1	1	0	1	0	1	1	1		0.782135	0.653281	0.60701	0.672786	0.642373	0.485209	0.338061	0.425451	0.7516	0.666124	0.957923	0.766057	0.707736	0.738701	0.958752	0.600981	0.741325	0.495324	0.591256	0.547461	0.39127	0.351556
ENSMUSG00000023892	MGI:99198	Zfp51	6	0	1	1	0	1	1	1	1		0.822747	0.963506	1.09113	0.897181	0.91121	1.29313	1.00566	0.830197	1.19316	1.02161	-0.0750949	1.16933	1.2693	0.774301	1.29802	1.22343	-0.0465546	1.48957	1.23518	0.507144	1.71304	1.41847
ENSMUSG00000023940	MGI:1919665	Sgol1	6	0	1	0	1	1	1	1	1		0.346255	0.459793	0.767262	0.41257	0.511453	0.519826	0.376272	0.469572	0.662439	0.77769	0.554657	0.498143	0.44948	0.430946	0.987875	0.932363	0.393954	0.777261	0.472344	0.287974	0.711028	0.535583
ENSMUSG00000024287	MGI:1919668	Thoc1	6	1	1	0	1	0	1	1	1		1.31636	1.01872	0.873472	0.767074	0.742942	0.485012	0.370589	0.365693	0.912928	0.932273	0.885795	0.815345	0.586282	0.557731	1.45971	1.03425	0.920279	0.933696	1.18552	0.578047	0.739225	0.378669
ENSMUSG00000024317	MGI:1929211	Rnf138	6	1	1	0	1	0	1	1	1		1.44499	1.16634	1.24727	0.95769	0.959749	0.899707	0.775991	0.587989	1.32817	1.27887	0.574368	1.04386	0.85686	0.361373	1.79327	1.11453	0.710523	1.3937	1.55328	0.736811	0.924411	0.685015
ENSMUSG00000024379	MGI:1855696	Tslp	6	0	1	0	1	1	1	1	1		1.56121	0.856085	1.26931	1.08966	1.46876	-0.0287361	0.57423	0.202386	1.38601	1.64267	0.861084	2.34882	1.75343	1.55558	1.70005	1.46494	1.077	1.67928	2.71392	0.805502	1.79955	1.46947
ENSMUSG00000024528	MGI:1914472	Srfbp1	6	1	1	0	1	0	1	1	1		0.864578	0.826459	0.558082	0.935667	0.717241	0.465557	0.602009	0.677428	0.643228	0.565391	1.22421	0.936821	0.738764	1.00919	1.06446	1.11888	1.39346	0.696108	0.773719	0.989445	0.460019	0.433246
ENSMUSG00000024785	MGI:1913275	Rcl1	6	1	1	0	1	0	1	1	1		0.649192	0.736887	0.330469	0.582686	0.517352	0.370001	0.419721	0.269077	0.601346	0.525573	0.756788	0.59947	0.478447	0.583844	0.836402	0.667797	0.763911	0.45803	0.866688	0.623048	0.293512	0.264935
ENSMUSG00000025225	MGI:1099800	Nfkb2	6	1	0	1	1	0	1	1	1		0.247037	0.316335	0.0628944	0.838661	0.541034	0.931492	0.769668	0.871173	0.690711	0.689343	1.11914	1.09705	0.948991	1.16994	0.541794	0.702084	0.832169	0.747508	0.781695	0.999466	0.469212	0.478498
ENSMUSG00000025403	MGI:1277989	Shmt2	6	0	1	1	1	0	1	1	1		0.477116	0.539158	0.355662	0.280062	0.258739	0.419805	0.546327	0.470144	0.418407	0.427605	0.760393	0.610579	0.490438	0.541174	0.47138	0.488683	0.599008	0.403267	0.952934	0.596695	0.170723	0.262754
ENSMUSG00000025746	MGI:96559	Il6	6	0	1	0	1	1	1	1	1		0.939423	0.771273	0.817163	0.160296	0.635487	0.494569	0.919953	0.233409	1.48618	1.27766	0.384125	1.36335	1.31823	1.10913	1.53356	1.4105	0.808425	1.41807	1.72913	0.843372	1.6255	1.08563
ENSMUSG00000025898	MGI:1918023	Cwf19l2	6	1	1	0	1	1	1	0	1		0.799536	0.343201	1.11745	1.01806	0.84609	0.709954	0.455046	0.580214	1.07232	0.961068	0.756885	0.649219	0.696172	0.912592	0.707968	0.719434	0.150284	0.68106	0.174396	0.749443	0.840541	0.603293
ENSMUSG00000025907	MGI:1341850	Rb1cc1	6	0	1	0	1	1	1	1	1		0.524029	0.491305	0.850444	0.549369	0.517642	0.605875	0.474217	0.405172	0.982152	1.05722	0.490733	0.534999	0.687404	0.552023	0.691135	0.673112	0.124807	0.875667	0.108937	0.433145	0.804342	0.611773
ENSMUSG00000025981	MGI:1915126	Coq10b	6	1	1	0	1	0	1	1	1		1.14912	0.929318	0.897319	0.729433	0.788723	0.536911	0.493474	0.241409	0.879478	0.861311	0.130382	1.01959	0.804719	0.539674	1.33714	1.02299	0.525103	1.02392	1.35759	0.413532	0.657403	0.534343
ENSMUSG00000026020	MGI:1933184	Nop58	6	1	1	0	1	0	1	1	1		0.79051	0.833156	0.890613	0.672687	0.836428	0.39363	0.418714	0.444123	0.742692	0.650415	0.697464	0.732346	0.520105	0.601209	1.0136	0.784412	0.826754	0.847183	0.866518	0.61209	0.405803	0.433028
ENSMUSG00000026615	MGI:97838	Eprs	6	0	1	1	1	0	1	1	1		0.416921	0.530181	0.700977	0.592613	0.50645	0.641027	0.59944	0.683139	0.789529	0.727006	1.03672	0.605209	0.566916	0.809502	0.421352	0.347414	0.574966	0.6647	0.235393	0.7656	0.466978	0.463128
ENSMUSG00000026889	MGI:1915139	Rbm18	6	1	1	0	1	0	1	1	1		0.838031	0.620277	0.542045	0.577584	0.608805	0.454211	0.387467	0.447664	0.737551	0.682287	0.52608	0.809319	0.589815	0.515034	1.10554	0.726806	0.618855	0.696856	0.804973	0.346593	0.390794	0.258795
ENSMUSG00000027244	MGI:1196429	Atg13	6	1	1	1	1	1	1	0	0		0.310803	0.568889	0.392454	0.593709	0.5511	0.481108	0.477069	0.42508	0.616993	0.594167	0.386132	0.791915	0.769922	0.704857	0.162279	0.148731	0.155445	0.268149	0.279775	0.284041	0.690055	0.59014
ENSMUSG00000027397	MGI:108392	Slc20a1	6	1	0	1	1	0	1	1	1		0.228619	0.437014	0.413205	0.634582	0.506489	0.622804	0.637455	0.418575	0.616362	0.678848	0.698417	0.545313	0.556959	0.526875	0.646086	0.594253	0.649292	0.66537	0.508015	0.649363	0.438374	0.349115
ENSMUSG00000027412	MGI:1891342	Lpin3	6	1	0	1	1	1	1	0	1		-0.115755	0.239593	0.353928	1.0634	0.67346	1.00404	0.881627	0.923336	0.733816	0.668258	0.902583	0.614025	0.753314	0.910608	0.181336	0.328932	0.631814	0.866527	0.264899	0.968707	0.870946	0.715462
ENSMUSG00000027423	MGI:1916428	Snx5	6	1	1	0	1	0	1	1	1		1.05447	0.90158	0.465221	0.742551	0.559403	0.558509	0.379545	0.432744	0.722084	0.690725	0.649425	0.970045	0.717023	0.555156	1.17041	0.772207	0.812346	0.749951	0.99615	0.514367	0.726664	0.438918
ENSMUSG00000027534	MGI:1921968	Snx16	6	1	1	0	1	0	1	1	1		1.0797	0.899254	0.834636	0.705816	0.694337	0.613359	0.427917	0.531788	0.70224	0.735911	0.290347	0.529673	0.240794	0.455374	1.2012	1.00098	0.259628	0.831178	0.705945	0.59874	0.660214	0.547147
ENSMUSG00000027881	MGI:1914171	Prpf38b	6	1	1	0	1	0	1	1	1		0.595295	0.742005	1.09014	0.647236	0.768317	0.390377	0.568859	0.361488	0.755373	0.811124	0.860779	0.731158	0.653004	0.791819	0.513727	0.67308	0.615959	0.936268	0.758743	0.841519	0.385658	0.598492
ENSMUSG00000028300	MGI:1920455	3110043O21Rik	6	1	1	1	1	0	1	0	1		0.711896	0.609727	0.853057	0.704978	0.646059	0.810594	0.781526	0.685666	0.969575	0.900105	0.422901	0.673099	0.720026	0.589906	0.600664	0.477505	0.126876	1.04073	0.886423	0.623949	0.61767	0.485805
ENSMUSG00000028423	MGI:1921414	Nfx1	6	0	0	1	1	1	1	1	1		0.137862	0.36881	0.523824	0.509354	0.410284	0.569435	0.562511	0.47719	0.634074	0.602502	0.699031	0.367972	0.34152	0.364199	0.442494	0.382317	0.547539	0.629782	0.0674418	0.509151	0.486952	0.500792
ENSMUSG00000028542	MGI:95760	Slc6a9	6	0	1	1	1	1	1	0	1		0.470187	1.01636	1.18682	0.628141	0.648375	1.08969	1.03132	0.705744	1.31209	1.31076	0.973479	1.29192	1.217	1.12441	0.41646	0.486522	0.668638	1.35076	1.44221	1.15672	0.982669	1.08151
ENSMUSG00000028653	MGI:1914216	Trit1	6	1	1	0	1	0	1	1	1		1.00068	0.84803	0.588671	0.667817	0.771879	0.426441	0.445382	0.580811	0.619381	0.429032	0.486363	0.85073	0.675556	0.679276	1.05171	0.739605	0.892861	0.841948	1.06978	0.65822	0.363936	0.274642
ENSMUSG00000028655	MGI:1923824	Mfsd2a	6	0	0	1	1	1	1	1	1		0.310127	0.643681	0.533512	0.465426	0.566907	0.812653	0.907889	0.652656	0.945985	0.873169	0.420516	1.10864	0.977742	0.559861	1.06545	1.24781	0.998375	0.886899	1.39199	0.774869	1.01747	0.842469
ENSMUSG00000028675	MGI:106512	Pnrc2	6	1	1	1	0	1	1	1	0		0.924079	0.815197	0.757299	1.10533	1.16946	0.964565	0.888557	0.813836	0.45407	0.40073	0.104806	1.32814	1.21409	1.01248	1.65538	1.35335	1.13565	0.601959	0.500843	0.310125	0.904889	0.694066
ENSMUSG00000028676	MGI:1333805	Srsf10	6	1	1	0	1	0	1	1	1		0.890515	0.543274	0.877099	0.719701	0.787759	0.583646	0.474594	0.192694	0.924786	0.783333	0.347663	0.640227	0.707228	0.56023	0.823064	0.632987	0.269645	0.581493	0.675352	0.389821	0.718458	0.525593
ENSMUSG00000028982	MGI:1917806	Slc25a33	6	1	1	0	1	0	1	1	1		0.830765	0.863936	0.281605	0.757052	0.738281	0.632433	0.378738	0.352202	0.664177	0.589155	0.977667	1.39846	1.02187	1.25385	0.870553	0.57067	0.883941	0.758416	1.22329	0.649493	0.710037	0.666732
ENSMUSG00000029378	MGI:88068	Areg	6	1	1	0	1	0	1	1	1		1.18505	0.71736	0.61467	1.12432	0.988747	0.99788	0.669758	0.42695	0.388466	0.685743	1.62827	2.06005	1.73628	2.03122	1.95757	2.03433	2.2892	0.715327	1.17046	0.943345	1.00589	1.18999
ENSMUSG00000029422	MGI:1913489	Rsrc2	6	1	1	0	1	0	1	1	1		1.02823	0.849182	0.986294	0.784599	0.860525	0.505754	0.591046	0.609325	0.928974	0.835594	1.05943	0.833099	0.692756	0.84284	1.24238	1.05315	1.10583	0.846633	0.908699	0.9176	0.512542	0.534674
ENSMUSG00000029655	MGI:2687207	N4bp2l2	6	1	1	0	1	0	1	1	1		0.964449	0.821107	0.820016	0.722678	0.769847	0.571643	0.513454	0.459338	0.908559	0.865541	0.40237	0.747809	0.631635	0.508391	1.10001	0.643771	0.440061	0.714163	0.753335	0.37107	0.596454	0.466782
ENSMUSG00000030203	MGI:1917936	Dusp16	6	0	0	1	1	1	1	1	1		0.23124	0.6065	0.685008	0.618255	0.520815	0.674196	0.633043	0.477323	1.0126	1.16059	0.752403	0.907792	0.812575	0.941254	0.623727	0.641145	0.667238	1.06367	0.105357	0.700566	0.868739	0.811112
ENSMUSG00000030347	MGI:107893	D6Wsu163e	6	0	0	1	1	1	1	1	1		0.416771	0.186934	0.110704	0.273792	0.23229	1.06572	0.82067	0.996723	1.01581	1.06289	1.35228	1.23544	1.1536	1.21179	1.14789	0.920923	1.03154	1.19988	1.0301	0.946839	1.01005	0.962862
ENSMUSG00000030629	MGI:1929510	Zfand6	6	1	1	0	1	0	1	1	1		1.14807	0.956349	0.840368	0.719037	0.868378	0.383063	0.344726	0.277946	0.752916	0.721177	0.503916	0.747641	0.475413	0.356222	1.27883	0.731507	0.958924	0.610741	0.940342	0.18468	0.574773	0.347028
ENSMUSG00000030717	MGI:1891834	Nupr1	6	0	1	1	1	0	1	1	1		1.23263	1.04293	0.7497	0.593014	0.847689	0.665383	0.965897	0.728196	0.521774	0.427746	1.32386	1.26014	1.02062	1.11667	1.07047	1.13036	1.24555	0.21219	1.14156	0.686534	0.682576	0.697996
ENSMUSG00000030965	MGI:1926116	Fam175b	6	1	1	0	1	0	1	1	1		0.40985	0.72797	0.623438	0.46869	0.565789	0.37923	0.277947	0.244035	0.482273	0.537377	0.273742	0.393406	0.383038	0.280418	0.770864	0.572929	0.406725	0.560213	0.593637	0.404249	0.36752	0.326046
ENSMUSG00000030967	MGI:106441	Zranb1	6	1	1	0	1	0	1	1	1		0.809502	0.961991	0.661934	0.634313	0.61177	0.573907	0.439844	0.256469	0.720254	0.812345	0.205202	0.65049	0.61865	0.5229	1.15056	0.819226	0.640855	0.579656	0.912131	0.305379	0.653104	0.54333
ENSMUSG00000031026	MGI:2152406	Trim66	6	0	1	1	1	1	1	0	1		0.303566	0.88012	1.81103	1.0946	0.883456	1.39263	1.4854	1.15049	2.00637	1.72585	1.21035	1.31849	1.58421	1.60641	0.277334	0.683208	0.889739	1.80886	0.269218	1.25264	1.69714	1.55374
ENSMUSG00000031232	MGI:1914325	Magt1	6	1	1	1	1	1	0	0	1		0.525517	0.448891	1.18518	0.979285	0.742618	0.847574	0.820393	0.820088	0.872135	0.999317	0.583162	-0.0275332	0.590612	0.439533	0.440637	0.348087	0.142918	0.960783	-0.256061	0.80676	0.910517	0.708555
ENSMUSG00000031520	MGI:109124	Vegfc	6	0	1	1	1	0	1	1	1		0.868832	1.05459	0.369544	0.438875	0.586151	0.794978	0.782711	1.02143	0.984455	0.831805	1.2172	1.11343	0.95672	0.943965	0.970554	0.580045	0.570087	0.926265	0.838774	0.96487	0.626501	0.594079
ENSMUSG00000031668	MGI:1341830	Eif2ak3	6	1	1	1	1	1	0	0	1		0.414828	0.498234	0.676668	0.720022	0.704811	0.786423	0.809883	0.803545	0.641785	0.666881	0.656743	0.171361	0.291225	0.320528	0.233561	0.28831	0.195494	0.642432	0.0216472	0.717755	0.531606	0.757602
ENSMUSG00000032475	MGI:109601	Nck1	6	1	1	0	1	0	1	1	1		0.740436	0.790896	0.759274	0.628771	0.761205	0.322369	0.390616	0.278748	0.939559	0.638381	0.520194	0.769122	0.592015	0.4398	1.03868	0.575692	0.782738	0.546389	0.86392	0.438528	0.485279	0.314744
ENSMUSG00000032567	MGI:1913845	Aste1	6	0	1	1	1	0	1	1	1		0.654464	0.493165	0.693092	0.309795	0.478935	0.917522	0.810138	0.814573	0.824616	0.671184	0.605807	0.615146	0.503517	0.632741	0.808065	0.790601	0.431323	0.770449	0.757639	0.450201	0.263559	0.377399
ENSMUSG00000033166	MGI:1919912	Dis3	6	1	1	0	1	0	1	1	1		0.392781	0.46394	0.660103	0.615741	0.524011	0.351076	0.386737	0.25469	0.671465	0.789378	0.331365	0.604243	0.541766	0.564769	0.775381	0.629163	0.298952	0.859084	0.425711	0.608377	0.496351	0.428925
ENSMUSG00000033439	MGI:1925219	Ccdc76	6	0	1	0	1	1	1	1	1		0.41204	0.917865	0.748757	0.869285	0.707673	0.73332	0.562595	0.275764	0.839353	0.753755	0.916561	0.833611	0.981213	0.933476	1.65264	1.21506	1.10156	0.700123	0.786194	0.782812	0.791986	1.03478
ENSMUSG00000033808	MGI:2441844	Tmem87a	6	1	1	0	1	0	1	1	1		0.458756	0.609337	0.68618	0.582202	0.560524	0.373313	0.322146	0.286118	0.745565	0.521742	0.681486	0.595111	0.534115	0.490753	0.71385	0.592108	0.417606	0.762098	0.490069	0.561221	0.513581	0.417868
ENSMUSG00000033813	MGI:1196624	Tcea1	6	1	1	0	1	0	1	1	1		1.06185	0.877574	0.760365	0.741199	0.709975	0.506205	0.354823	0.387698	0.797952	0.808084	0.716599	0.653178	0.552437	0.432294	1.19654	0.974432	0.529538	0.674254	0.725749	0.548622	0.584268	0.285702
ENSMUSG00000033854	MGI:1919508	Kcnk10	6	1	0	1	1	0	1	1	1		0.259358	0.358747	0.055212	1.57162	1.81819	1.47266	1.02	0.85164	1.38036	1.58578	1.61322	1.72817	1.89705	1.87636	1.20808	0.921922	1.57758	1.25821	1.49418	1.44288	0.43283	0.485633
ENSMUSG00000033931	MGI:1098653	Rbm34	6	1	1	0	1	0	1	1	1		0.964618	0.645362	0.507759	0.670824	0.71228	0.317748	0.174258	0.259789	0.626129	0.637378	0.986615	0.619054	0.458103	0.418292	0.940747	0.833653	0.775984	0.456473	0.472561	0.542481	0.135225	0.119759
ENSMUSG00000034349	MGI:1917349	Smc4	6	1	1	0	1	0	1	1	1		0.665992	0.736845	0.852018	0.598258	0.658126	0.375938	0.301774	0.361743	0.740989	0.758924	0.355388	0.462318	0.462425	0.400253	0.769304	0.55842	0.283885	0.723991	0.266303	0.341178	0.589397	0.495399
ENSMUSG00000035151	MGI:2445165	Elmod2	6	1	1	0	1	0	1	1	1		0.533403	0.718005	0.731633	0.902042	0.732606	0.657068	0.577018	0.241035	0.954258	0.93425	0.416643	0.808551	0.66672	0.503119	0.927244	0.60475	0.421785	0.830067	0.603001	0.336276	0.762931	0.432823
ENSMUSG00000036934	MGI:1913964	4921524J17Rik	6	1	1	0	1	0	1	1	1		1.23337	1.05544	0.793139	0.576718	0.790368	0.392714	0.455583	0.372652	0.891207	0.633403	0.827342	0.887664	0.502089	0.412732	1.28675	1.01361	0.907777	0.561627	0.721051	0.453723	0.414182	0.209235
ENSMUSG00000037580	MGI:95675	Gch1	6	0	1	1	1	0	1	1	1		1.25141	1.24515	0.787858	0.729987	0.650277	0.89617	0.807621	1.1175	1.27694	1.10984	1.55253	2.30354	1.9588	1.96914	1.00564	0.809037	1.21739	1.1175	1.68716	1.23575	0.991323	0.672618
ENSMUSG00000037730	MGI:1931415	Mynn	6	0	1	0	1	1	1	1	1		0.316936	0.532676	0.753047	0.374809	0.537824	0.529839	0.547138	0.22019	0.870712	0.939527	0.382719	0.420502	0.504621	0.520826	0.953955	0.756687	0.325903	0.986745	0.438922	0.527667	0.745546	0.741915
ENSMUSG00000038876	MGI:1915281	Rnf146	6	0	1	1	1	0	1	1	1		0.717082	0.368473	0.608627	0.368434	0.48934	0.623143	0.494264	0.526603	0.469671	0.419735	0.579468	0.602877	0.331917	0.645124	0.813019	0.481928	0.538726	0.499336	0.540588	0.495362	0.429596	0.414508
ENSMUSG00000039233	MGI:1917680	Tbce	6	0	1	0	1	1	1	1	1		0.724114	0.92158	0.884267	0.508409	0.5386	0.736986	0.62441	0.339915	0.878842	0.959738	0.46926	1.02719	0.955195	0.752713	0.905684	0.683075	0.423605	1.14451	1.30884	0.676426	0.844265	0.698924
ENSMUSG00000039756	MGI:1923173	Dnttip2	6	1	1	0	1	0	1	1	1		0.71275	0.771435	0.647232	0.47664	0.604392	0.346517	0.410788	0.392722	0.728011	0.623953	0.843571	0.536102	0.440641	0.566106	0.978871	0.753838	0.915752	0.56424	0.727557	0.588745	0.444868	0.39182
ENSMUSG00000040618	MGI:1860456	Pck2	6	0	1	1	1	0	1	1	1		1.23676	1.24301	0.905552	0.585039	0.398199	0.781146	0.789323	0.777111	0.87075	1.02642	1.50051	0.522749	0.605389	0.577902	0.325735	0.544958	0.738429	0.408575	0.82468	0.822913	0.56677	0.342646
ENSMUSG00000041238	MGI:2442995	Rbbp8	6	0	1	0	1	1	1	1	1		0.619198	0.573836	0.731133	0.418779	0.513098	0.326257	0.527018	0.40428	0.775321	0.854265	0.55525	0.880864	0.833839	0.757171	0.875509	0.733475	0.514398	1.24194	0.995497	0.581703	0.696026	0.619347
ENSMUSG00000042742	MGI:2141466	B630005N14Rik	6	0	1	0	1	1	1	1	1		1.21741	1.1577	1.18445	0.804525	0.862962	0.671364	0.498873	0.548122	1.24522	1.25736	0.156584	0.866472	0.872257	0.512778	1.41339	0.855701	0.266116	0.955841	0.745525	0.339835	1.11685	0.723394
ENSMUSG00000044934	MGI:2442266	Zfp367	6	1	1	0	1	0	1	1	1		0.86755	0.628676	0.733473	0.756502	0.744125	0.513998	0.365709	0.398155	0.778902	0.813328	0.346862	0.467811	0.50446	0.368229	1.03697	0.668267	0.485139	0.846499	0.3083	0.282317	0.369581	0.208802
ENSMUSG00000044937	MGI:2387653	BC030307	6	1	0	1	1	0	1	1	1		0.620068	0.851293	0.831249	1.35029	1.14094	1.18967	0.982165	0.667013	1.3164	1.48743	1.62221	1.28117	1.08058	0.904738	1.59634	1.42769	1.3139	1.41545	0.668849	0.464897	0.949288	0.813925
ENSMUSG00000046962	MGI:1927240	Zfp295	6	0	0	1	1	1	1	1	1		0.00679924	0.448659	0.572656	0.466074	0.506106	0.872091	0.691885	0.654226	0.854749	0.750808	0.811274	0.843286	0.700926	0.752619	0.253601	0.602596	0.608617	0.683741	0.507861	0.749444	0.594339	0.785972
ENSMUSG00000047180	MGI:2429944	Neurl3	6	0	1	1	1	1	1	0	1		1.67099	1.10524	1.23657	0.648787	0.368794	2.26761	2.43194	1.79848	1.55575	1.97054	1.88618	2.08253	2.01108	1.92426	0.738194	-0.614678	0.455687	1.87171	1.89692	1.81055	1.53908	1.42768
ENSMUSG00000047368	MGI:1917816	Fam108b	6	1	1	0	1	0	1	1	1		1.39781	0.899924	0.883948	0.986764	0.852296	0.482775	0.371811	0.529978	1.10241	0.99674	0.48756	0.975249	0.970204	0.593916	1.48376	1.06487	0.424701	0.907384	0.83821	0.443094	0.941349	0.547607
ENSMUSG00000047407	MGI:1194497	Tgif1	6	0	1	0	1	1	1	1	1		0.456039	0.801952	0.525566	0.518525	0.566957	0.652088	0.626995	0.436683	1.03636	0.946097	0.450514	1.17502	1.07836	0.739797	1.07293	0.93364	0.489208	0.824863	1.28727	0.409327	1.00962	0.939047
ENSMUSG00000048285	MGI:2442579	Frmd6	6	0	0	1	1	1	1	1	1		-0.00388684	0.300503	0.569025	0.497031	0.428936	0.603574	0.617711	0.470085	0.826429	0.831588	0.528006	0.498103	0.778273	0.792061	0.622066	0.571128	0.397767	0.871702	0.260138	0.755412	0.738834	0.797481
ENSMUSG00000049232	MGI:1915390	Tigd2	6	1	1	1	1	0	1	0	1		1.00549	0.67441	0.626347	0.684509	0.727821	0.906769	0.538986	0.419795	0.821137	0.580412	0.540832	0.591457	0.693526	0.543868	0.721303	0.432302	0.271438	0.597016	0.559327	0.378977	0.353427	0.277223
ENSMUSG00000049659	MGI:1923012	Aftph	6	1	1	0	1	1	1	1	0		0.757565	0.766343	0.658323	0.717669	0.510788	0.521307	0.479462	0.490817	0.707911	0.777492	0.900611	0.607776	0.637343	0.597318	0.886483	0.871539	0.78565	0.391548	0.150429	0.360164	0.741865	0.362633
ENSMUSG00000049950	MGI:2443607	Rpp38	6	1	1	0	1	0	1	1	1		1.03729	1.12887	0.557806	1.00599	0.706239	0.629881	0.711143	0.622162	1.20405	0.702737	0.763204	1.3045	0.988917	0.766263	1.20475	0.821722	1.00587	0.959961	1.56602	0.645062	0.678795	0.689624
ENSMUSG00000049969	MGI:1919051	Plekhf2	6	1	1	0	1	0	1	1	1		0.83476	0.871329	0.705595	0.810173	0.604108	0.62852	0.362305	0.393718	0.691864	0.692891	0.277511	0.917752	0.795947	0.470708	1.22752	0.887055	0.596935	0.581145	0.725046	0.37403	0.750684	0.408564
ENSMUSG00000050271	MGI:1196223	D8Ertd82e	6	0	0	1	1	1	1	1	1		-0.228617	0.679939	0.751802	0.880491	0.576314	0.983374	1.02513	1.00133	1.23411	1.30452	1.02423	1.49204	1.59056	1.6267	0.664238	1.09496	1.0211	1.27597	0.729685	1.24191	0.866399	0.873551
ENSMUSG00000052144	MGI:3027896	Ppp4r2	6	1	1	0	1	0	1	1	1		0.639294	0.534494	0.740297	0.747064	0.702232	0.50796	0.516153	0.486924	0.787059	0.735179	0.774155	0.587444	0.592099	0.680765	0.987661	0.706681	0.542355	0.637926	0.313158	0.613116	0.570949	0.453394
ENSMUSG00000053475	MGI:1195266	Tnfaip6	6	1	1	0	1	0	1	1	1		1.4315	1.13229	1.18889	1.09575	0.893881	0.405595	0.563013	0.0340027	1.34627	1.31473	1.29046	2.01383	2.0995	1.93579	1.18314	0.467823	0.913949	0.805557	1.5841	0.617598	0.907031	0.660609
ENSMUSG00000054715	MGI:2443312	Zscan22	6	0	0	1	1	1	1	1	1		0.156618	0.275363	0.808037	0.913778	0.73281	1.15873	0.924655	0.632784	1.11521	1.24857	0.378057	0.940309	0.836981	0.537847	0.947889	1.12846	0.621563	1.19491	0.708383	0.622378	0.974079	0.773776
ENSMUSG00000055835	MGI:99154	Zfp1	6	0	1	0	1	1	1	1	1		0.742856	0.666932	0.600738	0.365627	0.455399	0.217121	0.603841	0.443307	0.327994	0.489847	0.917467	0.255848	0.601538	0.640707	0.843861	0.64572	0.721383	0.337396	0.776366	0.809043	1.00055	0.920498
ENSMUSG00000056260	MGI:2445214	4933421E11Rik	6	1	1	0	1	1	0	1	1		1.8069	1.65849	1.67802	1.49643	1.37203	1.06769	1.03734	0.769804	1.26872	1.50187	0.329662	0.827475	0.655355	0.523593	2.034	1.55576	0.660665	1.41056	1.29109	0.565149	1.39226	1.09039
ENSMUSG00000056919	MGI:1925343	4922501C03Rik	6	1	1	1	1	0	1	0	1		0.289642	0.835987	0.96613	0.724415	0.756499	0.733269	0.781585	0.512623	0.705317	0.867117	0.176227	0.608267	0.844296	0.953849	0.222403	0.523522	0.228646	1.01622	0.316356	0.685451	0.52445	0.429597
ENSMUSG00000058503	MGI:1915402	Fam133b	6	1	1	0	1	0	1	1	1		0.820998	0.596794	0.783818	0.627645	0.752943	0.455274	0.530861	0.39218	0.723667	0.492108	0.686175	0.719985	0.747582	0.681175	1.0373	0.875147	1.04343	0.625967	0.519437	0.458382	0.273291	0.275061
ENSMUSG00000058773	MGI:1861461	Hist1h1b	6	1	0	1	1	1	1	0	1		0.644552	0.264462	0.852909	1.29294	1.30764	1.12632	1.22786	1.02233	0.641974	1.10094	1.19307	0.79811	0.501226	0.839673	1.54754	1.16044	0.809429	1.76129	-0.146685	1.06332	2.02191	1.84473
ENSMUSG00000059820	MGI:2143205	AU019823	6	0	1	1	1	0	1	1	1		0.769785	0.323087	0.669161	0.286999	0.649741	0.588959	0.635468	0.651617	0.695028	0.672145	0.626855	0.597077	0.618027	0.608586	0.798957	0.675842	0.350972	0.890484	0.66778	0.689481	0.515571	0.461342
ENSMUSG00000060301	MGI:1919378	2610008E11Rik	6	0	1	0	1	1	1	1	1		0.889976	0.552826	0.777378	0.592698	0.726954	0.535288	0.467184	0.569427	0.729056	0.839538	0.370501	0.573944	0.858146	0.653698	0.92672	0.402602	0.56334	0.929736	0.721836	0.804932	1.04653	0.806832
ENSMUSG00000062421	MGI:99595	Arf2	6	1	1	0	1	0	1	1	1		0.737696	0.444201	0.315038	0.653797	0.521082	0.371923	0.274095	0.271736	0.425919	0.390473	0.831594	0.765704	0.692976	0.791994	1.11418	0.912565	0.977685	0.553922	0.713064	0.659734	0.429931	0.237484
ENSMUSG00000063281	MGI:99179	Zfp35	6	1	1	0	1	0	1	1	1		0.952427	0.973382	0.79812	0.630764	0.751697	0.612175	0.499122	0.510101	0.80795	0.910044	0.864491	0.733699	0.606907	0.749937	1.21989	0.535915	0.621431	0.876891	0.883006	0.616966	0.384822	0.527535
ENSMUSG00000070407	MGI:1333853	Hs3st3b1	6	1	1	1	0	1	1	1	0		0.216394	0.858505	0.988175	0.947767	0.969892	0.795708	1.07637	0.97589	0.716184	0.82154	0.260948	1.93516	1.81819	1.89365	0.696596	0.719032	0.400139	0.787997	0.0377327	0.469802	1.60722	1.186
ENSMUSG00000071172	MGI:98285	Srsf3	6	1	1	0	1	0	1	1	1		1.27671	0.913019	0.800013	0.705409	0.729425	0.446765	0.378456	0.421258	0.801852	0.701552	0.92487	0.787872	0.634342	0.593847	1.20194	0.907318	0.886999	0.42213	0.826843	0.509365	0.384248	0.321691
ENSMUSG00000071359	MGI:1339946	Tbpl1	6	1	1	0	1	1	0	1	1		1.05162	0.964271	0.883186	0.707863	0.7313	0.265206	0.344872	0.28242	0.687767	0.706994	0.403557	0.0926712	0.214742	0.121508	0.862007	0.697705	0.484272	0.767756	1.1676	0.416761	0.697852	0.620881
ENSMUSG00000074578	MGI:1916199	1500012F01Rik	6	1	1	0	1	0	1	1	1		1.96382	1.3781	1.12694	1.30375	1.33298	0.735681	1.09751	1.33881	0.891519	0.653927	2.26444	0.933174	0.721084	1.23986	1.70029	1.41709	2.24102	0.574702	1.73094	1.45892	0.745981	0.90092
ENSMUSG00000078435	MGI:2143755	AU041133	6	0	1	1	0	1	1	1	1		1.15967	1.06813	1.42239	1.18932	0.643518	1.06979	0.753797	1.21698	1.26161	0.760535	0.508714	0.708297	1.38533	1.45795	0.79037	1.35108	0.868498	1.54888	0.456394	0.455002	1.28143	1.22286
ENSMUSG00000078768	MGI:1919806	Zfp566	6	1	1	1	0	0	1	1	1		0.815687	0.82747	0.770976	0.619926	1.04755	0.611905	0.937254	0.696389	0.572933	0.397324	0.406144	0.495408	1.04234	0.879606	1.44876	1.08379	0.923599	0.404934	0.554726	0.939567	0.727502	0.455916
ENSMUSG00000079555	MGI:2387633	Haus3	6	1	1	0	1	0	1	1	1		1.61868	1.44857	1.19748	0.911821	0.915113	0.615513	0.409153	0.477345	1.17624	1.18492	0.828458	1.00808	0.909005	0.573498	1.38591	1.06936	0.512215	0.88786	1.12588	0.498546	0.801469	0.537157
ENSMUSG00000086180	No associated gene	Rmst	6	0	1	1	0	1	1	1	1		1.24046	1.13024	1.4888	-0.01099	1.48367	1.3807	1.25187	1.4631	0.905937	0.763043	0.329116	1.69905	2.27439	1.59597	1.1799	1.86284	1.86161	2.22959	1.72745	1.46159	1.55831	1.7541
ENSMUSG00000090946	MGI:1919373	2010109K11Rik	6	1	1	0	1	0	1	1	1		0.864173	0.776358	0.382102	0.883299	0.663405	0.58382	0.337721	0.240595	0.855483	0.77539	0.984429	1.02379	0.822532	0.796524	1.09609	1.12206	0.63893	0.775495	0.654611	0.577258	0.467043	0.282687
ENSMUSG00000001376	MGI:1920538	Ccdc132	5	1	0	0	1	0	1	1	1		0.41386	0.314578	0.381068	0.605957	0.472243	0.433196	0.405052	0.270814	0.616147	0.577151	0.602494	0.443425	0.558596	0.452076	0.688805	0.380023	0.144756	0.629835	0.547274	0.451135	0.247687	0.107278
ENSMUSG00000001774	MGI:1914167	Chordc1	5	0	1	0	1	0	1	1	1		1.27474	1.12317	1.07544	0.645706	0.698819	0.278835	0.360281	0.290061	0.928105	0.934341	0.478076	0.636281	0.692843	0.308917	1.10045	0.817737	0.363804	0.722407	0.8248	0.434122	0.764911	0.486934
ENSMUSG00000003032	MGI:1342287	Klf4	5	0	1	0	1	0	1	1	1		0.625424	0.943351	1.05032	0.583719	0.638442	0.664363	0.720059	0.548912	1.17919	1.28979	0.585554	0.919699	0.908834	0.78079	0.79832	0.803487	0.422604	1.22255	1.15775	0.842321	0.643049	0.738653
ENSMUSG00000003198	MGI:2385058	Zfp959	5	0	1	1	0	0	1	1	1		1.13482	1.03903	1.04801	0.909002	0.774414	1.24161	0.965131	0.832483	0.976394	0.8448	0.179042	1.02949	0.57288	0.287544	1.47653	0.89873	0.456452	1.21334	0.951713	0.935633	0.78776	1.10515
ENSMUSG00000003752	MGI:2442554	Itpkc	5	0	0	1	1	0	1	1	1		0.295814	0.467317	0.243574	0.637623	0.159683	0.900003	0.505056	0.823577	0.521545	0.516918	1.04479	0.751996	0.562028	0.863656	0.412949	0.721735	0.9061	0.586935	0.387606	0.698346	0.423884	0.390308
ENSMUSG00000004069	MGI:1933786	Dnaja3	5	1	0	0	1	0	1	1	1		0.312844	0.421115	0.359503	0.430918	0.451652	0.282552	0.346924	0.209892	0.46593	0.366534	0.477667	0.412391	0.284491	0.432717	0.358558	0.415775	0.669838	0.490714	0.39194	0.514323	0.296272	0.224784
ENSMUSG00000005846	MGI:1913659	Rsl1d1	5	0	1	0	1	0	1	1	1		0.954565	0.756927	0.547704	0.566458	0.618639	0.241799	0.254625	0.308437	0.547737	0.543876	0.626773	0.768676	0.582302	0.466811	1.12492	0.87837	0.877472	0.366881	0.94524	0.375915	0.418132	0.309271
ENSMUSG00000009207	MGI:1918115	Lnp	5	1	1	0	1	0	1	1	0		1.21967	0.814201	0.76219	0.806386	0.709607	0.504948	0.411539	0.242815	0.828536	0.764799	0.306032	0.71573	0.765405	0.449741	1.21404	0.953324	0.359901	0.642537	0.470902	0.324176	0.520428	0.451072
ENSMUSG00000010755	MGI:1351477	Cars	5	0	1	0	1	0	1	1	1		1.03343	0.911138	0.705029	0.769572	0.732386	0.652451	0.594413	0.672623	0.654809	0.735772	1.54189	1.07182	0.89876	1.1418	0.770535	0.79891	1.14369	0.441221	0.731644	0.850862	0.509771	0.518743
ENSMUSG00000015305	MGI:1917347	Sash1	5	0	0	1	1	1	1	0	1		0.115805	0.231014	0.874161	0.745225	0.629717	1.06703	1.10899	1.14053	1.12543	1.22409	1.10399	0.641644	0.952994	1.15807	0.204231	0.554875	0.343861	1.01203	-0.352669	1.12219	0.961037	1.02556
ENSMUSG00000015652	MGI:1917608	Steap1	5	1	1	0	0	0	1	1	1		1.22422	0.970197	0.577811	0.679804	0.96165	0.428304	0.359498	0.116841	0.497824	0.550624	0.368757	0.721568	0.520814	0.460828	1.04677	0.859708	0.670801	0.592654	1.2522	0.356974	0.25712	0.407865
ENSMUSG00000017737	MGI:97011	Mmp9	5	0	0	1	1	1	1	0	1		-0.395279	0.0273516	-0.0631661	0.928466	0.624445	1.03373	1.22254	1.16551	1.43753	1.59048	1.46962	1.06936	0.923538	1.05292	0.697982	0.742609	0.700664	1.42549	1.41522	1.35278	1.20046	1.46424
ENSMUSG00000018442	MGI:2151483	Derl2	5	1	1	0	0	0	1	1	1		1.03962	1.01985	0.863182	1.0591	1.11874	0.554001	0.531806	0.101623	0.896042	0.783311	-0.579872	1.17855	1.09112	0.535949	1.43581	1.34558	0.687081	1.01206	1.40628	-0.0282154	0.786065	0.829
ENSMUSG00000019792	MGI:1920931	Trmt11	5	0	1	0	1	0	1	1	1		1.3184	0.613857	0.634092	0.747411	0.463908	0.414852	0.427678	0.340155	0.739437	0.731322	0.676718	0.75908	0.700782	0.519472	1.11395	1.09121	0.916976	0.766116	0.792298	0.566647	0.520901	0.682884
ENSMUSG00000019814	MGI:2447810	Ltv1	5	0	1	0	1	0	1	1	1		0.848646	0.595731	0.3788	0.726162	0.569796	0.326407	0.284423	0.32709	0.401399	0.461673	0.944661	0.762259	0.7095	0.762395	1.12854	0.916489	0.981932	0.386683	0.496273	0.617793	0.452088	0.337703
ENSMUSG00000019948	MGI:1914269	Actr6	5	1	1	0	1	0	0	1	1		1.39185	1.06226	0.838044	0.87007	0.987517	0.453326	0.231003	0.132215	0.795097	0.72156	0.819933	0.527931	0.449568	0.312728	1.55142	0.896367	0.89923	0.612937	1.06123	0.474863	0.66702	0.295695
ENSMUSG00000020015	MGI:97517	Cdk17	5	0	1	0	1	0	1	1	1		0.588963	0.352213	0.580183	0.456344	0.449234	0.600212	0.570321	0.323669	0.77391	0.823957	0.252421	0.739801	0.826366	0.573393	0.822891	0.629546	0.178235	0.805522	0.26941	0.332695	0.485868	0.306585
ENSMUSG00000020205	MGI:1096880	Phlda1	5	1	0	0	1	0	1	1	1		0.445994	0.597593	0.208892	0.674845	0.604353	0.332304	0.489013	0.377444	0.623479	0.614099	0.955638	0.939999	0.897659	0.85653	0.833803	0.998728	0.968749	0.663124	1.138	0.876471	0.468494	0.520466
ENSMUSG00000020256	MGI:2444680	Aldh1l2	5	0	1	1	1	1	0	0	1		0.239006	0.644702	1.44089	0.583557	0.424684	1.02114	1.19096	1.06996	1.40512	1.55181	0.909668	0.30765	0.61016	0.635333	-0.0420581	0.0365689	-0.0439474	1.37997	0.130065	1.10794	0.998758	0.823956
ENSMUSG00000020273	MGI:2442119	Papolg	5	1	1	0	1	0	0	1	1		0.638247	1.02359	1.07861	0.822004	0.925175	0.81534	0.915147	0.52674	1.3551	1.27505	0.393605	0.445347	0.400827	0.209626	1.00651	0.883024	0.541056	1.18388	0.756272	0.690434	0.884512	0.783344
ENSMUSG00000020305	MGI:1929749	Asb3	5	1	1	0	0	0	1	1	1		0.660537	0.438712	0.580417	0.583504	0.575712	0.606297	0.415302	0.225858	0.448921	0.312081	0.512936	0.510229	0.543232	0.457355	1.02154	0.748413	0.678528	0.539421	0.597801	0.473825	0.487593	0.412085
ENSMUSG00000020423	MGI:108384	Btg2	5	1	0	0	1	0	1	1	1		0.142708	0.430473	0.315297	0.729364	0.55508	0.385237	0.532864	0.246315	0.868224	0.936335	0.760893	1.03062	0.908499	0.740332	0.844322	0.666759	0.636542	0.89626	0.882339	0.779127	0.2356	0.213812
ENSMUSG00000020608	MGI:1914491	Smc6	5	0	1	0	1	0	1	1	1		0.712517	0.60047	0.798218	0.438465	0.499743	0.466454	0.34808	0.30652	0.63469	0.603464	0.402821	0.419532	0.454195	0.35106	0.767686	0.656586	0.451033	0.579687	0.240151	0.382822	0.444893	0.407438
ENSMUSG00000020653	MGI:2653368	Klf11	5	1	1	0	1	0	1	0	1		0.884341	0.498499	0.632611	0.968772	0.38713	0.314214	0.558612	0.532711	1.12265	1.00007	0.733348	0.720748	0.627511	0.509429	0.749404	0.653243	0.400907	0.799017	0.221709	0.596531	0.121636	0.500667
ENSMUSG00000020694	MGI:1346023	Tlk2	5	1	1	0	1	0	0	1	1		0.675078	0.709121	0.808343	0.657943	0.771281	0.499213	0.506197	0.409225	0.644051	0.670781	0.346494	0.51103	0.477111	0.391632	0.989232	0.75843	0.600838	0.916836	0.795298	0.558054	0.366043	0.426648
ENSMUSG00000021022	MGI:1930009	Ppp2r3c	5	0	1	0	1	0	1	1	1		1.0399	0.868311	0.44377	0.575677	0.622512	0.360721	0.292261	0.412773	0.925124	0.818028	0.39627	0.834998	0.675726	0.445621	1.49927	0.936709	1.12887	0.535199	1.27427	0.4289	0.0534458	-0.000276916
ENSMUSG00000021192	MGI:1351475	Golga5	5	0	0	1	1	0	1	1	1		0.346515	0.304433	0.322719	0.177824	0.332174	0.407089	0.444287	0.435436	0.526015	0.558433	0.611646	0.397168	0.41744	0.465539	0.445317	0.26171	0.374382	0.403942	0.446855	0.431094	0.362487	0.360519
ENSMUSG00000021281	MGI:104960	Tnfaip2	5	0	0	1	1	1	1	0	1		-0.175764	0.281468	0.235703	0.241053	0.111728	0.523726	0.629922	0.540324	0.340893	0.369665	0.565692	0.664321	0.646674	0.783716	0.0624166	0.162241	0.306622	0.503108	0.209424	0.632131	0.674761	0.631852
ENSMUSG00000021367	MGI:95283	Edn1	5	0	1	0	1	0	1	1	1		0.812736	0.794444	0.47312	0.446842	0.618886	0.467093	0.501824	0.445084	0.937317	0.813229	0.661246	0.835058	0.760704	0.560789	1.30378	1.29443	0.881153	1.13705	0.966484	0.687867	0.5723	0.449237
ENSMUSG00000021428	MGI:1918590	Riok1	5	0	1	0	1	0	1	1	1		0.692417	0.63437	0.586301	0.372782	0.59901	0.592265	0.368101	0.47996	0.717662	0.624806	0.838741	0.921123	0.758907	0.801144	1.04433	0.883718	0.928601	0.503195	0.415728	0.642281	0.435294	0.34641
ENSMUSG00000021671	MGI:1914713	Poc5	5	0	0	1	1	1	0	1	1		0.199251	0.483152	0.349423	0.244068	0.47364	0.446584	0.563435	0.534162	0.553372	0.682318	0.852985	0.2663	0.356581	0.244923	0.472421	0.41773	0.577545	0.383592	0.209758	0.428442	0.462756	0.525586
ENSMUSG00000027338	MGI:1346999	Prnd	5	0	-1	1	1	1	1	0	1		-0.622729	-0.58998	-0.48948	0.39039	0.301717	1.31719	1.15207	1.5167	1.21469	1.46376	1.3051	0.842328	0.847742	0.616831	1.62804	0.451833	0.462179	1.21977	0.97901	1.37627	0.884085	0.810433
ENSMUSG00000022009	MGI:1351474	Nufip1	5	0	1	0	1	0	1	1	1		0.880658	0.653906	0.484303	0.483928	0.608494	0.565594	0.490078	0.559453	0.564902	0.652169	0.772912	0.773949	0.758414	0.576389	1.43129	0.933473	0.998304	0.480067	1.10203	0.33717	0.418754	0.373443
ENSMUSG00000022070	MGI:1924994	6720463M24Rik	5	0	1	0	1	0	1	1	1		0.573585	0.719823	0.587876	0.444076	0.44144	0.318848	0.343976	0.300126	0.730463	0.763768	0.638783	0.434271	0.33379	0.337395	0.712502	0.646764	0.591445	0.507549	0.46606	0.550717	0.319005	0.305673
ENSMUSG00000022126	MGI:103206	Irg1	5	1	0	0	1	1	1	0	1		-0.298214	-0.298214	0.202805	2.74322	2.46995	0.972741	0.62034	-0.131733	2.54021	3.48542	2.3035	1.74073	0.874648	1.17057	0	0	0.775741	2.90725	3.11029	2.91956	2.70846	3.00388
ENSMUSG00000022247	MGI:1915082	Brix1	5	0	1	0	1	0	1	1	1		1.03596	0.893733	0.54301	0.403342	0.704767	0.348215	0.260427	0.282684	0.68438	0.538111	0.68802	0.72082	0.528191	0.460893	1.28168	1.02256	0.914343	0.538925	0.973354	0.296012	0.490319	0.354081
ENSMUSG00000022369	MGI:2146005	Mtbp	5	1	1	1	1	0	0	0	1		0.70803	0.974881	1.24236	0.562436	0.691293	1.05343	0.981612	0.99693	1.15163	1.04755	1.05723	0.366944	0.0940298	0.014491	0.313663	0.616893	0.544049	1.23425	0.901198	1.24248	0.0688489	0.187809
ENSMUSG00000022507	MGI:1916303	1810013L24Rik	5	1	1	0	1	0	1	1	0		0.461056	0.507987	0.52565	0.661366	0.489379	0.477787	0.347723	0.193495	0.72013	0.688573	0.120015	0.558397	0.488993	0.34671	0.71175	0.642512	0.204244	0.53556	0.383828	0.211992	0.67467	0.394092
ENSMUSG00000023330	MGI:1916435	Dtwd1	5	0	1	0	1	0	1	1	1		0.83243	0.983774	0.444958	0.303395	0.563652	0.464702	0.386998	0.338566	0.631158	0.628437	0.698205	0.874875	0.571047	0.33277	1.04487	0.502884	0.958582	0.679243	0.924066	0.689012	0.548067	0.35842
ENSMUSG00000023883	MGI:1919307	Phf10	5	0	1	0	1	0	1	1	1		0.753593	0.956263	0.860646	0.446728	0.59059	0.554252	0.52259	0.692409	0.70946	0.613194	0.847121	0.796915	0.785458	0.773979	1.07826	0.570519	0.845286	0.547359	1.13213	0.615074	0.679182	0.416906
ENSMUSG00000024240	MGI:1278322	Epc1	5	0	1	0	1	1	1	0	1		0.298632	0.583172	0.90203	0.432831	0.451054	0.672709	0.738895	0.473204	0.799078	0.858331	0.0893037	0.743849	0.964735	0.735698	0.337192	0.516148	0.129503	1.02042	0.544509	0.6779	0.735061	0.701318
ENSMUSG00000024359	MGI:96245	Hspa9	5	0	1	0	1	0	1	1	1		0.776511	0.629043	0.621166	0.572251	0.570385	0.454303	0.395385	0.39845	0.627662	0.56756	1.02769	0.802343	0.679978	0.886595	0.807427	0.650085	0.839648	0.521439	0.378196	0.669537	0.379043	0.371993
ENSMUSG00000024360	MGI:2385071	Etf1	5	0	1	0	1	0	1	1	1		0.614262	0.536938	0.516525	0.430647	0.436867	0.256804	0.201432	0.264105	0.526237	0.523926	0.413564	0.567327	0.454495	0.487793	0.734843	0.443043	0.412806	0.556457	0.60286	0.427174	0.361865	0.274632
ENSMUSG00000024401	MGI:104798	Tnf	5	1	0	0	1	1	1	0	1		-0.21881	-0.21881	0.282209	2.97327	3.68537	-0.171365	0.370785	-0.171365	2.18383	2.5921	1.87221	2.46978	2.33058	1.88371	0.487573	0	1.04831	2.6016	3.56646	2.87085	2.34334	2.5477
ENSMUSG00000024427	MGI:1345144	Spry4	5	0	0	1	1	0	1	1	1		0.119491	0.581775	0.549205	0.581067	0.360307	0.794196	0.903765	0.53035	1.01182	1.06516	0.528614	1.16539	1.32006	1.11483	0.618708	0.710357	0.379575	1.1069	0.680895	0.724199	0.46874	0.587213
ENSMUSG00000024486	MGI:96070	Hbegf	5	0	1	0	1	0	1	1	1		0.534633	0.558586	0.472234	0.470625	0.475497	0.351957	0.422688	0.307911	0.540803	0.541217	0.891052	1.07152	1.02012	1.11374	0.729282	0.707864	0.741657	0.430657	0.478547	0.651764	0.339884	0.518599
ENSMUSG00000024493	MGI:1913808	Lars	5	0	1	0	1	0	1	1	1		0.760008	0.785901	0.673185	0.594275	0.581801	0.516392	0.483622	0.561204	0.753015	0.703347	1.15763	0.72039	0.590814	0.793986	0.703759	0.710285	1.04806	0.458112	0.547423	0.770652	0.357954	0.427644
ENSMUSG00000024516	MGI:1913536	Sec11c	5	1	1	0	0	0	1	1	1		0.932667	0.640051	0.492832	0.752491	0.790487	0.240595	0.367691	0.102716	0.407288	0.395142	0.553534	0.776338	0.550079	0.539766	1.12103	0.721741	0.857728	0.388921	1.07701	0.501032	0.455409	0.662302
ENSMUSG00000024640	MGI:2183441	Psat1	5	0	1	0	1	0	1	1	1		0.483296	0.579298	0.553943	0.251244	0.353231	0.336993	0.32863	0.388431	0.497703	0.527181	0.588012	0.354225	0.267086	0.332617	0.455622	0.301924	0.497999	0.384503	0.462809	0.422568	0.152309	0.199185
ENSMUSG00000024803	MGI:1097717	Ankrd1	5	0	1	0	1	0	1	1	1		0.702031	0.522246	0.312371	0.219014	0.367423	0.270753	0.237892	0.328531	0.52711	0.405755	0.900196	0.872415	0.6611	0.69606	0.835965	0.629498	0.770007	0.282626	0.662653	0.393447	0.341495	0.366854
ENSMUSG00000025007	MGI:1888908	Aldh18a1	5	0	1	1	1	0	1	0	1		0.23163	0.693026	0.752905	0.494404	0.314436	0.673581	0.708688	0.664013	0.747739	0.833787	0.757293	0.503682	0.518632	0.590564	0.0516942	0.1315	0.412309	0.666548	0.36396	0.704712	0.508657	0.475627
ENSMUSG00000025591	MGI:1913532	1810029B16Rik	5	0	1	0	1	0	1	1	1		0.8304	0.832883	0.605401	0.466968	0.639539	0.176985	0.44554	0.443096	0.469186	0.571316	0.657729	0.860515	0.516793	0.840242	0.992436	0.583322	0.856847	0.49743	0.657158	0.665744	0.505902	0.463212
ENSMUSG00000026034	MGI:107403	Clk1	5	0	1	0	1	0	1	1	1		0.975287	0.717375	0.888791	0.481876	0.674508	0.585107	0.571265	0.510248	0.787241	0.703138	0.25649	0.693074	0.602791	0.461002	1.12306	0.746265	0.505949	1.03066	1.2491	0.578419	0.562103	0.611932
ENSMUSG00000026064	MGI:1277096	Ptp4a1	5	0	1	0	1	0	1	1	1		0.94866	0.904511	0.687455	0.685089	0.706874	0.501038	0.269595	0.228077	1.09748	1.01606	0.350157	0.935843	0.837279	0.489666	1.26439	0.777191	0.329781	0.89815	0.88742	0.322909	0.73828	0.385522
ENSMUSG00000026377	MGI:1915199	Mki67ip	5	0	1	0	1	0	1	1	1		0.895481	0.613102	0.432797	0.528528	0.549676	0.180662	0.196393	0.265836	0.499752	0.450828	0.766972	0.546858	0.350129	0.44035	0.979754	0.677332	0.741426	0.415534	0.826427	0.3132	0.259901	0.224765
ENSMUSG00000026535	MGI:1347083	Ifi202b	5	0	1	0	1	0	1	1	1		1.7039	1.2302	1.30998	-0.452193	0.250834	0.753422	0.608912	0.434781	0.931613	0.987355	0.698365	1.5579	1.30082	1.06047	1.28826	0.99434	0.687181	1.05203	0.992503	0.672878	-0.342923	-0.342923
ENSMUSG00000026577	MGI:1201607	Blzf1	5	0	1	0	1	0	1	1	1		0.489333	0.602695	0.699804	0.436321	0.626081	0.501114	0.456688	0.400531	0.844453	0.748746	0.372792	0.429217	0.432225	0.326159	0.650657	0.38247	0.26419	0.718586	0.502789	0.364037	0.445041	0.323936
ENSMUSG00000026819	MGI:1915913	Slc25a25	5	0	0	1	1	0	1	1	1		0.394986	0.31938	0.272716	0.483196	0.353579	0.631759	0.547749	0.734966	0.64096	0.557756	1.18382	0.804895	0.705921	0.901851	0.574581	0.405975	0.765925	0.496283	0.479358	0.909187	0.292454	0.436465
ENSMUSG00000026942	MGI:101835	Traf2	5	0	1	0	1	0	1	1	1		0.838231	0.526877	0.172249	0.580056	0.468764	0.581401	0.428232	0.432717	0.556199	0.291621	0.688458	0.457923	0.426592	0.477861	0.942295	0.708957	0.912585	0.358799	0.564943	0.494131	0.188898	0.144155
ENSMUSG00000026994	MGI:894695	Galnt3	5	0	1	0	1	1	1	1	0		0.955567	1.01119	0.618684	0.447911	0.350193	0.473783	0.566556	0.324199	1.01257	0.843383	0.482151	0.629318	0.534764	0.627618	0.727559	0.823084	0.494457	0.69393	0.416684	0.0259351	0.823057	0.864394
ENSMUSG00000027132	MGI:1919675	2410042D21Rik	5	0	1	0	1	0	1	1	1		1.4501	1.34016	1.09548	0.982254	0.762362	0.735057	0.37049	0.402703	1.08748	1.23148	0.413916	1.10567	0.912581	0.637738	1.8162	1.32903	0.697642	1.34178	1.3924	0.33318	1.02841	0.426953
ENSMUSG00000027206	MGI:1330276	Cops2	5	0	1	0	1	0	1	1	1		0.892361	0.806299	0.77092	0.51656	0.620829	0.356239	0.291497	0.214838	0.821857	0.843649	0.307026	0.535778	0.391813	0.271338	1.15779	0.780856	0.492452	0.691472	0.652959	0.200679	0.505323	0.294273
ENSMUSG00000027276	MGI:1095416	Jag1	5	0	0	0	1	1	1	1	1		0.0510953	0.157907	0.649574	0.557337	0.565852	0.448301	0.62373	0.553889	0.675943	0.671911	0.513793	0.697481	1.00373	1.08921	0.597221	0.726963	0.409956	0.859092	-0.0958838	0.819761	0.760002	0.831541
ENSMUSG00000027398	MGI:96543	Il1b	5	1	0	0	1	1	1	0	1		0	0	0.501019	1.86412	1.97463	0	0	0	1.27349	1.88928	2.62773	1.83409	1.90515	1.75833	0.851334	0	0	2.64612	2.98753	2.43272	1.4348	2.30732
ENSMUSG00000027677	MGI:1914370	Ttc14	5	0	1	0	1	1	1	1	0		0.490681	0.366199	0.74038	0.462671	0.598151	0.560376	0.421996	0.369517	0.689363	0.865137	0.556828	0.268397	0.377995	0.475463	0.575867	0.662736	0.181544	0.582826	-0.0263957	0.4179	0.780881	0.497247
ENSMUSG00000027708	MGI:2150386	Dcun1d1	5	0	1	0	1	0	1	1	1		0.85251	0.687901	0.694511	0.600719	0.487995	0.351507	0.233059	0.352703	0.935459	0.900859	0.351939	0.757351	0.673322	0.36838	1.02581	0.504928	0.29693	0.691007	0.80713	0.208733	0.583658	0.272649
ENSMUSG00000027737	MGI:1347355	Slc7a11	5	1	0	1	1	1	1	0	0		0.18349	0.393448	0.140818	1.50881	1.43801	2.0989	2.11541	1.90477	2.59374	2.73208	1.68413	1.73833	1.97604	1.85938	0.993152	0.954441	0.413262	1.02071	1.17985	-0.0727522	1.98689	1.78685
ENSMUSG00000027770	MGI:1919412	Dhx36	5	0	1	0	1	0	1	1	1		0.590389	0.384281	0.692203	0.479609	0.43762	0.49139	0.331383	0.183649	0.729599	0.672568	0.26616	0.433466	0.639603	0.529109	0.838906	0.590346	0.211982	0.816006	0.415115	0.386971	0.639007	0.451013
ENSMUSG00000027804	MGI:1914988	Ppid	5	0	1	0	1	0	1	1	1		1.13063	0.688676	0.619204	0.573824	0.660697	0.308169	0.218822	0.149544	0.677957	0.726138	0.644359	0.593509	0.542524	0.468802	1.07889	0.873737	0.751957	0.583957	0.933344	0.45201	0.491904	0.220695
ENSMUSG00000027882	MGI:107362	Stxbp3a	5	0	1	0	1	0	1	1	1		0.781779	0.428804	0.644107	0.41366	0.198375	0.350829	0.400966	0.33258	0.685709	0.734822	0.420707	0.591417	0.620238	0.53814	0.866266	0.602181	0.41521	0.662169	0.464339	0.448411	0.428621	0.371497
ENSMUSG00000028019	MGI:1859631	Pdgfc	5	0	1	0	1	0	1	1	1		0.497039	0.509023	0.610194	0.282915	0.281157	0.259925	0.293468	0.050404	0.529769	0.62411	0.34666	0.568941	0.610713	0.571436	0.728441	0.476751	0.234908	0.702639	0.580714	0.398896	0.480444	0.270505
ENSMUSG00000028191	MGI:1337994	Bcl10	5	0	1	0	1	0	1	1	1		0.779586	0.397614	0.336038	0.229059	0.346512	0.341755	0.41645	0.192691	0.444048	0.450542	0.444151	0.498359	0.521026	0.445587	0.631344	0.658642	0.225033	0.42999	0.862919	0.529532	0.414963	0.365097
ENSMUSG00000028232	MGI:1919348	Tmem68	5	0	1	0	1	0	1	1	1		1.10019	0.713217	0.883916	0.508734	0.595172	0.508461	0.500854	0.270262	0.959762	0.993361	0.322628	0.900825	0.704046	0.266709	1.10934	0.842795	0.250299	0.981815	0.998925	0.216399	0.750947	0.611937
ENSMUSG00000028266	MGI:109360	Lmo4	5	1	1	0	0	0	1	1	1		1.09117	1.06453	0.591262	0.627409	0.605585	0.344462	0.356934	0.313513	0.410116	0.341656	0.217476	0.770852	0.588602	0.450024	0.908982	0.987362	0.607222	0.356344	0.980876	0.222524	0.485855	0.330192
ENSMUSG00000028560	MGI:2385198	Usp1	5	1	1	0	1	0	1	1	0		0.840601	0.5009	0.681933	0.612453	0.691533	0.574949	0.288973	0.445166	0.612117	0.5641	0.538762	0.378134	0.479544	0.45092	0.801246	0.534214	0.420841	0.561322	-0.0305615	0.437668	0.450514	0.326149
ENSMUSG00000028869	MGI:2385207	Gnl2	5	0	1	0	1	0	1	1	1		0.526961	0.484802	0.341975	0.428137	0.43823	0.0668763	0.23622	0.205109	0.395239	0.409288	0.734103	0.591079	0.376105	0.419091	0.506614	0.337174	0.746331	0.430389	0.53255	0.476373	0.233373	0.273238
ENSMUSG00000029173	MGI:1098791	Sepsecs	5	0	1	0	1	0	1	1	1		0.586608	0.786602	0.961072	0.470472	0.532125	0.622971	0.522516	0.545296	0.820278	0.828881	0.242484	0.612196	0.715181	0.723749	0.93519	0.306095	0.484716	0.95656	0.304095	0.544655	0.538286	0.537679
ENSMUSG00000029397	MGI:1915348	Rchy1	5	1	1	0	0	0	1	1	1		1.38227	1.01183	0.875882	0.685719	0.704827	0.563039	0.466287	0.486036	0.532847	0.450429	0.363092	0.622007	0.26936	0.306403	1.42084	0.907733	0.930829	0.770601	1.04934	0.361244	0.613238	0.479341
ENSMUSG00000029552	MGI:105081	Tes	5	1	0	0	1	0	1	1	1		0.508563	0.285666	0.321789	0.427954	0.506408	0.302492	0.372113	0.38196	0.350827	0.313382	0.587025	0.53442	0.499114	0.569021	0.82566	0.645303	0.637615	0.366168	0.474415	0.499566	0.3865	0.384423
ENSMUSG00000029771	MGI:1350924	Irf5	5	0	0	1	0	1	1	1	1		-0.0673125	0.480202	0.0743037	0.404023	0.467563	0.874501	1.27379	0.950816	0.545041	0.68796	0.161832	0.792793	0.873401	0.885827	0.684573	0.790385	0.613677	1.08078	1.12751	0.737119	0.621395	0.912531
ENSMUSG00000029777	MGI:2449057	Gars	5	0	1	0	1	0	1	1	1		0.867234	0.80736	0.50609	0.654782	0.524026	0.512563	0.418546	0.501494	0.584593	0.542645	1.09741	0.792191	0.645534	0.743199	0.69083	0.670408	0.890127	0.444238	0.642914	0.645808	0.401705	0.319035
ENSMUSG00000030142	MGI:1861232	Clec4e	5	1	0	0	1	1	1	0	1		0	0	0	2.60811	2.85613	0	0.296393	0	1.56395	2.31005	1.49896	1.70135	1.21661	1.22822	0.487573	0	0	2.60463	3.24762	2.59448	3.37321	2.7068
ENSMUSG00000030264	MGI:1277973	Thumpd3	5	0	1	0	1	0	1	1	1		1.05825	0.851986	0.571735	0.607877	0.561511	0.545337	0.304514	0.46086	0.633882	0.425453	0.748662	0.779349	0.546426	0.532915	1.20461	0.794557	0.952668	0.489989	0.726124	0.501137	0.506585	0.441898
ENSMUSG00000030815	MGI:1916211	Phkg2	5	0	1	0	1	0	1	1	1		0.908996	0.446303	0.435336	0.472671	0.663318	0.491467	0.376201	0.469696	0.524218	0.439151	0.954074	0.862586	0.667445	0.507124	0.841101	0.892861	1.08201	0.482083	1.01705	0.763762	0.501301	0.244321
ENSMUSG00000031487	MGI:1913903	Brf2	5	1	1	0	0	0	1	1	1		0.755798	0.528689	0.379905	0.619654	0.604068	0.467817	0.162971	0.222499	0.420622	0.266508	0.509319	0.571294	0.56089	0.597903	0.819616	0.664877	0.836604	0.457146	0.730158	0.31207	0.390277	0.179364
ENSMUSG00000031577	MGI:2384576	BC019943	5	0	1	0	1	0	1	1	1		0.621557	0.691662	0.666262	0.484574	0.36357	0.395028	0.491034	0.338552	0.464864	0.58037	0.503961	0.776287	0.573142	0.704653	0.580718	0.527481	0.615106	0.533818	0.767384	0.644165	0.254078	0.440131
ENSMUSG00000031880	MGI:1930943	Rrad	5	1	0	1	1	0	0	1	1		0.843496	0.483367	0.204597	1.3796	1.27441	0.753997	0.605097	0.786048	0.719528	0.755253	1.27969	0.897799	0.152675	0.874996	1.03231	1.4223	1.43093	0.441349	0.998425	1.03665	0.291584	0.558328
ENSMUSG00000032113	MGI:1202065	Chek1	5	1	1	0	1	0	1	1	0		0.938752	0.61784	0.721549	0.899729	0.766144	0.637165	0.503177	0.110835	0.793904	1.04328	0.536206	0.777396	0.570368	0.562194	1.36028	0.829926	0.658704	0.623144	0.408072	0.360089	0.419728	0.425147
ENSMUSG00000032369	MGI:893575	Plscr1	5	0	0	0	1	1	1	1	1		0.516436	0.369905	0.256888	0.0657995	0.217994	0.301756	0.335692	0.153685	0.697326	0.754535	0.791483	0.978308	0.809471	0.673513	0.547298	0.688494	0.412137	0.909337	1.20153	0.761574	0.759251	0.456995
ENSMUSG00000032372	MGI:1270860	Plscr2	5	0	1	1	1	0	1	0	1		1.00731	0.404043	0.55023	0.30505	0.60726	0.840747	0.601606	0.739546	0.594495	0.85023	0.730376	1.1196	0.819074	0.610169	0.354475	0.629925	-0.439703	1.12542	1.62627	0.913784	0.396642	0.35188
ENSMUSG00000032515	MGI:2387989	Csrnp1	5	0	0	1	1	0	1	1	1		0.231785	0.296896	0.162221	0.478592	0.32559	0.487471	0.541706	0.435809	0.658108	0.58861	0.849646	0.746943	0.597109	0.692601	0.936931	0.890027	0.792988	0.752983	0.588445	0.854063	0.173809	0.483123
ENSMUSG00000032557	MGI:1913913	Uba5	5	1	1	0	0	0	1	1	1		0.818414	0.575466	0.433878	0.75371	0.676374	0.342176	0.292512	0.372533	0.317843	0.254894	0.522801	0.580086	0.26701	0.392384	0.707405	0.680649	0.506948	0.263144	0.597066	0.365014	0.422329	0.268419
ENSMUSG00000032621	MGI:2145245	Srek1	5	0	1	0	1	0	1	1	1		0.404543	0.488865	0.760022	0.509163	0.450578	0.284718	0.298132	0.106734	0.668025	0.60257	0.412505	0.562667	0.334812	0.369169	0.573831	0.473239	0.33354	0.51227	0.469505	0.34975	0.485628	0.304089
ENSMUSG00000032913	MGI:2443718	Lrig2	5	0	1	0	1	1	1	0	1		0.270227	0.715106	0.932595	0.600515	0.383954	0.603971	0.604909	0.373968	0.833277	0.81774	0.357755	0.64275	0.805973	0.78834	0.44788	0.388284	0.181541	0.800218	0.256988	0.522493	0.739154	0.657772
ENSMUSG00000034154	MGI:1915392	Ino80	5	0	0	1	1	1	1	0	1		-0.15558	0.10205	0.502377	0.375936	0.352946	0.559518	0.624141	0.64295	0.672697	0.683056	0.545676	0.539431	0.588199	0.72697	0.193919	0.268806	0.269749	0.864171	0.15321	0.68505	0.543852	0.603578
ENSMUSG00000034667	MGI:1920442	Xpot	5	0	1	1	1	0	1	0	1		0.305822	0.427052	0.737488	0.434053	0.328222	0.628528	0.65267	0.537491	0.845945	0.940782	0.654467	0.44251	0.590655	0.601	0.2694	0.224513	0.0597928	0.918043	0.346093	0.791148	0.475875	0.407409
ENSMUSG00000034855	MGI:1352450	Cxcl10	5	0	1	1	1	0	1	0	1		1.2706	1.59175	1.43073	0.77635	1.20922	2.13233	1.99563	1.64195	2.24834	2.95456	1.65414	1.15264	1.98845	0.595838	0.0484998	0.507722	-0.0270932	1.90601	2.27867	1.94418	-0.390383	0.339297
ENSMUSG00000035227	MGI:1913874	Spcs2	5	1	1	0	0	0	1	1	1		1.02681	0.597803	0.646644	0.745802	0.902883	0.503188	0.435039	0.398888	0.43017	0.541083	0.455711	0.787502	0.662033	0.52444	1.19094	0.960136	0.789318	0.527986	1.05747	0.391114	0.467279	0.445718
ENSMUSG00000035356	MGI:1931595	Nfkbiz	5	0	0	1	1	1	1	0	1		0.285028	0.0812564	0.594616	0.297498	0.226362	0.71817	0.641424	0.786655	0.664651	0.822101	0.810174	0.861431	1.11905	1.15776	0.140571	0.104785	0.121676	0.54635	0.227295	0.841579	0.691973	0.686195
ENSMUSG00000035873	MGI:2149961	Pawr	5	0	1	0	1	0	1	1	1		0.798398	0.597392	0.646697	0.476006	0.484394	0.358666	0.344519	0.515905	0.344013	0.413255	0.985454	0.648918	0.426111	0.781395	0.846207	0.680997	0.501598	0.622053	0.100519	0.710723	0.228405	0.232365
ENSMUSG00000036257	MGI:1914702	Pnpla8	5	0	1	0	1	0	1	1	1		0.540249	0.471172	0.623281	0.455449	0.296431	0.445317	0.225651	0.2507	0.638759	0.658043	0.22641	0.697274	0.424827	0.453501	0.834973	0.594001	0.493245	0.649465	0.425586	0.565153	0.632621	0.5178
ENSMUSG00000037369	MGI:1095419	Kdm6a	5	0	0	1	1	1	1	0	1		0.485263	0.625321	1.27487	1.05485	0.809248	1.062	1.27262	1.06368	1.43424	1.4236	-0.0170617	0.89492	1.21193	0.933855	0.875957	0.678321	-0.0340551	1.61746	0.544613	0.928627	1.51537	1.30703
ENSMUSG00000037376	MGI:1914176	Trmt6	5	0	1	0	1	0	1	1	1		0.932317	0.754823	0.685758	0.513369	0.6527	0.584434	0.402517	0.3872	0.742561	0.702956	0.83076	1.05438	0.893996	0.784509	0.892862	0.965998	0.803036	0.517028	0.672205	0.643796	0.286867	0.321071
ENSMUSG00000037405	MGI:96392	Icam1	5	1	0	1	1	0	1	0	1		-0.0139766	-1.19967	-0.129492	1.3503	1.41798	1.11655	0.925648	1.19048	1.06877	0.970678	1.69923	0.904543	1.05781	1.27303	0.321143	0.663573	0.602587	1.02777	1.01014	1.57481	0.386238	0.625728
ENSMUSG00000037754	MGI:2151841	Ppp1r16b	5	1	0	1	1	0	1	0	1		0.301008	0.057476	0.824794	1.49455	1.32836	0.903395	1.13952	1.17841	1.40368	1.48007	0.467764	1.86395	1.89279	2.02492	0.495069	0.303413	0.849968	2.13789	1.69729	1.79603	0.570839	0.920968
ENSMUSG00000037845	MGI:3584513	Fdxacb1	5	0	1	0	1	0	1	1	1		0.944542	0.761298	0.578793	0.617524	0.405072	0.219983	0.172616	0.467719	0.52492	0.559741	0.84049	0.642886	0.528607	0.590617	1.05667	1.01359	0.703425	0.626122	1.29192	0.332365	0.519246	0.601633
ENSMUSG00000038151	MGI:99655	Prdm1	5	0	0	1	1	0	1	1	1		-0.0102786	-0.161873	0.140759	1.15128	0.91313	1.13621	1.15051	1.07728	1.02809	1.14525	1.55453	0.609946	1.3321	1.38068	1.29254	0.770561	0.795669	1.9071	1.27726	1.23745	0.502326	1.2409
ENSMUSG00000040148	MGI:107160	Hmx3	5	0	1	0	1	0	1	1	1		1.5898	1.37203	1.30146	0.686609	0.525413	0.740896	-0.598153	0.576844	0.763801	0.542369	2.01099	1.95296	1.77368	2.3687	0.531514	1.2525	2.07864	1.65314	0.817748	1.75929	0.436777	-0.0210506
ENSMUSG00000040429	MGI:1918240	Mterf	5	1	1	0	0	0	1	1	1		1.15533	1.21828	0.638807	1.07505	1.03883	0.503381	0.0266642	0.152247	0.71827	0.576846	0.381134	0.670227	0.709134	0.595815	1.2076	1.10123	0.990831	1.00182	1.50404	0.71104	0.184842	0.496149
ENSMUSG00000040464	MGI:2385599	Gtpbp10	5	0	1	0	0	1	1	1	1		0.484624	0.452776	0.536967	0.410964	0.5596	0.718247	0.319778	0.230798	0.429603	0.472228	0.26325	0.641863	0.432	0.333152	0.958788	0.669549	0.479678	0.750545	0.703149	0.446776	0.809761	0.653618
ENSMUSG00000040586	MGI:1350328	Ofd1	5	0	1	0	1	0	1	1	1		0.705624	0.955876	0.853856	0.340933	0.51541	0.370014	0.332228	0.470056	0.53984	0.664376	0.699888	0.533832	0.569594	0.464791	0.714361	0.370765	0.752537	0.413705	0.448317	0.506051	0.335308	0.363323
ENSMUSG00000040829	MGI:3603821	Zmynd15	5	1	0	1	1	0	1	0	1		0.757015	0.693327	0.820373	1.56314	1.518	1.60885	1.20588	1.69982	1.40505	1.17382	1.93854	1.6897	1.79824	2.08913	0.270714	0.733867	1.14266	1.46237	1.00601	1.75066	0.637852	1.05618
ENSMUSG00000041028	MGI:1913342	Ghitm	5	0	1	0	1	0	1	1	1		0.743841	0.609477	0.523126	0.444741	0.411595	0.296497	0.257663	0.214039	0.586017	0.577605	0.439309	0.587837	0.559479	0.407891	0.745996	0.469199	0.363294	0.50615	0.629702	0.429246	0.520745	0.339674
ENSMUSG00000041057	MGI:1919765	Wdr43	5	0	1	0	1	0	1	1	1		0.7422	0.648271	0.693228	0.405883	0.567748	0.445205	0.358003	0.306652	0.709034	0.631601	0.687119	0.741707	0.627953	0.629724	0.900473	0.72513	0.657132	0.593725	0.512499	0.535942	0.440993	0.389288
ENSMUSG00000041747	MGI:2145443	Utp15	5	0	1	0	1	0	1	1	1		0.368897	0.412267	0.588291	0.346182	0.44967	0.4261	0.369291	0.197063	0.623901	0.62943	0.392995	0.598547	0.614557	0.429274	0.655182	0.693061	0.428855	0.782908	0.382315	0.373793	0.504714	0.381116
ENSMUSG00000042197	MGI:2137896	Zfp451	5	1	1	0	0	1	0	1	1		0.530798	0.49917	0.667285	0.674305	0.47604	0.372824	0.452928	0.375001	0.443093	0.501353	0.194252	0.21865	0.308876	0.228071	0.598995	0.326887	0.317262	0.798642	0.426645	0.478226	0.54244	0.544087
ENSMUSG00000042211	MGI:2444639	Fbxo38	5	0	0	1	1	0	1	1	1		0.18832	0.103116	0.382921	0.311243	0.308169	0.466134	0.423104	0.415295	0.42166	0.313066	0.566227	0.291512	0.445507	0.487298	0.439461	0.389191	0.339174	0.507647	0.073685	0.415604	0.366005	0.427095
ENSMUSG00000042682	MGI:1931466	Selk	5	0	1	0	1	0	1	1	1		1.16753	0.839981	0.594019	0.600018	0.733007	0.334095	0.413221	0.491493	0.591811	0.484969	1.05521	0.827332	0.43077	0.715265	1.26	0.949312	1.229	0.473519	1.20068	0.691821	0.227922	0.334484
ENSMUSG00000044501	MGI:2385044	Zfp758	5	0	1	0	1	0	1	1	1		1.75077	1.7455	1.60355	1.23634	0.999769	0.981483	0.705825	0.981369	1.79566	1.8142	0.832745	1.47672	1.33087	0.577764	2.48845	2.16855	1.28382	1.44584	1.3028	0.701754	1.16532	0.496498
ENSMUSG00000045624	MGI:1913830	Esf1	5	1	1	0	1	0	1	1	0		0.78244	0.752644	0.887193	0.808889	0.906849	0.32677	0.278277	0.484325	0.785153	0.653671	0.987446	0.838234	0.688339	0.916199	0.987648	0.878327	0.674897	0.445439	0.295968	0.679154	0.493927	0.440391
ENSMUSG00000046351	MGI:2442566	Zfp322a	5	0	1	1	0	1	1	0	1		0.72826	0.809087	1.13194	1.08186	0.854306	1.10466	1.11533	1.03246	1.06229	1.01329	0.123813	0.532845	0.606491	0.73409	0.933294	0.853689	0.183035	1.82098	0.384738	0.855956	1.29579	1.24244
ENSMUSG00000047554	MGI:1289225	Tmem41b	5	0	1	0	1	0	1	1	1		0.738975	0.826373	0.748546	0.760674	0.760784	0.55793	0.604833	0.295823	0.984186	0.906698	0.0448913	0.72074	0.669642	0.325952	1.25289	0.86821	0.496003	0.880125	1.24216	0.336542	0.870026	0.664114
ENSMUSG00000047648	MGI:1919115	Fbxo30	5	1	1	0	1	0	1	0	1		0.594921	0.627493	0.699153	0.844555	0.606859	0.513636	0.285626	0.268299	0.980106	0.910683	0.494959	0.719359	0.78772	0.600354	0.784581	0.489096	-0.00592988	0.874343	0.374643	0.367867	0.623511	0.484612
ENSMUSG00000048007	MGI:1353433	Timm8a1	5	0	1	0	1	0	1	1	1		1.16189	0.757826	0.619954	0.62197	0.668824	0.267724	0.371936	0.376429	0.574269	0.303845	0.781491	0.721231	0.600923	0.521991	1.08355	0.711473	0.968099	0.514728	1.12057	0.586464	0.179278	0.238772
ENSMUSG00000048065	MGI:2444415	Cyb5r2	5	1	0	1	0	1	1	0	1		0.84248	-0.195291	1.25738	1.30911	1.5959	0.961248	0.82969	0.719108	-0.293476	-0.288262	0.705417	2.19676	1.82482	2.13153	-0.625066	-0.625066	0.150676	1.63124	1.72723	1.97606	1.78433	1.57081
ENSMUSG00000048439	MGI:2387631	Nupl2	5	0	1	0	1	0	1	1	1		0.422146	0.651525	0.498344	0.119458	0.240766	0.623004	0.466618	0.483206	0.863154	0.604004	0.0343766	0.61955	0.562846	0.360232	0.802233	0.70301	0.479258	0.936335	0.914764	0.672199	0.449211	0.552593
ENSMUSG00000049929	MGI:1925384	Lpar4	5	1	1	0	1	0	1	0	1		0.966995	1.03019	1.30441	1.64475	1.23405	0.609988	0.274525	0.139401	1.60712	1.5845	-0.0296499	0.802224	1.45491	0.753441	1.28512	1.14358	-0.261648	1.16379	1.33124	0.472449	1.43001	0.635073
ENSMUSG00000050578	MGI:1340026	Mmp13	5	1	0	1	1	0	0	1	1		0.437244	0.236611	0.273559	1.74532	1.43848	1.05984	0.908754	0.362698	1.59311	1.20845	1.19581	0.342142	0.615749	0.702332	1.10427	0.836224	0.691779	1.28476	1.08467	0.892768	0.72089	0.599817
ENSMUSG00000050936	MGI:2448413	Hist2h2bb	5	0	0	1	1	1	1	0	1		0.408656	0.596387	0.921466	0.246699	-0.059816	1.32407	1.41124	1.4072	1.56972	1.66205	1.46354	0.92993	1.15812	1.26074	0.455844	0.671042	0.745873	1.96691	1.02222	1.44396	1.37593	1.22967
ENSMUSG00000052631	MGI:1918380	Sh2d6	5	0	1	0	1	0	1	1	1		1.41564	1.81196	1.40978	0.688776	0.798452	1.26585	0.380537	1.10301	1.86654	1.97527	1.54091	1.59123	1.22425	1.63439	1.01432	0.822663	1.09145	1.43561	2.41976	1.94106	0.721582	0.869727
ENSMUSG00000053012	MGI:1889377	Krcc1	5	1	1	0	0	0	1	1	1		0.994374	0.896092	0.92636	0.730187	0.789039	0.536272	0.448848	0.419263	0.805418	0.703787	0.179934	0.782758	0.655461	0.473034	1.43089	1.16122	0.807918	0.849172	0.89966	0.29484	0.844286	0.570382
ENSMUSG00000053175	MGI:88140	Bcl3	5	0	0	1	1	1	1	0	1		0.224072	0.563318	0.345501	0.855942	1.01698	1.65448	1.71323	1.45537	1.0578	1.34065	0.98464	1.10518	1.15726	0.787528	0.777997	1.14022	0.616731	1.86753	2.11952	1.31456	0.68812	1.28901
ENSMUSG00000053289	MGI:1924841	Ddx10	5	1	1	0	1	0	1	1	0		1.02911	0.83535	0.817286	0.830438	0.807485	0.472425	0.357357	0.487009	0.557705	0.652633	1.10584	0.73119	0.690091	0.727307	0.986622	0.892502	0.968431	0.594871	0.303329	0.582352	0.484231	0.457862
ENSMUSG00000059669	MGI:109577	Taf1b	5	1	1	0	0	0	1	1	1		0.726853	0.492067	0.428862	0.632732	0.529563	0.474337	0.255851	0.485836	0.385846	0.232042	0.388457	0.865722	0.496148	0.537459	0.771061	0.456218	0.672823	0.439739	0.890725	0.589596	0.304147	0.296806
ENSMUSG00000059708	MGI:2443758	Akap17b	5	1	1	0	1	0	0	1	1		0.601559	0.698941	1.10046	0.82652	0.77626	0.672559	0.682522	0.405322	0.968614	0.735599	0.154373	0.573045	0.41244	0.413709	0.726602	0.74161	0.531052	0.933262	0.1701	0.556032	0.577957	0.730126
ENSMUSG00000059811	MGI:1929492	Atl2	5	0	1	0	1	0	1	1	1		0.501851	0.485084	0.605816	0.272276	0.310475	0.341196	0.405382	0.428732	0.560346	0.522855	0.393917	0.330493	0.410789	0.379685	0.67654	0.458677	0.36263	0.6432	0.189938	0.230847	0.324227	0.214591
ENSMUSG00000060466	No associated gene	Thap6	5	1	1	0	1	0	1	0	1		0.771354	0.851303	0.564054	1.16933	1.04491	0.931003	0.564818	0.26367	0.802422	1.00314	0.442233	0.881605	0.970247	0.714145	0.770188	0.592833	0.267549	1.20847	0.908088	0.736945	0.961115	0.55481
ENSMUSG00000061244	MGI:2145645	Exoc5	5	0	1	0	1	0	1	1	1		0.720548	0.672538	0.83169	0.428839	0.445929	0.349437	0.177333	0.21678	0.72451	0.765934	0.36139	0.461441	0.385814	0.362885	0.761107	0.607432	0.07732	0.661615	0.28454	0.318932	0.508099	0.27438
ENSMUSG00000062931	MGI:3621440	Zfp938	5	1	1	0	0	1	1	0	1		1.47165	1.22947	1.18253	1.23125	0.946106	0.636073	0.0200765	0.276813	0.763841	0.426389	0.333391	1.12418	0.781688	0.741033	0.718354	-0.0899727	0.367041	0.242804	1.36745	0.415562	0.991653	1.0213
ENSMUSG00000062991	MGI:96083	Nrg1	5	0	1	1	0	1	1	0	1		0.28615	0.677	0.867367	0.424127	0.433874	0.798925	1.1149	0.690936	0.658377	0.837321	0.207875	0.841435	1.2075	0.974149	0.490002	0.711003	0.268382	1.28053	0.776891	0.902183	0.794074	0.873012
ENSMUSG00000063234	MGI:1934129	Gpr84	5	1	1	0	1	1	1	0	0		1.41613	1.81365	1.41189	2.31789	2.84965	0.780404	0.155607	0.304296	2.22585	1.84397	0.754183	1.51426	2.32139	1.93831	0.167753	-0.31982	0.728489	1.27544	1.23013	0.515473	1.02606	1.55359
ENSMUSG00000063334	MGI:1289274	Krr1	5	1	1	0	1	0	1	1	0		0.993756	0.802866	0.725019	0.870347	0.884552	0.496634	0.607541	0.444431	0.694026	0.746201	1.20861	0.450116	0.527154	0.621754	0.813326	0.72454	0.945122	0.455172	0.32441	0.759369	0.604038	0.332928
ENSMUSG00000063406	MGI:1921586	Tmed5	5	0	1	0	1	0	1	1	1		1.20071	1.17213	1.25199	1.04361	0.874024	0.757641	0.499796	0.37033	1.22438	1.22338	-0.166852	1.03151	0.995221	0.434658	1.53229	1.16478	0.107202	1.16198	0.968254	0.274579	1.17785	0.590115
ENSMUSG00000066568	MGI:1914320	Lsm14a	5	0	1	0	1	0	1	1	1		0.632542	0.513758	0.570038	0.453227	0.512336	0.326822	0.356176	0.224858	0.513364	0.547897	0.500353	0.349413	0.42508	0.315356	0.62895	0.568344	0.326669	0.540881	0.255573	0.38341	0.494555	0.407503
ENSMUSG00000067034	No associated gene	Zfp960	5	0	1	0	1	1	0	1	1		1.56573	0.433684	1.11523	1.01209	1.09865	1.00991	0.764286	1.51872	1.73324	1.84397	1.67001	0.317555	1.09695	0.298622	2.14638	0.323127	1.40447	1.37504	0.436084	1.25238	1.46368	1.10646
ENSMUSG00000068134	MGI:1345179	Zfp120	5	0	1	0	1	0	1	1	1		0.865031	0.935401	0.858347	0.574269	0.749391	0.838167	0.677025	0.373935	1.12334	0.899403	0.783362	0.565686	1.09064	0.577976	1.48906	1.18387	1.03514	0.548313	0.697486	0.509692	0.973014	0.422119
ENSMUSG00000068739	MGI:102809	Sars	5	0	1	0	1	0	1	1	1		0.837042	0.698957	0.426524	0.423692	0.417814	0.316833	0.390522	0.409651	0.358423	0.283925	0.961918	0.77955	0.612053	0.816566	0.711181	0.744697	0.996891	0.314976	0.86793	0.638785	0.249345	0.234031
ENSMUSG00000069135	MGI:1922546	Fgfr1op	5	1	1	0	1	0	1	1	0		0.748133	0.627846	0.428257	0.519324	0.655195	0.374792	0.353672	0.13504	0.561064	0.665833	0.361274	0.764762	0.653334	0.503414	0.791056	0.418214	0.278292	0.515684	0.292621	0.220531	0.468009	0.347187
ENSMUSG00000071341	MGI:99252	Egr4	5	1	0	0	1	0	1	1	1		0.865076	0.556487	0.154418	1.04938	1.45914	0.85756	0.967407	0.57389	1.02893	1.75992	1.75393	1.36035	1.01601	1.34116	2.20989	2.14661	1.48924	2.12451	2.2929	1.67366	0.631804	0.490118
ENSMUSG00000071757	MGI:2683087	Zhx2	5	0	0	1	1	1	1	0	1		-0.197547	0.437009	0.694304	0.46103	0.331839	0.831446	0.648929	0.460265	0.905073	0.904108	0.822748	0.573013	0.746678	0.783641	0.220657	0.307705	0.44497	0.710932	0.357637	0.563296	0.52742	0.71974
ENSMUSG00000071796	MGI:3694236	6820431F20Rik	5	0	0	1	1	1	1	0	1		0.102543	0.346029	1.3495	-0.0262716	0.249331	1.58641	1.17851	1.41222	1.15523	0.831977	1.24137	0.134736	0.900302	1.18015	-0.043432	0.187209	0.178059	1.31347	-0.052852	1.16296	1.47224	1.48329
ENSMUSG00000074656	MGI:1914454	Eif2s2	5	0	1	0	1	0	1	1	1		1.18602	1.13606	0.973838	0.550213	0.829416	0.393046	0.403659	0.369867	0.823818	0.666463	0.556352	1.12932	0.803992	0.752672	1.34725	1.04354	0.858428	0.798664	1.38819	0.572301	0.551643	0.481189
ENSMUSG00000075701	MGI:95994	H47	5	1	1	0	0	0	1	1	1		1.13082	0.696517	0.5916	0.724279	0.786626	0.389273	0.453759	0.495769	0.386562	0.329096	0.90035	0.717554	0.546595	0.598581	1.15924	0.924856	1.12652	0.435583	1.06941	0.67241	0.504764	0.518415
ENSMUSG00000085795	MGI:2662729	Zfp703	5	0	0	0	1	1	1	1	1		0.0984315	0.702688	0.558439	0.515651	0.438301	0.475303	0.604048	0.334603	0.81263	1.0065	0.204534	1.30927	1.23135	0.988154	0.68145	0.90992	0.397993	0.949218	0.755828	0.605996	1.20941	1.06884
ENSMUSG00000087231	MGI:2443524	E230016M11Rik	5	1	1	0	1	0	1	0	1		1.56156	0.878849	0.667937	0.950555	1.08142	0.0854474	0.87436	1.16944	1.67535	1.53246	1.61969	0.785909	0.969769	1.25592	1.35763	0.815811	0.911267	1.48486	1.1699	0.991228	1.08784	0.809271
ENSMUSG00000087259	MGI:1919636	2610035D17Rik	5	0	1	1	1	0	0	1	1		1.69641	1.54606	0.960508	0.717605	0.832681	0.893278	1.23759	0.992201	1.13828	0.853379	1.06713	0.0598123	0.969769	-0.169016	1.91428	1.69815	1.84165	1.35542	1.378	1.32014	0.308333	0.423034
ENSMUSG00000090739	No associated gene	D930016D06Rik	5	1	1	1	1	0	1	0	0		0.773617	0.706082	1.01897	1.04729	0.892732	0.836859	0.539443	0.708079	0.871098	0.763891	0.760844	0.825776	0.98028	0.691237	0.752977	0.679288	0.174861	0.232449	0.130649	0.340936	0.696526	0.310019
ENSMUSG00000092274	MGI:1914211	Neat1	5	1	0	0	1	0	1	1	1		-0.0731494	0.0825095	0.607328	0.935531	0.786115	0.682277	0.617736	0.59011	0.840052	0.82326	1.32351	1.02773	1.19139	1.49015	0.383652	0.68163	1.10692	0.660622	-0.189075	1.09612	0.620707	0.928563
ENSMUSG00000000628	MGI:1315197	Hk2	4	0	0	1	1	0	1	0	1		0.0390259	0.244931	0.531934	0.5615	0.420793	0.586681	0.685048	0.664043	0.59379	0.598287	0.994093	0.523684	0.682568	0.981739	0.117347	0.328195	0.335942	0.604703	-0.0615175	0.93989	0.255082	0.330531
ENSMUSG00000000982	MGI:98260	Ccl3	4	1	0	0	1	0	1	0	1		0.875267	0	0	2.74322	2.46995	0	0	0.543566	2.77281	1.84283	1.44742	1.53181	1.14341	0.79385	0	0	0	1.89558	2.48287	1.78285	0.888871	0.72968
ENSMUSG00000001542	MGI:2183438	Ell2	4	0	1	0	1	0	1	0	1		0.350509	0.496932	0.787302	0.609672	0.614017	0.512361	0.517391	0.292843	1.01241	1.00709	0.270264	0.576617	0.66066	0.467974	0.57283	0.342888	-0.0243885	1.0764	0.410334	0.498819	0.523104	0.499927
ENSMUSG00000001833	MGI:1335094	41524	4	0	1	0	1	0	1	1	0		0.826085	0.685191	0.879475	0.462648	0.61605	0.304534	0.219924	0.177377	0.716764	0.712857	0.351297	0.524793	0.529048	0.401653	1.02245	0.789579	0.26493	0.581534	0.371012	0.221974	0.552446	0.319601
ENSMUSG00000003062	MGI:1923455	Stard3nl	4	0	1	0	0	0	1	1	1		0.936118	0.693303	0.242134	0.404254	0.457247	0.144595	0.106978	0.263782	0.264828	0.248639	0.633382	0.678361	0.545635	0.473069	0.942841	0.823673	0.692162	0.355838	0.908233	0.369324	0.344565	0.0753772
ENSMUSG00000003545	MGI:95575	Fosb	4	0	0	0	1	1	1	0	1		-0.328208	0.317801	0.308096	0.567791	0.496018	0.420048	0.308413	-0.135789	0.859357	0.793636	0.652659	1.00051	1.07947	1.0523	0.140958	0.581843	0.300738	0.634132	0.345449	0.66765	0.614148	1.00221
ENSMUSG00000004319	MGI:103555	Clcn3	4	0	0	1	1	0	1	0	1		0.0431893	0.283621	1.09381	0.908662	0.773365	0.94682	0.896162	0.799813	1.20318	1.19851	0.741982	0.510456	0.909431	1.10626	0.129638	-0.170572	-0.259394	1.41763	0.179244	1.20696	1.03642	0.657657
ENSMUSG00000005371	MGI:2147134	Fbxo11	4	0	1	0	1	0	1	0	1		0.655787	0.565438	0.810653	0.557695	0.54477	0.466077	0.381401	0.324303	0.85309	0.869673	0.117501	0.586027	0.622453	0.350606	0.940033	0.54705	0.0274094	0.960708	0.558723	0.391225	0.645997	0.568875
ENSMUSG00000010110	MGI:1928483	Stx5a	4	0	1	1	0	0	0	1	1		0.329818	0.700641	0.433937	0.340294	0.479208	0.517726	0.559419	0.454024	0.384022	0.466911	0.363637	0.488128	0.291767	0.218339	0.613956	0.320654	0.643512	0.572935	1.09642	0.556517	0.198345	0.33792
ENSMUSG00000010517	MGI:109419	Faf1	4	0	1	0	0	0	1	1	1		0.720632	0.607488	0.201354	0.326492	0.354878	0.192474	0.0247374	0.198019	0.399966	0.357177	0.599726	0.626712	0.411818	0.382487	0.81149	0.530789	0.655381	0.324651	0.716319	0.323905	0.31315	0.0823261
ENSMUSG00000014599	MGI:1339753	Csf1	4	0	0	1	1	0	1	0	1		-0.218142	0.0990321	0.143133	0.0883517	0.0914455	0.50654	0.47256	0.471724	0.501552	0.452379	0.498939	0.576852	0.541662	0.556564	0.105636	0.250357	0.173449	0.577418	0.177334	0.536492	0.214726	0.345137
ENSMUSG00000015340	MGI:88574	Cybb	4	1	0	0	0	1	1	0	1		0.284207	0.369096	0.282209	2.11865	2.18625	-0.131733	-0.131733	-0.131733	1.14797	1.35172	-0.065857	1.70095	1.15408	1.34668	0.531514	-0.31982	-0.31982	1.88968	1.39067	1.49972	1.21425	2.08728
ENSMUSG00000015839	MGI:108420	Nfe2l2	4	0	0	0	1	0	1	1	1		0.352983	0.471475	0.434738	0.561547	0.602245	0.513178	0.604037	0.384434	0.697583	0.708208	0.18668	0.667811	0.619207	0.454705	0.843483	0.522797	0.335485	0.828281	0.81027	0.427386	0.572682	0.362045
ENSMUSG00000018425	MGI:1914737	Dhx40	4	0	1	0	1	0	1	0	1		0.751226	0.569024	0.707513	0.492092	0.527261	0.430319	0.372847	0.224187	0.736315	0.539073	0.56257	0.46815	0.567627	0.421192	0.496842	0.408186	0.0906994	0.620822	0.389188	0.403784	0.599718	0.419537
ENSMUSG00000018848	MGI:1914297	Rars	4	0	1	0	0	0	1	1	1		0.762662	0.604179	0.453777	0.410479	0.534525	0.233545	0.127004	0.139829	0.475466	0.406277	0.302633	0.697357	0.62138	0.450067	0.97663	0.708919	0.644426	0.628254	0.957905	0.422406	0.337755	0.262906
ENSMUSG00000018995	MGI:2142075	Nars2	4	0	1	0	1	0	1	0	1		1.19978	0.676973	0.80211	0.305585	0.370521	0.707467	0.340891	0.524461	0.675522	0.709847	0.364155	0.808832	0.481031	0.678566	0.818254	0.320409	0.307533	0.852889	0.744433	0.598104	0.277827	0.259522
ENSMUSG00000019122	MGI:104533	Ccl9	4	0	0	1	1	0	1	0	1		0.214218	0.129507	0.391958	0.668924	0.941298	1.11121	1.07121	1.14232	0.895573	1.11938	0.635964	0.693544	0.828562	0.762212	0.286859	0.255566	-0.25163	1.26238	1.72804	1.05192	0.232134	0.183036
ENSMUSG00000020063	MGI:2135607	Sirt1	4	0	1	0	0	0	1	1	1		0.851731	1.05208	1.06905	0.682962	0.60741	0.650276	0.351134	0.4608	0.641624	0.814292	0.255333	0.653924	0.443012	0.493114	1.26428	0.797826	0.352913	1.0882	0.385983	0.75186	0.759371	0.504445
ENSMUSG00000020116	MGI:1913499	Pno1	4	0	1	0	0	0	1	1	1		0.873877	0.641974	0.405468	0.35013	0.479294	0.180019	0.0505298	-0.0250716	0.33113	0.378488	0.0485628	0.804806	0.580537	0.438384	1.07501	0.673664	0.317469	0.527496	0.938432	0.0281174	0.474372	0.303566
ENSMUSG00000020128	MGI:2178798	Vps54	4	0	1	0	1	0	1	0	1		0.507564	0.444433	0.584939	0.380896	0.29147	0.382228	0.182078	0.330421	0.655706	0.58982	0.253214	0.466234	0.548658	0.508807	0.364478	0.269546	0.25257	0.749911	0.134015	0.467223	0.159346	-0.0405084
ENSMUSG00000020280	MGI:1921717	Pus10	4	0	1	0	1	0	0	1	1		0.650933	0.828737	0.436639	0.541514	0.624607	0.457109	0.254154	0.227113	0.752617	0.795787	0.297974	0.538395	0.328657	0.18345	1.07108	0.359719	0.353562	0.600357	0.67517	0.403368	0.564459	0.368006
ENSMUSG00000020629	MGI:2144929	Adi1	4	0	1	0	1	0	1	1	0		0.818023	0.549066	0.383872	0.449441	0.504893	0.339457	0.134236	0.168419	0.701934	0.727311	0.71486	0.723132	0.648128	0.371405	1.03681	0.656628	0.42855	-0.390875	0.223965	-0.24579	-0.218705	-0.136531
ENSMUSG00000020656	MGI:2182540	Grhl1	4	0	0	0	1	0	1	1	1		1.12486	0.882165	0.76264	1.03728	0.950939	0.600858	0.79884	1.14526	1.79204	1.43129	2.07346	0.750524	1.22425	1.50918	1.73561	1.26879	1.39996	1.16279	1.18655	1.0966	0.883847	0.642489
ENSMUSG00000020680	MGI:1917689	Taf15	4	0	1	0	1	0	1	0	1		0.63308	0.587481	0.965946	0.554476	0.820752	0.160486	0.487786	0.41844	0.707259	0.538136	1.21856	0.489044	0.49914	0.8303	0.364054	0.283835	0.953434	0.44336	0.804974	0.896926	0.0677359	0.422288
ENSMUSG00000020691	MGI:1289171	Mettl2	4	0	0	0	1	0	1	1	1		0.210629	0.477695	0.409962	0.469265	0.435313	0.458095	0.466757	0.295956	0.610478	0.651173	0.483744	0.412058	0.246845	0.333603	0.682696	0.365282	0.621565	0.774616	0.489878	0.591021	0.363293	0.566992
ENSMUSG00000020954	MGI:2151064	Strn3	4	0	1	0	1	0	1	1	0		0.543191	0.547357	0.686978	0.556504	0.488281	0.483603	0.253673	0.179687	0.806774	0.718375	0.308466	0.67718	0.637239	0.375794	0.893551	0.633041	-0.00790893	0.766685	0.248276	0.238186	0.566341	0.384594
ENSMUSG00000020982	MGI:1918305	Nemf	4	0	1	0	1	0	0	1	1		0.512265	0.430984	0.673117	0.424284	0.558604	0.144841	0.136041	0.25175	0.586681	0.441582	0.473223	0.335607	0.146345	0.384722	0.740721	0.495207	0.634309	0.466765	0.285243	0.523449	0.288236	0.289773
ENSMUSG00000021532	MGI:1916827	Fastkd3	4	0	1	0	0	0	1	1	1		0.726097	0.657378	0.6711	0.734747	0.492511	0.798366	0.764918	0.486071	0.613053	0.810228	0.451467	0.920554	1.00968	0.776561	1.55786	1.08912	0.871113	1.34508	1.43707	0.813274	0.52003	0.893223
ENSMUSG00000021785	MGI:1913276	Ngly1	4	0	1	0	0	0	1	1	1		1.06501	0.819207	0.612846	0.556686	0.560343	0.317114	0.240964	0.0300714	0.545509	0.350199	0.160631	0.484044	0.580557	0.456794	0.832221	0.416798	0.299828	0.565114	0.704719	0.449951	0.740411	0.364597
ENSMUSG00000021816	MGI:107163	Ppp3cb	4	0	1	0	1	0	1	1	0		0.711141	0.522021	0.648543	0.576001	0.580291	0.29913	0.238909	0.154299	0.675077	0.646806	0.389373	0.488133	0.423961	0.294269	0.832442	0.660621	0.290233	0.593914	0.275996	0.289569	0.507556	0.267929
ENSMUSG00000021843	MGI:109153	Ktn1	4	0	1	0	1	0	1	1	0		0.626851	0.450167	0.721456	0.532258	0.45832	0.43546	0.33366	0.451999	0.535529	0.513385	0.894818	0.520757	0.500119	0.656096	0.575381	0.691851	0.412634	0.455776	-0.0535606	0.475	0.351263	0.253918
ENSMUSG00000022043	MGI:1914104	Trim35	4	0	0	1	1	0	1	0	1		0.0409114	0.292004	0.404097	0.435531	0.334332	0.525521	0.495922	0.480938	0.478987	0.493699	0.692908	0.350069	0.50265	0.555043	0.256483	0.325669	0.328393	0.439281	0.0320994	0.559558	0.42132	0.379805
ENSMUSG00000022321	MGI:107436	Cdh10	4	0	1	0	1	0	1	0	1		0.478136	0.573784	0.956228	0.153076	0.399798	0.334862	0.571579	0.3173	0.743547	0.892309	0.303345	0.717829	0.767434	0.464913	0.525445	0.795158	0.257478	0.997192	0.769222	0.658963	0.622369	0.869902
ENSMUSG00000022462	MGI:1915010	Slc38a2	4	0	1	0	1	0	1	0	1		0.441659	0.646809	0.868489	0.463363	0.368761	0.602251	0.642822	0.428008	0.848896	0.915838	0.229597	0.703517	0.729774	0.5338	0.410273	0.329823	-0.0641468	0.788726	0.393937	0.346669	0.746363	0.48348
ENSMUSG00000022602	MGI:88067	Arc	4	1	0	0	0	0	1	1	1		-0.363188	0.454669	0.0892829	1.44482	1.1216	0.0608037	0.119997	-0.341415	0.205102	0.646864	0.571495	0.90603	0.508469	0.697359	0.978723	1.19802	1.08703	0.85189	0.723274	0.787777	0.490633	0.581482
ENSMUSG00000022837	MGI:2443764	Iqcb1	4	0	1	0	0	0	1	1	1		0.875821	0.755975	0.598022	0.257933	0.447669	0.478946	0.412094	0.606998	0.543865	0.552056	0.367053	0.721466	0.852476	0.44814	1.07657	0.43256	0.766876	0.461886	0.776486	0.262768	0.511274	0.230998
ENSMUSG00000022858	MGI:106016	Tra2b	4	0	1	0	1	0	1	0	1		0.639328	0.384329	0.562946	0.368251	0.43506	0.34502	0.295473	0.161333	0.551048	0.529182	0.282261	0.53507	0.441808	0.252544	0.583904	0.318528	0.151552	0.493355	0.483075	0.222563	0.497369	0.544894
ENSMUSG00000022964	MGI:1925225	Tmem50b	4	0	1	0	0	0	1	1	1		0.489722	0.567807	0.555799	0.548579	0.596603	0.345199	0.350763	0.114227	0.454247	0.45887	-0.00964726	0.743462	0.717768	0.460989	0.774583	0.686429	0.25693	0.730548	1.01247	0.341967	0.559761	0.551795
ENSMUSG00000023068	MGI:1196365	Nus1	4	0	1	0	0	0	1	1	1		0.900775	0.677237	0.492908	0.425279	0.494177	0.393919	0.174661	0.193442	0.5165	0.456731	0.325801	0.584994	0.359292	0.396044	0.901697	0.624645	0.318441	0.531616	0.563048	0.29493	0.461656	0.313501
ENSMUSG00000023919	MGI:1933744	Cenpq	4	0	1	0	0	0	1	1	1		1.12551	0.999148	0.429476	0.543875	0.463781	0.0306064	0.0615591	0.293609	0.708672	0.468846	0.149041	0.998657	0.772638	0.258446	1.2548	0.608138	0.383109	0.759708	1.22295	0.387576	0.548026	0.502804
ENSMUSG00000024043	MGI:2147003	Arhgap28	4	0	0	1	1	0	1	0	1		0.23126	0.471176	0.515441	0.33588	0.388314	0.845266	0.573265	0.652213	0.777317	0.848199	0.400653	0.425655	0.953541	0.823377	0.683312	0.179639	0.612308	0.858424	0.0565259	0.631594	0.320472	0.415122
ENSMUSG00000024150	MGI:2183439	Mcfd2	4	0	1	0	0	0	1	1	1		0.736457	0.540139	0.385174	0.408873	0.307343	0.176932	0.210943	0.0650031	0.206343	0.217446	0.329252	0.545484	0.428691	0.307266	0.790322	0.643284	0.52095	0.457964	0.748493	0.267569	0.489525	0.335967
ENSMUSG00000024273	MGI:1915296	2700062C07Rik	4	0	1	0	0	0	1	1	1		0.955997	0.765293	0.380497	0.457547	0.637484	0.111993	0.0858684	0.249268	0.243145	0.486668	0.245512	0.729299	0.708866	0.404069	0.965203	0.849994	0.816178	0.633959	1.05726	0.294111	-0.0587366	0.043078
ENSMUSG00000024404	MGI:1914128	Riok3	4	0	1	0	1	0	1	1	0		0.840481	0.498514	0.40047	0.448524	0.413748	0.358885	0.278698	0.371516	0.397163	0.424796	0.86482	0.517214	0.480251	0.499315	0.677271	0.56478	0.611013	0.317649	0.398483	0.535681	0.22477	0.127432
ENSMUSG00000024521	MGI:1930146	Pmaip1	4	0	0	0	1	0	1	1	1		0.349958	0.181511	0.390605	0.539851	0.592974	0.301589	0.242546	0.243655	0.649914	0.807636	0.90239	1.04226	0.922816	1.21545	1.08902	0.764438	0.621026	0.647775	0.501136	0.563601	0.390916	0.366814
ENSMUSG00000024999	MGI:1932610	Noc3l	4	1	0	0	1	0	1	0	1		0.109734	0.482267	0.621872	0.591776	0.53772	0.466823	0.58041	0.306841	0.749512	0.82675	0.618055	0.665975	0.640059	0.673714	0.434925	0.395878	0.171602	0.839934	0.263618	0.602387	0.542583	0.40245
ENSMUSG00000025199	MGI:99484	Chuk	4	0	1	0	1	0	1	1	0		0.660905	0.518205	0.6633	0.42878	0.342871	0.345178	0.256182	0.133427	0.677937	0.69978	0.181261	0.460987	0.424707	0.39977	0.737039	0.433327	0.133045	0.623972	0.17696	0.264061	0.541902	0.377278
ENSMUSG00000025383	MGI:1932410	Il23a	4	1	0	0	0	1	1	0	1		-0.21881	1.37203	0.0533405	1.5291	1.03318	0.296855	0.926483	0.372201	1.14433	1.15588	0.872466	2.13904	2.89688	2.29662	0.115618	0.206701	0.0674385	1.62868	2.42597	2.72756	0.511836	1.5728
ENSMUSG00000025616	MGI:1921362	Usp16	4	0	1	0	1	0	1	1	0		0.690872	0.507855	0.52074	0.467558	0.417133	0.339483	0.299928	0.350583	0.501553	0.433145	0.544018	0.501232	0.29807	0.35362	0.801758	0.592038	0.538161	0.410447	0.27531	0.384948	0.374234	0.282041
ENSMUSG00000025899	MGI:1914917	Alkbh8	4	0	1	1	1	0	0	0	1		0.674815	0.477762	0.950087	0.606065	0.42075	0.768355	0.799691	0.568529	0.892277	0.904841	0.380032	0.202654	0.402066	0.5186	0.770426	0.440538	0.127271	1.03207	0.360575	0.590542	0.542578	0.595594
ENSMUSG00000025971	MGI:1915365	9430016H08Rik	4	0	1	0	0	0	1	1	1		0.627296	0.629888	0.276315	0.232123	0.297244	0.100388	0.189145	0.358807	0.167084	0.191444	0.0794898	0.638593	0.420632	0.517346	0.902837	0.717421	0.625342	0.33271	0.95401	0.253581	0.132502	0.034955
ENSMUSG00000026004	MGI:1915941	1110028C15Rik	4	0	1	0	1	1	1	0	0		0.368699	1.08818	0.953474	0.829279	0.577563	0.785469	0.523743	0.715717	1.26881	1.28726	0.936419	1.06885	0.564399	0.939241	0.526741	0.109474	-0.20039	1.0651	0.057619	0.441906	1.05024	0.875285
ENSMUSG00000026245	MGI:1346035	Farsb	4	0	1	0	0	0	1	1	1		0.612291	0.545539	0.319864	0.427221	0.418436	0.194792	0.396448	0.22395	0.354856	0.38608	0.308384	0.672139	0.461474	0.346299	0.876459	0.641781	0.717418	0.564436	0.95435	0.400237	0.338807	0.293056
ENSMUSG00000026356	MGI:2442544	Dars	4	0	1	0	1	0	1	1	0		0.612783	0.564558	0.486143	0.531174	0.449795	0.240872	0.20459	0.181578	0.510948	0.447499	0.481303	0.454857	0.327037	0.327419	0.672868	0.480223	0.395024	0.297972	0.292642	0.274367	0.421444	0.25441
ENSMUSG00000026361	MGI:2384876	Cdc73	4	0	1	0	1	0	1	0	1		0.551366	0.770326	1.10835	0.629663	0.595909	0.684869	0.646214	0.427654	1.03836	1.09664	0.151587	0.512963	0.661012	0.486017	0.780455	0.460443	-0.05683	1.16767	0.653957	0.342352	0.840711	0.725035
ENSMUSG00000026784	MGI:1889278	Pdss1	4	0	1	0	0	0	1	1	1		0.838642	0.466547	0.372148	0.46699	0.513801	0.261838	0.0346064	0.341014	0.327339	0.694047	0.372382	0.438768	0.419903	0.425899	0.953193	0.787277	0.390262	0.550465	0.813418	0.278811	0.53094	0.477336
ENSMUSG00000026806	MGI:2682639	Ddx31	4	0	1	0	0	0	1	1	1		0.706217	0.538708	0.392571	0.369659	0.368885	0.555542	0.31294	0.39104	0.213055	0.414765	0.437768	0.678795	0.534695	0.537561	0.529327	0.514534	0.487454	0.649726	0.729209	0.627097	0.436249	0.341158
ENSMUSG00000027088	MGI:1920623	Phospho2	4	0	1	0	0	0	1	1	1		0.760856	0.882958	0.458442	0.389476	0.337669	0.449868	0.289782	0.360255	0.440101	0.418794	0.487119	0.64579	0.535294	0.482671	0.982044	0.795103	0.799698	0.624	0.727258	0.31833	0.401086	0.217145
ENSMUSG00000027194	MGI:1921819	Ttc17	4	0	0	0	1	1	1	0	1		-0.312229	0.365945	0.530596	0.426214	0.46994	0.44699	0.597947	0.435673	0.572005	0.630744	0.514151	0.502867	0.610298	0.619981	0.132596	0.168838	0.327252	0.680082	0.126323	0.481845	0.737078	0.648027
ENSMUSG00000027429	MGI:1350925	Sec23b	4	0	0	0	1	0	1	1	1		-0.00878119	0.30345	0.272758	0.46039	0.39312	0.308312	0.391369	0.3775	0.490001	0.469058	0.38676	0.463891	0.489686	0.395963	0.573097	0.394503	0.412786	0.53986	0.172312	0.492277	0.46034	0.310983
ENSMUSG00000027469	MGI:1919369	Tpx2	4	0	0	0	1	0	1	1	1		0.272267	0.252632	0.387151	0.229331	0.261223	0.268946	0.222248	0.170073	0.42682	0.291997	0.650748	0.549904	0.349379	0.471879	0.576451	0.438062	0.614212	0.350146	0.321301	0.441863	0.165101	0.23027
ENSMUSG00000027739	MGI:1330805	Rab33b	4	0	1	0	1	0	0	1	1		0.779003	0.639467	0.730665	0.565423	0.431001	0.566185	0.516307	0.236905	0.591154	0.577601	0.272438	0.251075	0.266195	0.122019	0.940458	0.787148	0.344246	0.592322	0.312586	0.411165	0.38686	0.198203
ENSMUSG00000027944	MGI:1346319	Hax1	4	0	0	0	1	0	1	1	1		0.857025	0.605959	0.346514	0.615927	0.634595	0.279519	0.315523	0.484561	0.561918	0.357594	1.11232	0.896033	0.553371	0.637893	0.941998	0.718504	1.04485	0.21472	1.06599	0.754526	0.252927	0.397815
ENSMUSG00000028016	MGI:1919043	Ints12	4	0	0	0	0	1	1	1	1		0.284287	0.270732	0.367118	0.418894	0.399781	0.396682	0.306481	0.224523	0.589892	0.379296	-0.00730743	0.575481	0.606807	0.4299	0.799445	0.629355	0.574108	0.607659	0.719101	0.298149	0.57659	0.579059
ENSMUSG00000028134	MGI:1860489	Ptbp2	4	0	1	0	1	0	1	0	1		0.845443	0.716455	0.823517	0.587793	0.484558	0.36329	0.35841	0.193068	0.9395	1.04353	0.0679134	0.659111	0.824456	0.368014	0.852482	0.585968	0.0894908	0.910106	0.596113	0.115272	0.614638	0.504462
ENSMUSG00000028188	MGI:1918201	Spata1	4	0	0	0	1	0	1	1	1		0.924969	1.08624	0.676766	0.68302	1.11875	0.571044	0.570215	0.635224	1.24556	0.859868	0.839331	1.26958	0.59386	0.666125	1.22722	1.28877	0.607061	1.00609	1.25785	0.723895	1.11705	0.935666
ENSMUSG00000028274	MGI:1329041	Rngtt	4	0	1	0	1	0	0	1	1		0.635323	0.554224	0.682942	0.363488	0.528624	0.210314	0.279289	-0.00327855	0.655786	0.502358	0.227048	0.420502	0.516927	0.184073	0.631511	0.501826	0.213567	0.59507	0.417271	0.351203	0.441418	0.201174
ENSMUSG00000028343	MGI:1923549	Erp44	4	0	1	0	0	0	1	1	1		0.900241	0.868242	0.756309	0.606363	0.761567	0.367418	0.48584	0.229704	0.726926	0.760426	0.0489754	0.769793	0.700264	0.591386	1.10925	0.881323	0.530567	0.873919	1.2327	0.286562	0.716613	0.650099
ENSMUSG00000028771	MGI:104673	Ptpn12	4	0	1	0	0	0	1	1	1		0.404452	0.507268	0.751137	0.425626	0.47501	0.472282	0.5075	0.40462	0.744415	0.680166	0.0612741	0.86538	0.753585	0.68175	0.801958	0.527964	0.201563	0.790683	0.372845	0.38282	0.660989	0.646814
ENSMUSG00000028811	MGI:2147627	Yars	4	0	1	0	1	0	1	1	0		0.865942	0.73435	0.41551	0.695307	0.501725	0.67669	0.509153	0.696916	0.622399	0.592177	1.49689	0.965308	0.763281	1.01913	0.707402	0.816566	1.16795	0.195558	0.675638	0.770962	0.317942	0.215255
ENSMUSG00000029333	MGI:2443755	Rasgef1b	4	0	0	0	1	1	1	0	1		0.390958	1.17466	1.05934	0.648787	0.368794	0.598598	0.57307	0.167437	2.07114	1.62989	0.99572	3.00653	2.8472	2.69271	0.270495	0.654831	0.303817	2.02102	1.07209	1.63742	1.99147	0.842471
ENSMUSG00000029544	MGI:1352750	Cabp1	4	1	1	0	0	0	0	1	1		1.33172	1.33814	0.500666	1.64358	1.55231	0.261581	1.05946	0.770393	0.444298	0.819571	1.42245	0.518635	-0.358967	0.415559	0.991425	1.43497	1.7797	0.915961	1.36362	0.918779	-0.204997	0.478931
ENSMUSG00000029729	MGI:1921820	Zkscan1	4	0	0	0	1	1	1	0	1		0.424612	0.626014	0.826756	0.53197	0.326944	0.679624	0.559291	0.241083	0.97901	0.957158	0.258623	0.444775	0.674702	0.427811	0.717432	0.506011	0.146255	1.03281	0.335889	0.45918	0.962588	0.790967
ENSMUSG00000029826	MGI:1926031	Zc3hav1	4	0	0	0	0	1	1	1	1		-0.0707556	0.165734	0.513657	0.441268	0.57489	0.402298	0.501064	0.326361	0.653995	0.683168	-0.0303347	1.41565	1.55178	1.44062	0.845993	0.756058	0.358179	0.884281	0.376488	0.466191	1.26119	1.23037
ENSMUSG00000029833	MGI:109275	Trim24	4	1	1	0	0	0	1	1	0		0.509238	0.488442	0.540977	0.588457	0.612368	0.407149	0.356023	0.121067	0.437474	0.490287	0.266592	0.513343	0.451527	0.440913	0.762562	0.641402	0.37423	0.38576	0.256944	0.320021	0.438619	0.420469
ENSMUSG00000030469	MGI:2444708	Zfp719	4	0	0	0	1	1	1	0	1		0.642591	0.508622	0.772626	0.646367	0.637365	0.754291	0.678132	0.64854	1.17398	1.05312	0.207167	0.830328	0.876064	0.561045	1.00345	0.474164	0.156045	0.991998	0.672757	0.437825	1.01318	0.843961
ENSMUSG00000030521	MGI:1915223	Mphosph10	4	0	1	0	1	0	1	1	0		1.00284	0.914283	0.817281	0.666424	0.650611	0.374358	0.428629	0.548883	0.820084	0.499718	1.1939	0.852745	0.732646	0.898125	0.989419	0.957098	1.14178	0.573667	0.464442	0.539537	0.549791	0.510669
ENSMUSG00000030551	MGI:1352452	Nr2f2	4	1	1	1	0	0	0	1	0		0.719796	0.585825	0.873541	0.747076	0.974398	0.504975	0.685923	0.52203	0.62189	0.576339	0.159017	0.106642	-0.025832	-0.258218	0.630284	0.77072	0.154773	0.236652	0.0935271	0.27243	0.420694	0.354745
ENSMUSG00000030754	MGI:1917599	Copb1	4	0	1	0	1	0	0	1	1		0.538468	0.459249	0.474409	0.471965	0.357066	0.395579	0.290446	0.253568	0.534445	0.570405	0.328662	0.309075	0.309643	0.207599	0.703666	0.474912	0.310916	0.604814	0.307177	0.362209	0.51647	0.314815
ENSMUSG00000030970	MGI:1201686	Ctbp2	4	0	0	0	1	0	1	1	1		0.0229606	0.238856	0.235906	0.466277	0.359385	0.30062	0.463941	0.396052	0.456075	0.546104	0.697836	0.385612	0.497875	0.550201	0.382496	0.525904	0.595516	0.337672	0.314555	0.639322	0.4492	0.480983
ENSMUSG00000031257	MGI:2450016	Nox1	4	0	1	0	0	0	1	1	1		2.83913	2.27584	1.18138	1.33926	1.13114	-0.270434	-0.0564013	-0.462034	1.65769	0.902075	0.290155	2.26096	1.08599	1.02801	2.71807	2.20964	1.6077	1.19363	2.05474	0.948889	0.553617	0.158614
ENSMUSG00000031488	MGI:1923017	Rab11fip1	4	0	0	1	1	0	1	0	1		-0.383964	0.35274	0.852113	0.57936	0.631604	0.910296	0.785321	1.04705	1.53543	1.2044	1.13301	0.434148	0.718349	1.13459	-1.05577	-0.476603	-0.323739	1.24163	0.106647	1.08924	0.41189	0.722836
ENSMUSG00000031513	MGI:1915442	Leprotl1	4	0	1	0	0	0	1	1	1		0.767639	0.600238	0.431117	0.457891	0.437853	0.177348	0.333929	0.0635532	0.470139	0.367129	0.427063	0.631025	0.618776	0.418753	0.748191	0.57331	0.613458	0.481417	1.00809	0.3776	0.544233	0.336788
ENSMUSG00000031878	MGI:2384561	Nae1	4	0	1	0	0	0	1	1	1		0.884155	0.770427	0.560405	0.595108	0.509786	0.128106	0.0898716	-0.0474179	0.60223	0.640958	0.235014	0.807147	0.699731	0.422365	0.941963	0.707134	0.581783	0.637717	0.900229	0.22836	0.478416	0.345215
ENSMUSG00000031922	MGI:1915551	Cep57	4	1	1	0	0	0	0	1	1		0.592024	0.466234	0.825016	0.512663	0.664082	0.435873	0.386645	0.21852	0.507993	0.461392	0.23055	0.349398	0.418153	0.126636	1.18398	0.848957	0.700119	0.819015	0.642953	0.386531	0.55985	0.44098
ENSMUSG00000032030	MGI:1922967	Cul5	4	0	1	0	1	0	0	1	1		0.581692	0.713163	0.655749	0.584068	0.512419	0.516911	0.360169	0.333604	0.840989	0.847813	0.284823	0.288107	0.392777	0.294487	0.926666	0.633734	0.264989	0.876173	0.47498	0.259088	0.674527	0.365492
ENSMUSG00000032252	MGI:2136405	Glce	4	0	1	1	1	0	0	0	1		0.496654	0.559883	0.970647	0.526775	0.468218	0.865709	0.888569	0.537214	1.05039	1.05592	0.648299	0.356839	0.453767	0.291783	0.616634	0.487466	0.203571	1.08408	0.537081	0.669197	0.675558	0.545184
ENSMUSG00000032386	MGI:1928469	Trip4	4	0	1	0	1	0	0	1	1		0.630059	0.36772	0.671004	0.426676	0.443658	0.290315	0.310281	0.314758	0.415926	0.402723	0.631894	0.231454	0.261104	0.307281	0.865839	0.517383	0.552182	0.526501	0.292029	0.544329	0.564393	0.39405
ENSMUSG00000032407	MGI:1915208	2610101N10Rik	4	0	1	0	1	0	1	1	0		0.635478	0.599717	0.6287	0.377898	0.442496	0.318757	0.217077	0.272973	0.812773	0.728332	0.519357	0.362702	0.469783	0.536083	0.793587	0.636817	0.305743	0.496108	0.183514	0.358018	0.424748	0.311895
ENSMUSG00000032487	MGI:97798	Ptgs2	4	0	0	0	1	1	1	0	1		0.589631	0.59181	0.8929	0.872555	0.744033	0.858047	0.766671	0.53182	1.23391	1.2512	0.201847	1.54673	1.71746	1.4157	0.947647	0.698178	-0.095177	1.28879	0.477371	0.537205	1.161	1.01123
ENSMUSG00000032525	MGI:97346	Nktr	4	0	0	1	1	1	0	0	1		0.112084	0.271334	1.14617	0.704526	0.796648	0.927546	0.993188	0.928819	1.01891	1.10912	0.548414	0.3138	0.614027	0.706901	0.0419217	0.245701	0.156565	1.10097	-0.0231807	0.90225	0.96755	0.995641
ENSMUSG00000032712	MGI:1914496	2810474O19Rik	4	0	0	0	1	1	1	0	1		0.275621	0.591943	0.986759	0.796671	0.68022	1.00105	0.861028	0.695687	1.35161	1.34893	0.186515	0.815533	0.994751	0.870169	0.617565	0.10976	-0.148601	1.22454	0.217494	0.724206	1.23903	1.17217
ENSMUSG00000032724	MGI:2139365	Abtb2	4	0	0	1	1	0	1	0	1		-0.0954855	0.13977	-0.00842682	0.561808	0.284717	0.650777	0.48632	0.584852	0.711008	0.691095	1.0403	1.05741	1.10564	1.16157	0.342742	0.325102	0.47441	0.60776	0.125136	0.709438	0.473763	0.390373
ENSMUSG00000032841	MGI:1919696	Prr5l	4	0	0	1	0	0	1	1	1		0.624976	0.294739	0.541206	0.189382	0.354005	0.81125	0.713951	0.638797	0.481984	0.386889	0.240964	0.567191	0.678032	0.54499	0.80447	0.884697	0.452797	0.670337	0.315105	0.678296	0.434078	0.475919
ENSMUSG00000032902	MGI:106013	Slc16a1	4	0	1	0	0	0	1	1	1		0.754658	0.504872	0.52006	0.483691	0.527649	0.163237	0.174107	0.12076	0.511457	0.441558	0.215256	0.59429	0.515453	0.297981	0.596318	0.7121	0.14226	0.584518	0.501997	0.378997	0.377754	0.284474
ENSMUSG00000033213	MGI:3034182	AA467197	4	1	0	0	1	0	1	0	1		1.1709	0	0.698502	2.07813	1.72482	0.179291	0.00746459	-0.288929	0.842365	1.88928	0.533916	2.70952	2.15046	2.16228	1.01117	0.938601	0.676353	1.21471	1.72422	1.17744	1.15383	0.896705
ENSMUSG00000033487	MGI:1196463	Fndc3a	4	0	0	0	1	1	1	0	1		0.457214	0.543431	1.12307	0.826401	0.688523	0.892647	0.924146	0.671343	1.01663	1.09685	-0.0214005	0.524444	0.800827	0.514868	0.817836	0.746198	-0.00131562	1.20809	0.366595	0.548856	1.0447	1.00712
ENSMUSG00000033762	MGI:1931028	Recql4	4	1	0	0	1	0	1	0	1		0.0796107	0.617062	0.533608	0.863341	0.831094	0.197669	0.692201	0.459584	0.644653	0.743473	0.777468	0.937213	0.998405	0.98356	-0.276511	0.339795	0.554648	0.766989	0.565002	1.04162	0.53835	0.559084
ENSMUSG00000033773	MGI:2141142	Rpap2	4	1	1	0	0	0	0	1	1		0.884089	0.926081	0.607272	0.61777	0.512335	0.441128	0.214457	0.241081	0.329946	0.32863	0.253417	0.316836	0.527148	0.220007	0.805924	0.574839	0.596566	0.474709	0.549378	0.497263	0.490506	0.241803
ENSMUSG00000034574	MGI:1914596	Daam1	4	0	0	1	1	0	1	0	1		-0.143657	0.390356	0.79923	0.552844	0.480521	0.90569	0.787435	0.745738	1.02545	0.990401	0.8168	0.8478	0.847659	1.1807	0.102706	0.0199688	0.0322407	0.9928	0.122795	0.958574	0.476204	0.69345
ENSMUSG00000034765	MGI:2685183	Dusp5	4	0	0	0	1	0	1	1	1		0.353588	0.436605	0.0192344	0.207723	0.209617	0.406491	0.383554	0.337089	0.40811	0.356063	0.943769	1.44981	1.11796	1.26395	0.751274	0.636526	0.698678	0.261347	0.625718	0.396038	0.273756	0.355304
ENSMUSG00000035183	MGI:2677271	Slc24a5	4	0	1	0	1	0	0	1	1		1.55612	1.3813	1.16557	0.776898	1.14418	0.137703	0.112054	0.102978	1.3617	1.3869	0.410556	1.42379	0.868623	0.231495	1.68256	1.2658	0.345893	1.0648	1.58846	0.226553	1.1424	0.456149
ENSMUSG00000035234	MGI:1917931	Fam175a	4	1	1	0	0	0	0	1	1		0.78138	0.875918	0.704324	0.855894	0.931604	0.51545	0.361917	0.0564867	0.90833	0.736248	0.273606	0.62923	0.375854	0.466488	1.0964	1.14242	0.666747	0.506311	1.04069	0.433086	0.937994	0.637757
ENSMUSG00000035868	MGI:1920479	3110052M02Rik	4	0	1	1	0	0	0	1	1		0.945181	0.968046	0.978648	1.01863	0.790555	1.06783	0.888675	1.38726	1.24641	0.639622	0.0695889	0.567904	0.71614	0.405577	1.30497	1.11385	0.636098	1.32123	0.884918	0.697042	1.08352	0.7835
ENSMUSG00000035992	MGI:2444668	Fnip1	4	0	1	0	1	0	1	0	1		0.660026	0.524572	1.19025	0.829349	0.637742	0.982711	0.855317	0.63573	1.37971	1.35762	0.486053	0.572434	0.860303	0.783805	0.962562	0.683514	0.00400763	1.11923	0.0838008	0.722676	0.993805	0.693666
ENSMUSG00000036693	MGI:1922666	Nop14	4	0	0	0	1	0	1	1	1		0.557961	0.567642	0.386263	0.408506	0.491912	0.348762	0.320433	0.354303	0.482678	0.523614	0.954652	0.658285	0.696668	0.779068	0.707912	0.794361	0.727736	0.34769	0.50286	0.644467	0.276555	0.371555
ENSMUSG00000036721	MGI:1099444	Zscan12	4	1	1	0	0	0	0	1	1		0.710603	0.743883	0.317068	0.644965	0.853131	0.701976	0.342871	0.573051	0.482756	0.199547	0.868413	0.421981	0.433217	0.353541	0.805702	0.60307	0.620148	0.534009	1.03045	0.526157	0.650286	0.598258
ENSMUSG00000037211	MGI:1345139	Spry1	4	0	1	1	0	1	1	0	0		0.508171	0.717953	0.72544	0.326015	0.377219	0.50277	0.916082	0.342508	0.363981	0.596152	0.252816	0.681687	0.637931	0.364221	0.447447	0.219895	0.436923	0.510894	0.444353	0.264392	0.868188	0.680704
ENSMUSG00000037236	MGI:1298379	Matr3	4	0	1	0	1	0	1	1	0		0.971199	0.67224	0.752364	0.653218	0.576714	0.512083	0.296548	0.43621	0.802401	0.735341	0.897776	0.58171	0.480026	0.51077	1.07784	0.786623	0.56524	0.5456	0.273871	0.483606	0.569909	0.279015
ENSMUSG00000037262	MGI:96676	Kin	4	0	0	0	1	0	1	1	1		0.814506	0.312851	0.431911	0.561942	0.540454	-0.0934757	0.461598	0.434919	0.448743	0.616197	1.26713	0.485962	0.626727	0.834647	0.886725	0.720399	0.996808	0.46269	0.714883	0.673727	0.154298	0.315902
ENSMUSG00000037458	MGI:1859169	Azin1	4	0	0	0	1	0	1	1	1		0.390656	0.423649	0.704836	0.525976	0.469245	0.515864	0.424767	0.349089	0.873431	0.820244	0.198851	0.502936	0.560003	0.357818	0.84783	0.458796	0.184968	0.894892	0.327159	0.368449	0.714383	0.618988
ENSMUSG00000037759	MGI:97794	Ptger2	4	1	0	1	1	0	1	0	0		0.718468	0.847614	0.115351	1.1791	1.21066	1.19311	1.28143	1.37559	0.636686	1.68933	1.88528	2.20102	2.70414	2.40489	0.531514	0.258836	0.455921	0.687902	0.706997	0.468612	0.797125	0.821591
ENSMUSG00000037851	MGI:2145219	Iars	4	0	0	1	1	0	1	0	1		-0.186699	0.412253	0.733346	0.384721	0.326579	0.615456	0.626091	0.546797	0.816391	0.802923	0.620314	0.462706	0.5899	0.624279	-0.0113755	0.0857217	0.0965246	0.796232	0.0153567	0.716419	0.44315	0.480848
ENSMUSG00000037999	MGI:2684416	Arap2	4	0	0	0	1	1	1	0	1		0.468021	0.313114	0.865928	0.48106	0.330946	0.786058	0.773786	0.625989	1.03569	0.935973	0.310569	0.602223	1.11247	0.871975	0.386814	0.320564	-0.133193	1.15344	0.102662	0.600316	0.935796	0.978748
ENSMUSG00000038067	MGI:1339751	Csf3	4	0	1	1	1	0	1	0	0		0.759808	1.4799	0.644659	0.976573	0.564244	1.60307	0.747938	1.56365	1.32826	1.05366	1.11893	1.02501	1.27485	1.1468	-0.809884	-0.37916	-0.302461	0.136211	0.833878	0.700931	0.366539	0.145229
ENSMUSG00000038299	MGI:1917819	Wdr36	4	0	1	0	0	0	1	1	1		0.394006	0.557515	0.409733	0.227454	0.370615	0.373949	0.240575	0.162443	0.430132	0.370697	0.0909844	0.542384	0.410492	0.299315	0.605644	0.369589	0.245761	0.523108	0.611625	0.249961	0.378715	0.284929
ENSMUSG00000038535	MGI:2384583	Zfp280d	4	0	0	0	1	1	1	0	1		0.409687	0.384876	0.884953	0.685208	0.579889	0.801486	0.870394	0.639982	1.05916	1.12501	0.123869	0.699634	0.785175	0.462624	0.985636	0.567506	0.101453	1.10298	0.229421	0.512368	1.13275	0.793167
ENSMUSG00000038742	MGI:1917976	Angptl6	4	0	1	1	0	0	0	1	1		1.19301	1.57682	1.03016	0.830517	0.952026	1.34827	1.69659	1.50963	0.921357	-0.416522	1.34199	1.17255	0.899356	0.787894	1.79614	1.14911	2.04949	1.40192	1.74436	1.59466	-0.129052	-0.310432
ENSMUSG00000039328	MGI:1916117	Rnf122	4	0	1	0	0	0	1	1	1		0.476551	0.904296	0.554685	0.174166	0.599161	0.2765	0.199676	0.038284	0.261955	0.506784	0.0594154	0.88833	0.806365	0.658227	1.17049	1.1449	0.94069	0.577907	1.20421	0.673161	0.599286	0.02122
ENSMUSG00000039480	MGI:2442446	Nt5dc1	4	1	1	0	0	1	0	0	1		0.810032	0.420658	0.564077	0.816663	0.673725	0.45909	0.332697	0.455563	0.63036	0.649404	0.158646	0.301076	0.703068	0.404611	0.872105	0.414501	0.120918	0.796348	0.451273	0.378503	0.805233	0.664795
ENSMUSG00000039740	MGI:1914731	Alg2	4	0	0	0	0	1	1	1	1		0.801965	0.867718	0.484716	0.802235	0.696073	0.467861	0.408556	0.232803	0.422376	0.332073	-0.327346	1.07958	0.811748	0.33867	1.02684	0.899091	0.368469	1.10741	1.20435	-0.0323291	1.1432	0.861449
ENSMUSG00000039770	MGI:1916937	Ypel5	4	0	1	0	0	0	1	1	1		0.852175	0.611159	0.421171	0.468377	0.570809	-0.085967	0.0979197	0.190986	0.430474	0.224342	0.220903	0.716367	0.430127	0.38449	0.904899	0.717326	0.660954	0.27001	0.967447	0.262156	0.368997	0.337929
ENSMUSG00000040302	MGI:2442653	C030048B08Rik	4	0	1	0	0	0	1	1	1		1.04138	1.04821	0.609442	0.907812	0.87406	0.492553	0.28193	0.4136	0.491429	0.905465	0.768273	1.16583	1.04856	0.785946	1.33483	1.35394	0.278044	1.15398	1.17983	0.746307	0.855386	0.66522
ENSMUSG00000040374	MGI:107486	Pxmp3	4	1	1	0	0	0	0	1	1		1.14119	0.738408	0.5673	0.709715	0.842465	0.531448	0.333994	0.49397	0.613092	0.53059	0.569434	0.711124	0.522119	0.377563	1.43381	0.777308	0.731255	0.415021	1.39805	0.504705	0.601705	0.478318
ENSMUSG00000040749	MGI:108063	Siah1b	4	0	1	0	0	0	1	1	1		1.01262	0.404017	0.554936	0.412058	0.702458	0.177436	0.32404	0.253832	0.71947	0.515652	-0.0338286	0.874344	0.718179	0.620435	1.26175	0.972759	0.830284	0.789229	0.981296	0.30303	0.696122	0.710281
ENSMUSG00000042133	MGI:2445173	Ppig	4	1	1	0	0	0	1	1	0		0.4322	0.562877	0.983914	0.556284	0.854421	0.155144	0.34042	0.112593	0.76376	0.479324	0.406754	0.776866	0.440033	0.584183	0.842497	0.826739	0.388979	0.579716	0.531126	0.400778	0.457719	0.520557
ENSMUSG00000042787	MGI:2143333	Exog	4	1	1	0	1	0	0	1	0		0.966433	0.681264	0.464847	0.714207	0.561972	0.138982	0.348071	0.435945	0.430787	0.369165	0.749413	0.301968	0.265118	0.331448	0.976861	0.644324	1.03312	0.18863	0.389802	0.412282	0.322256	0.404429
ENSMUSG00000043336	MGI:1925999	Filip1l	4	0	0	0	1	0	1	1	1		-0.159277	0.5889	1.05227	0.455449	0.713348	0.793577	0.924594	0.722503	1.20137	1.15957	0.309531	0.958914	0.977506	0.869101	1.00411	0.847009	0.523852	1.45707	0.625243	0.878315	0.740758	0.796704
ENSMUSG00000044149	MGI:1924536	Nkrf	4	0	1	0	1	0	1	0	1		0.658483	0.661047	0.657245	0.679372	0.494619	0.597606	0.317737	0.181526	0.807807	0.921279	0.639687	0.621394	0.606987	0.499375	0.805119	0.503839	0.213992	1.1109	0.857316	0.488814	0.873387	0.302229
ENSMUSG00000047221	MGI:2140983	Fam185a	4	1	1	0	1	0	0	1	0		0.806591	0.606734	0.522369	0.84706	0.576819	0.305865	0.116063	0.140566	0.78146	0.379252	0.877176	0.290359	0.556072	0.0440512	1.01354	0.592566	0.829015	0.62419	0.307675	0.499755	0.100672	0.218324
ENSMUSG00000052450	No associated gene	2810055G20Rik	4	0	0	1	1	0	1	1	0		1.7285	0.302851	0.515761	0.288793	0.287643	1.81932	1.42642	0.74237	1.61755	1.47988	1.03273	1.8226	1.36121	0.481481	2.64146	2.0376	1.10426	0.956045	1.59173	0.313366	1.34347	0.906843
ENSMUSG00000052525	MGI:1918141	Spdya	4	0	1	0	0	0	1	1	1		1.55499	1.29186	1.10453	0.431255	1.22927	1.37204	1.17601	1.24102	1.33094	1.21501	0.434286	2.177	1.9098	1.07883	1.91785	0.969193	1.28925	1.72587	2.4102	1.09232	0.948538	0.823664
ENSMUSG00000052656	MGI:109483	Rnf103	4	1	1	0	0	0	1	1	0		0.765687	0.432067	0.370484	0.666361	0.576984	0.0239781	-0.0288338	-0.0621056	0.305345	0.324621	0.465667	0.471608	0.249359	0.516855	0.868843	0.68427	0.336934	0.249043	0.213545	0.0720905	0.328252	0.0935092
ENSMUSG00000052681	MGI:894315	Rap1b	4	0	1	0	0	0	1	1	1		0.73045	0.481602	0.525684	0.496828	0.513367	0.265169	0.172693	0.12501	0.619988	0.534535	0.127745	0.775417	0.645816	0.443159	0.915883	0.488975	0.0277106	0.57383	0.66867	0.208478	0.360626	0.175049
ENSMUSG00000052837	MGI:96647	Junb	4	0	0	0	1	0	1	1	1		0.476845	0.658354	0.0846965	0.532319	0.366182	0.349689	0.342515	0.209465	0.624351	0.745433	0.990088	1.39362	1.29237	1.1523	0.835429	1.08891	0.794529	0.605152	1.21409	0.865877	0.44195	0.34226
ENSMUSG00000053007	MGI:2443973	Creb5	4	0	0	0	1	1	1	0	1		0.599061	0.691315	1.85234	0.962382	0.626046	0.961495	1.19086	1.08593	1.72719	2.04025	0.524886	1.09255	1.36318	1.36212	0.256868	0.407122	-0.575318	1.98849	-0.194182	1.21308	1.48675	1.64531
ENSMUSG00000053332	MGI:95659	Gas5	4	0	1	0	0	0	1	1	1		1.406	0.845316	0.942116	0.587803	0.920838	0.365676	0.53277	0.65352	0.409989	0.129243	1.31561	1.02429	0.630316	1.2769	1.40487	0.830052	2.03898	0.413829	1.30166	1.1755	0.420939	0.605962
ENSMUSG00000053560	MGI:104815	Ier2	4	0	1	0	0	0	1	1	1		1.20848	0.898073	0.194998	0.537424	0.34823	0.366616	0.339807	0.271839	0.357226	0.489937	1.22841	1.21519	1.1467	1.14475	1.02485	1.29188	1.11832	0.339656	1.16479	0.714689	0.470565	0.225911
ENSMUSG00000053950	MGI:2448562	Adnp2	4	0	0	1	1	0	1	0	1		-0.0297622	0.290974	0.589068	0.581516	0.28181	0.844289	0.673716	0.555947	0.913718	0.991355	0.718082	0.778133	0.706684	0.642935	0.415188	0.547616	0.405406	1.02375	0.0424471	0.758198	0.644741	0.639436
ENSMUSG00000055991	MGI:107533	Zkscan5	4	0	0	1	0	0	1	1	1		0.139877	0.415175	0.0974232	0.316536	0.264727	0.527293	0.375494	0.573458	0.167623	0.302424	0.284141	0.646252	0.761752	0.715628	0.682076	0.471708	0.822758	0.466312	0.400831	0.547367	0.40066	0.336663
ENSMUSG00000056537	MGI:1342291	Rlim	4	0	0	0	1	0	1	1	1		0.574043	0.4832	0.509709	0.457286	0.265971	0.489086	0.335554	0.257856	0.974726	0.973658	0.286556	0.480245	0.500482	0.354647	0.977204	0.573761	0.245283	0.825366	0.578085	0.268407	0.690405	0.349349
ENSMUSG00000057604	MGI:1353635	Lmcd1	4	0	0	0	1	0	1	1	1		0.547269	0.264745	0.267931	0.507546	0.451158	0.435202	0.665517	0.370995	0.609426	0.398625	1.08339	1.05171	0.738533	1.41602	1.14762	1.02469	1.03901	0.625215	1.55318	1.23737	-0.124162	0.643687
ENSMUSG00000058402	MGI:1920979	Zfp420	4	0	1	0	1	1	0	0	1		1.04447	0.328551	0.712427	0.421561	0.538706	0.21608	0.177611	0.460007	2.16185	2.06764	1.65127	0.496559	0.71023	0.40068	0.825688	0.480531	0.449778	1.82906	1.12297	1.41866	1.20946	0.703645
ENSMUSG00000058748	MGI:2385298	Zfp958	4	0	1	0	1	0	0	1	1		1.31193	1.24439	1.07257	0.572514	0.913501	0.836367	0.696947	0.712427	0.732858	1.20137	0.261449	0.828343	0.594446	0.181632	1.34901	0.909754	0.84674	1.15312	1.50558	0.697223	0.890933	0.639272
ENSMUSG00000063273	MGI:1922088	Naa15	4	0	1	0	1	0	1	1	0		0.664	0.626366	0.622211	0.551388	0.464806	0.370695	0.187215	0.290913	0.769518	0.748278	0.43191	0.60984	0.529985	0.327174	0.931644	0.784264	0.282209	0.555429	0.283331	0.259473	0.52945	0.239351
ENSMUSG00000063383	MGI:3646759	Zfp947	4	0	1	0	1	0	1	0	1		1.46339	0.939209	1.35441	0.418182	0.933022	0.954554	0.424583	0.310796	1.21948	1.27261	0.87595	1.41914	0.828784	0.811357	0.926652	0.434047	0.654892	0.902543	1.04492	0.664667	0.736529	0.746179
ENSMUSG00000063785	MGI:1919804	Utp14a	4	0	0	0	1	0	1	1	1		0.520125	0.432436	0.333194	0.399092	0.453828	0.218305	0.375575	0.478935	0.500884	0.539487	1.11951	0.490007	0.367796	0.564218	0.750381	0.845184	0.870311	0.399925	0.501527	0.754553	0.31861	0.323292
ENSMUSG00000066755	MGI:2673064	Tnfsf18	4	1	0	0	1	0	1	0	1		0.279817	0.420918	0.85663	1.43536	1.31942	1.2585	0.634572	-0.117632	1.62222	1.35152	0.483497	1.58396	1.35135	1.10838	1.02661	0.545505	0.000985127	1.39743	0.919236	0.500784	1.19355	0.730884
ENSMUSG00000066798	MGI:2442998	Zbtb6	4	0	1	0	1	0	1	0	1		0.952593	0.671692	1.1114	0.831727	0.799279	0.618005	0.451686	0.370578	1.31808	1.2845	0.315988	0.636122	0.835225	0.447988	0.907747	0.894665	0.0668824	1.25652	0.877217	0.46842	0.946244	0.656671
ENSMUSG00000067942	MGI:108187	Zfp160	4	0	1	0	1	0	1	1	0		1.04576	0.587037	1.03576	0.676687	0.785105	0.777114	0.390434	0.345194	0.969204	1.08607	0.0219941	0.886826	0.889344	0.694451	1.14382	0.717913	0.22337	0.639172	0.673057	0.0241982	0.918399	0.751967
ENSMUSG00000069204	No associated gene	Zfp748	4	0	0	0	0	1	1	1	1		0.279821	0.181639	0.848289	0.354876	0.652323	0.511936	0.587965	0.357366	0.659502	0.912815	0.203202	0.720377	0.602768	0.777057	0.96491	0.830219	0.814471	1.16918	0.62519	0.479438	0.729053	0.771514
ENSMUSG00000071267	MGI:1920483	Zfp942	4	0	1	0	1	0	1	0	1		1.38478	1.48747	1.64623	0.863133	0.832713	1.09968	0.736808	0.669457	1.54183	1.25805	0.532978	0.817277	0.80282	0.629726	1.22966	0.58888	0.00878788	1.33916	0.889714	0.428996	1.02822	0.840982
ENSMUSG00000071855	MGI:1918800	Ccdc112	4	0	1	0	1	0	1	1	0		0.812518	0.724953	0.861917	0.479174	0.773976	0.592118	0.688051	0.318363	0.801934	0.874933	1.02321	0.765098	0.643174	0.607029	0.921427	1.12828	0.877065	0.293855	0.206448	0.346844	0.652356	0.537681
ENSMUSG00000073489	MGI:96429	Ifi204	4	0	1	0	0	0	1	1	1		1.44045	1.07031	0.882344	0.372499	0.27862	0.815993	0.66095	0.282491	0.567754	0.637016	0.529471	1.06448	0.684735	0.773797	0.886042	0.388198	0.590276	1.43267	1.54806	0.885295	0.263509	-0.381567
ENSMUSG00000075040	MGI:2685857	Zfp408	4	0	0	1	1	0	0	1	1		0.138531	0.521061	0.667295	0.616723	0.552417	0.659428	0.756331	0.586712	0.622726	0.524468	0.819109	0.157131	0.456508	0.65382	0.280049	0.595198	0.680129	0.696294	0.0293374	0.887959	0.40581	0.519392
ENSMUSG00000078622	MGI:1914413	Ccdc47	4	0	1	0	1	0	1	1	0		0.585884	0.36686	0.555067	0.533456	0.467654	0.24021	0.216828	0.39557	0.513036	0.491575	0.643304	0.588396	0.569072	0.736764	0.876228	0.572598	0.540643	0.266116	0.127577	0.468263	0.4513	0.306902
ENSMUSG00000091931	MGI:4845848	Moap1	4	0	1	0	0	0	1	1	1		0.747829	0.690089	0.424668	0.522747	0.521678	0.275531	0.153343	0.362274	0.542407	0.470731	0.243715	0.813346	0.452844	0.143861	1.02345	0.804195	0.451218	0.51371	0.644661	0.357987	0.421414	0.329747
ENSMUSG00000000028	MGI:1338073	Cdc45	3	0	0	0	0	0	1	1	1		0.505082	0.294881	0.25277	0.41421	0.325549	0.274249	0.326903	0.246366	0.401722	0.279354	0.665811	0.601659	0.482882	0.358537	0.575172	0.430747	0.702132	0.375881	0.804889	0.508629	0.23694	0.277367
ENSMUSG00000000600	MGI:1930618	Krit1	3	0	1	0	0	0	1	1	0		0.614016	0.301451	0.715612	0.456796	0.404381	0.445422	0.485501	0.309883	0.572342	0.591642	0.0934744	0.529648	0.441573	0.393724	0.803934	0.618131	0.189114	0.620771	0.0273932	0.383906	0.469789	0.437957
ENSMUSG00000001518	MGI:1915450	Itfg2	3	0	1	0	0	0	1	1	0		0.643845	0.404739	0.289319	0.160533	0.197858	0.421621	0.3941	0.473476	0.178654	0.14884	0.35905	0.943329	0.67281	0.71712	0.719438	0.673145	0.601538	0.0112683	0.297753	0.132327	0.334198	0.447001
ENSMUSG00000001520	MGI:1891884	Nrip2	3	0	0	0	1	0	1	0	1		-0.343247	-0.630609	0.893084	0.40981	0.57512	0.39777	0.275551	0.966672	1.53489	1.18189	1.20444	1.63338	1.3693	1.96706	-0.902	0.232438	-0.705025	1.51204	0.117923	1.6842	0.269086	1.05569
ENSMUSG00000001674	MGI:1914192	Ddx18	3	0	0	0	1	0	1	1	0		0.681487	0.490428	0.395464	0.618573	0.636631	0.256183	0.248994	0.487713	0.554634	0.420631	1.00559	0.58728	0.455699	0.594982	0.736951	0.754222	0.85669	0.18204	0.270593	0.419691	0.297428	0.158601
ENSMUSG00000001891	MGI:2183447	Ugp2	3	0	1	0	0	0	0	1	1		0.950209	0.824949	0.646369	0.530277	0.531358	0.167326	0.229166	0.0195245	0.57915	0.574364	0.157404	0.515015	0.434677	0.200136	1.0285	0.46392	0.226328	0.714388	0.981102	0.271867	0.439535	0.256022
ENSMUSG00000002297	MGI:1351328	Dbf4	3	0	1	0	1	0	0	1	0		0.788664	0.606559	0.570869	0.304273	0.269822	0.236618	0.159022	0.29301	0.58256	0.550944	0.404019	0.454039	0.334817	0.208572	0.97395	0.650682	0.571983	0.350988	0.429814	0.201072	0.277756	0.192687
ENSMUSG00000002897	MGI:107399	Il17ra	3	0	0	0	1	0	0	1	1		0.0991475	0.39092	0.384195	0.569905	0.433795	0.459832	0.444866	0.465977	0.563667	0.545957	0.828335	0.162745	0.336371	0.396475	0.277151	0.529842	0.772259	0.538474	0.0156952	0.72355	0.132887	0.179216
ENSMUSG00000003541	MGI:104814	Ier3	3	0	0	0	0	0	1	1	1		0.638838	0.38475	0.0760368	0.466203	0.438396	0.148439	0.396748	0.0972834	0.411589	0.599347	0.299987	1.22656	1.26655	0.885602	0.960353	1.05721	0.582202	0.698217	1.35041	0.410684	0.573597	0.542728
ENSMUSG00000005124	MGI:1197008	Wisp1	3	0	0	1	1	0	0	0	1		0.249734	0.575361	0.890373	0.442337	0.412589	0.812593	0.88176	0.692297	1.0108	0.999726	0.299964	0.229313	0.406614	0.288163	0.438207	0.347298	-0.0786129	1.13713	0.586575	0.636891	0.578834	0.5775
ENSMUSG00000005125	MGI:1341799	Ndrg1	3	1	0	0	0	0	1	0	1		0.405961	0.428191	0.152572	0.751157	0.594741	0.57474	0.405982	0.362473	0.454202	0.295853	0.308164	0.827594	0.793897	0.720539	0.242525	0.228635	0.0685011	0.754221	0.754349	0.548259	-0.0666229	0.0667187
ENSMUSG00000005413	MGI:96163	Hmox1	3	0	0	0	0	0	1	1	1		0.20657	0.183158	-0.14297	0.373372	0.334356	0.212779	0.226705	0.0171609	0.129494	0.135515	-0.10565	0.622389	0.522406	0.292889	0.603532	0.657173	0.324361	0.507871	0.932709	0.161972	0.151533	0.196154
ENSMUSG00000005699	MGI:1927223	Pard6a	3	0	1	0	0	0	0	1	1		0.979147	0.686651	0.673384	0.571501	0.738115	0.107439	0.0197182	-0.116222	0.0561864	0.129333	0.758871	0.64805	0.144632	0.373183	0.793087	0.536369	0.822928	0.468409	1.22708	0.461298	0.716892	0.577242
ENSMUSG00000006445	MGI:95278	Epha2	3	0	0	0	0	1	1	0	1		-0.230783	0.0931819	0.0763498	0.376813	0.210379	0.52208	0.407392	0.333176	0.499258	0.444309	0.425575	0.811007	0.82842	0.871954	0.277305	0.469306	0.428663	0.526068	0.127142	0.640387	0.562177	0.697906
ENSMUSG00000007739	MGI:104689	Cct4	3	0	1	0	0	0	0	1	1		0.826098	0.540215	0.193619	0.298074	0.260167	0.146214	0.0518264	0.134631	0.210548	0.251135	0.335716	0.411945	0.234811	0.154165	0.783682	0.458077	0.472858	0.333675	0.809972	0.138908	0.174617	0.0464439
ENSMUSG00000008136	MGI:1338762	Fhl2	3	0	0	0	0	0	1	1	1		0.679265	0.322779	0.0534101	0.373283	0.39549	0.33425	0.315997	0.414296	0.23703	0.202513	0.644835	0.694102	0.543866	0.636966	0.848762	0.617415	0.817975	0.317038	0.857861	0.545722	0.102441	0.224748
ENSMUSG00000009535	MGI:1915147	Rnmt	3	0	1	0	1	0	0	1	0		0.988442	0.475109	0.499424	0.444602	0.554732	0.221371	0.13149	0.170654	0.485358	0.447097	0.915564	0.479579	0.39704	0.511551	0.898819	0.642077	0.769867	0.0544867	0.363806	0.354838	0.372419	0.37687
ENSMUSG00000013662	MGI:1915229	Atad1	3	0	1	0	0	0	0	1	1		0.805449	0.653524	0.717954	0.458861	0.532313	0.351476	0.253182	0.0436182	0.653205	0.769855	0.0530646	0.406367	0.40723	0.20992	0.967167	0.642531	0.161814	0.735133	0.633491	0.254226	0.52176	0.386538
ENSMUSG00000013736	MGI:1917297	Trnt1	3	0	0	0	1	0	0	1	1		0.452612	0.251754	0.373772	0.371234	0.358618	0.368154	0.172118	0.321356	0.536888	0.16127	0.814756	0.13215	0.115957	0.31902	0.772408	0.380971	0.58107	0.527462	0.243366	0.727497	0.0787608	0.102174
ENSMUSG00000015357	MGI:1346017	Clpx	3	0	1	0	0	0	1	1	0		0.622291	0.489287	0.337984	0.513247	0.448826	0.168352	0.201158	-0.0225474	0.316936	0.374011	0.422545	0.501926	0.305484	0.460251	0.778464	0.639358	0.421734	0.209792	0.371967	0.220433	0.346911	0.267196
ENSMUSG00000015396	MGI:1328316	Cd83	3	0	0	0	0	1	1	0	1		-0.0898159	0.41158	0.927442	0.964945	1.04665	0.423511	0.354443	0.539821	0.656071	0.86816	0.610266	1.53181	1.59218	1.88371	-0.352754	-0.840327	0.207982	2.4285	2.04629	1.98843	1.81667	1.21929
ENSMUSG00000015757	MGI:1914668	Ppil4	3	0	1	0	0	0	0	1	1		0.510927	0.536619	0.724164	0.462157	0.643979	0.35119	0.352922	0.229946	0.537214	0.576888	0.238354	0.366778	0.336289	0.215657	0.745743	0.812083	0.447105	0.724923	0.41425	0.241962	0.42278	0.614343
ENSMUSG00000015880	MGI:1930197	Ncapg	3	0	1	0	1	0	0	1	0		0.813481	0.646062	0.776681	0.491425	0.420802	0.428388	0.239821	0.0590771	0.641596	0.589969	0.546798	0.50061	0.404333	0.382107	0.787644	0.409334	0.440182	0.644168	0.156299	0.216365	0.293878	0.303661
ENSMUSG00000015957	MGI:101948	Wnt11	3	0	0	0	0	0	1	1	1		0.391426	0.596047	-0.240541	0.612775	0.177716	0.573839	0.369096	0.498178	0.222279	0.241591	0.818493	0.748731	0.396161	0.69275	0.593817	0.626898	0.581425	0.450989	0.820855	0.731283	0.459251	0.47221
ENSMUSG00000016921	MGI:1915246	Srsf6	3	0	1	0	0	0	0	1	1		0.62185	0.385149	0.326434	0.278203	0.334119	0.217933	0.186514	0.08037	0.254994	0.234061	0.32567	0.311486	0.312794	0.246322	0.525361	0.626258	0.301588	0.328264	0.555973	0.381758	0.385413	0.232067
ENSMUSG00000017652	MGI:88336	Cd40	3	0	0	0	0	0	1	1	1		0.73475	0.428174	-0.0312346	0.729879	0.541397	0.44735	0.818691	0.469082	0.454828	0.497712	0.990596	0.949497	0.252364	0.811134	0.862101	1.09861	1.23319	1.5727	1.27373	1.30813	0.488627	0.548063
ENSMUSG00000018476	MGI:2448492	Kdm6b	3	0	0	0	1	0	1	0	1		-0.980198	0.181636	0.480721	0.477861	0.322927	0.727088	0.832897	0.749679	0.985751	1.05668	0.500305	0.963076	1.09189	1.18343	-0.26653	0.123852	0.0719137	1.12067	-0.0618586	0.881262	0.692727	0.80447
ENSMUSG00000018648	MGI:1927168	Dusp14	3	0	0	0	0	0	1	1	1		0.111165	0.177073	-0.122544	0.202083	0.342902	0.209953	0.119262	0.210666	0.161574	0.0721952	-0.184839	0.774474	0.642714	0.266397	1.19807	0.991202	0.967565	0.468765	1.18158	0.321481	0.522526	0.708557
ENSMUSG00000019773	MGI:1914391	Fbxo5	3	0	1	0	0	0	0	1	1		1.10962	0.754033	0.439259	0.234795	0.403702	0.458036	0.408397	0.39435	0.675935	0.733638	0.433715	0.59597	0.172955	0.172908	1.27294	0.946084	0.802551	0.356244	0.939097	0.260881	0.400783	0.220358
ENSMUSG00000019794	MGI:1344353	Katna1	3	0	1	0	0	0	0	1	1		1.07873	0.727757	0.455706	0.574469	0.486397	0.34927	0.318273	0.42223	0.411499	0.398191	0.465817	0.577271	0.364473	0.270061	1.05527	0.625859	0.721959	0.464197	0.72768	0.26598	0.373244	0.20242
ENSMUSG00000020009	MGI:107655	Ifngr1	3	0	0	0	0	0	1	1	1		0.304826	0.48283	0.475758	0.152181	0.389698	0.134522	0.180598	0.265128	0.325124	0.0946163	0.50616	0.574105	0.461992	0.539564	0.560576	0.401937	0.556908	0.390638	0.582935	0.316024	0.312543	0.350437
ENSMUSG00000020130	MGI:1913937	Tbc1d15	3	0	1	0	1	0	1	0	0		0.659749	0.405485	0.7407	0.471015	0.472606	0.278989	0.269721	0.369598	0.749968	0.703093	0.405206	0.445898	0.352641	0.291377	0.640353	0.260446	0.201088	0.525658	0.208102	0.464358	0.51063	0.285337
ENSMUSG00000020528	MGI:2384838	Prpsap2	3	0	0	0	0	0	1	1	1		0.547613	0.595911	0.120001	0.41053	0.466449	0.507893	0.46284	0.326487	0.421368	0.397587	0.556212	0.79512	0.489279	0.615193	0.78478	0.398933	0.688552	0.447228	0.89812	0.458489	0.332524	0.343748
ENSMUSG00000020650	MGI:101917	Bcap29	3	0	1	0	0	0	0	1	1		1.34152	1.01668	0.856129	0.500181	0.752355	0.0149848	0.0265324	0.200071	0.77415	0.770292	0.19314	0.664045	0.454658	0.141324	1.59212	1.08713	0.976789	0.805393	1.09248	0.0377976	0.671198	0.17105
ENSMUSG00000020696	MGI:1914588	Rffl	3	0	0	0	1	0	1	0	1		0.326214	0.560906	0.625723	0.159153	0.478236	0.788256	0.652433	0.182496	0.997238	0.757353	0.687871	0.995054	1.05809	1.09604	0.398049	0.0248924	-0.334612	0.614187	0.417059	0.436707	0.688849	0.366434
ENSMUSG00000020817	MGI:1860236	Rabep1	3	0	1	0	1	0	1	0	0		0.415937	0.456619	0.478859	0.41216	0.322969	0.342611	0.35294	0.314327	0.50798	0.473971	0.467081	0.292267	0.464351	0.458866	0.548978	0.396952	0.100839	0.392691	-0.0498593	0.308012	0.469392	0.407158
ENSMUSG00000020941	MGI:1858204	Map3k14	3	0	0	0	1	0	1	0	1		-0.0163669	0.335045	0.592365	0.411251	0.252297	0.477335	0.500801	0.592685	0.560104	0.460067	0.74797	0.525573	0.502417	0.641715	0.232692	0.435883	0.755338	0.825144	0.253758	0.947092	0.567598	0.618895
ENSMUSG00000020952	MGI:1924233	Scfd1	3	0	1	0	0	0	0	1	1		0.848007	0.789053	0.649005	0.540917	0.509819	0.498718	0.373156	0.312703	0.486879	0.467497	0.242889	0.489146	0.362475	0.271111	0.959057	0.615337	0.575201	0.744234	0.839854	0.377383	0.528902	0.249717
ENSMUSG00000021007	MGI:2144877	Spata7	3	0	0	0	0	1	0	1	1		0.411698	0.840916	0.397789	0.125313	0.515596	0.611813	0.475262	0.543228	0.840345	0.605334	-0.0108896	0.190803	0.421015	0.413407	0.928399	0.830422	0.75744	0.584402	0.660239	0.50041	0.758938	0.774197
ENSMUSG00000021103	MGI:106207	Mnat1	3	0	1	0	0	0	0	1	1		1.09838	0.666731	0.410767	0.581526	0.710549	0.218276	0.436468	0.456463	0.295071	0.276722	0.978485	0.673133	0.309361	0.56105	1.26158	0.960213	1.17926	0.451256	0.931426	0.577984	0.302226	0.258847
ENSMUSG00000021250	MGI:95574	Fos	3	0	0	0	0	0	1	1	1		0.27146	0.342183	-0.115747	0.379036	0.132098	0.0196602	0.280208	-0.05785	0.736159	0.74491	0.104558	0.960392	0.994844	0.687443	1.02114	1.3625	0.737312	1.04828	0.980409	0.797247	0.326976	0.163008
ENSMUSG00000021427	MGI:105082	Ssr1	3	0	1	0	0	0	0	1	1		0.594687	0.506425	0.612081	0.475285	0.546116	0.17262	0.271202	0.144597	0.429499	0.512335	0.0325145	0.218531	0.280671	0.179821	0.67375	0.518508	0.26043	0.558491	0.512068	0.211629	0.368006	0.307162
ENSMUSG00000021431	MGI:1915047	Snrnp48	3	0	1	0	0	0	1	1	0		1.02786	0.848031	0.806332	0.625677	0.798914	0.183074	0.427439	0.343668	0.424711	0.355828	0.92104	0.849017	0.645966	0.665919	0.99663	0.795895	0.75343	0.429352	0.544211	0.568153	0.206056	0.384072
ENSMUSG00000021575	MGI:1333776	Ahrr	3	0	0	1	1	0	1	0	0		0.436663	0.327446	1.12605	0.0481029	-0.578649	1.31405	1.09041	0.833689	1.13389	0.871073	0.429813	0.427658	0.763892	0.74006	0.43058	-0.204709	-0.148218	0.781358	-0.287163	0.105306	1.09501	0.642727
ENSMUSG00000021692	MGI:1913504	Dimt1	3	0	1	0	0	0	1	1	0		0.629313	0.807773	0.643004	0.16121	0.448838	0.32197	0.317628	0.268615	0.559519	0.546704	-0.0429292	0.577138	0.610386	0.190672	0.982394	0.531817	0.436379	0.51031	0.892653	0.0340358	0.563983	0.433255
ENSMUSG00000021733	MGI:2443878	Slc4a7	3	0	0	0	1	0	1	0	1		0.41627	0.379441	1.04625	0.650053	0.511704	0.72219	0.641369	0.537842	1.07631	1.06501	0.202005	0.311769	0.742872	0.70606	0.372734	0.279601	-0.532029	1.21623	0.0978568	0.670932	0.926849	0.822565
ENSMUSG00000021958	MGI:1919650	Pinx1	3	0	1	0	0	0	0	1	1		0.537054	0.862971	0.476875	0.36147	0.852915	0.35215	0.456981	0.350964	0.300702	0.177127	0.813691	0.412468	0.0986993	0.428793	1.12387	0.734697	1.1149	0.164316	0.824768	0.468632	0.00613747	0.203893
ENSMUSG00000022114	MGI:1345138	Spry2	3	0	0	0	1	0	1	1	0		0.453019	0.557858	0.4581	0.311627	0.407502	0.252183	0.395764	0.316661	0.575043	0.476138	0.98572	0.518603	0.702616	0.90063	1.10678	0.993992	1.18219	0.235096	0.238833	0.627518	0.343503	0.397057
ENSMUSG00000022329	MGI:1928487	Stk3	3	0	1	0	0	0	1	1	0		0.428423	0.709645	0.933658	0.484201	0.488757	0.173593	0.212915	0.12171	0.436933	0.319972	0.191413	0.504342	0.610036	0.411989	0.50216	0.650786	0.310656	0.508174	0.0356298	0.166548	0.505046	0.389394
ENSMUSG00000022336	MGI:99257	Eif3e	3	0	1	0	0	0	0	1	1		1.03411	0.87696	0.613949	0.506099	0.592775	0.207082	0.14234	0.00107656	0.561428	0.602468	-0.086619	0.698431	0.492432	0.22869	1.08341	0.660671	0.402189	0.733309	1.19023	0.160955	0.579404	0.407577
ENSMUSG00000022339	MGI:1859920	Ebag9	3	1	0	0	0	0	0	1	1		0.791394	0.445353	0.364056	0.446299	0.940325	0.123028	-0.206299	0.0605925	0.418396	0.308511	0.188657	0.448835	-0.00672225	0.0889971	1.17758	1.21319	0.61106	0.479702	0.519251	0.568752	0.0745164	0.177348
ENSMUSG00000022538	MGI:107236	Lsg1	3	0	0	0	1	0	1	1	0		0.456998	0.447012	0.173291	0.533922	0.507624	0.396124	0.294366	0.507573	0.489944	0.347539	0.990883	0.484892	0.401743	0.572235	0.701839	0.649831	0.894116	0.177947	0.363785	0.637143	0.173296	0.101599
ENSMUSG00000022637	MGI:2146430	Cblb	3	0	0	0	1	1	1	0	0		-0.374469	0.293324	0.868827	0.643737	0.473095	0.871386	0.957022	0.71508	1.06187	1.16955	0.579483	0.347909	0.840069	0.928619	-0.304089	0.205318	-0.0985859	0.918445	-0.229316	0.749722	1.06501	1.16445
ENSMUSG00000022805	MGI:2443598	4932425I24Rik	3	0	1	0	1	0	0	1	0		1.67152	1.58052	1.09981	0.88043	1.21259	0.802303	1.12375	1.70508	1.34135	0.757706	1.62131	0.656072	0.414716	1.44561	1.66053	1.7765	0.380906	0.62871	0.647805	1.07008	1.32769	0.619973
ENSMUSG00000022827	MGI:1914907	Rabl3	3	1	1	0	0	0	0	0	1		0.622696	0.553247	0.652746	0.614484	0.731864	0.214385	0.0215604	-0.0664013	0.248463	0.314241	0.0223904	0.207007	0.28346	0.225784	0.557413	0.382612	0.339695	0.600139	0.776677	0.421683	0.386236	0.281483
ENSMUSG00000022967	MGI:107658	Ifnar1	3	0	0	1	1	0	0	0	1		0.00822588	0.177706	0.298558	0.438408	0.311365	0.455892	0.471614	0.456572	0.624248	0.552446	0.375311	-0.0967559	0.00232902	0.0574624	0.0785776	0.167871	0.259965	0.626372	0.410657	0.651063	-0.102876	-0.047499
ENSMUSG00000022971	MGI:1098243	Ifnar2	3	0	1	0	0	0	1	0	1		0.519918	0.434477	0.350732	0.19223	0.416844	0.114024	0.254955	0.0173524	0.281742	0.32029	0.258028	0.599008	0.37492	0.406669	0.348107	0.248211	0.252458	0.260229	0.499731	0.295141	0.357486	0.450522
ENSMUSG00000023034	MGI:1352454	Nr4a1	3	0	0	0	1	0	1	1	0		0.220727	0.289058	0.106623	0.233072	0.178359	0.0567314	0.104602	0.01805	0.79417	0.931807	0.647704	0.569064	0.736533	0.545979	0.367701	0.62618	0.283097	-0.111475	0.235888	-0.0888333	0.366128	0.368806
ENSMUSG00000023106	MGI:1915434	Denr	3	0	1	0	0	0	1	1	0		1.04242	0.628719	0.499103	0.529102	0.680151	0.139955	0.23675	0.321905	0.456972	0.25235	1.06984	0.795013	0.53885	0.820147	0.967974	0.730035	1.02693	0.074742	0.736065	0.490303	-0.0193062	0.084525
ENSMUSG00000023951	MGI:103178	Vegfa	3	0	0	0	1	0	1	1	0		0.0777396	0.290768	0.318044	0.57769	0.457402	0.415834	0.469283	0.455181	0.607105	0.64031	1.08419	0.597569	0.566775	0.928399	0.601868	0.896292	0.647218	0.324393	-0.0289167	0.674511	0.599329	0.605058
ENSMUSG00000024072	MGI:1915114	Yipf4	3	0	1	0	0	0	1	1	0		1.18324	0.754063	0.543879	0.610007	0.36555	0.420631	0.0973791	0.0945985	0.600183	0.544405	0.0972459	0.834163	0.521913	0.261773	0.992615	0.867663	0.0919807	0.473988	0.618853	0.0359656	0.78321	0.327517
ENSMUSG00000024487	MGI:1914430	Yipf5	3	0	1	0	0	0	0	1	1		0.817195	0.754333	0.638589	0.580478	0.562073	0.383676	0.308963	0.145248	0.493367	0.474994	0.0765466	0.383841	0.262607	0.0522792	0.831365	0.67943	0.213754	0.524926	0.748998	0.114922	0.439672	0.185018
ENSMUSG00000024533	MGI:1915416	Spire1	3	0	0	0	1	0	1	0	1		-0.068169	0.188834	0.477165	0.357403	0.401329	0.328744	0.316826	0.340825	0.655513	0.658899	0.335806	0.546759	0.600873	0.669222	0.288217	0.201448	-0.0446747	0.78702	0.236592	0.571488	0.384539	0.506877
ENSMUSG00000024826	MGI:109529	Dpf2	3	0	0	0	0	0	1	1	1		0.0156517	0.359612	0.325649	0.567144	0.442861	0.36611	0.461259	0.379064	0.354904	0.395142	0.214266	0.53778	0.48833	0.357873	0.522499	0.637816	0.447446	0.718927	0.665457	0.526454	0.444063	0.509495
ENSMUSG00000024927	MGI:103290	Rela	3	0	0	0	0	0	1	1	1		0.0185227	0.314073	-0.0698438	0.24011	0.213434	0.333287	0.179111	0.197855	0.202051	0.258203	0.253315	0.575837	0.544392	0.435213	0.424607	0.449726	0.448105	0.374615	0.830044	0.385441	0.155998	0.198473
ENSMUSG00000025200	MGI:1919752	Cwf19l1	3	0	0	0	0	0	1	1	1		0.160451	0.0996385	0.32417	0.264123	0.349618	0.302096	0.132671	0.272237	0.313288	0.37244	0.397438	0.464614	0.508069	0.574643	0.592936	0.492203	0.32764	0.425057	0.552409	0.604968	0.172108	0.167685
ENSMUSG00000025340	MGI:1929459	Rabgef1	3	0	0	0	1	0	1	1	0		0.312444	0.175725	0.090418	0.115692	0.163107	0.196404	0.305409	0.179648	0.387544	0.274606	0.603927	0.584089	0.617453	0.551124	0.674685	0.663985	0.473272	0.326801	0.101014	0.31976	0.0646707	0.211714
ENSMUSG00000025630	MGI:96217	Hprt	3	0	1	0	0	0	0	1	1		1.27725	0.730811	0.408752	0.568458	0.478088	0.268353	0.0834906	0.0708149	0.446647	0.399592	0.338303	0.610062	0.360811	0.326354	1.06035	0.666969	0.452596	0.505855	1.00475	0.293209	0.302863	0.121213
ENSMUSG00000025724	MGI:1929464	Sec11a	3	0	1	0	0	0	0	1	1		1.08591	0.666076	0.315925	0.561339	0.578009	0.307088	0.247284	0.290135	0.304202	0.24682	0.656744	0.448853	0.298587	0.357266	0.892572	0.762511	0.908861	0.503557	0.894292	0.336853	0.212449	0.204158
ENSMUSG00000025935	MGI:1919515	Tram1	3	0	1	0	0	0	0	1	1		0.868095	0.855082	0.652406	0.624429	0.606793	0.505379	0.369762	0.244729	0.763855	0.833265	0.0291779	0.492657	0.373934	0.0294025	0.926702	0.671885	0.100793	0.721979	0.904194	0.138078	0.684133	0.385953
ENSMUSG00000025940	MGI:1915068	Tmem70	3	0	0	0	0	0	1	1	1		0.693684	0.514517	0.251404	0.273381	0.348085	0.303525	0.175067	0.0317711	0.208413	0.30838	0.166887	0.731634	0.444194	0.338895	0.879713	0.616818	0.310664	0.409152	0.890356	0.270981	0.527207	0.333585
ENSMUSG00000025995	MGI:1920924	Wdr75	3	0	1	0	0	0	0	1	1		0.720842	0.620528	0.4341	0.444629	0.373068	0.215869	0.234517	0.179611	0.526353	0.559769	0.229658	0.37986	0.309879	0.104299	0.838746	0.537624	0.417385	0.650979	0.713721	0.257026	0.25474	0.194081
ENSMUSG00000026068	MGI:1338888	Il18rap	3	0	0	1	1	0	1	0	0		0.0634304	0.282765	0.172551	0.593452	0.509609	0.464712	0.564824	0.629732	0.650184	0.655107	0.682182	0.826952	0.754502	0.814955	0.485006	0.358013	0.0864236	0.548133	0.0956785	0.426505	0.544912	0.489432
ENSMUSG00000026156	MGI:2389490	B3gat2	3	0	1	0	0	0	0	1	1		1.10595	1.0152	0.844689	0.604378	0.905278	0.34094	0.181067	0.17146	0.618652	0.700784	-0.0188634	0.978037	0.519794	0.115111	1.45339	0.693555	0.766603	0.934182	1.68194	0.018182	0.767125	0.540768
ENSMUSG00000026317	MGI:1349447	Cln8	3	0	0	0	1	0	1	1	0		0.272114	0.237931	0.337784	0.513543	0.419591	0.267529	0.295194	0.292264	0.36268	0.504481	0.488722	0.501385	0.55189	0.573841	0.511061	0.530551	0.770235	0.379248	0.134731	0.410944	0.269562	0.285784
ENSMUSG00000026333	MGI:2182036	Gin1	3	0	1	0	0	0	1	0	1		1.14883	0.627602	0.716888	-0.0178685	0.230654	0.396863	0.286805	0.722307	0.0551228	0.0728727	-0.209357	0.763389	0.788604	0.26005	0.687685	0.779511	0.746683	0.968471	1.24728	0.508438	0.86232	0.282215
ENSMUSG00000026349	MGI:1920199	Ccnt2	3	0	0	1	0	0	1	0	1		0.279124	0.482366	0.804069	0.567666	0.61736	0.762413	0.677472	0.626682	0.687652	0.842507	-0.0207054	0.534261	0.595889	0.397853	0.420476	0.3316	0.0913219	1.04869	0.197427	0.425531	0.710381	0.676604
ENSMUSG00000026492	MGI:107937	Tfb2m	3	0	1	0	0	0	1	0	1		0.765656	0.838723	0.809711	0.502236	0.546072	0.557258	0.301608	0.298064	0.777977	0.803386	0.0936874	0.580126	0.534454	0.225925	0.758936	0.537947	0.0969239	0.972368	0.919456	0.577759	0.631655	0.445672
ENSMUSG00000026766	MGI:1923786	Mmadhc	3	0	1	0	0	0	0	1	1		0.826801	0.482871	0.169308	0.464063	0.297709	0.299338	0.0710819	0.183314	0.26026	0.189541	0.328653	0.55147	0.398413	0.240686	0.934157	0.562888	0.717326	0.309076	0.731146	0.252862	0.456678	0.158422
ENSMUSG00000027006	MGI:1914111	Dnajc10	3	0	1	0	1	0	0	1	0		0.589513	0.443038	0.426378	0.480152	0.402706	0.353966	0.215519	0.207772	0.525128	0.544525	0.678979	0.26552	0.269225	0.225333	0.723303	0.504072	0.452542	0.093732	-0.0189003	0.171629	0.36878	0.176228
ENSMUSG00000027014	MGI:2136773	Cwc22	3	0	0	0	1	0	1	0	1		0.141965	0.118014	0.199879	0.509098	0.515941	0.387348	0.531248	0.532319	0.615377	0.763083	0.776247	0.639215	0.634522	0.724569	0.2629	0.183272	0.254419	0.560409	0.324843	0.662434	0.509251	0.43865
ENSMUSG00000027236	MGI:1925905	Eif3j	3	0	1	0	0	0	0	1	1		0.715567	0.727531	0.737824	0.466428	0.580326	0.17674	0.0401384	0.0158216	0.539697	0.517208	0.329891	0.519531	0.349561	0.228498	1.02973	0.777292	0.467586	0.533624	0.622489	0.206673	0.368438	0.281998
ENSMUSG00000027361	MGI:95611	Gabpb1	3	0	0	0	0	0	1	1	1		0.644314	0.464862	0.347977	0.565587	0.579041	0.437858	0.27098	0.126488	0.647467	0.552781	0.164089	0.657455	0.641904	0.349586	0.701596	0.625324	0.287705	0.466263	0.732257	0.286358	0.500538	0.313487
ENSMUSG00000027714	MGI:1355319	Exosc9	3	0	1	0	0	0	0	1	1		1.05437	0.769232	0.464643	0.386384	0.585941	0.0893197	0.117974	0.0165871	0.452184	0.456019	0.585038	0.54251	0.268213	0.280781	1.13535	0.879226	0.66647	0.488619	1.05555	0.347326	0.293451	0.134861
ENSMUSG00000027810	MGI:1098684	Eif2a	3	0	1	0	0	0	0	1	1		0.589831	0.585655	0.405091	0.440456	0.549941	0.188832	0.135644	0.178853	0.52063	0.441244	0.235502	0.364072	0.427746	0.0477345	0.874082	0.495011	0.304017	0.48298	0.613296	0.160489	0.456075	0.276956
ENSMUSG00000027828	MGI:1914687	Ssr3	3	0	1	0	0	0	0	1	1		0.678444	0.642044	0.772829	0.607262	0.58189	0.519475	0.405285	0.278107	0.779801	0.722461	-0.0322574	0.603685	0.577157	0.266876	0.968645	0.690935	0.16461	0.808955	0.708092	0.182936	0.682703	0.513715
ENSMUSG00000028195	MGI:88613	Cyr61	3	0	0	0	0	0	1	1	1		0.425114	0.397545	0.229021	0.204436	0.16147	0.14444	0.152156	0.182565	0.243213	0.248381	0.439987	0.50809	0.491269	0.45446	0.402673	0.558537	0.445107	0.255048	0.341189	0.414547	0.15007	0.247093
ENSMUSG00000028256	MGI:1098600	Odf2l	3	0	0	0	1	0	1	1	0		0.896977	0.105414	0.343064	0.604354	0.38697	0.668012	0.285881	0.692183	0.66714	0.791736	0.955994	0.612235	0.728169	0.770536	0.961707	0.841113	0.667745	0.466238	0.445342	0.593622	0.585088	0.25489
ENSMUSG00000028539	MGI:1333791	Artn	3	0	1	0	0	0	1	0	1		1.23932	1.09781	0.846315	0.834415	0.659634	0.308776	0.335371	0.896801	0.599844	0.354453	1.03419	1.45129	1.22016	1.44936	0.788927	1.39971	0.739404	1.20939	1.42511	1.39906	0.349802	0.208116
ENSMUSG00000028576	MGI:1914944	Ift74	3	0	1	0	0	0	1	1	0		0.646833	0.468264	0.57382	0.355159	0.376074	0.108569	0.106955	0.0864165	0.535161	0.222399	0.0187176	0.526774	0.416082	0.451622	0.879245	0.53553	0.561681	0.292063	0.598501	0.206254	0.401201	0.313317
ENSMUSG00000028788	MGI:1277117	Ptp4a2	3	0	1	0	0	0	0	1	1		0.824592	0.67961	0.476292	0.448274	0.492461	0.190802	0.102595	0.113034	0.557977	0.449134	0.233141	0.441289	0.264282	0.230935	0.970591	0.56742	0.46712	0.465101	0.780402	0.132496	0.324332	0.22484
ENSMUSG00000028889	MGI:2387201	Yrdc	3	0	0	0	0	0	1	1	1		0.608409	0.410015	0.129391	0.296911	0.224073	0.400628	0.453131	0.500298	0.207282	0.268649	0.747869	0.690783	0.579767	0.509572	0.78153	0.569552	0.575609	0.356006	0.472552	0.395042	0.490225	0.301406
ENSMUSG00000028945	MGI:97912	Rheb	3	0	1	0	0	0	1	1	0		0.88983	0.609335	0.479621	0.49707	0.560991	0.128074	0.00488765	0.0847675	0.28319	0.193394	0.754475	0.598944	0.366834	0.53687	0.951536	0.680889	0.720077	0.0636826	0.620906	0.389835	0.0313308	0.10032
ENSMUSG00000028970	MGI:97568	Abcb1b	3	0	0	0	1	0	1	0	1		-0.0560553	0.187093	0.393887	0.669077	0.565125	0.499321	0.519892	0.488169	0.956946	0.959793	0.612007	0.567141	0.774877	0.887559	0.294008	0.260984	0.294376	1.21065	0.440305	0.978391	0.113901	0.0911906
ENSMUSG00000029014	MGI:99470	Dnajc2	3	0	1	0	0	0	1	1	0		1.117	0.852313	0.568192	0.535053	0.604191	0.117597	-0.0501401	0.18017	0.439408	0.453519	1.03013	0.671839	0.418248	0.63637	0.884204	0.828009	0.911946	0.165818	0.425414	0.354037	0.312716	0.120157
ENSMUSG00000029110	MGI:1201691	Rnf4	3	0	0	0	1	0	0	1	1		0.341625	0.314704	0.349526	0.251712	0.339088	0.38151	0.298268	0.20051	0.379576	0.406577	0.360144	0.369767	0.352557	0.166283	0.616323	0.476691	0.430503	0.387314	0.401785	0.248069	0.257532	0.214404
ENSMUSG00000029128	MGI:1917285	Rab28	3	0	1	0	0	0	1	0	1		0.532929	0.584335	0.295312	0.247612	0.341239	0.312388	0.28161	0.166779	0.519917	0.225576	0.371446	0.67359	0.21715	0.243629	0.570718	0.311002	0.249399	0.4532	0.785805	0.414785	0.277058	0.280559
ENSMUSG00000029208	MGI:2140726	Guf1	3	0	1	0	0	0	1	0	1		0.81883	0.392958	0.74708	0.246671	0.570593	0.36407	0.183844	0.255854	0.500431	0.590003	-0.0333267	0.412473	1.00041	0.526714	0.445001	0.298849	0.19604	0.80332	0.571161	0.341365	0.544753	0.441385
ENSMUSG00000029217	MGI:98662	Tec	3	0	0	0	0	0	1	1	1		0.51979	0.161729	0.102907	0.0770056	0.305062	0.237738	0.396884	0.107088	0.370692	0.332624	0.38128	0.700425	0.582129	0.741701	0.763898	0.523278	0.45397	0.413479	0.584497	0.355391	0.301198	0.361339
ENSMUSG00000029229	MGI:1921527	Chic2	3	0	1	0	0	0	1	1	0		0.80079	0.848257	0.352399	0.348585	0.486143	0.0232503	0.0168499	0.164802	0.361531	0.194888	0.587366	0.847398	0.55105	0.449239	0.934743	0.433217	0.362175	0.271934	0.5035	0.0568892	0.637311	0.325532
ENSMUSG00000029390	MGI:1929269	Tmed2	3	0	1	0	0	0	0	1	1		0.646783	0.609884	0.443743	0.411345	0.475996	0.340266	0.271595	0.168386	0.467617	0.467245	0.20498	0.505711	0.373696	0.210753	0.831699	0.546531	0.415554	0.481351	0.731723	0.262027	0.443019	0.25219
ENSMUSG00000029569	MGI:1921794	Tmem168	3	0	1	0	0	0	1	1	0		0.640971	0.601457	0.768071	0.495654	0.467902	0.479511	0.381756	0.247852	0.696723	0.656549	0.12319	0.45075	0.512625	0.275823	0.915505	0.632553	0.221022	0.552268	0.334663	0.226431	0.498944	0.426128
ENSMUSG00000029687	MGI:107940	Ezh2	3	0	1	0	0	0	0	1	1		0.785889	0.497441	0.56436	0.37887	0.488394	0.201895	0.203605	0.265691	0.548868	0.234239	0.263179	0.472665	0.318615	0.24535	0.704918	0.527435	0.610854	0.472412	0.700641	0.320946	0.160399	0.267016
ENSMUSG00000030061	MGI:1341217	Uba3	3	0	1	0	0	0	1	1	0		0.774223	0.533776	0.6016	0.358721	0.341043	0.303845	0.222669	0.134618	0.564473	0.408988	-0.0108906	0.574616	0.479602	0.251616	1.05842	0.583676	0.129541	0.559058	0.524106	0.0617496	0.503689	0.275976
ENSMUSG00000030062	MGI:98084	Rpn1	3	0	1	0	0	0	1	1	0		0.647614	0.522458	0.232512	0.533624	0.514334	0.255133	0.307119	0.254384	0.283858	0.326233	0.615224	0.542723	0.425233	0.369397	0.757775	0.622532	0.65223	0.207076	0.589771	0.353361	0.273905	0.267113
ENSMUSG00000030245	MGI:1914214	Golt1b	3	0	1	0	0	0	0	1	1		0.60559	0.516299	0.488624	0.2505	0.297121	0.190032	0.213096	0.0876264	0.508887	0.333093	0.133501	0.367385	0.276276	0.03522	0.888207	0.575644	0.400741	0.425989	0.642501	0.151763	0.375105	0.300645
ENSMUSG00000030364	MGI:2136934	Clec2h	3	0	0	1	0	1	1	0	0		0.875267	0	0	0.560593	0.224832	1.18695	1.42747	1.04243	0.709948	0.720125	0.669689	0.772966	1.65354	1.00734	0.827434	0.174646	0.486471	-0.105136	-0.105136	0.213065	0.637628	1.01687
ENSMUSG00000030424	MGI:3036240	Zfp939	3	0	1	0	0	1	0	0	1		0.425888	0.638042	1.49439	0.768169	0.707751	0.904543	1.12713	0.742799	0.858622	0.875357	-0.541758	1.28832	0.943977	0.907573	0.878177	0.491083	1.07934	0.739488	1.36591	0.58418	0.901535	1.31722
ENSMUSG00000030785	MGI:104649	Cox6a2	3	0	0	0	1	0	0	1	1		0.44827	0.577416	0.600179	-0.206375	-0.62326	0.821141	0.752073	0.937451	0.448529	1.30938	1.61948	0.761085	0.372679	0.668605	1.0912	2.23038	1.10389	0.654929	1.62672	1.32666	1.37374	1.11662
ENSMUSG00000030846	MGI:107913	Tial1	3	0	1	0	0	0	0	1	1		0.71779	0.624967	0.510772	0.342871	0.355025	0.182452	0.0355744	0.0522503	0.435484	0.438675	0.202816	0.349226	0.183554	-0.0347386	0.680166	0.547735	0.415501	0.568555	0.773354	0.177122	0.362942	0.235897
ENSMUSG00000030871	MGI:1914667	Ears2	3	0	0	0	0	0	1	1	1		0.823476	0.221533	0.0890458	0.528505	0.239595	0.795831	0.375254	0.804587	0.213368	0.31306	0.60226	0.658709	0.495041	0.637181	1.09478	1.13117	1.09704	0.22109	0.834911	0.741472	0.219637	0.285143
ENSMUSG00000030876	MGI:1914862	Mettl9	3	0	1	0	0	0	1	1	0		0.940791	0.729468	0.419486	0.43988	0.494227	0.166557	0.0673493	0.231562	0.37403	0.405361	0.706143	0.7844	0.577134	0.511354	1.00103	0.804585	0.650041	0.216291	0.641866	0.38785	0.3169	0.158788
ENSMUSG00000031197	MGI:1333804	Vbp1	3	0	1	0	0	0	0	1	1		1.34829	0.944991	0.90585	0.556764	0.665311	0.283731	0.212444	0.161436	0.784271	0.915582	0.175974	0.689937	0.331337	0.161302	1.26481	0.814752	0.371726	0.791648	1.19104	0.274775	0.578472	0.320308
ENSMUSG00000031431	MGI:1196284	Tsc22d3	3	0	0	0	1	0	1	0	1		0.649361	0.356997	0.29072	0.505521	0.240262	0.579978	0.533616	0.225019	0.593404	0.369269	0.837157	0.788724	0.848102	0.689797	0.432911	0.574451	0.338745	0.395346	0.532971	0.488886	0.547035	0.496139
ENSMUSG00000031438	MGI:1914139	Rnf128	3	0	1	0	0	0	1	0	1		0.971191	0.918648	0.758934	0.689184	0.590634	0.439063	0.223676	0.350133	0.782174	0.718648	0.331122	0.841205	0.686154	0.412373	0.712458	0.42321	-0.0413371	0.627517	1.09818	0.371022	0.470698	0.339947
ENSMUSG00000031485	MGI:1891207	Prosc	3	0	0	0	0	0	1	1	1		0.36707	0.473096	0.177096	0.302719	0.374155	0.570601	0.362207	0.302411	0.378652	0.342474	0.083533	0.636803	0.407211	0.255204	0.839505	0.584707	0.401712	0.483216	0.85425	0.112008	0.452057	0.401628
ENSMUSG00000031578	MGI:1915170	Mak16	3	0	1	0	0	0	0	1	1		0.463802	0.550226	0.505385	0.422665	0.457108	0.138004	0.288772	0.179705	0.354923	0.352858	0.195696	0.359897	0.279759	0.287364	0.74711	0.54794	0.536949	0.526283	0.795507	0.229165	0.299005	0.254147
ENSMUSG00000031596	MGI:99828	Slc7a2	3	0	0	0	0	1	1	0	1		-0.675316	-0.586566	0.733352	1.56903	1.18429	1.28188	1.45907	1.13336	1.48494	1.44898	-0.167962	0.95717	1.74286	1.60938	-0.106658	-0.209588	-0.111465	2.45008	0.687319	2.06544	2.32909	1.97783
ENSMUSG00000031627	MGI:96591	Irf2	3	0	0	0	0	1	1	0	1		0.0387014	0.163141	0.726295	0.546141	0.547917	0.409526	0.750446	0.45295	0.530974	0.751734	0.211559	0.810339	0.528716	0.516333	0.371814	0.516773	0.161568	0.869746	0.725277	0.629889	0.70371	0.650064
ENSMUSG00000031762	MGI:97172	Mt2	3	0	0	0	0	0	1	1	1		0.824799	0.372579	-0.105157	0.511288	0.857196	0.263903	0.405882	0.241249	0.442363	0.374747	1.20752	0.998406	0.750257	1.34135	0.757645	0.760036	0.996452	0.470112	1.60232	0.939387	0.182792	0.279377
ENSMUSG00000031931	MGI:1930842	Ankrd49	3	0	0	0	1	0	1	1	0		0.387004	0.223965	0.598359	0.340317	0.460027	0.251064	0.216	0.0622555	1.01838	0.359619	0.449543	0.534995	0.463203	0.407346	0.84176	0.533371	0.325273	0.552025	0.218144	0.252221	0.520141	0.510798
ENSMUSG00000031960	MGI:2384560	Aars	3	0	0	0	1	0	1	1	0		0.382432	0.631028	0.421668	0.49579	0.383617	0.575588	0.543335	0.638266	0.594835	0.558068	1.31589	0.786563	0.662752	0.946208	0.447246	0.517263	0.952557	0.309235	0.361891	0.775476	0.426515	0.458561
ENSMUSG00000032035	MGI:95455	Ets1	3	0	0	0	1	0	0	1	1		-0.241121	0.118909	0.406772	0.461928	0.25765	0.609607	0.532544	0.411393	0.697206	0.660335	0.529334	0.225847	0.338859	0.353126	0.446784	0.556604	0.404869	0.812015	-0.0688097	0.695966	0.402305	0.483969
ENSMUSG00000032244	MGI:1335087	Fem1b	3	0	0	0	1	0	1	0	1		0.0818296	0.198477	0.419573	0.416721	0.194963	0.312348	0.257871	0.273274	0.664909	0.573921	0.203502	0.581498	0.483074	0.420525	0.449467	0.269799	-0.000258656	0.795387	0.176975	0.445563	0.404286	0.319249
ENSMUSG00000032308	MGI:1918992	Ulk3	3	0	0	1	0	0	1	0	1		-0.245896	0.105386	0.30817	0.463157	0.310586	0.750084	0.589108	0.305145	0.333449	-0.0514367	0.154618	0.814594	0.615843	0.435407	0.274448	0.561267	0.42066	0.497507	0.42762	0.503689	0.578686	0.585953
ENSMUSG00000032757	MGI:1343104	Bet1	3	0	1	0	0	0	0	1	1		1.3322	0.735527	0.815034	0.650088	0.875551	0.566559	0.354408	0.29551	1.01435	0.780829	0.109925	0.666201	0.30262	0.283256	1.03244	0.781958	0.399984	0.448424	1.20894	0.221881	0.850377	0.657935
ENSMUSG00000032803	MGI:2448759	Cdv3	3	0	0	0	0	0	1	1	1		0.420308	0.423355	0.34428	0.407638	0.384464	0.3207	0.197409	0.0978445	0.515365	0.405774	0.120996	0.544842	0.393514	0.22451	0.746931	0.43027	0.361687	0.579605	0.576289	0.0901062	0.302797	0.201706
ENSMUSG00000032899	MGI:2141396	Styk1	3	0	1	0	0	1	0	0	1		0.647486	0.410062	0.540778	0.417811	0.459869	-0.131733	-0.131733	0.411833	0.73793	0.473234	0.134405	0.393286	0.577434	0.53243	0.830995	0.468051	0.554959	0.809768	0.674331	0.617595	1.02175	0.905638
ENSMUSG00000033096	MGI:1919131	2310001A20Rik	3	0	1	0	0	0	1	0	1		0.605313	0.397065	0.535701	0.474607	0.464042	0.522787	0.0757776	0.348049	0.214987	0.403738	0.573272	0.443224	0.419817	0.418607	0.322462	0.147785	0.557105	0.507137	0.270139	0.507539	0.192209	0.194516
ENSMUSG00000033454	MGI:2442326	Zbtb1	3	0	1	0	0	0	1	1	0		0.59438	0.411003	0.665195	0.484452	0.326151	0.355187	0.418836	0.282745	0.584061	0.664139	0.169959	0.540866	0.578625	0.431718	0.711613	0.627983	0.132281	0.451235	-0.211163	0.110163	0.680041	0.475867
ENSMUSG00000033717	MGI:87934	Adra2a	3	0	0	0	1	0	0	1	1		0.194271	0.347718	0.453423	0.398786	0.319579	0.154901	0.338866	0.217607	0.479826	0.499055	0.44804	-0.169643	-0.151105	-0.00173091	0.673518	0.72096	0.588621	0.454322	0.225269	0.496666	0.0735539	0.0517571
ENSMUSG00000034120	MGI:98284	Srsf2	3	0	1	0	0	0	0	1	1		0.672703	0.384067	0.385589	0.329212	0.417468	-0.0285037	0.141306	0.038913	0.164282	0.20184	0.271705	0.374228	0.265814	0.266418	0.811789	0.634271	0.418517	0.242192	0.618956	0.239377	0.282606	0.0880186
ENSMUSG00000034252	MGI:1922075	Senp6	3	0	1	0	1	0	1	0	0		0.383367	0.471304	0.58316	0.24701	0.283819	0.282689	0.296638	0.228302	0.526124	0.546731	0.469092	0.349906	0.325114	0.459148	0.507623	0.405021	0.142752	0.410784	0.118782	0.306253	0.427667	0.309949
ENSMUSG00000034311	MGI:108389	Kif4	3	0	0	0	1	0	0	1	1		0.19775	0.346219	0.459899	0.186872	0.271359	0.272966	0.258947	0.333561	0.423297	0.415365	0.548975	0.133181	0.195862	0.205943	0.570995	0.330375	0.424121	0.403994	0.235844	0.417657	0.0641484	0.269044
ENSMUSG00000034442	MGI:1923607	Trmt5	3	0	1	0	0	0	0	1	1		0.537874	0.442935	0.441954	0.235586	0.256963	0.477898	0.366599	0.466304	0.23964	0.0376403	0.0508301	0.547463	0.411848	0.238752	0.812565	0.403454	0.345027	0.610976	0.724455	0.544997	0.135319	0.17052
ENSMUSG00000034674	MGI:108247	Tdg	3	0	0	0	0	0	1	1	1		0.437666	0.272533	0.288884	0.218861	0.168779	0.203386	0.23448	0.248744	0.25551	0.269707	0.25454	0.455619	0.270718	0.33324	0.477142	0.475406	0.318419	0.269439	0.317929	0.384455	0.183792	0.132486
ENSMUSG00000035173	MGI:2445022	A630007B06Rik	3	0	0	1	1	0	0	0	1		0.0283691	0.533108	1.09577	0.589761	0.621605	0.757818	0.736525	0.765135	1.09952	1.06854	0.479513	0.268287	0.641509	0.673358	0.171736	0.264063	-0.0678895	1.06915	0.032521	0.707623	0.747957	0.777377
ENSMUSG00000035299	MGI:1100537	Mid1	3	0	0	0	1	0	1	0	1		-0.0162291	0.732552	0.480937	0.586688	0.634705	0.426716	0.562516	0.38338	0.796027	0.888763	0.420126	0.983549	0.909479	0.750906	0.0182465	0.150598	0.268546	1.1177	0.547788	0.73878	0.674747	0.570411
ENSMUSG00000035399	MGI:1913930	3230401D17Rik	3	0	0	0	0	0	1	1	1		0.506345	0.549953	0.274487	0.252624	0.39691	0.319283	0.343403	0.19796	0.535054	0.485257	-0.0553007	0.890878	0.604203	0.437549	1.02602	0.452685	0.331419	0.7237	1.12396	0.0876498	0.574463	0.522082
ENSMUSG00000035578	MGI:1916957	Iqcg	3	0	1	0	0	0	0	1	1		1.76501	1.57444	0.892249	1.15109	1.4895	1.12461	0.562779	0.26289	1.77	0.917525	0.925334	1.28021	1.15243	0.816097	2.68811	1.61426	0.600773	1.1943	2.37678	0.686259	0.907404	0.417428
ENSMUSG00000035824	MGI:1913266	Tk2	3	0	1	0	0	0	1	0	1		0.692357	0.529151	0.193069	0.293447	0.228846	0.250773	0.129775	0.184803	-0.0401181	0.0114733	0.263036	0.62891	0.342624	0.337123	0.43175	0.5213	0.326641	0.369686	0.777724	0.379561	0.330822	0.169104
ENSMUSG00000036009	MGI:3041259	BC067068	3	0	1	0	0	0	0	1	1		1.74445	1.37262	1.03759	0.717865	0.763219	0.671305	0.445672	0.240411	0.0793617	0.438647	0.853052	0.632971	0.717487	0.646416	1.29674	0.84068	0.841061	0.645341	0.527608	0.790611	0.3151	0.0757368
ENSMUSG00000036158	MGI:1916034	Prickle1	3	0	1	0	0	1	0	1	0		0.795245	0.811717	1.21582	0.543267	0.619079	0.388295	0.620498	0.876598	0.396302	0.603915	-0.0875424	0.201409	0.182788	0.59992	0.816969	1.18226	0.677644	0.636325	0.00291335	0.564897	0.811059	0.859764
ENSMUSG00000036499	MGI:2442192	Eea1	3	0	0	0	1	1	1	0	0		0.0124588	0.352298	1.07533	0.634108	0.464024	0.637379	0.663208	0.4838	1.06522	1.20909	0.661378	0.461825	0.862732	0.905493	0.358806	0.447436	-0.25609	1.07642	-0.290427	0.648457	0.931443	0.876246
ENSMUSG00000036537	MGI:1917192	Rnf113a1	3	0	0	0	0	0	1	1	1		0.896846	0.962297	0.154745	0.460699	0.534815	0.61018	0.196982	0.201325	0.592401	0.0610413	1.0381	0.901111	0.563642	0.975926	0.636963	1.02369	1.19841	0.602185	1.08282	0.457701	0.256593	0.454338
ENSMUSG00000036768	MGI:1098258	Kif15	3	0	1	0	1	0	0	1	0		0.352439	0.583397	0.691486	0.397739	0.359951	0.100657	0.112773	0.159249	0.732713	0.732504	0.784413	0.0705509	0.0662106	0.394085	0.996518	0.945657	0.663768	0.198282	-0.0252777	0.426292	0.294208	0.132599
ENSMUSG00000037086	MGI:1916050	1110059M19Rik	3	0	1	0	0	0	1	0	1		0.741734	0.896642	1.00682	0.574518	1.02158	0.823079	0.666666	0.58388	0.870435	0.952888	0.528217	1.55579	1.6846	0.785556	0.680969	1.02837	0.249665	1.82276	2.05933	1.3715	0.874263	0.894161
ENSMUSG00000037126	MGI:1920978	Psd	3	0	0	1	1	0	0	0	1		0.0474951	0.0250146	-0.233793	0.460508	0.231768	0.715198	0.55936	0.552132	0.639855	0.495527	0.709635	0.13027	0.116894	0.250367	-0.213673	0.241471	0.41015	0.383677	0.401315	0.667923	0.112477	-0.15132
ENSMUSG00000037434	MGI:1345281	Slc30a1	3	0	1	0	0	0	1	1	0		0.61678	0.40906	0.377033	0.470144	0.449626	0.413867	0.345661	0.243166	0.582844	0.302127	0.313069	0.657836	0.379443	0.382961	0.801031	0.235973	0.294546	0.33901	0.0643701	0.244474	0.387568	0.433283
ENSMUSG00000037808	MGI:1920076	Fam76b	3	0	1	0	1	0	0	1	0		0.830322	0.589518	1.14375	0.697144	0.669572	0.628098	0.308043	0.378046	1.08252	1.02938	0.320436	0.379005	0.464055	0.32616	0.934125	0.602689	0.0580063	0.726832	0.283366	0.401019	0.578539	0.465776
ENSMUSG00000038510	MGI:1914489	Rpf2	3	0	1	0	0	0	0	1	1		1.11148	0.787735	0.435156	0.533977	0.606745	-0.0059954	0.109412	0.213564	0.486201	0.418646	0.395119	0.670923	0.438332	0.324798	1.24001	0.802454	0.900402	0.641459	1.37734	0.412758	0.370053	0.105075
ENSMUSG00000038544	MGI:1913459	1110054O05Rik	3	0	1	0	0	0	1	1	0		0.571182	0.496718	0.481787	0.379504	0.410617	0.387273	0.347533	0.365795	0.380985	0.412368	0.0721455	0.438831	0.49221	0.287945	0.662005	0.707819	0.519598	0.270639	0.455965	0.129884	0.462639	0.228707
ENSMUSG00000038546	MGI:1928741	Ranbp9	3	0	1	0	0	0	0	1	1		0.38292	0.601187	0.466812	0.221049	0.325073	0.184102	0.238322	0.0588481	0.553045	0.541487	0.111013	0.47351	0.323151	0.180441	0.595685	0.402544	0.265723	0.400032	0.540886	0.271101	0.551914	0.296754
ENSMUSG00000038909	MGI:2182799	Myst2	3	0	0	0	0	1	1	0	1		-0.252294	0.332245	0.638223	0.426107	0.477671	0.568321	0.628583	0.535482	0.629927	0.694562	0.288978	0.655179	0.54618	0.572001	0.483533	0.271172	0.273761	0.758702	0.389795	0.577212	0.663735	0.771376
ENSMUSG00000039048	MGI:2446262	Foxred1	3	1	0	0	0	0	0	1	1		0.473671	0.350589	0.280889	0.604234	0.487992	0.387358	0.233351	0.424927	0.291304	0.152175	0.568658	0.346779	0.33668	0.315399	0.514196	0.468679	0.653358	0.298208	0.510906	0.444954	0.316176	0.193736
ENSMUSG00000039068	MGI:1920453	Zzz3	3	0	1	0	1	0	0	0	1		0.368222	0.317754	0.662068	0.393901	0.363795	0.36589	0.440975	0.382778	0.537249	0.576495	0.294849	0.18288	0.275589	0.325903	0.471877	0.281421	0.273011	0.64423	0.254403	0.469843	0.494127	0.398033
ENSMUSG00000039103	MGI:1916060	Nexn	3	0	1	0	0	0	1	1	0		0.840001	0.909108	1.06542	0.501551	0.776001	0.15374	0.197299	0.384069	0.648351	0.479664	0.523598	0.813472	0.564286	0.652371	1.11001	0.917164	0.719991	0.488418	0.552826	0.310777	0.141739	0.293857
ENSMUSG00000039182	MGI:2145422	AW209491	3	0	1	0	0	0	1	0	1		0.788366	0.715775	0.617916	0.697704	0.506957	0.651781	0.278272	0.494465	0.328333	0.290342	0.80242	0.91851	0.58098	0.674299	0.595931	0.319888	0.382461	0.865345	0.635807	0.914579	0.609434	0.56516
ENSMUSG00000039384	MGI:1927070	Dusp10	3	0	0	0	0	0	1	1	1		0.216494	0.163815	-0.0357779	0.181476	0.235167	0.219837	0.16745	-0.0548592	0.747171	0.523769	-0.0878078	0.973803	0.868863	0.631624	1.0899	1.14673	0.374574	0.639761	0.970783	0.253606	0.203387	0.313208
ENSMUSG00000039478	MGI:1925756	Efha2	3	0	1	0	1	0	1	0	0		0.742119	0.453943	0.952746	0.585566	0.494374	0.709598	0.73405	0.789556	1.05387	1.02689	0.907282	0.621486	0.881581	0.964269	0.724227	0.623871	0.341674	1.02693	-0.318697	0.691505	0.545972	0.539572
ENSMUSG00000039512	MGI:3041238	Uhrf1bp1	3	0	0	1	1	0	1	0	0		-0.142348	0.234992	0.892314	0.418721	0.336917	0.729556	0.763907	0.809206	0.750804	0.978844	0.905358	0.448932	0.585947	0.873815	-0.313235	-0.0273652	0.0389954	0.798154	-0.251839	0.773532	0.538829	0.610324
ENSMUSG00000039633	MGI:3609241	Lonrf1	3	1	0	0	0	0	1	0	1		0.13251	0.185952	0.399067	0.904866	0.497464	0.56088	0.329724	0.245115	0.238672	0.457407	0.626097	0.770079	0.766884	0.935017	0.486297	0.376346	0.182066	0.727028	0.221698	0.604497	0.497235	0.308738
ENSMUSG00000039701	MGI:2139607	Usp53	3	0	0	0	1	1	1	0	0		0.0686548	0.475506	1.35964	0.438995	0.454105	0.918788	1.12906	0.985905	1.3379	1.28064	0.763897	0.717083	1.21781	1.331	0.289721	0.284336	0.143755	1.10397	-0.793063	1.16504	1.22617	1.19041
ENSMUSG00000039753	MGI:2152883	Fbxl5	3	0	1	0	0	0	1	1	0		0.599499	0.612716	0.523387	0.353948	0.291178	0.343113	0.22655	0.197111	0.6665	0.432702	0.29925	0.566273	0.504638	0.283556	0.799192	0.373777	0.0819252	0.421144	0.240045	0.148846	0.585506	0.242285
ENSMUSG00000039789	MGI:1918313	Zfp597	3	0	0	0	1	0	0	1	1		0.565281	0.341495	0.742931	0.436805	0.533747	0.694363	0.498548	0.294374	1.03245	0.695262	0.29195	0.532694	0.592791	0.493892	1.07933	0.709684	0.0269907	0.870274	0.392859	0.364671	0.474781	0.159378
ENSMUSG00000039826	MGI:2442186	Trub2	3	0	1	0	1	0	0	1	0		0.87051	0.540429	0.271545	0.434176	0.235485	0.533174	0.436859	0.43213	0.443008	0.525912	0.87946	0.419482	0.510179	0.453871	0.908547	0.54545	0.925348	0.151937	0.419318	0.331084	0.178967	0.0593842
ENSMUSG00000039831	MGI:2443818	Arhgap29	3	0	0	0	1	1	1	0	0		0.0327247	0.370049	1.05553	0.782659	0.67581	0.870992	0.82501	0.634594	1.08445	1.02765	0.553003	0.498199	0.981498	0.987539	0.39761	0.460773	0.0349392	1.18613	-0.373173	0.819718	1.02371	0.967376
ENSMUSG00000039850	MGI:2444688	A730011L01Rik	3	0	0	0	1	0	1	0	1		0.153583	0.39854	0.12848	0.486589	0.329425	0.519592	0.434366	0.490504	0.439038	0.467874	0.636797	0.53686	0.387697	0.591063	0.0141911	0.183298	0.36726	0.825772	0.486527	0.7926	0.292996	0.512241
ENSMUSG00000039910	MGI:1306784	Cited2	3	0	0	0	0	0	1	1	1		0.330962	0.413134	0.409011	0.318568	0.652439	0.251021	0.351447	0.338078	0.274982	0.264184	-0.119655	0.703716	0.563082	0.426416	0.553531	0.646164	0.239305	0.383167	0.84762	0.405572	0.450497	0.543009
ENSMUSG00000039934	MGI:2442259	Pion	3	0	0	0	1	1	0	0	1		-0.103918	0.196696	0.405578	0.366566	0.800987	0.402155	0.482705	0.416856	1.2761	0.909396	0.946145	0.222447	0.495166	0.447062	-0.271965	-0.27865	-0.000984883	1.30223	0.963731	0.876139	0.909165	0.838973
ENSMUSG00000039989	MGI:1195985	Cbx4	3	1	0	0	0	0	1	1	0		0.175818	-0.0456158	0.298161	0.516246	0.529773	0.0656268	0.326212	0.0168592	0.0384119	0.115939	0.322662	0.540024	0.674159	0.653586	0.391672	0.571372	0.491345	0.242899	0.234285	0.376396	0.273998	0.0748756
ENSMUSG00000040025	MGI:2444233	Ythdf2	3	0	0	0	0	0	1	1	1		0.353411	0.456475	0.312464	0.401619	0.400841	0.374025	0.258038	0.289792	0.493569	0.56716	0.14571	0.584027	0.525632	0.308605	0.723493	0.525468	0.303038	0.555251	0.624537	0.263934	0.408479	0.388594
ENSMUSG00000040026	MGI:98223	Saa3	3	1	0	0	0	0	1	0	1		0.93125	0.517279	0.0769984	0.936354	1.80585	-0.324376	-0.0293309	-0.0739142	0.619126	0.668611	1.53172	1.46579	1.3388	1.56417	-0.548318	-1.41507	-0.91552	1.43628	1.99967	2.34067	0.650359	0.688986
ENSMUSG00000040473	MGI:2443778	A330021E22Rik	3	0	1	0	0	0	0	1	1		1.05211	0.810088	0.837884	0.224034	0.2736	0.46369	0.708395	0.0784335	0.766674	0.473119	0.325749	0.488036	0.452371	0.428656	0.939862	0.794589	0.66579	0.64778	0.448784	0.664561	0.789765	0.554802
ENSMUSG00000040584	MGI:97570	Abcb1a	3	0	0	0	1	0	1	0	1		-0.0515586	-0.190659	0.325342	0.244398	0.0792374	0.234223	0.366567	0.473923	0.742736	0.761704	0.738149	0.503558	0.713193	0.735748	0.426922	0.562834	0.319914	0.673119	0.337958	0.716964	0.0207946	-0.313614
ENSMUSG00000041084	MGI:1913607	Ostc	3	0	1	0	0	0	0	1	1		1.13834	1.04144	0.557415	0.693338	0.714616	0.421214	0.304566	0.241492	0.57764	0.521841	0.280153	0.655866	0.41203	0.150115	1.30899	0.929096	0.674167	0.717547	1.43319	0.229156	0.714057	0.456024
ENSMUSG00000041168	MGI:1921392	Lonp1	3	0	0	0	1	0	1	1	0		0.51188	0.581439	0.283352	0.527025	0.417531	0.511325	0.409181	0.609219	0.493261	0.363647	1.39543	0.65592	0.547697	0.86609	0.361035	0.549167	1.02203	0.224827	0.376758	0.849728	0.175508	0.240508
ENSMUSG00000041347	MGI:88144	Bdkrb1	3	0	0	0	1	0	1	0	1		0.137961	0.922264	0.194878	0.921359	0.999576	0.409429	0.78077	0.871952	0.81689	1.05882	0.806394	0.739157	0.520519	0.555064	0.224395	-0.967781	0.75116	1.28401	1.34147	0.935751	-1.00607	-0.366783
ENSMUSG00000041671	MGI:2676395	Pyroxd1	3	0	1	0	0	0	0	1	1		0.473799	0.62847	0.599388	0.459201	0.423514	0.184064	0.291092	0.141256	0.583515	0.496759	0.172691	0.332368	0.309805	0.430798	0.771911	0.632347	0.582801	0.698731	0.813875	0.119452	0.420089	0.318047
ENSMUSG00000041781	MGI:1861601	Cpsf2	3	0	0	0	1	0	1	1	0		0.171144	0.159293	0.333953	0.315525	0.249881	0.244545	0.300713	0.219182	0.413293	0.367714	0.53841	0.341069	0.312206	0.489869	0.388316	0.478165	0.391128	0.344218	0.0355606	0.418428	0.147183	0.157395
ENSMUSG00000041975	MGI:2385142	Mettl8	3	0	1	0	0	0	0	1	1		0.856032	1.15215	0.746826	0.561234	0.61749	0.279457	0.255871	0.282996	0.300863	-0.187994	-0.213359	0.412187	0.338191	0.413956	0.766797	0.909796	0.664709	0.339448	0.717767	0.385333	0.300644	0.286017
ENSMUSG00000043190	MGI:2145198	Rfesd	3	0	0	0	0	0	1	1	1		0.975109	0.500725	0.221446	0.391609	0.547068	0.216245	0.533571	0.405913	0.225729	0.157891	0.0952046	1.14825	0.917029	0.629895	1.17209	0.967334	0.415553	0.743069	1.22735	0.654233	0.811874	0.476048
ENSMUSG00000043284	MGI:2144726	Tmem11	3	0	0	0	0	0	1	1	1		0.276429	0.19159	0.0664216	0.220316	0.433511	-0.0233004	0.276928	0.145365	0.0324993	0.107264	0.317585	0.556621	0.465741	0.422447	0.435346	0.609701	0.416076	0.216269	0.878668	0.191379	0.0240202	0.230624
ENSMUSG00000044150	MGI:2685992	A830080D01Rik	3	0	0	0	1	1	1	0	0		0.491871	0.411596	0.758924	0.696505	0.749057	0.616144	0.579859	0.436028	1.2905	1.31682	0.432295	0.646572	0.490893	0.586115	0.673607	0.584313	0.130219	0.817325	0.288857	0.168222	0.934227	0.84393
ENSMUSG00000045409	MGI:1890659	Trim39	3	0	0	0	1	0	1	1	0		0.236925	0.280887	0.442958	0.588151	0.493885	0.469964	0.379087	0.53665	0.455379	0.652491	0.841156	0.388894	0.317603	0.612061	0.32775	0.39794	0.747904	0.315157	0.167038	0.62832	0.348979	0.349088
ENSMUSG00000045466	MGI:2141515	Zfp956	3	1	0	0	1	0	1	0	0		0.277888	0.178076	0.306305	0.91223	0.915537	0.297424	0.429917	0.562731	0.586708	0.276002	0.626264	0.505432	0.500037	0.444371	0.272205	0.271273	0.421832	0.100562	0.367779	0.592264	0.210451	0.357195
ENSMUSG00000045868	MGI:1921808	Gvin1	3	0	0	0	1	0	1	0	1		0.0880214	0.542079	1.0671	0.393026	0.297539	0.433877	0.884889	0.3386	1.7076	1.53719	0.570242	0.791199	1.36315	1.26137	-0.292894	-0.193106	-0.816354	1.90667	0.404913	1.06236	0.787812	0.978018
ENSMUSG00000046269	MGI:1859645	Usp27x	3	0	0	1	0	0	1	0	1		-0.0086481	-0.0183888	0.282003	0.229784	0.473066	0.837616	0.793203	0.769386	0.394699	0.324426	0.48171	1.0927	0.710855	1.11139	0.292411	0.4083	0.424699	0.901014	0.0132053	0.777533	0.0926057	0.361023
ENSMUSG00000046352	MGI:95720	Gjb2	3	0	0	0	0	0	1	1	1		0.0915605	-0.0292606	0.567852	0.44848	0.534349	0.355756	0.647238	0.0501235	0.448846	0.775778	0.0642555	0.737445	0.800429	0.738677	0.735933	0.730395	0.443865	1.00873	0.85441	0.511664	0.545226	0.338876
ENSMUSG00000046603	MGI:1196217	D9Ertd402e	3	0	0	0	0	1	0	1	1		0.0997891	0.667144	0.56539	0.477827	0.61688	0.568686	0.342401	0.382337	0.660881	0.718396	-0.000849531	0.623522	0.481747	0.246765	0.970544	0.527727	0.558463	0.754011	0.708652	0.316825	1.05741	0.873355
ENSMUSG00000046909	MGI:1915800	1110002N22Rik	3	0	0	0	0	0	1	1	1		0.803346	0.42834	0.317991	0.298407	0.760243	0.383271	0.320903	0.222884	0.368668	0.0730194	0.345192	0.642438	0.53675	0.168964	0.954797	0.329538	0.841274	0.495918	1.20903	0.491251	0.45884	0.436276
ENSMUSG00000048490	MGI:1315213	Nrip1	3	0	0	0	0	1	1	0	1		0.0948602	0.159636	0.907958	0.491802	0.438334	0.652347	0.752999	0.844254	0.914127	1.10402	0.0593627	0.551391	0.936352	1.08305	0.326595	0.0227177	-0.437056	1.3535	0.143785	0.959323	1.0057	1.0632
ENSMUSG00000048495	MGI:1915986	1110034B05Rik	3	0	1	0	0	0	0	1	1		0.990038	0.852953	0.469039	0.645164	0.64344	0.701817	0.555427	0.440547	0.514932	0.755098	0.414617	0.769941	0.303817	0.306457	1.35226	0.994487	0.356517	1.00334	1.68844	0.623566	0.444196	0.326973
ENSMUSG00000049047	MGI:1918953	Armcx3	3	0	1	0	1	0	0	1	0		0.341558	0.434255	0.485747	0.349138	0.410262	0.139722	0.288064	0.0675271	0.462828	0.455518	0.436942	0.275815	0.0616315	0.219426	0.545712	0.264755	0.502526	0.286423	0.166075	0.0935488	0.281913	0.192779
ENSMUSG00000049878	MGI:1924705	Rlf	3	0	0	0	1	0	1	0	1		0.194825	0.489461	0.8955	0.469639	0.447436	0.716763	0.660905	0.548107	0.938163	0.988557	0.228313	0.504923	0.697946	0.624313	0.366226	0.370211	0.0872247	1.03696	0.0661719	0.474527	0.816122	0.692469
ENSMUSG00000049907	MGI:1916189	Rasl11b	3	0	0	0	0	0	1	1	1		0.493461	0.467203	0.303989	0.354346	0.450764	0.108957	0.343621	0.552162	0.210059	0.428129	0.74097	0.817654	0.894192	0.646319	0.855213	0.74422	0.903276	0.449111	0.769076	0.519382	0.325549	0.454499
ENSMUSG00000050312	MGI:2146565	Nsun3	3	0	0	0	1	0	1	0	1		0.620472	0.506877	0.931132	0.722434	0.755418	0.457748	0.43735	0.466503	1.03633	1.01606	0.263506	1.45246	0.750011	0.751779	1.1105	0.856281	0.64745	1.15537	0.253914	0.571307	1.08052	0.512592
ENSMUSG00000051412	No associated gene	Vamp7	3	0	1	0	1	0	0	1	0		1.22235	1.02896	0.969679	0.777975	0.720085	0.574751	0.478482	0.115604	1.19947	1.05634	0.252031	0.976881	0.658124	0.384443	1.43804	1.03491	0.218683	0.97111	0.790964	0.195198	0.800412	0.117272
ENSMUSG00000051499	MGI:3026883	Zfp786	3	1	1	1	0	0	0	0	0		0.644219	0.685043	1.08802	1.26216	1.22586	1.13171	0.886087	1.27209	0.614956	0.436938	0.484447	0.485125	0.407644	0.411054	0.472122	0.450939	0.72542	0.431601	0.35727	0.212312	1.21994	0.561898
ENSMUSG00000051977	MGI:2384854	Prdm9	3	0	1	0	0	0	1	0	1		0.318527	0.955592	1.55796	0.411496	1.03743	1.08356	0.767413	0.771656	0.532106	0.697939	0.409276	1.15435	0.158304	0.992018	-0.275339	-0.0163046	0.332089	0.95091	0.349001	1.14365	0.0214794	0.549906
ENSMUSG00000052271	MGI:891976	Bhlha15	3	0	0	1	0	1	0	0	1		0.828393	0.793559	0.614603	0.972765	1.07861	1.25543	1.43461	0.779324	0.100013	0.343174	0.806977	0.938469	-0.282206	0.668605	0.893962	0.695452	1.195	0.968388	0.986447	0.931116	1.7908	1.78297
ENSMUSG00000052565	MGI:107502	Hist1h1d	3	0	0	0	0	1	1	1	0		0.0656284	0.441074	-0.153571	0.789826	0.657588	0.435483	0.220316	-0.0190751	0.662433	0.377317	0.668117	1.08839	1.04194	1.07192	1.49575	0.75597	0.811494	-0.101466	0.0349248	0.00550907	0.705002	1.10092
ENSMUSG00000052726	MGI:3036273	Kcnt2	3	0	0	0	0	1	1	0	1		0.207068	-0.204654	0.0856241	0.848814	1.12428	0.714204	0.628178	0.631618	0.634561	0.648538	0.717794	0.60354	0.952291	0.811202	0.31554	0.551938	-0.41679	1.55072	0.794821	0.969908	1.29681	1.04592
ENSMUSG00000053199	MGI:2445175	Arhgap20	3	0	0	0	1	0	1	0	1		0.776921	-0.498435	1.14276	1.01167	0.933432	1.14947	1.30358	1.1712	1.96569	1.77852	0.406654	1.38069	1.67247	1.70732	0.808056	0.378658	0.478779	2.29685	-0.288866	1.11321	1.37413	1.30068
ENSMUSG00000053641	MGI:2142979	Dennd4a	3	0	0	0	1	0	1	0	1		0.0654588	0.500599	0.954646	0.609975	0.606994	0.782932	0.655422	0.7377	1.23746	1.20087	0.466006	0.658816	0.924741	0.939389	0.232828	0.211356	-0.284987	1.46282	0.273006	1.06212	0.91382	0.797966
ENSMUSG00000055994	MGI:2429397	Nod2	3	0	1	0	0	0	1	0	1		0.875267	1.32722	0.501019	0.277529	0.560589	0.972741	0.16466	0.805718	1.14108	0.0974676	0.0718027	1.49013	1.6169	1.76788	-0.0224642	-1.16406	0.11341	1.38129	0.728954	1.54621	0.229801	0.552903
ENSMUSG00000056220	MGI:1195256	Pla2g4a	3	0	1	0	0	0	1	1	0		0.503268	0.396125	0.474873	0.34453	0.385536	0.246139	0.134322	0.204096	0.454954	0.433239	0.268777	0.488651	0.396698	0.358255	0.65305	0.432844	0.155661	0.426397	0.0896934	0.163278	0.369917	0.237034
ENSMUSG00000057691	MGI:1916478	Zfp746	3	0	0	1	1	0	0	1	0		0.100397	0.155193	0.315392	0.43833	0.279786	0.418671	0.497344	0.618874	0.241644	0.426694	0.700073	0.34718	0.364934	0.356583	0.583815	0.625322	0.526906	0.363699	-0.128839	0.475575	0.472563	0.490352
ENSMUSG00000057835	MGI:1345189	Zfp119a	3	0	1	0	0	0	0	1	1		0.984803	1.41281	1.65902	0.175059	0.554165	0.591097	0.589136	0.777565	0.724294	0.936361	0.56739	0.469771	0.359788	0.703161	1.65722	0.858397	1.29476	1.56747	1.01441	1.10028	0.388672	0.904302
ENSMUSG00000058447	MGI:1890753	Zfp82	3	0	0	0	0	1	0	1	1		0.473351	0.0418039	0.331971	0.634713	0.67329	0.279684	0.482686	0.520768	0.420013	0.018943	0.702641	0.150048	-0.0741709	-0.0208575	1.34004	0.918913	0.894194	0.765293	1.26369	0.665213	0.734848	0.776013
ENSMUSG00000059475	MGI:1920248	Zfp426	3	0	0	1	1	0	0	0	1		0.312309	0.30907	0.539552	0.528397	0.426966	0.595711	0.618159	0.583493	0.755937	0.662257	0.223114	0.258028	0.316949	0.121751	0.500988	0.250524	0.36629	0.754987	0.309557	0.393747	0.533177	0.471266
ENSMUSG00000059486	MGI:2384811	Kbtbd2	3	0	1	0	1	0	0	0	1		0.47977	0.465048	0.569323	0.315029	0.265804	0.461183	0.290592	0.285489	0.732486	0.69224	0.351239	0.332362	0.348186	0.216894	0.628771	0.404797	0.0168098	0.770549	0.339	0.210376	0.448053	0.328764
ENSMUSG00000059834	MGI:1914411	Sclt1	3	1	0	0	0	0	0	1	1		0.672323	0.828471	0.393797	0.859882	0.828073	0.500562	0.382146	0.435356	0.201988	0.134098	0.266721	0.782315	0.630141	0.0685123	0.996151	0.978426	0.790751	0.793496	0.716057	0.264526	0.462204	0.262452
ENSMUSG00000059920	MGI:1914859	4930453N24Rik	3	0	1	0	0	0	0	1	1		0.94414	0.592901	0.501981	0.229587	0.293568	0.136336	0.253265	-0.0738826	0.204537	0.341173	-0.112632	0.300836	0.312398	0.164437	0.859022	0.569664	0.303569	0.458696	1.06795	0.158563	0.508131	0.379441
ENSMUSG00000060519	MGI:1353652	Tor3a	3	0	0	0	0	1	1	0	1		0.302852	0.417459	0.257539	0.413559	0.110733	0.607232	0.491687	0.424768	-0.117861	-0.13925	0.305467	0.591248	0.563161	0.639147	0.0552412	0.154108	0.333821	0.44791	0.175929	0.59339	0.580444	0.608324
ENSMUSG00000061136	MGI:1860512	Prpf40a	3	0	1	0	1	0	0	1	0		0.632649	0.549078	0.810493	0.519813	0.532909	0.372955	0.301206	0.186686	0.668326	0.674732	0.402031	0.259734	0.466298	0.383724	0.798466	0.764593	0.269589	0.505942	-0.0463439	0.351382	0.531151	0.307052
ENSMUSG00000061654	No associated gene	Spry3	3	0	1	0	0	1	1	0	0		1.32772	1.7627	1.45053	0.225522	0.354174	0.681633	0.712157	-0.395315	0.817414	1.14032	-0.466379	1.5671	1.60767	1.15422	0.574596	0.931043	-0.278159	0.935859	0.516029	0.59832	1.30463	1.32064
ENSMUSG00000063245	MGI:3713585	2610036A22Rik	3	0	1	0	0	0	1	0	1		1.2834	0.858132	0.9261	0.488269	0.681338	0.620733	0.451726	0.508909	0.470503	0.666755	0.425891	0.558058	0.692412	0.60297	1.07807	0.604472	0.0583466	1.33349	0.540977	0.469045	0.589773	0.443813
ENSMUSG00000063972	MGI:1352459	Nr6a1	3	0	0	0	1	1	0	0	1		0.148159	0.331745	0.411114	0.490833	0.389148	0.462996	0.149371	-0.0123484	0.907039	0.925739	0.454774	0.44061	0.382143	0.34401	0.307094	-0.000905581	-0.209346	0.835355	0.51548	0.56393	0.676164	0.879506
ENSMUSG00000064289	MGI:107676	Tank	3	0	0	0	0	0	1	1	1		0.700305	0.804305	0.893934	0.741545	0.622281	0.636396	0.619607	0.451871	1.10237	0.960829	-0.154121	1.02488	0.983714	0.415923	1.22182	1.06934	0.232435	1.26096	0.900081	0.120169	1.08426	0.803282
ENSMUSG00000068798	MGI:97852	Rap1a	3	0	1	0	0	0	0	1	1		1.03397	1.04413	0.828602	0.649349	0.709819	0.236715	0.0669605	0.129417	0.525355	0.570732	0.167144	0.830378	0.543966	0.22327	1.04199	0.666886	0.303794	0.606996	0.978056	0.125951	0.525443	0.244936
ENSMUSG00000068882	MGI:98423	Ssb	3	0	1	0	0	0	0	1	1		0.954252	0.704193	0.685686	0.370367	0.609095	0.0210207	0.0478014	0.124857	0.444146	0.434717	0.561535	0.38562	0.35632	0.357258	0.924548	0.824064	0.704158	0.472327	0.504238	0.428391	0.340548	0.286469
ENSMUSG00000069495	MGI:1278321	Epc2	3	0	0	0	1	1	1	0	0		0.34122	0.512198	0.903062	0.651831	0.698402	0.572589	0.65602	0.473196	0.940991	0.969237	0.146969	0.826861	0.846972	0.84591	0.747442	0.721825	0.212317	0.869793	0.422041	0.291131	1.00986	0.833203
ENSMUSG00000071266	MGI:1921399	Zfp946	3	0	1	0	1	0	0	1	0		1.33344	1.18683	1.12651	0.785997	0.884033	0.748058	0.458712	0.306047	1.29437	1.1305	0.396009	0.839088	0.659181	-0.0279324	1.30237	0.357288	0.671574	0.99163	0.716173	0.22318	0.914877	0.587836
ENSMUSG00000071645	MGI:1917294	Tut1	3	0	0	0	0	0	1	1	1		0.0794292	0.233436	0.183941	0.459935	0.298607	0.28441	0.378665	0.32632	0.272963	0.149728	0.763897	0.350487	0.522832	0.532318	0.699268	0.773697	0.944797	0.419603	0.302148	0.70188	0.452026	0.295694
ENSMUSG00000071856	MGI:96930	Mcc	3	0	0	1	1	0	1	0	0		-0.156596	0.272345	0.43681	0.356833	0.223732	1.12023	0.488496	0.755322	1.09852	0.917472	0.106762	0.570883	0.956904	0.754103	0.416747	0.202659	-0.301768	0.842678	0.195198	0.323158	0.524609	0.448793
ENSMUSG00000072258	MGI:109578	CAAA01083517.1.42631.2	3	0	0	0	1	0	1	0	1		0.659126	0.599588	0.763998	0.747462	0.747948	0.399384	0.536094	0.627509	0.685605	1.12885	1.61541	0.688239	0.661348	0.879358	0.446958	0.670262	0.743832	0.763327	0.412895	0.879414	0.339259	0.512892
ENSMUSG00000072704	MGI:1914379	2700089E24Rik	3	0	1	0	0	0	1	1	0		0.862223	0.548787	0.465901	0.393177	0.496116	0.273977	0.0369937	0.0538232	0.285332	0.310179	-0.0101466	0.781098	0.629303	0.565806	0.808532	0.581888	0.0752285	0.442381	0.564108	0.178637	0.619209	0.399457
ENSMUSG00000072969	MGI:2148026	Armcx5	3	0	1	0	0	0	1	1	0		0.759906	0.518205	0.652289	0.554671	0.374189	0.569835	0.397077	0.42865	0.58392	0.739806	-0.00323889	0.722696	0.838969	0.672313	0.942927	0.907823	0.222715	0.740883	0.448935	0.382966	0.814681	0.493592
ENSMUSG00000073725	MGI:1915671	Lmbrd1	3	0	1	0	0	0	1	0	1		0.50327	0.462991	0.507837	0.419024	0.43237	0.418607	0.261019	0.303091	0.525728	0.502552	0.15656	0.766229	0.72785	0.717839	0.64837	0.333557	0.069616	0.610762	0.675501	0.219901	0.463055	0.307653
ENSMUSG00000075054	MGI:1914258	1600012F09Rik	3	0	1	0	0	0	0	1	1		0.697581	0.564803	0.517901	0.352763	0.324103	0.146055	0.279979	0.226552	0.355162	0.321867	0.0733261	0.458391	0.449178	0.295779	1.02857	0.586687	0.411053	0.619138	0.76508	0.181151	0.613836	0.378866
ENSMUSG00000078349	MGI:2140540	AW011738	3	0	0	1	0	1	0	0	1		0.187936	-0.192154	0.522833	0.981121	0.847144	1.18901	1.07675	0.789527	0.396006	0.215547	0.419868	-0.957178	-0.104369	-0.382708	1.01417	1.11341	0.750879	1.38435	1.57327	1.78366	0.737689	1.24279
ENSMUSG00000078994	MGI:1920057	Zfp429	3	0	0	0	0	1	1	0	1		-0.467803	-0.0478602	-0.344013	0.533262	0.84892	1.12345	0.693391	0.544164	0.666424	0.866315	0.0789831	1.29852	1.27098	0.99737	0.967997	0.769488	-0.36344	1.17289	1.58167	0.811471	1.46319	1.59748
ENSMUSG00000085148	MGI:1914348	2210403K04Rik	3	0	0	0	0	0	1	1	1		0.716534	0.392068	0.224267	0.23471	0.315322	0.0350814	0.104125	0.121067	0.176713	0.220163	-0.0300222	0.596791	0.491005	0.102548	0.749178	0.603127	0.306643	0.372068	0.720455	0.343174	0.109424	-0.00915899
ENSMUSG00000090000	MGI:1913441	Ier3ip1	3	0	1	0	0	0	0	1	1		1.54314	1.04474	0.804058	0.682094	0.837861	0.152824	0.157808	-0.010098	0.753736	0.653518	0.0868771	0.866876	0.677082	0.409035	1.54052	1.03685	0.78744	0.632504	1.33701	0.02086	0.277708	0.252922
ENSMUSG00000090659	MGI:1920208	Zfp493	3	0	0	0	1	1	1	0	0		-0.0130265	1.17621	1.12958	0.285473	0.686931	1.18506	0.574343	0.650458	1.64033	1.10347	1.03125	1.33191	1.47799	0.915722	1.07805	-0.0981577	0.0522477	0.526002	1.01637	-0.582043	1.24752	1.35523
ENSMUSG00000000838	MGI:95564	Fmr1	2	0	1	0	1	0	0	0	0		0.879766	0.774603	0.990925	0.567926	0.488905	0.388702	0.277306	0.211062	0.932387	1.03502	0.273101	0.398747	0.489659	0.363683	0.59026	0.4756	-0.255904	0.722989	0.208873	0.264045	0.58219	0.27253
ENSMUSG00000001053	MGI:2442218	N4bp3	2	0	0	0	1	0	0	0	1		0.860268	0.0311869	0.425844	0.700251	0.703385	1.27682	0.612699	0.887916	0.801676	0.306013	1.30486	0.695015	0.755284	1.0092	0.0607584	0.280256	-0.373538	0.97156	0.810181	1.16558	0.58052	0.774556
ENSMUSG00000001558	MGI:2181067	Klhl10	2	0	0	0	0	0	0	1	1		1.33498	1.26055	0.397362	0.908647	0.680424	0.314342	0.097494	-0.474665	1.19023	1.03899	-0.199813	1.26894	0.42736	-0.000133884	2.06262	1.43007	0.63146	1.25829	1.94416	0.0482925	0.82025	0.369503
ENSMUSG00000001630	MGI:1922250	Stk38l	2	0	0	0	0	0	1	1	0		0.278341	0.243577	0.100071	0.170975	0.129133	0.256606	0.156765	0.125204	0.299417	0.184956	0.151425	0.417098	0.332191	0.471453	0.632818	0.265796	0.285488	0.296794	0.160933	0.252817	-0.127504	-0.00217815
ENSMUSG00000002083	MGI:2181667	Bbc3	2	0	0	0	0	0	0	1	1		0.537285	0.522207	-0.0366843	0.53605	0.117971	-0.0955911	-0.0940287	0.0716693	-0.0292678	0.215271	0.422025	0.728832	0.466637	0.500776	0.457175	0.822124	0.455434	0.391492	0.780087	0.292756	-0.172279	-0.136216
ENSMUSG00000003929	MGI:1890752	Zfp81	2	0	0	0	1	0	1	0	0		0.406963	0.428585	0.706149	0.985069	0.709165	0.957929	0.850333	0.572353	1.26473	0.981531	-0.103855	0.588238	0.941678	0.41587	0.887901	0.784813	0.464128	1.09358	0.403316	0.301195	0.79705	0.539251
ENSMUSG00000004018	MGI:1914280	Fancl	2	0	1	0	0	0	0	0	1		0.751393	0.918311	0.730251	0.641527	0.628873	0.11121	0.192959	-0.0725645	0.48523	-0.220037	0.23052	0.290208	0.488923	0.314416	0.689647	0.223838	0.433937	0.669789	0.533125	0.422103	0.255895	0.18694
ENSMUSG00000004364	MGI:1347360	Cul3	2	0	1	0	0	0	0	0	1		0.480801	0.638051	0.759952	0.54761	0.599084	0.326499	0.261875	0.16719	0.7606	0.684993	-0.018169	0.55746	0.421038	0.292554	0.86652	0.563271	0.143937	0.812949	0.64228	0.18381	0.533682	0.498825
ENSMUSG00000004446	MGI:108093	Bid	2	0	0	1	0	0	0	0	1		-0.0110392	-0.194304	-0.131427	0.355446	0.353236	0.535127	0.549873	0.50795	0.275646	0.116603	-0.0422182	0.370233	0.303278	0.088844	0.3557	0.12638	0.092748	0.376588	0.594454	0.191233	0.275941	-0.00556641
ENSMUSG00000004535	MGI:1289308	Tax1bp1	2	0	1	0	0	0	1	0	0		0.419587	0.399745	0.444721	0.239047	0.315669	0.055892	0.105988	0.185096	0.350502	0.309205	0.378226	0.378218	0.320201	0.288919	0.519993	0.337655	0.236374	0.313715	0.193031	0.264368	0.201991	0.190151
ENSMUSG00000006095	MGI:1913661	Tbcb	2	0	0	0	0	0	0	1	1		0.897665	0.384456	0.0360142	0.305303	0.368287	0.190641	0.173394	0.286172	-0.137394	-0.25176	0.481729	0.47493	0.325082	0.417616	0.757361	0.548235	0.940821	0.102458	1.02023	0.459126	0.0730681	0.229939
ENSMUSG00000006411	MGI:1918990	Pvrl4	2	0	0	0	1	0	1	0	0		0.518339	0.549177	0.384278	0.475948	0.114084	0.0682135	0.236777	0.116359	0.938726	0.633307	1.29347	0.864501	0.62501	1.06069	0.965273	0.156947	0.70952	0.438004	0.176375	0.719404	0.0630364	0.420856
ENSMUSG00000006586	MGI:104793	Runx1t1	2	0	1	0	1	0	0	0	0		0.578691	0.543918	1.33628	0.762067	0.763412	0.737638	0.640341	0.834356	0.982005	1.40981	0.269441	0.346587	0.584311	0.268834	0.978027	0.989328	0.0351385	0.86926	0.145402	0.270375	0.817311	0.667178
ENSMUSG00000006599	MGI:1277216	Gtf2h1	2	0	0	0	0	0	1	1	0		0.424236	0.418835	0.356602	0.313841	0.253776	0.177578	0.175396	0.0323487	0.312015	0.431079	0.129597	0.451536	0.422455	0.211695	0.695665	0.518583	0.304291	0.524682	0.38473	0.141393	0.382756	0.226501
ENSMUSG00000006678	MGI:99660	Pola1	2	0	0	0	1	0	0	1	0		0.255283	0.061118	0.335307	0.29659	0.186257	0.26248	0.227046	0.120442	0.617385	0.717959	0.53339	0.149234	0.466743	0.390388	0.825218	0.548612	0.397398	0.489687	-0.346011	0.326738	0.267228	0.178675
ENSMUSG00000008035	MGI:1915291	Mid1ip1	2	0	0	0	0	0	1	1	0		0.577176	0.286248	0.143254	0.394627	0.249483	0.0697398	0.171221	0.0943301	-0.0207405	0.01548	0.570357	0.473939	0.511464	0.574952	0.460014	0.701152	0.486224	0.00118358	0.470325	0.310664	0.0236759	0.219582
ENSMUSG00000008333	MGI:104805	Snrpb2	2	0	1	0	0	0	0	1	0		1.1386	0.840198	0.621164	0.230919	0.611951	-0.175039	-0.104796	-0.202682	0.280773	0.304835	-0.00941473	0.277949	0.171843	0.0946517	1.12568	0.892939	0.756273	0.141251	1.10457	-0.0404897	0.285973	0.180627
ENSMUSG00000008489	MGI:1100887	Elavl2	2	0	0	0	0	0	0	1	1		0.760276	1.01449	1.16983	1.27188	0.926969	0.572537	0.420477	-0.263304	1.24536	1.3488	0.448532	0.240042	0.471389	0.106748	1.7745	1.44215	0.278107	1.63117	0.963003	0.141433	1.31748	0.825284
ENSMUSG00000008575	MGI:103188	Nfib	2	0	0	0	0	0	1	0	1		0.562409	0.34954	0.475525	0.425449	0.32377	0.463619	0.200183	0.368819	0.668605	0.684005	-0.157766	0.820371	0.743121	0.427988	0.354327	0.13764	-0.46071	1.00801	0.872626	-0.0565862	0.300132	0.179996
ENSMUSG00000008658	MGI:1926224	Rbfox1	2	0	0	0	0	0	1	0	1		-0.243513	0.862409	0.625446	0.914728	0.793276	0.942013	0.77482	0.561761	0.145661	0.0231827	-0.0605216	0.759502	1.14503	0.376363	0.694667	0.588785	0.0993028	1.63633	1.37632	0.506583	0.675299	0.446844
ENSMUSG00000008892	MGI:106922	Vdac3	2	0	1	0	0	0	0	1	0		0.891851	0.625195	0.281151	0.293806	0.36735	0.123374	0.0263294	-0.0145558	0.243726	0.209376	0.296366	0.336254	0.0633096	0.068336	0.891432	0.381255	0.554376	0.30345	0.846653	0.0904824	0.164966	0.027944
ENSMUSG00000010554	MGI:1914743	Mettl16	2	0	1	0	0	0	0	1	0		0.461081	0.68418	0.312936	0.418835	0.50579	0.241103	0.181037	0.40641	0.484013	0.413443	0.496024	0.440769	0.256608	0.323096	0.594904	0.554833	0.660279	0.18785	0.142355	0.320456	0.307699	0.248049
ENSMUSG00000014177	MGI:1914760	Fam18b	2	0	1	0	0	0	0	1	0		0.775697	0.278988	0.415555	0.49188	0.350345	0.322935	0.23136	0.0836866	0.179557	0.0370331	0.129571	0.383026	0.236741	0.138748	0.997259	0.488668	0.367069	0.2986	0.489195	0.109552	0.54703	0.416962
ENSMUSG00000014503	MGI:1858231	Pkd2l2	2	0	0	0	0	0	1	0	1		0.313937	0.218274	0.494887	0.402714	0.488877	0.348286	0.29223	0.200599	0.632493	0.364345	0.106398	0.904925	0.743374	0.34458	0.435369	0.317536	0.278958	0.823222	0.574203	0.548412	0.746382	0.594829
ENSMUSG00000014504	MGI:1913634	Srp19	2	0	1	0	0	0	0	1	0		1.05783	0.789139	0.608339	0.358705	0.848918	0.0762391	0.239321	0.154951	0.336775	0.238961	0.76728	0.615288	0.295656	0.460361	0.872506	0.670732	0.896316	0.117487	0.88936	0.359942	-0.0400698	0.154853
ENSMUSG00000015501	MGI:1338076	Hivep2	2	0	0	0	1	0	1	0	0		-0.124874	0.112597	1.04263	0.308097	0.103614	0.839627	0.88397	0.911919	1.23466	1.32927	0.539966	0.534978	0.936862	1.07783	-0.145279	0.160505	-0.201706	0.950234	-0.372378	0.721372	0.695381	0.68091
ENSMUSG00000015619	MGI:95663	Gata3	2	0	0	0	0	1	1	0	0		0.23125	0.822946	0.338975	-0.452683	0.261933	0.536881	1.13021	0.426221	0.166747	0.270179	0.0508433	1.41948	1.46777	1.04858	0.632837	0.943018	0.466172	0.529392	0.424693	0.142261	1.06611	0.956513
ENSMUSG00000015961	MGI:87948	Adss	2	0	0	0	0	0	1	1	0		0.492556	0.391332	0.39691	0.334787	0.33303	0.209246	0.084326	0.0933357	0.363135	0.307167	0.308627	0.499883	0.406366	0.435555	0.656792	0.406479	0.31889	0.308554	0.446888	0.274668	0.273209	0.230717
ENSMUSG00000016206	MGI:95915	H2-M3	2	1	0	0	0	0	0	1	0		0.974143	0.276227	0.366214	1.03561	1.01253	0.635967	0.354106	0.437148	0.462438	0.559003	0.220057	0.806834	0.315635	0.368096	1.44422	0.872417	1.25621	-0.122029	0.668287	0.556318	0.937139	0.373465
ENSMUSG00000016409	MGI:1914300	Nkap	2	0	1	0	0	0	0	0	1		0.518705	0.489724	0.71826	0.543382	0.528201	0.351946	0.167171	0.246033	0.532937	0.486735	0.278057	0.213386	0.362141	0.0978368	0.452901	0.505001	-0.0400814	0.667951	0.311667	0.441753	0.357109	0.0698694
ENSMUSG00000016831	MGI:1915389	Tox4	2	0	0	0	0	0	1	1	0		-0.020068	0.159415	0.310422	0.216019	0.216133	0.184641	0.249872	0.130128	0.56586	0.390644	0.186288	0.288066	0.511642	0.191388	0.518912	0.488882	0.185945	0.491498	0.350202	0.199803	0.317656	0.239847
ENSMUSG00000017548	MGI:1261758	Suz12	2	0	1	0	1	0	0	0	0		0.594483	0.602985	0.870097	0.548735	0.50699	0.381602	0.280288	0.0983103	0.809792	0.9685	0.391392	0.39927	0.540549	0.373553	0.587246	0.315055	-0.01503	0.812063	0.08915	0.367652	0.643983	0.332444
ENSMUSG00000017767	MGI:1922892	1700020C07Rik	2	0	1	0	0	0	0	1	0		1.57607	1.34574	0.695244	1.09532	0.627195	0.412579	0.22421	0.652983	0.097771	0.115409	0.547987	0.539576	0.621338	0.500054	2.00964	1.75992	1.55763	0.227421	1.52027	0.125027	0.946393	0.397175
ENSMUSG00000017831	MGI:105926	Rab5a	2	0	1	0	0	0	0	1	0		0.712197	0.637371	0.664893	0.46149	0.501109	0.289211	0.209208	0.207875	0.602223	0.69043	0.100538	0.494181	0.331227	0.154921	1.01867	0.715407	-0.0146644	0.616734	0.553396	0.183193	0.659648	0.364489
ENSMUSG00000018189	MGI:1914848	Uchl5	2	0	1	0	0	0	0	1	0		0.996664	0.541416	0.322388	0.288704	0.521872	0.00205634	-0.188582	0.000435169	0.190206	0.116581	0.504066	0.207991	0.240844	0.207969	1.00163	0.502992	0.774468	-0.0461821	0.401133	0.0681901	0.119418	0.197553
ENSMUSG00000018239	MGI:1196228	Zcchc10	2	0	1	0	0	0	0	1	0		1.16905	0.807098	0.518959	0.412861	0.474843	0.0428088	0.0261896	-0.132319	0.769948	0.23889	-0.13552	0.615711	0.595927	0.4031	0.923525	1.08282	0.620185	0.128991	0.872753	-0.164014	0.49063	0.10892
ENSMUSG00000018372	MGI:2443502	Ccdc45	2	0	1	0	0	0	1	0	0		0.481254	0.426349	0.693258	0.323695	0.455548	0.479704	0.239108	0.602374	0.32749	0.249806	0.0874749	0.421036	0.554407	0.45343	0.275321	0.48095	0.40509	0.197133	0.0127777	0.0248445	0.456983	0.288334
ENSMUSG00000019373	MGI:1349409	Cops3	2	0	1	0	0	0	0	1	0		0.720263	0.59237	0.217909	0.420469	0.276959	0.261414	0.0771248	0.0957312	0.261457	0.199924	0.0606374	0.419151	0.284531	0.0917272	0.762251	0.41836	0.403079	0.26894	0.646615	-0.0643907	0.317066	0.175267
ENSMUSG00000019715	MGI:1921662	Gle1	2	0	0	0	1	0	0	1	0		-0.00279011	0.0297988	0.0160262	0.0653244	0.103411	-0.0507349	0.0124067	0.0892532	0.440983	0.438005	0.874675	0.104316	-0.134665	0.0362087	0.391752	0.314552	0.541103	0.0357511	-0.0854809	0.150419	0.24402	0.275424
ENSMUSG00000019806	MGI:1913503	Aig1	2	0	1	0	0	0	0	1	0		0.73183	0.620717	0.330359	0.260173	0.429321	0.0155123	-0.11922	-0.0013513	-0.0860577	0.0129156	0.248271	0.523439	0.288751	0.341754	1.05433	0.672759	0.336144	0.240043	0.697229	0.118191	0.0837037	0.0936549
ENSMUSG00000019878	MGI:96239	Hsf2	2	0	1	0	0	0	0	1	0		0.529638	0.43624	0.515668	0.266964	0.323334	0.394959	0.276441	0.0415909	0.253084	0.36107	-0.154854	0.419407	0.205114	0.172479	0.806316	0.675189	0.455585	0.186687	0.0530143	-0.0521955	0.165243	0.131315
ENSMUSG00000019880	MGI:1920030	Rspo3	2	0	1	0	0	0	1	0	0		0.730061	0.378067	0.761244	0.753695	0.735784	-0.180818	0.344649	0.157399	0.445535	0.721033	0.454544	0.50113	0.387995	0.615267	0.411715	0.124848	-0.149167	0.304188	0.579824	0.378078	0.387731	0.542209
ENSMUSG00000019917	MGI:1918110	41527	2	0	1	0	1	0	0	0	0		0.590169	0.329919	0.560016	0.356761	0.483969	0.202179	0.290949	0.153515	0.573	0.592245	0.486243	0.15168	0.265508	0.20059	0.503699	0.235541	0.10422	0.385199	0.0442695	0.501368	0.230969	0.184546
ENSMUSG00000019960	MGI:1914853	Dusp6	2	0	0	0	0	0	1	0	1		0.0525911	0.269931	0.235051	0.00734176	0.0333573	0.232456	0.315397	0.273703	0.275931	0.248285	0.245695	0.507937	0.578219	0.481338	0.429504	0.301832	0.18538	0.39679	0.195772	0.386621	0.321408	0.189203
ENSMUSG00000019977	MGI:1891704	Hbs1l	2	0	0	0	0	0	1	1	0		0.457396	0.395968	0.235769	0.299096	0.375238	0.0570497	0.109726	0.146068	0.306088	0.291762	0.521039	0.383453	0.370426	0.306153	0.488933	0.504047	0.464528	0.117269	0.247239	0.264283	0.0384903	-0.0253588
ENSMUSG00000020074	MGI:1914750	Ccar1	2	0	1	0	1	0	0	0	0		0.372883	0.429599	0.644857	0.197369	0.361655	0.320709	0.36488	0.0812729	0.594159	0.482947	0.285378	0.221751	0.202345	0.184096	0.461341	0.350818	0.180406	0.451587	0.0422411	0.290852	0.306369	0.341759
ENSMUSG00000020134	MGI:1914495	Peli1	2	0	1	0	0	0	1	0	0		0.358246	0.460805	0.744502	0.321927	0.441258	0.366259	0.391776	0.294375	0.695503	0.518894	0.172782	0.71134	0.683616	0.581908	0.709492	0.4838	0.230835	0.496908	0.159904	0.30451	0.44834	0.272289
ENSMUSG00000020149	MGI:97842	Rab1	2	0	1	0	0	0	0	1	0		0.613957	0.521305	0.518461	0.426645	0.454815	0.137709	0.151227	0.0227618	0.501584	0.382025	0.0335358	0.294627	0.219944	0.0103646	0.768662	0.507502	0.162276	0.402569	0.584934	0.000511767	0.40173	0.186198
ENSMUSG00000020363	MGI:1338883	Gfpt2	2	0	0	0	0	0	1	0	1		-0.34309	0.0335649	0.0230834	0.17894	0.246283	0.322654	0.246154	0.127072	0.308667	0.296163	-0.114826	0.751927	0.784964	0.688755	0.222279	0.371816	-0.145814	0.649181	0.392366	0.358327	0.331712	0.251966
ENSMUSG00000020364	MGI:103172	Zfp354a	2	0	0	0	1	1	0	0	0		-0.0843981	0.383696	0.361254	0.338308	0.323773	0.129083	0.0667161	-0.0313037	0.990713	0.985296	0.34186	0.411892	0.399784	0.711292	0.53111	-0.059376	-0.402442	0.0716445	0.0682229	-0.386643	0.7201	0.842466
ENSMUSG00000020386	MGI:1913647	Sar1b	2	0	1	0	0	0	0	1	0		0.964681	0.613946	0.379395	0.277477	0.390086	0.0386547	0.00894397	-0.0303598	0.332166	0.251337	0.353004	0.576731	0.350607	0.12246	0.932087	0.59594	0.343377	0.300658	0.806525	-0.0360097	0.235652	-0.0421969
ENSMUSG00000020459	MGI:1924034	Mtif2	2	0	1	0	0	0	0	1	0		0.649768	0.581833	0.417228	0.513589	0.569149	-0.0752595	0.278779	-0.129913	0.5827	0.471849	0.37597	0.188672	0.0705432	0.132284	0.640225	0.777207	0.491495	0.430537	0.439038	0.41392	0.330724	0.316437
ENSMUSG00000020715	MGI:1930134	Ern1	2	0	0	0	1	0	1	0	0		-0.491004	-0.316303	0.330023	0.473913	0.292893	0.464036	0.415961	0.259783	0.941032	0.804046	0.517993	0.612945	0.838909	0.946249	0.0987046	0.252087	-0.0622936	0.734152	-0.534124	0.508323	0.563728	0.61833
ENSMUSG00000020745	MGI:109520	Pafah1b1	2	0	1	0	0	0	0	0	1		0.493114	0.431293	0.517578	0.340496	0.367647	0.255828	0.227232	0.152016	0.487936	0.372429	0.0997497	0.24392	0.275016	0.192945	0.648501	0.302364	0.186882	0.480667	0.42861	0.20616	0.407452	0.284526
ENSMUSG00000020818	MGI:1917150	Mfsd11	2	0	0	0	1	0	0	0	1		0.0192982	0.399503	0.363248	0.335456	0.344143	0.412302	0.465098	0.104216	0.516705	0.38234	0.456855	0.379272	0.414063	0.313412	0.372438	0.174799	0.48786	0.545503	0.55078	0.309231	0.460819	0.373957
ENSMUSG00000021072	MGI:1919986	Tmx1	2	0	1	0	0	0	0	1	0		0.732094	0.397837	0.582468	0.578532	0.48545	0.144541	0.0346177	0.0114435	0.445374	0.546682	0.29086	0.396666	0.22085	0.117042	0.987056	0.592311	0.340308	0.431704	0.352339	0.180346	0.35239	0.0401411
ENSMUSG00000021096	MGI:99878	Ppm1a	2	0	0	0	0	0	1	1	0		0.250141	0.14441	0.235362	0.128458	0.250265	-0.0492508	0.166761	0.123605	0.182009	0.185835	0.221479	0.326196	0.254879	0.347709	0.413148	0.311791	0.331854	0.138874	0.209186	0.230035	0.125084	0.173674
ENSMUSG00000021270	MGI:96250	Hsp90aa1	2	0	0	0	0	0	1	1	0		0.666522	0.416543	0.397351	0.326257	0.422964	0.153109	0.0844614	0.159744	0.403981	0.3244	0.510402	0.501544	0.362533	0.415918	0.798543	0.514602	0.507154	0.18586	0.208605	0.221159	0.217009	0.196217
ENSMUSG00000021377	MGI:1926209	Dek	2	0	1	0	0	0	0	1	0		0.768677	0.489585	0.858267	0.477857	0.619041	0.230037	-0.0189519	0.163838	0.572437	0.611002	0.573694	0.382448	0.297714	0.362564	0.860389	0.561463	0.345896	0.345435	0.157133	0.266339	0.351879	0.175594
ENSMUSG00000021411	MGI:1914145	1300014I06Rik	2	0	0	0	0	0	1	1	0		0.494585	0.433119	0.0691579	0.339105	0.264322	0.261367	0.114349	0.194038	0.152564	0.0852238	0.593003	0.786478	0.561278	0.738568	0.612276	0.654321	0.630925	0.0766619	0.309368	0.170581	0.342634	0.47754
ENSMUSG00000021432	MGI:1913978	Slc35b3	2	0	1	0	0	0	0	0	1		0.545041	0.513762	0.320317	-0.0860703	0.198309	0.0462515	0.0978648	-0.0529734	0.145096	-0.0165547	0.00801235	0.387514	0.15321	0.128362	0.634966	0.235976	0.212834	0.477921	0.609178	0.158095	0.198249	0.141069
ENSMUSG00000021537	MGI:1097706	Cetn3	2	0	1	0	0	0	0	1	0		1.15551	0.873676	0.651224	0.267385	0.51113	-0.0738915	0.00141042	-0.0639459	0.291215	0.27858	0.441656	0.577256	0.221873	0.442057	0.966994	0.571669	0.620021	0.316567	0.846518	0.190565	0.0924759	-0.0669599
ENSMUSG00000021662	MGI:1346016	Rgnef	2	0	0	0	1	0	1	0	0		-0.169461	0.175302	0.322503	0.185118	0.19576	0.460808	0.315216	0.58011	0.541668	0.574111	0.658667	0.362728	0.543714	0.646868	0.237507	0.277301	0.490078	0.481106	-0.172658	0.610454	0.241927	0.528465
ENSMUSG00000021694	MGI:1919241	Ercc8	2	0	0	0	0	0	0	1	1		0.759444	0.470854	0.465142	0.712697	0.477406	0.679031	0.39508	0.269389	0.509699	0.682372	-0.00450031	0.226435	-0.0114238	0.14736	0.836196	0.598175	0.396172	0.519186	1.26668	0.46293	0.190176	0.0131979
ENSMUSG00000026822	MGI:96757	Lcn2	2	1	0	0	0	0	0	-1	1		-0.42422	-0.703484	-0.66397	2.46637	1.89568	0.847241	0.777009	-0.096507	-0.558937	-0.20906	-0.579388	1.23876	1.67104	0.793171	-2.24116	-2.0722	-2.60702	1.9356	2.69913	1.63089	0.888871	0.72968
ENSMUSG00000021712	MGI:1933161	Trim23	2	0	1	0	1	0	0	0	0		0.778195	0.497784	0.893272	0.793626	0.586879	0.627807	0.449484	0.597797	0.930224	0.743797	0.236692	0.448348	0.416942	0.376075	0.750358	0.229147	-0.223299	0.773089	0.0350301	0.4276	0.704081	0.484308
ENSMUSG00000021715	MGI:1914535	Cwc27	2	0	0	0	1	0	0	1	0		0.903255	0.196172	0.573649	0.330166	0.442261	0.0311805	-0.00413988	0.200741	0.589348	0.509349	1.1547	0.462195	0.356478	0.531489	0.654668	0.843206	0.991105	-0.0301366	0.641915	0.443362	0.0419198	0.223599
ENSMUSG00000021832	MGI:1914339	Psmc6	2	0	1	0	0	0	0	1	0		0.989036	0.685081	0.518375	0.523736	0.527532	0.10325	0.0770244	0.115869	0.508034	0.401137	0.412211	0.625186	0.345831	0.280972	0.94904	0.466189	0.529545	0.278623	0.853262	0.194144	0.325721	0.135294
ENSMUSG00000021891	MGI:1914261	Mettl6	2	0	0	0	0	0	1	1	0		0.541212	0.466234	0.320012	0.467152	0.363708	0.216724	0.25678	0.261271	0.343036	0.284106	0.857905	0.560525	0.513334	0.549372	0.564848	0.518434	0.781593	0.148468	0.468045	0.362934	0.214958	-0.0773588
ENSMUSG00000022015	MGI:1100089	Tnfsf11	2	0	0	0	0	0	1	0	1		0.919347	0.236731	0.467244	0.0913038	0.374724	0.551099	0.619855	-0.255841	0.702559	0.568891	0.410945	1.12485	1.03143	0.802448	0.688592	0.147173	-0.177212	1.06094	0.849716	1.08267	0.777791	0.457678
ENSMUSG00000022020	MGI:1914147	Naa16	2	0	1	0	0	0	0	0	1		0.54811	0.713743	0.700134	0.31148	0.468589	0.271922	0.302841	-0.0420974	0.558472	0.62789	0.0285167	0.514413	0.203524	0.137724	0.560911	0.49352	0.108909	0.845373	0.687809	0.544207	0.568628	0.305376
ENSMUSG00000022034	MGI:1919238	Esco2	2	0	1	0	1	0	0	0	0		1.02522	0.856202	0.95825	0.460501	0.688379	0.416395	0.156107	0.0814758	0.895853	0.914572	0.454825	0.277324	0.480685	0.343659	0.950202	0.512879	0.240282	0.452395	0.0359301	0.233106	0.365221	0.242945
ENSMUSG00000022122	MGI:102720	Ednrb	2	0	0	0	0	0	1	0	1		-0.0943904	-0.392845	1.17442	0.425252	0.280692	0.683808	0.317006	0.445124	-0.11454	0.186588	-0.284444	0.304491	1.70918	0.891909	0.615933	0.256727	0.488559	1.44539	0.368711	1.64737	0.760361	0.975709
ENSMUSG00000022124	MGI:1354702	Fbxl3	2	0	1	0	0	0	0	1	0		0.61449	0.346613	0.525318	0.637538	0.442004	0.543366	0.313432	0.162302	0.561741	0.551712	0.300478	0.330261	0.439059	0.329652	0.872991	0.404859	0.0104595	0.4244	-0.0241339	0.148986	0.516758	0.282745
ENSMUSG00000022253	MGI:1915896	1110020G09Rik	2	0	1	0	0	0	0	1	0		0.705678	0.208087	0.653952	0.155105	0.175496	0.437437	0.364972	0.306496	0.185385	0.302429	0.385115	0.187098	0.241606	0.373082	0.692135	0.604562	0.558275	0.357471	0.126315	-0.0544009	0.0658322	0.00903199
ENSMUSG00000022255	MGI:1914404	Mtdh	2	0	1	0	1	0	0	0	0		0.247667	0.48569	0.704141	0.355204	0.314992	0.300117	0.293461	0.297377	0.490018	0.518231	0.589763	0.217139	0.451718	0.492324	0.316929	0.32712	0.116057	0.321774	-0.158348	0.392123	0.372971	0.298562
ENSMUSG00000022335	MGI:2681865	Zfat	2	0	0	0	1	0	1	0	0		-0.0827017	0.0361445	0.194513	0.0433782	0.138474	0.590671	0.44215	0.446518	0.343907	0.585798	0.694804	0.644128	0.463254	0.549988	0.561406	0.467792	0.417934	0.800833	0.0570447	0.399772	0.385044	0.556953
ENSMUSG00000022601	MGI:1915443	Rpl24	2	0	0	0	1	0	1	0	0		-0.0132647	0.260911	0.554769	0.841717	0.424538	0.516174	0.54418	0.418495	0.750299	0.710798	0.453678	0.849808	0.884819	0.837527	0.641363	0.536743	-0.121646	0.734978	-0.162119	0.327254	0.799088	0.363731
ENSMUSG00000022668	MGI:1913317	Gtpbp8	2	0	1	0	0	0	0	0	1		0.655667	0.628693	0.620715	0.306591	0.504584	0.210653	0.447568	0.288552	0.603212	0.422696	-0.0646234	0.439293	0.363298	0.11677	0.765831	0.148154	0.378332	0.561891	0.639632	0.356704	0.489423	0.416314
ENSMUSG00000022800	MGI:1917955	Fyttd1	2	0	1	0	0	0	0	1	0		0.748389	0.622789	0.677111	0.564741	0.474081	0.361184	0.227516	0.280915	0.755076	0.713904	0.130073	0.495309	0.470156	0.294838	0.989188	0.659263	0.184759	0.53831	0.588735	0.139311	0.44009	0.138314
ENSMUSG00000022865	MGI:1201679	Cxadr	2	0	0	0	0	0	1	0	1		-0.775091	-0.288809	0.627092	0.671458	0.351525	0.365329	0.663174	0.263995	0.829384	1.04815	0.459307	0.89859	1.63764	1.42471	-0.420738	0.371128	0.340067	1.18969	0.226771	1.28495	0.656464	0.795432
ENSMUSG00000022881	MGI:2146571	Rfc4	2	0	0	0	0	0	0	1	1		0.77537	0.654231	0.308852	0.148798	0.628608	0.443449	0.252219	0.479808	0.473872	0.446291	0.428213	0.564107	0.14886	0.375384	0.923264	0.930694	0.839339	0.484551	0.888073	0.398679	0.339446	-0.000368569
ENSMUSG00000022952	MGI:99852	Runx1	2	0	0	0	0	0	1	0	1		-0.174101	0.479301	0.528609	0.32134	0.246867	0.292433	0.243522	-0.0934802	0.798056	0.910072	-0.162895	0.763501	0.785366	0.521138	0.501308	0.606849	-0.0680347	0.915598	0.854639	0.37033	0.555629	0.50599
ENSMUSG00000022992	MGI:1916862	2310037I24Rik	2	0	1	0	0	0	0	1	0		0.551477	0.338885	0.32573	0.204643	0.174303	0.271705	0.242596	0.299946	0.181605	0.163191	0.494316	0.203336	0.150645	0.307176	0.34906	0.437781	0.463285	0.185946	0.203007	0.319919	0.142785	0.159137
ENSMUSG00000023027	MGI:1298366	Atf1	2	0	1	0	0	0	0	1	0		0.778208	0.604939	0.512763	0.38309	0.34814	0.143674	0.168584	-0.0967209	0.26663	0.440063	-0.256992	0.468436	0.524888	0.261916	0.850217	0.78972	0.278482	0.590917	0.304126	0.0417064	0.356544	0.23529
ENSMUSG00000023307	MGI:1915207	41338	2	0	1	0	0	0	0	1	0		0.571327	0.573989	0.371992	0.389438	0.415245	0.0433226	-0.0430845	0.00376983	0.153627	0.114412	0.160191	0.437305	0.273628	0.199859	0.725225	0.425436	0.315352	0.379447	0.53624	0.0599546	0.393728	0.242139
ENSMUSG00000023913	MGI:1351327	Pla2g7	2	0	1	0	0	0	0	1	0		0.697156	0.771565	0.436566	0.0785297	0.159169	0.0979389	0.112685	-0.194803	0.0379117	0.383681	0.26537	0.432744	-0.0183878	0.0116898	0.886867	0.364178	0.502397	0.442201	0.628056	0.050727	-0.022665	0.272761
ENSMUSG00000024014	MGI:97584	Pim1	2	0	0	0	1	0	1	0	0		0.164919	0.316535	0.206236	0.561115	0.447728	0.451542	0.341533	0.326621	0.705061	0.660097	0.881276	0.851353	0.751806	0.997799	0.195348	0.303099	0.382999	0.310108	-0.187165	0.274811	0.228021	0.535326
ENSMUSG00000024056	MGI:1914302	Ndc80	2	0	0	0	0	0	1	1	0		0.800319	0.606095	0.205703	0.0864717	0.532164	0.0216382	0.207121	-0.0094745	0.401247	0.290203	0.595541	0.629837	0.659655	0.498541	0.881377	0.745307	0.782136	0.155427	0.181948	0.212559	0.106331	0.202948
ENSMUSG00000024081	MGI:109386	Cebpz	2	0	1	0	0	0	0	1	0		0.539214	0.612278	0.545282	0.460472	0.305413	0.381839	0.258723	0.20112	0.449815	0.402705	0.730589	0.433466	0.397405	0.382201	0.566916	0.457726	0.611344	0.383911	0.0212908	0.299435	0.321485	0.180564
ENSMUSG00000024091	MGI:1353561	Vapa	2	0	0	0	0	0	1	1	0		0.568266	0.555513	0.281604	0.480112	0.471173	0.156834	-0.00953805	0.173361	0.497328	0.373157	0.395912	0.820293	0.408388	0.214604	1.12156	0.806281	0.413108	0.479578	0.669878	0.0727483	0.456335	0.164517
ENSMUSG00000024097	MGI:1926232	Srsf7	2	0	0	0	0	0	0	1	1		0.663429	0.352656	0.321992	0.445636	0.490271	0.129894	0.194033	0.265472	0.310683	0.177822	0.395166	0.409609	0.205662	0.267576	0.757237	0.218018	0.508013	0.10104	0.745476	0.307032	0.101944	0.122403
ENSMUSG00000024135	MGI:1925836	Srbd1	2	0	0	0	1	0	0	0	1		0.0915976	0.424961	0.288291	0.184947	0.31393	0.398805	0.421435	0.389271	0.445924	0.599739	0.441919	0.0909605	0.37405	0.325488	0.310136	0.126187	0.169171	0.738747	0.203639	0.411428	0.44092	0.297854
ENSMUSG00000024261	MGI:101759	Syt4	2	0	0	0	1	0	1	0	0		0.153114	0.502932	0.566093	0.291847	0.266496	0.51868	0.481929	0.399769	1.1253	1.32905	0.844711	2.10943	1.42487	1.89166	0.238398	0.613616	0.111024	0.861092	0.603685	0.424376	0.25739	1.19249
ENSMUSG00000024276	MGI:1916506	Zfp397	2	0	1	0	1	0	0	0	0		0.537262	0.820301	1.06195	0.542658	0.527421	0.629664	0.452412	0.322466	0.93038	0.892198	0.0310645	0.0658189	0.356123	0.20685	0.755502	0.550112	0.0678541	0.978695	0.215584	0.384164	0.829797	0.513813
ENSMUSG00000024293	MGI:1925055	Esco1	2	0	0	0	0	0	0	1	1		0.53158	0.42575	0.781841	0.694319	0.4018	0.264752	0.351404	0.300357	0.70178	0.591199	-0.0538571	0.2617	0.554563	0.353912	0.93488	0.645611	0.126963	0.853579	0.489236	0.284709	0.531558	0.326658
ENSMUSG00000024424	MGI:1919997	Ttc39c	2	0	0	0	1	0	1	0	0		0.714043	0.478764	-0.0887208	0.136344	-0.00127337	0.446869	0.236103	0.248377	0.58515	0.478654	0.77614	0.624102	0.627595	0.57231	0.384533	0.253406	0.397486	-0.024135	0.691798	0.373046	-0.448025	-0.467467
ENSMUSG00000024436	MGI:1914223	Mrps18b	2	0	0	0	0	0	0	1	1		0.665999	0.596045	0.00101093	0.335317	0.354096	0.253235	0.204327	0.215579	0.247907	0.197297	0.300628	0.504514	0.240164	0.166419	0.98778	0.849995	0.923956	0.428906	1.01754	0.209829	0.38099	0.209858
ENSMUSG00000024474	MGI:1345142	Ik	2	0	0	0	0	0	1	1	0		0.494058	0.455186	0.463579	0.365885	0.586865	-0.0118945	0.216734	0.125291	0.212847	0.156096	0.770755	0.478437	0.327176	0.56432	0.488914	0.419392	0.647466	0.175369	0.348841	0.39841	0.20452	0.358196
ENSMUSG00000024592	MGI:1924672	C330018D20Rik	2	0	0	0	0	0	1	1	0		0.977607	0.197291	0.50183	0.649861	0.643175	0.556023	0.415026	-0.161322	0.956856	0.492544	0.808294	0.784931	0.357404	1.03964	0.961014	0.936079	0.578558	0.495301	0.421746	0.358905	0.38504	0.360895
ENSMUSG00000024604	MGI:1914060	Rbm22	2	0	0	0	0	0	0	1	1		0.483988	0.355928	0.269268	0.349985	0.528314	0.138875	0.256907	0.243338	0.304117	0.229653	0.00755756	0.408049	0.250273	0.288026	0.782445	0.631029	0.576161	0.332177	0.594895	0.203645	0.293563	0.248512
ENSMUSG00000024645	MGI:1920595	1700034H14Rik	2	0	1	0	0	0	0	0	1		0.705832	0.702983	0.563983	0.0934831	0.0139275	0.356365	0.169391	0.00202509	0.400832	0.270941	0.360261	0.577954	0.0275322	0.153003	0.599157	0.255419	0.413171	0.693464	0.798039	0.408165	-0.0308295	0.255357
ENSMUSG00000024737	MGI:1929691	Slc15a3	2	1	0	0	0	0	0	0	1		0.201446	0.407296	0.0342664	1.59712	1.37305	0.782887	-0.619045	0.129829	0.23651	0.848418	-0.242239	0.0591346	0.321788	0.168946	-0.259891	-0.652491	0.546122	0.81408	1.10808	1.011	0.950445	0.486151
ENSMUSG00000024789	MGI:96629	Jak2	2	0	1	0	0	0	1	0	0		0.473979	0.415207	0.574681	0.424001	0.307295	0.480085	0.297355	0.275558	0.581179	0.491332	0.225018	0.428563	0.448042	0.524671	0.0705479	-0.26268	-0.389439	0.672772	-0.00981644	0.370925	0.447374	0.187353
ENSMUSG00000024805	MGI:1923505	Pcgf5	2	0	0	0	0	0	1	1	0		0.810098	0.377537	0.00401187	0.499065	0.25265	0.147922	-0.0747084	0.27715	0.381697	0.135211	0.343352	0.730023	0.563701	0.5773	1.22006	0.618448	0.471705	0.49775	0.506907	0.0546928	-0.00489118	0.239662
ENSMUSG00000024831	MGI:99954	Ighmbp2	2	0	0	0	1	0	0	1	0		-0.252659	0.300291	0.0260596	0.598855	0.35418	0.325164	0.280815	0.548093	0.469752	0.417017	0.818846	0.272079	0.256199	0.629398	0.274143	0.459653	1.01296	0.210377	0.347071	0.702433	0.313099	0.421145
ENSMUSG00000024841	MGI:1917110	Eif1ad	2	0	0	0	0	0	0	1	1		0.534876	0.280502	0.163819	0.2455	0.350509	0.266824	0.297041	0.299878	0.291745	0.0390729	0.503683	0.457822	0.303993	0.351725	0.426222	0.458465	0.536763	0.240875	0.631146	0.414272	0.00959257	0.190412
ENSMUSG00000024856	MGI:1098779	Cdk2ap2	2	0	0	0	0	0	0	1	1		0.530163	0.741073	0.154542	0.510815	0.530624	0.490776	0.595293	0.544769	0.438395	0.350965	0.278645	0.711235	0.553859	0.181012	1.11781	0.977725	0.891469	0.754101	1.73846	0.473951	0.437202	0.357207
ENSMUSG00000025040	MGI:1919268	Fundc1	2	0	1	0	0	0	0	1	0		0.804474	0.528893	0.642403	0.325813	0.34157	0.270355	0.0853107	0.0144029	0.196171	0.264275	-0.257747	0.464109	0.169242	-0.00859465	0.978128	0.694742	0.0550741	0.45286	0.668616	0.0809009	0.267903	0.125593
ENSMUSG00000025050	MGI:1918291	Pcgf6	2	0	0	0	0	0	0	1	1		0.666329	0.390118	0.277502	0.633864	0.66546	0.615117	0.271911	0.219103	0.276989	0.350568	0.297264	0.633844	0.330762	0.0615693	0.921485	0.90419	0.413521	0.720898	0.603256	0.249559	0.444995	0.18559
ENSMUSG00000025220	MGI:1932139	Mgea5	2	0	0	0	1	0	1	0	0		0.192136	0.031026	0.174883	0.262191	0.192628	0.271521	0.139415	0.22732	0.449562	0.40472	0.442675	0.215486	0.412654	0.427731	0.357668	0.304425	0.169616	0.28027	-0.178468	0.242908	0.27891	0.18863
ENSMUSG00000025287	MGI:1928939	Acot9	2	0	0	0	0	0	0	1	1		0.760555	0.465864	0.244862	0.163908	0.287373	0.205599	0.0607161	0.0808095	0.302702	0.319483	0.161398	0.479267	0.304405	0.223676	0.857908	0.375967	0.394529	0.380897	0.923646	0.0700332	0.195622	0.207364
ENSMUSG00000025451	MGI:2384993	Paip1	2	0	1	0	0	0	0	1	0		1.08036	0.932929	0.61902	0.352071	0.336016	0.168502	0.118069	-0.0126993	0.555753	0.44073	0.383032	0.57766	0.305943	0.181965	0.865861	0.472397	0.401155	0.290319	0.666251	-0.0360619	0.388797	0.175843
ENSMUSG00000025646	MGI:1925349	Atrip	2	0	0	0	0	0	0	1	1		0.136494	0.120128	-0.208517	0.328487	0.25673	0.295006	0.2046	0.266984	0.148803	0.0358682	0.320026	0.0871985	-0.119175	-0.076014	0.451284	0.255129	0.542774	0.359546	0.422275	0.258362	0.0939779	-0.0777964
ENSMUSG00000025862	MGI:1098583	Stag2	2	0	1	0	1	0	0	0	0		0.626434	0.481304	0.84715	0.312451	0.316868	0.430809	0.320965	0.238029	0.744982	0.877454	0.31637	0.0388654	0.448564	0.31274	0.496597	0.391535	-0.168343	0.679408	-0.0350905	0.293682	0.486294	0.358064
ENSMUSG00000025878	MGI:103185	Uimc1	2	0	1	0	0	0	0	1	0		0.572793	0.444867	0.393046	0.211622	0.249117	0.0368164	-0.0638928	0.103601	0.0560592	-0.0114	0.316535	0.171935	0.160935	0.212977	0.450023	0.282009	0.533925	0.122158	0.368009	0.232634	0.230919	0.167462
ENSMUSG00000025887	MGI:1312922	Casp12	2	0	1	0	0	0	0	1	0		0.686566	0.865619	0.900437	0.536932	0.872064	0.131399	0.0193281	-0.327937	0.609363	0.116987	0.0255919	0.619542	0.174914	0.313039	0.997107	1.04265	0.594127	0.162853	0.781823	0.128521	0.361644	0.166409
ENSMUSG00000025894	MGI:1914868	Aasdhppt	2	0	1	0	0	0	0	1	0		1.07786	0.780179	0.544199	0.472172	0.493383	0.154009	0.10013	0.126051	0.702234	0.557592	0.218014	0.476981	0.377189	0.197596	1.23477	0.808878	0.63526	0.360399	0.776477	0.141691	0.374142	-0.00347751
ENSMUSG00000026021	MGI:1197010	Sumo1	2	0	1	0	0	0	0	1	0		1.19802	0.908812	0.51568	0.345784	0.479132	0.162684	0.0854307	0.0949014	0.503773	0.352895	0.835933	0.672033	0.315876	0.34105	0.949507	0.592414	0.916957	0.0968927	0.841427	0.239964	0.230058	0.121535
ENSMUSG00000026095	MGI:1917646	Asnsd1	2	0	0	0	0	0	1	1	0		0.614613	0.571584	0.328792	0.47531	0.422581	0.248667	-0.015421	0.0634415	0.499766	0.568766	0.559477	0.754771	0.537096	0.344289	1.12687	0.621472	0.541265	0.465182	0.609154	0.170613	0.396542	0.3807
ENSMUSG00000026171	MGI:1890215	Rnf25	2	0	0	0	0	0	0	1	1		0.578419	0.272275	0.101085	0.393297	0.376821	0.294796	0.273474	0.26752	0.1849	0.118541	0.240636	0.534115	0.287392	0.293165	0.744317	0.763042	0.779598	0.331183	0.935181	0.290299	0.528119	0.325755
ENSMUSG00000026341	MGI:1921367	Actr3	2	0	1	0	0	0	0	1	0		0.54634	0.384937	0.353801	0.348655	0.345815	0.115726	0.0627446	-0.000271124	0.255031	0.235235	0.04294	0.297853	0.231986	0.174097	0.599745	0.411655	0.203532	0.331419	0.364765	0.125652	0.191062	0.0862277
ENSMUSG00000026430	MGI:1926375	Rassf5	2	0	0	0	0	0	1	0	1		0.333957	0.22897	-0.00733431	0.264271	0.260675	0.35517	0.243205	0.0502765	0.299676	0.195928	0.172413	0.675362	0.708451	0.645401	0.369971	0.49504	0.397494	0.71519	0.1322	0.46255	0.206516	0.268131
ENSMUSG00000026464	MGI:1917829	Zc3h11a	2	0	0	0	1	0	0	1	0		-0.0303291	0.151868	0.241366	0.254008	0.155656	0.315681	0.272815	0.298599	0.391521	0.398548	0.545086	0.216033	0.267216	0.273462	0.463919	0.378931	0.298539	0.445676	0.122584	0.352246	0.27821	0.2112
ENSMUSG00000026544	MGI:1915690	Dusp23	2	0	0	0	0	0	0	1	1		0.815306	1.06862	0.330183	0.257934	0.861832	0.953488	0.362203	0.892156	0.968343	0.231092	0.144609	0.22591	0.387796	0.0475397	1.36208	1.47066	1.55634	1.14657	1.73958	0.970527	0.300907	0.0806988
ENSMUSG00000026584	MGI:1921385	Scyl3	2	0	0	0	0	1	0	1	0		0.105318	0.514981	0.478488	0.0294886	0.175722	0.501575	0.461603	0.305133	0.401528	0.566612	0.205266	0.242614	0.223982	0.20667	0.671183	0.308508	0.42144	0.488616	0.0820064	0.484516	0.657986	0.696446
ENSMUSG00000026670	MGI:1334459	Uap1	2	0	0	0	0	0	0	1	1		0.226466	0.106763	-0.0470958	0.135451	0.123626	0.174736	0.0884781	0.17706	0.247613	0.196745	0.410519	0.291005	0.242982	0.367419	0.47739	0.31043	0.381655	0.242788	0.445183	0.352162	0.0385245	0.0344785
ENSMUSG00000026708	MGI:1917704	Cenpl	2	0	0	0	0	0	1	1	0		0.649009	0.640144	0.408835	0.356849	0.41125	0.214165	0.158846	0.328898	0.550999	0.401123	0.386489	0.60894	0.687622	0.293201	1.02923	0.427415	0.456312	0.202171	0.557643	0.0711508	0.150059	0.39538
ENSMUSG00000026775	MGI:1351651	Yme1l1	2	0	1	0	1	0	0	0	0		0.653614	0.705686	0.757497	0.419623	0.483857	0.317817	0.335121	0.132469	0.768231	0.791838	0.227538	0.453141	0.425514	0.287507	0.78603	0.435083	0.17332	0.611347	0.43996	0.160784	0.551663	0.330195
ENSMUSG00000027022	MGI:2685198	Xirp2	2	1	0	0	0	0	0	0	1		-1.4607	0.0429006	-0.936537	1.46985	0.924058	-0.153557	-0.205013	0.199732	0.654449	0.778869	0.119427	-0.438094	-0.438094	-0.438094	-0.137492	-0.625066	1.02396	0.875089	0.434023	0.965921	-0.0493528	0.507221
ENSMUSG00000027068	MGI:2442798	Dhrs9	2	0	0	0	1	0	1	0	0		-0.516373	0.216372	0.64176	0.500267	0.359911	0.713057	0.689467	0.565475	1.28011	1.13204	0.223301	1.16001	0.918715	0.853177	0.277974	0.293637	-0.240101	1.28263	0.142822	0.583734	1.1083	1.08494
ENSMUSG00000027091	MGI:1919747	Zc3h15	2	0	1	0	0	0	0	1	0		1.01882	0.661993	0.449556	0.479662	0.479879	0.160827	0.0782031	0.130462	0.467379	0.365529	1.02776	0.457335	0.345348	0.487165	0.782689	0.824175	0.819342	0.0368285	0.312032	0.402912	0.197187	0.139136
ENSMUSG00000027162	MGI:1330839	Lin7c	2	0	1	0	0	0	0	1	0		0.901419	0.547491	0.810887	0.541629	0.514792	0.432616	0.3747	0.222856	0.877193	0.862668	-0.0373796	0.476855	0.502877	0.314441	0.968061	0.625891	0.0453672	0.725752	0.38655	0.161357	0.529753	0.264344
ENSMUSG00000027176	MGI:1351825	Cstf3	2	0	0	0	0	0	0	1	1		0.393731	0.260758	0.21211	0.339584	0.416905	0.350218	0.338668	0.125539	0.585816	0.41177	0.385091	0.341763	0.189339	0.246301	0.789068	0.752473	0.272773	0.541405	0.483072	0.319511	0.21676	0.0734868
ENSMUSG00000027306	MGI:2675669	Nusap1	2	0	1	0	0	0	0	1	0		0.776391	0.661631	0.542623	0.374232	0.420685	0.0786853	0.244329	0.0603603	0.582041	0.594788	0.108809	0.38142	0.247917	0.082236	0.932155	0.727629	0.278024	0.528613	0.634858	-0.0625818	0.397269	0.0936343
ENSMUSG00000027405	MGI:1914384	Nop56	2	0	0	0	0	0	1	1	0		0.713723	0.492035	0.316483	0.481641	0.535235	0.248575	0.286449	0.297183	0.318336	0.254355	0.94257	0.617741	0.435073	0.583088	0.822118	0.6286	1.01475	0.130804	0.558271	0.50684	0.0629225	0.234263
ENSMUSG00000027439	MGI:1921783	Gzf1	2	0	0	0	1	0	0	0	1		0.171097	0.260845	0.343154	0.208118	0.225098	0.453832	0.386023	0.188022	0.470695	0.468787	0.421705	0.21574	0.250878	0.111616	0.324937	0.328017	0.103046	0.537754	0.199897	0.439809	0.188656	0.293839
ENSMUSG00000027508	MGI:2443160	Pag1	2	0	0	0	0	1	1	0	0		-0.0623425	0.111676	0.748395	0.386763	0.936552	0.561625	0.75657	0.410415	0.243795	0.443718	-0.192902	0.338322	0.572681	0.423149	-0.196468	-0.233003	-0.409405	0.727097	-0.0651023	0.599564	0.731223	0.767594
ENSMUSG00000027583	MGI:1919397	Zbtb46	2	0	0	1	0	0	1	0	0		-0.0737519	0.0175009	0.490095	0.0483131	-0.192003	0.915162	0.795511	0.676484	0.432535	0.547151	0.380824	0.333359	0.709137	0.524824	0.187831	0.204594	-0.0212077	0.632787	-0.175617	0.412809	0.246458	0.45153
ENSMUSG00000027599	MGI:1921502	Armc1	2	0	1	0	0	0	0	1	0		0.653596	0.531276	0.383992	0.348964	0.305192	0.186549	0.0691528	0.113056	0.474485	0.291489	0.493431	0.339419	0.31079	0.232087	0.71194	0.44156	0.33457	0.336287	0.388378	0.1547	0.316606	0.18376
ENSMUSG00000027680	MGI:104860	Fxr1	2	0	1	0	0	0	0	1	0		0.519949	0.459572	0.40138	0.297312	0.262137	0.0803164	0.0485641	0.144249	0.324244	0.299919	0.46306	0.172582	0.268276	0.34391	0.502396	0.460139	0.343922	0.236693	0.179535	0.238158	0.100942	-0.00528589
ENSMUSG00000027684	MGI:95457	Mecom	2	0	0	0	1	1	0	0	0		0.540568	0.337194	0.746679	0.341129	0.261678	0.580078	0.761618	0.410802	0.721308	0.837552	0.326141	0.12086	0.463694	0.402608	0.206823	0.0203647	-0.0701376	0.894343	0.0414464	0.445818	0.792954	0.683964
ENSMUSG00000027706	MGI:1916526	Sec62	2	0	1	0	0	0	0	1	0		0.883162	0.756843	0.508083	0.388913	0.48663	0.084472	0.164719	0.0656319	0.433499	0.344982	0.505247	0.357888	0.212685	0.148828	0.911147	0.630758	0.43884	0.174323	0.715372	0.241901	0.340841	0.2351
ENSMUSG00000027835	MGI:1928396	Pdcd10	2	0	1	0	0	0	0	1	0		0.916504	0.89196	0.686435	0.595952	0.516279	0.413121	0.323146	0.040101	0.454789	0.651672	-0.327327	0.7362	0.559646	0.183052	1.26207	0.622656	0.385379	0.693356	0.99488	-0.00941055	0.572672	0.426053
ENSMUSG00000027843	MGI:107170	Ptpn22	2	0	0	1	1	0	0	0	0		0.265783	0.290377	0.163238	0.397166	0.845389	0.96716	0.641433	0.905107	1.41031	1.22967	0.611487	0.492967	0.521791	0.5643	0.473858	-0.708098	-0.320321	0.506675	0.530693	0.178749	1.18326	-0.313225
ENSMUSG00000028032	MGI:1330587	Papss1	2	0	0	0	0	0	0	1	1		0.446918	0.204248	0.190944	0.44562	0.313891	0.136548	0.237357	0.197215	0.0955953	0.12592	0.539031	0.269432	0.278776	0.264377	0.555179	0.556931	0.697069	0.271816	0.337866	0.430984	0.335902	0.291429
ENSMUSG00000028156	MGI:95305	Eif4e	2	0	1	0	0	0	0	1	0		0.588625	0.633854	0.511572	0.342888	0.410724	0.185707	0.0812104	-0.0264822	0.509869	0.508245	0.137184	0.559564	0.336634	0.036246	0.978478	0.632852	0.132356	0.45788	0.759553	0.000511219	0.374363	0.208841
ENSMUSG00000028187	MGI:1917535	Rpf1	2	0	1	0	0	0	0	1	0		0.819263	0.753571	0.409649	0.231109	0.594332	-0.111611	0.1069	0.169027	0.38655	0.213765	0.0282836	0.514363	0.317745	0.116525	0.798407	0.719204	0.412391	0.145483	0.673482	0.00930686	0.316872	0.315429
ENSMUSG00000028224	MGI:1351625	Nbn	2	0	0	0	0	0	0	1	1		0.241919	0.581837	0.407276	0.368674	0.475262	0.283327	0.294741	0.190971	0.401944	0.252406	0.445711	0.42218	0.398273	0.264355	0.565516	0.51927	0.438564	0.519885	0.393307	0.431796	0.369415	0.472619
ENSMUSG00000028229	MGI:1913552	Fam82b	2	0	1	0	0	0	0	1	0		1.21831	0.736376	0.258011	0.50051	0.202627	0.3166	-0.0325981	0.103114	0.334745	-0.237662	0.105778	0.655455	0.317986	0.189069	0.882471	0.96801	0.759622	0.151187	1.07405	0.402231	0.0920056	0.102554
ENSMUSG00000028233	MGI:2151797	Tgs1	2	0	0	0	1	0	1	0	0		0.24254	0.396772	0.492269	0.352161	0.362983	0.469837	0.489478	0.356962	0.608806	0.676338	0.481383	0.315709	0.339562	0.437088	0.541721	0.168775	-0.0373363	0.599487	0.114269	0.258591	0.303912	0.0058461
ENSMUSG00000028269	MGI:95666	Gbp1	2	0	0	0	0	0	1	0	1		0.315733	0.272992	0.281972	0	0.274179	0.496622	0.21763	-0.324519	-0.292226	0.784174	0.135852	0.856064	1.1588	1.01364	0.851334	0	0	0.583446	0.875094	0.566765	0.91589	0.458062
ENSMUSG00000028292	MGI:1923596	Rars2	2	0	0	0	0	0	1	0	1		0.518213	0.502525	0.427511	0.270097	0.332458	0.0435938	0.122803	0.376063	0.506588	0.573373	0.0269948	0.7238	0.460735	0.428442	0.774462	0.0776099	0.2842	0.464652	0.732973	0.467698	0.315177	0.348068
ENSMUSG00000028331	MGI:1922003	5830415F09Rik	2	0	0	0	0	0	0	1	1		0.610122	0.53083	0.212352	-0.13454	0.355627	0.406294	0.394566	0.38054	0.0782146	0.0585025	0.628665	0.664246	-0.0874227	0.348404	1.12648	1.05084	1.78577	0.453422	0.583138	1.24402	0.782296	0.477925
ENSMUSG00000028341	MGI:1352457	Nr4a3	2	0	0	0	0	0	1	0	1		0.113151	0.0977512	0.449118	0.719196	0.54686	0.0163542	0.449216	0.245142	1.01935	0.796779	-0.12511	1.06939	1.24935	0.812773	0.221937	0.320495	0.216619	0.880681	0.795611	0.406391	-0.442591	0.405469
ENSMUSG00000028351	MGI:1928478	Dbc1	2	0	0	0	0	0	1	0	1		-0.025458	0.340528	0.273623	0.521053	0.401588	0.0834863	0.286611	0.195259	0.401962	0.274241	0.14865	0.479746	0.310468	0.709638	0.250647	0.162325	0.0680637	0.56203	0.259419	0.387154	0.423031	0.322159
ENSMUSG00000028419	MGI:1924209	Chmp5	2	0	1	0	0	0	0	1	0		0.952412	0.404713	0.319814	0.251504	0.350403	0.0676697	0.0226911	0.0905283	0.147875	0.0496743	0.416065	0.223234	0.0852761	0.146345	0.83536	0.479776	0.610015	0.190912	0.625478	0.0621191	0.174608	0.071166
ENSMUSG00000028437	MGI:2149543	Ubap1	2	0	0	0	0	0	1	1	0		0.102604	0.212694	0.149594	0.145848	0.258139	0.291412	0.247596	0.15687	0.235253	0.0711771	0.212586	0.584489	0.267029	0.306866	0.438816	0.293357	0.437717	0.33479	0.279748	0.212006	0.232366	0.187187
ENSMUSG00000028522	MGI:1918398	Mier1	2	0	1	0	1	0	0	0	0		0.503928	0.677956	0.883232	0.594084	0.455821	0.5139	0.436653	0.300049	0.895395	0.946752	0.204573	0.403714	0.375085	0.198079	0.888163	0.529184	0.134965	0.925396	0.317363	0.239161	0.750468	0.288185
ENSMUSG00000028525	MGI:99557	Pde4b	2	0	0	0	1	0	1	0	0		-0.538641	0.0686781	0.38111	-0.0492569	-0.174183	0.318136	0.435354	0.215359	0.991924	1.22803	0.278539	0.372056	0.761255	0.735578	-0.900069	-0.383789	-0.939104	0.769471	-0.380506	0.672651	-0.167955	-0.00934749
ENSMUSG00000028552	MGI:104583	Eps15	2	0	0	0	1	0	1	0	0		0.509197	0.388923	0.460178	0.326986	0.238268	0.256346	0.201578	0.122744	0.616112	0.59962	0.268471	0.322145	0.463024	0.292857	0.413905	0.352872	-0.0280575	0.553323	-0.0370817	0.229593	0.422597	0.18681
ENSMUSG00000028568	MGI:1915312	Btf3l4	2	0	1	0	0	0	0	0	1		0.808996	0.663708	0.57336	0.411481	0.418706	0.210652	0.298876	-0.0108911	0.589426	0.55366	0.218929	0.520834	0.48999	0.283416	0.641537	0.294167	0.112136	0.933587	0.978286	0.127823	0.398329	0.263749
ENSMUSG00000028578	MGI:1915020	5830433M19Rik	2	0	1	0	0	0	0	1	0		1.10009	0.918461	0.873045	0.772322	0.510166	0.246532	0.288049	0.609676	0.838139	0.375477	0.692369	0.882859	0.521797	0.692391	1.22086	0.663893	0.622909	0.266022	0.399694	0.309937	0.420691	-0.0952831
ENSMUSG00000028709	MGI:2140623	Mobkl2c	2	0	0	0	0	0	1	1	0		0.360036	0.378714	0.323636	0.0458937	0.198111	0.396923	0.287254	0.223883	0.542118	0.263611	0.264674	0.734238	0.565125	0.520826	0.543945	0.529202	0.572375	0.36003	0.418347	0.203605	0.0638614	0.283824
ENSMUSG00000028718	MGI:107477	Stil	2	0	0	0	1	0	1	0	0		0.231634	0.561513	1.1276	0.854729	0.800224	0.906444	0.674117	0.788507	1.34944	1.22595	0.337925	0.748708	1.0453	0.864921	0.596958	0.289483	0.0613851	0.959724	0.187694	0.699112	0.759043	0.72667
ENSMUSG00000028719	MGI:1913838	Cmpk1	2	0	1	0	0	0	0	1	0		1.17642	0.80533	0.634135	0.625011	0.544235	0.120578	0.0666812	0.042394	0.630808	0.363815	0.374302	0.382885	0.245619	0.0911986	1.07127	0.675663	0.407927	0.417567	0.637976	0.0913677	0.261426	0.0565557
ENSMUSG00000028894	MGI:103257	Inpp5b	2	0	0	0	0	0	1	0	1		-0.329271	0.161795	0.403827	0.484219	0.355399	0.367695	0.346521	0.437116	0.435584	0.452176	0.324884	0.478741	0.36419	0.619259	-0.00909823	0.242686	0.249058	0.629849	0.0282969	0.645542	0.374769	0.502989
ENSMUSG00000028986	MGI:1196453	Klhl7	2	0	1	0	0	0	0	1	0		0.483089	0.395597	0.519934	0.113012	0.252472	0.253426	0.15743	-0.0401684	0.26617	0.374287	0.35131	-0.0885632	-0.0911705	-0.152529	0.745604	0.722859	0.544567	0.0565954	-0.319167	0.200137	0.205825	0.0340047
ENSMUSG00000029135	MGI:102858	Fosl2	2	0	0	0	1	0	1	0	0		-0.4051	-0.00729802	0.422324	0.148057	0.054367	0.527659	0.529008	0.420249	0.809209	0.858271	0.397137	0.455985	0.722616	0.672943	0.243465	0.254901	0.0219907	0.652512	-0.392346	0.401487	0.455961	0.51546
ENSMUSG00000029199	MGI:1934604	Lias	2	0	0	0	0	0	0	1	1		0.699917	0.414539	0.239222	0.427895	0.458297	0.275299	0.239138	0.20331	0.271117	0.165746	0.181399	0.291795	0.00574485	0.170147	0.768376	0.306556	0.769966	0.192961	0.712986	0.373851	0.0895452	0.240142
ENSMUSG00000029201	MGI:1306785	Ugdh	2	0	0	0	0	0	1	1	0		0.410259	0.139227	0.0898713	0.210625	0.125703	-0.048139	-0.100302	-0.0681696	0.225075	0.200862	0.370871	0.507052	0.491244	0.579552	0.911111	0.661757	0.644627	-0.109992	-0.124493	0.0202663	0.457021	0.469358
ENSMUSG00000029213	MGI:1343485	Commd8	2	0	1	0	0	0	0	1	0		0.926569	0.729438	0.411438	0.0829946	0.193265	0.120491	0.0531769	0.0894554	0.36542	0.298154	0.263774	0.414031	0.152516	0.217749	0.932294	0.613144	0.548903	0.209737	0.677964	0.120133	0.288743	-0.0596185
ENSMUSG00000029253	MGI:99700	Cenpc1	2	0	0	0	1	0	0	1	0		0.494885	0.056428	0.483282	0.245041	0.262955	0.168693	0.230501	0.268683	0.894303	0.856863	0.253052	-0.0585924	-0.0566044	-0.135948	0.676081	0.789698	0.238931	0.33153	0.126872	0.0118982	0.542801	0.28112
ENSMUSG00000029337	MGI:95519	Fgf5	2	0	1	0	0	0	1	0	0		0.803144	0.917669	0.67893	0.754758	0.737784	0.359459	0.376612	0.278236	0.307332	-0.289754	0.0060347	0.862154	0.834353	0.711021	0.385858	0.580908	0.072946	0.268104	0.849484	-0.129445	0.488931	0.436133
ENSMUSG00000029415	MGI:2140779	Sdad1	2	0	0	0	1	0	1	0	0		-0.0367088	0.0420603	0.592569	0.394353	0.339084	0.393222	0.55824	0.355568	0.535693	0.57115	0.59836	0.283431	0.480014	0.545176	0.213116	0.136125	0.202509	0.532721	-0.032765	0.595204	0.275129	0.335495
ENSMUSG00000029454	MGI:1333110	Mapkapk5	2	0	1	0	0	0	0	1	0		0.634005	0.460973	0.22372	0.248102	0.236187	0.00877706	-0.00991066	0.0754664	0.0738336	0.00711437	0.426165	0.421834	0.226909	0.289439	0.568816	0.412904	0.474965	0.173383	0.302515	0.222457	0.194633	0.0173714
ENSMUSG00000029486	MGI:2137202	Mrpl1	2	0	0	0	0	0	0	1	1		0.818022	0.463957	0.296992	0.216631	0.587304	-0.117531	0.161357	-0.396671	0.197236	0.267837	0.258799	0.811775	0.0640808	0.0496948	0.99844	0.675358	0.701049	0.2924	1.18011	0.298023	0.382891	0.241494
ENSMUSG00000029578	MGI:1923831	Wipi2	2	0	0	0	0	0	1	1	0		0.0783838	0.15837	-0.0612373	0.278912	0.142701	0.207468	0.173794	0.172586	0.297571	0.325677	0.44577	0.577584	0.434472	0.475708	0.378638	0.268771	0.440335	0.196809	0.229328	0.253804	0.123155	0.0450276
ENSMUSG00000029817	MGI:1933972	Tra2a	2	0	1	0	0	0	0	1	0		0.895744	0.614062	0.398227	0.538324	0.463588	0.316109	0.29125	0.0436539	0.426886	0.472784	0.0431443	0.595364	0.342951	0.0986487	0.886652	0.562717	0.414705	0.496362	0.671261	-0.0251175	0.49348	0.317174
ENSMUSG00000029836	MGI:108515	Cbx3	2	0	1	0	0	0	0	1	0		0.946363	0.596992	0.626502	0.312988	0.689495	-0.0193718	0.0824373	0.237354	0.414504	0.352635	0.608767	-0.113551	-0.247515	0.258198	0.883825	0.686197	0.595895	0.0975185	-0.0518402	0.0752019	0.121368	0.0799428
ENSMUSG00000029913	MGI:1918029	Prdm5	2	0	0	0	0	0	0	1	1		0.225514	0.389541	0.042554	0.263383	0.561539	0.170213	0.366032	0.265957	0.165584	0.223631	0.583481	0.22994	0.0287878	0.0522652	0.589156	0.548215	0.517816	0.379153	0.638133	0.237325	0.719969	0.505108
ENSMUSG00000029993	MGI:1913290	Nfu1	2	0	0	0	0	0	0	1	1		0.689986	0.477417	0.241406	0.188614	0.505009	-0.103218	0.0931223	-0.15968	0.185602	-0.0212058	0.00707763	0.662804	0.457295	0.186845	0.978407	0.998983	0.542919	0.217461	1.32057	0.290289	0.437467	0.298813
ENSMUSG00000030162	MGI:1261434	Olr1	2	0	0	0	1	0	1	0	0		-0.120618	0.361568	0.625813	0.385659	0.432871	0.618333	0.483802	0.410538	0.976988	0.899971	0.203755	0.525354	0.680643	0.61134	0.264934	0.658503	0.118723	0.764345	-0.523028	0.0104603	0.677853	0.888534
ENSMUSG00000030188	MGI:1913691	Magohb	2	0	1	0	0	0	0	1	0		1.21554	0.525985	0.654424	0.00621717	0.513225	-0.550939	-0.0497178	-0.206409	-0.051641	0.0885567	0.458641	0.50913	0.106526	0.171045	1.31839	0.86588	0.968366	0.0952443	0.861985	0.203205	-0.0338243	0.166556
ENSMUSG00000030268	MGI:104861	Bcat1	2	1	0	0	1	0	0	0	0		-0.0057686	0.335488	0.429501	0.58268	0.448532	0.329455	0.446021	0.289228	0.745759	0.710602	0.591125	0.319299	0.282439	0.298268	0.226988	0.352606	0.226713	0.536416	0.0601272	0.351028	0.375471	0.469851
ENSMUSG00000030303	MGI:2687035	Far2	2	0	1	0	0	0	0	1	0		0.692297	1.69818	1.40849	-0.0939286	0.565438	-0.452787	0.176555	0.303724	1.48569	1.34803	-0.604337	1.4775	0.84072	0.6968	2.01349	1.36071	1.4468	1.68839	1.2768	0.0156373	0.8216	0.697803
ENSMUSG00000030423	MGI:1913411	Pop4	2	0	0	0	0	0	0	1	1		0.738597	0.381265	0.143149	-0.116585	0.0282459	-0.191539	-0.0454114	0.0474238	-0.0922315	-0.0999224	0.0237327	0.0806257	-0.0136984	-0.073894	0.990841	0.674822	0.661851	0.135967	0.877598	0.341015	-0.0273025	-0.0987491
ENSMUSG00000030595	MGI:104752	Nfkbib	2	0	0	0	0	0	0	1	1		0.464352	0.252853	-0.249122	0.297271	0.151205	0.0353177	0.0391972	0.0613688	-0.044928	-0.0212893	0.0969938	0.679772	0.370624	0.521752	0.512507	0.622969	0.528092	0.254087	0.906686	0.380277	-0.0274464	-0.101732
ENSMUSG00000031007	MGI:1917745	Atp6ap2	2	0	1	0	0	0	0	1	0		0.895032	0.601443	0.50011	0.356329	0.32712	0.130876	0.0720374	-0.0121632	0.326694	0.505437	0.0508707	0.263197	0.346587	0.10608	0.879417	0.48378	0.194094	0.401957	0.491122	0.0567929	0.370303	0.163357
ENSMUSG00000045502	MGI:1933383	Niacr1	2	0	0	0	0	0	1	-1	1		0.692297	1.11224	1.14248	0.860785	1.14384	0.215782	0.499635	1.24851	0.450536	0.937486	-0.0208515	1.96355	2.1257	1.53203	-1.57792	-1.57792	-1.57792	1.49645	1.88408	1.03444	0.62632	0.650785
ENSMUSG00000031167	MGI:1099460	Rbm3	2	0	1	0	0	0	0	1	0		1.01119	0.760873	0.379527	0.395325	0.463198	0.116567	-0.0117849	0.112885	0.243618	0.307278	0.53847	0.537676	0.21392	0.0621955	1.00838	0.632708	0.596097	0.0831574	0.649332	0.0654222	0.259251	0.0516128
ENSMUSG00000031357	MGI:1914293	Syap1	2	0	1	0	1	0	0	0	0		0.646875	0.507406	0.500872	0.412371	0.321038	0.0942475	0.0357044	0.106724	0.445249	0.501874	0.63776	0.353544	0.219326	0.196107	0.468239	0.367099	0.0957776	0.160921	0.0184976	-0.0101838	0.381194	0.0821461
ENSMUSG00000031532	MGI:1915137	Tmem66	2	0	1	0	0	0	0	1	0		0.728593	0.566808	0.288891	0.397342	0.37049	0.147628	0.159799	0.211436	0.2544	0.208482	0.730275	0.490163	0.375841	0.433972	0.670298	0.603784	0.684458	0.199654	0.587435	0.361993	0.10772	0.179978
ENSMUSG00000031533	MGI:1913153	Mrps31	2	0	1	0	0	0	0	1	0		0.857234	0.64593	0.387395	0.303784	0.543076	0.2697	0.279523	0.339826	0.141665	0.269872	0.422575	0.449585	0.246028	0.332777	0.717306	0.708402	0.676627	0.177729	0.664221	0.250091	0.391654	0.365803
ENSMUSG00000031715	MGI:1935129	Smarca5	2	0	1	0	0	0	0	1	0		0.524467	0.439372	0.621471	0.341946	0.454848	0.111529	0.088018	0.083257	0.517342	0.431003	0.364271	0.316446	0.327565	0.318703	0.738663	0.490857	0.171199	0.493121	0.0379094	0.21596	0.31311	0.0937644
ENSMUSG00000031901	MGI:1913619	Dus2l	2	0	0	0	0	0	0	1	1		0.751677	0.677122	0.0819085	0.369479	0.423785	0.294938	0.0787836	0.202036	0.484205	0.166467	0.870512	0.643907	0.314443	0.508082	0.566284	0.569465	0.756352	0.443381	0.868274	0.604173	0.281527	0.316807
ENSMUSG00000031982	MGI:1916115	Arv1	2	0	0	0	0	0	1	0	1		0.150354	0.129749	0.287528	0.346224	0.285112	0.329481	0.506383	0.631161	0.482583	0.10791	0.392793	0.434577	0.319246	0.539454	0.382748	0.0159688	-0.0601449	0.563754	0.363452	0.438569	0.0498246	0.364662
ENSMUSG00000032044	MGI:1919239	Rpusd4	2	0	0	0	0	0	0	1	1		0.566064	0.45106	0.0285915	0.423772	0.399767	0.18511	0.218057	0.444142	0.158597	0.0843395	0.474626	0.13666	-0.0129422	0.0121468	0.709519	0.393824	0.54751	0.231004	0.582706	0.40691	0.0112873	0.0718429
ENSMUSG00000032119	MGI:2429620	Hinfp	2	0	0	0	1	0	1	0	0		0.266986	0.445135	0.365242	0.531213	0.416995	0.676902	0.55634	0.279745	0.60954	0.789056	0.532429	0.26511	0.56576	0.504191	0.469241	0.26994	0.164413	0.56567	0.086289	0.479372	0.421755	0.380262
ENSMUSG00000032271	MGI:1099443	Nnmt	2	0	1	0	0	0	1	0	0		1.56169	1.19155	0.738962	0.856421	0.689755	0.547091	0.572172	0.986582	0.185882	0.375122	1.2366	0.978407	0.579139	0.606318	0.597581	0.429469	1.02442	-0.00223653	1.1339	0.870523	0.4022	0.226257
ENSMUSG00000032315	MGI:88588	Cyp1a1	2	0	0	0	0	1	0	1	0		0.715628	0.84383	0.689328	0.266912	0.0885445	-0.455718	-0.119957	-0.116411	0.615393	-0.462484	-0.105288	0.485413	0.754741	0.429649	1.56453	0.897466	1.11816	1.01861	0.415724	-0.0525595	1.93516	1.09523
ENSMUSG00000032342	MGI:1915541	Mto1	2	0	1	0	0	0	0	0	1		0.628389	0.709321	0.538858	0.25814	0.374033	0.400481	0.476761	0.249992	0.233826	0.0979431	-0.0745446	0.527981	0.184398	-0.0969492	0.670117	0.423302	0.347603	0.622948	0.755909	0.225079	0.197962	0.17031
ENSMUSG00000032425	MGI:1918890	Zfp949	2	0	1	0	0	0	0	0	1		0.628899	0.521769	0.694484	0.365589	0.438686	0.496853	0.423584	0.528624	0.168164	-0.0043871	0.102203	0.13217	0.0373013	-0.154127	0.32629	0.364649	0.28004	0.462177	0.615974	0.434831	0.581143	0.191598
ENSMUSG00000032437	MGI:1915542	Stt3b	2	0	0	0	0	0	1	0	1		0.255405	0.393646	0.444466	0.375557	0.345142	0.303971	0.199342	0.17305	0.426554	0.498305	0.0425234	0.465581	0.368007	0.305477	0.477511	0.358178	0.129857	0.490128	0.361819	0.246586	0.453536	0.328485
ENSMUSG00000032478	MGI:1861676	Nme6	2	0	0	0	0	0	0	1	1		0.649708	0.276193	0.00696411	0.254765	0.368244	0.247586	-0.0408652	-0.153115	0.194333	0.680437	0.142523	0.0831521	0.172526	-0.170791	1.35028	1.1485	1.09419	0.468778	1.30928	0.185785	-0.179114	-0.0636077
ENSMUSG00000032582	MGI:1338037	Rbm6	2	0	0	0	1	0	0	1	0		0.340087	0.153873	0.485215	0.480475	0.462383	0.261606	0.310962	0.348733	0.49333	0.409293	0.515983	0.231229	0.270852	0.352278	0.474731	0.540267	0.463121	0.324451	0.0448395	0.248404	0.349002	0.274871
ENSMUSG00000032673	MGI:1915189	Prorsd1	2	0	1	0	0	0	0	1	0		1.10147	0.832312	0.486371	0.328098	0.517825	0.172004	0.619988	0.649141	-0.0634552	0.293466	0.341936	0.727895	0.30866	0.521347	1.32306	0.757336	1.27212	0.150793	0.970793	0.354427	0.113005	0.197107
ENSMUSG00000032905	MGI:1914776	Atg12	2	0	1	0	0	0	0	1	0		0.660885	0.571941	0.337493	0.258488	0.362156	0.183961	0.159193	0.22232	0.420419	0.314601	0.299654	0.466977	0.327274	0.213234	0.80144	0.681564	0.358158	0.353908	0.403969	0.221336	0.373789	0.231399
ENSMUSG00000032952	MGI:1337130	Ap4b1	2	0	0	0	1	0	0	1	0		0.276197	0.480052	0.0223881	0.264847	0.207777	0.482744	0.360493	0.292712	0.71244	0.488632	0.467043	0.322939	0.389259	0.12006	0.726717	0.595807	0.61018	0.230836	0.117405	0.259016	0.448727	0.202961
ENSMUSG00000033186	MGI:1924039	Mzt1	2	0	1	0	0	0	0	1	0		1.2093	0.982377	0.866706	0.652327	0.654977	0.302049	0.156058	0.0202556	0.831305	0.871856	0.136974	0.888065	0.712689	0.291114	1.46694	1.01917	0.432557	0.741125	0.921393	-0.0123657	0.706574	0.194793
ENSMUSG00000033486	MGI:2387404	Catsper2	2	1	0	0	0	0	1	0	0		1.35714	0.65357	0.49949	1.48501	0.947332	0.872411	0.706761	-0.106608	0.401854	0.240181	0.21634	1.06413	0.222666	0.897253	0.587119	0.202362	0.11429	0.496244	0.302008	0.387056	0.49911	0.237322
ENSMUSG00000034617	MGI:1891037	Mtrr	2	0	0	1	0	0	0	0	1		0.145751	0.33048	0.364583	0.074176	0.106704	0.426303	0.518346	0.509636	0.441663	0.38572	0.32495	0.216693	0.273245	0.188522	0.503544	0.233777	0.186261	0.595658	0.161847	0.453516	0.294281	0.246203
ENSMUSG00000034723	MGI:106558	Tmx4	2	0	1	0	1	0	0	0	0		0.664302	0.469397	0.818415	0.430945	0.291933	0.353653	0.17407	0.28873	0.631505	0.638861	0.186824	0.08977	0.338939	0.222158	0.351576	0.0419677	-0.166075	0.49245	-0.161089	0.272066	0.401035	0.289743
ENSMUSG00000034795	MGI:1918358	Ccdc122	2	0	0	0	0	0	1	1	0		0.505351	0.765793	0.643972	0.233404	0.650305	0.676836	0.262008	0.479716	0.632758	0.832649	-0.0254349	1.01203	0.775323	0.491332	1.35345	1.00628	0.527499	0.447028	0.168327	0.416719	0.040198	0.220429
ENSMUSG00000035235	MGI:1913847	Trim13	2	0	0	0	0	0	1	0	1		0.630349	0.408929	0.385127	0.601359	0.668388	0.559462	0.430278	0.189244	0.55869	0.577593	-0.250519	0.77273	0.714859	0.349455	1.053	0.545005	0.217228	0.978872	1.05057	0.570103	0.43384	0.490894
ENSMUSG00000035354	MGI:1925860	Uvrag	2	0	0	0	1	0	1	0	0		0.0758968	0.162087	0.390822	0.111975	0.170398	0.300824	0.361257	0.302382	0.486246	0.467265	0.569316	0.417493	0.338107	0.420648	0.150321	0.188456	0.378687	0.258976	-0.227539	0.383989	0.389805	0.395765
ENSMUSG00000035367	MGI:1921636	Rmi1	2	0	1	0	0	0	0	1	0		1.0188	0.663362	0.478872	0.407267	0.536675	0.471264	0.249033	0.234525	0.593048	0.304986	0.256023	0.425097	0.33708	0.268751	0.641571	0.67206	0.286235	0.418195	0.601237	0.232423	0.544295	0.390563
ENSMUSG00000035530	MGI:105125	Eif1	2	0	0	0	0	0	0	1	1		0.639802	0.402899	0.135558	0.0893729	0.347548	-0.0702396	0.0844826	-0.00773601	0.0258118	-0.0132668	-0.0423169	0.458674	0.162181	0.157906	0.798902	0.406199	0.486187	0.219544	1.15548	0.0591628	0.0655127	0.123743
ENSMUSG00000035597	MGI:104602	Prpf39	2	0	1	0	1	0	0	0	0		0.834597	0.690373	0.900063	0.706216	0.628656	0.418087	0.385052	0.240918	0.778639	0.757504	0.230821	0.504015	0.348643	0.329161	0.773038	0.45313	-0.142585	0.629441	0.406492	0.183349	0.626492	0.475076
ENSMUSG00000035958	MGI:1860486	Tdp2	2	0	1	0	0	0	0	1	0		1.19251	0.758915	0.698215	0.674642	0.536497	0.254732	0.395133	0.343511	0.52934	0.538167	0.625124	0.431292	0.331929	0.455523	1.1442	1.00667	0.52022	0.480909	0.71793	0.424093	0.346153	0.206179
ENSMUSG00000035967	MGI:2442593	Ddx26b	2	0	1	0	0	0	0	0	1		0.615178	0.955107	0.998984	0.283	0.201645	0.760033	0.570231	0.634162	0.695302	0.714199	-0.531283	0.329833	0.707945	0.461049	0.108993	0.0666585	-0.410421	1.33261	0.797483	0.46368	0.818261	0.684957
ENSMUSG00000036006	MGI:2444879	Fam65b	2	0	0	0	1	0	0	0	1		0.401726	0.498341	0.590828	0.720814	0.332478	0.477857	0.46107	0.697541	0.652682	0.524196	0.845456	0.524088	0.234988	0.30168	-0.196473	0.0795601	0.492957	1.09664	0.155798	0.998355	0.46306	0.628902
ENSMUSG00000036208	MGI:2384836	BC027231	2	0	0	0	1	1	0	0	0		0.0625687	0.303507	0.540634	0.314517	0.258123	0.376762	0.58867	0.387466	0.578114	0.543053	0.389716	0.202928	0.318796	0.425697	0.383189	0.226776	0.346808	0.595686	-0.0163284	0.463057	0.770652	0.656367
ENSMUSG00000036478	MGI:88215	Btg1	2	0	0	0	0	0	1	0	1		0.438426	0.379254	0.193242	0.310593	0.404072	0.128714	0.142285	0.0738847	0.250319	0.197454	-0.0926212	0.61634	0.447455	0.343907	0.736409	0.234918	0.196503	0.508293	0.761888	0.17795	-0.213856	-0.128409
ENSMUSG00000036501	MGI:2447834	Fam13b	2	0	0	0	1	0	1	0	0		-0.166763	0.148427	0.708039	0.445261	0.32746	0.441239	0.537895	0.45925	0.7781	0.773823	0.561608	0.312769	0.523255	0.702655	-0.0157896	0.168812	-0.0277477	0.823322	-0.332242	0.68199	0.529394	0.531733
ENSMUSG00000036718	MGI:2444818	Micall2	2	0	0	1	0	0	0	0	1		0.0452715	0.0617089	-0.0265289	0.287644	0.172635	0.445731	0.458828	0.45368	0.358333	0.283938	0.483891	0.41331	0.32427	0.423002	0.205618	0.166805	0.349875	0.440306	0.528981	0.649276	0.155876	0.190187
ENSMUSG00000036863	MGI:3036264	Syde2	2	0	0	0	1	0	0	1	0		0.312045	0.269784	0.599864	0.504165	0.358992	0.394534	0.385308	0.473203	0.609991	0.460205	0.661515	0.0473986	0.182641	0.399799	0.684439	0.647411	0.484479	0.56572	-0.373698	0.422094	0.0398669	0.136908
ENSMUSG00000036983	MGI:2146851	Tfb1m	2	0	0	0	0	0	1	0	1		0.392541	0.828893	0.548525	0.346883	0.336233	0.28203	0.0721855	0.489314	0.683763	0.661891	-0.0150502	0.878548	0.778623	0.826896	1.23761	0.674992	0.400977	0.544794	1.40915	0.528561	0.55708	0.734038
ENSMUSG00000037072	MGI:1927947	41532	2	0	1	0	0	0	0	1	0		0.778644	0.578144	0.309081	0.280375	0.277225	0.054222	-0.00944525	0.0673608	0.272216	0.17628	0.291576	0.389113	0.218175	0.0581761	0.79442	0.491709	0.342663	0.156175	0.6229	0.0427001	0.253903	0.00888098
ENSMUSG00000037474	MGI:1924093	Dtl	2	1	0	0	0	0	1	0	0		0.0312537	0.134877	0.563198	0.638773	0.725211	0.437973	0.458085	0.199774	0.679982	0.403573	0.235572	0.514487	0.592061	0.37954	0.646837	0.261798	0.218881	0.752254	0.0692233	0.175871	0.455642	0.323803
ENSMUSG00000037509	MGI:2442507	Arhgef4	2	1	0	0	0	0	1	0	0		-0.418619	-0.281325	-0.251441	1.38123	1.4257	0.385026	0.383065	0.358836	0.607853	0.200691	0.37851	1.51665	1.3692	1.59426	-0.184617	-1.11512	-0.202685	0.229343	0.215285	0.777727	0.397082	0.646707
ENSMUSG00000037762	MGI:1914109	Slc16a9	2	1	0	0	0	0	1	0	0		-0.27606	-0.0507281	0.640528	0.90541	1.48547	0.36246	1.12411	1.0742	0.654611	1.06563	0.726687	0.899512	1.32555	0.919131	-0.398819	-0.671498	-0.201845	0.826976	0.684155	0.845241	0.799901	0.457561
ENSMUSG00000037795	MGI:2684414	N4bp2	2	0	0	0	1	1	0	0	0		0.0731303	0.213472	1.1093	0.614658	0.560422	0.841556	0.887001	0.878602	0.994341	1.09285	0.326117	-0.0283026	0.379457	0.457463	0.283449	0.286663	-0.475649	1.06526	0.0246974	0.662687	1.27201	0.914271
ENSMUSG00000037868	MGI:95296	Egr2	2	0	0	0	0	1	1	0	0		-0.311426	0.060572	0.918337	0.654633	0.772283	0.354157	1.04877	0.300235	1.21659	1.21009	0.0401027	1.38497	1.76378	1.02697	0.536557	1.22618	-0.0169456	1.4002	0.501767	0.509551	1.30041	1.27745
ENSMUSG00000037958	MGI:2144305	Ccdc55	2	0	1	0	0	0	0	1	0		0.749774	0.625537	0.555913	0.386461	0.518377	0.197329	0.333675	0.318541	0.321533	0.317298	0.816833	0.40684	-0.0183033	0.335356	0.806815	0.869257	0.831388	0.24603	0.520979	0.573098	-0.0575812	0.21001
ENSMUSG00000038344	MGI:3590652	Txlng	2	0	1	0	1	0	0	0	0		0.559962	1.15651	1.23378	0.635784	0.684321	0.391203	0.373144	0.303712	1.01422	0.716969	0.796512	0.273088	0.599968	0.506373	0.930906	0.280437	0.000570401	0.60168	-0.232395	0.445733	0.718555	0.373541
ENSMUSG00000038349	MGI:3036262	Plcl1	2	0	0	0	0	0	1	0	1		0.202856	0.289183	0.696021	0.520132	0.487611	0.621182	0.328899	0.0524128	0.334654	0.658286	0.326227	0.65957	1.01073	1.12694	0.0225861	0.401766	0.240574	1.04912	0.492999	0.93534	0.660748	0.526468
ENSMUSG00000038671	MGI:1923938	Arfrp1	2	0	0	0	0	0	1	1	0		0.638347	0.345482	0.301984	0.528235	0.482	0.402034	0.342036	0.429378	0.473162	0.271033	0.790945	0.779684	0.484995	0.69426	0.765542	0.47199	0.890094	0.145984	0.724275	0.385299	0.153406	0.346255
ENSMUSG00000038736	MGI:1914679	Nudcd1	2	0	0	0	0	0	0	1	1		0.461544	0.568961	0.67786	0.274597	0.40821	0.403731	0.192938	0.0600289	0.580961	0.787891	0.0654421	0.407369	0.428509	0.0381577	1.07349	0.792503	0.320503	0.805098	0.702125	0.132392	0.657028	0.559343
ENSMUSG00000038963	MGI:1351866	Slco4a1	2	0	0	0	0	0	1	0	1		-0.357397	-0.142458	-0.155874	0.55177	0.322827	0.493796	0.433547	0.30843	0.63324	0.693585	-0.123477	1.33179	1.59797	1.31026	0.462473	0.595285	0.295929	1.01775	0.640795	0.670979	0.581597	0.426529
ENSMUSG00000039033	MGI:1923062	Tasp1	2	0	0	0	0	0	0	1	1		0.925299	0.595379	0.356783	0.657357	0.63524	0.744422	0.639363	0.505	0.359597	0.378484	1.20283	0.407457	0.190618	0.281413	0.91936	0.802055	0.86049	0.55322	0.343534	0.898443	-0.00101624	0.0334853
ENSMUSG00000039158	MGI:2140340	Akna	2	0	0	0	0	0	1	0	1		-0.145643	0.274668	0.635575	0.565435	0.804332	0.800569	0.753716	0.591105	0.696596	0.635666	0.446932	0.896594	1.13501	0.820422	-0.227401	0.18917	0.617943	1.34272	0.538899	1.21679	0.623765	0.873451
ENSMUSG00000039221	MGI:1915278	Rpl22l1	2	0	1	0	0	0	0	1	0		1.55754	0.971239	0.720756	0.544434	0.633032	0.191906	0.193727	0.506057	0.579018	0.366998	1.2921	0.71566	0.163611	0.610443	1.39197	0.451128	1.32764	0.0922354	1.20096	0.524352	0.24558	0.211497
ENSMUSG00000039345	MGI:2384301	Mettl22	2	0	0	0	0	0	0	1	1		0.818126	0.610865	0.313057	0.576709	0.517276	0.424385	0.320873	0.114374	0.472945	-0.0512932	0.776582	0.75019	0.345619	0.414983	0.724667	0.869572	0.627431	0.212442	1.18972	0.624859	0.19588	0.153306
ENSMUSG00000039742	MGI:3032524	Fam71f1	2	0	0	0	0	1	0	1	0		0.4594	0.307806	-0.359519	-0.0683123	0.658125	0.219867	0.351915	0.421481	0.50003	-0.416522	0.618577	0.856064	0.795655	-0.130581	1.52656	2.07088	1.9767	-0.39111	0.685114	-0.107706	1.51739	1.07096
ENSMUSG00000039842	MGI:2443308	Mcph1	2	0	0	0	1	1	0	0	0		0.36811	0.190374	0.604199	0.308391	0.206138	0.486512	0.361985	0.490312	0.513002	0.656332	0.565565	0.179279	0.205693	0.208776	0.23909	0.377937	0.381997	0.457733	0.0884488	0.441337	0.614889	0.569021
ENSMUSG00000039908	MGI:2444589	Slc26a11	2	0	0	1	0	0	0	0	1		0.469261	0.378448	0.409105	0.410468	0.35095	0.737655	0.690906	0.449181	0.355113	0.0914342	0.170039	0.178765	0.213763	0.31083	0.226755	0.370027	0.473473	0.51269	0.454363	0.426756	0.528336	0.375036
ENSMUSG00000039997	MGI:96428	Ifi203	2	0	0	1	0	0	1	0	0		0.754266	0.56253	1.28278	0.212377	0.57896	1.20387	1.25756	1.5233	0.704488	0.976169	-0.767177	1.19359	1.17561	0.92594	0.805143	0.560503	0.484096	1.20845	0.484636	0.544301	0.1267	0.0883675
ENSMUSG00000040123	MGI:3041170	Zmym5	2	0	1	0	0	0	0	1	0		0.706413	0.730105	0.750229	0.473231	0.548155	0.444249	0.431235	0.349581	0.768331	0.741353	-0.0379552	0.465514	0.594691	0.350854	0.948068	0.526326	0.241764	0.76462	0.342953	0.0550602	0.678478	0.515562
ENSMUSG00000040177	MGI:1915527	2310057M21Rik	2	0	1	0	0	0	1	0	0		0.668619	0.53917	0.36692	0.397871	0.55253	0.133681	0.200701	-0.0263882	0.288751	0.448187	0.111967	0.623913	0.601982	0.545176	0.502343	0.445946	0.27006	0.112399	0.597122	0.146989	0.149514	0.332545
ENSMUSG00000040321	MGI:2445100	Zfp770	2	0	1	0	0	0	0	1	0		0.971136	0.774705	1.08206	0.465609	0.431193	0.498932	0.726225	0.0458817	0.915337	0.910973	0.253081	0.607229	0.450502	0.348052	1.22283	0.895726	0.276462	1.18099	0.270301	0.273351	0.795188	0.528286
ENSMUSG00000040370	MGI:1914886	Lyrm5	2	0	0	0	0	0	1	0	1		0.870421	0.288788	0.709159	0.34576	0.553051	0.105541	0.34498	0.0880573	0.460704	0.396519	-0.0756545	1.05414	0.478354	0.45572	0.905647	0.46584	0.283251	0.864125	0.88013	0.115972	0.35878	0.25225
ENSMUSG00000040565	MGI:2147538	Btaf1	2	0	0	0	1	0	1	0	0		-0.152216	0.263314	0.862497	0.528494	0.357196	0.537712	0.589894	0.445314	1.03767	1.07318	0.123098	0.578017	0.893061	0.825149	0.307597	0.0610033	-0.375648	1.14109	-0.0503751	0.564966	0.662449	0.634951
ENSMUSG00000040729	MGI:2680221	AK129341	2	0	0	0	0	0	1	0	1		-0.295044	0.598881	0.711855	0.0353811	0.508551	0.56365	0.581007	0.215714	0.550148	0.837221	0.288895	0.648305	0.93651	0.806236	0.399967	0.332319	-0.0409698	1.04956	0.331169	0.862595	0.708574	0.550946
ENSMUSG00000040774	MGI:2139793	Cept1	2	0	1	0	0	0	0	0	1		0.967965	1.01094	0.742546	0.490314	0.599822	0.52018	0.2712	-0.0855022	0.664912	0.713922	-0.251817	0.744406	0.414491	-0.00608825	1.24147	0.548963	0.245774	0.883034	1.13993	0.222275	0.678967	0.549284
ENSMUSG00000040843	MGI:1915087	Tiprl	2	0	1	0	0	0	0	1	0		0.789182	0.479633	0.36145	0.474255	0.37878	0.00294681	-0.0379314	0.136955	0.151141	0.190641	0.544858	0.426751	0.213742	0.235715	0.736613	0.418094	0.450076	0.0481665	0.467824	0.101025	0.21739	0.0602445
ENSMUSG00000040877	MGI:3045255	Wdr25	2	0	0	0	0	0	0	1	1		0.0245076	0.414605	-0.228246	0.450679	0.259138	0.377891	0.604981	0.697261	0.385433	0.00649231	0.373704	0.733258	0.307728	0.435542	0.792702	0.622923	0.708491	0.796521	0.956704	0.532856	0.291157	-0.00489621
ENSMUSG00000041130	MGI:2670965	Zfp598	2	0	0	0	0	0	1	1	0		-0.0575824	0.0772048	0.0580962	0.254293	0.161812	0.407814	0.385418	0.453987	0.255593	0.302249	0.659213	0.484975	0.370059	0.47538	0.220312	0.454548	0.636676	0.290203	0.199786	0.501711	0.179193	0.270405
ENSMUSG00000041301	MGI:88388	Cftr	2	1	0	0	0	0	1	0	0		0.371164	-0.18583	0.306345	1.37341	1.09932	0.710798	0.872191	0.589432	0.982506	0.692747	0.500122	1.26959	1.55715	1.28921	0.308341	-0.248148	-0.289707	1.55198	0.618461	-0.000310908	0.525984	0.659969
ENSMUSG00000041313	MGI:88117	Slc7a1	2	0	0	0	1	0	0	0	1		-0.0458401	0.390515	1.05742	0.548772	0.387444	0.798707	0.910523	0.7699	1.13932	1.19303	0.44351	0.414803	0.7197	0.76876	-0.224015	0.00856746	-0.16387	1.04354	-0.141676	0.801227	0.824703	0.908345
ENSMUSG00000041471	MGI:1922948	Fam35a	2	0	1	0	0	0	0	1	0		0.368981	0.515081	1.10776	0.513503	0.584454	0.395269	0.342802	0.200878	0.691434	0.29276	0.200983	0.150094	0.290885	0.418624	1.09066	0.537261	0.366125	0.380606	0.122258	-0.008477	0.379843	0.451039
ENSMUSG00000041477	MGI:2442404	Dcp1b	2	0	0	0	0	0	1	0	1		-0.0117908	0.350183	-0.193104	0.435144	0.840155	0.305111	0.543587	0.425528	0.646545	0.246473	0.573497	1.03357	0.856454	0.685918	-0.154545	0.507807	0.665923	0.488592	0.960555	0.597619	0.554933	0.721872
ENSMUSG00000041763	MGI:102724	Tpp2	2	0	0	0	1	0	0	0	1		0.330889	0.46474	0.681611	0.421926	0.414959	0.422464	0.429452	0.360877	0.788776	0.804742	0.200503	0.29408	0.414301	0.260452	0.593826	0.444067	0.02358	0.835612	0.262839	0.398984	0.592877	0.496593
ENSMUSG00000041957	MGI:1914701	Pkp2	2	0	0	0	0	0	1	1	0		0.157022	0.280678	0.261522	0.136762	0.147723	0.126113	0.0778682	0.215589	0.281631	0.288882	0.303802	0.348757	0.304779	0.286143	0.462968	0.315623	0.262963	0.296821	0.287873	0.255885	0.157522	0.29621
ENSMUSG00000042305	MGI:1914729	Tmem183a	2	0	1	0	0	0	0	1	0		0.569901	0.576316	0.293644	0.323357	0.264102	0.00227988	0.0807267	-0.0123756	0.128037	0.227781	0.195419	0.167717	0.149253	0.143768	0.465183	0.483508	0.31217	0.13939	0.452793	0.202324	-0.0130528	-0.0336821
ENSMUSG00000042396	MGI:1914260	Rbm7	2	0	1	0	0	0	0	1	0		0.629852	0.568015	0.60256	0.351995	0.501613	0.350962	0.209079	0.0428947	0.489789	0.493546	0.102193	0.464362	0.30818	0.182975	0.82668	0.526038	0.0906349	0.585419	0.587385	0.0173935	0.50935	0.320991
ENSMUSG00000042417	MGI:2145534	Ccno	2	0	0	0	0	0	1	1	0		1.04212	0.183633	0.105709	-0.164117	-0.0399267	-0.680138	0.387745	0.271004	0.219214	0.683479	0.157065	1.13093	1.28915	1.36456	1.16853	1.42756	1.41738	0.193856	0.829541	0.313619	-0.159242	-0.258715
ENSMUSG00000042688	MGI:1354946	Mapk6	2	0	0	0	1	0	1	0	0		-0.110762	0.157037	0.587991	0.440141	0.40939	0.534926	0.544339	0.457567	0.854374	0.805951	0.547732	0.506654	0.607425	0.698636	0.236555	0.191278	-0.0536501	0.63427	-0.23635	0.545655	0.506093	0.515605
ENSMUSG00000042712	MGI:109567	Wbp5	2	0	1	0	0	0	0	1	0		1.30402	0.798218	0.64298	0.499851	0.626094	-0.00509028	0.0294956	0.000953862	0.34945	0.180701	0.659989	0.442891	0.203711	0.159154	1.08751	0.888603	0.682126	-0.0438783	0.687385	0.0768458	0.178663	0.0788583
ENSMUSG00000042851	MGI:1926001	Zc3h6	2	0	0	0	0	0	1	0	1		0.507565	-0.233564	0.962365	0.774359	0.67015	1.00167	0.742376	0.64554	0.608465	0.8473	0.248464	0.794683	0.970018	0.866294	0.794794	0.262617	-0.106419	1.32237	-0.155647	0.667002	0.877132	0.738018
ENSMUSG00000043090	MGI:3584369	Zfp866	2	0	1	0	0	0	0	0	1		0.72683	0.566717	0.900455	0.332827	0.435536	0.470322	0.209263	0.657945	0.443859	0.0245776	0.259753	0.393472	0.540938	0.51908	0.0891436	0.0788464	0.326027	0.695075	0.324293	0.447003	0.593699	0.274606
ENSMUSG00000043969	MGI:95388	Emx2	2	0	1	0	0	0	1	0	0		0.400131	0.561633	0.886345	0.42188	0.662423	0.056671	0.110285	0.140206	0.629839	0.198087	0.0561816	0.74132	0.414534	0.753821	0.425712	0.41442	0.480438	0.496471	0.292988	0.240021	0.368467	0.52227
ENSMUSG00000043998	MGI:2384966	Mgat2	2	0	1	0	0	0	0	1	0		0.548989	0.471202	0.303282	0.578718	0.372306	0.309909	0.13411	0.239353	0.32041	0.354451	0.363933	0.417024	0.26383	0.20289	0.630955	0.471092	0.22443	0.0684891	0.0270379	0.07932	0.287082	0.12045
ENSMUSG00000044224	MGI:1925371	Dnajc21	2	0	1	0	0	0	0	1	0		0.951011	0.877204	0.4964	0.523058	0.440392	0.202446	0.0359024	0.21862	0.232225	0.111078	1.1433	0.703599	0.0878993	0.673374	1.09288	0.673066	0.865909	-0.16327	-0.0167937	0.36722	0.155436	0.102258
ENSMUSG00000044519	MGI:2686052	Zfp488	2	0	0	0	0	0	0	1	1		0.67547	0.281092	0.191438	0.00619504	0.0330756	0.306376	0.0929342	0.534465	0.814924	0.42105	-1.13049	-0.387168	-0.235892	-0.792676	0.44487	0.887887	1.66357	1.26882	0.90086	0.770806	0.434351	0.14949
ENSMUSG00000044702	MGI:3040695	Palb2	2	0	0	0	0	0	0	1	1		0.180042	0.479838	0.55145	0.384485	0.410865	0.166039	0.341227	0.685988	0.0572053	0.0353325	0.504819	0.32576	-0.13348	0.427263	0.929443	0.731667	0.668352	0.646983	0.578054	0.821773	0.507564	0.441084
ENSMUSG00000045098	MGI:2444557	Suv420h1	2	0	0	0	1	0	1	0	0		-0.0255797	0.0411792	1.0136	0.938748	0.401733	0.578431	0.634412	0.737665	0.950148	1.001	0.744887	0.332774	0.693162	1.0665	-0.334021	-0.18135	-0.180448	0.934737	-0.762402	0.969592	0.562652	0.766273
ENSMUSG00000045210	MGI:1917925	Vcpip1	2	0	0	0	1	0	1	0	0		0.311301	0.253966	0.916807	0.70883	0.546985	0.670892	0.580643	0.474308	0.970414	0.954046	0.191684	0.592365	0.824621	0.764408	0.446449	0.305612	-0.3332	0.976268	0.0496193	0.556772	0.67604	0.492271
ENSMUSG00000045576	MGI:2386964	St7l	2	0	1	0	0	0	0	0	1		0.329429	0.474971	0.376242	0.00713865	0.0859047	0.254679	0.242398	0.100412	0.192601	0.0766659	0.0428343	0.311245	0.21565	0.252317	0.348844	0.410968	0.100616	0.267369	0.369591	0.412574	0.357691	0.416768
ENSMUSG00000045629	MGI:2444417	Sh3tc2	2	1	0	0	0	0	0	1	0		0.144249	0.445118	0.138047	0.620483	0.7175	0.456128	0.364393	0.302463	0.553864	0.49101	0.55793	1.1886	0.498383	0.291141	0.956827	1.15537	1.23559	0.715303	-0.0217158	0.417148	1.23042	0.652457
ENSMUSG00000046010	MGI:1914233	Zfp830	2	0	0	0	1	0	0	1	0		0.463047	0.298886	0.323894	0.419436	0.336872	0.159924	0.0343389	0.395794	0.32546	0.44986	1.07072	0.313895	0.321823	0.29212	0.68864	0.547628	0.739809	0.226874	0.0910459	0.395448	0.00974115	0.288525
ENSMUSG00000046062	MGI:2444211	Ppp1r15b	2	0	0	0	1	0	1	0	0		0.00946871	0.0130576	0.157142	0.053389	0.0316682	0.156989	0.231957	0.150684	0.601014	0.717604	0.307492	0.335168	0.520151	0.457067	0.244028	0.379576	0.0519235	0.431543	-0.171879	0.103896	0.426796	0.26743
ENSMUSG00000046523	MGI:1914766	Kctd4	2	0	1	0	1	0	0	0	0		0.617751	1.24396	0.777878	0.879901	0.80262	0.43018	0.503948	0.332541	1.3967	1.45558	1.2398	0.434637	0.659409	0.0284246	0.580296	-0.224178	0.245474	-0.0118945	0.910122	0.0707387	0.679823	0.4227
ENSMUSG00000046676	MGI:1920980	Lce1l	2	1	0	0	0	0	0	1	0		0.50932	0.28269	-0.411383	1.30761	1.11377	0.0522002	-0.0406275	0.11197	-0.523892	0.00414295	0.538981	0	0.85281	0.315642	1.71417	1.17276	1.48564	0.449769	0.168652	0.451482	0.335533	0.490561
ENSMUSG00000047022	MGI:1920740	Mipol1	2	0	0	0	1	0	1	0	0		0.291314	0.232	0.457977	0.434379	0.724168	0.406596	0.682076	0.355755	0.583181	0.961419	0.682479	1.0019	0.850132	0.743763	0.931947	0.838334	0.319178	0.554569	-0.367656	0.502477	0.797128	0.451853
ENSMUSG00000047084	MGI:1933212	Ngrn	2	0	1	0	0	0	0	1	0		1.25468	1.04226	0.370385	0.819748	0.829273	0.241986	0.402312	0.235391	0.414419	0.207177	1.21658	0.595591	0.41418	0.594024	1.0132	0.995049	1.12167	0.0925197	0.802232	0.632708	0.189578	0.232319
ENSMUSG00000047562	MGI:97007	Mmp10	2	0	0	1	1	0	0	0	0		0.600148	0.294957	-0.072174	0.526158	0.6644	0.758907	0.926217	0.631129	0.879435	1.05543	1.35076	0.260029	0.650669	0.38577	1.40341	0.542751	0.609237	0.673499	0.698995	0.328774	0.125452	0.564968
ENSMUSG00000047963	MGI:1261768	Stbd1	2	0	0	0	0	0	1	1	0		0.639557	0.321755	0.102527	0.553572	0.544876	0.384732	0.261691	0.338308	0.210744	0.173846	0.795846	0.987276	0.83908	0.895663	0.637656	0.604109	0.627171	0.328392	0.376593	0.521354	0.38977	0.531531
ENSMUSG00000047996	MGI:1917364	Prrg1	2	0	1	0	1	0	0	0	0		1.2291	1.16292	1.73589	0.841422	0.550182	0.264644	-0.336231	0.176492	1.38914	1.69469	0.219476	0.522123	0.680439	0.295603	0.598028	0.663503	-0.992313	1.01919	1.24197	0.243466	1.48999	0.620782
ENSMUSG00000048040	MGI:1924226	Arxes2	2	0	1	0	0	0	0	1	0		1.27333	1.25825	0.77814	0.585126	0.492889	0.27227	-0.0986559	-0.283586	0.625261	0.416093	-0.50603	1.055	0.383694	0.255042	1.73407	0.962368	0.468591	0.573361	1.52359	0.116553	0.585445	0.25857
ENSMUSG00000048234	MGI:2677438	Rnf149	2	0	0	0	0	0	1	1	0		0.491029	0.404916	0.249121	0.428698	0.31376	0.0963054	0.110321	0.0341414	0.251031	0.271412	0.554265	0.454829	0.367832	0.372849	0.658822	0.485295	0.387824	0.271011	0.328308	0.265097	0.234459	0.0300599
ENSMUSG00000048387	MGI:1344424	Osr1	2	0	0	0	0	1	1	0	0		0.00420754	0.609347	0.392951	0.555795	0.591195	0.328473	0.530564	0.45767	0.283371	0.53635	-0.00282357	0.912438	0.768639	0.444977	0.266771	0.619595	-0.0493604	0.536338	0.905611	0.0994685	0.88785	0.833977
ENSMUSG00000048922	MGI:1919787	Cdca2	2	0	0	0	1	0	0	1	0		0.319294	0.0775578	0.249115	0.104946	0.212222	0.0448701	0.0950511	0.234576	0.359458	0.473424	0.545255	0.29484	0.320646	0.18117	0.526943	0.678832	0.744353	0.208146	-0.205833	0.228174	0.120914	0.15291
ENSMUSG00000048962	MGI:1925998	Rassf10	2	0	0	0	0	0	1	0	1		0.787661	1.13066	1.06815	-0.651402	-0.146923	0.535103	0.892434	1.34623	0.374093	0.385644	0.988344	0.256227	0.586852	1.50672	-0.315261	-0.224178	0.245474	0.645989	1.28805	1.26938	1.30293	0.869051
ENSMUSG00000049606	MGI:1277212	Zfp644	2	0	0	0	0	0	1	0	1		0.425129	0.380274	0.759999	0.538933	0.419793	0.514988	0.359697	0.395822	0.805503	0.758649	0.114542	0.40385	0.651685	0.500148	0.638477	0.375844	-0.164772	1.03102	0.230883	0.414173	0.697432	0.435015
ENSMUSG00000050395	MGI:2180140	Tnfsf15	2	0	0	1	0	0	0	0	1		0.228871	0.58439	1.11553	1.18897	0.896661	1.22955	1.23498	0.983436	1.11593	1.20371	0.172046	-0.274771	0.150596	0.126881	0.471651	0.0629676	-0.18644	1.27669	0.436552	0.479758	0.553788	0.790854
ENSMUSG00000050555	MGI:1924082	Hyls1	2	0	1	0	0	0	0	1	0		0.881281	0.679744	0.562613	0.513243	0.419376	0.105645	0.24048	0.168542	0.337038	0.297953	0.013262	0.221286	0.299968	0.0926554	0.807666	0.684595	0.271658	0.0613088	0.625628	0.254115	0.139306	0.0556205
ENSMUSG00000050605	MGI:99663	Zfp61	2	0	0	0	1	0	0	0	1		0.852206	0.713964	0.305241	0.298469	0.557211	-0.127747	0.166143	0.438752	0.826054	0.695426	0.845618	0.486092	0.118537	-0.0972431	0.354971	0.0441143	0.490014	0.395635	0.928726	0.47746	0.532886	0.334178
ENSMUSG00000050628	MGI:1914635	Fam100b	2	0	0	0	0	0	0	1	1		0.491726	0.516472	0.253724	0.00843349	0.378372	0.184425	0.48299	0.359114	0.35233	0.210804	0.484343	0.475936	0.492288	0.470211	0.725924	0.72653	0.879504	0.307823	1.31991	0.502779	0.126055	0.385487
ENSMUSG00000050891	MGI:1916944	Tatdn1	2	0	0	0	0	0	0	1	1		0.882262	0.831603	0.430759	0.624902	0.798248	0.559418	0.427678	0.456279	0.503712	0.703669	0.664415	0.722536	0.477554	0.283768	1.44938	0.616173	1.06024	0.46878	1.42218	0.542691	0.563022	0.122965
ENSMUSG00000050930	MGI:1921643	4933403G14Rik	2	0	0	0	1	0	0	0	1		0.122169	0.231826	0.274946	0.867374	0.452997	0.568626	0.396571	0.443799	0.841711	0.689513	0.374072	0.674416	0.266191	0.565055	0.759592	0.283797	0.308906	0.820535	0.434467	0.853862	0.503104	0.64945
ENSMUSG00000050945	MGI:2444919	Zfp438	2	0	0	0	1	0	1	0	0		0.54811	-0.0409511	0.248615	0.297511	0.264062	0.332341	0.443328	0.472429	0.892128	0.775135	0.611997	0.95786	0.748068	0.427284	0.46902	0.40105	0.762547	0.890629	0.20284	-0.0164282	0.746374	0.563923
ENSMUSG00000051285	MGI:2441773	Pcmtd1	2	0	1	0	0	0	0	0	1		0.761668	0.60018	1.0124	0.594877	0.81346	0.332933	0.270092	0.0608703	0.767972	0.82713	-0.219778	0.643002	0.580221	0.254135	0.942614	0.547761	0.164471	0.940728	0.760314	0.404772	0.624667	0.369337
ENSMUSG00000051579	MGI:1913934	Tceal8	2	0	1	0	0	0	0	1	0		0.852901	0.683578	0.407459	0.326834	0.496619	-0.143954	-0.028853	-0.135127	0.114562	0.127179	0.221013	0.202727	-0.0719177	-0.022548	0.938282	0.548964	0.48904	0.0687085	0.868214	-0.0735862	0.212176	-0.0367309
ENSMUSG00000051727	MGI:1289222	Kctd14	2	0	0	0	1	0	1	0	0		0.692297	0.525809	0.393575	1.21272	0.767836	0.943562	0.354443	-0.39763	1.42057	1.85863	2.4099	0.88291	0.609721	0.792639	0.113244	0.317086	0.467491	0.0850975	0.345391	0.61476	0.563562	0.966629
ENSMUSG00000051920	MGI:1922667	Rspo2	2	0	1	0	0	0	0	0	1		0.642573	0.971229	0.924624	1.1208	0.506321	0.316742	-0.339235	0.0678666	0.385491	0.66247	0.447443	0.583242	0.704699	0.734273	0.195187	0.2422	0.0549228	0.899222	0.481639	0.748149	0.682833	0.254445
ENSMUSG00000052676	MGI:2442284	Zmat1	2	0	0	0	0	0	0	1	1		0.751272	0.128662	0.609221	0.848435	0.43661	0.606034	0.440946	0.845691	0.841838	0.566592	0.319067	0.672878	0.642063	0.596551	1.48482	0.642052	0.360107	0.932069	0.546363	0.555594	0.274957	0.564277
ENSMUSG00000053004	MGI:107619	Hrh1	2	0	0	1	0	0	1	0	0		0.214313	0.435973	-0.190465	0.745823	0.728683	1.18098	1.15307	1.30692	0.488019	0.502505	0.975198	0.925723	1.10987	1.21046	1.42552	0.810378	0.19787	0.818804	0.184114	0.80378	-0.395501	0.388529
ENSMUSG00000053198	MGI:108176	Prx	2	0	0	0	1	0	0	1	0		-0.0885034	0.422306	0.0208978	0.557108	0.256797	0.355773	0.273862	0.548879	0.567665	0.43411	1.385	0.223818	0.468443	0.531987	0.505686	0.56359	1.11409	0.179682	-0.422276	0.408601	0.206935	-0.0313719
ENSMUSG00000053600	MGI:2385049	Zfp472	2	0	1	0	0	0	0	1	0		0.808937	0.950362	0.471386	0.460996	0.375078	0.595931	-0.0351674	0.449605	0.716882	0.735256	0.585305	0.696526	0.406856	0.304419	1.66281	1.23595	0.96014	0.410354	0.552669	0.357483	0.446268	0.318753
ENSMUSG00000054051	MGI:1100494	Ercc6	2	0	0	0	1	0	0	0	1		-0.111264	0.167084	0.524975	0.436901	0.289937	0.59086	0.579162	0.600793	0.67983	0.744013	0.902246	0.0191962	0.137432	0.418544	0.00315895	0.0695849	0.121174	0.788378	-0.138528	0.874023	0.546628	0.395328
ENSMUSG00000054079	MGI:1923402	Utp18	2	0	1	0	0	0	0	1	0		0.96021	0.686592	0.484917	0.523801	0.35152	0.315237	0.1245	0.33789	0.309658	0.423352	0.748623	0.543633	0.338721	0.348326	0.751953	0.685012	0.539133	0.0911858	0.190969	0.258902	0.292063	0.16271
ENSMUSG00000054226	MGI:1917036	Tprkb	2	0	1	0	0	0	0	1	0		0.759073	0.506513	0.348804	0.496769	0.620768	0.06568	0.211684	0.165573	0.156038	0.293515	0.169397	0.464031	0.388138	0.0601658	0.94773	0.65666	0.629255	0.293321	0.724453	0.0780004	0.327583	0.275462
ENSMUSG00000054568	MGI:107699	Dub1	2	0	0	1	0	0	1	0	0		0.417644	-0.386552	-0.096274	0.423646	0.859635	2.01941	1.79774	1.85725	0.627304	0.464624	0.402123	1.45267	1.42466	0.767667	-0.251732	0.400478	1.42482	0.667385	0.142674	0.256621	-0.16426	0.392314
ENSMUSG00000054766	MGI:1860267	Set	2	0	1	0	0	0	0	1	0		0.758576	0.592935	0.444966	0.257295	0.483815	-0.00383272	0.0788543	0.0999621	0.295976	0.347409	0.434519	0.462908	0.23919	0.171515	0.749724	0.663672	0.64128	0.206322	0.588326	0.212466	0.147682	0.188507
ENSMUSG00000055447	MGI:96617	Cd47	2	0	0	0	0	0	1	0	1		0.687858	0.622491	0.48617	0.57324	0.504033	0.416155	0.453597	0.345463	0.71372	0.753087	-0.260499	0.922627	0.764175	0.355044	0.73608	0.443967	0.119745	0.862952	1.04073	0.146265	0.476962	0.404668
ENSMUSG00000055723	MGI:1914172	Rras2	2	0	0	0	0	0	1	1	0		0.561101	0.35182	0.278739	0.269546	0.429777	-0.00306395	0.0422176	0.126594	0.334108	0.213365	0.134078	0.675305	0.4026	0.429188	0.931899	0.541569	0.498799	0.186625	0.61722	0.258712	0.137941	0.104219
ENSMUSG00000055917	MGI:1890393	Zfp277	2	0	0	0	0	0	0	1	1		0.713662	0.57351	0.299534	0.258621	0.202876	0.363958	-0.0982294	0.573697	0.488453	0.077407	-0.00571037	0.133952	-0.338779	-0.181542	0.472722	0.46377	1.41491	0.470776	0.648283	0.614847	0.297298	0.0732536
ENSMUSG00000056019	MGI:2384299	Zfp709	2	0	0	0	0	0	1	0	1		0.948408	0.353798	1.03787	0.570296	0.651846	1.03001	0.679958	0.222449	0.641013	0.659273	-0.257922	0.585465	1.26215	0.889942	0.360711	0.279732	-0.325048	1.46563	-0.301507	1.10272	0.966622	0.760208
ENSMUSG00000056531	MGI:1922974	Ccdc18	2	1	0	0	1	0	0	0	0		-0.246304	-0.166635	0.39887	0.994588	1.00218	0.394569	0.229113	0.233113	0.883928	1.18425	0.46436	0.322398	0.84461	0.859461	0.317535	0.531134	-0.138327	0.318768	-0.303845	0.393881	0.667765	0.741737
ENSMUSG00000057113	MGI:106184	Npm1	2	0	1	0	0	0	0	1	0		1.11558	0.684046	0.558754	0.560637	0.61158	0.162342	0.13324	0.168877	0.399365	0.325854	0.70169	0.480458	0.272113	0.297439	0.96547	0.697976	0.716285	0.299423	0.702309	0.354917	0.257144	0.193322
ENSMUSG00000057254	No associated gene	Zfp870	2	0	1	0	0	0	1	0	0		0.506414	0.64784	0.544675	0.525956	0.376259	0.416565	0.296656	0.318551	0.766788	0.462282	0.369072	0.49689	0.784446	0.646976	0.777499	0.773522	0.156085	0.0387699	0.16267	0.165437	0.229444	0.176078
ENSMUSG00000057409	MGI:99200	Zfp53	2	0	1	0	0	0	1	0	0		0.691798	1.01259	0.54968	0.174785	0.299021	0.55584	0.500841	0.573992	0.279977	0.075524	-0.355752	0.967299	0.924927	0.725281	0.911216	0.463609	-0.107228	0.643859	0.573448	-0.0420759	0.754941	0.544888
ENSMUSG00000057554	MGI:1928481	Lgals8	2	0	0	0	0	0	1	0	1		0.163123	0.37419	0.450704	0.24811	0.302271	0.173001	0.30739	0.3603	0.32615	0.432778	0.00779342	0.478147	0.359399	0.316287	0.303303	0.239375	0.0683151	0.559068	0.331641	0.369316	0.393075	0.384792
ENSMUSG00000058022	MGI:1924596	9530008L14Rik	2	0	0	0	0	0	1	0	1		0.404174	-0.385432	-0.300766	1.19179	0.99621	1.64412	1.47775	0.761735	1.6438	1.37449	0.285819	1.31058	1.98845	1.87698	-0.0935915	-0.898066	-0.700981	1.22797	1.81922	0.769501	0	0.524914
ENSMUSG00000058407	MGI:2138153	Txndc9	2	0	1	0	0	0	0	1	0		0.86544	0.508209	0.332464	0.255709	0.375312	0.0892476	0.112022	0.172889	0.224256	0.0983601	0.610572	0.337835	0.171764	0.21193	0.896133	0.494327	0.823617	0.0839195	0.729616	0.219875	0.163133	0.13146
ENSMUSG00000058799	MGI:1855693	Nap1l1	2	0	1	0	0	0	0	1	0		0.91233	0.612117	0.555409	0.430032	0.529712	0.111643	0.0913104	0.190197	0.424982	0.356477	0.843914	0.374484	0.238283	0.362877	0.673625	0.656052	0.658737	0.198543	0.143269	0.329594	0.207766	0.165138
ENSMUSG00000058883	MGI:3040674	Zfp708	2	0	0	0	0	1	0	0	1		0.599763	0.583841	1.23513	0.349597	0.544158	0.664514	0.638986	1.03127	0.964183	1.47249	0.155156	0.469191	0.549628	-0.267646	1.1497	1.02029	0.633513	1.37883	1.8585	0.603101	1.68263	1.35727
ENSMUSG00000059142	MGI:2445132	Zfp945	2	0	1	0	0	0	0	0	1		0.743947	0.832696	1.89174	0.345793	0.745898	0.392734	0.12786	0.15957	1.23917	1.22623	-0.589079	0.360828	0.948673	1.10389	0.736416	0.821954	0.345218	1.87729	-0.7573	1.42209	1.06541	1.3828
ENSMUSG00000060904	MGI:99436	Arl1	2	0	1	0	0	0	0	1	0		0.616012	0.581199	0.496298	0.357328	0.37483	0.17602	0.114855	0.00319409	0.289453	0.351256	0.0686553	0.311946	0.159363	0.0650083	0.712744	0.408577	0.310405	0.299275	0.587366	0.102079	0.282955	-0.00400174
ENSMUSG00000061371	MGI:3040689	Zfp873	2	0	1	0	0	0	0	0	1		1.11596	0.459096	1.01155	0.693526	0.687513	0.732275	0.271423	0.868445	0.512066	0.795239	0.257605	0.873032	0.0315736	0.667777	0.340986	0.61111	-0.328379	1.14122	0.976017	0.96841	0.439325	0.448511
ENSMUSG00000061544	MGI:2679295	Zfp229	2	0	0	0	0	0	0	1	1		0.0640807	0.697895	0.898391	0.570479	0.535302	0.66495	0.312253	0.303579	0.61204	0.63074	-0.119093	-0.0618394	0.0851984	0.141836	1.07105	0.835892	0.42635	1.07063	0.225358	0.544804	0.874047	0.773606
ENSMUSG00000061878	MGI:1316649	Sphk1	2	0	0	0	0	0	0	1	1		0.762134	0.492003	-0.0519449	0.395583	0.198681	0.344934	0.266632	0.346876	0.197444	0.242326	0.875654	0.393301	0.275337	0.382683	0.604059	0.823445	0.831348	0.307754	0.890613	0.580873	-0.209263	0.0147455
ENSMUSG00000062127	MGI:1933137	Cttnbp2nl	2	0	0	0	1	0	1	0	0		-0.228894	0.278647	0.604071	0.26677	0.21325	0.520978	0.507849	0.375743	0.782004	0.738788	0.332144	0.534694	0.715322	0.763845	0.263179	0.357978	0.0932615	0.727114	-0.280407	0.513597	0.632878	0.674406
ENSMUSG00000062198	MGI:1919908	2700097O09Rik	2	0	1	0	0	0	0	0	1		1.18015	1.00395	0.396239	0.166009	0.345005	0.408641	0.223313	0.185951	0.52774	0.545717	-0.50978	0.332736	0.386811	0.000737836	0.356746	0.307236	0.19166	1.0368	1.06239	0.370645	0.298846	0.339337
ENSMUSG00000062270	MGI:1096551	Morf4l1	2	0	1	0	0	0	0	1	0		0.75878	0.490509	0.427585	0.289354	0.440595	0.0507396	0.116496	0.0723445	0.290981	0.239407	0.394333	0.355445	0.212676	0.255507	0.746873	0.566388	0.566876	0.19499	0.495281	0.158292	0.0344776	0.0685123
ENSMUSG00000062510	MGI:2685830	Nsl1	2	0	0	0	1	0	0	1	0		0.514746	0.0505061	0.345932	0.278727	0.291266	0.4135	0.282561	0.549693	0.716255	0.360886	0.700818	0.0569909	0.229317	0.15836	0.34858	0.510664	0.806576	0.314047	0.113909	0.49445	-0.190621	-0.161941
ENSMUSG00000063049	MGI:1916510	Ing2	2	0	0	0	0	0	1	1	0		0.685984	0.323639	0.193491	0.461831	0.527022	0.231013	0.224833	0.306593	0.546181	0.245671	0.952061	1.01458	0.651457	0.877538	1.11393	0.708216	1.09596	0.0924553	0.850116	0.38984	0.177396	0.445444
ENSMUSG00000063108	MGI:99173	Zfp26	2	0	0	0	1	0	0	0	1		0.549081	0.603666	1.22575	0.420677	0.567529	0.714313	0.624455	0.274411	1.25011	1.1923	0.0891848	0.482262	0.778947	0.577673	0.615623	0.509611	-0.445009	1.32949	0.548057	0.604489	0.914336	0.736733
ENSMUSG00000063145	MGI:1919819	Bbs5	2	1	0	0	0	0	0	1	0		0.920725	0.366578	0.476727	0.85435	0.981002	-0.221	0.0310229	-0.00679412	0.265478	0.131777	0.543862	0.724394	0.176664	0.519205	1.07469	0.865284	0.662607	0.371921	0.670036	0.404562	0.470051	0.420447
ENSMUSG00000063506	MGI:2443418	Arhgap22	2	0	0	0	0	0	1	0	1		0.479073	0.584975	-0.0212475	0.380168	0.140625	0.420731	0.26987	0.458493	0.370849	0.22151	0.865683	1.12693	0.780386	1.4069	-0.288484	-0.125376	0.035147	0.302615	0.641494	0.637628	-0.0857069	0.331656
ENSMUSG00000063652	MGI:1929481	Slc22a21	2	0	0	0	0	0	1	0	1		0.169047	0.720511	0.605098	0.753287	0.490911	0.640606	0.330362	0.208689	0.512091	0.194942	0.0864513	0.617401	0.313921	0.41441	0.5437	0.134592	0.0593642	0.641371	0.653502	0.64997	0.320579	0.33775
ENSMUSG00000066415	MGI:1925103	Msl2	2	0	1	0	0	0	1	0	0		0.647452	0.701494	0.551059	0.547026	0.223754	0.330526	0.187669	-0.050269	0.788549	0.708053	0.111128	0.577749	0.57315	0.365482	0.643612	0.571087	0.0415714	0.620679	0.299442	0.0495362	0.515507	0.48581
ENSMUSG00000066530	No associated gene	Hmg1l1	2	0	1	0	0	0	0	1	0		0.920744	1.4885	1.18346	0.0135308	0.859088	0.0699956	0.0494853	0.173481	0.232661	0.578136	0.508496	1.11739	0.810951	0.877876	1.81508	1.09754	0.273405	0.138154	0.816557	-0.131653	0.161268	0.190892
ENSMUSG00000067995	MGI:1915955	Gtf2f2	2	0	0	0	0	0	0	1	1		0.542308	0.490751	0.156627	0.430704	0.386762	0.14528	-0.050388	0.195785	0.234619	0.301224	0.456317	0.597927	0.436035	0.292818	0.722264	0.475771	0.466384	0.174348	0.844639	0.374462	0.158612	0.170872
ENSMUSG00000068250	MGI:2442933	Amn1	2	0	0	0	0	0	0	1	1		0.830478	0.922435	0.609488	0.647617	0.455692	0.668558	0.429417	0.258049	0.390893	0.409592	-0.22215	0.81499	0.270636	0.259531	1.50358	0.763804	0.886742	0.802905	1.321	0.244961	0.742446	0.47761
ENSMUSG00000068732	MGI:1914745	Tmem167b	2	0	1	0	0	0	0	1	0		0.324781	0.46466	0.488133	0.260463	0.219393	0.129744	0.157379	0.0931112	0.492664	0.30863	0.262882	0.224617	0.182535	0.10916	0.545035	0.351396	0.295807	0.27029	0.0405312	0.0760056	0.317618	0.150685
ENSMUSG00000068959	MGI:1917477	Zfp619	2	0	0	1	0	0	1	0	0		0.306912	0.105336	0.373437	0.129606	0.111694	0.597552	0.912947	1.75697	0.920123	1.03206	0.307779	0.489981	0.688879	0.988722	-0.568413	-0.0399652	-0.153752	0.857114	0.127937	0.800111	0.369969	0.528088
ENSMUSG00000069633	MGI:1920905	Pex11c	2	0	0	0	0	0	1	0	1		0.617852	0.911822	0.391893	1.13619	0.63021	0.90498	0.697158	0.744208	0.540656	0.519893	1.26657	0.951488	0.777782	0.602823	0.856616	0.665364	0.876177	0.495458	1.21265	0.820161	0.972052	0.585028
ENSMUSG00000069662	MGI:96907	Marcks	2	0	1	0	0	0	0	1	0		0.826016	0.68947	0.653283	0.488618	0.598226	0.345172	0.211872	0.354949	0.332478	0.337513	0.64054	0.576425	0.283811	0.349669	0.837073	0.577392	0.316437	0.183191	0.370155	0.18629	0.450859	0.198747
ENSMUSG00000069844	MGI:106362	Sco1	2	0	0	0	0	0	0	1	1		0.569764	0.0265867	0.58497	0.432664	0.543618	0.239818	0.273573	0.319185	0.424843	0.551042	0.390167	0.472297	0.0419326	0.0980652	0.897867	0.665794	0.610713	0.428981	0.463775	0.507458	0.489985	0.28231
ENSMUSG00000070520	MGI:1913897	Ndnl2	2	0	0	0	0	0	1	1	0		0.72561	0.408454	-0.119892	0.35977	0.253388	0.127133	-0.123379	-0.0550052	-0.131103	-0.159564	0.554135	0.815582	0.508638	0.620025	0.740001	0.839716	0.66001	-0.0979168	0.43625	0.154182	0.391423	0.344192
ENSMUSG00000071072	MGI:1929282	Ptges3	2	0	1	0	0	0	0	1	0		0.892359	0.757186	0.591681	0.403785	0.553324	0.130413	-0.0606788	-0.102445	0.413513	0.38049	0.171183	0.460068	0.218593	0.0315016	0.892966	0.686048	0.289535	0.246126	0.804804	-0.00731735	0.263189	0.0127812
ENSMUSG00000071291	MGI:99205	Zfp58	2	0	1	0	1	0	0	0	0		0.595765	0.840398	1.28516	0.515531	1.13352	0.505887	0.760467	0.160422	1.19128	0.991574	0.75558	0.940485	0.406539	0.505481	0.543795	0.00197454	0.632706	1.30675	0.258065	0.462738	0.589699	1.25018
ENSMUSG00000073131	MGI:1914298	Vma21	2	0	1	0	0	0	0	1	0		1.29152	1.11309	1.07485	0.823713	0.819947	0.429731	0.172488	-0.109814	0.893879	0.913185	-0.421852	0.668062	0.612598	-0.145794	1.42416	1.10124	0.205164	0.795054	0.935495	-0.1496	0.754634	0.252351
ENSMUSG00000073176	MGI:1925869	Zfp449	2	0	1	0	1	0	0	0	0		0.618407	0.826402	1.11421	0.622768	0.567455	0.413092	0.375553	0.287009	0.927865	0.814421	0.375164	0.227045	0.306769	0.257489	0.403247	0.0760271	-0.0146443	0.958856	0.0208532	0.188486	0.64166	0.544204
ENSMUSG00000073563	MGI:1917675	Csnk1g3	2	0	1	0	0	0	1	0	0		0.544475	0.575022	0.623463	0.38636	0.459457	0.402439	0.315099	0.223452	0.598656	0.546265	0.0057168	0.541884	0.573427	0.447301	0.66975	0.351552	0.0215897	0.585735	0.447743	0.240137	0.464357	0.312493
ENSMUSG00000073639	MGI:102790	Rab18	2	0	1	0	0	0	0	1	0		0.640797	0.462698	0.726393	0.436259	0.490189	0.238227	0.257335	0.179893	0.459164	0.481318	0.489808	0.447924	0.369803	0.276836	0.874984	0.448338	0.298218	0.40318	0.350256	0.247375	0.323423	0.247591
ENSMUSG00000073968	MGI:2142077	Trim68	2	1	0	0	0	0	1	0	0		0.379383	0.333377	0.128335	0.791744	0.658769	0.893736	0.66334	0.142352	0.141405	0.448936	0.354359	0.388952	0.726045	0.562107	0.482402	0.539764	0.618376	0.154865	0.0689342	0.0225781	0.369997	0.274218
ENSMUSG00000074166	MGI:2142212	AW146154	2	0	1	0	0	0	1	0	0		1.18125	0.779242	0.525075	0.93133	0.642884	0.611163	0.0957466	-0.153758	0.59788	0.0694234	0.200491	1.01768	0.715433	0.549079	0.918639	0.777204	0.103443	0.539176	1.09077	0.0352602	0.442199	0.643185
ENSMUSG00000074170	MGI:1919537	Plekhf1	2	0	0	0	0	0	0	1	1		0.111232	0.265464	0.136425	-0.00370193	0.207908	0.291134	0.426796	0.480708	-0.0447552	-0.0573926	0.150051	0.130958	-0.0220994	-0.0940438	0.649645	0.28106	0.587434	0.113682	0.64234	0.520299	-0.0668724	0.195186
ENSMUSG00000074513	MGI:1277120	Arfip1	2	0	1	0	0	0	0	1	0		0.775263	0.65488	0.636037	0.655929	0.608905	0.353608	0.198823	0.0322486	0.784845	0.873731	-0.0151729	0.604404	0.556651	0.228137	1.10265	0.841767	0.284486	0.733024	0.414148	0.101083	0.75915	0.378175
ENSMUSG00000074647	MGI:1918655	Fam83c	2	0	0	0	0	0	1	0	1		0.0535899	-0.0566233	0.116053	0.595783	0.588171	1.08035	0.660594	-0.0372987	1.05091	0.904367	0.984533	1.43653	1.30304	1.153	0.0223393	0.383979	0.479435	1.09378	0.0251017	0.988266	0.714298	1.15103
ENSMUSG00000075000	MGI:1354950	Nrbf2	2	0	1	0	0	0	0	1	0		1.02081	0.635109	0.517181	0.458553	0.549527	0.213869	0.0172837	-0.081958	0.467669	0.177591	0.278664	0.200697	0.006601	-0.0549799	0.937786	0.701521	0.341178	0.137425	0.660464	0.298097	0.509711	0.426884
ENSMUSG00000075588	MGI:96183	Hoxb2	2	0	1	0	0	0	0	1	0		0.669888	0.997526	0.372244	0.105861	0.00436501	0.0974588	0.194098	0.114583	0.122388	0.180657	0.264712	0.266785	-0.0979633	-0.0146172	1.00766	0.993909	0.86511	-0.0240499	0.559031	0.160177	0.340532	0.262635
ENSMUSG00000078307	MGI:2143099	AI593442	2	0	0	0	0	1	1	0	0		0.0378981	0.489853	0.783716	0.459265	0.351298	0.649776	0.580708	-0.171365	-0.710281	-0.360404	0.0932185	2.26013	2.13682	1.84037	0	0.578656	1.27747	0.554942	0.194313	0.00855806	2.17128	2.16646
ENSMUSG00000078612	MGI:2685466	1700024P16Rik	2	0	0	0	0	1	1	0	0		0.43816	0.919887	0.674604	0.60042	0.509312	0.893683	-0.718171	-0.0137839	0.456836	0.955614	0.673384	0.653312	0.627099	0.664385	-0.20841	-0.481088	0.415431	0.23939	-0.0704468	0.841072	0.947398	0.895316
ENSMUSG00000078779	MGI:99206	Zfp59	2	0	0	0	1	0	0	0	1		-0.294106	0.417025	0.269741	0.473425	0.684425	0.719757	0.60375	0.429718	0.914153	1.03637	1.03836	0.390372	0.430144	0.661796	0.520392	0.71241	0.136393	0.879238	0.576779	0.562086	0.619752	0.443591
ENSMUSG00000078851	MGI:2448458	Hist3h2a	2	0	0	0	0	0	0	1	1		0.684282	0.979669	0.365818	0.275093	0.249761	0.20456	-0.142437	-0.399153	0.979291	0.299744	0.217588	0.759986	-0.0202753	0.404359	1.47004	1.00889	0.394659	1.04445	1.24219	0.245613	0.470771	0.974573
ENSMUSG00000079184	MGI:1922589	Mphosph8	2	0	1	0	1	0	0	0	0		0.832731	0.490345	0.629348	0.541464	0.528958	0.244534	0.254521	0.282817	0.50644	0.353981	0.886531	0.451542	0.290661	0.493459	0.59689	0.402859	0.624006	0.233968	0.155993	0.287327	0.231904	0.119085
ENSMUSG00000084957	MGI:1913610	Bbip1	2	0	1	0	0	0	0	1	0		0.808561	0.717819	0.399045	-0.0553008	0.194317	0.0921722	0.0024105	-0.0937145	0.217756	-0.0787619	0.0574179	0.265431	-0.154306	-0.0148933	0.932259	0.560954	0.562102	0.114003	0.871215	-0.0851004	0.15474	-0.0941664
ENSMUSG00000085494	No associated gene	3110045C21Rik	2	0	0	0	0	0	0	1	1		0.869816	0.901671	0.540343	0.488282	1.07687	0.485836	0.556567	0.971894	1.67206	1.22555	0.875224	0.878405	-0.350465	0.26225	2.15764	1.77361	1.07618	0.414218	2.1559	0.638743	0.228136	-0.103251
ENSMUSG00000086370	MGI:1926128	B230206F22Rik	2	0	0	1	1	0	0	0	0		0.721966	0.76279	0.95841	0.795879	-0.10018	1.01222	1.37342	1.51758	1.48483	1.29748	0.889942	0.389449	0.764685	0.378714	0.468038	-0.0153541	-0.0986514	1.01943	-0.273087	1.02221	0.812246	0.288022
ENSMUSG00000087212	No associated gene	9330188P03Rik	2	1	0	0	0	0	0	1	0		-1.53731	-0.0337111	-0.153236	1.35622	1.32985	0.439741	0.22884	0.277997	0.519632	0.645087	0.450083	0.616001	-0.0186262	0.623086	1.29508	1.06908	0.956882	0.777613	1.01736	0.211486	1.17405	0.050003
ENSMUSG00000089922	MGI:1914543	3110039M20Rik	2	0	0	1	0	0	1	0	0		-0.180325	0.723486	0.579022	0.642005	0.499345	0.895068	1.41801	1.2384	0.678729	0.830047	-0.068017	1.28231	1.73919	0.928416	0.228946	1.07748	0.0363273	0.618306	-0.129465	0.654077	0.777237	0.35689
ENSMUSG00000090641	MGI:1925501	Zfp712	2	0	0	0	0	0	1	1	0		0.725221	0.370898	0.895549	0.999839	0.706341	1.31926	0.89814	0.424057	1.10179	1.0434	-0.126527	1.41348	1.41192	0.818244	1.96393	0.761838	0.550883	1.01474	0.821174	0.241952	1.07671	0.685729
ENSMUSG00000091474	MGI:1922662	2610021A01Rik	2	0	0	0	0	1	0	0	1		0.406703	0.751486	0.954638	0.492367	0.604855	0.592579	0.899303	0.778408	0.861843	0.880865	-0.215715	0.727856	0.775799	0.303293	0.653909	0.0963208	-0.33833	1.12741	0.863963	0.461379	1.115	0.968274
ENSMUSG00000092260	MGI:4867078	Zfp963	2	0	0	0	0	0	1	0	1		0.283895	0.134398	0.628802	0.902727	0.697042	0.409921	0.72699	0.461495	0.212712	1.24018	0.216496	0.833287	0.917602	0.71936	0.926911	0.112505	0.111185	1.09406	1.38624	0.983667	0.841202	0.0133952
ENSMUSG00000092416	MGI:3584269	Zfp141	2	0	0	0	0	1	0	0	1		0.643332	0.434425	0.401496	0.637173	0.524644	0.662025	0.359236	0.618797	0.651036	0.247231	0.130661	0.431591	0.60126	0.248996	0.738893	0.22803	0.158935	0.72322	0.304406	0.45333	0.749452	0.650037
ENSMUSG00000005951	MGI:1921887	Shpk	1	1	0	0	0	0	0	0	0		0.0882519	0.442764	0.377443	0.775487	0.760584	0.403427	0.490833	0.472807	0.12867	0.462159	0.406215	0.394606	0.569361	0.382675	0.30863	0.627114	0.418424	-0.0989308	-0.157899	-0.00148434	0.602712	0.232392
ENSMUSG00000021998	MGI:104808	Lcp1	1	1	0	0	0	0	0	-1	0		-0.684022	0.53411	-0.511174	0.867176	1.02526	0.620529	-0.420572	-0.417431	0.271709	0.560812	0.199307	0.122052	-0.249885	0.12711	-1.46661	-1.51895	-1.72991	0.579656	0.00469685	0.530649	-0.23303	-0.0361268
ENSMUSG00000019864	MGI:2178759	Rtn4ip1	1	1	0	0	0	0	0	0	0		0.431863	0.259986	0.296235	0.795945	0.910763	0.0870297	0.178408	-0.0152717	0.298967	0.181758	0.324555	0.286513	0.568199	0.228653	0.560037	-0.0175366	0.21577	0.265156	-0.0507034	0.384907	0.388939	0.485514
ENSMUSG00000020728	MGI:1923673	Ccdc46	1	1	0	0	0	0	0	0	0		0.39472	0.0222739	0.154971	0.754878	1.23885	0.234248	0.323834	0.107362	0.693432	0.584757	0.580742	0.863412	0.586169	0.619493	0.596317	0.227657	0.472172	-0.0015342	-0.112622	0.204839	-0.0203846	-0.00438392
ENSMUSG00000022701	MGI:1922661	2610015P09Rik	1	1	0	0	0	0	0	0	0		0.481491	0.894833	0.410862	1.15831	0.978655	0.74367	0.240195	0.645656	0.192916	-0.0853446	0.781094	0.3807	0.463179	0.82533	0.691508	0.471647	0.917773	-0.246207	0.306745	0.426761	0.0925778	0.219536
ENSMUSG00000027487	MGI:1914221	Cdk5rap1	1	1	0	0	0	0	0	0	0		0.178283	0.224565	0.358855	0.652386	0.546919	-0.0124479	0.127444	-0.0356154	0.261028	0.0701559	0.4782	0.118348	-0.159324	0.226146	0.405454	0.0221282	0.459856	0.231151	0.239966	0.41085	0.338282	0.205444
ENSMUSG00000028807	MGI:1920930	Zbtb8a	1	1	0	0	0	0	0	0	0		-0.46153	-0.590249	-0.0271697	0.717023	0.660528	0.204782	-0.213984	-0.16425	0.193177	0.132564	0.517814	-0.0961843	-0.574941	-0.413248	0.127307	0.396428	0.765842	-0.369126	-0.148062	-0.0982868	0.417467	0.159014
ENSMUSG00000044072	MGI:2442895	Eml6	1	1	0	0	0	0	0	0	0		-0.134215	-0.488538	0.155357	1.73838	0.892616	-0.460246	0.169019	-0.25064	1.12154	0.192658	-0.232069	0.304763	0.789061	1.1298	0.661068	0.60873	1.03479	0.653311	-0.0363891	0.633517	0.779556	0.546584
ENSMUSG00000044348	MGI:1914312	Mcart6	1	1	0	0	0	0	0	0	0		0.873062	0.703465	0.498582	1.3342	1.27966	-0.443308	0.461314	-0.111729	0.455292	0.47273	0.0212439	0.355974	0.396543	0.610679	-0.268716	0.798434	0.110365	0.694555	0.500319	0.541044	0.529937	-0.00867606
ENSMUSG00000067424	MGI:2677168	Zfp563	1	1	0	0	0	0	0	0	0		0.41753	0.772042	0.728809	1.0549	1.0744	0.837656	0.730639	0.513857	0.288055	1.06297	0.669374	0.0885701	0.438452	0.539037	0.964647	0.607228	0.0458097	0.335955	-0.0653803	0.0739739	0.46361	0.456861
ENSMUSG00000078773	MGI:3605986	Rad54b	1	1	0	0	0	0	0	0	0		0.0726861	0.0144017	-0.0794794	0.851028	0.878789	-0.554489	0.126984	0.236942	-0.0110104	0.289309	0.322249	0.447328	0.562757	0.525923	0.370931	0.271216	0.311976	0.109992	0.257312	0.316366	0.158734	0.15356
ENSMUSG00000000127	MGI:105917	Fer	1	0	0	0	0	0	0	0	1		0.14421	0.418199	0.526011	0.193908	0.391391	0.269751	0.297783	0.212273	0.299169	0.432486	0.53658	0.169633	0.160313	0.314319	0.481323	0.227632	0.434625	0.365031	0.374441	0.556043	0.279035	0.311111
ENSMUSG00000000732	MGI:1354701	Icosl	1	0	0	0	0	0	0	-1	1		-0.755754	0.0684507	-0.560269	0.878195	1.35627	0.173371	0.238937	0.129829	1.15664	1.25677	1.17461	0.466307	1.34688	1.02049	-1.38826	-2.23959	-0.962117	2.38923	2.02455	2.07621	0.972469	0.835336
ENSMUSG00000000440	MGI:97747	Pparg	1	0	0	0	0	0	1	0	0		0.866052	0.512499	0.433832	0.396171	0.607703	0.183512	0.447531	0.307946	0.318151	0.636268	0.337519	0.846154	0.650939	0.421091	0.811958	0.640598	0.32829	0.442951	1.15093	0.142844	0.890011	0.712895
ENSMUSG00000000581	MGI:1927354	C1d	1	0	0	0	0	0	0	1	0		1.00061	0.69525	0.351957	0.307978	0.432222	0.127371	-0.109472	-0.00764442	0.328152	0.435786	0.339153	0.583954	0.156564	0.0971802	1.09552	0.610571	0.752652	0.00738277	0.984427	-0.0111811	0.264477	-0.213335
ENSMUSG00000000902	MGI:1328366	Smarcb1	1	0	0	0	0	0	0	1	0		0.332806	0.320776	-0.0929418	0.165139	0.102435	0.00323596	0.0420148	-0.0755046	-0.0854902	-0.117703	0.438576	0.318574	0.0348805	0.12302	0.573669	0.514814	0.78638	-0.205429	0.481019	0.13491	-0.0359854	-0.108315
ENSMUSG00000000958	MGI:1337120	Slc7a7	1	0	0	0	0	0	0	0	1		-0.137257	0.487653	0.158008	0.204252	0.217723	1.02576	0.536904	0.719981	0.973837	0.945646	0.129747	0.812324	0.511886	0.211501	0.778814	0.768147	0.176331	0.787535	1.45437	0.565642	0.650128	0.473708
ENSMUSG00000001017	MGI:1913761	2500003M10Rik	1	0	0	0	0	0	0	1	0		0.543234	0.405912	0.307065	0.321865	0.311593	0.105508	0.103371	0.0699609	0.246847	0.0348793	0.317675	0.340136	0.28167	0.257529	0.55639	0.568052	0.47498	0.113409	0.440774	0.245725	0.055674	0.0205625
ENSMUSG00000001305	MGI:1914473	Rrp15	1	0	0	0	0	0	0	1	0		0.973777	0.595574	0.195207	0.47149	0.431741	0.121402	0.0887128	0.432726	0.14944	0.0844891	1.50659	0.512533	0.214802	0.771814	0.954679	0.800336	1.4605	-0.384059	0.265422	0.406446	-0.0790986	-0.0798078
ENSMUSG00000002289	MGI:1888999	Angptl4	1	0	0	0	0	0	1	-1	0		0.233795	0.293074	-0.19359	0.201452	0.264113	0.40851	0.570436	0.460716	0.368652	0.361857	0.720646	0.872575	0.753694	0.666234	-1.1821	-0.640304	-0.678856	0.294436	0.679857	0.376769	0.530095	0.630639
ENSMUSG00000001493	MGI:103220	Meox1	1	0	0	0	1	0	0	0	0		0.937531	0.109302	-0.206454	0.240268	0.163071	0.779954	-0.0281261	0.612932	0.523709	0.612693	1.47101	0.533754	0.417907	0.203477	0.91992	0.505388	0.710864	0.413569	0.465908	0.207716	0.984422	0.666748
ENSMUSG00000001707	MGI:1913393	Eef1e1	1	0	0	0	0	0	0	0	1		0.778161	0.398472	0.303481	0.286496	0.301013	0.19391	0.104712	0.0478312	0.243028	0.0506682	-0.144308	0.51158	0.283045	0.127089	0.775151	0.290486	0.0996581	0.553991	1.07936	-0.0940265	0.413321	0.235777
ENSMUSG00000001785	MGI:1914735	Pwp1	1	0	0	0	0	0	0	1	0		0.366967	0.436309	0.242993	0.268514	0.221057	0.13193	0.0954199	0.091777	0.216956	0.119805	0.455722	0.263472	0.111809	0.144438	0.527774	0.310684	0.642318	0.0220229	0.294315	0.119878	0.212058	0.165183
ENSMUSG00000001998	MGI:1336993	Ap4e1	1	0	0	0	1	0	0	0	0		-0.230506	-0.15423	0.618425	0.453237	0.383174	0.412058	0.334479	0.659206	0.964873	0.971375	0.518086	0.0243382	0.243054	0.460045	0.148985	0.22106	0.0740917	0.668814	-0.220792	0.651339	0.406567	0.387354
ENSMUSG00000002031	MGI:1923818	Ift46	1	0	0	0	0	0	0	1	0		0.578234	0.453723	0.0378591	0.196676	0.121814	0.0552302	-0.0661289	0.0573282	0.130937	-0.00773264	0.247831	0.400249	0.225158	0.140696	0.481978	0.561381	0.426297	-0.202638	0.580276	0.0557248	-0.0376875	0.0314943
ENSMUSG00000002307	MGI:1197015	Daxx	1	0	0	0	0	0	0	1	0		0.203288	0.386185	0.00575244	0.191735	0.15164	0.278066	0.221103	0.150267	0.0056688	0.129141	0.447349	0.189737	0.0102349	0.245478	0.323144	0.59256	0.645932	-0.118283	0.248452	0.212198	-0.0494437	0.138184
ENSMUSG00000002459	MGI:1929866	Rgs20	1	0	0	0	0	0	0	1	0		-0.649409	-0.344801	-0.0786447	0.169663	0.158525	0.391803	0.339641	-0.00670394	0.521284	0.32621	0.357798	0.687899	0.430906	0.293993	0.779949	0.820647	0.233694	0.650576	0.576245	0.431287	-0.0630113	0.817823
ENSMUSG00000002732	MGI:1336879	Fkbp7	1	0	1	0	0	0	0	0	0		1.09695	0.676454	0.217273	0.0957025	0.0749949	0.062405	-0.0386525	-0.0304299	0.310475	0.329647	0.373421	0.330221	0.0407436	0.0915597	0.449239	0.272605	0.309071	0.298268	1.11031	0.0597461	0.299153	0.194228
ENSMUSG00000002846	MGI:1922139	4930455C21Rik	1	0	0	0	0	0	0	1	0		0.77678	0.570771	0.134688	0.419448	0.246199	-0.0333523	0.00817247	0.0991886	0.124207	0.0212258	0.361372	0.310801	0.329598	0.325247	0.445676	0.70473	0.68033	-0.24596	0.376422	0.170296	0.0186629	0.218808
ENSMUSG00000003031	MGI:104565	Cdkn1b	1	0	1	0	0	0	0	0	0		0.436177	0.354806	0.632886	0.358826	0.424059	0.126344	-0.0223686	-0.136383	0.244709	0.441354	-0.0788934	-0.165865	-0.101087	-0.135917	-0.0479686	0.337549	0.0398731	-0.1154	0.027728	-0.0181604	0.172823	0.0171714
ENSMUSG00000003135	MGI:106580	D1Bwg0212e	1	0	0	0	0	0	0	1	0		0.301205	0.239219	-0.0773964	0.0662113	0.0689904	0.111911	-0.0982335	-0.156999	-0.0291104	-0.0325568	-0.0381884	0.416914	0.189651	0.319561	0.485744	0.565496	0.20247	0.0835009	0.14508	-0.127088	0.297996	0.0294584
ENSMUSG00000003208	MGI:1920136	Ccdc94	1	0	0	0	0	0	0	1	0		0.204739	0.386057	-0.0189183	-0.156427	0.208146	-0.128777	0.0819639	0.387435	0.187318	0.0752532	0.99656	0.301128	0.0265114	0.413173	0.54324	0.58803	1.24999	-0.127328	0.0370919	0.330945	-0.266835	-0.0597177
ENSMUSG00000003234	MGI:1351656	Abcf3	1	0	0	0	0	0	0	1	0		0.0112195	0.0921412	-0.0555101	0.203698	0.128285	0.145831	0.0526397	0.0419384	0.144768	0.0776389	0.488144	0.164775	-0.0543979	0.169537	0.437645	0.475533	0.743438	-0.00674405	0.115802	0.193862	0.0175131	0.0672853
ENSMUSG00000003269	MGI:1334255	Cyth2	1	0	0	0	0	0	0	1	0		0.561195	0.344971	-0.0850783	0.142319	0.14714	0.111318	-0.0169492	0.15638	0.0157897	-0.0399027	0.746736	0.352916	0.308417	0.45155	0.547252	0.643439	0.751019	-0.263924	0.299096	0.257796	0.0419996	0.109097
ENSMUSG00000003355	MGI:1913370	Fkbp11	1	0	0	0	0	0	0	1	0		1.02672	0.586471	0.116317	0.675291	0.643913	0.129318	0.266012	0.429031	0.112053	0.203631	0.836751	0.307243	-0.123938	0.39068	0.743663	0.703759	1.15463	0.000296239	1.12602	0.407727	0.33708	0.0166997
ENSMUSG00000003559	MGI:1929882	As3mt	1	0	0	0	0	0	0	1	0		-0.00459498	-0.0930198	-0.474617	-0.186105	-0.133908	0.0802684	-0.0553051	0.197778	-0.495316	-0.253246	0.229687	0.2081	-0.0408966	0.0206014	0.5883	0.658304	0.896958	-0.397787	0.018769	-0.00834374	-0.120088	-0.0259624
ENSMUSG00000003865	MGI:101805	Gys1	1	0	0	0	0	0	1	0	0		-0.37212	0.299839	0.171495	0.250149	0.235423	0.197548	0.225523	0.0659942	0.137152	0.190506	-0.129111	0.515946	0.384736	0.292162	-0.0358866	0.109876	0.214985	0.419374	0.313459	0.154732	0.257122	0.338739
ENSMUSG00000004085	MGI:2443258	B230120H23Rik	1	0	0	0	0	0	1	0	0		0.0234033	0.252505	0.411617	-0.0390865	0.0209159	0.252955	0.257992	0.452542	0.480382	0.499729	0.298156	0.421594	0.577369	0.534143	-0.209839	-0.11175	-0.129809	0.504669	-0.0788662	0.516408	0.299947	0.402878
ENSMUSG00000004096	MGI:1913320	Cwc15	1	0	0	0	0	0	0	1	0		0.748682	0.480641	0.164017	0.133433	0.338564	-0.213836	-0.018231	0.0779103	-0.0401097	-0.0987932	0.534083	0.297137	-0.0411666	0.256405	0.583635	0.562772	0.685801	-0.168754	0.542182	0.110466	-0.121607	-0.00303115
ENSMUSG00000004098	MGI:1858212	Col5a3	1	0	0	0	1	0	0	0	0		-0.413244	0.298057	0.286495	0.974891	0.688784	0.881884	1.02785	0.652131	0.6899	0.765855	1.5104	0.237793	0.208317	0.602116	-0.430036	-0.0198348	0.40478	0.281334	-0.205091	0.710943	0.232618	0.0741474
ENSMUSG00000004268	MGI:1315195	Emg1	1	0	0	0	0	0	0	1	0		0.64735	0.177386	-0.166024	0.2097	0.163445	-0.162366	-0.144161	-0.0753355	-0.276519	-0.476915	0.260633	0.100687	-0.0188448	-0.0179202	0.629098	0.450836	0.622548	-0.245464	0.485748	0.0164679	-0.184523	-0.18105
ENSMUSG00000004393	MGI:1277172	Ddx56	1	0	0	0	0	0	0	1	0		0.49664	0.251277	-0.0822035	0.120475	0.144555	0.0709017	0.10548	0.222134	0.0165159	-0.0340795	0.382451	0.308008	0.100673	0.24948	0.503452	0.450032	0.517592	-0.0146281	0.459839	0.236919	-0.0867334	-0.0703136
ENSMUSG00000004561	MGI:1098577	Mettl17	1	0	0	0	0	0	0	0	1		0.363306	0.293876	-0.0790487	0.406292	0.25037	0.214147	0.0188276	-0.106802	0.239279	-0.0191727	0.271379	0.186893	0.0781642	0.132848	0.078802	0.166603	0.254673	0.212389	0.731207	0.303556	0.310517	0.198898
ENSMUSG00000004730	MGI:106912	Emr1	1	0	0	0	0	0	0	0	1		-0.298214	0.289692	-0.298214	0.717977	0.389996	-0.324519	-0.324519	-0.324519	0.0201658	0.938245	0.72713	0.323436	0.614442	-0.196259	-0.994725	-0.994725	0.0535841	1.34273	0.765375	0.841027	0.483614	0.180302
ENSMUSG00000004771	MGI:1858202	Rab11a	1	0	0	0	0	0	0	1	0		0.77285	0.475089	0.231185	0.268381	0.277285	-0.046374	-0.119715	-0.0940425	0.0315607	0.110181	-0.0665905	0.324536	0.158159	0.0136902	0.887717	0.487908	0.248667	0.33002	0.837806	-0.0816134	0.197731	-0.0296261
ENSMUSG00000004791	MGI:105095	Pgf	1	0	0	0	0	0	1	0	0		0.535392	0.524024	-0.182989	0.13993	-0.261974	0.178883	-0.0293753	0.0950983	0.0533875	-0.0521112	0.690272	0.796045	0.628164	0.753425	0.445588	0.482767	0.55539	-0.0477398	0.354722	0.191459	-0.0632996	-0.056029
ENSMUSG00000004843	MGI:1916192	Chmp2b	1	0	0	0	0	0	0	1	0		0.634005	0.547407	0.333427	0.42255	0.36743	0.138509	0.0253958	0.106655	0.172853	0.156258	0.265592	0.360392	0.492749	0.174854	0.943066	0.703837	0.348813	0.163175	0.496495	0.00982505	0.227805	-0.0228471
ENSMUSG00000004896	MGI:2387197	Rrnad1	1	0	0	0	0	0	0	1	0		0.143946	0.131582	-0.0338693	0.174576	0.169145	0.106901	0.19619	0.190804	0.0422015	0.0330259	0.383162	0.132273	0.0555826	0.261308	0.244939	0.527806	0.643409	0.111504	0.276654	0.348131	0.0748197	0.171794
ENSMUSG00000005148	MGI:1338056	Klf5	1	0	0	0	0	0	1	0	0		-0.169021	0.524788	0.82135	0.636539	0.564042	0.827377	0.648909	0.351687	0.893831	0.889848	-0.254346	1.31532	1.32914	0.999406	0.524128	1.03448	-0.340628	1.06574	0.0563404	0.317835	1.12678	0.846642
ENSMUSG00000005233	MGI:1913692	Spc25	1	0	0	0	0	0	0	1	0		0.976706	0.488038	0.530734	0.341242	0.473716	0.0280004	-0.070385	-0.108371	0.277935	0.557607	0.490071	0.543836	0.400148	0.222183	0.876701	0.680938	0.413509	0.067141	0.622653	0.112188	0.0323948	0.0924712
ENSMUSG00000005802	MGI:1345282	Slc30a4	1	0	0	0	0	0	1	0	0		0.163506	0.357185	0.814657	0.569488	0.499408	0.516964	0.333887	0.237161	0.886108	0.881362	-0.0247523	0.696434	0.823151	0.522124	0.544978	0.289179	-0.226723	0.886461	0.128598	0.185645	0.778087	0.526064
ENSMUSG00000005804	MGI:1927580	Pldn	1	0	0	0	0	0	0	0	1		0.383752	0.402828	0.434144	0.340735	0.321267	0.22025	0.111908	0.101292	0.297744	0.454991	-0.0728902	0.264121	0.0930804	0.0964812	0.288389	0.190148	0.0553092	0.628073	0.525148	0.252848	0.332269	0.24518
ENSMUSG00000005836	MGI:107516	Gata6	1	0	0	0	0	0	1	0	0		-1.12845	-0.35562	-0.0671624	0.539646	0.185701	-0.109152	0.134605	-0.173908	0.373227	0.264761	-0.164456	0.858651	0.47547	0.534198	0.303743	0.405923	-0.120236	0.40965	-0.0670462	-0.0062224	0.846743	0.524993
ENSMUSG00000006010	MGI:2385108	BC003331	1	0	1	0	0	0	0	0	0		0.485741	0.488868	0.685829	0.378872	0.521475	0.418849	0.434163	0.51622	0.535273	0.536117	-0.136579	0.341335	0.300096	0.213284	0.578161	0.418997	0.238103	0.671097	0.497718	0.160936	0.429524	0.20319
ENSMUSG00000006014	MGI:1891344	Prg4	1	0	0	0	0	0	1	0	0		-1.66343	0.0595698	-0.618406	0.359277	0.705973	0.143326	0.527039	-0.0638004	0.298767	0.417059	-1.12515	1.18561	1.18259	0.737944	0.367889	0.273351	-0.360298	0.751341	0.328633	-0.213655	1.28041	0.158124
ENSMUSG00000006191	MGI:1921765	Cdkal1	1	0	0	0	1	0	0	0	0		-0.247428	0.487327	0.794068	0.0617696	0.401621	0.361662	0.156578	0.125418	0.740461	0.919246	0.756142	0.355554	0.59512	0.494846	0.105963	-0.0166202	0.310452	0.696699	-0.0283548	0.514674	0.787148	0.564568
ENSMUSG00000006215	MGI:107410	Zbtb17	1	0	0	0	0	0	0	1	0		0.304072	0.409343	0.0293822	0.32709	0.253648	0.325485	0.331107	0.381061	0.101227	0.0922762	0.839663	0.406302	0.195776	0.451021	0.433287	0.438315	0.987833	0.0481452	0.392788	0.534528	0.178552	0.0946418
ENSMUSG00000006373	MGI:1858305	Pgrmc1	1	0	0	0	0	0	0	1	0		0.693597	0.397712	0.152624	0.228997	0.260653	0.0454866	-0.145743	-0.0989705	0.0958383	0.104258	0.0904765	0.370837	0.16858	0.0798874	0.638477	0.421704	0.246225	-0.0524678	0.378885	-0.0786187	0.124071	-0.013451
ENSMUSG00000006386	MGI:98664	Tek	1	0	1	0	0	0	0	0	0		0.922932	1.38152	0.979449	0.0961271	-0.511754	0.0808711	0.641499	0.644808	0.820279	0.320852	0.280221	0.0665239	-0.415446	0.757969	-0.434311	-0.793517	-0.421626	-0.103831	0.0972828	0.179574	0.820315	0.585376
ENSMUSG00000018845	MGI:2443377	Unc45b	1	0	0	0	0	0	0	-1	1		0.692297	0.525809	0.0224151	0.358408	0.794397	0.317885	-0.160834	0.312386	0.478542	0.066269	0.837309	-0.144395	0.18623	0.827598	-1.82591	-1.73482	-1.26517	1.40143	0.503956	0.799357	0.0368962	0.216434
ENSMUSG00000006906	MGI:1917777	Stambp	1	0	0	0	0	0	0	1	0		0.201771	0.431339	0.300217	0.388745	0.38325	0.0879831	0.114523	0.211206	0.275333	0.250265	0.095071	0.439708	0.45195	0.22909	0.908112	0.75912	0.416747	0.293292	0.470946	-0.0480572	0.576874	0.271265
ENSMUSG00000007589	MGI:107246	Tinf2	1	0	0	0	0	0	1	0	0		0.423944	0.248541	0.113757	0.00693149	0.170184	0.178651	0.174097	0.288562	0.265781	0.265573	0.63051	0.36038	0.273597	0.36838	0.277225	0.446027	0.279486	0.277625	0.295685	0.423147	0.137736	0.272593
ENSMUSG00000007872	MGI:96398	Id3	1	0	0	0	0	0	0	1	0		0.802611	0.42252	-0.0971973	0.0130172	-0.000785968	-0.131417	0.207063	0.00518439	-0.109016	-0.0754037	0.803518	-0.0646008	-0.154907	-0.0856072	0.794022	0.851848	1.00426	-0.154015	0.857785	0.467548	-0.178804	-0.405134
ENSMUSG00000008301	MGI:1891839	Phax	1	0	0	0	0	0	0	1	0		0.898866	0.444971	0.0956979	0.310622	0.482957	0.020742	0.0488107	0.0901831	0.146056	-0.0736854	0.397261	0.417163	0.30973	0.227061	0.881096	0.576932	0.610324	0.0256027	0.774896	0.163633	0.0151192	0.0882924
ENSMUSG00000008686	No associated gene	Zfp955a	1	0	0	1	0	0	0	0	0		0.198538	-0.594683	0.782026	0.22852	0.322066	1.07607	0.81152	0.953113	0.980162	0.882071	0.2613	0.17381	0.441487	0.687833	0.2971	0.360172	-0.133728	0.940009	-0.467241	0.830308	0.7366	1.00323
ENSMUSG00000009630	MGI:1321161	Ppp2cb	1	0	0	0	0	0	0	1	0		0.519632	0.29732	0.017251	0.193332	0.245111	-0.00461738	-0.0651099	-0.200037	-0.000236094	-0.0569087	0.054475	0.342083	0.292424	0.152484	0.599943	0.428356	0.299808	0.301509	0.53863	-0.0636308	0.139786	0.00885543
ENSMUSG00000009772	MGI:1921387	Nuak2	1	0	0	0	0	0	0	1	0		-0.263825	-0.052608	-0.263543	0.0768167	-0.0271732	0.242705	0.110504	0.0889246	0.244027	0.132808	0.401525	0.321665	0.165733	0.12032	0.410743	0.483355	0.396923	0.243005	0.205069	0.344086	0.157243	0.196791
ENSMUSG00000010067	MGI:1928386	Rassf1	1	0	0	0	0	0	0	1	0		0.743145	0.330797	-0.0536386	0.163509	0.149761	0.0927109	0.0698864	0.160062	0.0584321	0.019923	0.818855	0.475675	0.272626	0.417882	0.656166	0.619437	0.775371	-0.171214	0.339064	0.180214	0.0406789	0.00804906
ENSMUSG00000010290	MGI:2138299	AI597479	1	0	1	0	0	0	0	0	0		0.389193	0.492263	0.707143	0.460226	0.459743	0.479843	0.420424	0.206406	0.683543	0.633239	0.166164	0.0327836	0.122572	-0.0355592	0.485004	0.315975	-0.157087	0.662291	0.309709	0.0596896	0.52072	0.427752
ENSMUSG00000011114	MGI:1100877	Tbrg1	1	0	0	0	0	0	0	1	0		0.582432	0.431038	0.00509372	0.359095	0.283769	0.186068	0.0840341	0.217108	0.0887222	0.0286946	0.648495	0.274014	0.121002	0.204703	0.651522	0.609775	0.731423	-0.128413	0.50367	0.192809	0.0779932	0.0644247
ENSMUSG00000011179	MGI:97402	Odc1	1	0	0	0	0	0	0	1	0		0.605188	0.184553	-0.0718035	0.230832	0.201995	0.153929	-0.0729276	0.136744	0.204957	0.130962	0.560271	0.432827	0.274908	0.394923	0.564093	0.345218	0.461415	0.00901446	0.0840824	0.0940822	-0.0482828	-0.0220543
ENSMUSG00000011427	MGI:1923431	Zfp790	1	0	0	0	0	0	1	0	0		0.144044	-0.107895	0.818376	0.940767	0.783089	0.680918	0.839316	0.767529	0.822112	0.666685	0.65544	0.914258	1.03881	1.20448	-0.187028	0.386141	0.151624	0.978464	-0.160246	0.791766	0.316584	0.398634
ENSMUSG00000011960	MGI:1328363	Ccnt1	1	0	0	0	1	0	0	0	0		0.224679	0.317406	0.881419	0.369645	0.378587	0.54339	0.546576	0.29383	0.881782	0.959031	0.222099	0.528744	0.621608	0.418196	0.424716	0.386069	-0.107999	0.81835	0.155409	0.288637	0.698121	0.533341
ENSMUSG00000012777	MGI:3644563	Acpt	1	0	0	0	0	0	0	1	0		0.735347	0.376469	0.351541	0.379995	1.07065	-0.461237	0.0876918	0.103164	0.363219	0.134102	0.651354	0.442589	-0.166363	0.0901435	1.14786	1.03951	0.937612	-0.330253	1.13932	0.191659	0.00915297	0.180012
ENSMUSG00000014195	MGI:1928373	Dnajc7	1	0	0	0	0	0	0	1	0		0.501874	0.381824	0.205953	0.168903	0.280615	-0.12387	-0.0218703	0.100536	0.0415498	0.0262982	0.542771	0.131297	-0.000182917	0.102809	0.567963	0.392789	0.611902	-0.200773	0.328168	0.153447	0.0144842	0.055068
ENSMUSG00000014226	MGI:1270839	Cacybp	1	0	1	0	0	0	0	0	0		0.927107	0.480393	0.521681	0.293152	0.474041	-0.19971	-0.0732391	-0.00484273	0.241561	0.141352	0.577057	0.239466	0.0849259	0.253563	0.641848	0.365564	0.499515	-0.074762	0.275787	0.0867896	0.0639214	0.00751567
ENSMUSG00000014232	MGI:1924029	Cluap1	1	0	0	0	0	0	0	1	0		1.01975	0.848172	0.230588	0.517875	0.444395	0.226178	0.216719	0.435118	0.387369	0.406321	1.01024	0.428159	0.33547	0.465913	0.92184	0.386164	1.03667	0.0207442	0.365606	0.124722	-0.0390907	-0.00956016
ENSMUSG00000014550	MGI:1925537	Zfyve20	1	0	0	0	0	0	0	0	1		-0.0457822	0.160903	0.391045	0.187284	0.0720724	0.538451	0.501747	0.350816	0.4723	0.448861	0.449662	0.323153	0.364123	0.459112	-0.040493	0.00713475	0.00987125	0.601232	0.0625421	0.590431	0.594754	0.508604
ENSMUSG00000014771	MGI:104643	Pdcd2	1	0	0	0	0	0	0	1	0		0.797284	0.510216	0.0454695	0.110435	0.367784	0.100986	-0.0417177	0.329359	-0.154194	-0.271257	0.776919	0.441676	0.283936	0.32371	0.900217	0.621684	0.838341	0.114047	0.665454	0.363184	0.379091	0.151531
ENSMUSG00000014907	MGI:2682306	Naf1	1	0	0	0	0	0	1	0	0		0.0979973	0.469482	0.435483	0.553999	0.340536	0.451477	0.0708416	0.163855	0.234261	0.560139	0.206116	0.714809	0.43401	0.5771	0.512516	0.542884	-0.20532	0.396916	0.118237	0.222609	0.495704	0.356147
ENSMUSG00000015202	MGI:2674130	Cnksr3	1	0	1	0	0	0	0	0	0		0.261093	0.750219	0.807949	0.0799285	0.0440368	0.728813	0.368605	0.482992	0.619568	0.318963	0.610138	0.26404	0.408525	0.120102	-0.0268254	0.240788	0.34544	0.0855747	-0.231203	0.388712	0.488466	0.437983
ENSMUSG00000015363	MGI:1915226	Trabd	1	0	0	0	0	0	0	1	0		0.565052	0.325779	-0.0675065	0.441606	0.387734	0.265154	0.156228	0.294588	0.136113	0.0167571	0.981427	0.265011	0.00439913	0.251559	0.610334	0.66143	0.916159	-0.0553832	0.208801	0.504351	0.151663	0.0842613
ENSMUSG00000015733	MGI:106222	Capza2	1	0	1	0	0	0	0	0	0		0.809352	0.656461	0.602273	0.340321	0.359546	0.301512	0.0784963	0.0189629	0.527371	0.476633	-0.124896	0.493421	0.380118	0.14119	0.852435	0.435159	0.03249	0.528753	0.711583	0.0262294	0.365964	0.129177
ENSMUSG00000015747	MGI:891965	Vps45	1	0	0	0	0	0	0	1	0		0.767922	0.571244	0.0934313	0.212649	0.22105	-0.0336936	-0.0982967	-0.167459	-0.175698	-0.021051	0.559303	0.0860795	0.119082	0.105935	0.85176	0.639177	0.791982	-0.2638	0.428107	-0.0900714	0.12582	0.0346407
ENSMUSG00000016181	MGI:2138080	Diexf	1	0	0	0	0	0	0	0	1		0.0796903	0.346818	0.306271	0.134001	0.301987	0.391168	0.336433	0.372849	0.331313	0.171859	0.379621	0.337481	0.224002	0.164158	0.338567	0.191396	0.242577	0.407584	0.269593	0.411579	0.219661	0.250222
ENSMUSG00000016554	MGI:1933181	Eif3d	1	0	0	0	0	0	0	1	0		0.307942	0.235043	-0.169495	0.0264028	0.106397	0.0240032	-0.0143848	-0.0270491	0.0344363	-0.0629883	0.321819	0.291089	0.0716574	0.0273826	0.564429	0.491598	0.619155	-0.114069	0.633366	0.0804936	-0.025792	-0.0392419
ENSMUSG00000016559	MGI:1101768	H3f3b	1	0	0	0	0	0	0	1	0		0.765761	0.448119	0.277961	0.227936	0.354051	0.115256	0.173991	0.230069	0.253667	0.238409	0.831551	0.389322	0.301844	0.474483	0.776138	0.470009	0.774107	0.0126468	0.58163	0.485384	0.196057	0.183028
ENSMUSG00000017485	MGI:98791	Top2b	1	0	1	0	0	0	0	0	0		0.62992	0.391315	0.635118	0.328058	0.258208	0.240182	0.22656	0.143928	0.440749	0.458266	0.302875	0.341328	0.355356	0.308751	0.568864	0.406973	0.0857927	0.44435	-0.0146029	0.300656	0.323746	0.118236
ENSMUSG00000017778	MGI:103226	Cox7c	1	0	0	0	0	0	0	1	0		1.18763	0.765102	0.487697	0.351486	0.736825	-0.169628	0.036872	-0.134111	0.268591	0.0358742	-0.247481	0.399448	0.128041	-0.0503143	1.20211	0.804058	0.533403	0.371691	1.43742	-0.0734945	0.23568	0.0629854
ENSMUSG00000018347	MGI:1289293	Zkscan6	1	0	0	0	0	0	1	0	0		-0.339328	0.00308377	0.282312	0.916285	0.577771	0.713985	0.742781	0.587725	0.383433	0.649951	1.20971	0.614676	0.396965	1.09826	-0.0158889	-0.0683505	0.69408	0.430921	-0.301359	0.6367	0.434496	0.271591
ENSMUSG00000018433	MGI:1916229	Nol11	1	0	0	0	0	0	0	0	1		0.333961	0.406357	0.359712	0.156694	0.339169	0.289293	0.185934	0.273033	0.429257	0.453681	0.169436	0.312459	0.2868	0.182126	0.659957	0.273011	0.00334078	0.686177	0.700597	0.101903	0.270217	0.11998
ENSMUSG00000018541	MGI:1914730	Cwc25	1	0	0	0	0	0	0	1	0		0.0630096	0.367252	0.446524	0.239957	0.252349	0.193856	0.251396	0.368285	0.30934	0.265108	0.528031	0.31546	0.433016	0.601516	0.574705	0.454601	0.543444	0.0790257	-0.332596	0.400517	0.0580515	0.1752
ENSMUSG00000018572	MGI:1925496	Phf23	1	0	0	0	0	0	0	1	0		0.366004	0.231035	-0.114546	0.0579008	0.0690208	-0.125472	-0.0844751	-0.0685853	-0.221	-0.105508	0.417172	0.0858301	-0.0533189	-0.00992182	0.53873	0.549387	0.728424	-0.398627	0.195716	-0.0339812	-0.202658	-0.167748
ENSMUSG00000018669	MGI:1933126	Cdk5rap3	1	0	0	0	0	0	0	1	0		0.801765	0.560629	-0.0171734	0.532293	0.394749	0.087501	0.168135	0.371005	-0.0210395	0.0124709	1.09519	0.236197	0.0976511	0.355947	0.637107	0.757257	1.13325	-0.226208	0.315641	0.417211	0.356999	0.114641
ENSMUSG00000018697	MGI:1929608	Aatf	1	0	0	0	0	0	0	1	0		0.932704	0.379451	0.0789888	0.276786	0.295311	0.279876	0.0957271	0.36816	0.140592	0.0691867	1.08668	0.486688	0.42941	0.549212	0.779577	0.722107	0.960144	-0.0799294	0.481187	0.53735	-0.00479755	-0.0127638
ENSMUSG00000018733	MGI:2144177	Pex12	1	0	0	0	0	1	0	0	0		0.345359	0.328368	0.404784	0.199339	0.500789	-0.122716	0.0569636	-0.0445841	0.152385	0.185533	-0.172605	0.398713	0.477763	-0.0491609	0.60173	0.158912	-0.0656741	-0.168379	0.0267386	-0.220209	0.90184	0.527251
ENSMUSG00000018882	MGI:1914286	Mrpl45	1	0	0	0	0	0	0	1	0		0.616583	0.353409	-0.0703956	0.0224577	0.204641	0.169934	0.0472037	0.129377	0.0971483	-0.0181969	0.428601	0.282957	0.190811	0.185724	0.659372	0.617256	0.58146	0.150865	0.380024	0.154851	-0.0146985	0.0492133
ENSMUSG00000019143	MGI:1918041	Hars2	1	0	0	0	0	0	0	1	0		0.567387	0.35951	0.148142	0.25249	0.0931264	0.126287	-0.0661443	0.182189	0.108744	-0.124778	0.330887	0.242219	0.0640893	0.0802652	0.608331	0.35713	0.670914	-0.0685063	-0.0111652	0.368443	0.0142786	-0.0903063
ENSMUSG00000019710	MGI:1914957	Mrpl24	1	0	0	0	0	0	0	1	0		0.682505	0.395462	0.117855	0.0454747	-0.000240548	-0.207852	-0.264577	-0.387556	-0.0824646	-0.21226	0.268795	0.288064	-0.0746098	0.175339	0.586596	0.879574	0.700584	-0.0404489	0.482057	0.0965077	-0.246926	-0.235451
ENSMUSG00000019772	MGI:98933	Vip	1	0	0	0	0	0	0	1	0		-0.137213	0.0749413	-0.733766	0.157536	0.294516	0.0817379	0.158604	-0.102663	-0.145936	-0.653644	-0.162214	-0.016102	-0.433412	-0.586255	1.16115	0.834226	0.582523	-1.21034	0.186494	0.600261	0.229801	0.552903
ENSMUSG00000019775	MGI:1927469	Rgs17	1	0	0	0	0	0	1	0	0		0.523073	-0.353493	-0.313979	-0.0840538	-0.311211	0.0442823	0.120501	0.156034	-1.04688	-0.518849	-0.226084	0.396128	0.761373	0.414343	0.0299531	-0.0572518	-0.00868652	0.242961	0.415155	-0.299498	-0.131976	-0.209006
ENSMUSG00000019779	MGI:103265	Frk	1	0	0	0	0	0	0	1	0		0.363306	0.370243	0.516917	0.0415213	0.131776	-0.191499	0.0137979	-0.0235228	0.649209	0.709264	0.0444233	0.333351	0.334945	0.284776	1.02999	0.567855	0.11941	0.695256	0.226665	0.0634668	0.377515	0.349545
ENSMUSG00000019813	MGI:1915511	Cep57l1	1	0	0	0	0	0	0	1	0		1.03685	0.552509	0.367072	0.522372	0.404957	0.338264	0.0601059	0.127182	0.723763	0.296764	0.313505	0.120571	0.382434	0.623086	0.792611	1.01446	0.86611	0.675054	0.561526	0.153164	0.913159	0.556237
ENSMUSG00000019823	MGI:2385847	Mical1	1	0	0	0	0	0	1	0	0		0.00128446	0.213821	0.0492224	0.163502	0.151489	0.196028	0.247433	0.212876	0.161921	0.156466	0.701102	0.454545	0.417983	0.647761	0.209994	0.244157	0.645288	0.0871943	0.0723542	0.415529	0.473448	0.535088
ENSMUSG00000019826	MGI:3039618	Zbtb24	1	0	0	0	0	0	1	0	0		-0.0313453	0.328786	0.17288	0.0578797	0.270934	-0.095611	0.155893	0.256596	0.229957	-0.0383073	0.237352	0.49137	0.445048	0.298073	0.360774	0.0716966	0.28021	-0.0232613	0.177316	0.260089	0.421891	0.456081
ENSMUSG00000019843	MGI:95602	Fyn	1	0	0	0	0	0	1	0	0		0.00399996	0.29648	0.147836	0.176209	0.283072	0.0916007	0.184831	0.20089	0.250786	0.273953	0.197284	0.5084	0.497772	0.515206	0.295138	0.261496	0.03581	0.247927	0.243684	0.184538	0.16655	0.237064
ENSMUSG00000019856	MGI:1923156	Fam184a	1	0	0	0	0	0	1	0	0		0.806032	0.79011	0.567412	0.404421	0.228504	0.418189	0.407623	0.551776	0.781163	0.582246	-0.345534	0.509123	1.03964	0.793857	0.520445	0.531134	0.577079	0.622096	0.496695	1.03149	1.13341	0.79976
ENSMUSG00000019861	MGI:2149946	Gopc	1	0	0	0	0	0	1	0	0		0.219452	0.0752452	0.416447	0.257422	0.371274	0.3398	0.214958	0.260163	0.35464	0.505841	0.400831	0.417557	0.492764	0.550088	0.593707	0.323604	0.0500494	0.359299	-0.269782	0.394397	0.580918	0.529869
ENSMUSG00000019943	MGI:104653	Atp2b1	1	0	0	0	0	0	1	0	0		-0.0455101	0.0670574	0.636122	0.290548	0.212146	0.331187	0.302806	0.210004	0.52266	0.561569	0.404861	0.281275	0.447168	0.692853	0.0711965	0.080359	-0.151571	0.431076	-0.372569	0.500059	0.366729	0.440086
ENSMUSG00000019966	MGI:96974	Kitl	1	0	0	0	0	0	1	0	0		0.737774	0.306956	1.06999	0.810093	0.77482	0.576403	0.368061	0.422994	0.627599	0.559632	-0.318992	0.798558	0.920381	0.626341	0.926144	0.516041	-0.248172	1.05586	0.247046	0.218028	0.59387	0.640547
ENSMUSG00000019997	MGI:95537	Ctgf	1	0	0	0	0	0	1	0	0		0.306871	0.216709	0.14088	0.0619681	0.0977724	0.0657752	0.0809875	-0.0394457	0.103797	0.0954001	0.390382	0.448668	0.458273	0.41827	0.410623	0.359413	0.246466	0.0246011	0.127984	0.0988856	-0.0141398	0.0710471
ENSMUSG00000020003	MGI:1321392	Pex7	1	0	1	0	0	0	0	0	0		0.946038	0.62057	0.296947	0.439149	0.129464	0.398143	0.00531669	0.0870768	-0.169671	0.0737739	0.180247	0.545417	0.272881	0.100794	0.580855	0.311301	0.656002	-0.0909105	0.533242	0.0667886	0.00631279	0.202653
ENSMUSG00000020075	MGI:1860494	Ddx21	1	0	0	0	1	0	0	0	0		0.14615	0.211155	0.400355	0.264385	0.215135	0.211901	0.297978	0.311441	0.438195	0.427092	0.87206	0.215801	0.305753	0.497585	0.253921	0.290337	0.427653	0.180357	-0.136856	0.448898	0.187119	0.215865
ENSMUSG00000020079	MGI:2441711	Supv3l1	1	0	0	0	0	0	0	0	1		0.156036	0.492976	0.0859541	0.344045	0.127361	0.362834	0.36091	0.136572	0.25718	0.381662	0.1294	0.318944	0.312868	0.175022	0.240477	0.423885	0.409782	0.440352	0.609057	0.300729	0.327391	0.255584
ENSMUSG00000020088	MGI:98230	Sar1a	1	0	0	0	0	0	0	1	0		0.481919	0.318787	0.11726	0.133139	0.153253	0.117706	0.0431602	0.0216314	0.204087	0.122352	0.264837	0.326947	0.192178	0.0907417	0.584055	0.280723	0.411397	0.0179773	0.446823	0.07295	0.132705	0.0275592
ENSMUSG00000020098	MGI:94873	Pcbd1	1	0	0	0	0	0	0	1	0		0.30512	-0.176267	-0.208798	-0.360941	-0.470798	-0.420684	0.134739	0.475321	-0.703956	-0.260257	-0.744214	0.432449	-0.16211	-0.150505	1.30646	1.5301	1.67253	-0.508576	0.288715	-0.852828	-0.827321	-0.270747
ENSMUSG00000020108	MGI:1921997	Ddit4	1	0	0	0	0	0	1	0	0		0.460764	0.478561	0.352881	0.160809	0.120763	0.0476977	0.430389	0.255824	0.249428	0.333295	0.979742	0.623787	0.689869	0.860564	-0.0908914	0.306052	0.606252	-0.0498821	-0.066402	0.45393	-0.056577	0.178167
ENSMUSG00000020124	MGI:101857	Usp15	1	0	0	0	0	0	0	0	1		0.286551	0.3483	0.355427	0.313299	0.302195	0.205416	0.164688	0.0285161	0.435325	0.390155	0.238444	0.32257	0.203162	0.214593	0.507715	0.216984	0.0838788	0.490198	0.368702	0.300655	0.361502	0.215194
ENSMUSG00000020137	MGI:1914066	Thap2	1	0	1	0	0	0	0	0	0		0.505456	0.728694	0.776475	0.38646	0.10189	0.12308	0.173641	0.112596	0.359995	0.438981	-0.47045	-0.328089	-0.114418	-0.0987201	-0.0564938	0.227529	0.00250034	0.122403	-0.167037	-0.327681	0.164178	0.130557
ENSMUSG00000020140	MGI:1341817	Lgr5	1	0	0	0	0	0	0	0	1		-0.536724	0.406873	1.05251	-0.00703385	0.0924637	0.1873	0.214526	-0.0340465	0.226536	0.650956	-0.632217	0.529232	-0.167373	-0.0568394	-0.27442	-0.243438	-0.660682	1.10694	0.923307	1.01673	0.673519	0.46542
ENSMUSG00000020151	MGI:109559	Ptprr	1	0	1	0	0	0	0	0	0		1.1709	1.00441	0.501019	-0.490726	0.928512	0.261424	0.192356	-0.0161509	0.224671	0.229885	-0.223859	0.437494	0.508553	0.795872	-0.551532	-0.7026	-0.415658	0.150271	-0.345842	0.232904	0.667862	0.594814
ENSMUSG00000020171	MGI:1927224	Yeats4	1	0	0	0	0	0	0	1	0		0.658554	0.324668	0.228293	0.376061	0.324968	-0.093752	-0.04736	0.0224128	0.132245	0.142145	0.513604	0.347399	-0.0548829	0.228159	0.562265	0.756114	0.572075	-0.291534	0.0965815	0.024893	-0.252329	-0.172791
ENSMUSG00000020173	MGI:105056	Cobl	1	0	0	0	0	0	1	0	0		-0.0876932	0.117086	0.350688	0.151987	0.146377	0.524089	0.277544	0.33422	0.465482	0.567539	0.012512	0.353732	0.645672	0.588011	0.158204	-0.00435793	-0.167833	0.73376	0.150894	0.245339	0.411116	0.466168
ENSMUSG00000020182	MGI:94876	Ddc	1	0	0	0	0	0	1	0	0		0.56657	0.524903	0.672908	0.579345	-0.25948	-0.136057	-0.22228	-1.0937	-0.442686	-0.159512	0.131841	0.909963	0.815993	1.18814	0.506261	0.695452	1.06734	-0.0453957	0.136121	0.235973	0.0147085	0.042162
ENSMUSG00000020189	MGI:2443807	Osbpl8	1	0	0	0	1	0	0	0	0		0.22662	0.106768	0.806976	0.453501	0.282939	0.484917	0.403476	0.190203	0.860399	1.02843	0.321883	0.190458	0.494703	0.423538	0.178839	0.190663	-0.650131	0.887101	-0.179843	0.52378	0.724484	0.374479
ENSMUSG00000020224	MGI:1913475	Llph	1	0	0	0	0	0	0	1	0		1.0874	0.660462	0.285333	0.417745	0.559046	-0.153953	0.099942	0.257028	-0.0321939	-0.214362	1.27679	0.126972	0.146965	0.392642	0.885579	0.803919	1.37787	-0.438499	0.529788	0.355221	-0.50293	-0.230442
ENSMUSG00000020250	MGI:1354175	Txnrd1	1	0	0	0	0	0	0	0	1		-0.161431	-0.109347	0.0175312	0.290784	0.257253	0.119837	0.137265	0.107916	0.169931	0.167713	0.314355	0.0484638	0.20203	0.329064	0.133619	0.141591	0.149797	0.518595	0.249058	0.602476	0.0539384	0.209763
ENSMUSG00000020311	MGI:1914003	Erlec1	1	0	0	0	0	0	0	0	1		0.648444	0.531125	0.494744	0.275541	0.279907	0.297327	0.0935124	0.0472588	0.484505	0.425248	-0.0964965	0.49974	0.266462	0.0603862	0.821665	0.539419	0.119124	0.603734	0.869025	0.0907463	0.544433	0.338777
ENSMUSG00000020328	MGI:1277103	Nudcd2	1	0	0	0	0	0	0	1	0		0.83731	0.374879	0.0526878	0.222875	0.204778	0.0495396	-0.00533525	0.149986	0.12511	0.0159745	0.692231	0.398941	0.123572	0.304727	0.735142	0.651274	0.599522	-0.181763	0.437622	0.111042	0.308888	-0.0663745
ENSMUSG00000020448	MGI:1922078	Rnf185	1	0	0	0	0	0	0	1	0		0.182141	0.306289	0.256835	0.351213	0.388619	0.325381	0.283533	0.102782	0.369079	0.388391	0.19601	0.223365	0.302978	-0.054637	0.523359	0.501745	0.343299	0.376855	0.227744	0.164866	0.367995	0.18766
ENSMUSG00000020462	MGI:1913994	Ccdc104	1	0	1	0	0	0	0	0	0		1.01684	0.651092	0.342023	0.371379	0.47675	0.222077	0.0766529	0.169354	0.220961	0.116141	0.708589	0.414868	0.153913	0.254587	0.609833	0.551818	0.663884	-0.124081	0.344128	0.299419	0.277296	0.0681323
ENSMUSG00000020463	MGI:2144474	Smek2	1	0	1	0	0	0	0	0	0		0.486555	0.544689	0.862011	0.50494	0.414988	0.309735	0.457191	0.310299	0.67022	0.82372	0.087508	0.401447	0.471467	0.312278	0.642722	0.466346	-0.223443	0.667278	0.128515	0.276786	0.660228	0.496614
ENSMUSG00000020482	MGI:2144383	Ccdc117	1	0	0	0	1	0	0	0	0		0.608282	0.237272	0.435898	0.518352	0.512749	0.571136	0.221906	0.487827	0.480572	0.579647	0.882322	0.475273	0.412879	0.398223	0.47848	0.107433	0.271627	0.14616	0.116153	0.316357	0.648195	0.357422
ENSMUSG00000020492	MGI:1913390	Fam33a	1	0	0	0	0	0	0	1	0		0.582213	0.151394	0.324609	-0.189811	0.141215	0.0218825	0.187091	-0.0959058	0.435511	-0.0300176	0.379975	-0.174243	0.0670688	0.0635101	0.678778	0.818885	0.296629	0.253339	0.0705036	0.180924	-0.416718	-0.199868
ENSMUSG00000020516	MGI:1270849	Rps6kb1	1	0	1	0	0	0	0	0	0		0.506248	0.474397	0.608403	0.189022	0.198626	0.143097	0.208569	0.16475	0.523619	0.472915	0.16246	0.219907	0.27444	0.167893	0.477359	0.213068	-0.0528809	0.422884	0.284547	0.143219	0.43745	0.349546
ENSMUSG00000020521	MGI:1924142	Rnft1	1	0	1	0	0	0	0	0	0		0.627578	0.638224	0.683562	0.41445	0.42181	0.231037	0.106673	0.0343804	0.497867	0.572918	-0.367861	0.475762	0.496824	0.144864	0.739106	0.232401	-0.175238	0.645593	0.541522	-0.00409182	0.648399	0.387618
ENSMUSG00000020576	MGI:1918419	Nbas	1	0	0	0	1	0	0	0	0		-0.263931	0.218226	0.494209	0.47201	0.285212	0.685907	0.468777	0.433529	0.80137	0.841313	0.779692	0.0305994	0.174762	0.331732	-0.222195	-0.0380351	0.383912	0.659423	-0.195244	0.636009	0.197715	0.278056
ENSMUSG00000020611	MGI:95768	Gna13	1	0	0	0	1	0	0	0	0		0.0781036	0.10541	0.44308	0.477855	0.236969	0.491178	0.383279	0.333348	0.660708	0.76351	0.317138	0.306365	0.491519	0.443024	0.274876	0.119487	-0.153275	0.725314	-0.184442	0.32717	0.351814	0.409654
ENSMUSG00000020669	MGI:1346118	Sh3yl1	1	0	0	0	0	0	0	1	0		0.232184	0.189443	0.0537676	0.0163134	0.434819	0.150486	-0.0546098	0.0135494	0.0898964	0.633227	0.433507	-0.228541	-0.0600819	0.0967776	1.23806	0.901319	0.72323	0.293769	0.234801	-0.0937326	-0.283295	0.01833
ENSMUSG00000020679	MGI:98505	Hnf1b	1	0	0	0	0	0	0	0	1		0.0760198	-0.426997	0.271505	-0.250017	-0.183485	-0.288929	0.646366	0.254637	-0.633595	-0.34738	-0.666005	0	0.85281	0.315642	-1.17368	-1.44636	-0.976707	0.496113	1.41813	0.318201	-0.21798	-0.186708
ENSMUSG00000020705	MGI:1919297	Ddx42	1	0	0	0	0	0	0	1	0		0.191821	0.157057	0.323938	0.30115	0.310988	0.226953	0.217534	0.248453	0.297926	0.391686	0.554745	0.125851	0.192968	0.350456	0.410206	0.379643	0.441194	0.244816	-0.0512221	0.430518	0.121901	0.161576
ENSMUSG00000020780	MGI:1917447	Srp68	1	0	0	0	0	0	0	1	0		0.214857	0.363906	0.200902	0.471933	0.372603	0.153976	0.315168	0.316141	0.316764	0.282232	0.667837	0.433026	0.221284	0.397383	0.430846	0.440215	0.741811	0.224818	0.373264	0.475849	0.123421	0.122224
ENSMUSG00000020783	MGI:1914124	1200014J11Rik	1	0	0	0	0	0	0	1	0		0.308356	0.304708	0.340033	0.22758	0.231865	0.281393	0.161216	0.202316	0.273085	0.133568	0.572576	0.259407	0.436622	0.222074	0.515392	0.351121	0.578082	-0.0514265	-0.189384	0.208094	0.248364	0.0187886
ENSMUSG00000020832	MGI:1889295	Eral1	1	0	0	0	0	0	0	1	0		0.168879	-0.0421374	-0.0696008	-0.0338741	0.0719742	0.299764	-0.156465	0.144299	0.186121	0.113493	0.181369	0.223935	0.200612	-0.0642955	0.582904	0.410791	0.451413	0.385189	0.391238	0.185371	-0.0506109	-0.0789909
ENSMUSG00000020925	MGI:1289318	Ccdc43	1	0	0	0	0	0	0	1	0		0.562228	0.321839	0.340498	0.288202	0.322345	0.159403	-0.0513629	0.0947373	0.262357	0.0786838	0.40142	0.252723	0.377891	0.359265	0.604393	0.693399	0.308623	0.200891	0.477382	0.290044	0.257707	0.142394
ENSMUSG00000020936	MGI:102579	Nmt1	1	0	0	0	0	0	0	1	0		0.0915825	0.223189	0.152133	0.21001	0.206411	0.0889384	0.111865	0.157375	0.110076	0.0794527	0.246811	0.406731	0.246397	0.276233	0.465141	0.302788	0.460184	0.130016	0.34206	0.238144	0.0289926	0.135274
ENSMUSG00000020950	MGI:1347464	Foxg1	1	0	0	0	0	0	0	0	1		-0.794918	0.292908	0.74264	1.11583	0.489666	1.19204	0.135884	-0.0245128	0.309915	0.142205	-0.38801	0.374689	-0.438094	0.136376	-0.42296	-0.273999	-0.472667	1.21075	0.477693	1.17348	0	1.06841
ENSMUSG00000021020	MGI:3714359	Srp54a	1	0	0	0	0	0	0	0	1		0.782892	0.879853	0.450164	0.264213	0.605937	0.295083	0.205088	-0.151944	0.699372	0.606292	-0.604538	0.793965	0.557451	0.00080111	1.35319	0.973508	0.129057	0.660516	1.72831	-0.127501	0.709741	0.192867
ENSMUSG00000021024	MGI:1347006	Psma6	1	0	0	0	0	0	0	1	0		0.893921	0.535433	-0.00880758	0.252731	0.223694	-0.0106806	-0.00779464	0.120475	0.180707	0.159581	0.379631	0.524429	0.33266	0.256584	0.924959	0.336628	0.612363	0.0942739	1.04748	0.0315062	0.0795168	-0.103132
ENSMUSG00000021041	MGI:1919868	2700073G19Rik	1	0	0	0	0	0	0	0	1		1.07437	1.30286	0.109029	1.17203	-0.0879276	-0.227546	-0.579947	-0.0854825	-0.448173	-0.669606	-1.31793	0.201811	0.0847887	0.277389	0.646954	1.09832	-0.514646	0.329933	2.21834	0.501006	0.408588	0.0815368
ENSMUSG00000021062	MGI:1916865	Rab15	1	0	0	0	0	0	1	0	0		-0.304305	-0.117529	-0.245119	0.270015	0.327667	0.158741	0.243317	0.190512	0.0119993	0.0487095	0.599869	0.638683	0.110212	0.80609	0.119601	0.163171	0.509781	0.380692	0.0373043	0.578989	-0.431816	-0.348782
ENSMUSG00000021070	MGI:102845	Bdkrb2	1	0	0	0	1	0	0	0	0		-0.177133	0.0637844	0.535466	0.874429	0.290866	1.04533	0.598992	0.683958	0.858253	1.01185	1.18136	0.0625508	0.589606	0.952524	-0.0808674	0.0792663	0.601299	0.598875	-0.866475	0.87845	0.296383	0.672413
ENSMUSG00000021079	MGI:1353436	Timm9	1	0	0	0	0	0	0	1	0		0.682435	0.226743	0.000798036	0.378947	0.530683	0.204709	0.13712	0.217318	0.0910731	0.0575318	0.712258	0.341835	-0.0226465	0.0261279	0.702438	0.365029	0.74294	0.113144	0.416983	0.059933	0.031562	-0.103245
ENSMUSG00000021086	MGI:1921186	4930403N07Rik	1	0	0	0	0	0	0	0	1		1.10305	1.2873	0.689908	0.192554	0.683691	-0.166445	-0.148099	-0.597606	0.809991	0.501038	0.417334	0.85595	0.851405	-0.0336808	0.437168	-0.184534	-0.786473	0.575684	1.97545	0.315857	-0.022665	-0.301245
ENSMUSG00000021112	MGI:1927339	Mpp5	1	0	0	0	1	0	0	0	0		0.556223	0.393561	0.779489	0.510422	0.463379	0.586169	0.473069	0.524935	0.961246	0.94267	-0.0519854	0.4564	0.424027	0.311346	0.802354	0.534418	-0.0712357	0.873091	0.237139	0.293595	0.602502	0.585637
ENSMUSG00000021114	MGI:1921084	Atp6v1d	1	0	0	0	0	0	0	1	0		0.767827	0.463506	0.129194	0.255973	0.354283	0.130887	-0.0612896	0.0448921	-0.0417953	0.0300116	0.419398	0.357262	0.0590229	0.085733	0.729774	0.67387	0.689537	-0.180808	0.425034	-0.0135709	-0.00813324	-0.0505009
ENSMUSG00000021115	MGI:1261847	Vrk1	1	0	0	0	0	0	0	1	0		0.482293	0.0635045	0.143832	0.179747	0.252558	-0.0510016	0.0500998	-0.0229627	0.0188725	-0.11338	0.602353	0.503715	0.318267	0.326403	0.700686	0.522145	0.700297	-0.0964145	0.0409224	0.0981555	-0.191779	0.0162597
ENSMUSG00000021179	MGI:2670969	BC002230	1	0	0	0	1	0	0	0	0		0.357716	0.453086	0.377587	0.0823807	-0.0113692	-0.0210417	0.182525	0.219103	0.234174	0.496133	1.13426	0.508975	0.171702	0.72666	0.57843	0.354972	0.775369	0.037164	-0.153689	0.388605	0.172773	0.0777085
ENSMUSG00000021218	MGI:99845	Gdi2	1	0	1	0	0	0	0	0	0		0.644904	0.500971	0.356879	0.288717	0.331894	0.119818	0.040472	0.0208168	0.334425	0.310115	0.0148214	0.240029	0.206213	0.0278888	0.669427	0.344449	0.10684	0.371589	0.657898	-0.050094	0.206667	0.0775324
ENSMUSG00000021254	MGI:1917623	1700020O03Rik	1	0	0	0	0	0	1	0	0		-0.278264	-0.100184	0.281709	0.40182	0.257463	0.201438	0.331911	0.122932	0.486851	0.403776	0.465028	0.254953	0.543673	0.563016	0.171375	0.23991	0.263007	0.433323	-0.337764	0.623157	0.0365998	0.295915
ENSMUSG00000021388	MGI:1913945	Aspn	1	0	1	0	0	0	0	0	0		0.905947	0.862762	1.20233	0.634868	0.836023	0.253096	0.243445	-0.320755	0.811315	0.855093	-0.336295	0.682257	0.577797	0.293114	1.25241	0.639822	-0.20651	0.540711	0.44593	-0.322805	0.403983	0.141638
ENSMUSG00000021391	MGI:1913586	Cenpp	1	0	1	0	0	0	0	0	0		1.10706	1.04139	0.580642	0.695795	0.661038	0.150974	-0.0504092	0.259828	0.302583	0.320892	0.344835	0.56767	0.310399	0.119411	0.638121	-0.239445	0.567944	-0.385676	0.847547	-0.155058	0.458453	0.192619
ENSMUSG00000021453	MGI:1346325	Gadd45g	1	0	0	0	0	0	0	1	0		1.19602	0.779308	0.0940465	0.392646	0.224296	0.311117	0.244924	0.548082	-0.0539477	-0.10838	1.47349	0.222466	0.0862295	0.54078	0.891087	1.06909	1.44113	-0.39564	0.604529	0.51781	-0.244707	-0.042453
ENSMUSG00000021481	MGI:1349417	Zfp346	1	0	0	0	0	0	0	0	1		0.240197	0.202957	0.244864	0.363311	0.270758	0.487277	0.319655	0.307228	0.0555872	0.15293	0.0732556	0.318055	0.351431	0.195861	0.279867	0.29636	0.313251	0.372908	0.334178	0.417694	0.223402	0.0776433
ENSMUSG00000021501	MGI:104728	Caml	1	0	0	0	0	0	0	1	0		0.483632	0.263678	-0.0135761	0.0495153	0.146915	-0.156249	0.00298474	-0.00180329	-0.156854	-0.0388655	0.295046	0.193881	0.0393574	0.128767	0.663285	0.341714	0.503125	-0.090068	0.637675	0.178825	0.170454	0.0592969
ENSMUSG00000021552	MGI:1891694	Gkap1	1	0	0	0	0	0	0	1	0		0.502541	0.501871	0.484358	0.17474	0.489561	-0.234965	-0.162845	-0.0600874	-0.0796849	-0.0401393	0.813099	0.430708	0.33419	0.420924	0.609214	0.685149	0.776745	0.0320189	0.501144	0.314868	0.0687831	0.0227474
ENSMUSG00000021553	MGI:2137361	Slc28a3	1	0	1	0	0	0	0	0	0		0.937531	1.33505	1.40849	-0.256582	0.0707	-1.07911	0.0187403	0.826022	0.707134	0.388206	0.130312	0.347001	-0.234199	-0.44863	-0.543301	-0.902506	-0.177232	0.398793	-1.21098	0.583019	-0.450285	0.968164
ENSMUSG00000021555	MGI:1925939	Naa35	1	0	0	0	0	0	0	1	0		0.313008	0.241561	0.121155	0.192966	0.235546	0.0892471	0.0812537	0.0595231	0.535211	0.279657	0.16803	0.475805	0.269043	0.0480128	0.662154	0.52154	0.50218	0.267247	0.478552	0.0277514	0.132476	0.00555329
ENSMUSG00000021615	MGI:1333799	Xrcc4	1	0	0	0	0	0	0	1	0		0.630488	0.46443	0.311926	0.250586	0.289482	-0.0589653	-0.156261	0.298621	0.521465	0.392446	0.936406	0.263706	0.227105	-0.00782332	0.774461	0.815334	0.769142	-0.211465	-0.0321643	0.427142	-0.166283	0.367473
ENSMUSG00000021621	MGI:1916335	Zcchc9	1	0	0	0	0	0	0	1	0		0.545213	0.326703	0.335992	0.390714	0.433739	0.110363	0.216916	0.30079	0.0715506	0.0754446	0.308138	0.0303949	0.0818957	-0.0200788	0.796427	0.728241	0.658572	0.212739	0.356004	0.233933	0.00357487	0.0297139
ENSMUSG00000021635	MGI:1333807	Rad17	1	0	0	0	0	0	0	1	0		0.4506	0.395277	0.37935	0.0915002	0.220098	0.15562	0.117122	0.0259175	0.29648	0.28959	-0.0595476	0.224782	0.326279	0.0808549	0.52945	0.483909	0.3859	0.305612	0.194856	0.0604507	0.398992	0.269207
ENSMUSG00000021680	MGI:88497	Crhbp	1	0	0	0	0	0	1	0	0		1.03284	0.998011	-0.0918139	1.12408	0.624677	-0.113744	-0.560385	0.0589129	0.820279	0.598846	0.548411	0.507832	1.08022	1.57875	0.479379	0.206701	0.905517	-0.555628	-0.0516717	0.0231181	0.420546	-0.146421
ENSMUSG00000021696	MGI:1921809	Elovl7	1	0	0	0	0	0	0	0	1		0.605966	-0.0767442	-0.287656	0.60368	0.332195	0.234672	0.494884	0.440605	0.816056	-0.284031	0.469034	1.15358	0.999814	1.00148	0.283345	0.635356	-0.211514	1.64614	2.22323	0.886181	0.270053	0.608009
ENSMUSG00000021702	MGI:1101779	Thbs4	1	0	1	0	0	0	0	0	0		1.1709	1.32722	1.41189	-0.25385	1.94898	0.37622	0.132876	0.752174	1.49304	0.833667	1.47584	-0.304952	0.183571	-0.304952	0.708225	0.425927	0.703989	0.0542069	-0.349372	-0.4203	-0.342923	-0.056723
ENSMUSG00000021713	MGI:2443069	Ppwd1	1	0	1	0	0	0	0	0	0		0.534988	0.592064	0.548566	0.425062	0.558602	0.3232	0.281071	0.373671	0.309495	0.641575	0.341872	0.29606	0.422406	0.237579	0.296131	0.154988	0.13639	0.370151	0.42116	0.340323	0.309688	0.0717414
ENSMUSG00000021714	MGI:1926210	Cenpk	1	0	0	0	0	0	0	0	1		1.06035	1.24173	0.690449	0.816216	0.959391	0.477515	0.24881	0.220076	0.811135	0.555194	0.609694	0.406828	0.48859	-0.316482	0.886845	0.288902	0.592441	1.14932	1.40357	0.164103	0.6486	0.653913
ENSMUSG00000021716	MGI:1914538	Srek1ip1	1	0	0	0	0	0	0	1	0		0.71207	0.644012	0.361648	0.467731	0.347509	0.582918	0.0615744	0.0548028	0.552978	0.597659	-0.109195	0.679121	0.430716	0.19038	1.31364	0.713873	0.502836	0.390154	0.778372	0.0419325	0.421301	0.270711
ENSMUSG00000021731	MGI:1926237	Mrps30	1	0	0	0	0	0	0	1	0		0.693033	0.480969	0.0914778	0.26921	0.254271	-0.0122788	-0.0335208	0.125565	-0.0921197	0.020319	0.350072	0.396263	0.0657225	0.0526837	0.686355	0.619913	0.264048	0.253255	0.60641	0.0447438	0.192629	-0.0829402
ENSMUSG00000021737	MGI:1913663	Psmd6	1	0	0	0	0	0	0	1	0		0.740747	0.465016	0.104723	0.268602	0.219781	-0.166343	-0.18909	-0.0881876	-0.0595981	0.0198813	0.326386	0.21248	0.0820478	0.168619	0.703922	0.565759	0.583553	-0.135973	0.397305	-0.0400519	-0.0790236	-0.0833018
ENSMUSG00000021772	MGI:1916971	Nkiras1	1	0	0	0	0	0	0	1	0		0.897895	0.668989	0.324557	0.189638	0.41526	0.155383	0.140498	0.0226905	0.115731	0.200706	0.714419	0.283186	0.087119	0.209459	0.859106	0.392085	1.017	0.0425881	0.559323	0.540863	-0.183685	0.0772644
ENSMUSG00000021909	No associated gene	Tnnc1	1	0	0	0	0	0	0	1	0		1.37834	0.945032	0.447825	1.00667	0.994207	0.312508	0.581098	0.674331	0.591315	0.480431	1.6233	0.866022	0.225349	1.02978	1.07716	1.58185	2.03432	-0.404191	0.715536	0.852446	-1.17241	-0.370253
ENSMUSG00000021911	MGI:1347094	Parg	1	0	0	0	1	0	0	0	0		0.335191	0.356947	0.522674	0.351351	0.208131	0.28755	0.168359	0.238736	0.551442	0.573866	0.543957	0.0483954	0.188189	0.205848	0.327079	0.119408	0.158553	0.159786	-0.216388	0.272868	-0.0303367	0.152742
ENSMUSG00000021965	MGI:3041235	F630043A04Rik	1	0	0	0	0	0	0	1	0		0.510735	0.156343	0.184111	0.227473	0.251817	0.250157	0.139352	0.240736	0.292648	0.167538	0.48221	0.234125	0.141713	0.362255	0.834216	0.910987	0.766851	0.281582	0.269419	0.230324	0.114248	0.100793
ENSMUSG00000021981	MGI:1914081	Cab39l	1	0	0	0	0	0	0	1	0		0.486664	0.468971	0.214442	0.314621	0.311186	0.0977127	-0.0222888	0.0842636	0.168046	0.156216	0.203912	0.279059	0.115621	-0.00510754	0.441801	0.489209	0.385882	0.234841	0.341728	0.00414904	0.105983	6.58812e-05
ENSMUSG00000022010	MGI:109127	Tsc22d1	1	0	0	0	0	0	0	1	0		0.508257	0.333223	0.144976	0.146218	0.206789	0.0170847	0.0274381	-0.00791821	0.0476417	-0.0271658	0.00636486	0.343987	0.190296	0.113999	0.670951	0.496217	0.434625	-0.134159	0.403734	-0.0601357	0.092167	0.0243016
ENSMUSG00000027356	MGI:2443583	Fermt1	1	0	0	0	0	0	1	-1	0		-0.0519463	0.0771994	0.0999628	0.682136	0.506219	0.00917254	0.735958	0.739398	1.50273	0.586182	0.523682	0.9716	1.05797	1.03654	-2.2243	-1.72134	-1.4344	-0.0118945	0.664666	0.802712	1.17992	0.237322
ENSMUSG00000027381	MGI:1197519	Bcl2l11	1	0	0	0	0	0	1	-1	0		-0.597872	-0.655646	0.0847897	0.0885933	-0.0488695	0.289939	0.601114	0.272455	0.391172	0.732838	-0.0435758	0.745659	1.04477	1.10422	-1.10206	-0.629821	-0.690807	0.307285	-0.461894	0.334549	0.0374211	-0.0688951
ENSMUSG00000022044	MGI:1931224	Stmn4	1	0	0	0	0	0	1	0	0		-0.126963	0.348519	-0.0645003	1.22448	0.766236	-0.243607	0.483179	-0.0838524	0.512388	0.349708	0.878561	1.20063	0.83308	1.73609	-0.0101993	0.913417	0.795814	0.775726	1.10322	-0.216709	0.00463809	0.341155
ENSMUSG00000022064	MGI:1261910	Pibf1	1	0	0	0	0	0	0	1	0		0.539695	0.272958	0.368203	0.555987	0.422775	0.16697	0.472757	0.612348	0.13383	0.517689	0.336583	0.513326	0.173176	0.47304	0.807618	0.636258	0.571688	-0.0785322	0.121949	0.38351	0.493765	0.138516
ENSMUSG00000022092	MGI:107162	Ppp3cc	1	0	0	0	0	0	0	0	1		0.675572	0.418802	0.380747	0.567108	0.264677	0.303723	0.0913054	0.0689616	0.13957	0.367346	0.308107	0.438	0.239175	0.342914	0.582925	0.339727	0.410768	0.740896	0.573704	0.405406	0.605055	0.28872
ENSMUSG00000022110	MGI:1306775	Sucla2	1	0	0	0	0	0	0	1	0		0.661582	0.466723	0.236079	0.102482	0.238611	-0.14496	-0.155441	-0.0252558	0.0338256	-0.0288487	0.349021	0.249742	0.185832	0.227868	0.623668	0.550767	0.457873	0.0167186	0.21896	0.0662868	-0.0122848	-0.0875741
ENSMUSG00000022130	MGI:1923605	Tgds	1	0	0	0	0	0	0	1	0		0.421043	0.588866	0.252448	0.0575373	0.168483	0.049479	-0.0390607	-0.134499	0.278307	0.15272	0.133147	0.24424	-0.134672	-0.148806	0.837841	0.582991	0.428111	0.159752	0.797549	0.128465	0.24698	0.0357485
ENSMUSG00000022146	MGI:1330819	Osmr	1	0	0	0	0	0	0	0	1		0.229676	0.59665	1.01196	0.567181	0.689061	0.729033	0.92884	0.615076	1.02388	1.00509	-0.156547	0.413337	0.731484	0.469626	0.731821	0.483331	0.0358683	1.13549	0.700122	0.366793	0.96368	0.829713
ENSMUSG00000022151	MGI:1914765	Ttc33	1	0	0	0	0	0	0	1	0		0.982468	0.319896	0.460448	0.503652	0.289373	0.274491	0.190529	0.420366	0.381576	0.126998	0.641034	0.0183661	0.0536722	0.328245	0.630677	0.721006	0.70701	0.0415765	-0.0114806	0.0676166	0.242658	-0.0908011
ENSMUSG00000022160	MGI:1927165	Mettl3	1	0	0	0	0	0	1	0	0		0.533499	0.208652	0.294884	0.362522	0.400517	0.562559	0.299242	0.189946	0.362106	0.245907	0.867823	0.416475	0.413748	0.349475	0.445132	0.416163	0.497037	0.377598	0.374665	0.324322	0.127016	0.253805
ENSMUSG00000022204	MGI:1916216	Ngdn	1	0	0	0	0	0	0	1	0		1.16782	0.656141	0.258681	0.565848	0.464246	0.157236	0.259748	0.643679	0.257162	0.26138	1.18011	0.689856	0.412114	0.722405	0.881547	0.821667	1.3192	-0.0176959	0.846901	0.55894	0.116788	0.152965
ENSMUSG00000022205	MGI:104811	Sub1	1	0	0	0	0	0	0	1	0		1.01633	0.398204	0.271695	0.354218	0.636466	-0.123281	-0.0735873	0.266355	0.064273	-0.0895732	0.913858	0.40341	-0.00920277	0.517342	0.935472	0.693085	1.04168	-0.304769	0.590809	0.278812	-0.222528	-0.0139894
ENSMUSG00000022206	MGI:97373	Npr3	1	0	0	0	0	0	1	0	0		0.0330783	-0.0211229	0.433839	0.0575874	-0.117811	0.0197977	-0.0909629	-0.190205	0.323963	0.368771	0.240397	0.399331	0.659262	0.761809	-0.248909	0.00965128	-0.383539	0.344334	-0.00519561	0.0407076	0.27235	0.175239
ENSMUSG00000022292	MGI:2155865	Rrm2b	1	0	0	0	0	0	1	0	0		-0.118768	0.171779	0.512895	0.505749	0.577588	0.208125	0.14235	-0.0770842	0.927407	0.833093	0.0584098	0.397687	0.863734	0.585531	0.801375	0.533296	-0.216945	0.684887	0.085601	0.279041	0.808224	0.552696
ENSMUSG00000022299	MGI:1917156	Slc25a32	1	0	1	0	0	0	0	0	0		0.776139	0.456412	0.662244	0.324967	0.380073	0.179362	0.215229	0.180441	0.547525	0.510794	0.0490297	0.227786	0.28909	0.123219	0.209508	0.427928	-0.18212	0.416634	0.186027	0.161302	0.433767	0.135742
ENSMUSG00000022300	MGI:2684929	Dcaf13	1	0	0	0	0	0	0	1	0		0.852241	0.388278	0.27325	0.167326	0.323606	-0.0831485	-0.0258448	-0.0773459	0.0427985	0.0403941	0.440574	0.152942	-0.0169298	0.239446	0.759377	0.399302	0.647801	0.0719456	0.661787	0.164806	0.0101122	0.00331288
ENSMUSG00000022307	MGI:2179326	Oxr1	1	0	0	0	0	0	1	0	0		0.382916	0.422748	0.580583	0.344476	0.312276	0.327415	0.286049	0.313496	0.45922	0.474289	0.0471835	0.41789	0.598332	0.446664	0.518012	0.330878	-0.0743969	0.49518	-0.0949988	0.103747	0.544995	0.446874
ENSMUSG00000022313	MGI:1925831	Utp23	1	0	0	0	0	0	0	1	0		0.3032	0.301071	0.278288	-0.079489	0.179273	0.156406	0.0208426	-0.140487	0.143664	0.315966	0.366198	0.109934	-0.191808	0.125372	0.567742	0.361815	0.852559	-0.154911	0.237393	0.0688704	-0.429814	-0.196761
ENSMUSG00000022322	MGI:1338802	Shcbp1	1	0	0	0	0	0	0	1	0		0.587501	0.515555	0.350835	0.115753	0.594556	0.00837519	-0.0667343	0.0701889	0.442103	0.269318	0.371977	0.357985	0.0135773	0.276791	0.793377	0.330861	0.570684	0.112884	0.339272	0.258772	0.101702	0.112574
ENSMUSG00000022323	MGI:1095401	Hrsp12	1	0	1	0	0	0	0	0	0		1.18035	0.696139	0.369346	-0.295495	0.16147	-0.423172	-0.162853	-0.243654	-0.401867	-0.567552	-0.313673	0.0512825	-0.0721538	0.192881	0.709316	0.169721	0.358824	-0.285897	0.329431	-0.421255	0.102889	0.0079387
ENSMUSG00000022337	MGI:1913986	Ttc35	1	0	0	0	0	0	0	1	0		0.891917	0.347269	0.478637	0.119207	0.429605	0.16286	0.0929378	0.101936	0.28795	0.431354	0.373584	0.596529	0.380094	0.166632	0.919638	0.480305	0.488248	0.104493	0.819784	0.172482	0.402697	0.361042
ENSMUSG00000022338	MGI:1919286	Eny2	1	0	1	0	0	0	0	0	0		0.891916	0.483878	0.516265	0.299714	0.402364	-0.14832	-0.0053677	-0.296573	0.156515	0.135772	0.259541	0.410499	0.15187	0.143315	0.838144	0.371982	0.535805	0.248052	0.884847	0.176725	-0.260461	-0.103752
ENSMUSG00000022386	MGI:1919276	Trmu	1	0	0	0	0	0	0	1	0		0.765456	0.549977	0.198634	0.0945676	0.409037	0.346176	0.209092	0.249469	0.175481	0.301565	0.840637	0.257476	0.201865	0.556304	0.480897	0.339642	1.16432	0.0732007	0.485616	0.515705	-0.0784868	-0.0705698
ENSMUSG00000022515	MGI:1919865	Anks3	1	0	0	0	0	0	0	1	0		0.514219	0.360681	0.0834121	0.237361	0.0523968	0.071317	0.302056	0.173648	-0.152088	0.139331	0.490601	0.0908093	0.0107496	0.184766	0.439912	0.409954	0.633935	-0.0711752	0.234981	0.224612	0.0128376	-0.0395249
ENSMUSG00000022554	MGI:1930628	Fam203a	1	0	0	0	0	0	0	1	0		1.0932	0.606547	0.162168	0.42993	0.303308	0.327652	0.0635377	0.188143	0.203028	0.0384322	0.806721	0.569534	0.435173	0.460509	0.788797	0.832758	0.958528	0.0365153	0.669839	0.257488	0.2285	0.256174
ENSMUSG00000022635	MGI:1914447	Zcrb1	1	0	0	0	0	0	0	1	0		1.21	0.760778	0.460486	0.50466	0.619047	-0.378283	-0.110076	-0.181452	0.0754745	-0.127816	0.716564	0.499165	0.230185	0.464001	0.89816	0.940144	0.892915	-0.0756067	0.462398	0.0796628	-0.00883765	0.104314
ENSMUSG00000022661	MGI:1196990	Cd200	1	0	1	0	0	0	0	0	0		0.387295	0.587882	0.625703	0.0599071	-0.254986	0.364076	0.410276	0.18094	0.595513	0.47172	0.32016	0.394341	0.0866388	0.126693	0.587622	0.354399	0.0764785	0.476128	0.358455	0.532811	-0.340502	0.345538
ENSMUSG00000022663	MGI:1915091	Atg3	1	0	0	0	0	0	0	1	0		0.633299	0.36743	0.301274	0.213113	0.3688	-0.0345875	0.00518065	0.0705545	0.132692	0.0508772	0.539192	0.340658	0.0689258	0.264395	0.732372	0.4316	0.394332	-0.0179845	0.273778	0.097059	0.170662	0.050656
ENSMUSG00000022677	MGI:1913336	0610037P05Rik	1	0	0	0	0	0	0	1	0		0.837566	0.568409	0.12273	0.225677	0.307294	-0.156773	-0.187054	-0.125372	0.0406111	0.0963537	0.107004	0.390043	0.167165	0.201918	0.702896	0.336619	0.484868	-0.0353187	0.615977	0.000551692	-0.102331	-0.146888
ENSMUSG00000022685	MGI:1921358	Parn	1	0	0	0	0	0	0	1	0		0.0327018	0.190957	-0.0211456	0.145297	0.398654	-0.0469864	0.0921359	0.257282	0.27796	0.184471	0.244306	0.0165902	-0.082352	-0.0929886	0.609664	0.392401	0.571993	0.155133	0.175732	0.379898	0.124617	0.172093
ENSMUSG00000022698	MGI:1919367	Naa50	1	0	1	0	0	0	0	0	0		0.660886	0.428874	0.745774	0.501463	0.591223	0.202157	0.100314	0.00135886	0.573792	0.597552	0.151821	0.321303	0.345055	0.0994857	0.766937	0.446696	-0.00991984	0.26288	0.102324	-0.0828157	0.315311	0.142543
ENSMUSG00000022754	MGI:1913122	Tmem45a	1	0	0	0	0	0	0	1	0		0.716739	0.420578	0.421646	0.337118	0.321226	0.170998	0.0572684	-0.0588697	0.305428	0.228397	0.259543	0.282397	0.0410999	-0.0626243	1.0217	0.507291	0.618272	0.352574	0.666796	0.10533	0.546443	0.167831
ENSMUSG00000022844	MGI:1919849	Pdia5	1	0	0	0	0	0	0	1	0		0.541165	0.264485	0.0462098	0.22223	0.205974	0.164043	0.121407	0.0748486	-0.0283253	0.0866403	0.456748	0.231355	0.0652518	0.0804454	0.64125	0.622735	0.505651	-0.0695124	0.506038	0.0691462	0.123273	0.0516907
ENSMUSG00000022849	MGI:1913917	Hspbap1	1	0	0	0	0	0	0	1	0		0.64039	0.400139	-0.10012	0.378232	0.259205	0.191115	0.0394948	0.351087	0.000733973	0.103592	0.646568	0.50567	0.0605809	0.433713	0.655448	0.562224	0.776361	0.03313	0.471044	0.259946	0.0872534	0.110885
ENSMUSG00000022855	MGI:1923076	Senp2	1	0	1	0	0	0	0	0	0		0.474564	0.35311	0.400527	0.186552	0.267226	0.0916486	0.132915	0.244458	0.391861	0.334226	0.283058	0.196712	0.25791	0.217517	0.350024	0.0476186	0.157795	0.396644	0.2883	0.251297	0.176173	0.112784
ENSMUSG00000022863	MGI:109532	Btg3	1	0	0	0	0	0	0	1	0		0.694325	0.361237	0.177059	0.290355	0.277135	0.0212758	-0.00020414	0.0227061	0.15443	0.0873252	0.506453	0.305998	0.130508	0.104513	0.831518	0.602416	0.381012	0.0443722	0.347739	0.0658755	0.254598	0.229084
ENSMUSG00000022911	MGI:1915396	Arl13b	1	0	0	0	1	0	0	0	0		-0.0828068	-0.0154911	0.567591	0.442743	0.435214	0.31597	0.375925	0.272511	0.790852	0.570468	0.302671	0.191648	0.2147	0.304135	0.207168	0.0606069	0.00857012	0.554296	-0.259022	0.383281	0.291353	0.324276
ENSMUSG00000023341	MGI:97244	Mx2	1	0	0	0	0	0	0	0	1		0.346839	-0.528428	0.638697	0.142683	-0.163832	1.14686	0.846297	0.848907	0	0	0	0.559157	1.00973	0.566243	0.338764	0.769488	0.474638	0.274103	1.08958	1.18943	0.303866	0.288768
ENSMUSG00000023723	MGI:1928138	Mrps23	1	0	0	0	0	0	0	1	0		0.478224	0.149976	-0.047331	-0.0938206	0.016376	-0.0521046	-0.0941575	-0.0708265	-0.10684	-0.241103	-0.0156886	0.238761	-0.15905	-0.139779	0.716155	0.666625	0.443533	-0.0430338	0.712775	-0.0863758	-0.0820567	-0.163232
ENSMUSG00000023908	MGI:2137630	Pkmyt1	1	0	0	0	0	0	0	1	0		-0.0656403	0.0907859	-0.134131	-0.19159	-0.0870619	0.039607	-0.204781	-0.25611	-0.229032	-0.239379	0.139111	-0.053648	0.169542	0.213051	0.482183	0.535181	0.735096	-0.517838	0.179869	-0.0902603	-0.169185	-0.131086
[truncated: 604 more rows]
