# Supplementary material for: The Genetic Architecture of the Genome-Wide Transcriptional Response to ER Stress in the Mouse
Source: PLoS Genet. 2015 Feb 4;11(2):e1004924. doi: 10.1371/journal.pgen.1004924 (PMC4412289; doi:10.1371/journal.pgen.1004924)
Supplement: S3 Table — (XLSX) [file pgen.1004924.s006.xlsx]

## Sheet: Sheet1
SUPPLEMENTAL TABLE 3: Identity of top 100 genes with a strain effect
Ensembl	ID	Symbol	Function*	p	q
ENSMUSG00000025823	MGI:104864	Pdia4	ER stress	7.48483e-08	1.16656e-05
ENSMUSG00000032000	MGI:1197007	Birc3	ER stress	1.63123e-07	2.09373e-05
ENSMUSG00000032715	MGI:1345675	Trib3	ER stress	3.21751e-07	3.34315e-05
ENSMUSG00000028972	MGI:1333786	Car6	ER stress	7.11629e-07	5.75102e-05
ENSMUSG00000028893	MGI:2651874	Sesn2	ER stress	1.47226e-06	0.000100389
ENSMUSG00000020303	MGI:1316731	Stc2	ER stress	2.21561e-06	0.000133834
ENSMUSG00000027244	MGI:1196429	Atg13	ER stress	4.00818e-06	0.000199907
ENSMUSG00000027313	MGI:1916315	Chac1	ER stress	4.8889e-06	0.000224302
ENSMUSG00000027438	MGI:104562	Napb	ER stress	2.72438e-05	0.00070769
ENSMUSG00000058427	MGI:1340094	Cxcl2	inflammation	6.48239e-12	1.41446e-08
ENSMUSG00000021701	MGI:1099790	Plk2	inflammation	6.57721e-10	6.51495e-07
ENSMUSG00000040613	MGI:103298	Apobec1	inflammation	8.95731e-10	6.51495e-07
ENSMUSG00000029314	MGI:3603816	Agpat9	inflammation	2.99186e-09	1.30565e-06
ENSMUSG00000026166	MGI:1329031	Ccl20	inflammation	2.57152e-09	1.30565e-06
ENSMUSG00000000489	MGI:97528	Pdgfb	inflammation	4.18839e-09	1.52318e-06
ENSMUSG00000034394	MGI:96787	Lif	inflammation	5.15326e-09	1.60635e-06
ENSMUSG00000029380	MGI:108068	Cxcl1	inflammation	6.35021e-09	1.73202e-06
ENSMUSG00000017737	MGI:97011	Mmp9	inflammation	7.62222e-09	1.84797e-06
ENSMUSG00000030142	MGI:1861232	Clec4e	inflammation	1.12263e-08	2.44958e-06
ENSMUSG00000026822	MGI:96757	Lcn2	inflammation	1.70674e-08	3.38555e-06
ENSMUSG00000022951	MGI:1890564	Rcan1	inflammation	2.00721e-08	3.64977e-06
ENSMUSG00000033538	MGI:107700	Casp4	inflammation	4.23505e-08	7.10837e-06
ENSMUSG00000028645	MGI:95755	Slc2a1	inflammation	1.05894e-07	1.5404e-05
ENSMUSG00000024401	MGI:104798	Tnf	inflammation	1.21292e-07	1.65413e-05
ENSMUSG00000000732	MGI:1354701	Icosl	inflammation	2.6495e-07	2.89061e-05
ENSMUSG00000027995	MGI:1346060	Tlr2	inflammation	3.41927e-07	3.39129e-05
ENSMUSG00000022126	MGI:103206	Irg1	inflammation	4.38211e-07	4.13139e-05
ENSMUSG00000019850	MGI:1196377	Tnfaip3	inflammation	4.54415e-07	4.13139e-05
ENSMUSG00000045502	MGI:1933383	Niacr1	inflammation	6.48621e-07	5.44343e-05
ENSMUSG00000027398	MGI:96543	Il1b	inflammation	2.80592e-06	0.000156988
ENSMUSG00000018916	MGI:1339752	Csf2	inflammation	3.23173e-06	0.000176291
ENSMUSG00000062345	MGI:97609	Serpinb2	inflammation	4.01078e-06	0.000199907
ENSMUSG00000002289	MGI:1888999	Angptl4	inflammation	4.03112e-06	0.000199907
ENSMUSG00000021025	MGI:104741	Nfkbia	inflammation	4.3958e-06	0.000213148
ENSMUSG00000033717	MGI:87934	Adra2a	inflammation	4.91089e-06	0.000224302
ENSMUSG00000015396	MGI:1328316	Cd83	inflammation	5.80812e-06	0.000258639
ENSMUSG00000040026	MGI:98223	Saa3	inflammation	8.73578e-06	0.00035965
ENSMUSG00000000982	MGI:98260	Ccl3	inflammation	1.02485e-05	0.000381843
ENSMUSG00000027356	MGI:2443583	Fermt1	inflammation	1.29017e-05	0.000433099
ENSMUSG00000026535	MGI:1347083	Ifi202b	inflammation	1.67775e-05	0.000514307
ENSMUSG00000022967	MGI:107658	Ifnar1	inflammation	1.63123e-05	0.000514307
ENSMUSG00000024486	MGI:96070	Hbegf	inflammation	2.00609e-05	0.000591526
ENSMUSG00000022895	MGI:95456	Ets2	inflammation	2.23822e-05	0.000618201
ENSMUSG00000042677	MGI:2385891	Zc3h12a	inflammation	3.58186e-05	0.000858449
ENSMUSG00000019122	MGI:104533	Ccl9	inflammation	3.58606e-05	0.000858449
ENSMUSG00000037447	MGI:2443039	Arid5a	inflammation	3.58018e-05	0.000858449
ENSMUSG00000027680	MGI:104860	Fxr1	inflammation	3.61949e-05	0.000858449
ENSMUSG00000072620	MGI:1313258	Slfn2	inflammation	4.29472e-05	0.00095308
ENSMUSG00000026875	MGI:101836	Traf1	inflammation/ER stress	7.78292e-07	6.06512e-05
ENSMUSG00000026475	MGI:108407	Rgs16	inflammation/ER stress	1.42877e-06	0.000100389
ENSMUSG00000068882	MGI:98423	Ssb	inflammation/ER stress	2.28422e-06	0.000133834
ENSMUSG00000022144	MGI:107430	Gdnf	inflammation/ER stress	2.31501e-06	0.000133834
ENSMUSG00000040435	MGI:1927072	Ppp1r15a	inflammation/ER stress	4.93424e-06	0.000224302
ENSMUSG00000026628	MGI:109384	Atf3	inflammation/ER stress	1.02597e-05	0.000381843
ENSMUSG00000005125	MGI:1341799	Ndrg1	inflammation/ER stress	1.12428e-05	0.000389394
ENSMUSG00000023034	MGI:1352454	Nr4a1	inflammation/ER stress	2.943e-05	0.000746701
ENSMUSG00000027962	MGI:98926	Vcam1	inflammation/ER stress	3.49921e-05	0.000858449
ENSMUSG00000023947	MGI:1194908	Nfkbinflammation/ER stress	inflammation/ER stress	4.30675e-05	0.00095308
ENSMUSG00000074570	MGI:2444482	Cass4	unknown	2.43898e-07	2.89061e-05
ENSMUSG00000021226	MGI:2159605	Acot2	unknown	2.60554e-07	2.89061e-05
ENSMUSG00000030347	MGI:107893	D6Wsu163e	unknown	5.85168e-07	5.10734e-05
ENSMUSG00000022070	MGI:1924994	Bora	unknown	9.5082e-07	7.1541e-05
ENSMUSG00000029201	MGI:1306785	Ugdh	unknown	1.11301e-06	8.09527e-05
ENSMUSG00000051615	MGI:97855	Rap2a	unknown	1.70529e-06	0.000112756
ENSMUSG00000033854	MGI:1919508	Kcnk10	unknown	2.09332e-06	0.000133834
ENSMUSG00000037509	MGI:2442507	Arhgef4	unknown	2.33074e-06	0.000133834
ENSMUSG00000021621	MGI:1916335	Zcchc9	unknown	4.00385e-06	0.000199907
ENSMUSG00000022369	MGI:2146005	Mtbp	unknown	6.44569e-06	0.00028129
ENSMUSG00000029422	MGI:1913489	Rsrc2	unknown	6.69455e-06	0.000286422
ENSMUSG00000046731	MGI:2448712	Kctd11	unknown	6.94026e-06	0.000291224
ENSMUSG00000078349	MGI:2140540	AW011738	unknown	9.36687e-06	0.000373926
ENSMUSG00000030559	MGI:1919683	Rab38	unknown	9.51808e-06	0.000373926
ENSMUSG00000090272	MGI:3780953	Mndal	unknown	9.59663e-06	0.000373926
ENSMUSG00000022974	MGI:1914617	Gcfc1	unknown	1.04086e-05	0.000381843
ENSMUSG00000031700	MGI:1915391	Gpt2	unknown	1.04998e-05	0.000381843
ENSMUSG00000028680	MGI:109604	Plk3	unknown	1.10745e-05	0.000389394
ENSMUSG00000042129	MGI:2386853	Rassf4	unknown	1.11987e-05	0.000389394
ENSMUSG00000030103	MGI:1097714	Bhlhe40	unknown	1.1585e-05	0.000394978
ENSMUSG00000033669	MGI:99208	Zfp7	unknown	1.4524e-05	0.000480173
ENSMUSG00000039934	MGI:2442259	Pion	unknown	1.49301e-05	0.00048623
ENSMUSG00000054855	MGI:2444878	Rnd1	unknown	1.62182e-05	0.000514307
ENSMUSG00000028675	MGI:106512	Pnrc2	unknown	1.6615e-05	0.000514307
ENSMUSG00000027014	MGI:2136773	Cwc22	unknown	1.69707e-05	0.000514307
ENSMUSG00000020607	MGI:2145011	Fam84a	unknown	1.86491e-05	0.000557429
ENSMUSG00000020423	MGI:108384	Btg2	unknown	2.04141e-05	0.000593914
ENSMUSG00000058503	MGI:1915402	Fam133b	unknown	2.07253e-05	0.000595034
ENSMUSG00000027338	MGI:1346999	Prnd	unknown	2.16567e-05	0.0006137
ENSMUSG00000037514	MGI:1921700	Pank2	unknown	2.21789e-05	0.000618201
ENSMUSG00000036718	MGI:2444818	Micall2	unknown	2.30983e-05	0.000630005
ENSMUSG00000031872	MGI:1929597	Bean1	unknown	2.42645e-05	0.000653643
ENSMUSG00000078307	MGI:2143099	AI593442	unknown	2.52903e-05	0.000672967
ENSMUSG00000024521	MGI:1930146	Pmaip1	unknown	2.59655e-05	0.00068261
ENSMUSG00000058402	MGI:1920979	Zfp420	unknown	2.90448e-05	0.000745597
ENSMUSG00000068536	MGI:3618290	Doxl2	unknown	3.20445e-05	0.000803691
ENSMUSG00000042759	MGI:2176230	Apobr	unknown	3.70452e-05	0.000869167
ENSMUSG00000034379	MGI:1916794	Wdr5b	unknown	3.86231e-05	0.00089655
ENSMUSG00000036067	MGI:2443286	Slc2a6	unknown	4.1229e-05	0.000946966
ENSMUSG00000038963	MGI:1351866	Slco4a1	unknown	4.30956e-05	0.00095308
ENSMUSG00000079254	MGI:3042776	Itprip	unknown	4.32744e-05	0.00095308
ENSMUSG00000048065	MGI:2444415	Cyb5r2	unknown	4.39826e-05	0.00095308
*determined by literature search
