# Supplementary material for: The Genetic Architecture of the Genome-Wide Transcriptional Response to ER Stress in the Mouse
Source: PLoS Genet. 2015 Feb 4;11(2):e1004924. doi: 10.1371/journal.pgen.1004924 (PMC4412289; doi:10.1371/journal.pgen.1004924)
Supplement: S6 Table — (XLSX) [file pgen.1004924.s009.xlsx]

## Sheet: Sheet1
SUPPLEMENTAL TABLE 6: Number of regulatory differences
		Control	Tm
CAST	cis	201	216
	trans	43	48
	cis+trans	45	32
	cisXtrans	20	13
	compensatory	77	83
129	cis	47	47
	trans	38	46
	cis+trans	11	18
	cisXtrans	6	6
	compensatory	30	25
NOD	cis	56	41
	trans	22	13
	cis+trans	14	11
	cisXtrans	4	1
	compensatory	39	30
NZO	cis	35	48
	trans	29	60
	cis+trans	9	15
	cisXtrans	4	9
	compensatory	57	36
WSB	cis	63	65
	trans	35	59
	cis+trans	11	22
	cisXtrans	13	10
	compensatory	56	91
