# Supplementary material for: The Genetic Architecture of the Genome-Wide Transcriptional Response to ER Stress in the Mouse
Source: PLoS Genet. 2015 Feb 4;11(2):e1004924. doi: 10.1371/journal.pgen.1004924 (PMC4412289; doi:10.1371/journal.pgen.1004924)
Supplement: S7 Table — (XLSX) [file pgen.1004924.s010.xlsx]

## Sheet: Control
Supp Table 7: B6xCAST_F1. This table shows the expression data and tests used to classify genes into regulatory categories for the B6xCAST F1 cross under control conditions. See Materials and Methods
			Parental expression difference							F1 allelic expression difference							Fisher's exact test for P vs F1 ratio			Regulatory classification
Ensemble	ID	Symbol	mean B6 count	mean CAST count	B6/CAST	log(P ratio)	binomial P	FDR		mean B6 count	mean CAST count	B6/CAST	log(F1)	binomial P	FDR		Fisher's P	FDR		cis	trans	cis+trans	cisxtrans	compensatory	conserved	ambiguous
ENSMUSG00000000001	MGI:95773	Gnai3	180.374	210.805	0.855643	-0.22492	0.129119	0.613153		517	468.5	1.10352	0.142115	0.134408	0.277147		NA	NA		0	0	0	0	0	1	0
ENSMUSG00000000028	MGI:1338073	Cdc45	19.1156	25.3479	0.754128	-0.407119	0.451381	1		28	34	0.823529	-0.280108	0.525773	0.712675		NA	NA		0	0	0	0	0	1	0
ENSMUSG00000000031	MGI:95891	H19	239.173	27.9066	8.57048	3.09938	6.31921e-43	2.04787e-40		37	0	#DIV/0!	#DIV/0!	1.45519e-11	2.21092e-10		0.0333845	0.121891		1	0	0	0	0	0	0
ENSMUSG00000000058	MGI:107571	Cav2	37.4482	30.5943	1.22403	0.291634	0.544612	1		308.5	257.5	1.19806	0.260698	0.0356535	0.0995154		NA	NA		0	0	0	0	0	1	0
ENSMUSG00000000078	MGI:1346318	Klf6	313.032	316.468	0.989144	-0.015747	0.936448	1		67	71	0.943662	-0.0836579	0.798545	0.910509		NA	NA		0	0	0	0	0	1	0
ENSMUSG00000000085	MGI:1352762	Scmh1	30.663	26.5093	1.15669	0.210003	0.694004	1		65	66.5	0.977444	-0.0329146	0.930684	0.991947		NA	NA		0	0	0	0	0	1	0
ENSMUSG00000000088	MGI:88474	Cox5a	110.23	130.563	0.844262	-0.244237	0.197535	0.76471		437	417.5	1.04671	0.0658571	0.538192	0.723614		NA	NA		0	0	0	0	0	1	0
ENSMUSG00000000120	MGI:97323	Ngfr	17.7577	4.88062	3.63841	1.86331	0.010622	0.11117		17	5	3.4	1.76553	0.0169005	0.0538502		NA	NA		0	0	0	0	0	1	0
ENSMUSG00000000126	MGI:2446084	Wnt9a	11.8523	17.0555	0.694922	-0.525077	0.458258	1		81	86	0.94186	-0.0864148	0.757026	0.884671		NA	NA		0	0	0	0	0	1	0
ENSMUSG00000000127	MGI:105917	Fer	30.0601	23.1202	1.30016	0.378694	0.410103	1		41.5	38	1.09211	0.127112	0.737554	0.871603		NA	NA		0	0	0	0	0	1	0
ENSMUSG00000000131	MGI:2429950	Xpo6	140.871	147.018	0.958192	-0.061613	0.768338	1		168	192	0.875	-0.192645	0.225383	0.406207		NA	NA		0	0	0	0	0	1	0
ENSMUSG00000000148	MGI:1891679	Baat1	24.1094	25.5065	0.945227	-0.0812679	0.887725	1		133	109.5	1.21461	0.280495	0.158015	0.313212		NA	NA		0	0	0	0	0	1	0
ENSMUSG00000000149	MGI:95767	Gna12	59.3158	54.6596	1.08519	0.117943	0.778876	1		208.5	268	0.777985	-0.362186	0.00784987	0.0283853		NA	NA		0	0	0	0	0	1	0
ENSMUSG00000000168	MGI:2385311	Dlat	93.2233	92.3111	1.00988	0.0141861	1	1		749.5	611	1.22668	0.294756	0.000181357	0.00105303		NA	NA		0	0	0	0	0	1	0
ENSMUSG00000000184	MGI:88314	Ccnd2	775.643	518.693	1.49538	0.580512	9.54652e-13	8.02084e-11		1757.5	2095.5	0.838702	-0.25377	5.57952e-08	5.86654e-07		4.5993e-19	2.09907e-17		0	0	0	1	0	0	0
ENSMUSG00000000194	MGI:2139054	Gpr107	80.0819	85.8147	0.933196	-0.0997477	0.698084	1		720.5	848	0.849646	-0.235066	0.00146004	0.00672889		NA	NA		0	0	0	0	0	1	0
ENSMUSG00000000275	MGI:102749	Trim25	29.8033	18.7173	1.59229	0.671102	0.152408	0.665199		99	62	1.59677	0.67516	0.00440314	0.0174139		NA	NA		0	0	0	0	0	1	0
ENSMUSG00000000282	MGI:109150	Mnt	27.875	26.3374	1.05838	0.0818628	0.891923	1		141	133	1.06015	0.0842689	0.672456	0.828618		NA	NA		0	0	0	0	0	1	0
ENSMUSG00000000295	MGI:1916942	Hddc2	11.8707	16.1507	0.734993	-0.444197	0.571588	1		163.5	181	0.903315	-0.146699	0.389042	0.589512		NA	NA		0	0	0	0	0	1	0
ENSMUSG00000000296	MGI:1298386	Tpd52l1	9.85471	1.73473	5.68083	2.5061	0.0385742	0.289514		48.5	16	3.03125	1.59991	5.08477e-05	0.000332278		0.720985	0.90295		0	0	0	0	0	0	1
ENSMUSG00000000301	MGI:104535	Pemt	2.83537	3.72373	0.761434	-0.393209	1	1		27.5	30	0.916667	-0.125531	0.895683	0.970643		NA	NA		0	0	0	0	0	1	0
ENSMUSG00000000326	MGI:88470	Comt	93.1639	104.705	0.889773	-0.168491	0.434446	1		2030.5	2227	0.911765	-0.133267	0.0028006	0.0118251		NA	NA		0	0	0	0	0	1	0
ENSMUSG00000000339	MGI:1913618	Rtcd1	52.1218	44.9306	1.16005	0.21419	0.54261	1		607.5	477	1.27358	0.348895	7.7796e-05	0.000492492		0.670283	0.882445		0	0	0	0	0	0	1
ENSMUSG00000000340	MGI:105386	Dbt	14.0662	16.9919	0.827815	-0.272619	0.7201	1		126	107.5	1.17209	0.229087	0.266389	0.454182		NA	NA		0	0	0	0	0	1	0
ENSMUSG00000000346	MGI:1344344	Dazap2	77.0312	74.2469	1.0375	0.0531116	0.870779	1		239.5	259	0.92471	-0.112926	0.420391	0.620111		NA	NA		0	0	0	0	0	1	0
ENSMUSG00000000359	MGI:1097696	Rem1	4.22058	11.9113	0.354335	-1.49682	0.0768127	0.451779		102	328.5	0.310502	-1.68732	6.25887e-29	2.27584e-27		1	1		0	0	0	0	0	0	1
ENSMUSG00000000374	MGI:1336209	Trappc10	70.3527	72.3615	0.97224	-0.0406155	0.933161	1		273.5	345.5	0.791606	-0.337145	0.00431489	0.0171303		NA	NA		0	0	0	0	0	1	0
ENSMUSG00000000378	MGI:2384924	Ccm2	103.927	87.8621	1.18284	0.242252	0.278982	0.887927		782	674.5	1.15938	0.21335	0.00546829	0.0210067		NA	NA		0	0	0	0	0	1	0
ENSMUSG00000000384	MGI:1100868	Tbrg4	80.5342	88.8185	0.906728	-0.141258	0.591485	1		248.5	266.5	0.932458	-0.10089	0.454261	0.650089		NA	NA		0	0	0	0	0	1	0
ENSMUSG00000000420	MGI:894693	Galnt1	105.351	154.046	0.683894	-0.548156	0.00278753	0.0387946		679.5	855	0.794737	-0.331451	8.76137e-06	6.56274e-05		0.27883	0.546028		0	0	0	0	0	0	1
ENSMUSG00000000439	MGI:1914277	Mkrn2	17.0856	18.0936	0.944291	-0.0826965	1	1		99	113.5	0.872247	-0.197192	0.337442	0.534978		NA	NA		0	0	0	0	0	1	0
ENSMUSG00000000440	MGI:97747	Pparg	6.74746	5.85971	1.1515	0.203516	1	1		30	28	1.07143	0.0995357	0.895683	0.970643		NA	NA		0	0	0	0	0	1	0
ENSMUSG00000000441	MGI:97847	Raf1	104.262	110.974	0.939513	-0.0900151	0.682493	1		398	388	1.02577	0.0367118	0.748219	0.879078		NA	NA		0	0	0	0	0	1	0
ENSMUSG00000000489	MGI:97528	Pdgfb	8.09605	8.93951	0.905648	-0.142977	1	1		74	74	1	0	1	1		NA	NA		0	0	0	0	0	1	0
ENSMUSG00000000530	MGI:1338946	Acvrl1	19.1471	23.5508	0.813015	-0.298647	0.542384	1		29	29.5	0.983051	-0.0246621	1	1		NA	NA		0	0	0	0	0	1	0
ENSMUSG00000000531	MGI:1860303	Grasp	26.4977	20.0799	1.31962	0.400118	0.461391	1		33	20	1.65	0.722466	0.0983706	0.218193		NA	NA		0	0	0	0	0	1	0
ENSMUSG00000000538	MGI:2443306	Tom1l2	82.426	56.6934	1.45389	0.539917	0.0413978	0.302207		337.5	312	1.08173	0.113341	0.326802	0.523333		NA	NA		0	0	0	0	0	1	0
ENSMUSG00000000552	MGI:1352495	Zfp385a	37.3142	37.7872	0.987482	-0.0181729	1	1		132	139.5	0.946237	-0.0797272	0.671325	0.828007		NA	NA		0	0	0	0	0	1	0
ENSMUSG00000000555	MGI:96604	Itga5	2177.6	2294.69	0.94897	-0.0755655	0.0828291	0.470498		15291.5	15656	0.976718	-0.0339857	0.0390698	0.107084		NA	NA		0	0	0	0	0	1	0
ENSMUSG00000000561	MGI:1917715	Wdr77	58.933	71.4793	0.824476	-0.278451	0.334688	0.949439		233.5	206.5	1.13075	0.177281	0.215635	0.393145		NA	NA		0	0	0	0	0	1	0
ENSMUSG00000000563	MGI:1100495	Atp5f1	151.343	196.035	0.77202	-0.37329	0.0180469	0.167015		1210	1355	0.892989	-0.163286	0.00445609	0.0175928		NA	NA		0	0	0	0	0	1	0
ENSMUSG00000000567	MGI:98371	Sox9	30.2952	9.05838	3.34444	1.74176	0.00106502	0.0173001		143	98.5	1.45178	0.53782	0.00559641	0.0214082		NA	NA		0	0	0	0	0	1	0
ENSMUSG00000000568	MGI:101947	Hnrnpd	79.1517	115.906	0.682897	-0.550261	0.00975747	0.104533		37	46	0.804348	-0.314109	0.379999	0.581181		NA	NA		0	0	0	0	0	1	0
ENSMUSG00000000600	MGI:1930618	Krit1	31.607	30.1427	1.04858	0.068435	0.899076	1		169	126	1.34127	0.4236	0.0143334	0.047035		NA	NA		0	0	0	0	0	1	0
ENSMUSG00000000605	MGI:104571	Clcn4-2	64.728	47.8178	1.35364	0.436843	0.131924	0.620249		33.5	27	1.24074	0.311202	0.442626	0.639559		NA	NA		0	0	0	0	0	1	0
ENSMUSG00000000627	MGI:1340055	Sema4f	22.3738	4.49688	4.9754	2.31481	0.000533521	0.00964377		146	25.5	5.72549	2.5174	1.82463e-21	4.995e-20		1	1		0	0	0	0	0	0	1
ENSMUSG00000000628	MGI:1315197	Hk2	110.401	136.186	0.810662	-0.302828	0.110763	0.556512		1771.5	1700	1.04206	0.0594367	0.228218	0.410104		NA	NA		0	0	0	0	0	1	0
ENSMUSG00000000631	MGI:2667185	Myo18a	64.7847	93.1375	0.695581	-0.52371	0.0313866	0.252768		646	827	0.781137	-0.356353	2.65848e-06	2.17938e-05		0.554873	0.815466		0	0	0	0	0	0	1
ENSMUSG00000000693	MGI:1337004	Loxl3	306.685	106.374	2.88308	1.52761	9.18599e-24	1.77348e-21		3632	3545	1.02454	0.0349786	0.310038	0.503488		1.01884e-21	5.57985e-20		0	1	0	0	0	0	0
ENSMUSG00000000708	MGI:1343094	Kat2b	8.39529	9.16566	0.91595	-0.126659	1	1		14.5	11	1.31818	0.398549	0.557197	0.736146		NA	NA		0	0	0	0	0	1	0
ENSMUSG00000000711	MGI:105938	Rab5b	69.9381	46.1181	1.5165	0.600745	0.032272	0.256856		87	102	0.852941	-0.229482	0.308505	0.502113		NA	NA		0	0	0	0	0	1	0
ENSMUSG00000000751	MGI:1915525	Rpa1	138.249	186.962	0.739453	-0.435469	0.00765887	0.0863311		380	383	0.992167	-0.011345	0.942286	0.999753		NA	NA		0	0	0	0	0	1	0
ENSMUSG00000000753	MGI:108080	Serpinf1	705.835	251.74	2.80383	1.4874	2.04376e-50	8.42958e-48		6680.5	4617	1.44694	0.533	2.25146e-84	2.18344e-82		1.7036e-19	8.08506e-18		0	0	1	0	0	0	0
ENSMUSG00000000759	MGI:2183752	Tubgcp3	49.0106	55.2938	0.886367	-0.174024	0.624144	1		222.5	263.5	0.844402	-0.243998	0.0697882	0.16826		NA	NA		0	0	0	0	0	1	0
ENSMUSG00000000776	MGI:1914315	Polr3d	68.3451	64.6699	1.05683	0.0797442	0.862403	1		770	726.5	1.05988	0.0838956	0.277686	0.468342		NA	NA		0	0	0	0	0	1	0
ENSMUSG00000000782	MGI:98507	Tcf7	6.6602	4.94524	1.34679	0.429525	0.774414	1		27	20	1.35	0.432959	0.381693	0.582736		NA	NA		0	0	0	0	0	1	0
ENSMUSG00000000804	MGI:2144475	Usp32	60.654	42.7268	1.41958	0.505463	0.0950437	0.513655		123	121	1.01653	0.0236513	0.948973	1		NA	NA		0	0	0	0	0	1	0
ENSMUSG00000000811	MGI:2386711	Txnrd3	19.7918	22.0434	0.897853	-0.155449	0.877614	1		52.5	56	0.9375	-0.0931094	0.848195	0.943502		NA	NA		0	0	0	0	0	1	0
ENSMUSG00000000823	MGI:2685478	Znf512b	59.9276	53.2484	1.12544	0.170484	0.572656	1		173	181	0.955801	-0.0652177	0.709915	0.851736		NA	NA		0	0	0	0	0	1	0
ENSMUSG00000000826	MGI:892995	Dnajc5	129.502	135.797	0.953647	-0.0684723	0.759238	1		879	997.5	0.881203	-0.182454	0.00644149	0.0241351		NA	NA		0	0	0	0	0	1	0
ENSMUSG00000000827	MGI:1913564	Tpd52l2	52.099	55.4327	0.93986	-0.0894827	0.846802	1		431.5	390.5	1.10499	0.144038	0.163183	0.320944		NA	NA		0	0	0	0	0	1	0
ENSMUSG00000000884	MGI:1338057	Gnb1l	5.01672	11.0511	0.453958	-1.13937	0.210114	0.78396		37	40	0.925	-0.112475	0.819893	0.926508		NA	NA		0	0	0	0	0	1	0
ENSMUSG00000000901	MGI:97008	Mmp11	53.9686	34.3849	1.56954	0.650346	0.0422106	0.306661		93.5	143	0.653846	-0.612977	0.00176216	0.00794455		NA	NA		0	0	0	0	0	1	0
ENSMUSG00000000902	MGI:1328366	Smarcb1	69.7784	75.6506	0.922377	-0.116572	0.679164	1		407.5	399.5	1.02003	0.0286046	0.8055	0.915578		NA	NA		0	0	0	0	0	1	0
ENSMUSG00000000915	MGI:1352504	Hip1r	37.7378	53.8043	0.70139	-0.511711	0.11737	0.578713		397.5	474.5	0.837724	-0.255453	0.0100649	0.0351403		NA	NA		0	0	0	0	0	1	0
ENSMUSG00000000916	MGI:2140844	Nsun5	18.2365	19.8567	0.918408	-0.122792	0.871415	1		212	158.5	1.33754	0.419581	0.00686041	0.0254806		NA	NA		0	0	0	0	0	1	0
ENSMUSG00000000934	MGI:1920210	Top1mt	12.3352	16.6876	0.739182	-0.435999	0.458258	1		73.5	55	1.33636	0.418313	0.112657	0.242671		NA	NA		0	0	0	0	0	1	0
ENSMUSG00000000948	MGI:98347	Snrpn	19.9809	33.9113	0.589209	-0.763148	0.0759047	0.448996		6	144.5	0.0415225	-4.58996	1.08754e-35	4.65445e-34		8.478e-09	1.43602e-07		0	0	0	0	1	0	0
ENSMUSG00000000957	MGI:101900	Mmp14	559.216	556.557	1.00478	0.0068767	0.976121	1		2769.5	2307.5	1.20022	0.263295	9.5689e-11	1.33379e-09		0.007232	0.0357897		0	0	0	0	0	0	1
ENSMUSG00000000958	MGI:1337120	Slc7a7	4.05967	5.06534	0.80146	-0.319298	1	1		38	40	0.95	-0.0740006	0.909946	0.977774		NA	NA		0	0	0	0	0	1	0
ENSMUSG00000000959	MGI:1916339	Oxa1l	40.9223	49.5542	0.825809	-0.276121	0.401813	1		272	360	0.755556	-0.40439	0.000528819	0.00271437		NA	NA		0	0	0	0	0	1	0
ENSMUSG00000000976	MGI:1919790	Heatr6	29.4757	27.1379	1.08615	0.11922	0.893853	1		239.5	254	0.942913	-0.0848028	0.55866	0.737759		NA	NA		0	0	0	0	0	1	0
ENSMUSG00000001016	MGI:1915031	Ilf2	51.3069	84.676	0.60592	-0.7228	0.00448125	0.0563198		332	381	0.871391	-0.198608	0.0721638	0.17265		NA	NA		0	0	0	0	0	1	0
ENSMUSG00000001017	MGI:1913761	2500003M10Rik	86.6366	92.7972	0.933612	-0.0991042	0.7095	1		163	119	1.36975	0.45391	0.010322	0.0359417		NA	NA		0	0	0	0	0	1	0
ENSMUSG00000001018	MGI:1333745	Snapin	47.3399	27.5919	1.71572	0.778812	0.0369549	0.281316		273.5	210.5	1.29929	0.377721	0.00482269	0.0188604		NA	NA		0	0	0	0	0	1	0
ENSMUSG00000001021	MGI:1338849	S100a3	3.99065	2.30911	1.72822	0.789287	0.6875	1		25	20	1.25	0.321928	0.551484	0.732954		NA	NA		0	0	0	0	0	1	0
ENSMUSG00000001025	MGI:1339467	S100a6	2395.88	2357.89	1.01611	0.023056	0.59153	1		7686	8304.5	0.925522	-0.11166	1.02033e-06	8.91785e-06		0.00471619	0.0252401		0	0	0	0	0	0	1
ENSMUSG00000001034	MGI:1346347	Mapk7	46.0137	46.8898	0.981316	-0.0272103	1	1		189	209.5	0.902148	-0.148564	0.316705	0.511531		NA	NA		0	0	0	0	0	1	0
ENSMUSG00000001036	MGI:1333766	Epn2	59.2381	39.8421	1.48682	0.572232	0.0699006	0.427699		230.5	149	1.54698	0.629454	3.04222e-05	0.000206039		0.908148	1		0	0	0	0	0	0	1
ENSMUSG00000001039	MGI:1351471	B9d1	6.62807	15.8281	0.418753	-1.25583	0.0931396	0.50545		60	163.5	0.366972	-1.44626	2.36873e-12	3.82184e-11		0.805689	0.947732		0	0	0	0	0	0	1
ENSMUSG00000001052	MGI:2139764	Sec24b	152.185	122.152	1.24587	0.317149	0.0795919	0.460056		956	992.5	0.963224	-0.0540565	0.414822	0.615133		NA	NA		0	0	0	0	0	1	0
ENSMUSG00000001054	MGI:1913339	Rmnd5b	35.5888	31.5793	1.12697	0.172445	0.716301	1		138.5	136.5	1.01465	0.020985	0.952016	1		NA	NA		0	0	0	0	0	1	0
ENSMUSG00000001056	MGI:1098547	Nhp2	73.9669	87.7745	0.842692	-0.246923	0.307067	0.91621		350	229	1.52838	0.612007	5.60261e-07	5.11245e-06		0.000882397	0.00606602		0	0	0	0	0	0	1
ENSMUSG00000001082	MGI:1915544	Mfsd10	56.8213	67.5048	0.841738	-0.248557	0.371161	0.985422		226	263.5	0.857685	-0.22148	0.0945243	0.211612		NA	NA		0	0	0	0	0	1	0
ENSMUSG00000001089	MGI:107629	Luzp1	168.252	138.373	1.21594	0.282066	0.0971944	0.517572		945	824	1.14684	0.19767	0.00431639	0.0171303		NA	NA		0	0	0	0	0	1	0
ENSMUSG00000001098	MGI:2141207	Kctd10	326.903	269.224	1.21424	0.280056	0.0194773	0.176599		1922	1676.5	1.14644	0.197156	4.72766e-05	0.000310724		0.534794	0.799451		0	0	0	0	0	0	1
ENSMUSG00000001100	MGI:1915061	Poldip2	81.2801	97.94	0.829897	-0.268996	0.231645	0.811562		581.5	632.5	0.919368	-0.121286	0.151418	0.302468		NA	NA		0	0	0	0	0	1	0
ENSMUSG00000001105	MGI:1915585	Ift20	38.7542	43.0772	0.899644	-0.152574	0.740653	1		18.5	28.5	0.649123	-0.623437	0.193413	0.363686		NA	NA		0	0	0	0	0	1	0
ENSMUSG00000001119	MGI:88459	Col6a1	476.245	246.123	1.93499	0.952325	8.27935e-18	1.21172e-15		6168.5	6611.5	0.932996	-0.100058	9.22839e-05	0.000576996		1.96325e-20	9.77461e-19		0	0	0	1	0	0	0
ENSMUSG00000001120	MGI:1890470	Pcbp3	9.20096	7.52613	1.22254	0.289878	1	1		21	30	0.7	-0.514573	0.262438	0.449611		NA	NA		0	0	0	0	0	1	0
ENSMUSG00000001123	MGI:109496	Lgals9	34.01	39.9148	0.852064	-0.230966	0.561381	1		324	321.5	1.00778	0.0111751	0.96862	1		NA	NA		0	0	0	0	0	1	0
ENSMUSG00000001138	MGI:2151055	Cnnm3	11.9352	13.2576	0.900253	-0.151598	1	1		79.5	123	0.646341	-0.629632	0.00310375	0.0129491		NA	NA		0	0	0	0	0	1	0
ENSMUSG00000001143	MGI:2443010	Lman2l	17.2969	14.3851	1.20241	0.265933	0.7201	1		64.5	52	1.24038	0.310788	0.267182	0.455089		NA	NA		0	0	0	0	0	1	0
ENSMUSG00000001150	MGI:1930089	Mcm3ap	59.5511	81.9518	0.72666	-0.460648	0.0776532	0.454011		420	530	0.792453	-0.335603	0.000400107	0.00212303		NA	NA		0	0	0	0	0	1	0
ENSMUSG00000001151	MGI:102722	Pcnt	37.0978	43.8627	0.84577	-0.241663	0.505236	1		71	68	1.04412	0.0622843	0.865374	0.952469		NA	NA		0	0	0	0	0	1	0
ENSMUSG00000001156	MGI:96908	Mxd1	5.40363	4.10969	1.31485	0.394901	1	1		14	11	1.27273	0.347923	0.690038	0.838048		NA	NA		0	0	0	0	0	1	0
ENSMUSG00000001175	MGI:88251	Calm1	458.566	459.09	0.99886	-0.00164629	1	1		4279	3839.5	1.11447	0.156355	1.16147e-06	1.0017e-05		0.125045	0.319106		0	0	0	0	0	0	1
ENSMUSG00000001211	MGI:1336186	Agpat3	82.4453	99.1013	0.83193	-0.265467	0.234245	0.818145		432.5	499	0.866733	-0.20634	0.0331865	0.0941283		NA	NA		0	0	0	0	0	1	0
ENSMUSG00000001228	MGI:1338889	Uhrf1	68.8306	103.102	0.667595	-0.582954	0.0116422	0.119234		490.5	382	1.28403	0.36068	0.000252626	0.00141458		NA	NA		0	0	0	0	0	1	0
ENSMUSG00000001229	MGI:2443967	Dpp9	109.638	106.362	1.0308	0.0437706	0.838316	1		588	532.5	1.10423	0.143035	0.106738	0.232806		NA	NA		0	0	0	0	0	1	0
ENSMUSG00000001248	MGI:105490	Gramd1a	73.506	63.5835	1.15605	0.209209	0.443715	1		288	279	1.03226	0.0458037	0.736928	0.87154		NA	NA		0	0	0	0	0	1	0
ENSMUSG00000001270	MGI:88407	Ckb	256.634	220.959	1.16145	0.215932	0.109311	0.554948		933.5	626	1.49121	0.576487	6.29978e-15	1.21929e-13		0.0195732	0.0828835		0	0	0	0	0	0	1
ENSMUSG00000001288	MGI:97858	Rarg	81.2941	36.1904	2.24629	1.16755	3.86634e-05	0.000993859		429	338	1.26923	0.343954	0.00114152	0.00539734		0.00668162	0.0335716		0	0	0	0	0	0	1
ENSMUSG00000001289	MGI:1928753	Pfdn5	72.5351	70.9039	1.023	0.032813	0.933625	1		269.5	278	0.969424	-0.0447996	0.764953	0.890134		NA	NA		0	0	0	0	0	1	0
ENSMUSG00000001300	MGI:105097	Efnb2	73.1839	52.0178	1.4069	0.492522	0.0732143	0.438802		342	269.5	1.26902	0.343711	0.00406792	0.016286		NA	NA		0	0	0	0	0	1	0
ENSMUSG00000001305	MGI:1914473	Rrp15	34.3448	50.5113	0.679941	-0.556518	0.0820543	0.467983		392.5	328	1.19665	0.258997	0.0170895	0.0543381		NA	NA		0	0	0	0	0	1	0
ENSMUSG00000001313	MGI:1338755	Rnd2	11.2908	10.3191	1.09417	0.129835	1	1		12	28	0.428571	-1.22239	0.016589	0.0532296		NA	NA		0	0	0	0	0	1	0
ENSMUSG00000001323	MGI:1351636	Srr	7.95801	9.907	0.803271	-0.316041	0.814529	1		321.5	363	0.885675	-0.175151	0.126371	0.264645		NA	NA		0	0	0	0	0	1	0
ENSMUSG00000001333	MGI:1916078	Sync	6.58641	10.5943	0.621692	-0.685729	0.480682	1		172	150	1.14667	0.197446	0.241842	0.426345		NA	NA		0	0	0	0	0	1	0
ENSMUSG00000001349	MGI:104979	Cnn1	510.783	564.077	0.90552	-0.143182	0.1127	0.564373		3660	3741.5	0.978217	-0.0317731	0.34646	0.545858		NA	NA		0	0	0	0	0	1	0
ENSMUSG00000001366	MGI:1918788	Fbxo9	25.7803	21.3181	1.20931	0.274185	0.560065	1		141.5	90.5	1.56354	0.644812	0.00101189	0.0048575		NA	NA		0	0	0	0	0	1	0
ENSMUSG00000001376	MGI:1920538	Ccdc132	25.5038	32.4212	0.786637	-0.34623	0.511842	1		49	70	0.7	-0.514573	0.0662913	0.161797		NA	NA		0	0	0	0	0	1	0
ENSMUSG00000001379	MGI:108404	Apbb3	16.2153	13.919	1.16497	0.220293	0.855536	1		23.5	14	1.67857	0.747234	0.143307	0.290566		NA	NA		0	0	0	0	0	1	0
ENSMUSG00000001380	MGI:108087	Hars	118.599	153.766	0.771299	-0.374638	0.0394163	0.294373		464.5	467.5	0.993583	-0.00928777	0.947799	1		NA	NA		0	0	0	0	0	1	0
ENSMUSG00000001383	MGI:1913742	Zmat2	40.854	52.4634	0.778715	-0.360833	0.299732	0.910099		60.5	29.5	2.05085	1.03622	0.00151651	0.00695049		NA	NA		0	0	0	0	0	1	0
ENSMUSG00000001403	MGI:1915862	Ube2c	68.2867	81.8852	0.833932	-0.261998	0.288456	0.897912		231	240.5	0.960499	-0.058144	0.678729	0.832409		NA	NA		0	0	0	0	0	1	0
ENSMUSG00000001415	MGI:2447364	Smg5	156.443	166.147	0.941594	-0.0868227	0.616053	1		914.5	966.5	0.946198	-0.0797866	0.239746	0.42388		NA	NA		0	0	0	0	0	1	0
ENSMUSG00000001418	MGI:1913318	0610031J06Rik	122.203	93.414	1.30819	0.387568	0.0559337	0.368797		329.5	301	1.09468	0.130515	0.26498	0.452267		NA	NA		0	0	0	0	0	1	0
ENSMUSG00000001420	MGI:1919163	Tmem79	2.82134	3.90253	0.722953	-0.468026	1	1		12	22	0.545455	-0.874469	0.121449	0.257247		NA	NA		0	0	0	0	0	1	0
ENSMUSG00000001424	MGI:1929266	Snd1	272.104	291.944	0.932044	-0.101531	0.42371	1		1655.5	1684	0.983076	-0.0246251	0.640373	0.804082		NA	NA		0	0	0	0	0	1	0
ENSMUSG00000001435	MGI:88451	Col18a1	77.7123	39.1611	1.98442	0.98872	0.000396178	0.00744289		446.5	644	0.693323	-0.528401	2.68737e-09	3.23193e-08		1.30557e-07	2.02363e-06		0	0	0	0	1	0	0
ENSMUSG00000001436	MGI:103182	Slc19a1	25.9876	34.9925	0.742662	-0.429223	0.305677	0.91621		148.5	125.5	1.18327	0.242776	0.184524	0.351687		NA	NA		0	0	0	0	0	1	0
ENSMUSG00000001440	MGI:107532	Kpnb1	782.925	935.921	0.836529	-0.257512	0.000244141	0.00494495		2085	2306.5	0.903967	-0.145658	0.000851847	0.00417272		NA	NA		0	0	0	0	0	1	0
ENSMUSG00000001441	MGI:1101358	Npepps	94.0335	120.148	0.782647	-0.353566	0.0872204	0.48644		129.5	166	0.78012	-0.358231	0.0417365	0.112698		NA	NA		0	0	0	0	0	1	0
ENSMUSG00000001445	MGI:1333801	Mrpl10	55.215	84.5408	0.653117	-0.614587	0.0139573	0.135598		317	450	0.704444	-0.505442	1.77389e-06	1.49315e-05		0.708811	0.8979		0	0	0	0	0	0	1
ENSMUSG00000001467	MGI:106040	Cyp51	158.986	106.398	1.49426	0.57943	0.00135669	0.0214471		1505.5	1307	1.15187	0.203984	0.000187995	0.00108672		NA	NA		0	0	0	0	0	1	0
ENSMUSG00000001473	MGI:1915201	Tubb6	787.263	1005.14	0.783234	-0.352485	2.86374e-07	1.1498e-05		2340.5	2791	0.838588	-0.253965	3.57512e-10	4.73704e-09		0.214914	0.467068		1	0	0	0	0	0	0
ENSMUSG00000001504	MGI:1197526	Irx2	26.3553	10.8227	2.43519	1.28403	0.0200739	0.178929		63.5	34	1.86765	0.901222	0.00318868	0.0132549		NA	NA		0	0	0	0	0	1	0
ENSMUSG00000001506	MGI:88467	Col1a1	4769.37	8185.27	0.582677	-0.779232	3.99201e-200	9.05588e-197		21183	26138	0.810429	-0.303242	5.22235e-115	7.67854e-113		1.63035e-59	2.97629e-57		0	0	1	0	0	0	0
ENSMUSG00000001507	MGI:96602	Itga3	107.973	192.909	0.559709	-0.837251	1.10115e-06	3.98081e-05		1739	2788	0.623745	-0.680973	3.50176e-55	2.05949e-53		0.391916	0.667965		1	0	0	0	0	0	0
ENSMUSG00000001517	MGI:1347487	Foxm1	81.7453	110.569	0.739313	-0.435742	0.0435741	0.310598		407	381.5	1.06684	0.0933457	0.392884	0.593264		NA	NA		0	0	0	0	0	1	0
ENSMUSG00000001518	MGI:1915450	Itfg2	18.5355	10.7581	1.72293	0.784868	0.200488	0.766638		75	63	1.19048	0.251539	0.349115	0.548345		NA	NA		0	0	0	0	0	1	0
ENSMUSG00000001521	MGI:1329045	Tulp3	81.551	78.7036	1.03618	0.0512734	0.874818	1		940	916.5	1.02564	0.0365259	0.609696	0.780093		NA	NA		0	0	0	0	0	1	0
ENSMUSG00000001525	MGI:107812	Tubb5	2163.82	2121.59	1.0199	0.0284341	0.531146	1		111.5	87	1.28161	0.357956	0.0886303	0.20165		NA	NA		0	0	0	0	0	1	0
ENSMUSG00000001542	MGI:2183438	Ell2	54.8547	40.1531	1.36614	0.450104	0.150518	0.661447		99	102.5	0.965854	-0.0501235	0.832891	0.933673		NA	NA		0	0	0	0	0	1	0
ENSMUSG00000001552	MGI:96650	Jup	139.955	163.633	0.855302	-0.225494	0.187033	0.745339		1133.5	1191.5	0.951322	-0.0719946	0.23725	0.420773		NA	NA		0	0	0	0	0	1	0
ENSMUSG00000001555	MGI:104769	Fkbp10	475.023	456.123	1.04144	0.0585758	0.555263	1		3801	3122.5	1.21729	0.283677	3.87548e-16	8.02928e-15		0.0272275	0.10631		0	0	0	0	0	0	1
ENSMUSG00000001558	MGI:2181067	Klhl10	6.66469	5.37855	1.23912	0.309321	0.774414	1		41	37	1.10811	0.148099	0.734342	0.869761		NA	NA		0	0	0	0	0	1	0
ENSMUSG00000001569	MGI:1861749	Nom1	60.6918	77.1831	0.786335	-0.346785	0.201473	0.768142		221.5	252	0.878968	-0.186117	0.182796	0.349637		NA	NA		0	0	0	0	0	1	0
ENSMUSG00000001576	MGI:1914708	Ergic1	192.019	164.096	1.17016	0.226705	0.152331	0.665199		1021.5	1056	0.96733	-0.0479206	0.469123	0.663335		NA	NA		0	0	0	0	0	1	0
ENSMUSG00000001627	MGI:1316717	Ifrd1	136.373	134.99	1.01025	0.0147077	1	1		374	374.5	0.998665	-0.00192745	1	1		NA	NA		0	0	0	0	0	1	0
ENSMUSG00000001630	MGI:1922250	Stk38l	47.6334	40.3804	1.17962	0.238318	0.455741	1		301.5	392.5	0.768153	-0.380535	0.000630177	0.00317737		NA	NA		0	0	0	0	0	1	0
ENSMUSG00000001632	MGI:1926033	Brpf1	64.1079	62.4547	1.02647	0.0376919	0.92906	1		70.5	75	0.94	-0.0892673	0.80402	0.914636		NA	NA		0	0	0	0	0	1	0
ENSMUSG00000001642	MGI:1353494	Akr1b3	128.406	192.321	0.667663	-0.582808	0.000411784	0.00772011		2302	2129	1.08126	0.112712	0.00976088	0.03421		NA	NA		0	0	0	0	0	1	0
ENSMUSG00000001666	MGI:1298381	Ddt	9.90956	10.7275	0.923753	-0.114421	1	1		257.5	184	1.39946	0.484867	0.000502227	0.002591		NA	NA		0	0	0	0	0	1	0
ENSMUSG00000001674	MGI:1914192	Ddx18	65.8785	94.3817	0.698001	-0.518699	0.0324741	0.257354		307	409	0.750611	-0.413862	0.000156571	0.000920839		0.724364	0.903217		0	0	0	0	0	0	1
ENSMUSG00000001687	MGI:1344373	Ubl3	41.1768	47.8728	0.86013	-0.217374	0.525015	1		245.5	245	1.00204	0.00294128	1	1		NA	NA		0	0	0	0	0	1	0
ENSMUSG00000001700	MGI:1914815	Gramd3	10.2778	12.2398	0.839706	-0.252044	0.831812	1		48	94	0.510638	-0.969626	0.000140763	0.000841762		0.339854	0.609617		0	0	0	0	0	0	1
ENSMUSG00000001707	MGI:1913393	Eef1e1	42.1705	42.3083	0.996743	-0.00470717	1	1		89.5	102	0.877451	-0.18861	0.427355	0.626329		NA	NA		0	0	0	0	0	1	0
ENSMUSG00000001729	MGI:87986	Akt1	648.519	605.702	1.07069	0.0985393	0.235779	0.82066		4228.5	3823.5	1.10592	0.145252	6.70427e-06	5.08906e-05		0.605563	0.846758		0	0	0	0	0	0	1
ENSMUSG00000001751	MGI:1351641	Naglu	17.5825	29.8224	0.589574	-0.762254	0.111403	0.558183		105.5	199.5	0.528822	-0.919146	8.44684e-08	8.65185e-07		0.745631	0.914232		0	0	0	0	0	0	1
ENSMUSG00000001755	MGI:1918993	Coasy	20.2617	13.7932	1.46896	0.554795	0.391528	1		94	77.5	1.2129	0.278464	0.252662	0.438827		NA	NA		0	0	0	0	0	1	0
ENSMUSG00000001761	MGI:108075	Smo	111.235	120.02	0.926804	-0.109663	0.598733	1		537	554	0.969314	-0.0449639	0.628119	0.794938		NA	NA		0	0	0	0	0	1	0
ENSMUSG00000001767	MGI:1914127	Crnkl1	26.6457	26.1381	1.01942	0.0277493	1	1		62	61	1.01639	0.023459	1	1		NA	NA		0	0	0	0	0	1	0
ENSMUSG00000001768	MGI:1921280	Rin2	18.107	16.3108	1.11013	0.150728	0.864166	1		123	154	0.798701	-0.324272	0.0712708	0.17093		NA	NA		0	0	0	0	0	1	0
ENSMUSG00000001774	MGI:1914167	Chordc1	46.7444	36.1738	1.29222	0.369849	0.272269	0.874228		58	30.5	1.90164	0.927244	0.00554496	0.0212414		NA	NA		0	0	0	0	0	1	0
ENSMUSG00000001783	MGI:106379	D10Wsu52e	144.209	195.312	0.73835	-0.437622	0.00652987	0.0763557		111	156.5	0.709265	-0.495603	0.00587869	0.0223106		NA	NA		0	0	0	0	0	1	0
ENSMUSG00000001785	MGI:1914735	Pwp1	55.5416	52.1721	1.06458	0.0902909	0.772989	1		243.5	185	1.31622	0.396397	0.0050471	0.0195951		NA	NA		0	0	0	0	0	1	0
ENSMUSG00000001786	MGI:1917004	Fbxo7	10.6135	10.1497	1.0457	0.0644719	1	1		101	75	1.34667	0.429393	0.0591962	0.147925		NA	NA		0	0	0	0	0	1	0
ENSMUSG00000001794	MGI:88266	Capns1	422.141	268.11	1.57451	0.654899	4.96938e-09	2.63697e-07		7956.5	6711.5	1.1855	0.245499	8.92022e-25	2.77531e-23		0.000366116	0.00281088		1	0	0	0	0	0	0
ENSMUSG00000001802	MGI:3584516	Lrp3	7.10197	6.24222	1.13773	0.18616	1	1		32.5	15	2.16667	1.11548	0.0132833	0.0441452		NA	NA		0	0	0	0	0	1	0
ENSMUSG00000001819	MGI:96205	Hoxd13	10.8806	9.71537	1.11994	0.163422	1	1		49	35	1.4	0.485427	0.155656	0.309547		NA	NA		0	0	0	0	0	1	0
ENSMUSG00000001829	MGI:1100517	Clpb	30.6636	34.9656	0.876963	-0.189412	0.712231	1		176	189	0.931217	-0.102811	0.52999	0.716292		NA	NA		0	0	0	0	0	1	0
ENSMUSG00000001833	MGI:1335094	41524	210.083	216.036	0.972442	-0.0403166	0.808621	1		214	197.5	1.08354	0.115758	0.45995	0.654375		NA	NA		0	0	0	0	0	1	0
ENSMUSG00000001844	MGI:1920131	Zdhhc4	30.36	23.3648	1.29939	0.377831	0.410103	1		316.5	262	1.20802	0.272639	0.0247379	0.0733846		NA	NA		0	0	0	0	0	1	0
ENSMUSG00000001847	MGI:97845	Rac1	352.706	392.984	0.897507	-0.156004	0.153275	0.668022		3126.5	3207.5	0.974747	-0.0369007	0.31484	0.509215		NA	NA		0	0	0	0	0	1	0
ENSMUSG00000001870	MGI:109151	Ltbp1	509.179	484.135	1.05173	0.0727644	0.446305	1		1842	2344.5	0.785669	-0.348007	8.02207e-15	1.53956e-13		3.87722e-05	0.000381453		0	0	0	0	1	0	0
ENSMUSG00000001891	MGI:2183447	Ugp2	62.4124	68.3122	0.913635	-0.13031	0.66117	1		318.5	321.5	0.990669	-0.0135254	0.937045	0.996047		NA	NA		0	0	0	0	0	1	0
ENSMUSG00000001909	MGI:1289155	Trmt1	83.0152	72.8567	1.13943	0.188314	0.471286	1		289.5	271.5	1.0663	0.0926112	0.473343	0.66744		NA	NA		0	0	0	0	0	1	0
ENSMUSG00000001910	MGI:1914080	Nacc1	183.903	183.239	1.00362	0.00521782	1	1		877.5	885.5	0.990966	-0.0130932	0.867638	0.953396		NA	NA		0	0	0	0	0	1	0
ENSMUSG00000001918	MGI:105305	Slc1a5	81.6211	89.8126	0.908794	-0.137975	0.593647	1		781	967.5	0.807235	-0.308939	8.52656e-06	6.40265e-05		0.470121	0.744914		0	0	0	0	0	0	1
ENSMUSG00000001942	MGI:104803	Siae	7.58975	4.84635	1.56608	0.647156	0.581055	1		42.5	24	1.77083	0.824428	0.02712	0.0792391		NA	NA		0	0	0	0	0	1	0
ENSMUSG00000001983	MGI:1917457	Taco1	9.06292	8.57031	1.05748	0.080628	1	1		64	57	1.12281	0.16711	0.585626	0.760073		NA	NA		0	0	0	0	0	1	0
ENSMUSG00000001995	MGI:2676970	Sipa1l2	86.3102	90.7809	0.950753	-0.0728579	0.763774	1		480.5	591	0.813029	-0.298622	0.000863059	0.00422538		NA	NA		0	0	0	0	0	1	0
ENSMUSG00000001998	MGI:1336993	Ap4e1	18.1166	18.8137	0.962946	-0.0544736	1	1		37	39	0.948718	-0.0759489	0.908777	0.97736		NA	NA		0	0	0	0	0	1	0
ENSMUSG00000001999	MGI:88170	Blvra	16.0177	19.9511	0.802849	-0.3168	0.617719	1		215.5	234	0.92094	-0.118821	0.422938	0.622434		NA	NA		0	0	0	0	0	1	0
ENSMUSG00000002017	MGI:1919972	Fam98a	67.1347	80.7673	0.831211	-0.266713	0.285217	0.896354		40	66	0.606061	-0.722466	0.0147794	0.04829		NA	NA		0	0	0	0	0	1	0
ENSMUSG00000002020	MGI:99502	Ltbp2	1115.6	1283.76	0.869008	-0.202558	0.000649313	0.0114405		15978.5	24747.5	0.645661	-0.631151	4.94065645841247e-324	4.50587869007217e-321		2.3801e-12	6.01616e-11		0	0	0	0	1	0	0
ENSMUSG00000002028	MGI:96995	Mll1	148.741	137.904	1.07858	0.109134	0.555077	1		494	474	1.04219	0.059624	0.541431	0.725623		NA	NA		0	0	0	0	0	1	0
ENSMUSG00000002031	MGI:1923818	Ift46	44.8954	32.5732	1.37829	0.462884	0.212683	0.785601		270	200.5	1.34663	0.429357	0.00169989	0.00769043		NA	NA		0	0	0	0	0	1	0
ENSMUSG00000002043	MGI:1914341	Trappc6a	14.1258	15.7835	0.894974	-0.160083	0.855536	1		116	139.5	0.831541	-0.26614	0.150435	0.300935		NA	NA		0	0	0	0	0	1	0
ENSMUSG00000002052	MGI:107726	Supt6h	223.131	202.092	1.10411	0.142878	0.331981	0.944657		526	487.5	1.07897	0.109661	0.245247	0.430186		NA	NA		0	0	0	0	0	1	0
ENSMUSG00000002055	MGI:1927470	Spag5	51.4407	57.8599	0.889056	-0.169654	0.5657	1		254	207	1.22705	0.295198	0.0320467	0.091493		NA	NA		0	0	0	0	0	1	0
ENSMUSG00000002057	MGI:102949	Foxn1	3.75104	4.21672	0.889562	-0.168833	1	1		18	12	1.5	0.584963	0.361595	0.561933		NA	NA		0	0	0	0	0	1	0
ENSMUSG00000002058	MGI:1328357	Unc119	14.9769	20.816	0.719491	-0.474952	0.405032	1		82	98	0.836735	-0.257158	0.263499	0.450921		NA	NA		0	0	0	0	0	1	0
ENSMUSG00000002059	MGI:104606	Rab34	112.57	124.492	0.90423	-0.145238	0.516056	1		177.5	171.5	1.03499	0.0496104	0.789314	0.905251		NA	NA		0	0	0	0	0	1	0
ENSMUSG00000002064	MGI:108019	Sdf2	61.29	59.4477	1.03099	0.0440307	0.927315	1		604.5	580	1.04224	0.0596894	0.485699	0.678772		NA	NA		0	0	0	0	0	1	0
ENSMUSG00000002068	MGI:88316	Ccne1	62.6032	111.803	0.559943	-0.836648	0.000262168	0.00526308		324.5	371	0.874663	-0.193201	0.0879874	0.200825		NA	NA		0	0	0	0	0	1	0
ENSMUSG00000002102	MGI:1098754	Psmc3	211.524	234.622	0.90155	-0.14952	0.298071	0.90792		920.5	907	1.01488	0.0213152	0.761094	0.886833		NA	NA		0	0	0	0	0	1	0
ENSMUSG00000002103	MGI:87882	Acp2	35.805	30.0308	1.19228	0.25372	0.538583	1		114.5	104	1.10096	0.138764	0.499297	0.691206		NA	NA		0	0	0	0	0	1	0
ENSMUSG00000002105	MGI:1915677	Slc39a13	143.34	118.149	1.21321	0.27883	0.137243	0.628626		739.5	699	1.05794	0.0812577	0.29167	0.483693		NA	NA		0	0	0	0	0	1	0
ENSMUSG00000002107	MGI:1338822	Celf2	24.1041	26.7221	0.902029	-0.148755	0.779768	1		124.5	89.5	1.39106	0.476186	0.0201928	0.0623568		NA	NA		0	0	0	0	0	1	0
ENSMUSG00000002129	MGI:1914715	Sf3a1	113.937	109.227	1.04312	0.0609091	0.788879	1		565	464.5	1.21636	0.282572	0.00202284	0.00896556		NA	NA		0	0	0	0	0	1	0
ENSMUSG00000002147	MGI:103034	Stat6	112.695	147.884	0.76205	-0.392042	0.0351294	0.271035		806	900	0.895556	-0.159145	0.0243185	0.0724943		NA	NA		0	0	0	0	0	1	0
ENSMUSG00000002205	MGI:2182465	Vrk3	14.379	13.9508	1.03069	0.0436127	1	1		100.5	120	0.8375	-0.255839	0.225887	0.406954		NA	NA		0	0	0	0	0	1	0
ENSMUSG00000002210	MGI:1919247	1500002O20Rik	27.2672	20.1319	1.35443	0.437682	0.381693	0.995071		156.5	137	1.14234	0.191987	0.267787	0.455659		NA	NA		0	0	0	0	0	1	0
ENSMUSG00000002221	MGI:1890430	Paxip1	46.8739	47.1033	0.995129	-0.00704386	1	1		75	95	0.789474	-0.341037	0.144831	0.29281		NA	NA		0	0	0	0	0	1	0
ENSMUSG00000002222	MGI:1915727	Rmnd5a	29.3652	29.34	1.00086	0.00124008	1	1		139.5	144	0.96875	-0.0458037	0.858749	0.949007		NA	NA		0	0	0	0	0	1	0
ENSMUSG00000002227	MGI:97054	Mov10	15.0697	16.8213	0.895869	-0.15864	0.86005	1		61	78	0.782051	-0.354665	0.174532	0.337227		NA	NA		0	0	0	0	0	1	0
ENSMUSG00000002228	MGI:1919137	Ppm1j	8.11934	4.10155	1.97958	0.985194	0.387695	1		31.5	30.5	1.03279	0.0465426	1	1		NA	NA		0	0	0	0	0	1	0
ENSMUSG00000002233	MGI:106028	Rhoc	350.599	287.749	1.21842	0.28501	0.0141163	0.136996		563	525	1.07238	0.100817	0.261969	0.448977		NA	NA		0	0	0	0	0	1	0
ENSMUSG00000002249	MGI:109241	Tead3	67.7379	64.0625	1.05737	0.0804845	0.794123	1		190.5	277.5	0.686486	-0.542697	6.84353e-05	0.000437487		0.0289022	0.110949		0	0	0	0	0	0	1
ENSMUSG00000002250	MGI:101884	Ppard	54.6382	66.7573	0.81846	-0.289015	0.319308	0.933141		564.5	956	0.590481	-0.760037	8.68196e-24	2.62069e-22		0.0985215	0.27114		0	0	0	0	0	0	1
ENSMUSG00000002257	MGI:1346328	Def6	14.7474	26.0239	0.566687	-0.819376	0.117275	0.578713		143.5	222	0.646396	-0.629509	5.36771e-05	0.000349265		0.866201	0.975441		0	0	0	0	0	0	1
ENSMUSG00000002274	MGI:1917333	Metrn	23.7276	35.245	0.673217	-0.570857	0.192526	0.752952		101	127	0.795276	-0.330473	0.0975759	0.21727		NA	NA		0	0	0	0	0	1	0
ENSMUSG00000002279	MGI:1923733	Lmf1	16.3722	16.0151	1.0223	0.0318221	1	1		32.5	28	1.16071	0.215013	0.608921	0.779514		NA	NA		0	0	0	0	0	1	0
ENSMUSG00000002280	MGI:1914813	Narfl	23.0047	22.6413	1.01605	0.0229718	1	1		24	11.5	2.08696	1.0614	0.0652453	0.159714		NA	NA		0	0	0	0	0	1	0
ENSMUSG00000002289	MGI:1888999	Angptl4	18.9123	25.1383	0.75233	-0.410562	0.451381	1		99	72	1.375	0.459432	0.0464644	0.122988		NA	NA		0	0	0	0	0	1	0
ENSMUSG00000002297	MGI:1351328	Dbf4	48.2189	53.966	0.893504	-0.162454	0.620768	1		253	179.5	1.40947	0.495154	0.000525364	0.00269967		NA	NA		0	0	0	0	0	1	0
ENSMUSG00000002307	MGI:1197015	Daxx	40.6743	42.0967	0.966211	-0.0495892	1	1		69	74.5	0.926174	-0.110644	0.67707	0.831727		NA	NA		0	0	0	0	0	1	0
ENSMUSG00000002308	MGI:1860083	Cd320	14.0248	19.5802	0.716274	-0.481417	0.391528	1		75	74	1.01351	0.0193653	1	1		NA	NA		0	0	0	0	0	1	0
ENSMUSG00000002319	MGI:1923001	Ipo4	245.033	342.247	0.715953	-0.482063	7.16636e-05	0.00171577		740	1002	0.738523	-0.437285	3.73075e-10	4.92178e-09		0.772058	0.931344		0	0	0	0	0	0	1
ENSMUSG00000002320	MGI:1921390	Tm9sf1	72.6268	59.8965	1.21254	0.27803	0.298071	0.90792		532.5	494.5	1.07685	0.106811	0.248488	0.433452		NA	NA		0	0	0	0	0	1	0
ENSMUSG00000002325	MGI:107587	Irf9	12.446	11.7924	1.05542	0.0778201	1	1		90	80	1.125	0.169925	0.490139	0.682362		NA	NA		0	0	0	0	0	1	0
ENSMUSG00000002329	MGI:1915131	Mdp1	21.2508	19.8542	1.07034	0.0980709	1	1		204	138.5	1.47292	0.558683	0.000530274	0.0027203		NA	NA		0	0	0	0	0	1	0
ENSMUSG00000002332	MGI:1196314	Dhrs1	48.1721	39.939	1.20614	0.270401	0.455741	1		55.5	46	1.20652	0.270854	0.372944	0.574089		NA	NA		0	0	0	0	0	1	0
ENSMUSG00000002342	MGI:2384577	Tmem161a	55.1272	50.7582	1.08607	0.119123	0.770919	1		460.5	370	1.24459	0.315676	0.00177917	0.00800932		NA	NA		0	0	0	0	0	1	0
ENSMUSG00000002343	MGI:1924063	Armc6	19.3957	22.713	0.853948	-0.22778	0.643969	1		45	49	0.918367	-0.122857	0.757189	0.884671		NA	NA		0	0	0	0	0	1	0
ENSMUSG00000002365	MGI:1913866	Snx9	332.418	230.69	1.44097	0.52704	2.38861e-05	0.00064893		1254.5	944	1.32892	0.410254	3.55572e-11	5.18624e-10		0.444719	0.717754		1	0	0	0	0	0	0
ENSMUSG00000002372	MGI:1919060	Ranbp3	116.323	134.748	0.863261	-0.212131	0.255849	0.852353		166	151	1.09934	0.136635	0.431728	0.629802		NA	NA		0	0	0	0	0	1	0
ENSMUSG00000002393	MGI:1352453	Nr2f6	95.8192	129.316	0.740968	-0.432517	0.0326667	0.258654		392	367	1.06812	0.0950736	0.383688	0.584118		NA	NA		0	0	0	0	0	1	0
ENSMUSG00000002395	MGI:1914273	Use1	40.5406	38.8968	1.04226	0.0597169	0.911072	1		145	194.5	0.745501	-0.423717	0.00778223	0.0281743		NA	NA		0	0	0	0	0	1	0
ENSMUSG00000002396	MGI:1924340	Ocel1	2.16774	8.25513	0.262593	-1.9291	0.109375	0.554948		19	42	0.452381	-1.14439	0.00444402	0.0175603		NA	NA		0	0	0	0	0	1	0
ENSMUSG00000002409	MGI:1330302	Dyrk1b	8.08721	8.46772	0.955063	-0.0663315	1	1		36	19	1.89474	0.921997	0.0300289	0.086573		NA	NA		0	0	0	0	0	1	0
ENSMUSG00000002413	MGI:88190	Braf	31.7542	34.3587	0.924196	-0.11373	0.902159	1		224	231.5	0.967603	-0.0475135	0.7431	0.875546		NA	NA		0	0	0	0	0	1	0
ENSMUSG00000002416	MGI:1915448	Ndufb2	25.4206	30.4466	0.834924	-0.260283	0.590053	1		365.5	326.5	1.11945	0.162788	0.148827	0.298439		NA	NA		0	0	0	0	0	1	0
ENSMUSG00000002428	MGI:1196437	Hltf	13.5691	14.6007	0.929349	-0.105708	1	1		77	65	1.18462	0.244419	0.356	0.556082		NA	NA		0	0	0	0	0	1	0
ENSMUSG00000002455	MGI:1922946	Prpf6	89.3394	98.066	0.911013	-0.134456	0.558652	1		45	49	0.918367	-0.122857	0.757189	0.884671		NA	NA		0	0	0	0	0	1	0
ENSMUSG00000002458	MGI:1915153	Rgs19	41.7008	44.4026	0.939152	-0.0905696	0.914212	1		261.5	249	1.0502	0.0706652	0.595567	0.768923		NA	NA		0	0	0	0	0	1	0
ENSMUSG00000002477	MGI:98344	Snrpd1	47.6198	61.8958	0.769354	-0.37828	0.214977	0.78816		196	166	1.18072	0.23967	0.127341	0.266004		NA	NA		0	0	0	0	0	1	0
ENSMUSG00000002486	MGI:1925082	Tchp	11.1799	14.5832	0.766629	-0.3834	0.557197	1		63	60	1.05	0.0703893	0.856984	0.947861		NA	NA		0	0	0	0	0	1	0
ENSMUSG00000002489	MGI:103306	Tiam1	26.8522	27.3895	0.980385	-0.0285797	1	1		234	119	1.96639	0.975547	9.30187e-10	1.1678e-08		0.0227855	0.0922082		0	0	0	0	0	0	1
ENSMUSG00000002496	MGI:102548	Tsc2	135.939	85.9863	1.58094	0.660781	0.000963416	0.0160562		465.5	369	1.26152	0.33516	0.000882409	0.00431085		NA	NA		0	0	0	0	0	1	0
ENSMUSG00000002504	MGI:1890662	Slc9a3r2	31.4137	40.0253	0.784846	-0.349519	0.342471	0.958616		272	318	0.855346	-0.22542	0.0638454	0.157317		NA	NA		0	0	0	0	0	1	0
ENSMUSG00000002524	MGI:1915209	Puf60	125.853	133.679	0.941462	-0.0870249	0.664283	1		275.5	197	1.39848	0.483857	0.000325623	0.00177111		NA	NA		0	0	0	0	0	1	0
ENSMUSG00000002546	MGI:2139395	Golga2	132.55	126.819	1.04519	0.0637638	0.756564	1		70.5	67.5	1.04444	0.0627358	0.865374	0.952469		NA	NA		0	0	0	0	0	1	0
ENSMUSG00000002550	MGI:98904	Uck1	43.8456	34.0983	1.28586	0.362735	0.308168	0.917728		120	95	1.26316	0.337035	0.101452	0.222983		NA	NA		0	0	0	0	0	1	0
ENSMUSG00000002580	MGI:1913678	1810046J19Rik	20.5601	18.5962	1.10561	0.144843	0.874629	1		39	66	0.590909	-0.758992	0.0108179	0.037273		NA	NA		0	0	0	0	0	1	0
ENSMUSG00000002602	MGI:1347244	Axl	1227.52	1131.8	1.08458	0.117134	0.0504959	0.344252		10683	9730.5	1.09789	0.134731	2.79044e-11	4.11613e-10		0.793965	0.94391		0	0	0	0	0	0	1
ENSMUSG00000002603	MGI:98725	Tgfb1	90.3879	75.7306	1.19355	0.255254	0.312974	0.924155		433	413	1.04843	0.0682252	0.51363	0.703463		NA	NA		0	0	0	0	0	1	0
ENSMUSG00000002608	MGI:1196455	Ccdc97	65.0194	57.3475	1.13378	0.18114	0.526416	1		175	154.5	1.13269	0.179748	0.295589	0.487532		NA	NA		0	0	0	0	0	1	0
ENSMUSG00000002635	MGI:1915329	Pdcd2l	17.7438	20.0426	0.885305	-0.175753	0.871415	1		177.5	193	0.919689	-0.120782	0.467369	0.660958		NA	NA		0	0	0	0	0	1	0
ENSMUSG00000002658	MGI:1923848	Gtf2f1	106.743	126.258	0.845431	-0.242241	0.238246	0.822448		382.5	356	1.07444	0.103583	0.338862	0.53664		NA	NA		0	0	0	0	0	1	0
ENSMUSG00000002660	MGI:1858213	Clpp	41.8112	42.8962	0.974706	-0.0369612	1	1		960.5	713	1.34712	0.429884	1.46919e-09	1.81726e-08		0.177447	0.407091		0	0	0	0	0	0	1
ENSMUSG00000002688	MGI:99879	Prkd1	12.7545	22.0726	0.577843	-0.791251	0.175465	0.719855		104	188	0.553191	-0.854149	1.01103e-06	8.84509e-06		0.85389	0.970893		0	0	0	0	0	0	1
ENSMUSG00000002718	MGI:1339951	Cse1l	111.635	141.031	0.791561	-0.337227	0.0781429	0.456141		576	526	1.09506	0.131006	0.139891	0.285227		NA	NA		0	0	0	0	0	1	0
ENSMUSG00000002728	MGI:1915127	Naa20	36.6184	47.2621	0.774794	-0.368116	0.326134	0.941566		37	43	0.860465	-0.216811	0.576431	0.751661		NA	NA		0	0	0	0	0	1	0
ENSMUSG00000002731	MGI:1344375	Prkra	13.4075	20.1413	0.665674	-0.587112	0.296206	0.906807		47	65	0.723077	-0.467779	0.107782	0.234441		NA	NA		0	0	0	0	0	1	0
ENSMUSG00000002732	MGI:1336879	Fkbp7	18.5164	9.55778	1.93731	0.954057	0.136046	0.625054		243.5	155	1.57097	0.651654	9.74509e-06	7.22834e-05		0.697079	0.889349		0	0	0	0	0	0	1
ENSMUSG00000002733	MGI:1932515	Plekha3	63.7899	55.2255	1.15508	0.207993	0.463488	1		72	48.5	1.48454	0.570012	0.0450517	0.11998		NA	NA		0	0	0	0	0	1	0
ENSMUSG00000002741	MGI:1927550	Ykt6	205.477	188.236	1.09159	0.126428	0.419647	1		1366	1383	0.987708	-0.0178437	0.760248	0.886763		NA	NA		0	0	0	0	0	1	0
ENSMUSG00000002748	MGI:1353499	Baz1b	173.109	171.48	1.0095	0.013646	0.957012	1		401	395	1.01519	0.0217496	0.859349	0.949352		NA	NA		0	0	0	0	0	1	0
ENSMUSG00000002763	MGI:2385054	Pex6	35.2886	34.4384	1.02469	0.0351861	1	1		183.5	138	1.32971	0.411112	0.0120319	0.0407137		NA	NA		0	0	0	0	0	1	0
ENSMUSG00000002768	MGI:96957	Mea1	64.9588	54.4805	1.19233	0.253786	0.359358	0.973685		165	173	0.953757	-0.068306	0.703449	0.847218		NA	NA		0	0	0	0	0	1	0
ENSMUSG00000002778	MGI:1915387	Kdelr1	142.384	134.754	1.05662	0.0794615	0.71854	1		181.5	203.5	0.891892	-0.165059	0.285113	0.476985		NA	NA		0	0	0	0	0	1	0
ENSMUSG00000002781	MGI:1917459	Tmem143	12.4732	17.3251	0.719949	-0.474033	0.458258	1		78.5	119	0.659664	-0.600197	0.00544408	0.0209225		NA	NA		0	0	0	0	0	1	0
ENSMUSG00000002797	MGI:95700	Ggct	8.30326	8.38313	0.990473	-0.0138111	1	1		34	45	0.755556	-0.40439	0.260426	0.447105		NA	NA		0	0	0	0	0	1	0
ENSMUSG00000002803	MGI:3026623	Btbd6	11.2171	13.1506	0.852971	-0.229431	0.83882	1		35	38	0.921053	-0.118644	0.815121	0.923176		NA	NA		0	0	0	0	0	1	0
ENSMUSG00000002808	MGI:2145369	Epdr1	37.9312	40.3735	0.939507	-0.0900241	0.909946	1		461	348.5	1.32281	0.403608	9.38817e-05	0.000585781		0.188735	0.425365		0	0	0	0	0	0	1
ENSMUSG00000002812	MGI:1342286	Flii	276.475	228.672	1.20905	0.273869	0.0405548	0.299426		1655	1560.5	1.06056	0.0848229	0.101005	0.222514		NA	NA		0	0	0	0	0	1	0
ENSMUSG00000002814	MGI:1197527	Top3a	15.2212	16.0035	0.951117	-0.072305	1	1		29	25	1.16	0.214125	0.683489	0.835157		NA	NA		0	0	0	0	0	1	0
ENSMUSG00000002820	MGI:2444308	Atg4d	10.5448	12.6822	0.831462	-0.266277	0.83882	1		48.5	54	0.898148	-0.154975	0.693686	0.840848		NA	NA		0	0	0	0	0	1	0
ENSMUSG00000002825	MGI:1931441	Qtrt1	25.9321	27.4499	0.944706	-0.0820628	1	1		88.5	94	0.941489	-0.0869833	0.767563	0.891237		NA	NA		0	0	0	0	0	1	0
ENSMUSG00000002831	MGI:1929709	Plin4	7.60406	2.97869	2.55282	1.35209	0.226562	0.806619		12	16	0.75	-0.415037	0.571588	0.747808		NA	NA		0	0	0	0	0	1	0
ENSMUSG00000002833	MGI:1194492	Hdgfrp2	75.7252	97.8095	0.774211	-0.369201	0.11112	0.557588		140.5	137	1.02555	0.0363942	0.85725	0.94804		NA	NA		0	0	0	0	0	1	0
ENSMUSG00000002835	MGI:1351331	Chaf1a	36.8363	44.9	0.820407	-0.285589	0.439705	1		138	143	0.965035	-0.0513469	0.811452	0.920169		NA	NA		0	0	0	0	0	1	0
ENSMUSG00000002847	MGI:1934677	Pla1a	1.98368	3.79672	0.522472	-0.936575	0.6875	1		23	8	2.875	1.52356	0.0106738	0.0368711		NA	NA		0	0	0	0	0	1	0
ENSMUSG00000002870	MGI:105380	Mcm2	77.1068	105.585	0.730283	-0.453472	0.0381782	0.28845		634.5	689.5	0.920232	-0.11993	0.137913	0.281698		NA	NA		0	0	0	0	0	1	0
ENSMUSG00000002871	MGI:1345190	Tpra1	28.7218	23.4319	1.22576	0.293672	0.488456	1		178	102.5	1.73659	0.796253	9.02513e-06	6.72727e-05		0.350678	0.620934		0	0	0	0	0	0	1
ENSMUSG00000002881	MGI:107564	Nab1	49.9165	63.2294	0.789451	-0.341078	0.258862	0.859149		347.5	450	0.772222	-0.372912	0.000343875	0.00185709		NA	NA		0	0	0	0	0	1	0
ENSMUSG00000002885	MGI:1347095	Cd97	119.012	131.036	0.908238	-0.138858	0.486692	1		957	1282	0.74649	-0.421805	6.93146e-12	1.08197e-10		0.15744	0.373807		0	0	0	0	0	0	1
ENSMUSG00000002897	MGI:107399	Il17ra	57.5382	66.4897	0.865371	-0.20861	0.529769	1		634.5	663.5	0.956292	-0.0644763	0.437242	0.635241		NA	NA		0	0	0	0	0	1	0
ENSMUSG00000002900	MGI:96743	Lamb1	807.569	643.102	1.25574	0.328537	1.63459e-05	0.000464962		7377.5	3279	2.24992	1.16988	4.94065645841247e-324	4.50587869007217e-321		5.5445e-24	3.64385e-22		0	0	1	0	0	0	0
ENSMUSG00000002910	MGI:1918057	Arrdc2	4.68564	5.33958	0.877528	-0.188482	1	1		48	74	0.648649	-0.624491	0.0232164	0.0698253		NA	NA		0	0	0	0	0	1	0
ENSMUSG00000002948	MGI:1346871	Map2k7	35.736	31.0249	1.15185	0.203951	0.625407	1		141	128	1.10156	0.139551	0.464445	0.658151		NA	NA		0	0	0	0	0	1	0
ENSMUSG00000002949	MGI:1343262	Timm44	34.847	42.9293	0.81173	-0.300927	0.428207	1		79	74	1.06757	0.0943274	0.746528	0.878004		NA	NA		0	0	0	0	0	1	0
ENSMUSG00000002957	MGI:101920	Ap2a2	279.494	191.885	1.45657	0.542571	7.09417e-05	0.00170749		1689	1234	1.36872	0.452827	3.95846e-17	8.73736e-16		0.580162	0.829596		0	0	0	0	0	0	1
ENSMUSG00000002963	MGI:1891698	Pnkp	32.0168	23.411	1.3676	0.451645	0.28061	0.888514		93	73.5	1.26531	0.339486	0.163459	0.321278		NA	NA		0	0	0	0	0	1	0
ENSMUSG00000002968	MGI:1922863	Med25	77.2715	86.3994	0.894352	-0.161085	0.531045	1		213	247	0.862348	-0.213658	0.123801	0.261061		NA	NA		0	0	0	0	0	1	0
ENSMUSG00000002980	MGI:1929940	Bcam	8.24363	9.61056	0.857768	-0.22134	0.814529	1		88.5	69	1.28261	0.359081	0.130386	0.270813		NA	NA		0	0	0	0	0	1	0
ENSMUSG00000002981	MGI:1927155	Clptm1	177.366	157.822	1.12383	0.168424	0.325393	0.940623		391.5	351	1.11538	0.157541	0.1422	0.288836		NA	NA		0	0	0	0	0	1	0
ENSMUSG00000002983	MGI:103289	Relb	22.1113	22.2163	0.995272	-0.0068366	1	1		130	98.5	1.3198	0.400316	0.0471912	0.12437		NA	NA		0	0	0	0	0	1	0
ENSMUSG00000002984	MGI:1858259	Tomm40	146.192	181.687	0.804638	-0.313589	0.0531256	0.355241		524.5	536	0.978545	-0.0312902	0.758858	0.885755		NA	NA		0	0	0	0	0	1	0
ENSMUSG00000002996	MGI:894659	Hbp1	22.8526	21.4992	1.06295	0.0880766	0.880396	1		131.5	121	1.08678	0.120056	0.529632	0.716206		NA	NA		0	0	0	0	0	1	0
ENSMUSG00000002997	MGI:97760	Prkar2b	20.6014	13.5003	1.526	0.609753	0.310505	0.921059		154.5	91.5	1.68852	0.755763	7.34566e-05	0.000467619		0.85236	0.970713		0	0	0	0	0	0	1
ENSMUSG00000003031	MGI:104565	Cdkn1b	9.72537	18.8611	0.515632	-0.955586	0.136046	0.625054		28.5	26	1.09615	0.13245	0.787706	0.904032		NA	NA		0	0	0	0	0	1	0
ENSMUSG00000003032	MGI:1342287	Klf4	81.5273	40.2705	2.02449	1.01756	0.000179846	0.0037925		342	257	1.33074	0.412228	0.000587478	0.00298022		NA	NA		0	0	0	0	0	1	0
ENSMUSG00000003033	MGI:102776	Ap1m1	81.0911	77.1109	1.05162	0.0726093	0.811457	1		212	231.5	0.915767	-0.126948	0.367233	0.56837		NA	NA		0	0	0	0	0	1	0
ENSMUSG00000003037	MGI:96960	Rab8a	49.6536	49.1296	1.01067	0.0153071	1	1		316	287	1.10105	0.138874	0.254163	0.440379		NA	NA		0	0	0	0	0	1	0
ENSMUSG00000003039	MGI:1915172	Fam32a	58.188	97.68	0.595701	-0.747341	0.00170437	0.026036		548.5	1142.5	0.480088	-1.05863	4.35287e-48	2.2805e-46		0.246843	0.509678		0	0	0	0	0	0	1
ENSMUSG00000003062	MGI:1923455	Stard3nl	45.4012	36.5879	1.24088	0.311363	0.439705	1		149	138.5	1.07581	0.105426	0.59596	0.76897		NA	NA		0	0	0	0	0	1	0
ENSMUSG00000003068	MGI:1341870	Stk11	97.3436	112.995	0.861482	-0.215107	0.30061	0.910099		261.5	246	1.06301	0.0881526	0.505759	0.696134		NA	NA		0	0	0	0	0	1	0
ENSMUSG00000003072	MGI:1913293	Atp5d	212.605	223.637	0.950668	-0.0729869	0.632441	1		770.5	690.5	1.11586	0.158154	0.0387818	0.106583		NA	NA		0	0	0	0	0	1	0
ENSMUSG00000003099	MGI:102666	Ppp5c	80.0875	90.8551	0.881486	-0.18199	0.444533	1		514.5	510	1.00882	0.0126738	0.90058	0.972689		NA	NA		0	0	0	0	0	1	0
ENSMUSG00000003119	MGI:1098802	Cdk12	43.3118	39.5274	1.09574	0.131909	0.826405	1		85.5	91	0.93956	-0.0899421	0.763774	0.889216		NA	NA		0	0	0	0	0	1	0
ENSMUSG00000003131	MGI:108415	Pafah1b2	145.341	131.026	1.10926	0.149592	0.433971	1		489	403.5	1.2119	0.277266	0.0049117	0.0191559		NA	NA		0	0	0	0	0	1	0
ENSMUSG00000003135	MGI:106580	D1Bwg0212e	57.0046	52.3448	1.08902	0.123033	0.701811	1		294.5	241	1.22199	0.289234	0.021977	0.0666696		NA	NA		0	0	0	0	0	1	0
ENSMUSG00000003154	MGI:1926805	Foxj2	35.9192	34.9587	1.02747	0.0391019	1	1		212.5	297	0.715488	-0.483	0.000230608	0.00130817		NA	NA		0	0	0	0	0	1	0
ENSMUSG00000003161	MGI:98419	Sri	82.4208	109.189	0.754843	-0.405752	0.0596478	0.384095		1654	2123.5	0.778903	-0.360485	2.1724e-14	4.10166e-13		0.881199	0.986181		0	0	0	0	0	0	1
ENSMUSG00000003166	MGI:892866	Dgcr2	101.091	109.121	0.926411	-0.110276	0.629168	1		964	1172.5	0.822175	-0.282483	6.70465e-06	5.08906e-05		0.424725	0.69702		0	0	0	0	0	0	1
ENSMUSG00000003178	MGI:2442733	Mical3	11.4931	17.0035	0.675927	-0.56506	0.344928	0.958616		64	108.5	0.589862	-0.761551	0.000773598	0.00383267		NA	NA		0	0	0	0	0	1	0
ENSMUSG00000003184	MGI:1859179	Irf3	34.8064	17.6958	1.96693	0.975949	0.0270083	0.224838		264.5	226	1.17035	0.226945	0.086257	0.198265		NA	NA		0	0	0	0	0	1	0
ENSMUSG00000003190	MGI:1922986	Bcl2l12	11.898	12.2879	0.968272	-0.0465151	1	1		92.5	84	1.10119	0.139064	0.547751	0.730335		NA	NA		0	0	0	0	0	1	0
ENSMUSG00000003199	MGI:1915297	Mpnd	32.0119	29.6665	1.07906	0.109773	0.899076	1		253	261	0.969349	-0.0449124	0.757541	0.884671		NA	NA		0	0	0	0	0	1	0
ENSMUSG00000003200	MGI:700010	Sh3gl1	168.226	148.908	1.12973	0.175974	0.312023	0.923445		1567.5	1772	0.884594	-0.176913	0.000442166	0.00230726		NA	NA		0	0	0	0	0	1	0
ENSMUSG00000003208	MGI:1920136	Ccdc94	8.43681	16.1909	0.521084	-0.940412	0.15159	0.664184		6	21	0.285714	-1.80735	0.00592461	0.0224259		NA	NA		0	0	0	0	0	1	0
ENSMUSG00000003226	MGI:894323	Ranbp2	195.88	195.425	1.00233	0.00335174	1	1		489	523.5	0.934097	-0.0983551	0.285401	0.477291		NA	NA		0	0	0	0	0	1	0
ENSMUSG00000003228	MGI:109161	Grk5	26.5808	14.3758	1.849	0.886743	0.0595839	0.383994		162	94	1.7234	0.785261	2.54674e-05	0.000174689		0.861671	0.97336		0	0	0	0	0	0	1
ENSMUSG00000003233	MGI:108100	Dvl3	67.5864	60.9827	1.10829	0.148334	0.597485	1		202.5	240.5	0.841996	-0.248115	0.0789809	0.185135		NA	NA		0	0	0	0	0	1	0
ENSMUSG00000003234	MGI:1351656	Abcf3	52.2096	45.1198	1.15713	0.210557	0.54261	1		74	70.5	1.04965	0.069902	0.868159	0.953396		NA	NA		0	0	0	0	0	1	0
ENSMUSG00000003235	MGI:2446176	Eif2b5	92.9983	115.905	0.802366	-0.317668	0.127866	0.60906		77.5	60	1.29167	0.369234	0.147592	0.297088		NA	NA		0	0	0	0	0	1	0
ENSMUSG00000003269	MGI:1334255	Cyth2	95.3318	77.1375	1.23587	0.305525	0.194747	0.756481		192	211.5	0.907801	-0.139551	0.344524	0.543653		NA	NA		0	0	0	0	0	1	0
ENSMUSG00000003283	MGI:96052	Hck	11.8056	28.808	0.409802	-1.287	0.0115078	0.118258		257.5	350.5	0.734665	-0.444842	0.000187967	0.00108672		NA	NA		0	0	0	0	0	1	0
ENSMUSG00000003299	MGI:2137210	Mrpl4	45.4337	50.4519	0.900535	-0.151146	0.681743	1		643	612.5	1.0498	0.0701089	0.413206	0.613448		NA	NA		0	0	0	0	0	1	0
ENSMUSG00000003308	MGI:1858732	Keap1	51.5698	46.9314	1.09883	0.135972	0.687885	1		204	250	0.816	-0.293359	0.0345751	0.09737		NA	NA		0	0	0	0	0	1	0
ENSMUSG00000003344	MGI:1933831	Btbd2	21.6144	17.5251	1.23334	0.302569	0.635828	1		70	67	1.04478	0.0631938	0.864405	0.951979		NA	NA		0	0	0	0	0	1	0
ENSMUSG00000003345	MGI:1920014	Csnk1g2	210.398	171.852	1.22429	0.29195	0.0582045	0.378485		607.5	556.5	1.09164	0.126503	0.142916	0.290097		NA	NA		0	0	0	0	0	1	0
ENSMUSG00000003346	MGI:106388	Fam108a	117.993	130.716	0.902669	-0.147731	0.447039	1		483.5	501.5	0.964108	-0.0527338	0.588261	0.762815		NA	NA		0	0	0	0	0	1	0
ENSMUSG00000003348	MGI:3050117	Mobkl2a	149.938	103.722	1.44558	0.531651	0.0046536	0.0578719		1126.5	1047.5	1.07542	0.104897	0.094404	0.211446		NA	NA		0	0	0	0	0	1	0
ENSMUSG00000003352	MGI:103307	Cacnb3	47.3397	33.3079	1.42128	0.507187	0.145635	0.649065		313	199	1.57286	0.653394	5.3379e-07	4.90033e-06		0.712621	0.900242		0	0	0	0	0	0	1
ENSMUSG00000003355	MGI:1913370	Fkbp11	16.8547	21.5243	0.783054	-0.352817	0.522397	1		218.5	239	0.914226	-0.129377	0.374661	0.575566		NA	NA		0	0	0	0	0	1	0
ENSMUSG00000003360	MGI:1921601	Ddx23	116.422	144.957	0.803146	-0.316266	0.0828706	0.470498		399	421.5	0.946619	-0.0791439	0.442622	0.639559		NA	NA		0	0	0	0	0	1	0
ENSMUSG00000003363	MGI:1333782	Pld3	119.424	74.6218	1.60039	0.678424	0.00194348	0.0290052		1101	993	1.10876	0.148949	0.0193515	0.0602486		NA	NA		0	0	0	0	0	1	0
ENSMUSG00000003378	MGI:95818	Grik5	13.0812	9.81057	1.33338	0.415086	0.677639	1		55	36	1.52778	0.611435	0.0585735	0.146732		NA	NA		0	0	0	0	0	1	0
ENSMUSG00000003380	MGI:1201692	Rabac1	96.2568	81.7259	1.1778	0.236095	0.329875	0.944657		245.5	241	1.01867	0.0266899	0.856189	0.947211		NA	NA		0	0	0	0	0	1	0
ENSMUSG00000003382	MGI:1350926	Etv3	32.9364	28.005	1.17609	0.233997	0.608921	1		161.5	108	1.49537	0.580503	0.00121655	0.00570186		NA	NA		0	0	0	0	0	1	0
ENSMUSG00000003402	MGI:107877	Prkcsh	219.615	249.83	0.879058	-0.185969	0.180943	0.730048		802	905.5	0.885699	-0.175112	0.0126707	0.0424559		NA	NA		0	0	0	0	0	1	0
ENSMUSG00000003411	MGI:1917158	Rab3b	25.2233	5.65723	4.4586	2.15659	0.00087791	0.0147521		330	341	0.967742	-0.0473057	0.699493	0.844356		NA	NA		0	0	0	0	0	1	0
ENSMUSG00000003420	MGI:103017	Fcgrt	25.4432	4.99481	5.09392	2.34878	0.000324914	0.00627292		115.5	74	1.56081	0.642296	0.00283706	0.0119568		NA	NA		0	0	0	0	0	1	0
ENSMUSG00000003421	MGI:1913644	Nosip	35.2611	43.1779	0.816648	-0.292214	0.428207	1		420	432.5	0.971098	-0.0423108	0.681191	0.834001		NA	NA		0	0	0	0	0	1	0
ENSMUSG00000003423	MGI:1916095	Pih1d1	27.7774	32.8886	0.844591	-0.243675	0.608921	1		344	382.5	0.899346	-0.153051	0.158687	0.314271		NA	NA		0	0	0	0	0	1	0
ENSMUSG00000003429	MGI:1351329	Rps11	447.191	430.381	1.03906	0.0552774	0.589028	1		6793	6903.5	0.983994	-0.0232791	0.347271	0.546749		NA	NA		0	0	0	0	0	1	0
ENSMUSG00000003435	MGI:1202400	Supt5h	252.72	252.054	1.00264	0.00380685	1	1		387	401.5	0.963885	-0.0530664	0.618221	0.786995		NA	NA		0	0	0	0	0	1	0
ENSMUSG00000003437	MGI:1923988	Paf1	80.1153	78.964	1.01458	0.0208829	1	1		292.5	221	1.32353	0.40439	0.00171165	0.00773979		NA	NA		0	0	0	0	0	1	0
ENSMUSG00000003438	MGI:1913775	Timm50	63.0764	74.0355	0.851975	-0.231117	0.392988	1		311	291	1.06873	0.0958954	0.43873	0.636452		NA	NA		0	0	0	0	0	1	0
ENSMUSG00000003444	MGI:1914474	Med29	31.7264	38.242	0.829622	-0.269474	0.550413	1		253	283	0.893993	-0.161665	0.210308	0.38625		NA	NA		0	0	0	0	0	1	0
ENSMUSG00000003458	MGI:1891700	Ncstn	195.111	134.93	1.44602	0.532084	0.00113087	0.018162		860.5	710.5	1.21112	0.276341	0.000169472	0.00099287		0.161232	0.381234		0	0	0	0	0	0	1
ENSMUSG00000003464	MGI:1334458	Pex19	66.0042	36.98	1.78486	0.835811	0.0055359	0.0667989		326	178	1.83146	0.872995	4.26142e-11	6.1662e-10		0.910375	1		0	0	0	0	0	0	1
ENSMUSG00000003500	MGI:96567	Impdh1	69.3359	59.7071	1.16127	0.2157	0.481354	1		326	297	1.09764	0.134409	0.261933	0.448977		NA	NA		0	0	0	0	0	1	0
ENSMUSG00000003518	MGI:1919599	Dusp3	62.1589	82.5637	0.75286	-0.409546	0.096394	0.515287		266	299.5	0.888147	-0.17113	0.165356	0.324394		NA	NA		0	0	0	0	0	1	0
ENSMUSG00000003527	MGI:107854	Dgcr14	28.6248	30.6192	0.934863	-0.0971731	0.897422	1		195	144	1.35417	0.437405	0.00652987	0.024414		NA	NA		0	0	0	0	0	1	0
ENSMUSG00000003528	MGI:1345283	Slc25a1	92.7867	75.6107	1.22716	0.295328	0.218294	0.794293		538.5	539	0.999072	-0.00133893	1	1		NA	NA		0	0	0	0	0	1	0
ENSMUSG00000003531	MGI:1202877	Dgcr6	27.948	21.8691	1.27797	0.353852	0.479888	1		185.5	133	1.39474	0.479993	0.0035321	0.0144518		NA	NA		0	0	0	0	0	1	0
ENSMUSG00000003534	MGI:99216	Ddr1	188.635	202.672	0.930741	-0.103548	0.51149	1		1965	1501	1.30913	0.388605	3.38027e-15	6.68428e-14		0.00152711	0.00976283		0	0	0	0	0	0	1
ENSMUSG00000003545	MGI:95575	Fosb	12.5793	10.5554	1.19174	0.253069	0.83882	1		40	32	1.25	0.321928	0.409579	0.610095		NA	NA		0	0	0	0	0	1	0
ENSMUSG00000003546	MGI:1922014	Klc4	16.0267	12.9459	1.23798	0.307987	0.711071	1		66	86	0.767442	-0.381871	0.123009	0.260054		NA	NA		0	0	0	0	0	1	0
ENSMUSG00000003549	MGI:95412	Ercc1	63.3062	157.705	0.401422	-1.31681	1.33819e-10	8.49145e-09		81	228.5	0.354486	-1.4962	1.63179e-17	3.63703e-16		0.553768	0.81527		1	0	0	0	0	0	0
ENSMUSG00000003559	MGI:1929882	As3mt	5.0769	23.7417	0.213839	-2.2254	0.000546113	0.00981273		42	244	0.172131	-2.53842	8.54281e-36	3.67341e-34		0.783563	0.938334		0	0	0	0	0	0	1
ENSMUSG00000003573	MGI:1347359	Homer3	53.6221	52.1928	1.02738	0.0389752	0.922685	1		372	387.5	0.96	-0.0588937	0.586397	0.76083		NA	NA		0	0	0	0	0	1	0
ENSMUSG00000003575	MGI:2142523	Crtc1	32.542	22.9032	1.42085	0.506756	0.228806	0.806619		150.5	176	0.855114	-0.225812	0.184357	0.351589		NA	NA		0	0	0	0	0	1	0
ENSMUSG00000003581	MGI:1918923	Rnf215	29.9084	26.6945	1.1204	0.16401	0.791366	1		302.5	214.5	1.41026	0.495957	0.000127614	0.000775038		0.400202	0.675084		0	0	0	0	0	0	1
ENSMUSG00000003585	MGI:1915065	Sec14l2	2.84	5.79386	0.490174	-1.02863	0.507812	1		21	40	0.525	-0.929611	0.0204147	0.0628718		NA	NA		0	0	0	0	0	1	0
ENSMUSG00000003604	MGI:1921518	Aven	17.0763	17.4524	0.978455	-0.031423	1	1		69.5	67.5	1.02963	0.0421255	0.932202	0.993216		NA	NA		0	0	0	0	0	1	0
ENSMUSG00000003623	MGI:1921364	Crot	18.1343	18.0043	1.00722	0.0103771	1	1		190	124	1.53226	0.615659	0.000232796	0.00131812		NA	NA		0	0	0	0	0	1	0
ENSMUSG00000003644	MGI:104558	Rps6ka1	7.3831	9.96471	0.740925	-0.432601	0.629059	1		22	32.5	0.676923	-0.562936	0.177001	0.340338		NA	NA		0	0	0	0	0	1	0
ENSMUSG00000003660	MGI:2444401	Snrnp200	180.538	224.705	0.803443	-0.315732	0.0327107	0.258777		459.5	510.5	0.900098	-0.151846	0.108539	0.235638		NA	NA		0	0	0	0	0	1	0
ENSMUSG00000003662	MGI:1346998	Ciao1	38.1337	35.7048	1.06803	0.0949485	0.907561	1		65.5	75	0.873333	-0.195396	0.500629	0.691874		NA	NA		0	0	0	0	0	1	0
ENSMUSG00000003665	MGI:106590	Has1	8.7223	3.75899	2.32038	1.21436	0.266846	0.86679		96	103	0.932039	-0.101538	0.670704	0.827465		NA	NA		0	0	0	0	0	1	0
ENSMUSG00000003680	MGI:2444957	Taf6l	13.6424	15.4057	0.885543	-0.175366	1	1		102	133	0.766917	-0.382857	0.0501179	0.130312		NA	NA		0	0	0	0	0	1	0
ENSMUSG00000003721	MGI:1920249	Insig2	32.3249	30.3851	1.06384	0.0892782	0.899076	1		99.5	177.5	0.560563	-0.835051	3.36626e-06	2.72638e-05		0.0301104	0.112948		0	0	0	0	0	0	1
ENSMUSG00000003731	MGI:1100836	Kpna6	136.572	127.694	1.06953	0.0969805	0.623202	1		365	394	0.926396	-0.110299	0.309468	0.50332		NA	NA		0	0	0	0	0	1	0
ENSMUSG00000003746	MGI:104677	Man1a	23.0368	19.2682	1.19558	0.257715	0.643969	1		118.5	119	0.995798	-0.00607451	1	1		NA	NA		0	0	0	0	0	1	0
ENSMUSG00000003752	MGI:2442554	Itpkc	28.6422	28.9032	0.990968	-0.0130894	1	1		160	199	0.80402	-0.314697	0.0447523	0.119348		NA	NA		0	0	0	0	0	1	0
ENSMUSG00000003762	MGI:1924139	Adck4	13.578	21.4572	0.632792	-0.660196	0.310505	0.921059		133.5	164	0.814024	-0.296856	0.0928052	0.20885		NA	NA		0	0	0	0	0	1	0
ENSMUSG00000003778	MGI:1925906	Brd8	44.1081	48.2977	0.913255	-0.13091	0.754652	1		165	134.5	1.22677	0.29486	0.0939037	0.210481		NA	NA		0	0	0	0	0	1	0
ENSMUSG00000003779	MGI:1201682	Kif20a	103.935	134.574	0.772324	-0.372721	0.0520865	0.352186		725.5	683.5	1.06145	0.0860343	0.274881	0.464934		NA	NA		0	0	0	0	0	1	0
ENSMUSG00000003808	MGI:1913840	Farsa	67.5819	101.817	0.663756	-0.591274	0.0111558	0.115425		243.5	337.5	0.721481	-0.470966	0.000112142	0.000688411		0.723491	0.903217		0	0	0	0	0	0	1
ENSMUSG00000003809	MGI:104541	Gcdh	18.2733	25.5575	0.714986	-0.484014	0.291215	0.899723		130	129	1.00775	0.0111406	1	1		NA	NA		0	0	0	0	0	1	0
ENSMUSG00000003810	MGI:894676	Mast2	196.4	173.627	1.13116	0.177799	0.274928	0.880163		466.5	423.5	1.10153	0.139515	0.159373	0.315445		NA	NA		0	0	0	0	0	1	0
ENSMUSG00000003812	MGI:1329019	Dnase2a	10.4345	9.06676	1.15085	0.202705	1	1		29	19	1.52632	0.610053	0.193413	0.363686		NA	NA		0	0	0	0	0	1	0
ENSMUSG00000003813	MGI:105126	Rad23a	43.2845	39.9804	1.08264	0.114556	0.826405	1		48	42	1.14286	0.192645	0.598412	0.77028		NA	NA		0	0	0	0	0	1	0
ENSMUSG00000003814	MGI:88252	Calr	1099.95	1196.13	0.919591	-0.120935	0.0473872	0.329114		2056	1881	1.09304	0.12834	0.00554569	0.0212414		NA	NA		0	0	0	0	0	1	0
ENSMUSG00000003847	MGI:1859333	Nfat5	169.59	125.647	1.34973	0.432666	0.0123131	0.124005		580	613	0.946166	-0.0798342	0.354208	0.554519		NA	NA		0	0	0	0	0	1	0
ENSMUSG00000003848	MGI:1914869	Nob1	68.0189	70.4598	0.965358	-0.0508641	0.932202	1		668.5	672.5	0.994052	-0.00860671	0.934736	0.994789		NA	NA		0	0	0	0	0	1	0
ENSMUSG00000003849	MGI:103187	Nqo1	90.1404	79.7909	1.12971	0.17595	0.490139	1		1389.5	1496.5	0.9285	-0.107026	0.0484999	0.127267		NA	NA		0	0	0	0	0	1	0
ENSMUSG00000003865	MGI:101805	Gys1	72.5902	52.5199	1.38215	0.466912	0.0901229	0.496844		494.5	339	1.4587	0.544685	7.35347e-08	7.63488e-07		0.77124	0.931344		0	0	0	0	0	0	1
ENSMUSG00000003868	MGI:1342299	Ruvbl2	95.2541	126.466	0.753197	-0.4089	0.0433452	0.30994		456.5	442.5	1.03164	0.0449374	0.664796	0.824192		NA	NA		0	0	0	0	0	1	0
ENSMUSG00000003873	MGI:99702	Bax	222.564	223.732	0.994781	-0.00754935	1	1		523	640	0.817187	-0.291261	0.000663904	0.00333268		NA	NA		0	0	0	0	0	1	0
ENSMUSG00000003923	MGI:107810	Tfam	24.772	26.2607	0.943313	-0.0841918	1	1		150	158.5	0.946372	-0.0795203	0.649105	0.811247		NA	NA		0	0	0	0	0	1	0
ENSMUSG00000003929	MGI:1890752	Zfp81	6.78436	8.7173	0.778263	-0.36167	0.803619	1		11	26	0.423077	-1.24101	0.0200739	0.0620854		NA	NA		0	0	0	0	0	1	0
ENSMUSG00000003948	MGI:1914718	Mmd	88.014	206.43	0.426361	-1.22985	4.60712e-12	3.51303e-10		978	2075.5	0.471212	-1.08555	1.246e-89	1.38518e-87		0.512218	0.781982		1	0	0	0	0	0	0
ENSMUSG00000003955	MGI:1917436	Fam162a	37.2959	56.5215	0.659853	-0.599784	0.0494501	0.33934		135	159.5	0.846395	-0.240597	0.1622	0.319425		NA	NA		0	0	0	0	0	1	0
ENSMUSG00000003970	MGI:1350927	Rpl8	916.383	1053.02	0.87024	-0.200514	0.00216951	0.0316498		1931.5	2059.5	0.937849	-0.0925724	0.0444116	0.118657		NA	NA		0	0	0	0	0	1	0
ENSMUSG00000003992	MGI:1914220	Ssbp2	13.997	17.4437	0.802409	-0.31759	0.7201	1		16	21	0.761905	-0.392317	0.511376	0.701542		NA	NA		0	0	0	0	0	1	0
ENSMUSG00000004018	MGI:1914280	Fancl	3.29552	4.59578	0.717075	-0.479803	0.726562	1		15	9.5	1.57895	0.658963	0.424356	0.623941		NA	NA		0	0	0	0	0	1	0
ENSMUSG00000004032	MGI:1309466	Gstm5	24.8593	14.6606	1.69565	0.761839	0.15386	0.668552		77.5	49	1.58163	0.661415	0.0126607	0.0424559		NA	NA		0	0	0	0	0	1	0
ENSMUSG00000004040	MGI:103038	Stat3	166.92	178.771	0.933712	-0.0989499	0.554339	1		1408	1196.5	1.17677	0.234827	3.84526e-05	0.000256613		0.0447655	0.154516		0	0	0	0	0	0	1
ENSMUSG00000004043	MGI:103036	Stat5a	14.3281	12.7081	1.12748	0.173096	1	1		86	66.5	1.29323	0.370982	0.145366	0.2935		NA	NA		0	0	0	0	0	1	0
ENSMUSG00000004044	MGI:1277968	Ptrf	275.171	287.26	0.957916	-0.0620291	0.642682	1		687	744.5	0.922767	-0.115962	0.131969	0.273622		NA	NA		0	0	0	0	0	1	0
ENSMUSG00000004054	MGI:1346880	Map3k11	48.7058	49.8083	0.977866	-0.0322914	1	1		191.5	179	1.06983	0.0973848	0.533335	0.719107		NA	NA		0	0	0	0	0	1	0
ENSMUSG00000004056	MGI:104874	Akt2	106.053	127.683	0.830595	-0.267782	0.169676	0.704199		454	569.5	0.797191	-0.327004	0.000321599	0.00175445		NA	NA		0	0	0	0	0	1	0
ENSMUSG00000004069	MGI:1933786	Dnaja3	44.7751	38.3621	1.16717	0.223014	0.51041	1		53.5	55	0.972727	-0.0398927	1	1		NA	NA		0	0	0	0	0	1	0
ENSMUSG00000004071	MGI:1913876	5730403B10Rik	43.8452	37.1776	1.17935	0.237987	0.505236	1		61	63.5	0.96063	-0.0579473	0.858119	0.948541		NA	NA		0	0	0	0	0	1	0
ENSMUSG00000004085	MGI:2443258	B230120H23Rik	36.9228	63.1702	0.584498	-0.774731	0.012033	0.121861		165.5	244	0.678279	-0.56005	0.000137125	0.000824014		0.569695	0.822503		0	0	0	0	0	0	1
ENSMUSG00000004096	MGI:1913320	Cwc15	67.8956	62.338	1.08915	0.123205	0.66117	1		602.5	500	1.205	0.269033	0.00211781	0.00932206		NA	NA		0	0	0	0	0	1	0
ENSMUSG00000004098	MGI:1858212	Col5a3	50.3511	139.324	0.361396	-1.46835	6.85338e-11	4.50635e-09		1192	1294	0.921175	-0.118453	0.042776	0.11496		6.18597e-09	1.10473e-07		0	1	0	0	0	0	0
ENSMUSG00000004099	MGI:94912	Dnmt1	134.417	161.279	0.833446	-0.26284	0.129942	0.613153		1028.5	1002	1.02645	0.0376593	0.564002	0.742002		NA	NA		0	0	0	0	0	1	0
ENSMUSG00000004100	MGI:2178445	Ppan	81.5374	112.61	0.724068	-0.465804	0.0314219	0.252768		577.5	662.5	0.871698	-0.1981	0.0170685	0.0543282		NA	NA		0	0	0	0	0	1	0
ENSMUSG00000004105	MGI:1347002	Angptl2	483.728	334.798	1.44483	0.530904	2.15728e-07	8.81762e-06		1385.5	1550.5	0.893583	-0.162327	0.00247107	0.0106206		1.75914e-09	3.45271e-08		0	1	0	0	0	0	0
ENSMUSG00000004127	MGI:1920421	Rg9mtd2	17.0117	21.3196	0.797935	-0.325657	0.627103	1		248	252	0.984127	-0.0230836	0.89329	0.97001		NA	NA		0	0	0	0	0	1	0
ENSMUSG00000004207	MGI:97783	Psap	998.903	1045.18	0.955727	-0.065329	0.31957	0.933607		9455.5	12323.5	0.767274	-0.382186	2.65178e-84	2.54459e-82		2.19513e-06	2.67155e-05		0	0	0	0	1	0	0
ENSMUSG00000004233	MGI:1917810	Wars2	2.11274	3.49289	0.60487	-0.725303	1	1		12	14	0.857143	-0.222392	0.845019	0.942287		NA	NA		0	0	0	0	0	1	0
ENSMUSG00000004263	MGI:104725	Atn1	208.238	189.228	1.10046	0.138109	0.366336	0.979991		32.5	28	1.16071	0.215013	0.608921	0.779514		NA	NA		0	0	0	0	0	1	0
ENSMUSG00000004264	MGI:102520	Phb2	202.655	257.398	0.787321	-0.344975	0.0133821	0.131702		1578.5	1545	1.02168	0.0309474	0.554918	0.735588		NA	NA		0	0	0	0	0	1	0
ENSMUSG00000004267	MGI:95394	Eno2	8.67615	8.16635	1.06243	0.0873622	1	1		19	33	0.575758	-0.796467	0.0703942	0.169318		NA	NA		0	0	0	0	0	1	0
ENSMUSG00000004268	MGI:1315195	Emg1	45.3867	62.2241	0.729407	-0.455204	0.121512	0.590259		170	163	1.04294	0.0606628	0.742364	0.875546		NA	NA		0	0	0	0	0	1	0
ENSMUSG00000004285	MGI:1913394	Atp6v1f	34.0047	26.0478	1.30547	0.38457	0.366294	0.979991		109	78	1.39744	0.482782	0.0279794	0.0812823		NA	NA		0	0	0	0	0	1	0
ENSMUSG00000004319	MGI:103555	Clcn3	10.7335	13.6788	0.784679	-0.349826	0.690038	1		23	11	2.09091	1.06413	0.0576127	0.144878		NA	NA		0	0	0	0	0	1	0
ENSMUSG00000004356	MGI:1917933	Utp20	123.299	145.998	0.844525	-0.243788	0.179695	0.727925		246.5	244	1.01025	0.0147065	0.928094	0.990923		NA	NA		0	0	0	0	0	1	0
ENSMUSG00000004364	MGI:1347360	Cul3	97.0195	94.6493	1.02504	0.035683	0.942493	1		48.5	55.5	0.873874	-0.194503	0.558394	0.737514		NA	NA		0	0	0	0	0	1	0
ENSMUSG00000004371	MGI:107613	Il11	81.5165	76.7091	1.06267	0.0876938	0.751191	1		791	515.5	1.53443	0.617705	2.81115e-14	5.27294e-13		0.0324633	0.119056		0	0	0	0	0	0	1
ENSMUSG00000004383	MGI:1342270	Large	69.8975	78.0165	0.895932	-0.158538	0.565172	1		302.5	446.5	0.677492	-0.561725	1.63151e-07	1.58947e-06		0.121891	0.313899		0	0	0	0	0	0	1
ENSMUSG00000004393	MGI:1277172	Ddx56	62.6983	85.8302	0.730493	-0.453058	0.0711393	0.430778		327	301.5	1.08458	0.117133	0.338602	0.53635		NA	NA		0	0	0	0	0	1	0
ENSMUSG00000004394	MGI:1915070	Tmed4	58.8057	51.5913	1.13984	0.188828	0.56922	1		345.5	416.5	0.829532	-0.269631	0.0112231	0.0384623		NA	NA		0	0	0	0	0	1	0
ENSMUSG00000004446	MGI:108093	Bid	25.3015	37.9428	0.666831	-0.584607	0.129918	0.613153		509	732	0.695355	-0.524178	2.64268e-10	3.54796e-09		0.89592	0.995419		0	0	0	0	0	0	1
ENSMUSG00000004451	MGI:1927244	Ralb	77.7353	106.287	0.731371	-0.451325	0.0462447	0.324034		598	735	0.813605	-0.297599	0.000193014	0.00111291		NA	NA		0	0	0	0	0	1	0
ENSMUSG00000004460	MGI:1915088	Dnajb11	89.1786	87.6364	1.0176	0.0251677	1	1		839	722.5	1.16125	0.215673	0.00360364	0.0147068		NA	NA		0	0	0	0	0	1	0
ENSMUSG00000004462	MGI:1917823	Tbccd1	10.3654	6.43532	1.6107	0.687687	0.454498	1		142	77.5	1.83226	0.873623	1.90518e-05	0.000134009		1	1		0	0	0	0	0	0	1
ENSMUSG00000004500	MGI:2444641	Zfp324	8.39529	8.50299	0.987334	-0.0183903	1	1		80.5	88	0.914773	-0.128515	0.644542	0.806911		NA	NA		0	0	0	0	0	1	0
ENSMUSG00000004508	MGI:1333854	Gab2	31.289	21.1426	1.47991	0.565505	0.211609	0.784049		123.5	89	1.38764	0.472634	0.0196109	0.0609106		NA	NA		0	0	0	0	0	1	0
ENSMUSG00000004530	MGI:1345964	Coro1c	329.769	363.17	0.908029	-0.139189	0.224119	0.80236		954	943	1.01166	0.0167315	0.818412	0.925983		NA	NA		0	0	0	0	0	1	0
ENSMUSG00000004535	MGI:1289308	Tax1bp1	134.279	152.87	0.878384	-0.187076	0.287988	0.897912		424.5	460.5	0.921824	-0.117437	0.239639	0.423772		NA	NA		0	0	0	0	0	1	0
ENSMUSG00000004558	MGI:1352498	Ndrg2	7.3507	4.50527	1.63158	0.706269	0.774414	1		64	30	2.13333	1.09311	0.000587902	0.00298071		NA	NA		0	0	0	0	0	1	0
ENSMUSG00000004561	MGI:1098577	Mettl17	10.8256	15.4044	0.702762	-0.508891	0.557197	1		109.5	156	0.701923	-0.510615	0.00569401	0.0217455		NA	NA		0	0	0	0	0	1	0
ENSMUSG00000004562	MGI:2685515	Arhgef40	273.351	236.802	1.15434	0.207071	0.121098	0.589825		610.5	665	0.918045	-0.123363	0.137854	0.281674		NA	NA		0	0	0	0	0	1	0
ENSMUSG00000004565	MGI:1354723	Pnpla6	30.4199	37.2957	0.81564	-0.293995	0.463818	1		160.5	172	0.93314	-0.0998353	0.583761	0.758814		NA	NA		0	0	0	0	0	1	0
ENSMUSG00000004567	MGI:1890498	Mcoln1	35.865	24.8029	1.446	0.53207	0.200031	0.766638		56	53	1.0566	0.0794345	0.848195	0.943502		NA	NA		0	0	0	0	0	1	0
ENSMUSG00000004568	MGI:2142567	Arhgef18	64.7977	59.6763	1.08582	0.118785	0.720673	1		519	513	1.0117	0.0167757	0.876324	0.95815		NA	NA		0	0	0	0	0	1	0
ENSMUSG00000004591	No associated gene	Pkn2	81.0771	75.4679	1.07433	0.103431	0.689054	1		280.5	275	1.02	0.0285692	0.832094	0.933423		NA	NA		0	0	0	0	0	1	0
ENSMUSG00000004610	MGI:106098	Etfb	96.0507	124.699	0.770261	-0.37658	0.0593893	0.38349		242.5	243	0.997942	-0.00297157	1	1		NA	NA		0	0	0	0	0	1	0
ENSMUSG00000004626	MGI:107370	Stxbp2	12.7355	19.5237	0.652311	-0.616368	0.296206	0.906807		21.5	28	0.767857	-0.38109	0.479888	0.672714		NA	NA		0	0	0	0	0	1	0
ENSMUSG00000004631	MGI:1329042	Sgce	21.7804	20.6629	1.05408	0.0759872	1	1		1	194	0.00515464	-7.59991	7.80615e-57	4.87403e-55		3.48552e-18	1.50703e-16		0	0	0	0	1	0	0
ENSMUSG00000004637	MGI:1931237	Wwox	6.9367	7.30268	0.949884	-0.0741766	1	1		51	56	0.910714	-0.13493	0.699175	0.844308		NA	NA		0	0	0	0	0	1	0
ENSMUSG00000004642	MGI:108402	Slbp	23.1106	30.0828	0.768232	-0.380385	0.410103	1		134	137	0.978102	-0.0319429	0.903331	0.974759		NA	NA		0	0	0	0	0	1	0
ENSMUSG00000004655	MGI:103201	Aqp1	147.765	97.1321	1.52128	0.605287	0.00135281	0.0214303		1977	3938	0.502031	-0.99415	5.80211e-146	1.12536e-143		3.49131e-17	1.33401e-15		0	0	0	0	1	0	0
ENSMUSG00000004665	MGI:105093	Cnn2	1084.1	1212.48	0.894118	-0.161462	0.00802493	0.0897882		7045.5	7346.5	0.959028	-0.060355	0.0123954	0.041804		NA	NA		0	0	0	0	0	1	0
ENSMUSG00000004667	MGI:1913670	Polr2e	84.2121	116.18	0.724842	-0.464262	0.0281254	0.23222		432.5	462	0.936147	-0.0951927	0.349311	0.548454		NA	NA		0	0	0	0	0	1	0
ENSMUSG00000004677	MGI:106624	Myo9b	295.294	260.269	1.13457	0.182149	0.148893	0.656488		885	971	0.911432	-0.133794	0.0484649	0.127212		NA	NA		0	0	0	0	0	1	0
ENSMUSG00000004768	MGI:99833	Rab23	72.4336	69.6906	1.03936	0.0556963	0.933161	1		1239.5	1147.5	1.08017	0.111264	0.0625536	0.154788		NA	NA		0	0	0	0	0	1	0
ENSMUSG00000004771	MGI:1858202	Rab11a	88.9003	94.7472	0.938289	-0.091895	0.712531	1		29	30	0.966667	-0.0489096	1	1		NA	NA		0	0	0	0	0	1	0
ENSMUSG00000004788	MGI:2145118	Eif2b2	78.3388	74.7761	1.04764	0.0671496	0.871618	1		331	182.5	1.8137	0.858935	6.64922e-11	9.42666e-10		0.00333771	0.0189477		0	0	0	0	0	0	1
ENSMUSG00000004789	MGI:1926170	Dlst	220.867	239.065	0.923881	-0.114222	0.428025	1		1169.5	1061	1.10226	0.140467	0.0222031	0.0671543		NA	NA		0	0	0	0	0	1	0
ENSMUSG00000004791	MGI:105095	Pgf	16.2381	13.5826	1.19551	0.257622	0.855536	1		121.5	92.5	1.31351	0.393431	0.0559337	0.142073		NA	NA		0	0	0	0	0	1	0
ENSMUSG00000004798	MGI:1352758	Ulk2	54.2475	41.4025	1.31025	0.38984	0.218054	0.794293		51.5	70	0.735714	-0.442782	0.123427	0.260635		NA	NA		0	0	0	0	0	1	0
ENSMUSG00000004815	MGI:102918	Dgkq	34.2815	29.6115	1.15771	0.211271	0.707981	1		175	162.5	1.07692	0.106915	0.549689	0.732169		NA	NA		0	0	0	0	0	1	0
ENSMUSG00000004843	MGI:1916192	Chmp2b	59.8124	53.785	1.11207	0.153242	0.639769	1		487	367	1.32698	0.408142	4.536e-05	0.000298773		0.421173	0.693373		0	0	0	0	0	0	1
ENSMUSG00000004846	MGI:1347008	Plod3	345.366	376.445	0.917442	-0.124312	0.26387	0.865639		3437.5	3212.5	1.07004	0.0976633	0.00601646	0.0227294		NA	NA		0	0	0	0	0	1	0
ENSMUSG00000004849	MGI:1098244	Ap1s1	143.988	154.29	0.93323	-0.0996954	0.602193	1		965	810	1.19136	0.252607	0.000254772	0.00142397		NA	NA		0	0	0	0	0	1	0
ENSMUSG00000004864	MGI:1346864	Mapk13	44.6753	56.8774	0.785467	-0.348378	0.276014	0.881884		629.5	607.5	1.03621	0.051322	0.550631	0.732885		NA	NA		0	0	0	0	0	1	0
ENSMUSG00000004865	MGI:106908	Srpk1	109.223	163.74	0.667053	-0.584126	0.00104536	0.0170605		546	774.5	0.704971	-0.504364	3.2063e-10	4.25453e-09		0.685626	0.885818		0	0	0	0	0	0	1
ENSMUSG00000004880	MGI:2138281	Lbr	48.7238	55.8584	0.872273	-0.197148	0.558394	1		252.5	232	1.08836	0.122159	0.363812	0.564128		NA	NA		0	0	0	0	0	1	0
ENSMUSG00000004885	MGI:88491	Crabp2	17.2321	41.2988	0.417253	-1.26101	0.00223255	0.0323835		183	650.5	0.281322	-1.82971	3.09465e-62	2.08969e-60		0.194919	0.433359		0	0	0	0	0	0	1
ENSMUSG00000004891	MGI:101784	Nes	341.691	274.143	1.2464	0.317763	0.00689626	0.0798172		2225	3034.5	0.733234	-0.447653	5.30599e-29	1.95038e-27		5.40794e-10	1.12471e-08		0	0	0	0	1	0	0
ENSMUSG00000004895	MGI:2137738	Prcc	42.7691	42.9468	0.995862	-0.00598171	1	1		45	35	1.28571	0.36257	0.314307	0.508739		NA	NA		0	0	0	0	0	1	0
ENSMUSG00000004896	MGI:2387197	Rrnad1	14.2593	14.2404	1.00133	0.00192108	1	1		19	23.5	0.808511	-0.306661	0.542384	0.72593		NA	NA		0	0	0	0	0	1	0
ENSMUSG00000004897	MGI:1194494	Hdgf	358.212	449.787	0.796402	-0.328431	0.00135327	0.0214303		742.5	737.5	1.00678	0.00974798	0.917222	0.982768		NA	NA		0	0	0	0	0	1	0
ENSMUSG00000004929	MGI:1354165	Thop1	65.9348	110.265	0.597969	-0.741858	0.00112932	0.018162		454	458.5	0.990185	-0.0142294	0.894693	0.970643		NA	NA		0	0	0	0	0	1	0
ENSMUSG00000004931	MGI:1888527	Apba3	53.3963	48.3502	1.10437	0.143218	0.690826	1		436	410.5	1.06212	0.0869459	0.409585	0.610095		NA	NA		0	0	0	0	0	1	0
ENSMUSG00000004934	MGI:2136940	Pias4	40.2697	34.0339	1.18322	0.242722	0.561381	1		73	90	0.811111	-0.302029	0.209995	0.386043		NA	NA		0	0	0	0	0	1	0
ENSMUSG00000004936	MGI:1346866	Map2k1	145.268	164.228	0.884547	-0.17699	0.305837	0.91621		624.5	776.5	0.80425	-0.314284	5.42686e-05	0.00035261		0.487239	0.758361		0	0	0	0	0	0	1
ENSMUSG00000004937	MGI:1098703	Sgta	126.236	124.945	1.01033	0.0148245	1	1		451	498.5	0.904714	-0.144466	0.127244	0.266004		NA	NA		0	0	0	0	0	1	0
ENSMUSG00000004945	MGI:1917794	5730437N04Rik	28.9561	35.179	0.823109	-0.280845	0.532309	1		269	244.5	1.1002	0.137772	0.310349	0.503854		NA	NA		0	0	0	0	0	1	0
ENSMUSG00000004947	MGI:1921448	Dtx2	23.1012	21.125	1.09354	0.129012	0.880396	1		67	91	0.736264	-0.441705	0.0669426	0.162777		NA	NA		0	0	0	0	0	1	0
ENSMUSG00000004951	MGI:96240	Hspb1	303.635	248.187	1.22341	0.290913	0.0191528	0.174668		1080	1048.5	1.03004	0.0427045	0.515586	0.705082		NA	NA		0	0	0	0	0	1	0
ENSMUSG00000004952	MGI:1858600	Rasa4	115.598	62.3578	1.85379	0.890479	6.30945e-05	0.00154318		1423.5	972.5	1.46375	0.549672	3.01699e-20	7.81331e-19		0.13312	0.331892		0	0	0	0	0	0	1
ENSMUSG00000004980	MGI:104819	Hnrnpa2b1	509.307	615.105	0.828	-0.272297	0.00172477	0.0263034		2319	2278.5	1.01777	0.0254184	0.565195	0.742731		NA	NA		0	0	0	0	0	1	0
ENSMUSG00000004994	MGI:1914986	Ccdc130	10.2042	9.16319	1.1136	0.155236	1	1		25	23.5	1.06383	0.0892673	1	1		NA	NA		0	0	0	0	0	1	0
ENSMUSG00000004996	MGI:1915123	Mri1	28.3996	30.6303	0.927173	-0.109089	0.794844	1		64	69.5	0.920863	-0.118941	0.66595	0.824277		NA	NA		0	0	0	0	0	1	0
ENSMUSG00000005034	MGI:97594	Prkacb	91.3221	69.1201	1.32121	0.401858	0.0965694	0.515287		395	221.5	1.7833	0.834546	3.17735e-12	5.07488e-11		0.0997437	0.273023		0	0	0	0	0	0	1
ENSMUSG00000005043	MGI:1350341	Sgsh	24.3676	20.3812	1.19559	0.25772	0.651588	1		301	262.5	1.14667	0.197446	0.11916	0.25374		NA	NA		0	0	0	0	0	1	0
ENSMUSG00000005045	MGI:3036258	Chd5	19.138	9.25962	2.06683	1.04742	0.0871586	0.486394		31.5	13	2.42308	1.27684	0.00660882	0.024678		NA	NA		0	0	0	0	0	1	0
ENSMUSG00000005054	MGI:109514	Cstb	100.248	117.588	0.85253	-0.230178	0.249516	0.841362		2145.5	2369.5	0.905465	-0.143269	0.000903381	0.00440386		NA	NA		0	0	0	0	0	1	0
ENSMUSG00000005057	MGI:1345171	Sh2b2	6.71084	8.41248	0.797725	-0.326037	1	1		42	38	1.10526	0.14439	0.737554	0.871603		NA	NA		0	0	0	0	0	1	0
ENSMUSG00000005069	MGI:1098808	Pex5	134.805	169.693	0.794404	-0.332056	0.0513763	0.349466		692	764.5	0.905167	-0.143744	0.0592221	0.14794		NA	NA		0	0	0	0	0	1	0
ENSMUSG00000005078	MGI:1915057	Jkamp	22.5166	17.586	1.28037	0.356558	0.532709	1		193	200.5	0.962594	-0.0550014	0.724396	0.862869		NA	NA		0	0	0	0	0	1	0
ENSMUSG00000005087	MGI:88338	Cd44	1133.61	934.303	1.21332	0.278959	1.19107e-05	0.000352044		10264	8202	1.2514	0.323545	4.62099e-52	2.61645e-50		0.528752	0.794094		1	0	0	0	0	0	0
ENSMUSG00000005102	MGI:1353427	Eif2ak4	50.1661	52.7655	0.950736	-0.0728834	0.843898	1		302.5	387	0.781654	-0.355398	0.00156044	0.0071196		NA	NA		0	0	0	0	0	1	0
ENSMUSG00000005103	MGI:1337100	Wdr1	876.337	962.874	0.910127	-0.135861	0.0448877	0.317468		822	796	1.03266	0.04637	0.534275	0.719735		NA	NA		0	0	0	0	0	1	0
ENSMUSG00000005124	MGI:1197008	Wisp1	383.028	410.273	0.933593	-0.0991344	0.355865	0.973685		5159	6497	0.794059	-0.332682	2.69837e-35	1.14411e-33		0.0293213	0.111002		0	0	0	0	0	0	1
ENSMUSG00000005125	MGI:1341799	Ndrg1	27.184	35.1336	0.773732	-0.370094	0.374152	0.98843		210.5	460.5	0.457112	-1.12938	2.48094e-22	7.04555e-21		0.0644568	0.199065		0	0	0	0	0	0	1
ENSMUSG00000005142	MGI:107286	Man2b1	76.7563	57.1793	1.34238	0.424794	0.100366	0.530104		327	267.5	1.22243	0.289752	0.0173445	0.0551106		NA	NA		0	0	0	0	0	1	0
ENSMUSG00000005148	MGI:1338056	Klf5	7.49337	5.47128	1.36958	0.453736	0.774414	1		11	12	0.916667	-0.125531	1	1		NA	NA		0	0	0	0	0	1	0
ENSMUSG00000005161	MGI:109486	Prdx2	285.552	285.515	1.00013	0.000188219	1	1		893.5	881	1.01419	0.0203257	0.775786	0.896332		NA	NA		0	0	0	0	0	1	0
ENSMUSG00000005198	MGI:98086	Polr2a	217.071	201.099	1.07942	0.11026	0.463189	1		427	451	0.946785	-0.0788914	0.437641	0.635377		NA	NA		0	0	0	0	0	1	0
ENSMUSG00000005204	MGI:2158736	Senp3	128.085	134.374	0.953195	-0.0691563	0.757465	1		405	467	0.867238	-0.205501	0.0387939	0.106584		NA	NA		0	0	0	0	0	1	0
ENSMUSG00000005225	MGI:2681164	Plekha8	14.9635	17.8371	0.838896	-0.253436	0.728332	1		85	98	0.867347	-0.205319	0.375092	0.575937		NA	NA		0	0	0	0	0	1	0
ENSMUSG00000005233	MGI:1913692	Spc25	16.5472	16.9631	0.975483	-0.0358115	1	1		191	136.5	1.39927	0.484672	0.00336666	0.0138934		NA	NA		0	0	0	0	0	1	0
ENSMUSG00000005262	MGI:109353	Ufd1l	45.2951	42.7275	1.06009	0.0841896	0.915187	1		273	221.5	1.23251	0.301594	0.0245207	0.0728589		NA	NA		0	0	0	0	0	1	0
ENSMUSG00000005299	MGI:1932557	Letm1	69.4242	109.385	0.634675	-0.65591	0.00334971	0.0448308		498.5	551	0.904719	-0.144459	0.115469	0.247209		NA	NA		0	0	0	0	0	1	0
ENSMUSG00000005312	MGI:1860276	Ubqln1	203.633	195.814	1.03993	0.0564859	0.726387	1		1121.5	1085	1.03364	0.0477346	0.443502	0.640352		NA	NA		0	0	0	0	0	1	0
ENSMUSG00000005354	MGI:1929468	Txn2	145.303	139.518	1.04147	0.0586149	0.812755	1		1104.5	1037	1.06509	0.0909775	0.147696	0.297088		NA	NA		0	0	0	0	0	1	0
ENSMUSG00000005357	MGI:1096331	Slc1a6	10.3976	112.05	0.0927948	-3.42981	5.68196e-23	1.03116e-20		82	232.5	0.352688	-1.50353	6.48792e-18	1.48603e-16		2.17544e-05	0.000232094		0	0	1	0	0	0	0
ENSMUSG00000005362	MGI:1913277	Crbn	15.3501	15.7773	0.972922	-0.0396043	1	1		224	236.5	0.947146	-0.0783415	0.576281	0.751661		NA	NA		0	0	0	0	0	1	0
ENSMUSG00000005370	MGI:1343961	Msh6	29.0023	36.9359	0.785206	-0.348857	0.389052	1		137.5	117.5	1.17021	0.226771	0.234969	0.417768		NA	NA		0	0	0	0	0	1	0
ENSMUSG00000005371	MGI:2147134	Fbxo11	62.5141	55.0198	1.13621	0.18423	0.519491	1		141	154.5	0.912621	-0.131912	0.449939	0.646471		NA	NA		0	0	0	0	0	1	0
ENSMUSG00000005374	MGI:1351652	Tbl2	29.8803	30.1047	0.992546	-0.0107942	1	1		193.5	150	1.29	0.367371	0.0202936	0.0625697		NA	NA		0	0	0	0	0	1	0
ENSMUSG00000005378	MGI:1913388	Wbscr22	31.3259	45.0344	0.695599	-0.523673	0.135385	0.624258		257	342.5	0.750365	-0.414336	0.000509957	0.00262791		NA	NA		0	0	0	0	0	1	0
ENSMUSG00000005397	MGI:97342	Nid1	860.702	899.24	0.957144	-0.0631918	0.377807	0.990244		15408	10804	1.42614	0.512114	1.02409e-178	2.39376e-176		7.77815e-16	2.50578e-14		0	0	0	0	1	0	0
ENSMUSG00000005410	MGI:103197	Mcm5	67.7393	116.121	0.583353	-0.777559	0.000496617	0.00906701		662	707	0.936351	-0.094879	0.234353	0.417259		NA	NA		0	0	0	0	0	1	0
ENSMUSG00000005413	MGI:96163	Hmox1	643.852	902.312	0.713559	-0.486896	5.71171e-11	3.83911e-09		7402.5	15071	0.491175	-1.02569	4.94065645841247e-324	4.50587869007217e-321		5.31958e-12	1.30449e-10		0	0	1	0	0	0	0
ENSMUSG00000005417	MGI:1349438	Mprip	716.325	734.607	0.975112	-0.0363601	0.636556	1		2320.5	2339	0.992091	-0.0114562	0.803339	0.914034		NA	NA		0	0	0	0	0	1	0
ENSMUSG00000005442	MGI:1918972	Cic	229.016	139.068	1.64678	0.719651	3.13946e-06	0.00010435		643	674.5	0.953299	-0.0689997	0.393172	0.593305		5.28936e-06	6.2521e-05		0	1	0	0	0	0	0
ENSMUSG00000005447	MGI:108414	Pafah1b3	21.9504	23.2166	0.94546	-0.0809118	1	1		107	161	0.664596	-0.58945	0.00116558	0.00549119		NA	NA		0	0	0	0	0	1	0
ENSMUSG00000005469	MGI:97592	Prkaca	97.9659	97.9869	0.999786	-0.000309249	1	1		19	15	1.26667	0.341037	0.607591	0.779016		NA	NA		0	0	0	0	0	1	0
ENSMUSG00000005470	MGI:1914179	Asf1b	18.5031	25.3393	0.730213	-0.453611	0.451381	1		20	24	0.833333	-0.263034	0.651588	0.813125		NA	NA		0	0	0	0	0	1	0
ENSMUSG00000005481	MGI:1915528	Ddx39	191.358	252.936	0.756545	-0.402502	0.00374392	0.0493784		870.5	858.5	1.01398	0.0200262	0.79143	0.906594		NA	NA		0	0	0	0	0	1	0
ENSMUSG00000005483	MGI:1931874	Dnajb1	78.4446	90.9009	0.862968	-0.212621	0.356004	0.973685		335.5	316.5	1.06003	0.0841073	0.481215	0.67367		NA	NA		0	0	0	0	0	1	0
ENSMUSG00000005501	MGI:2443184	Usp40	26.6731	13.4754	1.9794	0.98506	0.0384773	0.289514		83	41.5	2	1	0.000309822	0.00170141		NA	NA		0	0	0	0	0	1	0
ENSMUSG00000005505	MGI:1914386	Kbtbd4	16.3443	15.7901	1.0351	0.049765	1	1		18	17	1.05882	0.0824622	1	1		NA	NA		0	0	0	0	0	1	0
ENSMUSG00000005514	MGI:97744	Por	221.083	248.832	0.888485	-0.170581	0.212934	0.785601		1638.5	2648.5	0.618652	-0.6928	4.67131e-54	2.67822e-52		0.000271135	0.0021837		0	0	0	0	0	0	1
ENSMUSG00000005533	MGI:96433	Igf1r	107.866	113.579	0.949695	-0.0744632	0.737274	1		846	776.5	1.0895	0.123672	0.0913975	0.20659		NA	NA		0	0	0	0	0	1	0
ENSMUSG00000005534	MGI:96575	Insr	42.9293	21.7238	1.97614	0.982683	0.0125025	0.125357		88	43.5	2.02299	1.01649	0.000160235	0.00094057		1	1		0	0	0	0	0	0	1
ENSMUSG00000005566	MGI:109274	Trim28	319.399	425.713	0.750268	-0.414523	0.000100367	0.00231739		991	1046	0.947419	-0.0779259	0.231509	0.413648		NA	NA		0	0	0	0	0	1	0
ENSMUSG00000005575	MGI:108278	Ube2m	165.239	148.392	1.11353	0.155138	0.365821	0.979991		301.5	287	1.05052	0.0711073	0.564071	0.742002		NA	NA		0	0	0	0	0	1	0
ENSMUSG00000005609	MGI:109345	Ctr9	64.5399	70.7436	0.912307	-0.132409	0.668266	1		266.5	224.5	1.18708	0.24742	0.0644317	0.158275		NA	NA		0	0	0	0	0	1	0
ENSMUSG00000005610	MGI:109207	Eif4g2	1213.75	1202.78	1.00912	0.0131002	0.838824	1		456.5	533.5	0.85567	-0.224873	0.0157265	0.0508739		NA	NA		0	0	0	0	0	1	0
ENSMUSG00000005611	MGI:1338023	Mrvi1	11.6542	24.6253	0.47326	-1.07929	0.047031	0.327772		128	267	0.479401	-1.0607	2.28403e-12	3.69827e-11		1	1		0	0	0	0	0	0	1
ENSMUSG00000005615	MGI:88557	Pcyt1a	65.9755	61.7097	1.06913	0.0964324	0.791007	1		61.5	48	1.28125	0.357552	0.214977	0.392416		NA	NA		0	0	0	0	0	1	0
ENSMUSG00000005621	MGI:2443541	Zfp592	65.8979	51.6412	1.27607	0.351711	0.231266	0.81086		341.5	301.5	1.13267	0.179728	0.124272	0.261753		NA	NA		0	0	0	0	0	1	0
ENSMUSG00000005656	MGI:1919433	Snx6	56.3239	71.3094	0.789853	-0.340345	0.213965	0.786677		132	185	0.713514	-0.486987	0.00342857	0.0141042		NA	NA		0	0	0	0	0	1	0
ENSMUSG00000005667	MGI:1338850	Mthfd2	137.277	113.828	1.206	0.270233	0.164816	0.701394		719	527.5	1.36303	0.446821	7.02202e-08	7.30739e-07		0.401628	0.676102		0	0	0	0	0	0	1
ENSMUSG00000005682	MGI:1918984	Pan2	15.0879	13.8648	1.08822	0.121967	1	1		46	45	1.02222	0.0317089	1	1		NA	NA		0	0	0	0	0	1	0
ENSMUSG00000005683	MGI:88529	Cs	333.252	362.786	0.918591	-0.122506	0.271651	0.872952		1725.5	1604.5	1.07541	0.104891	0.0375841	0.104076		NA	NA		0	0	0	0	0	1	0
ENSMUSG00000005686	MGI:1096344	Ampd3	20.2063	36.655	0.551257	-0.859203	0.033144	0.261293		316	508	0.622047	-0.684904	2.33303e-11	3.46947e-10		0.674149	0.88303		0	0	0	0	0	0	1
ENSMUSG00000005687	MGI:1915433	Bcas2	41.1585	51.8189	0.794276	-0.332287	0.299732	0.910099		163	161.5	1.00929	0.0133378	1	1		NA	NA		0	0	0	0	0	1	0
ENSMUSG00000005698	MGI:109447	Ctcf	47.8917	55.6413	0.860722	-0.216381	0.492645	1		28	30	0.933333	-0.0995357	0.895683	0.970643		NA	NA		0	0	0	0	0	1	0
ENSMUSG00000005732	MGI:96269	Ranbp1	138.898	218.575	0.635474	-0.654096	2.77069e-05	0.000739448		45	53.5	0.841121	-0.249614	0.421523	0.621278		0.248242	0.509837		0	0	0	0	0	0	1
ENSMUSG00000005774	MGI:1858421	Rfx5	7.21742	6.86247	1.05172	0.0727561	1	1		17	9	1.88889	0.917538	0.168638	0.328629		NA	NA		0	0	0	0	0	1	0
ENSMUSG00000005779	MGI:1098257	Psmb4	175.549	216.719	0.810032	-0.303949	0.0434819	0.310598		1278	1290	0.990698	-0.0134832	0.828161	0.931809		NA	NA		0	0	0	0	0	1	0
ENSMUSG00000005802	MGI:1345282	Slc30a4	61.1135	53.5988	1.1402	0.18929	0.576012	1		263.5	218	1.20872	0.273475	0.0402834	0.109717		NA	NA		0	0	0	0	0	1	0
ENSMUSG00000005803	MGI:1929899	Sqrdl	16.8459	11.7796	1.43009	0.516104	0.458258	1		229	217.5	1.05287	0.0743322	0.636274	0.800806		NA	NA		0	0	0	0	0	1	0
ENSMUSG00000005804	MGI:1927580	Pldn	18.0424	14.4936	1.24485	0.315968	0.596615	1		242	131.5	1.8403	0.879944	1.37773e-08	1.54863e-07		0.343376	0.61456		0	0	0	0	0	0	1
ENSMUSG00000005813	MGI:1922874	Metap1	76.0779	80.915	0.94022	-0.0889292	0.749665	1		321.5	355.5	0.90436	-0.145031	0.204994	0.379591		NA	NA		0	0	0	0	0	1	0
ENSMUSG00000005823	MGI:1925558	Gpr108	36.955	37.6795	0.980772	-0.0280101	1	1		250.5	260.5	0.961612	-0.0564728	0.690857	0.838566		NA	NA		0	0	0	0	0	1	0
ENSMUSG00000005846	MGI:1913659	Rsl1d1	123.076	160.17	0.768406	-0.38006	0.0321738	0.256542		963.5	998.5	0.964947	-0.0514778	0.442855	0.639717		NA	NA		0	0	0	0	0	1	0
ENSMUSG00000005871	MGI:88039	Apc	103.179	87.4976	1.17922	0.23783	0.276463	0.883008		592	555	1.06667	0.0931094	0.287791	0.47988		NA	NA		0	0	0	0	0	1	0
ENSMUSG00000005873	MGI:1270152	Reep5	215.716	239.997	0.898826	-0.153886	0.281434	0.888704		2513.5	2989	0.840917	-0.249965	1.62092e-10	2.20542e-09		0.493901	0.764826		0	0	0	0	0	0	1
ENSMUSG00000005881	MGI:1913616	Ergic3	130.968	100.839	1.29879	0.377164	0.0566832	0.371935		540	488.5	1.10542	0.144601	0.119025	0.253512		NA	NA		0	0	0	0	0	1	0
ENSMUSG00000005882	MGI:1929472	Uqcc	27.354	25.594	1.06877	0.0959447	1	1		249.5	194.5	1.28278	0.35927	0.0103915	0.0361286		NA	NA		0	0	0	0	0	1	0
ENSMUSG00000005886	MGI:1276533	Ncoa2	20.2157	19.6251	1.03009	0.042777	1	1		72	78	0.923077	-0.115477	0.683232	0.835157		NA	NA		0	0	0	0	0	1	0
ENSMUSG00000005893	MGI:1352466	Nr2c2	20.3806	18.4943	1.10199	0.14011	0.871415	1		80.5	101	0.79703	-0.327295	0.158833	0.314493		NA	NA		0	0	0	0	0	1	0
ENSMUSG00000005897	MGI:1352465	Nr2c1	14.0889	12.934	1.08929	0.123388	1	1		51.5	60.5	0.85124	-0.232363	0.451853	0.648166		NA	NA		0	0	0	0	0	1	0
ENSMUSG00000005899	MGI:1924876	Smpd4	47.2656	46.2022	1.02302	0.0328297	1	1		175	198.5	0.881612	-0.181784	0.234278	0.417259		NA	NA		0	0	0	0	0	1	0
ENSMUSG00000005907	MGI:1918632	Pex1	9.55519	8.18288	1.16771	0.223677	0.814529	1		33	38.5	0.857143	-0.222392	0.555998	0.736146		NA	NA		0	0	0	0	0	1	0
ENSMUSG00000005936	MGI:1914239	Kctd20	70.7904	67.851	1.04332	0.0611837	0.865374	1		102	72.5	1.4069	0.492516	0.0339946	0.0960318		NA	NA		0	0	0	0	0	1	0
ENSMUSG00000005958	MGI:104770	Ephb3	12.6716	9.93783	1.27508	0.350592	0.677639	1		27	19	1.42105	0.50696	0.301996	0.495008		NA	NA		0	0	0	0	0	1	0
ENSMUSG00000005968	MGI:109572	Tuft1	8.74054	70.685	0.123655	-3.01561	4.37398e-13	3.77995e-11		64.5	212.5	0.303529	-1.72009	1.52137e-19	3.82062e-18		0.0185757	0.079479		1	0	0	0	0	0	0
ENSMUSG00000005973	MGI:104559	Rcn1	237.404	341.306	0.695577	-0.523717	1.74631e-05	0.000490587		828.5	911	0.90944	-0.136949	0.0521269	0.134653		0.00602251	0.0310187		0	0	0	0	0	0	1
ENSMUSG00000005981	MGI:1915265	Trap1	94.4946	109.395	0.863796	-0.211237	0.325809	0.941525		244.5	228.5	1.07002	0.0976403	0.490881	0.683082		NA	NA		0	0	0	0	0	1	0
ENSMUSG00000005982	MGI:1922013	Nat15	36.1315	43.3246	0.833971	-0.261931	0.499897	1		64	77	0.831169	-0.266787	0.312213	0.506178		NA	NA		0	0	0	0	0	1	0
ENSMUSG00000006005	MGI:1922066	Tpr	279.888	293.963	0.952121	-0.0707832	0.587437	1		1306.5	1450	0.901034	-0.150346	0.00683228	0.0254009		NA	NA		0	0	0	0	0	1	0
ENSMUSG00000006010	MGI:2385108	BC003331	23.9471	24.1254	0.99261	-0.0107016	1	1		42	63	0.666667	-0.584963	0.0504422	0.131083		NA	NA		0	0	0	0	0	1	0
ENSMUSG00000006014	MGI:1891344	Prg4	29.3505	16.6398	1.76388	0.81875	0.103805	0.542899		492	411	1.19708	0.25952	0.00772789	0.0280553		NA	NA		0	0	0	0	0	1	0
ENSMUSG00000006019	MGI:1918973	Dhx34	14.4208	12.9589	1.11281	0.154206	1	1		146	134.5	1.0855	0.118362	0.550885	0.732905		NA	NA		0	0	0	0	0	1	0
ENSMUSG00000006021	MGI:1890380	Kptn	6.66946	8.25365	0.808061	-0.307464	1	1		27	17	1.58824	0.667425	0.174171	0.336738		NA	NA		0	0	0	0	0	1	0
ENSMUSG00000006024	MGI:104563	Napa	227.433	192.165	1.18353	0.243092	0.096595	0.515287		742.5	786	0.944656	-0.0821383	0.282773	0.474143		NA	NA		0	0	0	0	0	1	0
ENSMUSG00000006050	MGI:1344414	Sra1	46.3443	35.3563	1.31078	0.390426	0.266412	0.86679		244.5	205.5	1.18978	0.250696	0.0734412	0.174756		NA	NA		0	0	0	0	0	1	0
ENSMUSG00000006057	MGI:107653	Atp5g1	115.525	128.494	0.899072	-0.153492	0.481383	1		1258.5	1301	0.967333	-0.0479157	0.417754	0.61782		NA	NA		0	0	0	0	0	1	0
ENSMUSG00000006095	MGI:1913661	Tbcb	56.6554	47.2518	1.19901	0.261845	0.377584	0.990214		625	410	1.52439	0.608232	2.46567e-11	3.65481e-10		0.294266	0.561532		0	0	0	0	0	0	1
ENSMUSG00000006127	MGI:1194899	Inpp5k	17.8266	19.9822	0.892124	-0.164684	0.871415	1		93.5	127.5	0.733333	-0.447459	0.0265491	0.0780168		NA	NA		0	0	0	0	0	1	0
ENSMUSG00000006134	MGI:104686	Crkl	72.3737	61.0115	1.18623	0.246385	0.385959	1		495.5	470.5	1.05313	0.0746903	0.440256	0.637853		NA	NA		0	0	0	0	0	1	0
ENSMUSG00000006169	MGI:2144243	Clint1	164.192	148.347	1.10681	0.146408	0.395801	1		859	897.5	0.957103	-0.0632538	0.364642	0.565127		NA	NA		0	0	0	0	0	1	0
ENSMUSG00000006191	MGI:1921765	Cdkal1	5.04913	6.37293	0.792278	-0.335922	1	1		19	21	0.904762	-0.14439	0.874629	0.957387		NA	NA		0	0	0	0	0	1	0
ENSMUSG00000006205	MGI:1929076	Htra1	188.131	48.8748	3.84924	1.94457	2.21481e-20	3.58878e-18		531	258.5	2.05416	1.03855	2.04568e-22	5.82763e-21		0.000359043	0.00276952		1	0	0	0	0	0	0
ENSMUSG00000006215	MGI:107410	Zbtb17	37.31	32.1436	1.16073	0.215034	0.630456	1		156.5	161	0.97205	-0.040898	0.866435	0.95311		NA	NA		0	0	0	0	0	1	0
ENSMUSG00000006219	MGI:1921452	Fblim1	122.153	91.6968	1.33214	0.413748	0.0471809	0.328313		1803.5	1219	1.47949	0.565101	1.65453e-26	5.60696e-25		0.471323	0.745316		0	0	0	0	0	0	1
ENSMUSG00000006221	MGI:1352494	Hspb7	15.6859	20.1494	0.778482	-0.361265	0.617719	1		67	180.5	0.371191	-1.42977	2.72238e-13	4.80954e-12		0.0481482	0.162066		0	0	0	0	0	0	1
ENSMUSG00000006262	MGI:1915723	Mobkl1a	59.9491	56.158	1.06751	0.0942466	0.780739	1		509.5	450.5	1.13097	0.177555	0.0612933	0.152165		NA	NA		0	0	0	0	0	1	0
ENSMUSG00000006273	MGI:109618	Atp6v1b2	82.0479	73.3763	1.11818	0.161152	0.520633	1		474	526	0.901141	-0.150176	0.10675	0.232806		NA	NA		0	0	0	0	0	1	0
ENSMUSG00000006281	MGI:109573	Tep1	26.9442	23.9353	1.12571	0.170838	0.779768	1		179	163	1.09816	0.135088	0.417343	0.617815		NA	NA		0	0	0	0	0	1	0
ENSMUSG00000006288	MGI:2683584	Ttc5	15.088	15.2338	0.990434	-0.0138675	1	1		120.5	133.5	0.902622	-0.147807	0.452436	0.648589		NA	NA		0	0	0	0	0	1	0
ENSMUSG00000006289	MGI:1913496	Osgep	22.1893	16.5791	1.33839	0.420501	0.522397	1		210	174.5	1.20344	0.267162	0.0829975	0.192129		NA	NA		0	0	0	0	0	1	0
ENSMUSG00000006299	MGI:107809	Aamp	156.668	173.22	0.904446	-0.144894	0.408999	1		415.5	443.5	0.936866	-0.0940856	0.357218	0.557317		NA	NA		0	0	0	0	0	1	0
ENSMUSG00000006301	MGI:1916910	Tmbim1	199.993	152.42	1.31212	0.3919	0.0121329	0.122735		1538.5	1123	1.36999	0.454167	7.65053e-16	1.56023e-14		0.730796	0.908243		0	0	0	0	0	0	1
ENSMUSG00000006304	MGI:1923959	Arpc2	373.153	340.703	1.09525	0.131256	0.24597	0.836707		234	234	1	0	1	1		NA	NA		0	0	0	0	0	1	0
ENSMUSG00000006307	MGI:109565	Wbp7	101.869	99.8957	1.01975	0.028222	0.94393	1		73	75.5	0.966887	-0.0485802	0.869923	0.954757		NA	NA		0	0	0	0	0	1	0
ENSMUSG00000006315	MGI:1915011	Tmem147	54.1564	54.3774	0.995936	-0.00587455	1	1		28	44	0.636364	-0.652077	0.0763692	0.180451		NA	NA		0	0	0	0	0	1	0
ENSMUSG00000006335	MGI:1916964	Tfpt	14.4851	22.2617	0.650672	-0.619997	0.242985	0.83139		93	67.5	1.37778	0.462343	0.0582246	0.146018		NA	NA		0	0	0	0	0	1	0
ENSMUSG00000006360	MGI:88501	Crip1	8.96149	9.76716	0.917512	-0.124201	1	1		14	19	0.736842	-0.440573	0.48685	0.67934		NA	NA		0	0	0	0	0	1	0
ENSMUSG00000006369	MGI:95487	Fbln1	29.3984	22.275	1.31979	0.400312	0.401062	1		42	36.5	1.15068	0.202493	0.652964	0.814396		NA	NA		0	0	0	0	0	1	0
ENSMUSG00000006378	MGI:1349389	Gcat	9.88642	6.36109	1.5542	0.636174	0.454498	1		39.5	45	0.877778	-0.188072	0.664645	0.824117		NA	NA		0	0	0	0	0	1	0
ENSMUSG00000006390	MGI:1858959	Elovl1	110.033	89.4306	1.23037	0.299097	0.156085	0.673796		137	147	0.931973	-0.10164	0.593384	0.767275		NA	NA		0	0	0	0	0	1	0
ENSMUSG00000006395	MGI:1915430	Hyi	9.27489	16.3874	0.565976	-0.821188	0.229523	0.806619		46.5	51.5	0.902913	-0.147342	0.687885	0.837106		NA	NA		0	0	0	0	0	1	0
ENSMUSG00000006398	MGI:1859866	Cdc20	109.026	172.11	0.633468	-0.658655	0.000205005	0.00424707		730	719	1.0153	0.0219047	0.79279	0.907126		NA	NA		0	0	0	0	0	1	0
ENSMUSG00000006412	MGI:1276111	Pfdn2	40.6187	44.7651	0.907375	-0.140229	0.746534	1		95	77	1.23377	0.303069	0.194747	0.365668		NA	NA		0	0	0	0	0	1	0
ENSMUSG00000006418	MGI:1933159	Rnf114	52.7381	52.1808	1.01068	0.0153282	1	1		42	44	0.954545	-0.0671142	0.914212	0.980696		NA	NA		0	0	0	0	0	1	0
ENSMUSG00000006435	MGI:1334263	Neurl1a	6.28268	6.66345	0.942858	-0.0848879	1	1		20	22	0.909091	-0.137504	0.877614	0.958545		NA	NA		0	0	0	0	0	1	0
ENSMUSG00000006442	MGI:102690	Srm	174.857	195.583	0.894033	-0.1616	0.2991	0.909855		232	245.5	0.94501	-0.0815982	0.552152	0.73352		NA	NA		0	0	0	0	0	1	0
ENSMUSG00000006445	MGI:95278	Epha2	290.228	236.791	1.22567	0.293571	0.0234122	0.200607		4553	5842	0.779356	-0.359645	1.13212e-36	4.9857e-35		5.56157e-07	7.96675e-06		0	0	0	0	1	0	0
ENSMUSG00000006456	MGI:1929092	Rbm14	35.1925	39.6559	0.887447	-0.172267	0.644464	1		164	181.5	0.903581	-0.146274	0.360775	0.561521		NA	NA		0	0	0	0	0	1	0
ENSMUSG00000006463	MGI:1917855	Zdhhc24	13.5454	16.3566	0.828131	-0.272069	0.855536	1		97	148.5	0.653199	-0.614406	0.00110492	0.0052488		NA	NA		0	0	0	0	0	1	0
ENSMUSG00000006471	MGI:1926047	Ndor1	30.1065	20.0024	1.50514	0.5899	0.202639	0.769993		194	153.5	1.26384	0.337818	0.0364105	0.101198		NA	NA		0	0	0	0	0	1	0
ENSMUSG00000006476	MGI:1861755	Nelf	59.1588	63.9345	0.925305	-0.112	0.718509	1		161.5	182	0.887363	-0.172404	0.305636	0.498757		NA	NA		0	0	0	0	0	1	0
ENSMUSG00000006498	MGI:97791	Ptbp1	517.142	534.12	0.968212	-0.0466056	0.621655	1		813.5	754	1.07891	0.109578	0.136205	0.279462		NA	NA		0	0	0	0	0	1	0
ENSMUSG00000006526	MGI:1921500	Tmem110	28.6241	28.1949	1.01522	0.0217935	1	1		228.5	211.5	1.08038	0.111537	0.446153	0.64251		NA	NA		0	0	0	0	0	1	0
ENSMUSG00000006527	MGI:1859609	Sfmbt1	13.4676	13.7543	0.979154	-0.0303925	1	1		71.5	66	1.08333	0.115477	0.670534	0.827465		NA	NA		0	0	0	0	0	1	0
ENSMUSG00000006575	MGI:1858752	Rundc3a	5.63385	4.13558	1.36229	0.44603	0.753906	1		21	26	0.807692	-0.308122	0.560065	0.738436		NA	NA		0	0	0	0	0	1	0
ENSMUSG00000006576	MGI:109350	Slc4a3	16.7862	13.812	1.21534	0.281356	0.7201	1		71	79	0.898734	-0.154034	0.567775	0.74494		NA	NA		0	0	0	0	0	1	0
ENSMUSG00000006599	MGI:1277216	Gtf2h1	53.5884	51.3035	1.04454	0.0628636	0.84537	1		239	242.5	0.985567	-0.0209741	0.891329	0.968987		NA	NA		0	0	0	0	0	1	0
ENSMUSG00000006641	MGI:2660847	Slc5a6	7.94454	10.872	0.730732	-0.452586	0.647606	1		41	35	1.17143	0.228269	0.566573	0.744005		NA	NA		0	0	0	0	0	1	0
ENSMUSG00000006651	MGI:88046	Aplp1	67.2235	35.4692	1.89526	0.922397	0.00199281	0.0295469		145.5	188.5	0.771883	-0.373545	0.0216101	0.0656877		NA	NA		0	0	0	0	0	1	0
ENSMUSG00000006673	MGI:1916482	Qrich1	109.997	88.4754	1.24325	0.314112	0.135391	0.624258		240	215	1.11628	0.158698	0.260508	0.447145		NA	NA		0	0	0	0	0	1	0
ENSMUSG00000006676	MGI:1918722	Usp19	198.405	193.464	1.02554	0.0363834	0.839723	1		1138	1138	1	0	1	1		NA	NA		0	0	0	0	0	1	0
ENSMUSG00000006699	MGI:106211	Cdc42	390.171	358.709	1.08771	0.12129	0.272991	0.875617		2177	1905	1.14278	0.19255	2.20449e-05	0.000153055		0.524294	0.79247		0	0	0	0	0	0	1
ENSMUSG00000006705	MGI:1201409	Pknox1	27.0598	19.7469	1.37033	0.454525	0.381693	0.995071		178.5	118.5	1.50633	0.591037	0.000607747	0.00307108		NA	NA		0	0	0	0	0	1	0
ENSMUSG00000006717	MGI:1914084	Acot13	17.9687	6.84372	2.62558	1.39263	0.0432853	0.309756		77.5	50	1.55	0.632268	0.0166707	0.0533979		NA	NA		0	0	0	0	0	1	0
ENSMUSG00000006728	MGI:88357	Cdk4	289.82	317.671	0.912328	-0.132376	0.273506	0.876959		1489	1401	1.06281	0.0878868	0.105573	0.230502		NA	NA		0	0	0	0	0	1	0
ENSMUSG00000006731	MGI:1342057	B4galnt1	37.9405	41.1309	0.922432	-0.116485	0.822144	1		203	225	0.902222	-0.148445	0.310068	0.503488		NA	NA		0	0	0	0	0	1	0
ENSMUSG00000006732	MGI:1339986	Mettl1	20.772	13.6216	1.52493	0.608742	0.310505	0.921059		102.5	62	1.65323	0.725284	0.00176019	0.00793959		NA	NA		0	0	0	0	0	1	0
ENSMUSG00000006736	MGI:1914375	Tspan31	59.6976	39.8083	1.49963	0.584603	0.0568879	0.372978		536	419.5	1.27771	0.353562	0.000196442	0.00112982		NA	NA		0	0	0	0	0	1	0
ENSMUSG00000006740	MGI:1098268	Kif5b	298.414	271.709	1.09828	0.135252	0.295031	0.906807		3045	3190.5	0.954396	-0.0673403	0.0663226	0.16183		NA	NA		0	0	0	0	0	1	0
ENSMUSG00000006763	MGI:1926185	Saal1	13.3155	25.0892	0.530726	-0.913962	0.0729514	0.438331		221.5	212	1.04481	0.0632424	0.665781	0.824277		NA	NA		0	0	0	0	0	1	0
ENSMUSG00000006782	MGI:88437	Cnp	13.5324	4.44041	3.04755	1.60765	0.0308838	0.249991		112	36.5	3.06849	1.61753	5.79405e-10	7.46025e-09		1	1		0	0	0	0	0	0	1
ENSMUSG00000006800	MGI:1919293	Sulf2	168.451	162.529	1.03644	0.0516391	0.826021	1		1848	1821	1.01483	0.0212338	0.667755	0.825502		NA	NA		0	0	0	0	0	1	0
ENSMUSG00000006818	MGI:98352	Sod2	46.6535	52.2824	0.892338	-0.164338	0.687885	1		44	93	0.473118	-1.07973	3.43932e-05	0.000230875		0.0211508	0.0879766		0	0	0	0	0	0	1
ENSMUSG00000006906	MGI:1917777	Stambp	18.236	17.5476	1.03923	0.0555168	1	1		63	66	0.954545	-0.0671142	0.860311	0.949352		NA	NA		0	0	0	0	0	1	0
ENSMUSG00000006920	MGI:1097695	Ezh1	16.9432	8.55379	1.98078	0.986071	0.168638	0.701394		50	22	2.27273	1.18442	0.00129358	0.00601649		NA	NA		0	0	0	0	0	1	0
ENSMUSG00000006931	MGI:1913430	Leprel4	189.78	125.914	1.50722	0.591889	0.000377996	0.00711604		2327	1613.5	1.44221	0.528278	5.72311e-30	2.15586e-28		0.721616	0.90295		0	0	0	0	0	0	1
ENSMUSG00000006932	MGI:88276	Ctnnb1	685.688	731.146	0.937826	-0.0926078	0.242444	0.83139		1414	1530.5	0.923881	-0.114221	0.0325361	0.0928149		NA	NA		0	0	0	0	0	1	0
ENSMUSG00000006941	MGI:1916219	Eif1b	24.4036	21.9907	1.10973	0.150204	0.882996	1		52	43	1.2093	0.274175	0.41191	0.612357		NA	NA		0	0	0	0	0	1	0
ENSMUSG00000006958	MGI:1313268	Chrd	6.31032	4.76644	1.32391	0.404802	1	1		31.5	21	1.5	0.584963	0.168978	0.328935		NA	NA		0	0	0	0	0	1	0
ENSMUSG00000006998	MGI:1096584	Psmd2	498.206	523.412	0.951843	-0.0712038	0.452608	1		336	349	0.962751	-0.0547658	0.646628	0.80915		NA	NA		0	0	0	0	0	1	0
ENSMUSG00000007036	MGI:99476	Abhd16a	46.1335	45.683	1.00986	0.014155	1	1		79	83.5	0.946108	-0.0799235	0.75416	0.88378		NA	NA		0	0	0	0	0	1	0
ENSMUSG00000007038	MGI:97305	Neu1	18.7838	16.5283	1.13646	0.184553	0.867939	1		62	52	1.19231	0.253757	0.399373	0.600377		NA	NA		0	0	0	0	0	1	0
ENSMUSG00000007039	MGI:1859016	Ddah2	32.7578	21.508	1.52305	0.606963	0.177001	0.723147		29	40	0.725	-0.463947	0.2284	0.410104		NA	NA		0	0	0	0	0	1	0
ENSMUSG00000007041	MGI:2148924	Clic1	445.167	459.135	0.969578	-0.0445717	0.665494	1		1715.5	1632	1.05116	0.0719881	0.151433	0.302468		NA	NA		0	0	0	0	0	1	0
ENSMUSG00000007080	MGI:1196391	Pole	39.7545	41.3847	0.96061	-0.0579776	1	1		203	181.5	1.11846	0.16151	0.308059	0.501743		NA	NA		0	0	0	0	0	1	0
ENSMUSG00000007207	MGI:109355	Stx1a	20.4318	25.4727	0.802104	-0.318139	0.551484	1		158	177.5	0.890141	-0.167894	0.299944	0.492399		NA	NA		0	0	0	0	0	1	0
ENSMUSG00000007216	MGI:2683557	Zfp775	7.14377	7.44153	0.959986	-0.058914	1	1		94	102.5	0.917073	-0.124891	0.568805	0.745969		NA	NA		0	0	0	0	0	1	0
ENSMUSG00000007338	MGI:108180	Mrpl49	30.4614	41.834	0.728149	-0.457694	0.194505	0.756187		232	317	0.731861	-0.450358	0.000328733	0.00178165		NA	NA		0	0	0	0	0	1	0
ENSMUSG00000007411	MGI:1341865	Mark3	117.7	118.554	0.992803	-0.0104208	1	1		162	168	0.964286	-0.0524674	0.783181	0.901563		NA	NA		0	0	0	0	0	1	0
ENSMUSG00000007415	MGI:1914460	Gatad1	92.4446	71.9353	1.28511	0.361888	0.137662	0.6295		268	184	1.45652	0.542527	9.06411e-05	0.000567503		0.517543	0.785881		0	0	0	0	0	0	1
ENSMUSG00000007458	MGI:96904	M6pr	175.139	250.427	0.699361	-0.515892	0.000320693	0.00623119		841.5	858.5	0.980198	-0.0288549	0.69807	0.843644		NA	NA		0	0	0	0	0	1	0
ENSMUSG00000007476	MGI:2652847	Lrrc8a	58.5226	56.3275	1.03897	0.0551568	0.852156	1		232	253.5	0.915187	-0.127861	0.340811	0.539074		NA	NA		0	0	0	0	0	1	0
ENSMUSG00000007564	MGI:1926334	Ppp2r1a	297.044	347.759	0.854165	-0.227413	0.0488979	0.337158		932	1142.5	0.815755	-0.293792	3.95254e-06	3.13862e-05		0.618601	0.852463		0	0	0	0	0	0	1
ENSMUSG00000007570	MGI:1920025	Fance	28.4312	60.302	0.47148	-1.08473	0.000846496	0.0142771		380.5	667.5	0.570037	-0.810871	6.34301e-19	1.55021e-17		0.420686	0.693373		0	0	0	0	0	0	1
ENSMUSG00000007589	MGI:107246	Tinf2	12.5748	12.9446	0.971427	-0.0418223	1	1		123.5	81.5	1.51534	0.599639	0.00417013	0.0166513		NA	NA		0	0	0	0	0	1	0
ENSMUSG00000007603	MGI:2147092	Dus3l	37.5308	45.2014	0.830303	-0.26829	0.51041	1		136	158	0.860759	-0.216318	0.220606	0.400448		NA	NA		0	0	0	0	0	1	0
ENSMUSG00000007610	MGI:1917609	Gtpbp3	23.8883	25.0927	0.952005	-0.0709597	1	1		41	49	0.836735	-0.257158	0.460792	0.654705		NA	NA		0	0	0	0	0	1	0
ENSMUSG00000007613	MGI:98728	Tgfbr1	11.3917	17.7377	0.642231	-0.638835	0.264931	0.865988		11	26	0.423077	-1.24101	0.0200739	0.0620854		NA	NA		0	0	0	0	0	1	0
ENSMUSG00000007617	MGI:1347345	Homer1	16.2195	11.9784	1.35406	0.437295	0.571588	1		46	50	0.92	-0.120294	0.759649	0.886225		NA	NA		0	0	0	0	0	1	0
ENSMUSG00000007655	MGI:102709	Cav1	329.795	370.937	0.889086	-0.169606	0.130786	0.615855		3718.5	3520.5	1.05624	0.0789404	0.0205932	0.0633477		NA	NA		0	0	0	0	0	1	0
ENSMUSG00000007656	MGI:1891691	Arpp19	56.047	62.5608	0.895881	-0.158622	0.582494	1		117	126.5	0.924901	-0.112629	0.564593	0.742442		NA	NA		0	0	0	0	0	1	0
ENSMUSG00000007670	MGI:1336214	Khsrp	137.511	118.604	1.15942	0.2134	0.261479	0.864612		645.5	540.5	1.19426	0.256122	0.00252491	0.0108061		NA	NA		0	0	0	0	0	1	0
ENSMUSG00000007721	MGI:1916403	Ccdc124	70.9147	86.4639	0.820165	-0.286013	0.263796	0.865639		1003	941.5	1.06532	0.0912886	0.173663	0.335903		NA	NA		0	0	0	0	0	1	0
ENSMUSG00000007739	MGI:104689	Cct4	282.515	331.821	0.851408	-0.232077	0.0528349	0.354079		895	933	0.959271	-0.0599894	0.386828	0.587036		NA	NA		0	0	0	0	0	1	0
ENSMUSG00000007777	MGI:1913300	0610009B22Rik	5.33012	5.7692	0.923893	-0.114202	1	1		15	20.5	0.731707	-0.450661	0.405032	0.605688		NA	NA		0	0	0	0	0	1	0
ENSMUSG00000007783	MGI:2446526	Cpt1c	66.4175	70.7523	0.938733	-0.091213	0.732684	1		241	304.5	0.791461	-0.337409	0.00696019	0.0257818		NA	NA		0	0	0	0	0	1	0
ENSMUSG00000007805	MGI:104685	Twist2	65.8823	41.7398	1.5784	0.658467	0.0264235	0.22078		78.5	85	0.923529	-0.11477	0.696341	0.842377		NA	NA		0	0	0	0	0	1	0
ENSMUSG00000007815	MGI:1096342	Rhoa	528.231	548.112	0.963729	-0.0533011	0.562457	1		2487	2399.5	1.03647	0.0516727	0.218617	0.397707		NA	NA		0	0	0	0	0	1	0
ENSMUSG00000007817	MGI:3040693	Zmiz1	265.117	242.548	1.09305	0.128359	0.35149	0.969722		1487	1462	1.0171	0.0244613	0.658532	0.819467		NA	NA		0	0	0	0	0	1	0
ENSMUSG00000007827	MGI:1917887	Ankrd26	12.8047	10.945	1.16991	0.226398	0.83882	1		99.5	72	1.38194	0.4667	0.0392092	0.107401		NA	NA		0	0	0	0	0	1	0
ENSMUSG00000007833	MGI:1916998	Aldh16a1	27.7957	57.966	0.479517	-1.06035	0.00160556	0.024777		238	358	0.664804	-0.588998	1.00749e-06	8.82255e-06		0.196095	0.434796		0	0	0	0	0	0	1
ENSMUSG00000007836	MGI:1924384	Hnrnpa0	299.872	371.593	0.806988	-0.30938	0.00612336	0.0725371		1409	1327	1.06179	0.0865032	0.121473	0.257247		NA	NA		0	0	0	0	0	1	0
ENSMUSG00000007837	MGI:1929596	Prrg2	10.6414	8.05463	1.32116	0.401804	0.647606	1		17.5	28.5	0.614035	-0.703607	0.143865	0.291439		NA	NA		0	0	0	0	0	1	0
ENSMUSG00000007850	MGI:1891925	Hnrnph1	231.527	235.37	0.983676	-0.0237447	0.926275	1		765.5	772	0.99158	-0.0121985	0.898554	0.97179		NA	NA		0	0	0	0	0	1	0
ENSMUSG00000007867	MGI:1923661	1700019E19Rik	23.571	13.8653	1.7	0.765538	0.143307	0.643492		67.5	63	1.07143	0.0995357	0.726876	0.864475		NA	NA		0	0	0	0	0	1	0
ENSMUSG00000007880	MGI:1935147	Arid1a	151.2	130.321	1.1602	0.21438	0.232772	0.81394		119.5	137	0.872263	-0.197165	0.318255	0.513853		NA	NA		0	0	0	0	0	1	0
ENSMUSG00000007888	MGI:1340030	Crlf1	497.644	481.292	1.03398	0.0482024	0.60912	1		3512.5	3300.5	1.06423	0.0898136	0.0105794	0.0366698		NA	NA		0	0	0	0	0	1	0
ENSMUSG00000007891	MGI:88562	Ctsd	1188.2	583.007	2.03805	1.02719	1.26381e-47	4.77824e-45		4386.5	3888.5	1.12807	0.173857	4.63489e-08	4.91871e-07		9.24316e-28	6.90296e-26		0	0	1	0	0	0	0
ENSMUSG00000007892	MGI:1927099	Rplp1	1526.59	1609.44	0.948517	-0.0762541	0.148045	0.654341		297	210	1.41429	0.500074	0.000129181	0.00078247		3.74918e-05	0.000371078		0	0	0	0	1	0	0
ENSMUSG00000007950	MGI:1918946	Abhd8	65.1335	60.6956	1.07312	0.101808	0.789396	1		167	162	1.03086	0.0438543	0.825502	0.93054		NA	NA		0	0	0	0	0	1	0
ENSMUSG00000007987	MGI:1914536	Rabl5	17.2148	11.2018	1.53679	0.619925	0.344928	0.958616		110.5	56	1.97321	0.980548	2.50512e-05	0.000172222		0.667617	0.881748		0	0	0	0	0	0	1
ENSMUSG00000007989	MGI:108476	Fzd3	3.73266	5.34427	0.698441	-0.517789	1	1		8	12	0.666667	-0.584963	0.503445	0.694102		NA	NA		0	0	0	0	0	1	0
ENSMUSG00000008036	MGI:2141861	Ap2s1	106.29	125.329	0.848091	-0.23771	0.236222	0.820941		968.5	960	1.00885	0.0127176	0.855473	0.946718		NA	NA		0	0	0	0	0	1	0
ENSMUSG00000008090	MGI:2150920	Fgfrl1	56.9966	42.0158	1.35655	0.439943	0.15907	0.685049		149	120	1.24167	0.312278	0.0875984	0.200201		NA	NA		0	0	0	0	0	1	0
ENSMUSG00000008136	MGI:1338762	Fhl2	234.444	219.046	1.0703	0.0980117	0.510726	1		1955	1795.5	1.08883	0.122783	0.0098769	0.0345502		NA	NA		0	0	0	0	0	1	0
ENSMUSG00000008140	MGI:1916933	2310044H10Rik	127.1	99.2641	1.28042	0.356616	0.0722576	0.435369		1265	1121	1.12846	0.174351	0.00340819	0.0140325		NA	NA		0	0	0	0	0	1	0
ENSMUSG00000008167	MGI:1915878	Fbxw9	27.9344	29.8049	0.937243	-0.0935047	0.895683	1		161.5	142.5	1.13333	0.180572	0.302685	0.495314		NA	NA		0	0	0	0	0	1	0
ENSMUSG00000008200	MGI:1860513	Fnbp4	56.1163	57.7677	0.971413	-0.041844	0.925435	1		44	45	0.977778	-0.0324215	1	1		NA	NA		0	0	0	0	0	1	0
ENSMUSG00000008206	MGI:1914510	Lass4	16.0959	31.1265	0.517111	-0.951453	0.0399861	0.296433		186	274.5	0.677596	-0.561504	3.94923e-05	0.000262782		0.437484	0.710965		0	0	0	0	0	0	1
ENSMUSG00000008301	MGI:1891839	Phax	32.951	42.2451	0.779995	-0.358464	0.355699	0.973685		305.5	316.5	0.965245	-0.0510331	0.688717	0.837757		NA	NA		0	0	0	0	0	1	0
ENSMUSG00000008305	MGI:104636	Tle1	58.0629	37.3579	1.55424	0.636205	0.0396082	0.295036		246.5	157	1.57006	0.650823	8.7804e-06	6.5716e-05		1	1		0	0	0	0	0	0	1
ENSMUSG00000008318	MGI:2443373	Relt	28.1002	31.583	0.889726	-0.168567	0.698883	1		113	94.5	1.19577	0.257937	0.23843	0.422127		NA	NA		0	0	0	0	0	1	0
ENSMUSG00000008333	MGI:104805	Snrpb2	24.8729	31.9149	0.77935	-0.359657	0.427043	1		432	493	0.876268	-0.190556	0.0484611	0.127212		NA	NA		0	0	0	0	0	1	0
ENSMUSG00000008348	MGI:98889	Ubc	499.755	412.928	1.21027	0.275332	0.00439901	0.055569		1471	977.5	1.50486	0.589629	1.95076e-23	5.75506e-22		0.00585358	0.0303389		0	0	0	0	0	0	1
ENSMUSG00000008373	MGI:1916238	Prpf31	77.2437	102.05	0.756917	-0.401792	0.0725417	0.43679		685.5	650	1.05462	0.0767169	0.338289	0.53604		NA	NA		0	0	0	0	0	1	0
ENSMUSG00000008384	MGI:1913438	Sertad1	69.528	69.0128	1.00746	0.0107292	1	1		860	956	0.899582	-0.152674	0.0257679	0.0759949		NA	NA		0	0	0	0	0	1	0
ENSMUSG00000008393	MGI:1196368	Carhsp1	147.54	104.762	1.40834	0.493992	0.00815072	0.0909713		1076.5	835	1.28922	0.3665	3.41634e-08	3.68561e-07		0.543798	0.806842		0	0	0	0	0	0	1
ENSMUSG00000008398	MGI:101762	Elk3	126.803	109.445	1.1586	0.212387	0.268427	0.867727		696.5	564	1.23493	0.304428	0.000198935	0.00114272		NA	NA		0	0	0	0	0	1	0
ENSMUSG00000008429	MGI:1915393	Herpud2	43.3113	34.2936	1.26296	0.336804	0.362032	0.97509		194	169.5	1.14454	0.194771	0.227952	0.409839		NA	NA		0	0	0	0	0	1	0
ENSMUSG00000008435	MGI:1918732	Rdh13	19.7366	15.8622	1.24426	0.315288	0.617719	1		171	111	1.54054	0.623437	0.000422898	0.0022207		NA	NA		0	0	0	0	0	1	0
ENSMUSG00000008450	MGI:1915301	Nutf2	58.1928	64.0422	0.908663	-0.138183	0.65096	1		17	28.5	0.596491	-0.745427	0.103805	0.227364		NA	NA		0	0	0	0	0	1	0
ENSMUSG00000008475	MGI:1915021	Arpc5	269.41	308.888	0.872193	-0.197281	0.104682	0.545855		2969.5	3234	0.918213	-0.1231	0.000839348	0.00411814		NA	NA		0	0	0	0	0	1	0
ENSMUSG00000008540	MGI:1913850	Mgst1	11.033	3.67662	3.00085	1.58537	0.118469	0.581704		39.5	35	1.12857	0.174498	0.644464	0.806911		NA	NA		0	0	0	0	0	1	0
ENSMUSG00000008575	MGI:103188	Nfib	18.0525	14.7393	1.22479	0.292529	0.728332	1		52	30.5	1.70492	0.769702	0.0275342	0.0801922		NA	NA		0	0	0	0	0	1	0
ENSMUSG00000008604	MGI:2150152	Ubqln4	102.896	97.1856	1.05875	0.082367	0.723771	1		566	549	1.03097	0.0439959	0.631843	0.797767		NA	NA		0	0	0	0	0	1	0
ENSMUSG00000008668	MGI:98146	Rps18	727.19	723.613	1.00494	0.00711426	0.958129	1		6111	6400.5	0.954769	-0.0667761	0.00977319	0.03424		NA	NA		0	0	0	0	0	1	0
ENSMUSG00000008683	MGI:2389091	Rps15a	460.714	460.144	1.00124	0.00178571	1	1		84.5	102	0.828431	-0.271546	0.24191	0.426383		NA	NA		0	0	0	0	0	1	0
ENSMUSG00000008730	MGI:1314873	Hipk1	102.622	97.49	1.05264	0.0740076	0.723771	1		250	340.5	0.734214	-0.445727	0.000208249	0.00119084		NA	NA		0	0	0	0	0	1	0
ENSMUSG00000008734	MGI:1927596	Gprc5b	18.6737	16.0501	1.16346	0.218424	0.735879	1		71	80	0.8875	-0.172181	0.515163	0.704777		NA	NA		0	0	0	0	0	1	0
ENSMUSG00000008763	MGI:104676	Man1a2	102.549	74.7858	1.37123	0.455474	0.0426943	0.309452		796	574	1.38676	0.471718	2.18397e-09	2.64046e-08		1	1		0	0	0	0	0	0	1
ENSMUSG00000008855	MGI:1333784	Hdac5	68.25	42.1046	1.62096	0.696851	0.016745	0.157292		190.5	189.5	1.00528	0.00759315	1	1		NA	NA		0	0	0	0	0	1	0
ENSMUSG00000008859	MGI:1927243	Rala	54.6936	63.6432	0.859379	-0.218633	0.463488	1		161	179.5	0.896936	-0.156923	0.329688	0.526725		NA	NA		0	0	0	0	0	1	0
ENSMUSG00000008892	MGI:106922	Vdac3	111.575	124.658	0.895046	-0.159966	0.435759	1		335	339	0.988201	-0.0171242	0.908016	0.977039		NA	NA		0	0	0	0	0	1	0
ENSMUSG00000008958	MGI:1202305	Vps72	27.4872	28.6588	0.959118	-0.0602204	0.893853	1		81.5	71	1.14789	0.198981	0.418921	0.618642		NA	NA		0	0	0	0	0	1	0
ENSMUSG00000008976	MGI:95610	Gabpa	36.3385	51.0216	0.712218	-0.489609	0.132902	0.620984		175.5	249	0.704819	-0.504675	0.000464802	0.0024102		NA	NA		0	0	0	0	0	1	0
ENSMUSG00000009013	MGI:1861457	Dynll1	231.857	227.353	1.01981	0.0283009	0.851918	1		702.5	651	1.07911	0.109841	0.165725	0.324753		NA	NA		0	0	0	0	0	1	0
ENSMUSG00000009030	MGI:1914716	Pdcl	9.42178	9.63054	0.978323	-0.0316169	1	1		30	29	1.03448	0.0489096	1	1		NA	NA		0	0	0	0	0	1	0
ENSMUSG00000009035	MGI:2445179	Tmem184b	231.773	129.954	1.78349	0.834707	9.16083e-08	3.97729e-06		2359	1720	1.37151	0.455767	1.37972e-23	4.12377e-22		0.0224816	0.0914862		1	0	0	0	0	0	0
ENSMUSG00000009073	MGI:97307	Nf2	47.1924	45.2951	1.04189	0.0591984	0.917041	1		201	192	1.04688	0.0660892	0.686599	0.836658		NA	NA		0	0	0	0	0	1	0
ENSMUSG00000009076	MGI:1914428	Zmat5	5.60607	6.22347	0.900795	-0.15073	1	1		57.5	93	0.61828	-0.693669	0.00548247	0.0210523		NA	NA		0	0	0	0	0	1	0
ENSMUSG00000009079	MGI:99960	Ewsr1	267.113	286.948	0.930879	-0.103335	0.419557	1		1137	1013.5	1.12185	0.165886	0.0085106	0.0304365		NA	NA		0	0	0	0	0	1	0
ENSMUSG00000009090	MGI:1096368	Ap1b1	84.2069	73.5576	1.14478	0.195065	0.474106	1		375	346	1.08382	0.116119	0.297048	0.489054		NA	NA		0	0	0	0	0	1	0
ENSMUSG00000009112	MGI:2136959	Bcl2l13	44.9228	51.2359	0.876782	-0.189709	0.610068	1		236	289.5	0.815199	-0.294776	0.0207499	0.0636675		NA	NA		0	0	0	0	0	1	0
ENSMUSG00000009207	MGI:1918115	Lnp	21.0848	23.5276	0.896173	-0.158151	0.765992	1		137	150.5	0.910299	-0.135588	0.443712	0.640352		NA	NA		0	0	0	0	0	1	0
ENSMUSG00000009291	MGI:2652132	Pttg1ip	196.881	163.889	1.20131	0.264609	0.092003	0.503545		2270	2230	1.01794	0.0256486	0.560991	0.739098		NA	NA		0	0	0	0	0	1	0
ENSMUSG00000009293	MGI:1343188	Ube2g2	96.5558	101.035	0.955667	-0.0654208	0.831238	1		264.5	255.5	1.03523	0.0499444	0.726011	0.864457		NA	NA		0	0	0	0	0	1	0
ENSMUSG00000009376	MGI:96969	Met	15.2994	18.4206	0.830562	-0.26784	0.728332	1		54	59.5	0.907563	-0.13993	0.639769	0.803546		NA	NA		0	0	0	0	0	1	0
ENSMUSG00000009418	MGI:2183683	Nav1	90.2605	59.1811	1.52516	0.608959	0.013712	0.134221		249	276	0.902174	-0.148523	0.256466	0.442159		NA	NA		0	0	0	0	0	1	0
ENSMUSG00000009470	MGI:2681523	Tnpo1	239.735	280.839	0.853639	-0.228302	0.0795998	0.460056		922.5	1028.5	0.896937	-0.156921	0.0174524	0.0553378		NA	NA		0	0	0	0	0	1	0
ENSMUSG00000009535	MGI:1915147	Rnmt	33.2633	41.7228	0.797245	-0.326906	0.355699	0.973685		135.5	161	0.841615	-0.248768	0.163624	0.321533		NA	NA		0	0	0	0	0	1	0
ENSMUSG00000009549	MGI:107169	Srp14	81.9752	96.5231	0.849281	-0.235686	0.295352	0.906807		393	450.5	0.872364	-0.196998	0.0496957	0.12956		NA	NA		0	0	0	0	0	1	0
ENSMUSG00000009555	MGI:1328368	Cdk9	109.045	114.676	0.950893	-0.0726446	0.738406	1		123	80	1.5375	0.620586	0.00310375	0.0129491		NA	NA		0	0	0	0	0	1	0
ENSMUSG00000009563	MGI:1353596	Tor2a	19.9438	14.5114	1.37436	0.458756	0.49956	1		43	42	1.02381	0.0339473	1	1		NA	NA		0	0	0	0	0	1	0
ENSMUSG00000009566	MGI:95576	Fpgs	68.5162	65.9094	1.03955	0.0559618	0.863415	1		76	79.5	0.955975	-0.0649554	0.810276	0.919287		NA	NA		0	0	0	0	0	1	0
ENSMUSG00000009569	MGI:3050795	Mkl2	34.2862	32.5458	1.05348	0.0751574	1	1		148	147.5	1.00339	0.00488222	1	1		NA	NA		0	0	0	0	0	1	0
ENSMUSG00000009575	MGI:109372	Cbx5	20.6659	25.6491	0.805718	-0.311652	0.560065	1		9.5	23	0.413043	-1.27563	0.035082	0.0984024		NA	NA		0	0	0	0	0	1	0
ENSMUSG00000009585	MGI:1933111	Apobec3	2.26454	15.1797	0.149182	-2.74486	0.00234985	0.0337382		18	111	0.162162	-2.62449	1.53969e-17	3.4571e-16		1	1		0	0	0	0	0	0	1
ENSMUSG00000009614	MGI:2183102	Sardh	19.8837	14.6064	1.3613	0.444987	0.49956	1		297.5	164.5	1.80851	0.854802	6.56438e-10	8.39283e-09		0.465774	0.741538		0	0	0	0	0	0	1
ENSMUSG00000009621	MGI:102718	Vav2	40.4537	46.8533	0.863414	-0.211876	0.520292	1		384	261.5	1.46845	0.554295	1.80461e-06	1.51621e-05		0.0204709	0.0862402		0	0	0	0	0	0	1
ENSMUSG00000009630	MGI:1321161	Ppp2cb	92.5885	97.4808	0.949813	-0.0742848	0.827779	1		183	172	1.06395	0.0894351	0.595658	0.768923		NA	NA		0	0	0	0	0	1	0
ENSMUSG00000009633	MGI:1316737	G0s2	1.21055	1.02274	1.18364	0.243229	1	1		6	29	0.206897	-2.27302	0.000116842	0.000713416		0.346847	0.616138		0	0	0	0	0	0	1
ENSMUSG00000009647	MGI:3026965	Ccdc109a	21.6186	34.3737	0.628928	-0.669033	0.140895	0.638561		308.5	412	0.748786	-0.417374	0.000142023	0.000847555		0.674703	0.88303		0	0	0	0	0	0	1
ENSMUSG00000009681	MGI:88141	Bcr	64.2265	62.3033	1.03087	0.0438597	0.92906	1		239	288.5	0.828423	-0.271561	0.0328716	0.0933512		NA	NA		0	0	0	0	0	1	0
ENSMUSG00000009687	MGI:1201785	Fxyd5	66.3075	53.4444	1.24068	0.311132	0.271248	0.872952		625	539.5	1.15848	0.212233	0.0138196	0.0456282		NA	NA		0	0	0	0	0	1	0
ENSMUSG00000009733	MGI:98509	Tcfcp2	13.2977	10.1672	1.3079	0.387253	0.677639	1		104	92.5	1.12432	0.169058	0.476267	0.669697		NA	NA		0	0	0	0	0	1	0
ENSMUSG00000009739	MGI:102935	Pou6f1	11.1204	8.5348	1.30295	0.381778	0.823803	1		50.5	39.5	1.27848	0.354431	0.29447	0.486318		NA	NA		0	0	0	0	0	1	0
ENSMUSG00000009741	MGI:104889	Ubp1	91.1296	64.5364	1.41206	0.497806	0.0449802	0.317626		497.5	345.5	1.43994	0.526011	1.87682e-07	1.81625e-06		0.929457	1		0	0	0	0	0	0	1
ENSMUSG00000009772	MGI:1921387	Nuak2	81.7996	75.206	1.08767	0.121246	0.632185	1		1692	1540	1.0987	0.135799	0.00789575	0.0285286		NA	NA		0	0	0	0	0	1	0
ENSMUSG00000009828	MGI:1934157	Ick	9.45405	13.1175	0.720719	-0.47249	0.523467	1		58.5	62.5	0.936	-0.0954196	0.786058	0.903392		NA	NA		0	0	0	0	0	1	0
ENSMUSG00000009863	MGI:1914930	Sdhb	89.7584	91.7957	0.977807	-0.0323783	0.940938	1		426	399.5	1.06633	0.0926579	0.384388	0.584966		NA	NA		0	0	0	0	0	1	0
ENSMUSG00000009894	MGI:1915076	Snap47	80.0611	74.1926	1.0791	0.109826	0.687149	1		135.5	181.5	0.746556	-0.421677	0.0115026	0.0392448		NA	NA		0	0	0	0	0	1	0
ENSMUSG00000009905	MGI:1918000	Kdsr	51.0208	47.8397	1.0665	0.0928777	0.840822	1		179.5	256	0.701172	-0.51216	0.000318086	0.00174005		NA	NA		0	0	0	0	0	1	0
ENSMUSG00000009907	MGI:1100499	Vps4b	49.563	50.2061	0.987191	-0.0185993	1	1		203	137.5	1.47636	0.562048	0.000510395	0.00262868		NA	NA		0	0	0	0	0	1	0
ENSMUSG00000010025	MGI:1353452	Aldh3a2	24.1416	17.9828	1.34248	0.424897	0.440799	1		182.5	161.5	1.13003	0.176362	0.281568	0.472441		NA	NA		0	0	0	0	0	1	0
ENSMUSG00000010045	MGI:1930765	Tmem115	84.6765	67.3489	1.25728	0.330307	0.167722	0.701394		335	301	1.11296	0.154398	0.190651	0.360126		NA	NA		0	0	0	0	0	1	0
ENSMUSG00000010047	MGI:1196334	Hyal2	44.2464	39.1535	1.13008	0.17642	0.660884	1		406	347	1.17003	0.226544	0.0344768	0.0971533		NA	NA		0	0	0	0	0	1	0
ENSMUSG00000010048	MGI:1316708	Ifrd2	34.6959	45.0085	0.770874	-0.375434	0.314307	0.925379		252	248.5	1.01408	0.0201779	0.928813	0.991343		NA	NA		0	0	0	0	0	1	0
ENSMUSG00000010054	MGI:1931086	Tusc2	11.7833	11.3606	1.03721	0.0527012	1	1		9	20	0.45	-1.152	0.0614283	0.152417		NA	NA		0	0	0	0	0	1	0
ENSMUSG00000010057	MGI:1914482	Nprl2	11.9349	6.71302	1.77788	0.830155	0.359283	0.973685		42	48.5	0.865979	-0.207595	0.529602	0.716206		NA	NA		0	0	0	0	0	1	0
ENSMUSG00000010067	MGI:1928386	Rassf1	240.527	192.617	1.24873	0.32046	0.023955	0.203718		718	578	1.24221	0.312914	0.000111281	0.000684462		1	1		0	0	0	0	0	0	1
ENSMUSG00000010095	MGI:96955	Slc3a2	260.531	283.507	0.918957	-0.12193	0.346008	0.960734		2446	2776.5	0.880965	-0.182843	4.93252e-06	3.84973e-05		0.652108	0.871068		0	0	0	0	0	0	1
ENSMUSG00000010097	MGI:1858330	Nxf1	95.3589	89.8651	1.06113	0.0856062	0.768786	1		556.5	439	1.26765	0.342161	0.00020623	0.00118164		NA	NA		0	0	0	0	0	1	0
ENSMUSG00000010205	MGI:1919016	Raver1	79.2275	74.5054	1.06338	0.0886574	0.809073	1		320	248.5	1.28773	0.364826	0.00330506	0.013695		NA	NA		0	0	0	0	0	1	0
ENSMUSG00000010277	MGI:1919753	2610507B11Rik	206.834	225.967	0.915328	-0.127639	0.387048	1		754.5	882.5	0.854958	-0.226075	0.00169311	0.00766736		NA	NA		0	0	0	0	0	1	0
ENSMUSG00000010290	MGI:2138299	AI597479	17.2053	13.8014	1.24663	0.318037	0.7201	1		101	77	1.31169	0.391425	0.084434	0.194801		NA	NA		0	0	0	0	0	1	0
ENSMUSG00000010307	MGI:1915143	Tmem86a	5.87304	2.15842	2.72099	1.44413	0.289062	0.897912		76.5	26	2.94231	1.55695	4.94548e-07	4.55844e-06		1	1		0	0	0	0	0	0	1
ENSMUSG00000010311	MGI:2151113	Optc	2.80746	8.65713	0.324294	-1.62462	0.145996	0.649078		69	106.5	0.647887	-0.626185	0.00514086	0.0198972		NA	NA		0	0	0	0	0	1	0
ENSMUSG00000010358	MGI:1917360	Ifi35	11.304	18.6586	0.605836	-0.723002	0.200488	0.766638		109	120	0.908333	-0.138706	0.508817	0.699676		NA	NA		0	0	0	0	0	1	0
ENSMUSG00000010362	MGI:1913849	Rdm1	4.05504	5.98573	0.677451	-0.561811	0.753906	1		67.5	105.5	0.63981	-0.644284	0.00488778	0.0190822		NA	NA		0	0	0	0	0	1	0
ENSMUSG00000010376	MGI:97301	Nedd8	117.559	119.209	0.986157	-0.0201107	1	1		405	283	1.4311	0.51712	3.75427e-06	3.0021e-05		0.0184045	0.078952		0	0	0	0	0	0	1
ENSMUSG00000010392	MGI:1858260	Gosr1	49.1152	46.2303	1.0624	0.0873301	0.837556	1		530	608.5	0.870994	-0.199265	0.0207827	0.0637465		NA	NA		0	0	0	0	0	1	0
ENSMUSG00000010406	MGI:1916086	Mrpl52	43.7441	56.1688	0.778796	-0.360682	0.271253	0.872952		314.5	264	1.19129	0.252522	0.0376244	0.104092		NA	NA		0	0	0	0	0	1	0
ENSMUSG00000010453	MGI:1918055	4632411B12Rik	100.584	107.161	0.938625	-0.0913793	0.728919	1		807	846.5	0.953337	-0.0689414	0.337585	0.535111		NA	NA		0	0	0	0	0	1	0
ENSMUSG00000010476	MGI:894289	Ebf3	9.03514	11.4252	0.790808	-0.3386	0.823803	1		6	20	0.3	-1.73697	0.00935531	0.0330682		NA	NA		0	0	0	0	0	1	0
ENSMUSG00000010517	MGI:109419	Faf1	65.4518	69.1051	0.947134	-0.0783601	0.795629	1		287	326	0.880368	-0.183821	0.124762	0.262603		NA	NA		0	0	0	0	0	1	0
ENSMUSG00000010554	MGI:1914743	Mettl16	22.369	27.3053	0.819217	-0.287682	0.568172	1		78.5	74	1.06081	0.0851674	0.746528	0.878004		NA	NA		0	0	0	0	0	1	0
ENSMUSG00000010607	MGI:1913518	Pigyl	10.9222	14.361	0.760546	-0.394893	0.690038	1		97	84	1.15476	0.207595	0.372465	0.573545		NA	NA		0	0	0	0	0	1	0
ENSMUSG00000010608	MGI:1914289	Rbm25	101.76	149.227	0.681914	-0.552337	0.0036057	0.0477637		268.5	369.5	0.726658	-0.460652	7.3839e-05	0.000469725		0.706206	0.896675		0	0	0	0	0	0	1
ENSMUSG00000010609	MGI:109284	Psen2	14.9448	9.00215	1.66014	0.731303	0.307456	0.91621		217	131.5	1.65019	0.722632	6.25755e-06	4.77754e-05		1	1		0	0	0	0	0	0	1
ENSMUSG00000010660	MGI:97614	Plcd1	65.9398	50.2911	1.31116	0.390846	0.163423	0.697836		250	238.5	1.04822	0.0679388	0.651158	0.813125		NA	NA		0	0	0	0	0	1	0
ENSMUSG00000010663	MGI:1923517	Fads1	97.7727	132.888	0.735755	-0.442704	0.0250721	0.210263		507	739	0.686062	-0.543589	5.28482e-11	7.58684e-10		0.662177	0.877631		0	0	0	0	0	0	1
ENSMUSG00000010721	MGI:1861746	Lmbr1	9.31137	6.07871	1.5318	0.615229	0.607239	1		42	18	2.33333	1.22239	0.00267044	0.0113543		NA	NA		0	0	0	0	0	1	0
ENSMUSG00000010751	MGI:1930270	Tnfrsf22	12.4043	15.305	0.810472	-0.303165	0.701108	1		35.5	13.5	2.62963	1.39486	0.00260217	0.0111055		NA	NA		0	0	0	0	0	1	0
ENSMUSG00000010755	MGI:1351477	Cars	134.04	138.184	0.970015	-0.0439203	0.855702	1		462.5	551.5	0.838622	-0.253908	0.00571549	0.0218002		NA	NA		0	0	0	0	0	1	0
ENSMUSG00000010830	MGI:2145953	Kdelr3	87.4969	65.5715	1.33437	0.416162	0.105592	0.546884		436.5	376.5	1.15936	0.213332	0.0385795	0.106219		NA	NA		0	0	0	0	0	1	0
ENSMUSG00000010911	MGI:1926788	Apip	14.0523	11.6713	1.204	0.267836	0.845019	1		110	79	1.39241	0.477579	0.0288283	0.0835607		NA	NA		0	0	0	0	0	1	0
ENSMUSG00000010914	MGI:1351627	Pdhx	22.6318	21.9608	1.03055	0.0434165	1	1		137.5	132	1.04167	0.0588937	0.760972	0.886833		NA	NA		0	0	0	0	0	1	0
ENSMUSG00000010936	MGI:2157980	Vac14	48.9002	49.8781	0.980396	-0.0285637	1	1		76.5	83	0.921687	-0.117652	0.692762	0.840237		NA	NA		0	0	0	0	0	1	0
ENSMUSG00000011096	MGI:1914855	Akt1s1	125.983	125.983	0.999999	-1.52247e-06	1	1		715	697	1.02582	0.0367846	0.650989	0.813125		NA	NA		0	0	0	0	0	1	0
ENSMUSG00000011114	MGI:1100877	Tbrg1	140.08	174.682	0.801917	-0.318475	0.0552328	0.365294		617.5	510	1.21078	0.275942	0.00143241	0.00661158		NA	NA		0	0	0	0	0	1	0
ENSMUSG00000011148	MGI:87947	Adssl1	4.72716	13.0129	0.363266	-1.4609	0.0962524	0.515277		22	104	0.211538	-2.24101	6.07227e-14	1.12054e-12		0.333101	0.601569		0	0	0	0	0	0	1
ENSMUSG00000011158	MGI:1919558	Brf1	39.0635	38.7071	1.00921	0.013222	1	1		143	146.5	0.976109	-0.0348855	0.860202	0.949352		NA	NA		0	0	0	0	0	1	0
ENSMUSG00000011179	MGI:97402	Odc1	320.034	514.235	0.622349	-0.684205	1.90952e-11	1.38616e-09		1015.5	991.5	1.02421	0.0345056	0.607773	0.77914		2.65003e-09	5.0046e-08		0	1	0	0	0	0	0
ENSMUSG00000011254	MGI:1913878	Thg1l	10.2823	14.4416	0.711992	-0.490068	0.541256	1		126	133	0.947368	-0.0780025	0.709358	0.851417		NA	NA		0	0	0	0	0	1	0
ENSMUSG00000011256	MGI:105377	Adam19	470.758	565.867	0.831923	-0.265478	0.00349135	0.0464524		5521	6259	0.88209	-0.181003	1.1016e-11	1.69631e-10		0.380855	0.65523		0	0	0	0	0	0	1
ENSMUSG00000011257	MGI:2385206	Pabpc4	287.537	359.734	0.799305	-0.323182	0.00524505	0.064056		321.5	339	0.948378	-0.0764665	0.533758	0.719464		NA	NA		0	0	0	0	0	1	0
ENSMUSG00000011267	MGI:1926956	Zfp296	1.818	1.81833	0.999816	-0.000264789	1	1		19	6	3.16667	1.66297	0.0146333	0.0478812		NA	NA		0	0	0	0	0	1	0
ENSMUSG00000011306	MGI:1917866	Sugp1	35.6808	38.261	0.932565	-0.100724	0.907561	1		61	67	0.910448	-0.135352	0.658701	0.819467		NA	NA		0	0	0	0	0	1	0
ENSMUSG00000011427	MGI:1923431	Zfp790	7.10197	7.38827	0.961249	-0.0570173	1	1		57.5	56	1.02679	0.0381351	0.925435	0.989243		NA	NA		0	0	0	0	0	1	0
ENSMUSG00000011658	MGI:1917550	Fuz	3.86172	4.95831	0.778839	-0.360603	1	1		52	98.5	0.527919	-0.921612	0.000162429	0.000952834		0.720704	0.90295		0	0	0	0	0	0	1
ENSMUSG00000011752	MGI:97552	Pgam1	638.267	801.949	0.795894	-0.329351	1.70964e-05	0.000483279		2613.5	2456	1.06413	0.0896726	0.0274489	0.080046		1.29073e-06	1.75262e-05		0	1	0	0	0	0	0
ENSMUSG00000011831	MGI:104736	Evi5	51.4072	51.071	1.00658	0.00946731	1	1		187.5	196	0.956633	-0.0639631	0.72098	0.859931		NA	NA		0	0	0	0	0	1	0
ENSMUSG00000011832	MGI:2442167	Evi5l	28.9603	14.3592	2.01684	1.0121	0.0315395	0.252887		79	81	0.975309	-0.0360693	0.93702	0.996047		NA	NA		0	0	0	0	0	1	0
ENSMUSG00000011837	MGI:1914861	Snapc2	40.9689	34.7057	1.18047	0.239356	0.566573	1		342	251.5	1.35984	0.443438	0.000254107	0.00142113		NA	NA		0	0	0	0	0	1	0
ENSMUSG00000011877	MGI:1927140	Git1	150.074	120.754	1.24281	0.313601	0.0887796	0.492111		462.5	397	1.16499	0.220314	0.026601	0.0781101		NA	NA		0	0	0	0	0	1	0
ENSMUSG00000011884	MGI:1929253	Gltp	44.6564	35.1003	1.27225	0.347382	0.314307	0.925379		444	370.5	1.19838	0.261086	0.0116214	0.0395745		NA	NA		0	0	0	0	0	1	0
ENSMUSG00000011958	MGI:109327	Bnip2	163.262	172.998	0.943721	-0.0835675	0.623499	1		652.5	584	1.11729	0.16001	0.0531417	0.136424		NA	NA		0	0	0	0	0	1	0
ENSMUSG00000011960	MGI:1328363	Ccnt1	53.1514	43.0183	1.23555	0.305157	0.358398	0.973685		261.5	206.5	1.26634	0.340669	0.012567	0.0423045		NA	NA		0	0	0	0	0	1	0
ENSMUSG00000012017	MGI:1858430	Scarf2	164.261	152.905	1.07427	0.103359	0.57442	1		736	813	0.905289	-0.14355	0.0534449	0.13679		NA	NA		0	0	0	0	0	1	0
ENSMUSG00000012076	MGI:1196337	Brms1l	23.1198	30.5546	0.756673	-0.402258	0.340891	0.958616		133.5	92.5	1.44324	0.529314	0.00779431	0.0282068		NA	NA		0	0	0	0	0	1	0
ENSMUSG00000012114	MGI:2137379	Med15	123.216	102.014	1.20784	0.272429	0.182297	0.732825		354	378.5	0.935271	-0.0965439	0.375381	0.576284		NA	NA		0	0	0	0	0	1	0
ENSMUSG00000012117	MGI:1914672	Dhdds	38.4928	31.3734	1.22693	0.295048	0.470369	1		122.5	141	0.868794	-0.202913	0.295419	0.48734		NA	NA		0	0	0	0	0	1	0
ENSMUSG00000012296	MGI:1921344	Tjap1	101.893	91.661	1.11162	0.15267	0.51828	1		961.5	1155	0.832468	-0.264534	2.97161e-05	0.000202007		0.0600067	0.189598		0	0	0	0	0	0	1
ENSMUSG00000012405	MGI:1913730	Rpl15	484.909	486.308	0.997124	-0.00415573	1	1		71	136	0.522059	-0.937716	7.35411e-06	5.55427e-05		4.51312e-05	0.000431108		0	0	0	0	1	0	0
ENSMUSG00000012422	MGI:1913324	Tmem167	17.3613	13.026	1.33282	0.414477	0.584665	1		120.5	140.5	0.857651	-0.221537	0.24041	0.424641		NA	NA		0	0	0	0	0	1	0
ENSMUSG00000012443	MGI:1098231	Kif11	40.7663	47.1571	0.864479	-0.210097	0.594288	1		373	308.5	1.20908	0.273905	0.0157863	0.051013		NA	NA		0	0	0	0	0	1	0
ENSMUSG00000012483	MGI:1915490	Rpa3	8.97089	11.6785	0.768156	-0.380529	0.663624	1		53	59	0.898305	-0.154723	0.6368	0.800809		NA	NA		0	0	0	0	0	1	0
ENSMUSG00000012535	MGI:1196412	Tnpo3	104.506	120.713	0.865741	-0.207992	0.318385	0.932385		257	267	0.962547	-0.0550714	0.694235	0.840905		NA	NA		0	0	0	0	0	1	0
ENSMUSG00000012609	MGI:2443657	Ttll5	17.113	12.5384	1.36484	0.448731	0.584665	1		22	19	1.15789	0.211504	0.755229	0.884009		NA	NA		0	0	0	0	0	1	0
ENSMUSG00000012640	MGI:1917180	Zfp715	6.68756	3.86726	1.72928	0.790168	0.548828	1		47.5	48	0.989583	-0.0151069	1	1		NA	NA		0	0	0	0	0	1	0
ENSMUSG00000012848	MGI:1097682	Rps5	857.116	813.737	1.05331	0.0749287	0.304207	0.915243		8.5	12.5	0.68	-0.556393	0.523467	0.710954		NA	NA		0	0	0	0	0	1	0
ENSMUSG00000012889	MGI:2685352	Podnl1	5.33012	15.142	0.352009	-1.50632	0.0413895	0.302207		47	126	0.373016	-1.42269	1.58132e-09	1.94015e-08		1	1		0	0	0	0	0	0	1
ENSMUSG00000013033	MGI:1929461	Lphn1	94.7342	77.7179	1.21895	0.285639	0.223705	0.801637		141	102.5	1.37561	0.460071	0.017671	0.0558754		NA	NA		0	0	0	0	0	1	0
ENSMUSG00000013076	MGI:1922973	Amotl1	102.019	76.0995	1.3406	0.422884	0.0606494	0.388653		721	601	1.19967	0.262634	0.001057	0.00505807		NA	NA		0	0	0	0	0	1	0
ENSMUSG00000013089	MGI:1096867	Etv5	46.8885	38.9076	1.20512	0.269181	0.450548	1		390.5	371.5	1.05114	0.0719603	0.514658	0.704341		NA	NA		0	0	0	0	0	1	0
ENSMUSG00000013150	MGI:1917825	Gfod2	6.32884	6.21632	1.0181	0.0258791	1	1		28	22	1.27273	0.347923	0.479888	0.672714		NA	NA		0	0	0	0	0	1	0
ENSMUSG00000013155	MGI:2142593	E130303B06Rik	9.01228	11.3783	0.792056	-0.336326	0.823803	1		19	16.5	1.15152	0.203533	0.867939	0.953396		NA	NA		0	0	0	0	0	1	0
ENSMUSG00000013160	MGI:1201778	Atp6v0d1	124.218	104.485	1.18886	0.249577	0.208185	0.78396		245	291.5	0.84048	-0.250714	0.0470384	0.124003		NA	NA		0	0	0	0	0	1	0
ENSMUSG00000013236	MGI:97815	Ptprs	150.312	105.722	1.42177	0.50769	0.00708127	0.0812674		1131	1061	1.06598	0.0921743	0.140527	0.28629		NA	NA		0	0	0	0	0	1	0
ENSMUSG00000013275	MGI:2444823	Slc41a1	39.496	42.0802	0.938589	-0.091434	0.824313	1		564.5	510	1.10686	0.146476	0.0995163	0.220138		NA	NA		0	0	0	0	0	1	0
ENSMUSG00000013367	MGI:2686277	Iglon5	11.019	4.04729	2.72255	1.44496	0.118469	0.581704		16.5	10	1.65	0.722466	0.247789	0.432728		NA	NA		0	0	0	0	0	1	0
ENSMUSG00000013415	MGI:1890357	Igf2bp1	69.5562	68.8674	1.01	0.0143583	1	1		309.5	317.5	0.974803	-0.0368172	0.780018	0.898829		NA	NA		0	0	0	0	0	1	0
ENSMUSG00000013419	MGI:2670992	Zfp651	59.6058	43.2156	1.37927	0.463901	0.114468	0.570706		431	428.5	1.00583	0.00839266	0.9728	1		NA	NA		0	0	0	0	0	1	0
ENSMUSG00000013465	MGI:1931035	Cobra1	65.9672	79.6348	0.828371	-0.271651	0.281937	0.889606		298.5	328.5	0.908676	-0.138162	0.247159	0.432374		NA	NA		0	0	0	0	0	1	0
ENSMUSG00000013495	MGI:1919642	Tmem175	14.4067	11.4442	1.25886	0.33212	0.690038	1		84	66.5	1.26316	0.337035	0.192726	0.362684		NA	NA		0	0	0	0	0	1	0
ENSMUSG00000013539	MGI:101825	D16H22S680E	12.8141	9.65175	1.32765	0.40887	0.677639	1		171	173	0.988439	-0.0167757	0.957012	1		NA	NA		0	0	0	0	0	1	0
ENSMUSG00000013593	MGI:2385112	Ndufs2	148.932	170.145	0.875326	-0.192108	0.262774	0.864612		197	135.5	1.45387	0.539903	0.000980205	0.00473281		NA	NA		0	0	0	0	0	1	0
ENSMUSG00000013622	MGI:1918918	0610007C21Rik	28.0904	13.5096	2.07929	1.05609	0.0435585	0.310598		56.5	22	2.56818	1.36075	0.000102596	0.000635804		0.538146	0.801608		0	0	0	0	0	0	1
ENSMUSG00000013629	MGI:1916969	Cad	190.689	263.67	0.723211	-0.467511	0.000719875	0.0124422		1196	1090	1.09725	0.133889	0.0280632	0.0814986		NA	NA		0	0	0	0	0	1	0
ENSMUSG00000013646	MGI:1933124	Sh3bp5l	43.3673	50.2914	0.86232	-0.213705	0.53406	1		45	49	0.918367	-0.122857	0.757189	0.884671		NA	NA		0	0	0	0	0	1	0
ENSMUSG00000013662	MGI:1915229	Atad1	66.2785	68.5924	0.966266	-0.049507	0.863415	1		519.5	576.5	0.901127	-0.150197	0.090835	0.205472		NA	NA		0	0	0	0	0	1	0
ENSMUSG00000013663	MGI:109583	Pten	74.678	69.426	1.07565	0.105208	0.67707	1		56	33	1.69697	0.762961	0.0191866	0.0598171		NA	NA		0	0	0	0	0	1	0
ENSMUSG00000013698	MGI:104799	Pea15a	310.527	337.959	0.918829	-0.122132	0.307447	0.91621		1544.5	1830.5	0.843759	-0.245098	9.20795e-07	8.15741e-06		0.322876	0.592373		0	0	0	0	0	0	1
ENSMUSG00000013701	MGI:1858317	Timm23	114.502	138.556	0.826391	-0.275103	0.148835	0.656488		191	192.5	0.992208	-0.0112858	0.95931	1		NA	NA		0	0	0	0	0	1	0
ENSMUSG00000013736	MGI:1917297	Trnt1	23.4923	25.9955	0.903705	-0.146076	0.77545	1		91	68.5	1.32847	0.409763	0.0965694	0.215397		NA	NA		0	0	0	0	0	1	0
ENSMUSG00000013787	MGI:2148922	Ehmt2	183.661	173.7	1.05735	0.0804473	0.634375	1		391.5	367.5	1.06531	0.0912681	0.404129	0.605032		NA	NA		0	0	0	0	0	1	0
ENSMUSG00000013833	MGI:2158394	Med16	58.2482	71.8899	0.810242	-0.303576	0.254125	0.851813		574.5	747	0.769076	-0.378801	2.48499e-06	2.04451e-05		0.853054	0.970713		0	0	0	0	0	0	1
ENSMUSG00000013846	MGI:98304	St3gal1	81.0635	31.9283	2.53893	1.34422	4.54704e-06	0.000147357		437.5	272	1.60846	0.685676	4.97073e-10	6.45043e-09		0.0460241	0.158196		1	0	0	0	0	0	0
ENSMUSG00000013858	MGI:2177957	ORF61	198.403	188.098	1.05478	0.0769481	0.646946	1		1277.5	1349.5	0.946647	-0.0791017	0.166044	0.325082		NA	NA		0	0	0	0	0	1	0
ENSMUSG00000013878	MGI:1924983	Rnf170	11.6312	7.92047	1.4685	0.55434	0.503445	1		41	28	1.46429	0.550197	0.148032	0.297304		NA	NA		0	0	0	0	0	1	0
ENSMUSG00000013921	MGI:1923936	Clip3	89.3018	60.9619	1.46488	0.55078	0.0271526	0.225419		399	393.5	1.01398	0.0200251	0.887057	0.965541		NA	NA		0	0	0	0	0	1	0
ENSMUSG00000013973	MGI:1333874	Dedd	25.8494	22.1833	1.16527	0.220659	0.665466	1		109	93.5	1.16578	0.22129	0.325809	0.522073		NA	NA		0	0	0	0	0	1	0
ENSMUSG00000013997	MGI:1350916	Nit1	12.1333	10.4215	1.16426	0.219413	0.831812	1		41	38.5	1.06494	0.0907655	0.911072	0.978207		NA	NA		0	0	0	0	0	1	0
ENSMUSG00000014039	MGI:1930121	Prdm15	20.2933	18.2899	1.10954	0.149957	0.871415	1		13.5	18.5	0.72973	-0.454566	0.48685	0.67934		NA	NA		0	0	0	0	0	1	0
ENSMUSG00000014077	MGI:1927185	1500003O03Rik	166.278	145.822	1.14028	0.189386	0.282058	0.889606		586	426.5	1.37397	0.458355	6.55932e-07	5.92027e-06		0.15106	0.362377		0	0	0	0	0	0	1
ENSMUSG00000014158	MGI:1926945	Trpv4	6.89041	7.63217	0.902811	-0.147503	1	1		86	252	0.34127	-1.55102	4.81463e-20	1.23287e-18		0.0775816	0.228026		0	0	0	0	0	0	1
ENSMUSG00000014177	MGI:1914760	Fam18b	21.4535	19.7412	1.08673	0.119999	1	1		255	272.5	0.93578	-0.095759	0.459435	0.65415		NA	NA		0	0	0	0	0	1	0
ENSMUSG00000014195	MGI:1928373	Dnajc7	75.3839	86.7436	0.869043	-0.202501	0.387519	1		217.5	218	0.997706	-0.00331273	1	1		NA	NA		0	0	0	0	0	1	0
ENSMUSG00000014198	MGI:3608347	Zfp385c	21.8861	15.8044	1.38481	0.469687	0.417692	1		292.5	243	1.2037	0.26748	0.0342068	0.0965415		NA	NA		0	0	0	0	0	1	0
ENSMUSG00000014226	MGI:1270839	Cacybp	72.2981	114.98	0.628791	-0.669349	0.00204857	0.0301765		30	42	0.714286	-0.485427	0.194505	0.365414		NA	NA		0	0	0	0	0	1	0
ENSMUSG00000014232	MGI:1924029	Cluap1	7.89376	12.0398	0.65564	-0.609024	0.503445	1		26.5	15	1.76667	0.82103	0.0884295	0.201531		NA	NA		0	0	0	0	0	1	0
ENSMUSG00000014243	MGI:1916997	Zswim7	5.454	7.79223	0.699928	-0.514721	0.581055	1		32	42	0.761905	-0.392317	0.295413	0.48734		NA	NA		0	0	0	0	0	1	0
ENSMUSG00000014245	MGI:2681271	Pigl	6.01585	6.59883	0.911654	-0.133441	1	1		94.5	82	1.15244	0.20469	0.367114	0.56837		NA	NA		0	0	0	0	0	1	0
ENSMUSG00000014303	MGI:1932535	Glis2	77.9188	80.1806	0.971791	-0.0412819	0.936624	1		506	416	1.21635	0.282554	0.00335621	0.0138565		NA	NA		0	0	0	0	0	1	0
ENSMUSG00000014313	MGI:104614	Cox6c	88.1154	90.0197	0.978845	-0.0308476	0.94028	1		318.5	328	0.971037	-0.0424024	0.75316	0.882924		NA	NA		0	0	0	0	0	1	0
ENSMUSG00000014329	MGI:1933388	Bicc1	29.4487	39.0004	0.755087	-0.405285	0.27499	0.880163		269	325.5	0.826421	-0.275051	0.02161	0.0656877		NA	NA		0	0	0	0	0	1	0
ENSMUSG00000014349	MGI:1343160	Ube2z	203.464	206.076	0.987326	-0.0184019	0.921239	1		691	713	0.969144	-0.0452164	0.575189	0.751221		NA	NA		0	0	0	0	0	1	0
ENSMUSG00000014353	MGI:1919727	Tmem87b	32.8225	34.0265	0.964615	-0.0519752	1	1		229	256	0.894531	-0.160796	0.23773	0.421215		NA	NA		0	0	0	0	0	1	0
ENSMUSG00000014355	MGI:103097	Anapc1	184.315	169.628	1.08659	0.119806	0.489656	1		1190	1126.5	1.05637	0.0791143	0.197722	0.369792		NA	NA		0	0	0	0	0	1	0
ENSMUSG00000014361	MGI:96965	Mertk	3.24011	2.40677	1.34625	0.428942	1	1		11	12	0.916667	-0.125531	1	1		NA	NA		0	0	0	0	0	1	0
ENSMUSG00000014402	MGI:106581	Tsg101	88.3864	81.1466	1.08922	0.123294	0.644542	1		260	287	0.905923	-0.142539	0.266259	0.45411		NA	NA		0	0	0	0	0	1	0
ENSMUSG00000014418	MGI:2180307	Hps5	31.202	28.5631	1.09239	0.127485	0.897422	1		332.5	384	0.865885	-0.207752	0.0617865	0.153139		NA	NA		0	0	0	0	0	1	0
ENSMUSG00000014426	MGI:1346875	Map3k4	66.515	60.4105	1.10105	0.138881	0.594615	1		283.5	374.5	0.757009	-0.401617	0.000446522	0.00232733		NA	NA		0	0	0	0	0	1	0
ENSMUSG00000014496	MGI:2145661	Ankrd28	66.118	55.2968	1.19569	0.257847	0.363363	0.976936		50	37.5	1.33333	0.415037	0.240793	0.425154		NA	NA		0	0	0	0	0	1	0
ENSMUSG00000014498	MGI:2444029	Ankrd52	296.37	262.387	1.12952	0.175706	0.162354	0.695888		514	497.5	1.03317	0.0470718	0.63729	0.801316		NA	NA		0	0	0	0	0	1	0
ENSMUSG00000014503	MGI:1858231	Pkd2l2	10.8531	6.8166	1.59216	0.67099	0.480682	1		34.5	35	0.985714	-0.0207586	1	1		NA	NA		0	0	0	0	0	1	0
ENSMUSG00000014504	MGI:1913634	Srp19	33.9954	37.2249	0.913244	-0.130928	0.812589	1		59.5	70	0.85	-0.234465	0.430021	0.628015		NA	NA		0	0	0	0	0	1	0
ENSMUSG00000014547	MGI:2442811	Wdfy2	7.57124	7.68372	0.985361	-0.021276	1	1		71	47.5	1.49474	0.579892	0.0432683	0.11609		NA	NA		0	0	0	0	0	1	0
ENSMUSG00000014550	MGI:1925537	Zfyve20	58.2761	38.407	1.51733	0.601536	0.0519105	0.351519		583.5	437	1.33524	0.417099	4.72444e-06	3.70318e-05		0.589956	0.833469		0	0	0	0	0	0	1
ENSMUSG00000014551	MGI:1928140	Mrps25	25.6283	23.0287	1.11289	0.154307	0.77545	1		307.5	238.5	1.28931	0.366597	0.00360517	0.0147068		NA	NA		0	0	0	0	0	1	0
ENSMUSG00000014554	MGI:1351602	Dguok	7.23089	4.6229	1.56415	0.645374	0.774414	1		41	30	1.36667	0.450661	0.235098	0.417768		NA	NA		0	0	0	0	0	1	0
ENSMUSG00000014601	MGI:2443884	Fam40a	81.6433	80.1993	1.018	0.0257445	0.937409	1		416	400.5	1.0387	0.0547813	0.624304	0.792309		NA	NA		0	0	0	0	0	1	0
ENSMUSG00000014602	MGI:108391	Kif1a	180.389	97.2724	1.85447	0.891006	6.95758e-07	2.61963e-05		934	773	1.20828	0.272954	0.000106511	0.000658274		0.00137342	0.00895445		1	0	0	0	0	0	0
ENSMUSG00000014606	MGI:1915113	Slc25a11	65.4331	57.5758	1.13647	0.184557	0.588688	1		192.5	159	1.21069	0.275832	0.0784452	0.184175		NA	NA		0	0	0	0	0	1	0
ENSMUSG00000014633	MGI:1913781	2310061C15Rik	7.19414	9.25888	0.776999	-0.364016	0.803619	1		269.5	209.5	1.2864	0.363335	0.00701971	0.0259707		NA	NA		0	0	0	0	0	1	0
ENSMUSG00000014668	MGI:2444898	Chfr	43.4453	44.7725	0.970356	-0.0434144	0.915187	1		379.5	336	1.12946	0.175639	0.107993	0.234675		NA	NA		0	0	0	0	0	1	0
ENSMUSG00000014748	MGI:1096575	Tex261	115.166	117.618	0.979153	-0.0303936	0.895793	1		588.5	530.5	1.10933	0.14969	0.0884854	0.201608		NA	NA		0	0	0	0	0	1	0
ENSMUSG00000014763	MGI:1914794	Fam120b	35.7032	23.0445	1.54931	0.63163	0.117477	0.578713		246.5	162.5	1.51692	0.601148	3.91495e-05	0.000260882		1	1		0	0	0	0	0	0	1
ENSMUSG00000014767	MGI:101838	Tbp	16.8966	17.1083	0.987626	-0.0179629	1	1		69	45	1.53333	0.616671	0.0307763	0.0885596		NA	NA		0	0	0	0	0	1	0
ENSMUSG00000014769	MGI:104884	Psmb1	125.673	153.605	0.818159	-0.289547	0.106456	0.550731		1030	1135.5	0.907089	-0.140683	0.0240416	0.0719039		NA	NA		0	0	0	0	0	1	0
ENSMUSG00000014771	MGI:104643	Pdcd2	20.4222	21.0631	0.969572	-0.0445797	1	1		11	16	0.6875	-0.540568	0.442068	0.63926		NA	NA		0	0	0	0	0	1	0
ENSMUSG00000014776	MGI:1925938	Nol3	1.31633	1.31819	0.99859	-0.00203539	1	1		33.5	21	1.59524	0.673772	0.104789	0.229296		NA	NA		0	0	0	0	0	1	0
ENSMUSG00000014778	MGI:2679008	Fhod1	78.3899	110.303	0.710679	-0.492731	0.0235087	0.201054		721.5	688.5	1.04793	0.0675427	0.39428	0.59478		NA	NA		0	0	0	0	0	1	0
ENSMUSG00000014786	MGI:2685542	Slc9a5	35.7177	37.0686	0.963559	-0.0535557	1	1		200.5	153.5	1.30619	0.385364	0.0145139	0.0475574		NA	NA		0	0	0	0	0	1	0
ENSMUSG00000014850	MGI:109519	Msh3	6.25056	4.86287	1.28536	0.362177	1	1		27.5	10	2.75	1.45943	0.00509764	0.0197577		NA	NA		0	0	0	0	0	1	0
ENSMUSG00000014856	MGI:1913570	Tmem208	30.0786	27.9665	1.07552	0.105034	0.895683	1		12	15	0.8	-0.321928	0.701108	0.84541		NA	NA		0	0	0	0	0	1	0
ENSMUSG00000014859	MGI:103012	E2f4	96.9714	90.7762	1.06825	0.0952452	0.715469	1		507.5	379.5	1.33729	0.419308	1.96566e-05	0.000137732		0.169282	0.393952		0	0	0	0	0	0	1
ENSMUSG00000014867	MGI:98445	Surf4	487.869	454.73	1.07288	0.101482	0.297379	0.90792		2089	1963	1.06419	0.0897523	0.0495514	0.129325		NA	NA		0	0	0	0	0	1	0
ENSMUSG00000014873	MGI:98444	Surf2	27.7595	23.192	1.19694	0.259354	0.575849	1		226	187.5	1.20533	0.269432	0.0688662	0.166344		NA	NA		0	0	0	0	0	1	0
ENSMUSG00000014905	MGI:1351618	Dnajb9	15.7548	13.9027	1.13322	0.180424	0.855536	1		22	20	1.1	0.137504	0.877614	0.958545		NA	NA		0	0	0	0	0	1	0
ENSMUSG00000014907	MGI:2682306	Naf1	23.7504	23.259	1.02113	0.0301617	1	1		143	124.5	1.14859	0.199869	0.299054	0.491203		NA	NA		0	0	0	0	0	1	0
ENSMUSG00000014932	MGI:99147	Yes1	15.9578	14.9053	1.07062	0.0984418	1	1		35	24	1.45833	0.544321	0.192526	0.362468		NA	NA		0	0	0	0	0	1	0
ENSMUSG00000014956	MGI:104871	Ppp1cb	83.7974	61.9459	1.35275	0.435896	0.0818617	0.467472		347.5	197.5	1.75949	0.81516	1.39636e-10	1.91995e-09		0.178776	0.408525		0	0	0	0	0	0	1
ENSMUSG00000014959	MGI:2135962	Gorasp2	222.913	208.575	1.06874	0.0959149	0.531716	1		650	642	1.01246	0.0178664	0.845602	0.942706		NA	NA		0	0	0	0	0	1	0
ENSMUSG00000014980	MGI:1913887	Tsen15	13.7529	19.5814	0.702344	-0.50975	0.391528	1		41	63	0.650794	-0.619728	0.0389579	0.106872		NA	NA		0	0	0	0	0	1	0
ENSMUSG00000015002	MGI:1923990	Efr3a	88.1875	65.7681	1.34089	0.423187	0.0902767	0.496844		261	281	0.928826	-0.10652	0.414456	0.615038		NA	NA		0	0	0	0	0	1	0
ENSMUSG00000015023	MGI:99526	Ddx19a	45.4754	53.4541	0.850737	-0.233214	0.479692	1		139.5	203.5	0.685504	-0.544764	0.000660407	0.00331695		NA	NA		0	0	0	0	0	1	0
ENSMUSG00000015053	MGI:95662	Gata2	24.5875	35.9884	0.683208	-0.549604	0.200031	0.766638		25.5	24.5	1.04082	0.0577155	1	1		NA	NA		0	0	0	0	0	1	0
ENSMUSG00000015087	MGI:2442633	B230208H17Rik	75.8948	81.7488	0.928391	-0.107196	0.690925	1		300.5	313	0.960064	-0.0587977	0.657133	0.818339		NA	NA		0	0	0	0	0	1	0
ENSMUSG00000015092	MGI:1891227	Edf1	96.423	100.687	0.957648	-0.0624329	0.775739	1		426.5	401	1.06359	0.0889435	0.384963	0.585277		NA	NA		0	0	0	0	0	1	0
ENSMUSG00000015094	MGI:1099802	Npdc1	68.2115	73.2577	0.931118	-0.102964	0.736356	1		508	487	1.04312	0.0609067	0.526074	0.712796		NA	NA		0	0	0	0	0	1	0
ENSMUSG00000015095	MGI:1354731	Fbxw5	49.0797	40.1097	1.22364	0.291176	0.39657	1		217	180	1.20556	0.269698	0.0706612	0.16987		NA	NA		0	0	0	0	0	1	0
ENSMUSG00000015112	MGI:1354721	Slc25a13	15.9762	30.4631	0.524445	-0.931137	0.054076	0.358811		204	304	0.671053	-0.575502	1.05404e-05	7.71776e-05		0.531335	0.795791		0	0	0	0	0	0	1
ENSMUSG00000015126	MGI:1915577	0610007P22Rik	33.2506	37.0612	0.897183	-0.156526	0.720203	1		428.5	390.5	1.09731	0.133973	0.196293	0.367965		NA	NA		0	0	0	0	0	1	0
ENSMUSG00000015127	MGI:1921404	Unkl	23.0919	23.5293	0.981409	-0.0270734	1	1		24	43	0.55814	-0.841302	0.02712	0.0792391		NA	NA		0	0	0	0	0	1	0
ENSMUSG00000015133	MGI:2142227	Lrrk1	153.741	102.103	1.50574	0.590477	0.00138797	0.0218653		1751.5	1098.5	1.59445	0.673056	1.39923e-34	5.79792e-33		0.688123	0.887456		0	0	0	0	0	0	1
ENSMUSG00000015134	MGI:1861722	Aldh1a3	24.7703	16.6809	1.48495	0.570414	0.279956	0.888514		185.5	191.5	0.968668	-0.0459252	0.797087	0.909417		NA	NA		0	0	0	0	0	1	0
ENSMUSG00000015143	MGI:2137706	Actn1	1944.72	1858.96	1.04613	0.0650686	0.168146	0.701394		12127	12185.5	0.995199	-0.00694275	0.709915	0.851736		NA	NA		0	0	0	0	0	1	0
ENSMUSG00000015149	MGI:1927664	Sirt2	68.7602	50.2773	1.36762	0.451665	0.0985236	0.523024		272	248	1.09677	0.133267	0.313157	0.5076		NA	NA		0	0	0	0	0	1	0
ENSMUSG00000015165	MGI:104816	Hnrnpl	214.232	273.088	0.784479	-0.350193	0.00851589	0.0940063		496.5	546.5	0.908509	-0.138428	0.12935	0.269152		NA	NA		0	0	0	0	0	1	0
ENSMUSG00000015176	MGI:1918019	Nolc1	143.863	171.521	0.838748	-0.253691	0.128664	0.611574		1449.5	1090	1.32982	0.411227	9.68229e-13	1.61655e-11		0.000116952	0.0010229		0	0	0	0	0	0	1
ENSMUSG00000015189	MGI:2384865	Casd1	14.5123	16.7401	0.866917	-0.206035	0.86005	1		62	79	0.78481	-0.349584	0.17763	0.340971		NA	NA		0	0	0	0	0	1	0
ENSMUSG00000015202	MGI:2674130	Cnksr3	6.94568	7.66867	0.905722	-0.14286	1	1		27	58.5	0.461538	-1.11548	0.00073171	0.00364297		NA	NA		0	0	0	0	0	1	0
ENSMUSG00000015222	MGI:97175	Mtap2	5.16893	11.3709	0.454574	-1.13741	0.210114	0.78396		12	27.5	0.436364	-1.1964	0.016589	0.0532296		NA	NA		0	0	0	0	0	1	0
ENSMUSG00000015243	MGI:99607	Abca1	14.4663	9.69491	1.49215	0.577394	0.541256	1		21	14	1.5	0.584963	0.310505	0.504017		NA	NA		0	0	0	0	0	1	0
ENSMUSG00000015247	MGI:1913786	Nipsnap3b	21.4487	18.1301	1.18305	0.242507	0.749259	1		131.5	93	1.41398	0.49976	0.0111339	0.0381998		NA	NA		0	0	0	0	0	1	0
ENSMUSG00000015305	MGI:1917347	Sash1	148.815	104.829	1.4196	0.505487	0.00685774	0.0794727		1204.5	1194	1.00879	0.0126316	0.838229	0.937697		NA	NA		0	0	0	0	0	1	0
ENSMUSG00000015312	MGI:107776	Gadd45b	74.0398	71.1069	1.04125	0.0583118	0.868159	1		680.5	522.5	1.30239	0.381164	5.87605e-06	4.50893e-05		0.215786	0.468343		0	0	0	0	0	0	1
ENSMUSG00000015337	MGI:1261433	Endog	3.5486	5.78818	0.613077	-0.705861	0.753906	1		55	58.5	0.940171	-0.089005	0.778876	0.89865		NA	NA		0	0	0	0	0	1	0
ENSMUSG00000015341	MGI:1931029	Golga7	74.1354	58.4937	1.26741	0.34188	0.191499	0.752886		383	226	1.69469	0.761022	2.07121e-10	2.80553e-09		0.166687	0.389015		0	0	0	0	0	0	1
ENSMUSG00000015354	MGI:1923727	Pcolce2	49.0616	44.1419	1.11145	0.152445	0.678532	1		281	272	1.03309	0.0469635	0.733744	0.869761		NA	NA		0	0	0	0	0	1	0
ENSMUSG00000015357	MGI:1346017	Clpx	28.072	28.4918	0.985265	-0.0214157	1	1		144	147	0.979592	-0.0297473	0.906695	0.976309		NA	NA		0	0	0	0	0	1	0
ENSMUSG00000015377	MGI:1916690	Fam116b	7.18965	5.70212	1.26087	0.334423	1	1		22	15.5	1.41935	0.505235	0.417692	0.61782		NA	NA		0	0	0	0	0	1	0
ENSMUSG00000015461	MGI:105121	Atf6b	66.468	59.2459	1.1219	0.165944	0.591684	1		97	71.5	1.35664	0.440042	0.0645508	0.158482		NA	NA		0	0	0	0	0	1	0
ENSMUSG00000015468	MGI:107471	Notch4	3.93074	28.4383	0.13822	-2.85496	1.93012e-05	0.000538889		5.5	27	0.203704	-2.29546	0.000324063	0.00176368		0.733016	0.909627		0	0	0	0	0	0	1
ENSMUSG00000015478	MGI:1860076	Rnf5	27.239	18.8137	1.44783	0.533889	0.301996	0.910099		34	32	1.0625	0.0874628	0.902159	0.973609		NA	NA		0	0	0	0	0	1	0
ENSMUSG00000015488	MGI:1924317	5930434B04Rik	31.1654	31.4441	0.991135	-0.012847	1	1		289.5	279.5	1.03578	0.0507151	0.706232	0.849537		NA	NA		0	0	0	0	0	1	0
ENSMUSG00000015501	MGI:1338076	Hivep2	40.5498	41.7199	0.971956	-0.0410378	1	1		115.5	160.5	0.719626	-0.47468	0.00808477	0.0290834		NA	NA		0	0	0	0	0	1	0
ENSMUSG00000015522	MGI:88071	Arnt	42.1841	45.1733	0.933828	-0.0987715	0.830373	1		175.5	250	0.702	-0.510457	0.000392747	0.00208763		NA	NA		0	0	0	0	0	1	0
ENSMUSG00000015533	MGI:96600	Itga2	6.98693	27.8738	0.250663	-1.99618	0.00050826	0.0092424		67	650.5	0.102998	-3.27932	4.22869e-121	6.76294e-119		0.0713313	0.212314		0	0	0	0	0	0	1
ENSMUSG00000015536	MGI:1336894	Mocs2	31.6484	34.3306	0.921872	-0.117362	0.902159	1		402.5	504.5	0.79782	-0.325865	0.00079375	0.00391761		NA	NA		0	0	0	0	0	1	0
ENSMUSG00000015542	MGI:1913426	Nat9	6.5359	8.44552	0.77389	-0.3698	1	1		123	121	1.01653	0.0236513	0.948973	1		NA	NA		0	0	0	0	0	1	0
ENSMUSG00000015568	MGI:96820	Lpl	22.4342	28.5293	0.786357	-0.346743	0.401062	1		28	50	0.56	-0.836501	0.0168531	0.0538118		NA	NA		0	0	0	0	0	1	0
ENSMUSG00000015575	MGI:1328318	Atp6v0e	99.1799	68.4535	1.44887	0.534923	0.0199861	0.17885		30.5	28	1.08929	0.123382	0.794844	0.907789		NA	NA		0	0	0	0	0	1	0
ENSMUSG00000015597	MGI:1889348	Zfp318	30.1059	30.0399	1.0022	0.0031682	1	1		49	45.5	1.07692	0.106915	0.837556	0.937175		NA	NA		0	0	0	0	0	1	0
ENSMUSG00000015605	MGI:106658	Srf	254.586	240.252	1.05966	0.083606	0.529225	1		644	656	0.981707	-0.0266351	0.760315	0.886763		NA	NA		0	0	0	0	0	1	0
ENSMUSG00000015647	MGI:105382	Lama5	150.093	280.182	0.535699	-0.900507	3.65876e-10	2.16991e-08		3180.5	3967.5	0.801638	-0.318977	1.33517e-20	3.48752e-19		9.23747e-05	0.000824846		0	0	1	0	0	0	0
ENSMUSG00000015652	MGI:1917608	Steap1	17.1545	13.5003	1.27068	0.345598	0.7201	1		67	29	2.31034	1.20811	0.000132222	0.000798464		0.133611	0.332609		0	0	0	0	0	0	1
ENSMUSG00000015653	MGI:1921301	Steap2	76.4847	19.7373	3.87514	1.95425	7.31937e-09	3.81701e-07		878	290.5	3.02238	1.59568	7.87413e-69	5.98171e-67		0.459274	0.731898		1	0	0	0	0	0	0
ENSMUSG00000015656	MGI:105384	Hspa8	2815.43	3144.33	0.895397	-0.159401	2.13753e-05	0.00058598		15887	16717.5	0.950322	-0.0735124	4.2897e-06	3.38864e-05		0.0357126	0.128393		1	0	0	0	0	0	0
ENSMUSG00000015671	MGI:104885	Psma2	112.356	114.678	0.979754	-0.0295078	0.894433	1		334.5	264	1.26705	0.341468	0.00419659	0.0167277		NA	NA		0	0	0	0	0	1	0
ENSMUSG00000015672	MGI:2137226	Mrpl32	16.3074	18.1291	0.899517	-0.152777	0.864166	1		276	238.5	1.15723	0.210679	0.112572	0.242544		NA	NA		0	0	0	0	0	1	0
ENSMUSG00000015697	MGI:1934229	Setdb1	48.7252	47.8015	1.01932	0.0276105	1	1		150.5	127	1.18504	0.244935	0.167642	0.327313		NA	NA		0	0	0	0	0	1	0
ENSMUSG00000015709	MGI:107188	Arnt2	17.8865	27.7863	0.643718	-0.6355	0.183925	0.737162		210	181	1.16022	0.2144	0.156681	0.311109		NA	NA		0	0	0	0	0	1	0
ENSMUSG00000015711	MGI:1925152	Prune	21.7899	24.8909	0.875415	-0.191962	0.770867	1		231	233	0.991416	-0.0124371	0.962979	1		NA	NA		0	0	0	0	0	1	0
ENSMUSG00000015714	MGI:1924143	Lass2	175.627	112.773	1.55734	0.639086	0.000252004	0.00507026		404.5	362	1.1174	0.16015	0.129331	0.269152		NA	NA		0	0	0	0	0	1	0
ENSMUSG00000015733	MGI:106222	Capza2	152.272	143.028	1.06463	0.0903479	0.641449	1		273	271	1.00738	0.0106081	0.965807	1		NA	NA		0	0	0	0	0	1	0
ENSMUSG00000015748	MGI:1918017	Prpf3	36.8267	34.4162	1.07004	0.0976669	0.812589	1		49	37	1.32432	0.405256	0.23538	0.418025		NA	NA		0	0	0	0	0	1	0
ENSMUSG00000015749	MGI:1913721	Anp32e	68.3689	92.1801	0.741688	-0.431115	0.0686823	0.421952		45	48.5	0.927835	-0.10806	0.757189	0.884671		NA	NA		0	0	0	0	0	1	0
ENSMUSG00000015755	MGI:1915902	Tab2	151.17	129.236	1.16972	0.226169	0.209405	0.78396		411	393.5	1.04447	0.0627748	0.572832	0.748898		NA	NA		0	0	0	0	0	1	0
ENSMUSG00000015757	MGI:1914668	Ppil4	23.6851	31.6259	0.748914	-0.417129	0.349682	0.965322		220	239	0.920502	-0.119507	0.40084	0.601797		NA	NA		0	0	0	0	0	1	0
ENSMUSG00000015759	MGI:1277202	Cnih	141.34	103.244	1.369	0.453119	0.017671	0.164121		45	40	1.125	0.169925	0.664645	0.824117		NA	NA		0	0	0	0	0	1	0
ENSMUSG00000015766	MGI:104684	Eps8	56.2542	25.3963	2.21506	1.14734	0.000752126	0.0129013		231	296	0.780405	-0.357704	0.00525642	0.0202868		NA	NA		0	0	0	0	0	1	0
ENSMUSG00000015776	MGI:98446	Med22	37.7062	38.8512	0.970529	-0.0431561	1	1		204	187.5	1.088	0.121679	0.448723	0.645403		NA	NA		0	0	0	0	0	1	0
ENSMUSG00000015790	MGI:98443	Surf1	22.4793	20.2651	1.10926	0.149601	0.877614	1		244.5	334	0.732036	-0.450014	0.000248575	0.00139447		NA	NA		0	0	0	0	0	1	0
ENSMUSG00000015804	MGI:1914249	Med28	51.1228	44.8803	1.13909	0.187886	0.610068	1		214	246	0.869919	-0.201048	0.148271	0.297586		NA	NA		0	0	0	0	0	1	0
ENSMUSG00000015806	MGI:97836	Qdpr	25.7387	25.852	0.995619	-0.00633505	1	1		128	83	1.54217	0.624961	0.0023735	0.010269		NA	NA		0	0	0	0	0	1	0
ENSMUSG00000015837	MGI:107931	Sqstm1	689.274	530.779	1.29861	0.376969	6.7689e-06	0.000208207		2960	2841	1.04189	0.0591983	0.121306	0.257148		0.000586913	0.00422938		0	0	0	0	0	0	1
ENSMUSG00000015839	MGI:108420	Nfe2l2	96.979	101.782	0.95281	-0.0697402	0.776838	1		757	726	1.0427	0.0603238	0.435976	0.634161		NA	NA		0	0	0	0	0	1	0
ENSMUSG00000015846	MGI:98214	Rxra	54.1378	37.7744	1.43319	0.519226	0.11737	0.578713		484.5	485.5	0.99794	-0.00297463	1	1		NA	NA		0	0	0	0	0	1	0
ENSMUSG00000015850	MGI:2389008	Adamtsl4	24.5043	34.4463	0.711379	-0.49131	0.297595	0.90792		437	666	0.656156	-0.607889	5.60257e-12	8.79054e-11		0.683914	0.885818		0	0	0	0	0	0	1
ENSMUSG00000015869	MGI:1915013	Prpsap1	76.0748	83.5462	0.910572	-0.135155	0.580129	1		356.5	347	1.02738	0.0389664	0.734486	0.869761		NA	NA		0	0	0	0	0	1	0
ENSMUSG00000015880	MGI:1930197	Ncapg	24.2106	35.9077	0.674244	-0.568656	0.155002	0.670714		119.5	134.5	0.888476	-0.170596	0.380679	0.581869		NA	NA		0	0	0	0	0	1	0
ENSMUSG00000015889	MGI:96836	Lta4h	75.1997	91.3214	0.823462	-0.280226	0.24425	0.834459		264	298.5	0.884422	-0.177193	0.151814	0.302964		NA	NA		0	0	0	0	0	1	0
ENSMUSG00000015932	MGI:1929270	Dstn	1077.58	1079.92	0.997839	-0.00312151	0.982826	1		8380.5	8071.5	1.03828	0.0541995	0.0163389	0.0525801		NA	NA		0	0	0	0	0	1	0
ENSMUSG00000015937	MGI:1349392	H2afy	96.2889	95.0641	1.01288	0.018468	1	1		279.5	274.5	1.01821	0.0260421	0.865194	0.952469		NA	NA		0	0	0	0	0	1	0
ENSMUSG00000015944	MGI:1933384	Gatsl2	17.569	14.7943	1.18755	0.247994	0.728332	1		29	38.5	0.753247	-0.408806	0.27499	0.465		NA	NA		0	0	0	0	0	1	0
ENSMUSG00000015957	MGI:101948	Wnt11	17.5505	13.0191	1.34806	0.430884	0.47313	1		91	153	0.594771	-0.749593	8.68838e-05	0.00054623		0.0320088	0.117916		0	0	0	0	0	0	1
ENSMUSG00000015961	MGI:87948	Adss	103.882	128.756	0.806812	-0.309696	0.115691	0.574278		723	715	1.01119	0.0160524	0.853555	0.945949		NA	NA		0	0	0	0	0	1	0
ENSMUSG00000015971	MGI:1860775	Actr8	20.9148	23.5239	0.889086	-0.169605	0.765992	1		75	82	0.914634	-0.128733	0.632185	0.798089		NA	NA		0	0	0	0	0	1	0
ENSMUSG00000015980	MGI:1923862	Lrrc27	15.0095	7.34141	2.0445	1.03174	0.133801	0.621026		115.5	61	1.89344	0.921012	4.32299e-05	0.000285155		1	1		0	0	0	0	0	0	1
ENSMUSG00000015994	MGI:104683	Fnta	63.7885	66.1303	0.964588	-0.0520158	0.930155	1		497.5	533.5	0.932521	-0.100792	0.275925	0.465889		NA	NA		0	0	0	0	0	1	0
ENSMUSG00000016018	MGI:1919448	Skiv2l2	55.7665	54.6647	1.02016	0.0287897	1	1		122	126	0.968254	-0.0465426	0.848966	0.943844		NA	NA		0	0	0	0	0	1	0
ENSMUSG00000016128	MGI:2385331	Stard13	32.6972	48.2625	0.677487	-0.561734	0.119274	0.584074		200.5	194	1.03351	0.0475456	0.762778	0.888284		NA	NA		0	0	0	0	0	1	0
ENSMUSG00000016181	MGI:2138080	Diexf	22.2357	31.5993	0.703679	-0.507011	0.220328	0.797153		26.5	50.5	0.524752	-0.930291	0.00877171	0.0312233		NA	NA		0	0	0	0	0	1	0
ENSMUSG00000016206	MGI:95915	H2-M3	1.48201	3.16118	0.468815	-1.09291	0.625	1		8	16	0.5	-1	0.15159	0.302648		NA	NA		0	0	0	0	0	1	0
ENSMUSG00000016252	MGI:1855697	Atp5e	60.0657	39.3375	1.52693	0.610637	0.0438753	0.311645		823.5	356	2.3132	1.20989	3.26226e-43	1.58185e-41		0.0693876	0.208798		0	0	0	0	0	0	1
ENSMUSG00000016253	MGI:1926424	Th1l	43.6442	49.8914	0.874784	-0.193001	0.606296	1		136.5	129	1.05814	0.0815299	0.66786	0.82552		NA	NA		0	0	0	0	0	1	0
ENSMUSG00000016256	MGI:1891190	Ctsz	141.613	96.6913	1.46459	0.550498	0.00432739	0.0551499		267.5	224	1.1942	0.25604	0.0524408	0.13495		NA	NA		0	0	0	0	0	1	0
ENSMUSG00000016257	MGI:1913640	Slmo2	70.2011	59.2228	1.18537	0.245342	0.378688	0.99112		715	549	1.30237	0.381137	3.3629e-06	2.72638e-05		0.641783	0.861089		0	0	0	0	0	0	1
ENSMUSG00000016262	MGI:2443496	Sertad4	25.7483	24.8347	1.03679	0.052118	1	1		230.5	138.5	1.66426	0.734881	1.99273e-06	1.66505e-05		0.127025	0.322072		0	0	0	0	0	0	1
ENSMUSG00000016344	MGI:1913746	Ppdpf	19.7508	23.1545	0.853001	-0.22938	0.760792	1		393	397	0.989924	-0.0146097	0.915008	0.981086		NA	NA		0	0	0	0	0	1	0
ENSMUSG00000016356	MGI:1920618	Col20a1	3.91686	2.02303	1.93613	0.953178	0.6875	1		31	2	15.5	3.9542	1.30851e-07	1.29515e-06		0.104497	0.282383		0	0	0	0	0	0	1
ENSMUSG00000016477	MGI:1096340	E2f3	52.8714	53.0235	0.997132	-0.00414348	1	1		163	160.5	1.01558	0.0222987	0.955707	1		NA	NA		0	0	0	0	0	1	0
ENSMUSG00000016481	MGI:88513	Cr1l	35.1186	26.8873	1.30614	0.385308	0.374152	0.98843		16	12	1.33333	0.415037	0.571588	0.747808		NA	NA		0	0	0	0	0	1	0
ENSMUSG00000016487	MGI:1914783	Ppfibp1	364.443	322.55	1.12988	0.176172	0.126925	0.605529		2796	2463.5	1.13497	0.182655	4.9872e-06	3.88244e-05		0.935253	1		0	0	0	0	0	0	1
ENSMUSG00000016494	MGI:88329	Cd34	12.5979	2.42897	5.18652	2.37477	0.00738525	0.0840826		30.5	10	3.05	1.60881	0.00145049	0.00669164		NA	NA		0	0	0	0	0	1	0
ENSMUSG00000016495	MGI:1915009	5033414D02Rik	18.5078	18.9765	0.975305	-0.0360749	1	1		100.5	125	0.804	-0.314733	0.125845	0.264041		NA	NA		0	0	0	0	0	1	0
ENSMUSG00000016503	MGI:1913846	Gtf3a	19.6766	17.8913	1.09978	0.137219	0.871415	1		200	93	2.15054	1.1047	3.80807e-10	5.00929e-09		0.0675506	0.205356		0	0	0	0	0	0	1
ENSMUSG00000016510	MGI:1923616	Mtif3	8.1561	7.05212	1.15655	0.209822	1	1		114	109	1.04587	0.0647057	0.788879	0.905037		NA	NA		0	0	0	0	0	1	0
ENSMUSG00000016520	MGI:2155959	Lnx2	16.6896	17.4743	0.955091	-0.0662893	1	1		216	208.5	1.03597	0.0509839	0.771059	0.892908		NA	NA		0	0	0	0	0	1	0
ENSMUSG00000016526	MGI:1330300	Dyrk3	13.8311	28.0252	0.493521	-1.01882	0.0435585	0.310598		166.5	168	0.991071	-0.0129391	1	1		NA	NA		0	0	0	0	0	1	0
ENSMUSG00000016528	MGI:109298	Mapkapk2	239.361	259.18	0.923534	-0.114763	0.394563	1		1886.5	1990.5	0.947752	-0.0774188	0.0981167	0.218101		NA	NA		0	0	0	0	0	1	0
ENSMUSG00000016541	MGI:1859293	Atxn10	173.943	182.558	0.952808	-0.0697423	0.672059	1		189.5	188	1.00798	0.0114652	0.958988	1		NA	NA		0	0	0	0	0	1	0
ENSMUSG00000016554	MGI:1933181	Eif3d	243.791	269.561	0.904399	-0.144969	0.27014	0.872641		1928	1955	0.986189	-0.0200636	0.676506	0.831696		NA	NA		0	0	0	0	0	1	0
ENSMUSG00000016559	MGI:1101768	H3f3b	328.729	443.838	0.740652	-0.433133	4.00242e-05	0.00102304		421.5	444.5	0.948256	-0.0766508	0.454987	0.650613		NA	NA		0	0	0	0	0	1	0
ENSMUSG00000016619	MGI:1351502	Nup50	56.2087	70.4423	0.79794	-0.325648	0.246706	0.837412		520.5	530	0.982075	-0.0260942	0.805102	0.915354		NA	NA		0	0	0	0	0	1	0
ENSMUSG00000016637	MGI:1914292	Ift27	16.0818	16.819	0.956169	-0.0646628	1	1		84.5	87	0.971264	-0.0420641	0.93925	0.997693		NA	NA		0	0	0	0	0	1	0
ENSMUSG00000016664	MGI:1345153	Pacsin2	196.617	192.346	1.0222	0.0316812	0.839318	1		512.5	562	0.911922	-0.133018	0.143162	0.290467		NA	NA		0	0	0	0	0	1	0
ENSMUSG00000016757	MGI:3039573	Ttll12	100.065	140.867	0.710347	-0.493403	0.00983154	0.105202		872.5	943.5	0.924748	-0.112867	0.100526	0.221854		NA	NA		0	0	0	0	0	1	0
ENSMUSG00000016831	MGI:1915389	Tox4	62.3992	57.1001	1.0928	0.128035	0.714026	1		413	342.5	1.20584	0.270038	0.0120398	0.0407254		NA	NA		0	0	0	0	0	1	0
ENSMUSG00000016833	MGI:1915985	Mrps18c	14.5168	15.9275	0.911429	-0.133798	1	1		69	72	0.958333	-0.0614005	0.866322	0.9531		NA	NA		0	0	0	0	0	1	0
ENSMUSG00000016918	MGI:2138563	Sulf1	173.792	150.08	1.158	0.211638	0.201255	0.768142		2221.5	1528.5	1.45339	0.539418	9.21502e-30	3.45696e-28		0.059637	0.189158		0	0	0	0	0	0	1
ENSMUSG00000016921	MGI:1915246	Srsf6	181.301	192.622	0.941226	-0.0873864	0.569553	1		414	422.5	0.979882	-0.0293206	0.782168	0.900852		NA	NA		0	0	0	0	0	1	0
ENSMUSG00000016933	MGI:97615	Plcg1	68.0508	69.3702	0.980979	-0.0277053	1	1		141.5	154.5	0.915858	-0.126805	0.486298	0.67934		NA	NA		0	0	0	0	0	1	0
ENSMUSG00000016940	MGI:1917632	Kctd2	26.7328	24.6917	1.08267	0.114589	0.889884	1		356	397	0.896725	-0.157262	0.144878	0.292841		NA	NA		0	0	0	0	0	1	0
ENSMUSG00000016946	MGI:1916509	Kctd5	87.5527	100.192	0.873848	-0.194546	0.422479	1		405	411	0.985401	-0.0212165	0.861066	0.949829		NA	NA		0	0	0	0	0	1	0
ENSMUSG00000016984	MGI:1915395	Etaa1	8.95237	11.2289	0.797263	-0.326873	0.823803	1		63	68	0.926471	-0.110183	0.726876	0.864475		NA	NA		0	0	0	0	0	1	0
ENSMUSG00000017009	MGI:1349164	Sdc4	205.275	198.477	1.03425	0.0485917	0.765074	1		1917.5	2187.5	0.876571	-0.190056	2.67597e-05	0.000183002		0.116743	0.304943		0	0	0	0	0	0	1
ENSMUSG00000017119	MGI:108498	Nbr1	60.5347	76.8732	0.787462	-0.344719	0.201473	0.768142		336.5	447	0.752796	-0.409668	9.66885e-05	0.000601647		0.852211	0.970713		0	0	0	0	0	0	1
ENSMUSG00000017132	MGI:1334257	Cyth1	16.0358	11.3995	1.40671	0.492322	0.442068	1		132.5	80.5	1.64596	0.718932	0.000462215	0.00239815		NA	NA		0	0	0	0	0	1	0
ENSMUSG00000017144	MGI:1921444	Rnd3	81.9691	100.95	0.811977	-0.300489	0.183168	0.735755		241	354.5	0.679831	-0.556752	3.44963e-06	2.78045e-05		0.304203	0.572594		0	0	0	0	0	0	1
ENSMUSG00000017146	MGI:104537	Brca1	13.8038	17.9898	0.767316	-0.382107	0.596615	1		54	63.5	0.850394	-0.233797	0.407486	0.60806		NA	NA		0	0	0	0	0	1	0
ENSMUSG00000017176	MGI:1915356	Nt5c3l	20.3989	22.5493	0.904639	-0.144587	0.760792	1		94.5	64.5	1.46512	0.551015	0.0215738	0.0656213		NA	NA		0	0	0	0	0	1	0
ENSMUSG00000017188	MGI:1098757	Ccdc56	23.852	24.3138	0.981005	-0.0276676	1	1		202	204.5	0.987775	-0.0177456	0.921046	0.985592		NA	NA		0	0	0	0	0	1	0
ENSMUSG00000017210	MGI:1344385	Med24	45.7878	51.8029	0.883884	-0.178071	0.613734	1		479	576	0.831597	-0.266043	0.00310239	0.0129491		NA	NA		0	0	0	0	0	1	0
ENSMUSG00000017221	MGI:98858	Psmd3	219.608	249.789	0.879174	-0.18578	0.180943	0.730048		1589	1513.5	1.04988	0.0702304	0.184025	0.35125		NA	NA		0	0	0	0	0	1	0
ENSMUSG00000017264	MGI:1355322	Exosc10	65.3596	72.4697	0.901888	-0.14898	0.608384	1		233.5	212.5	1.09882	0.13596	0.344175	0.543196		NA	NA		0	0	0	0	0	1	0
ENSMUSG00000017286	MGI:1914451	Glod4	22.199	20.2959	1.09377	0.129306	0.877614	1		76.5	71	1.07746	0.107641	0.681217	0.834001		NA	NA		0	0	0	0	0	1	0
ENSMUSG00000017288	MGI:1915549	Vps53	44.9689	38.4578	1.16931	0.225653	0.51041	1		111	98.5	1.1269	0.172364	0.447887	0.644301		NA	NA		0	0	0	0	0	1	0
ENSMUSG00000017291	MGI:1914490	Taok1	126.627	121.666	1.04078	0.0576586	0.799952	1		268.5	337	0.796736	-0.327827	0.00644775	0.0241486		NA	NA		0	0	0	0	0	1	0
ENSMUSG00000017299	MGI:1923483	Dnttip1	30.5626	36.4239	0.83908	-0.25312	0.625407	1		110	125	0.88	-0.184425	0.361135	0.561794		NA	NA		0	0	0	0	0	1	0
ENSMUSG00000017307	MGI:2158201	Acot8	11.1664	11.0299	1.01238	0.0177499	1	1		55.5	59.5	0.932773	-0.100402	0.780739	0.899547		NA	NA		0	0	0	0	0	1	0
ENSMUSG00000017314	MGI:1858257	Mpp2	10.6413	16.9636	0.627304	-0.672763	0.344928	0.958616		54	190	0.284211	-1.81497	6.18681e-19	1.5161e-17		0.0594552	0.188946		0	0	0	0	0	0	1
ENSMUSG00000017376	MGI:1201387	Nlk	31.4593	30.4377	1.03356	0.0476274	1	1		71	39.5	1.79747	0.845966	0.00419553	0.0167277		NA	NA		0	0	0	0	0	1	0
ENSMUSG00000017386	MGI:1202880	Traf4	95.5106	97.995	0.974647	-0.0370477	0.942789	1		107	146	0.732877	-0.448358	0.0167216	0.0535233		NA	NA		0	0	0	0	0	1	0
ENSMUSG00000017404	MGI:98020	Rpl19	922.35	917.602	1.00517	0.00744591	0.944246	1		8743	7877	1.10994	0.150482	1.93105e-11	2.89055e-10		0.0436858	0.151426		0	0	0	0	0	0	1
ENSMUSG00000017405	MGI:1890646	Nek8	15.3272	11.278	1.35904	0.442589	0.557197	1		79	73	1.08219	0.113956	0.685209	0.835746		NA	NA		0	0	0	0	0	1	0
ENSMUSG00000017418	MGI:1923119	Arl5b	8.38589	6.58231	1.274	0.349371	1	1		27	31	0.870968	-0.199309	0.694004	0.840848		NA	NA		0	0	0	0	0	1	0
ENSMUSG00000017446	MGI:1919254	C1qtnf1	5.16893	9.37258	0.551495	-0.85858	0.42395	1		60	148	0.405405	-1.30256	9.13488e-10	1.15019e-08		0.557402	0.816382		0	0	0	0	0	0	1
ENSMUSG00000017466	MGI:98753	Timp2	1809.79	1539.29	1.17573	0.233559	3.04142e-06	0.000101837		13321.5	16347	0.81492	-0.295269	4.07989e-69	3.1254e-67		9.78993e-24	6.18648e-22		0	0	0	1	0	0	0
ENSMUSG00000017485	MGI:98791	Top2b	108.2	111.471	0.970661	-0.0429612	0.892535	1		227	203.5	1.11548	0.157664	0.289269	0.481375		NA	NA		0	0	0	0	0	1	0
ENSMUSG00000017493	MGI:96439	Igfbp4	357.549	393.013	0.909764	-0.136436	0.214697	0.788093		4734.5	5528.5	0.856381	-0.223676	4.83273e-15	9.43365e-14		0.426051	0.69702		0	0	0	0	0	0	1
ENSMUSG00000017499	MGI:1345150	Cdc6	9.67486	20.5428	0.470962	-1.08632	0.0707555	0.430319		57.5	100.5	0.572139	-0.805562	0.000811347	0.00399797		NA	NA		0	0	0	0	0	1	0
ENSMUSG00000017548	MGI:1261758	Suz12	51.3655	58.9806	0.870889	-0.199439	0.504685	1		46.5	57.5	0.808696	-0.306331	0.329137	0.526296		NA	NA		0	0	0	0	0	1	0
ENSMUSG00000017550	MGI:2442925	Atad5	11.8201	13.3	0.888732	-0.170179	1	1		45.5	41	1.10976	0.150243	0.668285	0.825598		NA	NA		0	0	0	0	0	1	0
ENSMUSG00000017561	MGI:1860086	Crlf3	25.4437	26.5073	0.959876	-0.0590795	0.889884	1		102	112	0.910714	-0.13493	0.538504	0.723614		NA	NA		0	0	0	0	0	1	0
ENSMUSG00000017615	MGI:104961	Tnfaip1	225.211	214.989	1.04755	0.0670165	0.667929	1		2274.5	2046.5	1.11141	0.152391	0.000553109	0.00281999		NA	NA		0	0	0	0	0	1	0
ENSMUSG00000017631	MGI:107771	Abr	87.3474	79.712	1.09579	0.131968	0.642569	1		322	347.5	0.926619	-0.109952	0.334131	0.531392		NA	NA		0	0	0	0	0	1	0
ENSMUSG00000017664	MGI:2385166	Slc35c2	49.5854	61.3691	0.807987	-0.307597	0.342581	0.958616		221	396	0.558081	-0.841454	1.76599e-12	2.87479e-11		0.0701179	0.209773		0	0	0	0	0	0	1
ENSMUSG00000017667	MGI:2388656	Zfp334	31.8831	54.0509	0.589872	-0.761526	0.0229826	0.19786		264	436.5	0.604811	-0.725444	6.62621e-11	9.4088e-10		1	1		0	0	0	0	0	0	1
ENSMUSG00000017670	MGI:2153045	Elmo2	112.41	72.1721	1.55753	0.639255	0.00391746	0.0511468		553.5	503.5	1.0993	0.136592	0.131914	0.273622		NA	NA		0	0	0	0	0	1	0
ENSMUSG00000017677	MGI:1926139	Wsb1	144.261	121.911	1.18333	0.242855	0.197796	0.765047		390.5	303	1.28878	0.366005	0.000944945	0.00457468		NA	NA		0	0	0	0	0	1	0
ENSMUSG00000017679	MGI:1923330	Ttpal	54.4181	27.7594	1.96035	0.97111	0.00543592	0.0659066		706.5	405.5	1.74229	0.800988	1.46159e-19	3.68061e-18		0.72214	0.90295		0	0	0	0	0	0	1
ENSMUSG00000017686	MGI:1926078	Rhot1	44.3511	47.1689	0.940261	-0.0888663	0.834081	1		124	174.5	0.710602	-0.492887	0.0037607	0.015269		NA	NA		0	0	0	0	0	1	0
ENSMUSG00000017697	MGI:87916	Ada	11.1988	15.8185	0.707957	-0.498267	0.442068	1		243	233	1.04292	0.0606264	0.680007	0.833248		NA	NA		0	0	0	0	0	1	0
ENSMUSG00000017707	MGI:1349457	Serinc3	234.163	180.844	1.29484	0.372769	0.0106059	0.11117		1546.5	1823	0.848327	-0.237308	2.14062e-06	1.77561e-05		5.83365e-05	0.000547696		0	0	0	0	1	0	0
ENSMUSG00000017715	MGI:1921701	Pgs1	85.2473	81.5538	1.04529	0.0639032	0.877067	1		484.5	439	1.10364	0.142276	0.138726	0.283223		NA	NA		0	0	0	0	0	1	0
ENSMUSG00000017716	MGI:1203517	Birc5	45.3191	57.7539	0.784694	-0.349798	0.236902	0.821606		690.5	444.5	1.55343	0.635458	2.93917e-13	5.16252e-12		0.00107173	0.00718718		0	0	0	0	0	0	1
ENSMUSG00000017718	MGI:2448704	Afmid	7.05581	8.02528	0.879198	-0.18574	1	1		52	77.5	0.670968	-0.575685	0.0279448	0.0812325		NA	NA		0	0	0	0	0	1	0
ENSMUSG00000017721	MGI:1926178	Pigt	68.0475	65.0055	1.0468	0.0659802	0.862403	1		635.5	625.5	1.01599	0.0228822	0.800014	0.911615		NA	NA		0	0	0	0	0	1	0
ENSMUSG00000017724	MGI:99423	Etv4	42.5213	35.374	1.20205	0.265495	0.428207	1		103	87	1.18391	0.243557	0.276463	0.466624		NA	NA		0	0	0	0	0	1	0
ENSMUSG00000017734	MGI:106562	Dbndd2	26.7185	40.9385	0.65265	-0.61562	0.114254	0.569952		122.5	170.5	0.718475	-0.47699	0.00602896	0.0227672		NA	NA		0	0	0	0	0	1	0
ENSMUSG00000017747	MGI:1931556	Ghdc	31.1188	21.7349	1.43174	0.517772	0.271679	0.872952		149.5	160	0.934375	-0.0979264	0.609307	0.779789		NA	NA		0	0	0	0	0	1	0
ENSMUSG00000017754	MGI:103151	Pltp	5.44979	9.94128	0.548198	-0.867231	0.301758	0.910099		53	85.5	0.619883	-0.689932	0.00643481	0.02412		NA	NA		0	0	0	0	0	1	0
ENSMUSG00000017756	MGI:1342283	Slc12a7	41.3376	57.3245	0.721115	-0.471699	0.129293	0.613153		454.5	388.5	1.16988	0.226366	0.0252029	0.0744731		NA	NA		0	0	0	0	0	1	0
ENSMUSG00000017760	MGI:97748	Ctsa	247.853	177.229	1.39849	0.483871	0.000667533	0.011716		1328.5	1547	0.858759	-0.219675	5.16189e-05	0.000337076		3.42359e-06	4.07606e-05		0	0	0	0	1	0	0
ENSMUSG00000017764	MGI:1919221	Zswim1	5.21046	3.78957	1.37494	0.459374	1	1		61	71	0.859155	-0.21901	0.433537	0.631878		NA	NA		0	0	0	0	0	1	0
ENSMUSG00000017765	MGI:1309465	Slc12a4	221.294	199.852	1.10729	0.147033	0.329694	0.944657		654	576.5	1.13443	0.18197	0.0302599	0.0872111		NA	NA		0	0	0	0	0	1	0
ENSMUSG00000017767	MGI:1922892	1700020C07Rik	1.80902	1.64767	1.09792	0.134778	1	1		32	25	1.28	0.356144	0.427043	0.625972		NA	NA		0	0	0	0	0	1	0
ENSMUSG00000017774	MGI:106612	Myo1c	1145.44	894.183	1.28099	0.357257	2.96999e-08	1.40363e-06		7036	6496.5	1.08304	0.115093	3.74059e-06	2.99378e-05		0.000469294	0.00350477		1	0	0	0	0	0	0
ENSMUSG00000017776	MGI:88508	Crk	208.297	215.934	0.964634	-0.0519462	0.733939	1		252.5	322	0.784161	-0.350777	0.00452971	0.0178525		NA	NA		0	0	0	0	0	1	0
ENSMUSG00000017778	MGI:103226	Cox7c	17.3892	24.8278	0.700392	-0.513765	0.279956	0.888514		75.5	55.5	1.36036	0.443989	0.0978122	0.217636		NA	NA		0	0	0	0	0	1	0
ENSMUSG00000017781	MGI:99887	Pitpna	275.643	287.949	0.957264	-0.0630112	0.643271	1		520.5	570	0.913158	-0.131064	0.146131	0.294784		NA	NA		0	0	0	0	0	1	0
ENSMUSG00000017801	MGI:108398	Mlx	25.7845	17.386	1.48306	0.568575	0.222053	0.798489		60.5	92	0.657609	-0.604699	0.0150203	0.0489191		NA	NA		0	0	0	0	0	1	0
ENSMUSG00000017802	MGI:1915248	Fam134c	27.8189	26.674	1.04292	0.0606328	1	1		39	36	1.08333	0.115477	0.817554	0.925356		NA	NA		0	0	0	0	0	1	0
ENSMUSG00000017817	MGI:1891496	Jph2	92.1839	58.8935	1.56526	0.646406	0.00898662	0.098365		1840.5	1291	1.42564	0.511609	7.95949e-23	2.31817e-21		0.612758	0.851024		0	0	0	0	0	0	1
ENSMUSG00000017831	MGI:105926	Rab5a	55.1996	55.8473	0.988404	-0.0168279	1	1		93	94	0.989362	-0.01543	1	1		NA	NA		0	0	0	0	0	1	0
ENSMUSG00000017837	MGI:1919216	Nkiras2	14.3604	10.1566	1.4139	0.499677	0.541256	1		130	118	1.10169	0.139725	0.48494	0.677839		NA	NA		0	0	0	0	0	1	0
ENSMUSG00000017843	MGI:1349475	Ppp2r5c	79.7372	76.5212	1.04203	0.0593935	0.873248	1		280	243.5	1.1499	0.201505	0.126188	0.264566		NA	NA		0	0	0	0	0	1	0
ENSMUSG00000017858	MGI:2387217	Ift52	21.2832	25.1082	0.847658	-0.238445	0.658738	1		169	173	0.976879	-0.0337488	0.871162	0.95559		NA	NA		0	0	0	0	0	1	0
ENSMUSG00000017861	MGI:101785	Mybl2	24.7266	38.3194	0.645274	-0.632015	0.129918	0.613153		343	229.5	1.49455	0.579714	2.68855e-06	2.20205e-05		0.00287849	0.0168304		0	0	0	0	0	0	1
ENSMUSG00000017929	MGI:1927169	B4galt5	97.7612	112.022	0.8727	-0.196442	0.369712	0.985422		380.5	459.5	0.828074	-0.272168	0.00711695	0.026224		NA	NA		0	0	0	0	0	1	0
ENSMUSG00000017999	MGI:2385884	Ddx27	92.7361	118.846	0.780305	-0.357891	0.0857373	0.483218		630	617	1.02107	0.0300813	0.734008	0.869761		NA	NA		0	0	0	0	0	1	0
ENSMUSG00000018001	MGI:1335107	Cyth3	106.925	88.0976	1.21371	0.279424	0.19727	0.764316		628.5	526	1.19487	0.25685	0.002673	0.0113599		NA	NA		0	0	0	0	0	1	0
ENSMUSG00000018012	MGI:2180784	Rac3	7.53462	5.40913	1.39294	0.478138	0.581055	1		20	25	0.8	-0.321928	0.551484	0.732954		NA	NA		0	0	0	0	0	1	0
ENSMUSG00000018040	MGI:1922028	Rrp7a	83.0929	95.6008	0.869166	-0.202297	0.369806	0.985422		269	253.5	1.06114	0.0856204	0.540461	0.725389		NA	NA		0	0	0	0	0	1	0
ENSMUSG00000018068	MGI:1917672	Ints2	37.7092	37.4854	1.00597	0.00858668	1	1		220.5	195.5	1.12788	0.17361	0.239845	0.423973		NA	NA		0	0	0	0	0	1	0
ENSMUSG00000018076	MGI:2670178	Med13l	91.1899	68.4501	1.33221	0.413822	0.0807086	0.463806		34	46	0.73913	-0.436099	0.218518	0.397607		NA	NA		0	0	0	0	0	1	0
ENSMUSG00000018102	MGI:1915274	Hist1h2bc	61.5112	58.4225	1.05287	0.0743258	0.784328	1		1245	558.5	2.22919	1.15652	5.88937e-60	3.80762e-58		0.000161224	0.00137964		0	0	0	0	0	0	1
ENSMUSG00000018143	MGI:99951	Mafk	94.1853	89.4836	1.05254	0.0738779	0.767563	1		1081.5	908	1.19108	0.252269	0.000104289	0.000644976		0.439389	0.713355		0	0	0	0	0	0	1
ENSMUSG00000018160	MGI:1100846	Med1	19.9711	19.2598	1.03693	0.0523148	1	1		23	20	1.15	0.201634	0.760792	0.886763		NA	NA		0	0	0	0	0	1	0
ENSMUSG00000018167	MGI:1929618	Stard3	28.0622	26.3847	1.06358	0.0889259	0.891923	1		136.5	99.5	1.37186	0.456133	0.0191728	0.059815		NA	NA		0	0	0	0	0	1	0
ENSMUSG00000018171	MGI:1923159	Vmp1	159.211	149.495	1.065	0.0908496	0.608147	1		663.5	614	1.08062	0.111858	0.170456	0.331104		NA	NA		0	0	0	0	0	1	0
ENSMUSG00000018189	MGI:1914848	Uchl5	18.3281	25.5603	0.717056	-0.479842	0.291215	0.899723		92.5	77.5	1.19355	0.255257	0.284314	0.475873		NA	NA		0	0	0	0	0	1	0
ENSMUSG00000018196	MGI:1916617	Glrx2	11.2171	16.2557	0.690036	-0.535257	0.442068	1		44	45	0.977778	-0.0324215	1	1		NA	NA		0	0	0	0	0	1	0
ENSMUSG00000018199	MGI:106652	Trove2	43.8953	31.4543	1.39553	0.480811	0.165428	0.701394		293.5	207.5	1.41446	0.500249	0.000143383	0.000852629		1	1		0	0	0	0	0	0	1
ENSMUSG00000018209	MGI:1929004	Stk4	57.971	61.1817	0.947523	-0.0777676	0.85463	1		587	640	0.917188	-0.124711	0.137643	0.281436		NA	NA		0	0	0	0	0	1	0
ENSMUSG00000018217	MGI:97631	Pmp22	64.111	38.4736	1.66637	0.736705	0.0129205	0.12832		492	340	1.44706	0.533124	1.52931e-07	1.49905e-06		0.522285	0.79016		0	0	0	0	0	0	1
ENSMUSG00000018286	MGI:104880	Psmb6	111.866	95.9594	1.16576	0.22127	0.298296	0.908301		641.5	546.5	1.17383	0.231228	0.00638548	0.0239843		NA	NA		0	0	0	0	0	1	0
ENSMUSG00000018287	MGI:107380	Spag7	43.1282	46.7326	0.922871	-0.115799	0.752033	1		150	144	1.04167	0.0588937	0.770646	0.89286		NA	NA		0	0	0	0	0	1	0
ENSMUSG00000018322	MGI:1914395	Tomm34	46.2854	46.2542	1.00067	0.000972542	1	1		62.5	56	1.11607	0.158429	0.582494	0.757383		NA	NA		0	0	0	0	0	1	0
ENSMUSG00000018326	MGI:1891917	Ywhab	297.282	365.654	0.813015	-0.298646	0.00822014	0.0916333		772.5	797	0.96926	-0.0450448	0.561613	0.739515		NA	NA		0	0	0	0	0	1	0
ENSMUSG00000018339	MGI:105102	Gpx3	12.3537	7.11081	1.73731	0.796853	0.359283	0.973685		89	75	1.18667	0.246915	0.310039	0.503488		NA	NA		0	0	0	0	0	1	0
ENSMUSG00000018340	MGI:88255	Anxa6	645.517	610.047	1.05814	0.0815356	0.323358	0.938861		6372.5	7124.5	0.894449	-0.160929	1.0084e-10	1.40344e-09		0.00456164	0.0244927		0	0	0	0	0	0	1
ENSMUSG00000018347	MGI:1289293	Zkscan6	4.2297	6.00102	0.70483	-0.504652	0.753906	1		23.5	27	0.87037	-0.200299	0.779768	0.898769		NA	NA		0	0	0	0	0	1	0
ENSMUSG00000018362	MGI:103561	Kpna2	245.686	288.788	0.85075	-0.233193	0.0692985	0.424879		832	865	0.96185	-0.0561166	0.437286	0.635241		NA	NA		0	0	0	0	0	1	0
ENSMUSG00000018363	MGI:1913563	Smurf2	63.4562	86.481	0.733758	-0.446623	0.0711393	0.430778		245	369	0.663957	-0.590839	6.35717e-07	5.7492e-06		0.641827	0.861089		0	0	0	0	0	0	1
ENSMUSG00000018372	MGI:2443502	Ccdc45	7.25867	5.74922	1.26255	0.336339	1	1		37	38	0.973684	-0.0384741	1	1		NA	NA		0	0	0	0	0	1	0
ENSMUSG00000018377	MGI:1313291	Vezf1	44.3611	43.3288	1.02382	0.0339674	1	1		108.5	158.5	0.684543	-0.546788	0.00269406	0.0114228		NA	NA		0	0	0	0	0	1	0
ENSMUSG00000018378	MGI:2144281	Cuedc1	39.4459	46.0147	0.857245	-0.22222	0.515426	1		278.5	326.5	0.852986	-0.229406	0.0561409	0.1423		NA	NA		0	0	0	0	0	1	0
ENSMUSG00000018387	MGI:1919024	Shroom1	10.5772	21.4947	0.492083	-1.02303	0.110184	0.554948		102	173.5	0.587896	-0.766367	1.73495e-05	0.000122414		0.848119	0.970713		0	0	0	0	0	0	1
ENSMUSG00000018395	MGI:107689	Kif3a	20.5514	28.6635	0.71699	-0.479975	0.322236	0.937979		200	210.5	0.950119	-0.0738202	0.62188	0.790113		NA	NA		0	0	0	0	0	1	0
ENSMUSG00000018398	MGI:894310	41525	114.018	86.2339	1.32219	0.402929	0.0559657	0.368797		963.5	802.5	1.20062	0.263783	0.00013969	0.000837164		0.548936	0.811255		0	0	0	0	0	0	1
ENSMUSG00000018401	MGI:2180699	Mtmr4	72.6086	89.5968	0.810392	-0.303308	0.209995	0.78396		144	181	0.79558	-0.329921	0.0456673	0.121367		NA	NA		0	0	0	0	0	1	0
ENSMUSG00000018405	MGI:2443470	Mrm1	13.4401	14.3065	0.93944	-0.0901272	1	1		127.5	114.5	1.11354	0.15515	0.441483	0.639123		NA	NA		0	0	0	0	0	1	0
ENSMUSG00000018412	MGI:1923969	1700081L11Rik	81.4772	74.4442	1.09447	0.130237	0.629998	1		181	185.5	0.975741	-0.0354295	0.834641	0.934946		NA	NA		0	0	0	0	0	1	0
ENSMUSG00000018417	MGI:107752	Myo1b	37.6043	41.6737	0.902352	-0.148239	0.737554	1		132	185.5	0.71159	-0.490881	0.00289895	0.0121951		NA	NA		0	0	0	0	0	1	0
ENSMUSG00000018425	MGI:1914737	Dhx40	34.5247	24.5042	1.40893	0.4946	0.245061	0.835275		53	31	1.70968	0.773724	0.0213832	0.0651284		NA	NA		0	0	0	0	0	1	0
ENSMUSG00000018433	MGI:1916229	Nol11	45.5719	63.0782	0.722467	-0.468997	0.125005	0.601427		271	247	1.09717	0.133782	0.312225	0.506178		NA	NA		0	0	0	0	0	1	0
ENSMUSG00000018446	MGI:1194505	C1qbp	114.338	157.216	0.727268	-0.459441	0.0105982	0.11117		509	400.5	1.27091	0.345863	0.000384068	0.00204388		NA	NA		0	0	0	0	0	1	0
ENSMUSG00000018449	MGI:1916973	Rpain	6.64659	9.86014	0.674087	-0.568994	0.629059	1		49	89	0.550562	-0.861024	0.000836006	0.00410395		NA	NA		0	0	0	0	0	1	0
ENSMUSG00000018474	MGI:1344395	Chd3	234.954	205.373	1.14404	0.194133	0.166739	0.701394		671	517	1.29787	0.376148	8.79575e-06	6.57769e-05		0.285925	0.554633		0	0	0	0	0	0	1
ENSMUSG00000018476	MGI:2448492	Kdm6b	87.2117	70.1865	1.24257	0.313326	0.201474	0.768142		206	248.5	0.828974	-0.270602	0.0488349	0.127925		NA	NA		0	0	0	0	0	1	0
ENSMUSG00000018481	MGI:1914134	Appbp2	73.7804	71.8569	1.02677	0.0381114	0.93408	1		297.5	249.5	1.19238	0.25385	0.0445724	0.118947		NA	NA		0	0	0	0	0	1	0
ENSMUSG00000018500	MGI:99403	Adora2b	15.2398	3.34714	4.55309	2.18685	0.00753784	0.0852848		45	17	2.64706	1.40439	0.000497092	0.00256741		NA	NA		0	0	0	0	0	1	0
ENSMUSG00000018501	MGI:1349717	Ncor1	118.184	108.483	1.08943	0.123576	0.549488	1		345.5	318.5	1.08477	0.117392	0.31334	0.507806		NA	NA		0	0	0	0	0	1	0
ENSMUSG00000018507	MGI:1341836	Trpv2	16.9795	22.3539	0.759577	-0.396732	0.522397	1		301.5	292	1.03253	0.0461896	0.711957	0.85318		NA	NA		0	0	0	0	0	1	0
ENSMUSG00000018537	MGI:99161	Pcgf2	25.8078	26.1689	0.986198	-0.0200501	1	1		50	62	0.806452	-0.31034	0.298593	0.490658		NA	NA		0	0	0	0	0	1	0
ENSMUSG00000018541	MGI:1914730	Cwc25	24.0772	26.8863	0.895517	-0.159208	0.779768	1		108.5	136	0.797794	-0.325912	0.0964978	0.215317		NA	NA		0	0	0	0	0	1	0
ENSMUSG00000018547	MGI:1934234	Pip4k2b	116.398	96.8458	1.20189	0.265309	0.217356	0.794293		1003.5	912.5	1.09973	0.137144	0.0397965	0.108716		NA	NA		0	0	0	0	0	1	0
ENSMUSG00000018548	MGI:2153072	Trim37	25.4533	27.4664	0.926705	-0.109817	0.889884	1		97	70	1.38571	0.47063	0.0439024	0.117399		NA	NA		0	0	0	0	0	1	0
ENSMUSG00000018559	MGI:1914431	Ctdnep1	87.6958	87.0645	1.00725	0.0104224	1	1		278	307.5	0.904065	-0.145502	0.230896	0.413121		NA	NA		0	0	0	0	0	1	0
ENSMUSG00000018565	MGI:1859017	Rai12	63.9187	64.2511	0.994826	-0.00748363	1	1		262.5	236	1.11229	0.153531	0.244429	0.429163		NA	NA		0	0	0	0	0	1	0
ENSMUSG00000018567	MGI:1861742	Gabarap	218.25	156.091	1.39822	0.483594	0.00157453	0.0243394		921	958	0.961378	-0.0568245	0.406263	0.607187		NA	NA		0	0	0	0	0	1	0
ENSMUSG00000018572	MGI:1925496	Phf23	78.3528	85.436	0.917094	-0.124859	0.638522	1		234.5	237.5	0.987368	-0.0183396	0.926743	0.989944		NA	NA		0	0	0	0	0	1	0
ENSMUSG00000018574	MGI:895149	Acadvl	53.0007	41.2172	1.28589	0.362765	0.256442	0.853616		191.5	195	0.982051	-0.0261297	0.919039	0.984253		NA	NA		0	0	0	0	0	1	0
ENSMUSG00000018583	MGI:1351465	G3bp1	286.421	340.601	0.840927	-0.249947	0.0309589	0.250375		1597.5	1659.5	0.962639	-0.0549327	0.285205	0.477051		NA	NA		0	0	0	0	0	1	0
ENSMUSG00000018585	MGI:1333855	Atox1	65.9444	66.2675	0.995125	-0.00704976	1	1		941.5	1056.5	0.89115	-0.16626	0.0107618	0.0371326		NA	NA		0	0	0	0	0	1	0
ENSMUSG00000018593	MGI:98373	Sparc	3319.47	2167.36	1.53158	0.615017	7.56335e-55	3.6121e-52		29921.5	20917.5	1.43045	0.516472	9.88131291682493e-324	6.92680035469428e-321		0.0192489	0.0819323		1	0	0	0	0	0	0
ENSMUSG00000018599	MGI:2144199	Smcr7	13.2145	11.6938	1.13004	0.17638	1	1		68	36	1.88889	0.917538	0.00220943	0.00965079		NA	NA		0	0	0	0	0	1	0
ENSMUSG00000018604	MGI:98495	Tbx3	17.6235	13.6884	1.28747	0.364541	0.596615	1		176.5	144.5	1.22145	0.288599	0.0839074	0.19394		NA	NA		0	0	0	0	0	1	0
ENSMUSG00000018648	MGI:1927168	Dusp14	21.9371	23.9378	0.916421	-0.125918	0.882996	1		104	84	1.2381	0.308122	0.165661	0.324753		NA	NA		0	0	0	0	0	1	0
ENSMUSG00000018651	MGI:2144471	Tada2a	15.691	22.2718	0.704522	-0.505283	0.417692	1		141	164.5	0.857143	-0.222392	0.188482	0.357141		NA	NA		0	0	0	0	0	1	0
ENSMUSG00000018659	MGI:2144151	Pnpo	5.29323	3.71189	1.42602	0.511994	1	1		115	63.5	1.81102	0.856805	0.000169645	0.000993247		0.724968	0.903217		0	0	0	0	0	0	1
ENSMUSG00000018661	MGI:1333873	Cog1	46.1852	39.3972	1.1723	0.229339	0.515426	1		450	443	1.0158	0.0226183	0.840883	0.939744		NA	NA		0	0	0	0	0	1	0
ENSMUSG00000018669	MGI:1933126	Cdk5rap3	32.6562	36.1055	0.904467	-0.14486	0.809949	1		263.5	260.5	1.01152	0.0165196	0.930454	0.991947		NA	NA		0	0	0	0	0	1	0
ENSMUSG00000018672	MGI:1929008	Copz2	53.5799	9.21991	5.81132	2.53887	6.10828e-09	3.22247e-07		203	0	#DIV/0!	#DIV/0!	1.55575e-61	1.0352e-59		1.47706e-06	1.9571e-05		0	0	0	1	0	0	0
ENSMUSG00000018677	MGI:1196386	Slc25a39	182.214	180.16	1.0114	0.0163515	0.958093	1		1448	1227.5	1.17963	0.238339	2.27789e-05	0.000157671		0.177901	0.407091		0	0	0	0	0	0	1
ENSMUSG00000018678	MGI:1926162	Sp2	16.4547	17.441	0.943449	-0.083983	1	1		52.5	61	0.860656	-0.216492	0.512255	0.702002		NA	NA		0	0	0	0	0	1	0
ENSMUSG00000018697	MGI:1929608	Aatf	41.9121	50.4201	0.831257	-0.266634	0.465707	1		237.5	228	1.04167	0.0588937	0.676784	0.831727		NA	NA		0	0	0	0	0	1	0
ENSMUSG00000018707	MGI:103147	Dync1h1	1023.21	880.932	1.16151	0.215997	0.00122626	0.0196245		3429	3401	1.00823	0.0118289	0.743895	0.87603		NA	NA		0	0	0	0	0	1	0
ENSMUSG00000018733	MGI:2144177	Pex12	7.35968	8.60188	0.855589	-0.22501	0.803619	1		46	65	0.707692	-0.498806	0.0870891	0.199643		NA	NA		0	0	0	0	0	1	0
ENSMUSG00000018736	MGI:1932915	Ndel1	169.89	111.852	1.51887	0.603003	0.000661612	0.0116346		363.5	313	1.16134	0.215793	0.0545688	0.139108		NA	NA		0	0	0	0	0	1	0
ENSMUSG00000018750	MGI:1922830	Zbtb4	16.5879	9.34076	1.77586	0.828516	0.168638	0.701394		22	24	0.916667	-0.125531	0.882996	0.96227		NA	NA		0	0	0	0	0	1	0
ENSMUSG00000018761	MGI:1346040	Mpdu1	29.4115	36.7475	0.800368	-0.321265	0.389052	1		107	118	0.90678	-0.141176	0.505074	0.69552		NA	NA		0	0	0	0	0	1	0
ENSMUSG00000018765	MGI:1346074	Fxr2	163.218	136.035	1.19982	0.262816	0.132544	0.620969		278.5	256.5	1.08577	0.118719	0.364388	0.564829		NA	NA		0	0	0	0	0	1	0
ENSMUSG00000018770	MGI:2442035	Atp5g3	232.264	312.023	0.744379	-0.42589	0.000692397	0.012036		783.5	671	1.16766	0.223621	0.0033088	0.0137043		NA	NA		0	0	0	0	0	1	0
ENSMUSG00000018796	MGI:102797	Acsl1	16.2478	19.0539	0.852727	-0.229843	0.735879	1		81	73	1.10959	0.150025	0.572846	0.748898		NA	NA		0	0	0	0	0	1	0
ENSMUSG00000018800	MGI:2386607	Abca5	25.977	27.6933	0.938024	-0.0923039	0.891923	1		86	141	0.609929	-0.713287	0.000318195	0.00174005		NA	NA		0	0	0	0	0	1	0
ENSMUSG00000018809	MGI:2442796	Smyd4	19.1483	34.1972	0.559937	-0.836664	0.0534388	0.355762		165	217	0.760369	-0.395229	0.00898264	0.0319118		NA	NA		0	0	0	0	0	1	0
ENSMUSG00000018819	MGI:96832	Lsp1	43.5875	13.2684	3.28505	1.71592	4.71044e-05	0.001184		106.5	122	0.872951	-0.196028	0.354916	0.555246		NA	NA		0	0	0	0	0	1	0
ENSMUSG00000018820	MGI:1919602	Zfyve27	47.4685	29.6224	1.60245	0.680283	0.0675493	0.415836		161	160.5	1.00312	0.00448739	1	1		NA	NA		0	0	0	0	0	1	0
ENSMUSG00000018821	MGI:1916784	Avpi1	36.7538	40.1018	0.916513	-0.125773	0.819893	1		1141	1100.5	1.0368	0.0521396	0.41014	0.610521		NA	NA		0	0	0	0	0	1	0
ENSMUSG00000018830	MGI:102643	Myh11	126.218	88.3459	1.42868	0.514684	0.0112563	0.116074		1798.5	1599.5	1.12441	0.169173	0.000681166	0.00341182		NA	NA		0	0	0	0	0	1	0
ENSMUSG00000018841	MGI:1261809	Rad51l3	5.10917	6.22939	0.820171	-0.286003	1	1		60	42	1.42857	0.514573	0.0918377	0.207431		NA	NA		0	0	0	0	0	1	0
ENSMUSG00000018846	MGI:2387464	Pank3	71.2361	61.2199	1.16361	0.218609	0.433537	1		413	445.5	0.927048	-0.109284	0.274901	0.464934		NA	NA		0	0	0	0	0	1	0
ENSMUSG00000018848	MGI:1914297	Rars	221.588	166.918	1.32752	0.408738	0.00611138	0.0724898		1229	979.5	1.25472	0.327368	1.27807e-07	1.2664e-06		0.618507	0.852463		0	0	0	0	0	0	1
ENSMUSG00000018849	MGI:2388637	Wwc1	26.0561	52.5073	0.496237	-1.0109	0.00318301	0.0431729		155.5	229.5	0.67756	-0.56158	0.000194535	0.00111956		NA	NA		0	0	0	0	0	1	0
ENSMUSG00000018858	MGI:1915822	Ict1	23.6169	26.5134	0.890751	-0.166906	0.779768	1		103.5	105.5	0.981043	-0.0276122	0.945006	1		NA	NA		0	0	0	0	0	1	0
ENSMUSG00000018861	MGI:104724	Fdxr	4.43256	6.99564	0.633617	-0.658317	0.548828	1		27	29	0.931034	-0.103093	0.893853	0.970274		NA	NA		0	0	0	0	0	1	0
ENSMUSG00000018882	MGI:1914286	Mrpl45	31.8423	32.9147	0.967417	-0.0477902	1	1		170.5	172.5	0.988406	-0.0168246	0.957012	1		NA	NA		0	0	0	0	0	1	0
ENSMUSG00000018899	MGI:96590	Irf1	3.63151	9.77038	0.371686	-1.42784	0.179565	0.727925		32.5	34	0.955882	-0.065095	1	1		NA	NA		0	0	0	0	0	1	0
ENSMUSG00000018900	MGI:1329012	Slc22a5	8.14684	8.57353	0.950232	-0.0736485	1	1		21	19	1.10526	0.14439	0.874629	0.957387		NA	NA		0	0	0	0	0	1	0
ENSMUSG00000018906	MGI:894286	P4ha2	74.9413	80.6472	0.929249	-0.105863	0.689054	1		665.5	760	0.875658	-0.191561	0.0137589	0.0454773		NA	NA		0	0	0	0	0	1	0
ENSMUSG00000018909	MGI:99473	Arrb1	13.1638	14.9571	0.880109	-0.184246	0.850554	1		67	65	1.03077	0.0437214	0.930684	0.991947		NA	NA		0	0	0	0	0	1	0
ENSMUSG00000018920	MGI:1932682	Cxcl16	3.50259	2.54439	1.37659	0.461102	1	1		24	12	2	1	0.0652453	0.159714		NA	NA		0	0	0	0	0	1	0
ENSMUSG00000018921	MGI:1922523	Pelp1	54.078	48.3409	1.11868	0.161799	0.620768	1		312.5	274.5	1.13843	0.18705	0.126975	0.265604		NA	NA		0	0	0	0	0	1	0
ENSMUSG00000018923	MGI:1913422	Med11	10.6414	9.03742	1.17749	0.235712	0.823803	1		159	132	1.20455	0.268489	0.127328	0.266004		NA	NA		0	0	0	0	0	1	0
ENSMUSG00000018932	MGI:1346868	Map2k3	314.57	292.537	1.07531	0.104759	0.394419	1		1536	1452.5	1.05749	0.0806401	0.133637	0.276008		NA	NA		0	0	0	0	0	1	0
ENSMUSG00000018965	MGI:109194	Ywhah	325.037	346.58	0.937841	-0.0925847	0.417907	1		288.5	349.5	0.825465	-0.276721	0.0175489	0.0556049		NA	NA		0	0	0	0	0	1	0
ENSMUSG00000018974	MGI:1858230	Sart3	57.0791	67.7511	0.842481	-0.247284	0.371161	0.985422		356.5	368.5	0.967436	-0.0477625	0.68312	0.835157		NA	NA		0	0	0	0	0	1	0
ENSMUSG00000018995	MGI:2142075	Nars2	6.74311	7.24498	0.930729	-0.103567	1	1		10.5	33.5	0.313433	-1.67377	0.000824082	0.00404978		NA	NA		0	0	0	0	0	1	0
ENSMUSG00000018999	MGI:1931249	Slc35b4	51.4027	53.4469	0.961753	-0.056262	0.921949	1		303	332.5	0.911278	-0.134037	0.250155	0.435692		NA	NA		0	0	0	0	0	1	0
ENSMUSG00000019039	MGI:1915039	Dalrd3	21.5825	15.4375	1.39806	0.483429	0.324009	0.938861		120.5	61.5	1.95935	0.970375	1.54118e-05	0.000109794		0.454233	0.726685		0	0	0	0	0	0	1
ENSMUSG00000019055	MGI:99907	Plod1	87.5709	65.9597	1.32764	0.408867	0.0902767	0.496844		525.5	381.5	1.37746	0.462008	1.98368e-06	1.65901e-05		0.860338	0.97336		0	0	0	0	0	0	1
ENSMUSG00000019080	MGI:1916822	Mfsd3	9.59686	8.72667	1.09972	0.13713	1	1		31	40.5	0.765432	-0.385654	0.288784	0.48092		NA	NA		0	0	0	0	0	1	0
ENSMUSG00000019082	MGI:1915517	Slc25a22	52.7937	51.9593	1.01606	0.022983	1	1		224.5	220	1.02045	0.0292119	0.849635	0.944085		NA	NA		0	0	0	0	0	1	0
ENSMUSG00000019122	MGI:104533	Ccl9	1.92392	2.77276	0.693865	-0.527274	1	1		56.5	0	#DIV/0!	#DIV/0!	1.38778e-17	3.13143e-16		0.00026441	0.00214526		0	0	0	0	0	0	1
ENSMUSG00000019124	MGI:1917188	Scrn1	22.8849	31.8868	0.71769	-0.478568	0.28061	0.888514		280	426	0.657277	-0.605427	4.35111e-08	4.64458e-07		0.775989	0.933613		0	0	0	0	0	0	1
ENSMUSG00000019132	MGI:2441726	BC005537	131.821	149.096	0.884136	-0.17766	0.339854	0.958606		265	222.5	1.19101	0.252187	0.0633455	0.156365		NA	NA		0	0	0	0	0	1	0
ENSMUSG00000019139	MGI:1919030	Isyna1	24.3899	34.482	0.707321	-0.499562	0.237047	0.821606		90	111	0.810811	-0.302563	0.158165	0.313442		NA	NA		0	0	0	0	0	1	0
ENSMUSG00000019143	MGI:1918041	Hars2	20.1461	23.0839	0.872734	-0.196386	0.760792	1		92	87.5	1.05143	0.0723508	0.82314	0.929372		NA	NA		0	0	0	0	0	1	0
ENSMUSG00000019173	MGI:105306	Rab5c	199.111	173.854	1.14528	0.195698	0.213933	0.786677		507	441.5	1.14836	0.199572	0.037697	0.10423		NA	NA		0	0	0	0	0	1	0
ENSMUSG00000019179	MGI:97050	Mdh2	374.665	522.056	0.717673	-0.478601	1.0332e-06	3.75011e-05		1206	1483.5	0.812942	-0.298775	9.02483e-08	9.19222e-07		0.120373	0.310963		1	0	0	0	0	0	0
ENSMUSG00000019188	MGI:95886	H13	304.163	361.696	0.840934	-0.249936	0.0271205	0.225358		1474.5	1037.5	1.4212	0.507114	2.8022e-18	6.65231e-17		2.14808e-09	4.15211e-08		0	0	0	0	1	0	0
ENSMUSG00000019189	MGI:1921565	Rnf145	136.467	147.229	0.926903	-0.109509	0.552295	1		858	919.5	0.933116	-0.0998719	0.147974	0.297304		NA	NA		0	0	0	0	0	1	0
ENSMUSG00000019194	MGI:98247	Scn1b	30.4377	31.9796	0.951786	-0.0712902	0.899076	1		109	131	0.832061	-0.265239	0.175119	0.338217		NA	NA		0	0	0	0	0	1	0
ENSMUSG00000019210	MGI:894326	Atp6v1e1	91.3413	80.8834	1.1293	0.175423	0.492672	1		530	511	1.03718	0.0526691	0.576942	0.752203		NA	NA		0	0	0	0	0	1	0
ENSMUSG00000019214	MGI:2384887	Chtf18	17.7343	26.2486	0.675629	-0.565697	0.291215	0.899723		264.5	228.5	1.15755	0.211074	0.115229	0.247049		NA	NA		0	0	0	0	0	1	0
ENSMUSG00000019230	MGI:1316721	Lhx9	10.0938	3.01519	3.34764	1.74315	0.0922852	0.503545		46	11	4.18182	2.06413	3.31188e-06	2.69323e-05		0.714529	0.900285		0	0	0	0	0	0	1
ENSMUSG00000019254	MGI:1924258	Ppp1r12c	111.713	122.38	0.912838	-0.131569	0.556391	1		734.5	821	0.894641	-0.16062	0.0311418	0.08947		NA	NA		0	0	0	0	0	1	0
ENSMUSG00000019256	MGI:105043	Ahr	11.9388	10.0385	1.18931	0.250125	0.831812	1		154	176	0.875	-0.192645	0.247637	0.432728		NA	NA		0	0	0	0	0	1	0
ENSMUSG00000019261	MGI:2443304	Mtap1s	102.449	106.353	0.963289	-0.053959	0.835282	1		761.5	623	1.22231	0.289612	0.00020646	0.00118221		NA	NA		0	0	0	0	0	1	0
ENSMUSG00000019295	MGI:1915616	Tmem129	35.8698	31.4848	1.13927	0.188113	0.625407	1		205.5	182	1.12912	0.1752	0.242912	0.427039		NA	NA		0	0	0	0	0	1	0
ENSMUSG00000019297	MGI:1915092	2610027L16Rik	49.3956	55.5355	0.889442	-0.169028	0.558394	1		232.5	151.5	1.53465	0.617913	4.29175e-05	0.000283504		0.0140504	0.0625604		0	0	0	0	0	0	1
ENSMUSG00000019302	MGI:103286	Atp6v0a1	89.721	91.0425	0.985484	-0.021095	1	1		1270.5	1682	0.755351	-0.404781	4.12893e-14	7.68149e-13		0.0890279	0.253506		0	0	0	0	0	0	1
ENSMUSG00000019303	MGI:1098610	Psmc3ip	5.07732	5.15709	0.984532	-0.0224896	1	1		138	98.5	1.40102	0.486473	0.013405	0.0444687		NA	NA		0	0	0	0	0	1	0
ENSMUSG00000019326	MGI:1306797	Aoc3	2.06645	2.46325	0.838914	-0.253406	1	1		35	35	1	0	1	1		NA	NA		0	0	0	0	0	1	0
ENSMUSG00000019338	MGI:1925516	Zfp687	35.4835	39.4889	0.898567	-0.154301	0.727547	1		83.5	80	1.04375	0.0617762	0.814871	0.923176		NA	NA		0	0	0	0	0	1	0
ENSMUSG00000019370	MGI:103249	Calm3	383.384	423.923	0.904373	-0.14501	0.159069	0.685049		3746.5	3598	1.04127	0.0583483	0.0841796	0.19442		NA	NA		0	0	0	0	0	1	0
ENSMUSG00000019373	MGI:1349409	Cops3	59.8992	53.0215	1.12971	0.175959	0.572656	1		182.5	195.5	0.933504	-0.0992721	0.537687	0.723157		NA	NA		0	0	0	0	0	1	0
ENSMUSG00000019428	MGI:1341070	Fkbp8	208.99	216.309	0.966165	-0.0496592	0.771059	1		964	984	0.979675	-0.0296252	0.666853	0.824611		NA	NA		0	0	0	0	0	1	0
ENSMUSG00000019432	MGI:99240	Ddx39b	142.309	163.803	0.868781	-0.202935	0.229894	0.806984		265	260.5	1.01727	0.024709	0.895945	0.970696		NA	NA		0	0	0	0	0	1	0
ENSMUSG00000019433	MGI:1926252	Gipc1	110.789	120.035	0.922976	-0.115634	0.598733	1		463	507.5	0.912315	-0.132396	0.157907	0.313066		NA	NA		0	0	0	0	0	1	0
ENSMUSG00000019437	MGI:1915572	Tlcd1	9.17333	7.63809	1.201	0.264233	1	1		60	47	1.2766	0.352302	0.245891	0.430995		NA	NA		0	0	0	0	0	1	0
ENSMUSG00000019461	MGI:1917560	Plscr3	87.7694	77.379	1.13428	0.181777	0.436368	1		463	459.5	1.00762	0.0109473	0.947517	1		NA	NA		0	0	0	0	0	1	0
ENSMUSG00000019464	MGI:97793	Ptger1	30.0699	21.7749	1.38094	0.465654	0.33175	0.944657		61.5	76	0.809211	-0.305413	0.26839	0.456293		NA	NA		0	0	0	0	0	1	0
ENSMUSG00000019467	MGI:1277173	Arhgef25	118.687	126.005	0.941921	-0.0863225	0.701561	1		552.5	535	1.03271	0.0464356	0.606302	0.777691		NA	NA		0	0	0	0	0	1	0
ENSMUSG00000019470	MGI:1914689	Xab2	43.4186	43.8477	0.990214	-0.0141874	1	1		251	229	1.09607	0.13234	0.33781	0.535376		NA	NA		0	0	0	0	0	1	0
ENSMUSG00000019471	MGI:109531	Cdc37	313.226	348.556	0.898638	-0.154189	0.173685	0.716696		1510.5	1389	1.08747	0.12098	0.0246288	0.0731324		NA	NA		0	0	0	0	0	1	0
ENSMUSG00000019487	MGI:2146901	Trip10	82.6064	95.7547	0.862688	-0.21309	0.369806	0.985422		375	361.5	1.03734	0.0528949	0.6585	0.819467		NA	NA		0	0	0	0	0	1	0
ENSMUSG00000019494	MGI:1349439	Cops6	112.882	107.891	1.04626	0.065243	0.787949	1		213	195.5	1.08951	0.123685	0.428893	0.627495		NA	NA		0	0	0	0	0	1	0
ENSMUSG00000019528	MGI:1351614	Gyg	35.6853	33.0482	1.0798	0.110761	0.809949	1		345	301	1.14618	0.196833	0.0906042	0.205103		NA	NA		0	0	0	0	0	1	0
ENSMUSG00000019539	MGI:1277122	Rcn3	231.216	154.358	1.49792	0.582957	0.000102235	0.00234855		758	736.5	1.02919	0.0415123	0.604989	0.776553		NA	NA		0	0	0	0	0	1	0
ENSMUSG00000019564	MGI:1328360	Arid3a	18.3649	19.5644	0.938688	-0.0912822	0.871415	1		79	86.5	0.913295	-0.130847	0.587054	0.761466		NA	NA		0	0	0	0	0	1	0
ENSMUSG00000019577	MGI:1351481	Pdk4	10.0059	2.90569	3.44357	1.78391	0.0922852	0.503545		151	9	16.7778	4.06848	2.18959e-34	8.99114e-33		0.0493144	0.165017		0	0	0	0	0	0	1
ENSMUSG00000019578	MGI:1913780	Ubxn6	59.8921	78.7847	0.7602	-0.395549	0.126523	0.603929		268	377.5	0.709934	-0.494244	1.72137e-05	0.000121643		0.776211	0.933613		0	0	0	0	0	0	1
ENSMUSG00000019579	MGI:2156020	D17Wsu104e	82.2148	93.7551	0.876911	-0.189498	0.407087	1		645	611	1.05565	0.0781268	0.351781	0.551476		NA	NA		0	0	0	0	0	1	0
ENSMUSG00000019659	MGI:1919904	Ccdc12	24.4541	24.6505	0.992035	-0.0115377	1	1		285.5	172	1.65988	0.731082	1.11717e-07	1.11546e-06		0.0889169	0.253506		0	0	0	0	0	0	1
ENSMUSG00000019689	MGI:1913367	1110001J03Rik	4.44168	6.42472	0.691342	-0.532528	0.753906	1		42	48	0.875	-0.192645	0.598412	0.77028		NA	NA		0	0	0	0	0	1	0
ENSMUSG00000019699	MGI:1345147	Akt3	45.9445	29.0714	1.5804	0.660291	0.0639499	0.40107		33	39	0.846154	-0.241008	0.555998	0.736146		NA	NA		0	0	0	0	0	1	0
ENSMUSG00000019710	MGI:1914957	Mrpl24	19.364	23.2933	0.831312	-0.266537	0.643969	1		78	95	0.821053	-0.284453	0.223705	0.40387		NA	NA		0	0	0	0	0	1	0
ENSMUSG00000019715	MGI:1921662	Gle1	38.0228	44.1912	0.860416	-0.216894	0.581114	1		152.5	157.5	0.968254	-0.0465426	0.820609	0.927088		NA	NA		0	0	0	0	0	1	0
ENSMUSG00000019718	MGI:1914467	2810055F11Rik	5.43576	9.88949	0.54965	-0.863414	0.301758	0.910099		20	50	0.4	-1.32193	0.000440285	0.00229876		NA	NA		0	0	0	0	0	1	0
ENSMUSG00000019726	MGI:107448	Lyst	17.7208	14.4754	1.2242	0.291842	0.596615	1		19.5	26	0.75	-0.415037	0.461391	0.655351		NA	NA		0	0	0	0	0	1	0
ENSMUSG00000019731	MGI:2142403	Slc35e1	112.468	99.9201	1.12557	0.170661	0.450037	1		30.5	49	0.622449	-0.683973	0.0566644	0.143129		NA	NA		0	0	0	0	0	1	0
ENSMUSG00000019738	MGI:1917170	Polr2i	14.333	15.8612	0.903654	-0.146158	0.855536	1		31	25	1.24	0.31034	0.504404	0.695004		NA	NA		0	0	0	0	0	1	0
ENSMUSG00000019763	MGI:1913334	Rmnd1	8.99853	5.5396	1.6244	0.699908	0.607239	1		67	35	1.91429	0.936806	0.00199281	0.00885735		NA	NA		0	0	0	0	0	1	0
ENSMUSG00000019769	MGI:1927152	Syne1	118.797	76.7341	1.54817	0.630563	0.00330173	0.0443194		390	324	1.2037	0.26748	0.0149345	0.0487268		NA	NA		0	0	0	0	0	1	0
ENSMUSG00000019773	MGI:1914391	Fbxo5	19.6766	23.0837	0.852402	-0.230394	0.760792	1		81.5	78.5	1.03822	0.0541074	0.874818	0.957479		NA	NA		0	0	0	0	0	1	0
ENSMUSG00000019774	MGI:1918830	Mtrf1l	5.73949	5.86563	0.978495	-0.0313637	1	1		29	19.5	1.48718	0.572579	0.25287	0.438827		NA	NA		0	0	0	0	0	1	0
ENSMUSG00000019775	MGI:1927469	Rgs17	6.81227	4.22387	1.6128	0.689569	0.548828	1		66.5	48	1.38542	0.47032	0.0928159	0.20885		NA	NA		0	0	0	0	0	1	0
ENSMUSG00000019777	MGI:1097691	Hdac2	82.747	102.845	0.804581	-0.31369	0.163398	0.697836		513.5	556	0.923561	-0.114721	0.210038	0.386043		NA	NA		0	0	0	0	0	1	0
ENSMUSG00000019779	MGI:103265	Frk	9.33887	13.4648	0.693579	-0.527868	0.523467	1		100.5	88	1.14205	0.19162	0.382785	0.583522		NA	NA		0	0	0	0	0	1	0
ENSMUSG00000019782	MGI:1913771	Rwdd1	58.3624	58.1578	1.00352	0.0050667	1	1		134	113	1.18584	0.24591	0.203077	0.376804		NA	NA		0	0	0	0	0	1	0
ENSMUSG00000019789	MGI:1341884	Hey2	1.41748	1.98308	0.714787	-0.484415	1	1		36	26	1.38462	0.469485	0.252854	0.438827		NA	NA		0	0	0	0	0	1	0
ENSMUSG00000019790	MGI:1926058	Stxbp5	32.6336	29.049	1.1234	0.167873	0.703537	1		21.5	18	1.19444	0.25634	0.635828	0.800581		NA	NA		0	0	0	0	0	1	0
ENSMUSG00000019792	MGI:1920931	Trmt11	7.59466	7.04743	1.07765	0.107888	1	1		14	12	1.16667	0.222392	0.845019	0.942287		NA	NA		0	0	0	0	0	1	0
ENSMUSG00000019794	MGI:1344353	Katna1	22.5257	19.7523	1.14041	0.189549	0.760792	1		154	142	1.08451	0.117039	0.522657	0.710954		NA	NA		0	0	0	0	0	1	0
ENSMUSG00000019795	MGI:97502	Pcmt1	67.2364	58.6812	1.14579	0.196345	0.533053	1		207	170.5	1.21408	0.279859	0.0716876	0.171794		NA	NA		0	0	0	0	0	1	0
ENSMUSG00000019796	MGI:2442989	Lrp11	20.7765	29.322	0.708563	-0.497033	0.322236	0.937979		291	281.5	1.03375	0.0478842	0.738258	0.872208		NA	NA		0	0	0	0	0	1	0
ENSMUSG00000019797	MGI:1915101	1700021F05Rik	12.5106	17.9801	0.695805	-0.523246	0.47313	1		135	173	0.780347	-0.357813	0.0348373	0.0978364		NA	NA		0	0	0	0	0	1	0
ENSMUSG00000019802	MGI:2155302	Sec63	138.15	190.687	0.724484	-0.464973	0.00407701	0.0526991		178.5	296	0.603041	-0.729673	8.86714e-08	9.05183e-07		0.240514	0.502116		0	0	0	0	0	0	1
ENSMUSG00000019804	MGI:1860188	Snx3	67.0579	74.1786	0.904007	-0.145594	0.613513	1		21.5	22	0.977273	-0.0331669	1	1		NA	NA		0	0	0	0	0	1	0
ENSMUSG00000019806	MGI:1913503	Aig1	13.1086	11.037	1.18769	0.24816	0.83882	1		104	116	0.896552	-0.157541	0.458395	0.653131		NA	NA		0	0	0	0	0	1	0
ENSMUSG00000019808	MGI:1914007	Adat2	6.81213	9.65767	0.70536	-0.503568	0.629059	1		66	58.5	1.12821	0.174029	0.591684	0.765837		NA	NA		0	0	0	0	0	1	0
ENSMUSG00000019809	MGI:1929646	Pex3	7.92561	9.29982	0.852232	-0.230682	1	1		79.5	115	0.691304	-0.532607	0.0146884	0.0480444		NA	NA		0	0	0	0	0	1	0
ENSMUSG00000019810	MGI:1914098	Fuca2	16.1876	36.0246	0.449349	-1.15409	0.00778744	0.0876715		108	200	0.54	-0.888969	1.76312e-07	1.71167e-06		0.636854	0.860954		0	0	0	0	0	0	1
ENSMUSG00000019813	MGI:1915511	Cep57l1	3.53513	5.36671	0.658714	-0.602276	1	1		30	38	0.789474	-0.341037	0.396125	0.596477		NA	NA		0	0	0	0	0	1	0
ENSMUSG00000019814	MGI:2447810	Ltv1	42.2572	48.6511	0.868576	-0.203277	0.529602	1		419.5	421	0.996437	-0.00514942	1	1		NA	NA		0	0	0	0	0	1	0
ENSMUSG00000019817	MGI:1100874	Plagl1	50.5197	32.1058	1.57354	0.654011	0.0475249	0.329191		19	565	0.0336283	-4.89418	7.28674e-141	1.35563e-138		2.30276e-38	2.22555e-36		0	0	0	0	1	0	0
ENSMUSG00000019818	MGI:1859568	Cd164	195.365	176.561	1.1065	0.146009	0.378121	0.990779		72	60	1.2	0.263034	0.33838	0.536092		NA	NA		0	0	0	0	0	1	0
ENSMUSG00000019820	MGI:104631	Utrn	231.668	159.961	1.44828	0.534337	0.000324154	0.00627292		1729.5	1616.5	1.0699	0.0974815	0.0528598	0.135814		NA	NA		0	0	0	0	0	1	0
ENSMUSG00000019822	MGI:1278330	Smpd2	15.1293	13.4132	1.12794	0.173689	0.850554	1		229	154.5	1.4822	0.567741	0.000187109	0.00108297		NA	NA		0	0	0	0	0	1	0
ENSMUSG00000019823	MGI:2385847	Mical1	80.2985	77.378	1.03774	0.0534499	0.873248	1		1358.5	940.5	1.44444	0.530515	2.81074e-18	6.65525e-17		0.0538302	0.176886		0	0	0	0	0	0	1
ENSMUSG00000019826	MGI:3039618	Zbtb24	14.4852	13.2083	1.09668	0.13314	1	1		78.5	91	0.862637	-0.213174	0.398927	0.599904		NA	NA		0	0	0	0	0	1	0
ENSMUSG00000019831	MGI:1890563	Wasf1	6.08488	8.68648	0.7005	-0.513544	0.607239	1		30.5	32.5	0.938462	-0.0916305	0.900653	0.972689		NA	NA		0	0	0	0	0	1	0
ENSMUSG00000019832	MGI:1915094	Rab32	21.7662	29.5119	0.73754	-0.439206	0.33175	0.944657		260	288.5	0.901213	-0.15006	0.232053	0.414214		NA	NA		0	0	0	0	0	1	0
ENSMUSG00000019837	MGI:1914621	Gtf3c6	17.5223	23.3949	0.74898	-0.417001	0.532709	1		210	255	0.823529	-0.280108	0.0411901	0.11172		NA	NA		0	0	0	0	0	1	0
ENSMUSG00000019841	MGI:1337131	Rev3l	15.9531	19.722	0.808896	-0.305975	0.617719	1		35	28	1.25	0.321928	0.449963	0.646471		NA	NA		0	0	0	0	0	1	0
ENSMUSG00000019842	MGI:2143599	Traf3ip2	22.2129	17.0686	1.30139	0.38005	0.522397	1		117.5	100.5	1.16915	0.225465	0.279587	0.470677		NA	NA		0	0	0	0	0	1	0
ENSMUSG00000019843	MGI:95602	Fyn	190.678	51.7652	3.68351	1.88108	7.47713e-20	1.16978e-17		726.5	238	3.05252	1.61	3.6344e-58	2.31687e-56		0.313696	0.581719		1	0	0	0	0	0	0
ENSMUSG00000019846	MGI:109321	Lama4	24.9603	34.377	0.726076	-0.461807	0.297595	0.90792		287	507.5	0.565517	-0.822357	4.06275e-15	7.98191e-14		0.330812	0.599916		0	0	0	0	0	0	1
ENSMUSG00000019849	MGI:1270863	Prep	156.448	141.247	1.10762	0.147468	0.416629	1		1189	945	1.2582	0.331362	1.3959e-07	1.37717e-06		0.319047	0.587662		0	0	0	0	0	0	1
ENSMUSG00000019850	MGI:1196377	Tnfaip3	23.9069	36.3445	0.657785	-0.604313	0.155002	0.670714		169	222	0.761261	-0.393536	0.00846122	0.0302837		NA	NA		0	0	0	0	0	1	0
ENSMUSG00000019851	MGI:1929938	Perp	13.9187	3.6744	3.78803	1.92145	0.0308838	0.249991		68	8	8.5	3.08746	5.63291e-13	9.76228e-12		0.234866	0.494724		0	0	0	0	0	0	1
ENSMUSG00000019853	MGI:1860084	Hebp2	16.9384	17.9126	0.945618	-0.0806701	1	1		299.5	321.5	0.931571	-0.102263	0.399793	0.60054		NA	NA		0	0	0	0	0	1	0
ENSMUSG00000019854	MGI:1196373	Reps1	62.3076	53.7039	1.16021	0.214382	0.515913	1		428	425	1.00706	0.010148	0.94541	1		NA	NA		0	0	0	0	0	1	0
ENSMUSG00000019861	MGI:2149946	Gopc	46.5052	47.036	0.988716	-0.0163717	1	1		298	233	1.27897	0.354982	0.00543079	0.0208979		NA	NA		0	0	0	0	0	1	0
ENSMUSG00000019863	MGI:1923813	Qrsl1	7.06058	10.5581	0.668738	-0.580488	0.480682	1		94	108	0.87037	-0.200299	0.360395	0.561121		NA	NA		0	0	0	0	0	1	0
ENSMUSG00000019864	MGI:2178759	Rtn4ip1	3.69604	3.92497	0.941674	-0.0866998	1	1		28	18	1.55556	0.63743	0.183925	0.351206		NA	NA		0	0	0	0	0	1	0
ENSMUSG00000019872	MGI:1931437	Smpdl3a	17.0526	10.9169	1.56204	0.64343	0.344928	0.958616		45.5	55	0.827273	-0.273565	0.42616	0.625389		NA	NA		0	0	0	0	0	1	0
ENSMUSG00000019873	MGI:88930	Reep3	52.3967	45.0751	1.16243	0.217143	0.54261	1		481.5	617	0.780389	-0.357735	5.19189e-05	0.00033855		0.0702798	0.209773		0	0	0	0	0	0	1
ENSMUSG00000019877	MGI:1926228	Serinc1	254.32	214.159	1.18753	0.247963	0.0713099	0.431377		960	1019.5	0.941638	-0.0867555	0.18485	0.351806		NA	NA		0	0	0	0	0	1	0
ENSMUSG00000019878	MGI:96239	Hsf2	15.0051	15.3539	0.977286	-0.0331467	1	1		112	107	1.04673	0.0658879	0.787007	0.903986		NA	NA		0	0	0	0	0	1	0
ENSMUSG00000019883	MGI:1277169	Echdc1	2.69242	5.44785	0.494217	-1.01678	0.726562	1		102	151.5	0.673267	-0.570749	0.00204805	0.00905872		NA	NA		0	0	0	0	0	1	0
ENSMUSG00000019889	MGI:103310	Ptprk	90.913	78.6959	1.15524	0.208198	0.398927	1		719.5	574	1.25348	0.325944	5.46336e-05	0.000354477		0.622958	0.855071		0	0	0	0	0	0	1
ENSMUSG00000019891	MGI:1913936	Dcbld1	12.2017	8.89734	1.37139	0.455642	0.663624	1		111.5	60	1.85833	0.894009	8.99543e-05	0.00056359		0.478386	0.750119		0	0	0	0	0	0	1
ENSMUSG00000019897	MGI:1289302	Ccdc59	26.5761	28.5254	0.931666	-0.102115	0.893853	1		239	230	1.03913	0.0553768	0.711868	0.85318		NA	NA		0	0	0	0	0	1	0
ENSMUSG00000019899	MGI:99912	Lama2	44.6422	64.3286	0.693972	-0.527052	0.0842216	0.476154		523.5	219.5	2.38497	1.25397	1.83004e-29	6.80925e-28		6.94256e-09	1.2007e-07		0	0	0	0	1	0	0
ENSMUSG00000019907	MGI:1309528	Ppp1r12a	83.9291	83.3107	1.00742	0.0106684	1	1		466.5	497	0.938632	-0.0913688	0.350295	0.54962		NA	NA		0	0	0	0	0	1	0
ENSMUSG00000019916	MGI:97463	P4ha1	115.003	101.86	1.12903	0.17508	0.415355	1		1388.5	1201	1.15612	0.209291	0.000236989	0.00133687		NA	NA		0	0	0	0	0	1	0
ENSMUSG00000019917	MGI:1918110	41527	21.8906	36.7028	0.596429	-0.745578	0.0674446	0.415473		89.5	87	1.02874	0.0408723	0.88056	0.960304		NA	NA		0	0	0	0	0	1	0
ENSMUSG00000019920	MGI:1195263	Lims1	61.1105	55.7726	1.09571	0.131866	0.711703	1		137.5	135	1.01852	0.0264722	0.903684	0.974794		NA	NA		0	0	0	0	0	1	0
ENSMUSG00000019923	MGI:1289227	Zwint	218.331	190.429	1.14652	0.197266	0.181251	0.730965		895.5	678.5	1.31982	0.400345	5.00909e-08	5.29731e-07		0.218303	0.470637		0	0	0	0	0	0	1
ENSMUSG00000019927	MGI:2384911	Ube2d1	18.8984	19.9403	0.947751	-0.0774195	1	1		146	68	2.14706	1.10236	1.03145e-07	1.03898e-06		0.0272882	0.10631		0	0	0	0	0	0	1
ENSMUSG00000019929	MGI:94872	Dcn	18.1302	3.76023	4.82157	2.2695	0.00434351	0.0552003		67.5	59.5	1.13445	0.181998	0.536269	0.721675		NA	NA		0	0	0	0	0	1	0
ENSMUSG00000019942	MGI:88351	Cdk1	104.441	131.785	0.792516	-0.335489	0.078603	0.45633		975	1082.5	0.900693	-0.150893	0.0183206	0.0576099		NA	NA		0	0	0	0	0	1	0
ENSMUSG00000019943	MGI:104653	Atp2b1	129.561	115.292	1.12376	0.168339	0.371127	0.985422		345.5	383	0.902089	-0.148659	0.182384	0.348921		NA	NA		0	0	0	0	0	1	0
ENSMUSG00000019944	MGI:1916538	Rhobtb1	3.47046	4.76767	0.727915	-0.458158	0.726562	1		10	16	0.625	-0.678072	0.32694	0.523333		NA	NA		0	0	0	0	0	1	0
ENSMUSG00000019947	MGI:2175912	Arid5b	56.4239	27.6257	2.04244	1.03029	0.00298532	0.0409816		62	40	1.55	0.632268	0.0370668	0.102737		NA	NA		0	0	0	0	0	1	0
ENSMUSG00000019948	MGI:1914269	Actr6	4.94307	5.674	0.871179	-0.198959	1	1		17	11.5	1.47826	0.563901	0.458258	0.653131		NA	NA		0	0	0	0	0	1	0
ENSMUSG00000019951	MGI:2442888	Uhrf1bp1l	149.763	119.031	1.25819	0.331351	0.0671804	0.414408		918	799.5	1.14822	0.199396	0.00474702	0.0186284		NA	NA		0	0	0	0	0	1	0
ENSMUSG00000019952	MGI:1918511	Poc1b	5.63343	5.34896	1.05318	0.0747561	1	1		53	36	1.47222	0.557995	0.0893207	0.203004		NA	NA		0	0	0	0	0	1	0
ENSMUSG00000019960	MGI:1914853	Dusp6	70.5542	44.4263	1.58812	0.667319	0.0149647	0.143997		113	124	0.91129	-0.134017	0.516056	0.705409		NA	NA		0	0	0	0	0	1	0
ENSMUSG00000019961	MGI:106920	Tmpo	41.2092	65.8805	0.625514	-0.676886	0.0199004	0.178259		107.5	108	0.99537	-0.00669465	1	1		NA	NA		0	0	0	0	0	1	0
ENSMUSG00000019966	MGI:96974	Kitl	13.0161	12.8245	1.01494	0.0213937	1	1		37	28	1.32143	0.402098	0.321084	0.516927		NA	NA		0	0	0	0	0	1	0
ENSMUSG00000019969	MGI:1202717	Psen1	75.3292	57.8696	1.30171	0.380404	0.165083	0.701394		808	748	1.08021	0.111317	0.134704	0.277359		NA	NA		0	0	0	0	0	1	0
ENSMUSG00000019971	MGI:2384917	Cep290	11.3827	13.3752	0.851031	-0.232717	0.83882	1		22	28	0.785714	-0.347923	0.479888	0.672714		NA	NA		0	0	0	0	0	1	0
ENSMUSG00000019975	MGI:1914704	Ikbip	24.0863	17.9937	1.3386	0.420721	0.440799	1		243.5	212.5	1.14588	0.196459	0.160441	0.317126		NA	NA		0	0	0	0	0	1	0
ENSMUSG00000019977	MGI:1891704	Hbs1l	92.0043	114.23	0.80543	-0.312168	0.143245	0.643492		51.5	64.5	0.79845	-0.324727	0.267182	0.455089		NA	NA		0	0	0	0	0	1	0
ENSMUSG00000019978	MGI:103009	Epb4.1l2	219.569	213.962	1.02621	0.0373216	0.810358	1		1115	1062	1.04991	0.0702599	0.265067	0.452331		NA	NA		0	0	0	0	0	1	0
ENSMUSG00000019979	MGI:1306796	Apaf1	47.2601	52.4511	0.901033	-0.150348	0.687885	1		342.5	380	0.901316	-0.149895	0.180578	0.346121		NA	NA		0	0	0	0	0	1	0
ENSMUSG00000019984	MGI:1917458	Med23	34.5567	33.1315	1.04302	0.0607618	0.903597	1		149.5	145	1.03103	0.0440926	0.815896	0.92371		NA	NA		0	0	0	0	0	1	0
ENSMUSG00000019986	MGI:87971	Ahi1	23.7917	15.255	1.5596	0.641178	0.199591	0.766638		47	51.5	0.912621	-0.131912	0.687885	0.837106		NA	NA		0	0	0	0	0	1	0
ENSMUSG00000019988	MGI:97293	Nedd1	29.2502	17.3473	1.68615	0.753733	0.103805	0.542899		73	43.5	1.67816	0.746881	0.00934076	0.0330424		NA	NA		0	0	0	0	0	1	0
ENSMUSG00000019992	MGI:1919054	Fam54a	4.44154	7.66744	0.579273	-0.787686	0.387695	1		18	7.5	2.4	1.26303	0.0755187	0.178906		NA	NA		0	0	0	0	0	1	0
ENSMUSG00000019997	MGI:95537	Ctgf	5202.35	2789.79	1.86478	0.899009	1.10331e-162	2.00229e-159		39230	29830	1.31512	0.395193	5.13498e-281	2.75356e-278		1.82425e-46	2.30557e-44		0	0	1	0	0	0	0
ENSMUSG00000019998	MGI:1858210	Stx7	71.1128	42.5618	1.67081	0.740551	0.0111186	0.115425		436.5	344.5	1.26705	0.341478	0.001124	0.00532004		NA	NA		0	0	0	0	0	1	0
ENSMUSG00000020003	MGI:1321392	Pex7	10.6458	7.73698	1.37596	0.460441	0.647606	1		40	26	1.53846	0.621488	0.108857	0.236159		NA	NA		0	0	0	0	0	1	0
ENSMUSG00000020009	MGI:107655	Ifngr1	32.0527	35.5287	0.902165	-0.148537	0.716301	1		309.5	330	0.937879	-0.0925266	0.452654	0.6486		NA	NA		0	0	0	0	0	1	0
ENSMUSG00000020015	MGI:97517	Cdk17	57.4597	52.689	1.09054	0.125047	0.775003	1		133	149	0.892617	-0.163886	0.37176	0.572653		NA	NA		0	0	0	0	0	1	0
ENSMUSG00000020018	MGI:1917128	Snrpf	21.2003	32.475	0.652818	-0.615247	0.168978	0.701741		163	150.5	1.08306	0.115108	0.534821	0.720271		NA	NA		0	0	0	0	0	1	0
ENSMUSG00000020019	MGI:1888978	Ntn4	54.1274	37.8994	1.42818	0.514183	0.11737	0.578713		671	324.5	2.0678	1.04809	2.31472e-28	8.2749e-27		0.105398	0.283884		0	0	0	0	0	0	1
ENSMUSG00000020021	MGI:1261419	Fgd6	21.1773	20.2848	1.044	0.0621165	1	1		104.5	91.5	1.14208	0.191659	0.392626	0.592981		NA	NA		0	0	0	0	0	1	0
ENSMUSG00000020022	MGI:1913664	Ndufa12	32.6927	37.3332	0.875701	-0.19149	0.720203	1		227	146.5	1.54949	0.631792	4.14032e-05	0.000274296		0.0468072	0.160217		0	0	0	0	0	0	1
ENSMUSG00000020023	MGI:2442900	Tmcc3	120.119	47.4538	2.53128	1.33987	1.50268e-08	7.41048e-07		236	121	1.95041	0.96378	1.1626e-09	1.44588e-08		0.19364	0.431683		1	0	0	0	0	0	0
ENSMUSG00000020024	MGI:1924298	Ccdc41	37.3698	34.3964	1.08644	0.119613	0.812589	1		59	48.5	1.21649	0.28273	0.386573	0.586941		NA	NA		0	0	0	0	0	1	0
ENSMUSG00000020027	MGI:1201787	Socs2	4.61185	3.09632	1.48946	0.574788	0.726562	1		92.5	59	1.5678	0.648738	0.00723454	0.0265393		NA	NA		0	0	0	0	0	1	0
ENSMUSG00000020029	MGI:1918457	Nudt4	112.159	161.711	0.693576	-0.527875	0.0030046	0.0411838		1424	1323.5	1.07594	0.105591	0.0589334	0.14735		NA	NA		0	0	0	0	0	1	0
ENSMUSG00000020032	MGI:1925226	Nuak1	194.048	276.902	0.700784	-0.512959	0.000152272	0.00329766		1385	1777	0.779403	-0.359558	3.3523e-12	5.34259e-11		0.295717	0.561892		0	0	0	0	0	0	1
ENSMUSG00000020034	MGI:2444679	Tcp11l2	4.32201	3.47661	1.24317	0.314021	1	1		37	36	1.02778	0.0395284	1	1		NA	NA		0	0	0	0	0	1	0
ENSMUSG00000020038	MGI:1270841	Cry1	19.6217	16.1448	1.21536	0.281385	0.617719	1		63	79	0.797468	-0.326501	0.207958	0.383833		NA	NA		0	0	0	0	0	1	0
ENSMUSG00000020042	MGI:1921257	Btbd11	24.1877	23.1424	1.04517	0.0637359	1	1		133	144	0.923611	-0.114643	0.548023	0.730532		NA	NA		0	0	0	0	0	1	0
ENSMUSG00000020044	MGI:98754	Timp3	1695.17	1504.38	1.12682	0.172261	0.000778908	0.0133035		12168.5	14051.5	0.865993	-0.207573	2.9928e-31	1.15603e-29		2.18251e-12	5.69185e-11		0	0	0	0	1	0	0
ENSMUSG00000020048	MGI:98817	Hsp90b1	920.533	1047.58	0.878721	-0.186523	0.00450587	0.0564727		1764.5	1695	1.041	0.0579742	0.240777	0.425154		NA	NA		0	0	0	0	0	1	0
ENSMUSG00000020056	MGI:1914532	Ccdc53	14.623	19.4788	0.750711	-0.413671	0.607591	1		176.5	181.5	0.972452	-0.0403014	0.832837	0.933673		NA	NA		0	0	0	0	0	1	0
ENSMUSG00000020057	MGI:1918962	Dram1	13.3615	13.4024	0.996952	-0.00440431	1	1		203	250.5	0.810379	-0.303331	0.0272868	0.07965		NA	NA		0	0	0	0	0	1	0
ENSMUSG00000020069	MGI:1926462	Hnrnph3	3.15734	3.94618	0.8001	-0.321748	1	1		63	62.5	1.008	0.0114956	1	1		NA	NA		0	0	0	0	0	1	0
ENSMUSG00000020070	MGI:1917682	Rufy2	15.815	15.5115	1.01957	0.0279603	1	1		90.5	135	0.67037	-0.57697	0.00413089	0.0165062		NA	NA		0	0	0	0	0	1	0
ENSMUSG00000020074	MGI:1914750	Ccar1	123.664	134.176	0.921657	-0.117699	0.57535	1		439	512	0.857422	-0.221923	0.0195083	0.0606712		NA	NA		0	0	0	0	0	1	0
ENSMUSG00000020075	MGI:1860494	Ddx21	308.745	367.671	0.839732	-0.251999	0.0257333	0.215211		1348.5	1516	0.889512	-0.168914	0.00192158	0.00857001		NA	NA		0	0	0	0	0	1	0
ENSMUSG00000020076	MGI:2182303	Ddx50	57.7266	41.1864	1.4016	0.48707	0.107352	0.553704		135	128.5	1.05058	0.071191	0.758356	0.885396		NA	NA		0	0	0	0	0	1	0
ENSMUSG00000020078	MGI:1353654	Vps26a	67.2866	57.2259	1.17581	0.233652	0.419074	1		278.5	249.5	1.11623	0.158638	0.22342	0.40387		NA	NA		0	0	0	0	0	1	0
ENSMUSG00000020079	MGI:2441711	Supv3l1	22.8296	28.0349	0.814328	-0.296317	0.575849	1		95.5	94	1.01596	0.02284	0.942191	0.999753		NA	NA		0	0	0	0	0	1	0
ENSMUSG00000020085	MGI:1918611	Aifm2	11.1341	9.89886	1.12479	0.169656	1	1		86	67.5	1.27407	0.349449	0.170517	0.331152		NA	NA		0	0	0	0	0	1	0
ENSMUSG00000020086	MGI:3037658	H2afy2	15.8017	17.7994	0.887767	-0.171747	0.864166	1		36.5	23	1.58696	0.666263	0.092461	0.208426		NA	NA		0	0	0	0	0	1	0
ENSMUSG00000020087	MGI:1919017	Tysnd1	52.0297	65.0479	0.799867	-0.322169	0.267182	0.86679		288.5	242.5	1.18969	0.250587	0.0509552	0.132263		NA	NA		0	0	0	0	0	1	0
ENSMUSG00000020088	MGI:98230	Sar1a	271.188	240.616	1.12706	0.172563	0.199925	0.766638		2882.5	3037	0.949127	-0.0753263	0.0467448	0.12355		NA	NA		0	0	0	0	0	1	0
ENSMUSG00000020091	MGI:109198	Eif4ebp2	32.4443	34.0504	0.952829	-0.0697103	0.902159	1		132.5	119.5	1.10879	0.148982	0.450654	0.646895		NA	NA		0	0	0	0	0	1	0
ENSMUSG00000020092	MGI:1351623	X99384	8.64837	11.9313	0.724849	-0.464247	0.663624	1		103	91	1.13187	0.178706	0.429747	0.627817		NA	NA		0	0	0	0	0	1	0
ENSMUSG00000020097	MGI:1261415	Sgpl1	180.746	202.673	0.89181	-0.165192	0.283861	0.89436		813.5	1125.5	0.72279	-0.468352	1.48537e-12	2.43537e-11		0.0627133	0.19589		0	0	0	0	0	0	1
ENSMUSG00000020099	MGI:894703	Unc5b	734.319	895.481	0.820028	-0.286256	7.27128e-05	0.00173631		8639	8366	1.03263	0.0463263	0.0369902	0.102587		NA	NA		0	0	0	0	0	1	0
ENSMUSG00000020100	MGI:1918529	Slc29a3	27.7268	26.3934	1.05052	0.0711044	0.891923	1		281.5	224	1.2567	0.329636	0.0112053	0.0384157		NA	NA		0	0	0	0	0	1	0
ENSMUSG00000020102	MGI:1330284	Slc16a7	1.79513	4.12375	0.435316	-1.19987	0.6875	1		14.5	11	1.31818	0.398549	0.557197	0.736146		NA	NA		0	0	0	0	0	1	0
ENSMUSG00000020105	MGI:2443955	Lrig3	29.8392	44.6369	0.668489	-0.581025	0.105342	0.546482		286	291.5	0.981132	-0.0274807	0.835273	0.935319		NA	NA		0	0	0	0	0	1	0
ENSMUSG00000020107	MGI:1289325	Anapc16	48.4064	68.7115	0.704488	-0.505352	0.0639959	0.40107		649.5	875	0.742286	-0.429953	9.13088e-09	1.03787e-07		0.771554	0.931344		0	0	0	0	0	0	1
ENSMUSG00000020108	MGI:1921997	Ddit4	48.0564	45.739	1.05067	0.0713037	0.917923	1		324	229.5	1.41176	0.4975	7.49606e-05	0.000476196		0.214517	0.466823		0	0	0	0	0	0	1
ENSMUSG00000020109	MGI:1931881	Dnajb12	59.1176	57.7053	1.02447	0.0348837	1	1		418.5	427.5	0.978947	-0.0306968	0.783425	0.90173		NA	NA		0	0	0	0	0	1	0
ENSMUSG00000020111	MGI:2384909	Cbara1	72.2963	79.1344	0.913588	-0.130384	0.625504	1		1105	1421.5	0.777348	-0.363368	3.09038e-10	4.11781e-09		0.353982	0.624026		0	0	0	0	0	0	1
ENSMUSG00000020114	MGI:1261820	Cand1	219.209	244.943	0.894937	-0.160141	0.245777	0.836707		15	8.5	1.76471	0.819428	0.307456	0.500942		NA	NA		0	0	0	0	0	1	0
ENSMUSG00000020115	MGI:1929658	Tbk1	32.8957	28.4033	1.15816	0.21184	0.608921	1		115	77.5	1.48387	0.569366	0.00938207	0.0331371		NA	NA		0	0	0	0	0	1	0
ENSMUSG00000020116	MGI:1913499	Pno1	41.8937	47.2885	0.885916	-0.174758	0.671809	1		26	17	1.52941	0.612977	0.222053	0.402013		NA	NA		0	0	0	0	0	1	0
ENSMUSG00000020121	MGI:2152936	Srgap1	23.8235	13.9565	1.70698	0.771448	0.143307	0.643492		77.5	53	1.46226	0.548204	0.0356	0.0994269		NA	NA		0	0	0	0	0	1	0
ENSMUSG00000020122	MGI:95294	Egfr	98.7678	234.272	0.421595	-1.24607	9.57745e-14	8.44242e-12		478.5	1225	0.390612	-1.35619	2.94891e-75	2.49561e-73		0.550255	0.812281		1	0	0	0	0	0	0
ENSMUSG00000020123	MGI:1859216	Avpr1a	9.16407	5.71617	1.60318	0.680938	0.607239	1		19	18	1.05556	0.0780025	1	1		NA	NA		0	0	0	0	0	1	0
ENSMUSG00000020124	MGI:101857	Usp15	55.8855	55.3005	1.01058	0.0151817	1	1		174	136.5	1.27473	0.350186	0.0410414	0.111432		NA	NA		0	0	0	0	0	1	0
ENSMUSG00000020128	MGI:2178798	Vps54	37.9628	35.4377	1.07126	0.0993025	0.815121	1		176.5	168	1.0506	0.071207	0.666744	0.824611		NA	NA		0	0	0	0	0	1	0
ENSMUSG00000020130	MGI:1913937	Tbc1d15	38.8465	46.4076	0.837071	-0.256578	0.515426	1		49.5	56	0.883929	-0.177998	0.627431	0.794397		NA	NA		0	0	0	0	0	1	0
ENSMUSG00000020132	MGI:894308	Rab21	70.9031	59.5515	1.19062	0.251711	0.382354	0.996119		305	305	1	0	1	1		NA	NA		0	0	0	0	0	1	0
ENSMUSG00000020133	MGI:1913624	2310011J03Rik	44.7902	43.5784	1.02781	0.0395709	1	1		313	165.5	1.89124	0.919331	1.7781e-11	2.66598e-10		0.011694	0.0538907		0	0	0	0	0	0	1
ENSMUSG00000020134	MGI:1914495	Peli1	16.6981	14.4463	1.15588	0.208986	0.7201	1		47	55	0.854545	-0.226771	0.488434	0.680538		NA	NA		0	0	0	0	0	1	0
ENSMUSG00000020137	MGI:1914066	Thap2	11.0511	7.19418	1.53612	0.619287	0.480682	1		44.5	27.5	1.61818	0.694374	0.06037	0.150077		NA	NA		0	0	0	0	0	1	0
ENSMUSG00000020140	MGI:1341817	Lgr5	18.2905	6.24814	2.92736	1.5496	0.0226558	0.195417		8	25.5	0.313725	-1.67243	0.00293506	0.0123186		NA	NA		0	0	0	0	0	1	0
ENSMUSG00000020142	MGI:2135601	Slc1a4	80.834	41.7973	1.93395	0.951553	0.000556092	0.00995263		961	836.5	1.14883	0.200171	0.00371087	0.0150884		NA	NA		0	0	0	0	0	1	0
ENSMUSG00000020149	MGI:97842	Rab1	226.974	233.084	0.973786	-0.0383236	0.815695	1		1297.5	1123.5	1.15487	0.207734	0.000437031	0.00228308		NA	NA		0	0	0	0	0	1	0
ENSMUSG00000020150	MGI:1098221	Gamt	6.88564	10.8405	0.63518	-0.654762	0.480682	1		25	32	0.78125	-0.356144	0.427043	0.625972		NA	NA		0	0	0	0	0	1	0
ENSMUSG00000020152	MGI:1913963	Actr2	325.717	304.181	1.0708	0.0986903	0.402803	1		891	823	1.08262	0.114533	0.105562	0.230502		NA	NA		0	0	0	0	0	1	0
ENSMUSG00000020153	MGI:1922656	Ndufs7	56.7206	60.3722	0.939515	-0.090012	0.853408	1		184.5	203	0.908867	-0.137859	0.38814	0.588345		NA	NA		0	0	0	0	0	1	0
ENSMUSG00000020155	MGI:1334203	Kcnmb1	9.8498	4.37209	2.25288	1.17177	0.179565	0.727925		112.5	53.5	2.1028	1.07231	5.81405e-06	4.46888e-05		1	1		0	0	0	0	0	0	1
ENSMUSG00000020156	MGI:1915364	Mum1	41.6097	50.9161	0.817222	-0.291201	0.406924	1		89.5	92.5	0.967568	-0.0475657	0.882518	0.961865		NA	NA		0	0	0	0	0	1	0
ENSMUSG00000020160	MGI:104717	Meis1	14.7515	16.26	0.907228	-0.140463	1	1		27	20	1.35	0.432959	0.381693	0.582736		NA	NA		0	0	0	0	0	1	0
ENSMUSG00000020166	MGI:1919318	Cnot2	39.5838	41.1558	0.961804	-0.0561858	1	1		23.5	24	0.979167	-0.0303736	1	1		NA	NA		0	0	0	0	0	1	0
ENSMUSG00000020167	MGI:98510	Tcf3	134.212	141.945	0.945521	-0.0808179	0.673576	1		386	417	0.925659	-0.111447	0.289741	0.481886		NA	NA		0	0	0	0	0	1	0
ENSMUSG00000020170	MGI:1100860	Frs2	77.8683	57.4666	1.35502	0.438312	0.0848126	0.479197		247	202	1.22277	0.290156	0.0377307	0.10426		NA	NA		0	0	0	0	0	1	0
ENSMUSG00000020171	MGI:1927224	Yeats4	24.721	29.3419	0.842513	-0.24723	0.683489	1		244.5	221	1.10633	0.145788	0.286659	0.478255		NA	NA		0	0	0	0	0	1	0
ENSMUSG00000020173	MGI:105056	Cobl	24.4185	13.7896	1.7708	0.824398	0.143307	0.643492		207	47	4.40426	2.1389	3.90394e-25	1.24435e-23		0.0168453	0.0732189		0	0	0	0	0	0	1
ENSMUSG00000020176	MGI:103232	Grb10	340.391	254.028	1.33997	0.422205	0.000477457	0.00878792		679	0	#DIV/0!	#DIV/0!	7.97376e-205	2.27152e-202		7.6215e-101	2.08702e-98		0	0	0	0	1	0	0
ENSMUSG00000020180	MGI:1914582	Snrpd3	63.9134	77.7092	0.822468	-0.281968	0.27525	0.880373		472	450	1.04889	0.0688619	0.48921	0.681381		NA	NA		0	0	0	0	0	1	0
ENSMUSG00000020184	MGI:96952	Mdm2	225.341	214.67	1.04971	0.0699903	0.667929	1		118.5	99.5	1.19095	0.252119	0.223777	0.40387		NA	NA		0	0	0	0	0	1	0
ENSMUSG00000020185	MGI:1289147	E2f7	26.4615	37.5211	0.705243	-0.503808	0.168643	0.701394		178.5	201.5	0.885856	-0.174856	0.259675	0.446472		NA	NA		0	0	0	0	0	1	0
ENSMUSG00000020189	MGI:2443807	Osbpl8	40.4258	35.2759	1.14599	0.196595	0.644464	1		48.5	57.5	0.843478	-0.245577	0.43944	0.637178		NA	NA		0	0	0	0	0	1	0
ENSMUSG00000020190	MGI:894279	Mknk2	54.045	47.6484	1.13425	0.181736	0.620768	1		230	200.5	1.14713	0.198032	0.177361	0.340608		NA	NA		0	0	0	0	0	1	0
ENSMUSG00000020196	MGI:1298375	Cabin1	117.535	95.5061	1.23066	0.299431	0.150968	0.663059		550	454.5	1.21012	0.275151	0.00300663	0.0125929		NA	NA		0	0	0	0	0	1	0
ENSMUSG00000020198	MGI:107734	Ap3d1	260.115	217.117	1.19804	0.260682	0.0543601	0.359784		447	371	1.20485	0.268856	0.00869324	0.0309924		NA	NA		0	0	0	0	0	1	0
ENSMUSG00000020205	MGI:1096880	Phlda1	220.95	146.126	1.51205	0.596509	0.000106554	0.00243544		1007.5	688	1.46439	0.550299	7.92633e-15	1.5244e-13		0.814572	0.954852		0	0	0	0	0	0	1
ENSMUSG00000020211	MGI:104912	Sf3a2	65.8889	59.1118	1.11465	0.156589	0.591684	1		224	267	0.838951	-0.253341	0.0579245	0.145506		NA	NA		0	0	0	0	0	1	0
ENSMUSG00000020212	MGI:96951	Mdm1	3.93061	5.98795	0.656419	-0.607311	0.753906	1		12	9	1.33333	0.415037	0.663624	0.823522		NA	NA		0	0	0	0	0	1	0
ENSMUSG00000020219	MGI:1353432	Timm13	75.6232	84.5171	0.894768	-0.160414	0.528506	1		220.5	223	0.988789	-0.0162651	0.962155	1		NA	NA		0	0	0	0	0	1	0
ENSMUSG00000020220	MGI:2448530	Vps13d	74.7435	60.1718	1.24217	0.312861	0.228103	0.806619		320	301.5	1.06136	0.0859139	0.495499	0.687724		NA	NA		0	0	0	0	0	1	0
ENSMUSG00000020224	MGI:1913475	Llph	59.8717	74.1822	0.807089	-0.3092	0.26135	0.864612		564.5	384	1.47005	0.555867	4.62097e-09	5.44248e-08		0.00144761	0.00936386		0	0	0	0	0	0	1
ENSMUSG00000020225	MGI:1915462	Tmbim4	41.0002	39.9792	1.02554	0.0363811	1	1		400	362.5	1.10345	0.142019	0.192443	0.362468		NA	NA		0	0	0	0	0	1	0
ENSMUSG00000020228	MGI:2152895	Helb	7.72345	5.49964	1.40435	0.489907	0.581055	1		38	22	1.72727	0.788496	0.0518939	0.134279		NA	NA		0	0	0	0	0	1	0
ENSMUSG00000020230	MGI:1316652	Prmt2	54.4136	46.2781	1.17579	0.233636	0.484118	1		609.5	613	0.99429	-0.00826085	0.954397	1		NA	NA		0	0	0	0	0	1	0
ENSMUSG00000020231	MGI:2385920	Dip2a	108.216	92.4418	1.17063	0.227291	0.28882	0.897912		285	238.5	1.19497	0.256973	0.0492142	0.128628		NA	NA		0	0	0	0	0	1	0
ENSMUSG00000020232	MGI:1341190	Hmg20b	55.8038	51.1644	1.09068	0.125224	0.699175	1		211	175.5	1.20228	0.265772	0.0837988	0.193738		NA	NA		0	0	0	0	0	1	0
ENSMUSG00000020235	MGI:1926790	Fzr1	63.3025	64.4368	0.982397	-0.0256221	1	1		232	174.5	1.32951	0.410898	0.0054417	0.0209222		NA	NA		0	0	0	0	0	1	0
ENSMUSG00000020238	MGI:1926081	Ncln	200.237	244.37	0.819402	-0.287356	0.041161	0.30218		1112.5	1007.5	1.10422	0.143025	0.0239103	0.0715348		NA	NA		0	0	0	0	0	1	0
ENSMUSG00000020241	MGI:88460	Col6a2	242.072	132.079	1.83278	0.874034	1.37773e-08	6.83142e-07		1433	1801.5	0.795448	-0.33016	9.36028e-11	1.30671e-09		8.20051e-14	2.40597e-12		0	0	0	1	0	0	0
ENSMUSG00000020246	MGI:1915183	Hcfc2	20.3117	14.5992	1.39129	0.476419	0.49956	1		111	99.5	1.11558	0.157791	0.491274	0.683421		NA	NA		0	0	0	0	0	1	0
ENSMUSG00000020248	MGI:97317	Nfyb	18.443	23.243	0.793488	-0.33372	0.532709	1		123	119.5	1.02929	0.0416477	0.897946	0.971467		NA	NA		0	0	0	0	0	1	0
ENSMUSG00000020250	MGI:1354175	Txnrd1	693.44	615.549	1.12654	0.171898	0.0356358	0.273585		10013.5	7665	1.30639	0.385589	5.45588e-70	4.21489e-68		0.0093417	0.0446175		0	0	0	0	0	0	1
ENSMUSG00000020251	MGI:1922032	Glt8d2	7.10632	3.16587	2.24467	1.1665	0.34375	0.958616		107.5	99	1.08586	0.118836	0.578291	0.753423		NA	NA		0	0	0	0	0	1	0
ENSMUSG00000020253	MGI:1915155	Ppm1m	26.7606	26.0202	1.02845	0.0404781	1	1		186.5	181.5	1.02755	0.0392061	0.835083	0.935319		NA	NA		0	0	0	0	0	1	0
ENSMUSG00000020255	MGI:106381	D10Wsu102e	62.9002	57.0217	1.10309	0.141554	0.64826	1		988.5	671.5	1.47208	0.557854	7.43337e-15	1.43261e-13		0.149112	0.360331		0	0	0	0	0	0	1
ENSMUSG00000020256	MGI:2444680	Aldh1l2	80.5926	42.8711	1.87988	0.910642	0.00082026	0.0139065		477	345	1.38261	0.467393	4.68451e-06	3.68138e-05		0.141764	0.345503		0	0	0	0	0	0	1
ENSMUSG00000020257	MGI:1924555	Wdr82	73.3577	70.9086	1.03454	0.0489876	0.933625	1		384.5	327	1.17584	0.233693	0.0325933	0.0928791		NA	NA		0	0	0	0	0	1	0
ENSMUSG00000020260	MGI:1916863	Pofut2	144.07	129.609	1.11157	0.152598	0.432298	1		1136	1208.5	0.940008	-0.0892546	0.137043	0.280801		NA	NA		0	0	0	0	0	1	0
ENSMUSG00000020261	MGI:2445299	Slc36a1	13.0812	12.5123	1.04547	0.0641472	1	1		112	121	0.92562	-0.111508	0.600306	0.771846		NA	NA		0	0	0	0	0	1	0
ENSMUSG00000020262	MGI:891999	Adarb1	8.05467	14.1188	0.570493	-0.80972	0.286279	0.896431		39	58	0.672414	-0.572579	0.0670518	0.162912		NA	NA		0	0	0	0	0	1	0
ENSMUSG00000020263	MGI:2384914	Appl2	10.2043	11.1993	0.911156	-0.134229	1	1		43	62	0.693548	-0.527932	0.078485	0.184175		NA	NA		0	0	0	0	0	1	0
ENSMUSG00000020265	MGI:1336201	Sumo3	18.2175	34.3959	0.52964	-0.916917	0.0364834	0.278428		88	118	0.745763	-0.423211	0.043067	0.11564		NA	NA		0	0	0	0	0	1	0
ENSMUSG00000020267	MGI:1321133	Hint1	181.172	135.308	1.33896	0.421113	0.0112421	0.116074		132	93	1.41935	0.505235	0.0111339	0.0381998		NA	NA		0	0	0	0	0	1	0
ENSMUSG00000020271	MGI:2144023	Fbxw11	74.6146	56.5233	1.32007	0.400613	0.138668	0.632051		123.5	103	1.19903	0.261867	0.184239	0.351585		NA	NA		0	0	0	0	0	1	0
ENSMUSG00000020272	MGI:1099439	Stk10	40.8217	84.3739	0.483819	-1.04746	0.000150133	0.00328101		528.5	931.5	0.567364	-0.817652	3.50392e-26	1.16576e-24		0.496963	0.766676		0	0	0	0	0	0	1
ENSMUSG00000020275	MGI:97897	Rel	3.4612	3.50226	0.988275	-0.0170156	1	1		11	15	0.733333	-0.447459	0.557197	0.736146		NA	NA		0	0	0	0	0	1	0
ENSMUSG00000020277	MGI:97547	Pfkl	63.1461	73.6128	0.857814	-0.221263	0.392988	1		526.5	609.5	0.863823	-0.211193	0.0149863	0.048826		NA	NA		0	0	0	0	0	1	0
ENSMUSG00000020280	MGI:1921717	Pus10	14.37	17.4134	0.825229	-0.277134	0.7201	1		99	81	1.22222	0.289507	0.204992	0.379591		NA	NA		0	0	0	0	0	1	0
ENSMUSG00000020282	MGI:104328	Rhbdf1	112.643	93.0865	1.21009	0.275112	0.185439	0.740286		928	835	1.11138	0.152349	0.0284163	0.0824976		NA	NA		0	0	0	0	0	1	0
ENSMUSG00000020283	MGI:1919379	Pex13	17.6239	20.6182	0.854772	-0.226388	0.749259	1		88.5	93	0.951613	-0.0715533	0.824098	0.929647		NA	NA		0	0	0	0	0	1	0
ENSMUSG00000020284	MGI:1915134	1810043G02Rik	12.2022	15.748	0.77484	-0.36803	0.571588	1		106.5	99	1.07576	0.105353	0.625861	0.793401		NA	NA		0	0	0	0	0	1	0
ENSMUSG00000020287	MGI:97073	Mpg	14.5402	17.9466	0.810193	-0.303662	0.728332	1		102.5	131	0.782443	-0.353943	0.0773324	0.182208		NA	NA		0	0	0	0	0	1	0
ENSMUSG00000020288	MGI:1916133	Ahsa2	29.3009	32.4535	0.902858	-0.147429	0.798153	1		69	69	1	0	1	1		NA	NA		0	0	0	0	0	1	0
ENSMUSG00000020289	MGI:109258	Nprl3	28.7904	32.0077	0.899485	-0.152828	0.798153	1		147.5	181.5	0.812672	-0.299255	0.069118	0.166909		NA	NA		0	0	0	0	0	1	0
ENSMUSG00000020290	MGI:2144013	Xpo1	78.8124	111.426	0.707309	-0.499587	0.0242583	0.204979		21	23	0.913043	-0.131245	0.880396	0.96024		NA	NA		0	0	0	0	0	1	0
ENSMUSG00000020303	MGI:1316731	Stc2	12.9751	5.91396	2.19399	1.13355	0.167068	0.701394		21	34.5	0.608696	-0.716207	0.0814268	0.189477		NA	NA		0	0	0	0	0	1	0
ENSMUSG00000020305	MGI:1929749	Asb3	11.4334	9.41992	1.21374	0.279464	0.823803	1		48	39.5	1.21519	0.281182	0.455741	0.651285		NA	NA		0	0	0	0	0	1	0
ENSMUSG00000020307	MGI:102657	Cdc34	118.922	123.583	0.962288	-0.0554592	0.797551	1		285	239	1.19247	0.253951	0.0492142	0.128628		NA	NA		0	0	0	0	0	1	0
ENSMUSG00000020311	MGI:1914003	Erlec1	34.3915	29.4862	1.16636	0.22201	0.614655	1		142.5	137	1.04015	0.056786	0.765149	0.890249		NA	NA		0	0	0	0	0	1	0
ENSMUSG00000020312	MGI:106180	Shc2	38.8236	19.4012	2.0011	1.00079	0.0119281	0.121069		64.5	58	1.11207	0.153246	0.588688	0.763151		NA	NA		0	0	0	0	0	1	0
ENSMUSG00000020315	MGI:98388	Spnb2	916.997	790.854	1.1595	0.213505	0.00247983	0.0351594		4187	4122.5	1.01565	0.0223974	0.489506	0.681689		NA	NA		0	0	0	0	0	1	0
ENSMUSG00000020319	MGI:2144467	Wdpcp	3.3463	3.67662	0.910157	-0.135813	1	1		12	11	1.09091	0.125531	1	1		NA	NA		0	0	0	0	0	1	0
ENSMUSG00000020321	MGI:97051	Mdh1	89.0905	104.729	0.850673	-0.233323	0.281477	0.888704		381	373.5	1.02008	0.0286828	0.827165	0.931263		NA	NA		0	0	0	0	0	1	0
ENSMUSG00000020323	MGI:1920356	Prss57	44.8489	23.3387	1.92165	0.942346	0.0103377	0.109649		646.5	461	1.40239	0.487884	2.54144e-08	2.78124e-07		0.253109	0.514872		0	0	0	0	0	0	1
ENSMUSG00000020325	MGI:1890391	Fstl3	42.2942	19.6613	2.15114	1.1051	0.00714873	0.0818003		199	120	1.65833	0.729734	1.14273e-05	8.33367e-05		0.473385	0.74714		0	0	0	0	0	0	1
ENSMUSG00000020326	MGI:102890	Ccng1	535.619	490.965	1.09095	0.125586	0.169725	0.704199		3805.5	3285	1.15845	0.212193	6.49682e-10	8.31812e-09		0.384234	0.658973		0	0	0	0	0	0	1
ENSMUSG00000020328	MGI:1277103	Nudcd2	48.3656	45.5032	1.0629	0.0880124	0.917923	1		307.5	250	1.23	0.298658	0.0157462	0.0509014		NA	NA		0	0	0	0	0	1	0
ENSMUSG00000020329	MGI:1915843	Polrmt	44.2373	43.5966	1.0147	0.0210477	1	1		416.5	385.5	1.08042	0.111586	0.289741	0.481886		NA	NA		0	0	0	0	0	1	0
ENSMUSG00000020330	MGI:104667	Hmmr	47.5463	51.1479	0.929585	-0.105341	0.840822	1		446	431	1.0348	0.0493558	0.636419	0.800806		NA	NA		0	0	0	0	0	1	0
ENSMUSG00000020346	MGI:96973	Mgat1	161.17	184.122	0.875345	-0.192077	0.236194	0.820941		714.5	601.5	1.18786	0.248369	0.00201592	0.00894265		NA	NA		0	0	0	0	0	1	0
ENSMUSG00000020349	MGI:1321159	Ppp2ca	176.665	174.301	1.01356	0.0194343	0.915006	1		572.5	474	1.20781	0.272389	0.00244027	0.0105102		NA	NA		0	0	0	0	0	1	0
ENSMUSG00000020354	MGI:1346525	Sgcd	11.737	14.3203	0.819604	-0.287001	0.845019	1		68	75	0.906667	-0.141356	0.616003	0.785053		NA	NA		0	0	0	0	0	1	0
ENSMUSG00000020357	MGI:95561	Flt4	40.5644	152.156	0.266598	-1.90726	3.38554e-16	4.04215e-14		131	821	0.159562	-2.64782	9.86217e-123	1.63461e-120		0.0107878	0.0503531		1	0	0	0	0	0	0
ENSMUSG00000020358	MGI:1330294	Hnrnpab	222.321	330.284	0.67312	-0.571064	4.9244e-06	0.000157338		1078.5	1188.5	0.907446	-0.140116	0.0220711	0.066844		0.00196326	0.0120811		0	0	0	0	0	0	1
ENSMUSG00000020359	MGI:1920197	Agxt2l2	17.6974	19.5681	0.9044	-0.144968	0.871415	1		98	125	0.784	-0.351074	0.0814361	0.189477		NA	NA		0	0	0	0	0	1	0
ENSMUSG00000020361	MGI:1342292	Hspa4	400.716	449.042	0.89238	-0.164271	0.106888	0.552651		1207	1155	1.04502	0.0635328	0.294004	0.48615		NA	NA		0	0	0	0	0	1	0
ENSMUSG00000020362	MGI:2144529	Cnot6	56.3555	56.2436	1.00199	0.0028669	1	1		54	64.5	0.837209	-0.25634	0.359358	0.56008		NA	NA		0	0	0	0	0	1	0
ENSMUSG00000020363	MGI:1338883	Gfpt2	49.3691	24.651	2.00272	1.00196	0.00708425	0.0812674		273.5	204.5	1.33741	0.41944	0.00186007	0.00834467		NA	NA		0	0	0	0	0	1	0
ENSMUSG00000020364	MGI:103172	Zfp354a	4.42316	11.1475	0.396785	-1.33357	0.118469	0.581704		32	40	0.8	-0.321928	0.409579	0.610095		NA	NA		0	0	0	0	0	1	0
ENSMUSG00000020366	MGI:1346862	Mapk9	62.867	65.7461	0.956208	-0.0646036	0.860311	1		208.5	250.5	0.832335	-0.264763	0.0558049	0.141823		NA	NA		0	0	0	0	0	1	0
ENSMUSG00000020368	MGI:88261	Canx	535.788	526.201	1.01822	0.0260478	0.782431	1		1619	1647.5	0.982701	-0.0251755	0.624231	0.792309		NA	NA		0	0	0	0	0	1	0
ENSMUSG00000020372	MGI:101849	Gnb2l1	1436.17	1396.91	1.02811	0.0399892	0.475272	1		2892	2510.5	1.15196	0.204093	2.31894e-07	2.22072e-06		0.0147378	0.0652299		0	0	0	0	0	0	1
ENSMUSG00000020375	MGI:2429762	Rufy1	19.2164	14.6937	1.30781	0.387148	0.607591	1		80	62	1.29032	0.367732	0.153444	0.30548		NA	NA		0	0	0	0	0	1	0
ENSMUSG00000020376	MGI:1891717	Rnf130	19.5063	17.3796	1.12237	0.166544	0.742829	1		53	55.5	0.954955	-0.0664954	0.848195	0.943502		NA	NA		0	0	0	0	0	1	0
ENSMUSG00000020380	MGI:109292	Rad50	30.1946	26.9569	1.12011	0.163636	0.791366	1		190	193.5	0.981912	-0.0263341	0.878351	0.959042		NA	NA		0	0	0	0	0	1	0
ENSMUSG00000020385	MGI:1098551	Clk4	30.0191	22.3801	1.34133	0.423665	0.33175	0.944657		117.5	133.5	0.88015	-0.184179	0.344722	0.543871		NA	NA		0	0	0	0	0	1	0
ENSMUSG00000020386	MGI:1913647	Sar1b	38.3129	43.2743	0.885352	-0.175677	0.656992	1		158	203.5	0.776413	-0.365104	0.0179009	0.0564262		NA	NA		0	0	0	0	0	1	0
ENSMUSG00000020388	MGI:1353470	Pdlim4	6.22292	6.3823	0.975028	-0.0364842	1	1		31	26	1.19231	0.253757	0.596642	0.769305		NA	NA		0	0	0	0	0	1	0
ENSMUSG00000020392	MGI:1261797	Cdkn2aipnl	6.20468	5.49027	1.13012	0.17648	1	1		27	30	0.9	-0.152003	0.791366	0.906594		NA	NA		0	0	0	0	0	1	0
ENSMUSG00000020393	MGI:1933988	Kremen1	90.5494	69.2371	1.30782	0.387161	0.0965694	0.515287		698.5	697	1.00215	0.00310146	0.978649	1		NA	NA		0	0	0	0	0	1	0
ENSMUSG00000020397	MGI:1913463	Med7	10.9173	10.3872	1.05103	0.0718077	1	1		34.5	41.5	0.831325	-0.266515	0.494382	0.686592		NA	NA		0	0	0	0	0	1	0
ENSMUSG00000020399	MGI:2159682	Havcr2	11.4746	12.0304	0.953802	-0.0682382	1	1		63	52	1.21154	0.27684	0.351125	0.550828		NA	NA		0	0	0	0	0	1	0
ENSMUSG00000020400	MGI:1926194	Tnip1	27.6303	49.5367	0.557773	-0.84225	0.0168531	0.15798		158	303.5	0.520593	-0.941772	1.03036e-11	1.5947e-10		0.797251	0.944656		0	0	0	0	0	0	1
ENSMUSG00000020402	MGI:106919	Vdac1	175.539	206.685	0.849306	-0.235643	0.125183	0.601646		1462	1590.5	0.919208	-0.121537	0.0205118	0.0631494		NA	NA		0	0	0	0	0	1	0
ENSMUSG00000020407	MGI:1097668	Upp1	3.10234	2.03832	1.52201	0.605975	1	1		15	15	1	0	1	1		NA	NA		0	0	0	0	0	1	0
ENSMUSG00000020409	MGI:2385598	Slu7	36.6563	33.4879	1.09461	0.130421	0.720203	1		202.5	183.5	1.10354	0.142142	0.360213	0.561029		NA	NA		0	0	0	0	0	1	0
ENSMUSG00000020411	MGI:2444671	Nipal4	4.28974	4.4663	0.960469	-0.0581892	1	1		19	26	0.730769	-0.452512	0.371298	0.572232		NA	NA		0	0	0	0	0	1	0
ENSMUSG00000020412	MGI:1922702	Ascc2	69.8373	45.6081	1.53125	0.614709	0.032272	0.256856		341.5	255	1.33922	0.421388	0.000422871	0.0022207		NA	NA		0	0	0	0	0	1	0
ENSMUSG00000020413	MGI:1277962	Hus1	14.9726	17.9932	0.832124	-0.26513	0.728332	1		169	195	0.866667	-0.206451	0.190003	0.359126		NA	NA		0	0	0	0	0	1	0
ENSMUSG00000020415	MGI:1353578	Pttg1	8.95223	36.6557	0.244225	-2.03372	4.05604e-05	0.00103383		255	846	0.301418	-1.73016	1.8265e-74	1.50004e-72		0.720842	0.90295		0	0	0	0	0	0	1
ENSMUSG00000020422	MGI:2443012	Tns3	667.526	527.257	1.26603	0.340317	5.02912e-05	0.00125369		7479	7453	1.00349	0.00502412	0.837895	0.937438		NA	NA		0	0	0	0	0	1	0
ENSMUSG00000020423	MGI:108384	Btg2	76.0636	58.2863	1.305	0.384049	0.141662	0.641073		434.5	372.5	1.16644	0.222116	0.0318115	0.0909355		NA	NA		0	0	0	0	0	1	0
ENSMUSG00000020424	MGI:1919212	Gatsl3	20.3211	30.3119	0.670399	-0.576908	0.202639	0.769993		129	272	0.474265	-1.07624	7.65028e-13	1.30112e-11		0.26861	0.53494		0	0	0	0	0	0	1
ENSMUSG00000020427	MGI:96438	Igfbp3	9.54594	6.22939	1.5324	0.615796	0.454498	1		5	18	0.277778	-1.848	0.010622	0.0367478		NA	NA		0	0	0	0	0	1	0
ENSMUSG00000020430	MGI:1890613	Pes1	100.551	102.946	0.976732	-0.0339661	0.944205	1		861.5	716	1.20321	0.266891	0.000259634	0.00144937		NA	NA		0	0	0	0	0	1	0
ENSMUSG00000020432	MGI:98534	Tcn2	73.787	31.379	2.35147	1.23357	3.27554e-05	0.000846787		420.5	347.5	1.21007	0.275093	0.00937667	0.0331309		0.00227652	0.0138019		0	0	0	0	0	0	1
ENSMUSG00000020439	MGI:1354727	Smtn	211.217	237.868	0.887957	-0.171438	0.219774	0.796416		964.5	929	1.03821	0.0541026	0.421274	0.621123		NA	NA		0	0	0	0	0	1	0
ENSMUSG00000020444	MGI:95871	Guk1	39.9936	36.5736	1.09351	0.128967	0.819893	1		319.5	228	1.40132	0.486782	9.7894e-05	0.000607903		0.324743	0.592837		0	0	0	0	0	0	1
ENSMUSG00000020448	MGI:1922078	Rnf185	35.874	33.1071	1.08357	0.115799	0.809949	1		82	88	0.931818	-0.10188	0.701482	0.845621		NA	NA		0	0	0	0	0	1	0
ENSMUSG00000020451	MGI:1197517	Limk2	108.076	71.9565	1.50197	0.586855	0.00890055	0.0976586		287.5	160	1.79688	0.84549	1.537e-09	1.89342e-08		0.316284	0.585119		0	0	0	0	0	0	1
ENSMUSG00000020454	MGI:1921453	Eif4enif1	70.4491	75.1049	0.93801	-0.0923252	0.739882	1		126.5	160	0.790625	-0.338935	0.0587161	0.147048		NA	NA		0	0	0	0	0	1	0
ENSMUSG00000020455	MGI:2137355	Trim11	59.2193	53.7133	1.10251	0.140789	0.706882	1		290	288.5	1.0052	0.00748158	1	1		NA	NA		0	0	0	0	0	1	0
ENSMUSG00000020456	MGI:1098267	Ogdh	211.723	208.855	1.01373	0.0196752	0.922365	1		759.5	685.5	1.10795	0.147893	0.0548553	0.139712		NA	NA		0	0	0	0	0	1	0
ENSMUSG00000020457	MGI:1343297	Drg1	73.8273	87.1792	0.846845	-0.23983	0.344314	0.958616		437	403	1.08437	0.116853	0.254853	0.440842		NA	NA		0	0	0	0	0	1	0
ENSMUSG00000020458	MGI:1915835	Rtn4	964.891	843.629	1.14374	0.193757	0.00476823	0.0591078		5372	4380.5	1.22634	0.294364	1.09004e-23	3.27947e-22		0.172983	0.400298		0	0	0	0	0	0	1
ENSMUSG00000020459	MGI:1924034	Mtif2	14.0613	16.1179	0.872401	-0.196937	0.855536	1		60	65	0.923077	-0.115477	0.720673	0.859789		NA	NA		0	0	0	0	0	1	0
ENSMUSG00000020462	MGI:1913994	Ccdc104	47.9843	71.4652	0.671436	-0.574679	0.0432683	0.309756		32.5	59.5	0.546218	-0.87245	0.00669502	0.0249313		NA	NA		0	0	0	0	0	1	0
ENSMUSG00000020463	MGI:2144474	Smek2	41.4599	42.8898	0.966661	-0.0489176	0.913202	1		115	130.5	0.881226	-0.182416	0.338903	0.53664		NA	NA		0	0	0	0	0	1	0
ENSMUSG00000020464	MGI:1918951	Pnpt1	25.4388	30.7122	0.828297	-0.271779	0.504404	1		91	108	0.842593	-0.247093	0.256651	0.442159		NA	NA		0	0	0	0	0	1	0
ENSMUSG00000020467	MGI:1339998	Efemp1	126.269	32.0417	3.94078	1.97848	2.16349e-14	2.15731e-12		225.5	121.5	1.85597	0.892171	2.67227e-08	2.91741e-07		0.000817243	0.00576279		1	0	0	0	0	0	0
ENSMUSG00000020471	MGI:1097163	Pold2	29.1959	34.0628	0.85712	-0.222431	0.614655	1		108.5	109.5	0.990868	-0.0132358	1	1		NA	NA		0	0	0	0	0	1	0
ENSMUSG00000020472	MGI:2679270	Zkscan17	44.7438	49.6541	0.901109	-0.150227	0.681743	1		458	391.5	1.16986	0.226335	0.0257241	0.0758904		NA	NA		0	0	0	0	0	1	0
ENSMUSG00000020473	MGI:1197012	Aebp1	696.516	427.59	1.62894	0.70393	9.89179e-16	1.13618e-13		8448	5513.5	1.53224	0.615641	5.15681e-137	9.21755e-135		0.341598	0.612045		1	0	0	0	0	0	0
ENSMUSG00000020474	MGI:1860191	Polm	31.4686	17.8403	1.7639	0.818771	0.0854331	0.482102		443	223.5	1.9821	0.987032	1.62199e-17	3.62404e-16		0.642017	0.861089		0	0	0	0	0	0	1
ENSMUSG00000020476	MGI:700006	Dbnl	91.2027	79.1971	1.15159	0.20363	0.398927	1		709.5	505.5	1.40356	0.489092	5.38942e-09	6.26658e-08		0.246068	0.509678		0	0	0	0	0	0	1
ENSMUSG00000020477	MGI:1928142	Mrps24	23.6813	27.8797	0.849408	-0.23547	0.677809	1		378	285	1.32632	0.407424	0.00034583	0.00186543		NA	NA		0	0	0	0	0	1	0
ENSMUSG00000020482	MGI:2144383	Ccdc117	13.4215	20.9689	0.640069	-0.643702	0.229481	0.806619		69	73.5	0.938776	-0.0911479	0.738137	0.872178		NA	NA		0	0	0	0	0	1	0
ENSMUSG00000020483	MGI:1915347	Dynll2	69.7642	76.1592	0.916032	-0.12653	0.679164	1		285	318	0.896226	-0.158065	0.192484	0.362468		NA	NA		0	0	0	0	0	1	0
ENSMUSG00000020484	MGI:98970	Xbp1	106.469	97.9124	1.08739	0.120873	0.624173	1		477.5	479.5	0.995829	-0.00603008	0.974228	1		NA	NA		0	0	0	0	0	1	0
ENSMUSG00000020485	MGI:107416	Supt4h1	28.5693	34.0218	0.839736	-0.251992	0.614655	1		88.5	85.5	1.03509	0.049753	0.879885	0.96015		NA	NA		0	0	0	0	0	1	0
ENSMUSG00000020492	MGI:1913390	Fam33a	11.2217	13.0166	0.862103	-0.214068	0.83882	1		139.5	160	0.871875	-0.197807	0.27263	0.461607		NA	NA		0	0	0	0	0	1	0
ENSMUSG00000020493	MGI:2444496	Prr11	27.9897	30.5529	0.916106	-0.126413	0.794844	1		346	426.5	0.811254	-0.301774	0.00398096	0.0160011		NA	NA		0	0	0	0	0	1	0
ENSMUSG00000020495	MGI:1921383	1200011M11Rik	35.5334	30.2813	1.17344	0.230748	0.538583	1		201	195	1.03077	0.0437214	0.801652	0.912798		NA	NA		0	0	0	0	0	1	0
ENSMUSG00000020496	MGI:1914224	Rnf187	168.067	191.841	0.876077	-0.19087	0.225383	0.805486		376.5	342.5	1.09927	0.136546	0.218731	0.397835		NA	NA		0	0	0	0	0	1	0
ENSMUSG00000020516	MGI:1270849	Rps6kb1	52.0842	47.7347	1.09112	0.125809	0.764353	1		154	144.5	1.06574	0.0918609	0.643687	0.806911		NA	NA		0	0	0	0	0	1	0
ENSMUSG00000020519	MGI:1354709	Sap30l	25.0938	29.0083	0.865058	-0.209131	0.683489	1		94.5	111	0.851351	-0.232173	0.29596	0.487756		NA	NA		0	0	0	0	0	1	0
ENSMUSG00000020520	MGI:1890480	Galnt10	100.643	68.4705	1.46988	0.555694	0.0135964	0.133233		1429.5	1069.5	1.33661	0.418574	6.37603e-13	1.09668e-11		0.521743	0.790068		0	0	0	0	0	0	1
ENSMUSG00000020521	MGI:1924142	Rnft1	66.7309	61.2448	1.08958	0.123768	0.658701	1		167.5	170.5	0.982405	-0.0256106	0.913521	0.980301		NA	NA		0	0	0	0	0	1	0
ENSMUSG00000020522	MGI:1924068	Mfap3	44.7427	42.9147	1.04259	0.060178	0.915187	1		532.5	560	0.950893	-0.0726453	0.431626	0.629753		NA	NA		0	0	0	0	0	1	0
ENSMUSG00000020523	MGI:1917629	Fam114a2	36.5276	42.4706	0.86007	-0.217475	0.652964	1		465.5	589.5	0.789652	-0.340711	0.000151216	0.000893381		0.640848	0.861089		0	0	0	0	0	0	1
ENSMUSG00000020525	MGI:1858214	Ppm1d	11.1796	13.0351	0.857651	-0.221538	0.83882	1		37.5	46	0.815217	-0.294743	0.445205	0.641814		NA	NA		0	0	0	0	0	1	0
ENSMUSG00000020526	MGI:3051596	Znhit3	9.79957	13.4226	0.730081	-0.453871	0.677639	1		27	54	0.5	-1	0.00359635	0.0146883		NA	NA		0	0	0	0	0	1	0
ENSMUSG00000020527	MGI:1913446	Myo19	46.7223	68.0656	0.68643	-0.542816	0.0617086	0.393772		196.5	268.5	0.731844	-0.450393	0.000984797	0.00475247		NA	NA		0	0	0	0	0	1	0
ENSMUSG00000020528	MGI:2384838	Prpsap2	14.0568	19.2258	0.731141	-0.451779	0.48685	1		53.5	63.5	0.84252	-0.247218	0.407486	0.60806		NA	NA		0	0	0	0	0	1	0
ENSMUSG00000020530	MGI:2387356	Ggnbp2	91.1468	101.794	0.895407	-0.159384	0.471732	1		195	162	1.2037	0.26748	0.0901971	0.204341		NA	NA		0	0	0	0	0	1	0
ENSMUSG00000020532	MGI:108451	Acaca	112.321	116.247	0.966226	-0.0495667	0.842568	1		657.5	649.5	1.01232	0.0176614	0.846537	0.943057		NA	NA		0	0	0	0	0	1	0
ENSMUSG00000020534	MGI:98299	Shmt1	12.5746	19.486	0.645316	-0.631922	0.377086	0.990214		31	43	0.72093	-0.472068	0.200678	0.373625		NA	NA		0	0	0	0	0	1	0
ENSMUSG00000020536	MGI:102682	Llgl1	90.2459	92.0009	0.980925	-0.0277859	0.940938	1		444.5	470.5	0.94474	-0.0820113	0.408805	0.609729		NA	NA		0	0	0	0	0	1	0
ENSMUSG00000020537	MGI:1342307	Drg2	70.3219	79.734	0.881956	-0.181221	0.46255	1		460	478	0.962343	-0.0553768	0.57887	0.753962		NA	NA		0	0	0	0	0	1	0
ENSMUSG00000020538	MGI:107606	Srebf1	112.902	107.405	1.05118	0.0720137	0.736128	1		459.5	524	0.876908	-0.189502	0.0445495	0.11892		NA	NA		0	0	0	0	0	1	0
ENSMUSG00000020541	MGI:1919193	Tom1l1	18.5352	17.6521	1.05003	0.0704261	1	1		202.5	188.5	1.07427	0.103357	0.51149	0.701542		NA	NA		0	0	0	0	0	1	0
ENSMUSG00000020544	MGI:1917052	Cox11	5.735	3.30003	1.73786	0.797313	0.507812	1		112.5	38.5	2.92208	1.54699	1.52104e-09	1.87884e-08		0.697642	0.889349		0	0	0	0	0	0	1
ENSMUSG00000020546	MGI:1342296	Stxbp4	10.614	8.08744	1.3124	0.392207	0.647606	1		18	13	1.38462	0.469485	0.47313	0.667242		NA	NA		0	0	0	0	0	1	0
ENSMUSG00000020547	MGI:1914162	Bzw2	76.9944	130.416	0.590375	-0.760297	0.000281001	0.00557944		612.5	707	0.866337	-0.207	0.010448	0.0362971		NA	NA		0	0	0	0	0	1	0
ENSMUSG00000020549	MGI:1890496	Elac2	44.5454	44.0899	1.01033	0.0148294	1	1		337.5	229	1.4738	0.55954	5.39542e-06	4.18592e-05		0.132333	0.330934		0	0	0	0	0	0	1
ENSMUSG00000020553	MGI:107375	Pctp	4.80993	8.5856	0.560232	-0.835903	0.42395	1		20	31.5	0.634921	-0.655352	0.126347	0.264645		NA	NA		0	0	0	0	0	1	0
ENSMUSG00000020570	MGI:108081	Sypl	68.9249	71.9225	0.958322	-0.0614177	0.866322	1		334.5	328.5	1.01826	0.0261128	0.846165	0.943057		NA	NA		0	0	0	0	0	1	0
ENSMUSG00000020572	MGI:1929865	Nampt	20.6251	12.9705	1.59015	0.669163	0.229481	0.806619		23	25	0.92	-0.120294	0.885433	0.96399		NA	NA		0	0	0	0	0	1	0
ENSMUSG00000020576	MGI:1918419	Nbas	33.4484	44.1555	0.757515	-0.400654	0.254305	0.851813		230.5	290.5	0.79346	-0.333771	0.00974618	0.0341847		NA	NA		0	0	0	0	0	1	0
ENSMUSG00000020580	MGI:107926	Rock2	463.432	313.142	1.47994	0.565541	8.1011e-08	3.5341e-06		810.5	698	1.16117	0.215585	0.00392213	0.0157925		0.00761004	0.0373233		0	0	0	0	0	0	1
ENSMUSG00000020590	MGI:2661416	Snx13	30.4746	37.2037	0.819128	-0.28784	0.463818	1		143	135	1.05926	0.0830557	0.674684	0.829905		NA	NA		0	0	0	0	0	1	0
ENSMUSG00000020592	MGI:1349162	Sdc1	149.92	188.477	0.795427	-0.330199	0.0440039	0.311947		204.5	239.5	0.853862	-0.227925	0.10691	0.233056		NA	NA		0	0	0	0	0	1	0
ENSMUSG00000020593	MGI:1891340	Lpin1	8.52477	5.41481	1.57434	0.654751	0.42395	1		23.5	15.5	1.51613	0.600393	0.268187	0.456118		NA	NA		0	0	0	0	0	1	0
ENSMUSG00000020594	MGI:1931751	Pum2	164.881	143.911	1.14572	0.196249	0.255183	0.852353		35	44	0.795455	-0.330149	0.368188	0.569385		NA	NA		0	0	0	0	0	1	0
ENSMUSG00000020598	MGI:104750	Nrcam	13.5092	6.27748	2.15201	1.10569	0.115318	0.573055		76	29	2.62069	1.38995	5.05165e-06	3.92256e-05		0.792246	0.943232		0	0	0	0	0	0	1
ENSMUSG00000020605	MGI:1913224	Hs1bp3	27.2258	20.7815	1.3101	0.389675	0.470879	1		206.5	178.5	1.15686	0.210218	0.169278	0.329308		NA	NA		0	0	0	0	0	1	0
ENSMUSG00000020608	MGI:1914491	Smc6	76.2721	83.1533	0.917246	-0.124619	0.634334	1		184.5	163.5	1.12844	0.17433	0.284344	0.475873		NA	NA		0	0	0	0	0	1	0
ENSMUSG00000020610	MGI:104837	Amz2	24.5369	25.8927	0.947637	-0.0775935	1	1		222	243.5	0.911704	-0.133362	0.330655	0.527704		NA	NA		0	0	0	0	0	1	0
ENSMUSG00000020611	MGI:95768	Gna13	88.3631	89.9631	0.982216	-0.0258882	0.94028	1		519	590	0.879661	-0.18498	0.0355061	0.0992256		NA	NA		0	0	0	0	0	1	0
ENSMUSG00000020612	MGI:104878	Prkar1a	328.955	336.184	0.978497	-0.0313606	0.816039	1		2478	2056.5	1.20496	0.268985	4.34394e-10	5.68139e-09		0.013936	0.0622197		0	0	0	0	0	0	1
ENSMUSG00000020614	MGI:2388266	Fam20a	11.9669	13.4648	0.888757	-0.170139	1	1		117.5	141	0.833333	-0.263034	0.171502	0.332428		NA	NA		0	0	0	0	0	1	0
ENSMUSG00000020621	MGI:1920402	Rdh14	14.0293	10.2274	1.37174	0.456007	0.541256	1		110	74.5	1.47651	0.562191	0.0122206	0.0412911		NA	NA		0	0	0	0	0	1	0
ENSMUSG00000020627	MGI:2683857	Klhl29	13.3339	6.17637	2.15885	1.11026	0.167068	0.701394		32	40	0.8	-0.321928	0.409579	0.610095		NA	NA		0	0	0	0	0	1	0
ENSMUSG00000020628	MGI:2445089	Ttc15	25.016	22.0267	1.13571	0.183597	0.770867	1		100.5	107	0.939252	-0.0904153	0.728919	0.865549		NA	NA		0	0	0	0	0	1	0
ENSMUSG00000020629	MGI:2144929	Adi1	9.80869	19.8638	0.493797	-1.01801	0.0987371	0.523024		174.5	265	0.658491	-0.602765	2.07395e-05	0.000144985		0.565047	0.819393		0	0	0	0	0	0	1
ENSMUSG00000020630	MGI:1335073	Rnaseh1	14.1718	17.0674	0.830345	-0.268218	0.7201	1		126.5	138.5	0.913357	-0.130749	0.500097	0.691788		NA	NA		0	0	0	0	0	1	0
ENSMUSG00000020634	MGI:2442310	Ubxn2a	14.6087	17.3794	0.840576	-0.25055	0.86005	1		177.5	150.5	1.1794	0.238056	0.151627	0.302656		NA	NA		0	0	0	0	0	1	0
ENSMUSG00000020640	MGI:1338049	Itsn2	52.1068	44.6953	1.16582	0.221348	0.54261	1		155	147	1.05442	0.0764521	0.687161	0.836895		NA	NA		0	0	0	0	0	1	0
ENSMUSG00000020646	MGI:1914466	Mboat2	11.585	8.72791	1.32736	0.408554	0.663624	1		15.5	7	2.21429	1.14684	0.0931396	0.209077		NA	NA		0	0	0	0	0	1	0
ENSMUSG00000020648	MGI:1919166	Dus4l	4.20697	6.42841	0.654434	-0.61168	0.753906	1		17	42	0.404762	-1.30485	0.00154717	0.00706612		NA	NA		0	0	0	0	0	1	0
ENSMUSG00000020649	MGI:98181	Rrm2	318.703	402.902	0.79102	-0.338214	0.00198813	0.0295469		2254	2472.5	0.911628	-0.133483	0.00151775	0.00695265		NA	NA		0	0	0	0	0	1	0
ENSMUSG00000020650	MGI:101917	Bcap29	12.2614	15.9531	0.768586	-0.379722	0.571588	1		151.5	165	0.918182	-0.123148	0.500381	0.691874		NA	NA		0	0	0	0	0	1	0
ENSMUSG00000020652	MGI:1923800	Cenpo	5.23332	12.3892	0.422409	-1.24329	0.143463	0.643492		22	84.5	0.260355	-1.94145	6.37548e-10	8.17425e-09		0.526126	0.793779		0	0	0	0	0	0	1
ENSMUSG00000020653	MGI:2653368	Klf11	4.26238	6.6341	0.642496	-0.63824	0.548828	1		19.5	20	0.975	-0.0365259	1	1		NA	NA		0	0	0	0	0	1	0
ENSMUSG00000020654	MGI:99675	Adcy3	52.6462	37.3238	1.41053	0.496233	0.113344	0.566659		383.5	258.5	1.48356	0.569062	9.35213e-07	8.26906e-06		0.908927	1		0	0	0	0	0	0	1
ENSMUSG00000020657	MGI:2443036	Dnajc27	7.92125	7.60159	1.04205	0.0594276	1	1		105	109.5	0.958904	-0.0605415	0.785084	0.902614		NA	NA		0	0	0	0	0	1	0
ENSMUSG00000020659	MGI:2144842	Cbll1	11.6124	10.0291	1.15787	0.211475	0.831812	1		27	39	0.692308	-0.530515	0.175286	0.338253		NA	NA		0	0	0	0	0	1	0
ENSMUSG00000020661	MGI:1261827	Dnmt3a	32.3013	22.2079	1.45449	0.540516	0.220328	0.797153		48.5	51.5	0.941748	-0.0865877	0.842382	0.940497		NA	NA		0	0	0	0	0	1	0
ENSMUSG00000020664	MGI:107450	Dld	81.7852	86.2457	0.948281	-0.0766136	0.817046	1		518	537	0.964618	-0.05197	0.57948	0.754434		NA	NA		0	0	0	0	0	1	0
ENSMUSG00000020668	MGI:107979	Kif3c	65.6487	56.1304	1.16958	0.225985	0.415285	1		283	279	1.01434	0.0205369	0.899313	0.972265		NA	NA		0	0	0	0	0	1	0
ENSMUSG00000020671	MGI:105066	Rab10	152.06	171.06	0.88893	-0.169858	0.316563	0.928106		988.5	1073.5	0.92082	-0.119009	0.0643747	0.15822		NA	NA		0	0	0	0	0	1	0
ENSMUSG00000020674	MGI:1916925	Pxdn	238.736	363.309	0.657115	-0.605783	4.90199e-07	1.90904e-05		3639	4177	0.871199	-0.198925	1.22888e-09	1.52622e-08		0.00124584	0.00818765		1	0	0	0	0	0	0
ENSMUSG00000020677	MGI:1925644	Ddx52	33.9777	39.5582	0.85893	-0.219387	0.561381	1		221	210	1.05238	0.073657	0.630082	0.796537		NA	NA		0	0	0	0	0	1	0
ENSMUSG00000020680	MGI:1917689	Taf15	79.2849	75.6677	1.0478	0.0673699	0.872441	1		12	17	0.705882	-0.5025	0.458258	0.653131		NA	NA		0	0	0	0	0	1	0
ENSMUSG00000020682	MGI:2153062	Mmp28	7.32278	4.00019	1.83061	0.872324	0.548828	1		19	24	0.791667	-0.337035	0.542384	0.72593		NA	NA		0	0	0	0	0	1	0
ENSMUSG00000020687	MGI:102685	Cdc27	93.7418	83.0325	1.12898	0.175016	0.452358	1		527.5	504	1.04663	0.0657474	0.474034	0.668001		NA	NA		0	0	0	0	0	1	0
ENSMUSG00000020689	MGI:96612	Itgb3	104.002	190.259	0.546634	-0.871353	5.9921e-07	2.29419e-05		1109.5	2114	0.524834	-0.930066	5.72464e-71	4.5777e-69		0.74893	0.916504		1	0	0	0	0	0	0
ENSMUSG00000020691	MGI:1289171	Mettl2	17.2325	24.6912	0.697921	-0.518865	0.279956	0.888514		155	226	0.685841	-0.544055	0.000323611	0.00176227		NA	NA		0	0	0	0	0	1	0
ENSMUSG00000020692	MGI:2429770	Nle1	29.495	42.3514	0.696433	-0.521943	0.153913	0.668552		264	292	0.90411	-0.14543	0.252164	0.438438		NA	NA		0	0	0	0	0	1	0
ENSMUSG00000020694	MGI:1346023	Tlk2	57.1653	47.2782	1.20913	0.273966	0.377584	0.990214		18.5	14	1.32143	0.402098	0.48685	0.67934		NA	NA		0	0	0	0	0	1	0
ENSMUSG00000020695	MGI:107818	Mrc2	263.663	257.175	1.02523	0.035946	0.792685	1		1708.5	1704.5	1.00235	0.00338165	0.959052	1		NA	NA		0	0	0	0	0	1	0
ENSMUSG00000020696	MGI:1914588	Rffl	9.09477	8.02874	1.13278	0.179864	1	1		39	28	1.39286	0.478047	0.221549	0.401678		NA	NA		0	0	0	0	0	1	0
ENSMUSG00000020697	MGI:109152	Lig3	38.6722	33.1809	1.1655	0.220947	0.555998	1		289.5	193.5	1.49612	0.58123	1.48105e-05	0.000105809		0.370327	0.645225		0	0	0	0	0	0	1
ENSMUSG00000020700	MGI:1346874	Map3k3	79.1618	81.9304	0.966207	-0.0495951	0.874818	1		205.5	175	1.17429	0.231783	0.124194	0.261649		NA	NA		0	0	0	0	0	1	0
ENSMUSG00000020705	MGI:1919297	Ddx42	88.2759	99.0912	0.890855	-0.166738	0.464707	1		140	106	1.32075	0.401363	0.0351645	0.0985182		NA	NA		0	0	0	0	0	1	0
ENSMUSG00000020706	MGI:1860295	Ftsj3	136.558	143.374	0.952457	-0.0702738	0.765149	1		709.5	561	1.26471	0.338802	3.24171e-05	0.000218575		0.0397393	0.140412		0	0	0	0	0	0	1
ENSMUSG00000020707	MGI:1919206	Rnf135	4.58898	11.0193	0.416451	-1.26378	0.210114	0.78396		55	109	0.504587	-0.986825	2.99466e-05	0.000203271		1	1		0	0	0	0	0	0	1
ENSMUSG00000020708	MGI:105047	Psmc5	143.395	141.799	1.01125	0.0161446	1	1		396	360.5	1.09847	0.135501	0.216525	0.394537		NA	NA		0	0	0	0	0	1	0
ENSMUSG00000020715	MGI:1930134	Ern1	56.7612	31.252	1.81624	0.860954	0.00734341	0.0838165		592	350	1.69143	0.758242	2.89463e-15	5.73639e-14		0.817519	0.956225		0	0	0	0	0	0	1
ENSMUSG00000020716	MGI:97306	Nf1	63.5625	63.0444	1.00822	0.0118073	1	1		292.5	304	0.962171	-0.0556347	0.682375	0.83497		NA	NA		0	0	0	0	0	1	0
ENSMUSG00000020718	MGI:1354947	Polg2	2.2644	4.41698	0.512658	-0.963931	0.6875	1		12	24	0.5	-1	0.0652453	0.159714		NA	NA		0	0	0	0	0	1	0
ENSMUSG00000020719	MGI:105037	Ddx5	670.313	658.565	1.01784	0.0255099	0.783861	1		573.5	611.5	0.937858	-0.092559	0.282646	0.474075		NA	NA		0	0	0	0	0	1	0
ENSMUSG00000020720	MGI:1914247	Psmd12	102.393	114.601	0.893474	-0.162502	0.415355	1		466.5	464	1.00539	0.00775228	0.947743	1		NA	NA		0	0	0	0	0	1	0
ENSMUSG00000020721	MGI:1925705	Helz	47.445	44.2855	1.07135	0.099424	0.834081	1		137.5	140	0.982143	-0.0259952	0.952189	1		NA	NA		0	0	0	0	0	1	0
ENSMUSG00000020733	MGI:1349482	Slc9a3r1	21.0945	25.0103	0.843432	-0.245656	0.658738	1		113	184.5	0.612466	-0.707298	3.60229e-05	0.000241105		0.333041	0.601569		0	0	0	0	0	0	1
ENSMUSG00000020739	MGI:3046173	Nup85	66.0279	77.9938	0.846579	-0.240283	0.359364	0.973685		54.5	42	1.29762	0.375867	0.222878	0.403046		NA	NA		0	0	0	0	0	1	0
ENSMUSG00000020741	MGI:1921398	1300001I01Rik	162.218	186.65	0.869104	-0.202399	0.198831	0.766638		544	563.5	0.965395	-0.050809	0.568155	0.745246		NA	NA		0	0	0	0	0	1	0
ENSMUSG00000020745	MGI:109520	Pafah1b1	205.803	199.651	1.03081	0.0437799	0.804059	1		467.5	439.5	1.06371	0.0891032	0.370247	0.571579		NA	NA		0	0	0	0	0	1	0
ENSMUSG00000020747	MGI:1919197	2310067B10Rik	12.989	14.9558	0.868494	-0.203413	0.850554	1		51	42	1.21429	0.280108	0.406924	0.607711		NA	NA		0	0	0	0	0	1	0
ENSMUSG00000020752	MGI:2156841	Recql5	14.4527	12.9718	1.11416	0.155962	1	1		56.5	71	0.795775	-0.329568	0.25044	0.436022		NA	NA		0	0	0	0	0	1	0
ENSMUSG00000020755	MGI:1927479	Sap30bp	48.9962	50.9274	0.962079	-0.0557731	0.920411	1		366.5	338	1.08432	0.11679	0.291629	0.483693		NA	NA		0	0	0	0	0	1	0
ENSMUSG00000020766	MGI:95730	Galk1	47.367	83.7287	0.56572	-0.821839	0.00155817	0.024169		351	464	0.756466	-0.402654	8.52993e-05	0.000537379		0.128001	0.322554		0	0	0	0	0	0	1
ENSMUSG00000020770	MGI:2442456	Unk	15.9575	16.7414	0.953181	-0.0691775	1	1		25	29	0.862069	-0.214125	0.683489	0.835157		NA	NA		0	0	0	0	0	1	0
ENSMUSG00000020773	MGI:1917374	Trim47	79.2071	85.3983	0.927501	-0.108579	0.696341	1		942	1186.5	0.793932	-0.332913	1.19842e-07	1.19136e-06		0.329458	0.598782		0	0	0	0	0	0	1
ENSMUSG00000020775	MGI:1926269	Mrpl38	41.3554	58.2471	0.709999	-0.494112	0.107352	0.553704		161.5	265.5	0.608286	-0.717178	5.66654e-07	5.16562e-06		0.566871	0.821314		0	0	0	0	0	0	1
ENSMUSG00000020776	MGI:1922033	Fbf1	42.8967	31.8585	1.34648	0.429191	0.248046	0.837412		438	301	1.45515	0.541167	5.26034e-07	4.84377e-06		0.805525	0.947732		0	0	0	0	0	0	1
ENSMUSG00000020777	MGI:1330812	Acox1	85.5372	54.9952	1.55536	0.637245	0.0112569	0.116074		490.5	416.5	1.17767	0.235937	0.0153643	0.0498817		NA	NA		0	0	0	0	0	1	0
ENSMUSG00000020778	MGI:1916785	2310004N24Rik	13.2514	10.8498	1.22134	0.28847	0.83882	1		103	118	0.872881	-0.196143	0.346346	0.545773		NA	NA		0	0	0	0	0	1	0
ENSMUSG00000020780	MGI:1917447	Srp68	104.298	114.136	0.913804	-0.130043	0.542253	1		535	573.5	0.932868	-0.100255	0.253824	0.439968		NA	NA		0	0	0	0	0	1	0
ENSMUSG00000020781	MGI:1923515	Tsen54	22.9261	21.0301	1.09016	0.124536	0.880396	1		142	148	0.959459	-0.0597062	0.769115	0.891964		NA	NA		0	0	0	0	0	1	0
ENSMUSG00000020782	MGI:1918843	Llgl2	12.9429	20.4061	0.634264	-0.656844	0.296206	0.906807		133	155.5	0.855305	-0.225488	0.195538	0.366926		NA	NA		0	0	0	0	0	1	0
ENSMUSG00000020792	MGI:1859270	Exoc7	44.3706	39.6223	1.11984	0.16329	0.743644	1		399.5	488	0.818648	-0.288686	0.00348242	0.0142999		NA	NA		0	0	0	0	0	1	0
ENSMUSG00000020802	MGI:2444266	Ube2o	75.8993	87.8251	0.86421	-0.210546	0.39043	1		349.5	328	1.06555	0.0915966	0.419975	0.619654		NA	NA		0	0	0	0	0	1	0
ENSMUSG00000020806	MGI:2442473	Rhbdf2	11.5714	8.79721	1.31535	0.395448	0.663624	1		66	67	0.985075	-0.0216951	1	1		NA	NA		0	0	0	0	0	1	0
ENSMUSG00000020807	MGI:1921727	4933427D14Rik	13.6243	19.1269	0.712308	-0.489426	0.48685	1		87.5	68	1.28676	0.363748	0.127938	0.266883		NA	NA		0	0	0	0	0	1	0
ENSMUSG00000020808	MGI:1924434	Fam64a	30.5586	42.4091	0.720567	-0.472796	0.241645	0.831192		55	48	1.14583	0.196397	0.554601	0.735381		NA	NA		0	0	0	0	0	1	0
ENSMUSG00000020812	MGI:1913543	1810032O08Rik	9.19606	9.60242	0.957681	-0.0623828	1	1		227.5	184.5	1.23306	0.302246	0.038635	0.106308		NA	NA		0	0	0	0	0	1	0
ENSMUSG00000020814	MGI:1914872	Mxra7	31.045	20.5674	1.50943	0.594001	0.211609	0.784049		90	81	1.11111	0.152003	0.540812	0.725495		NA	NA		0	0	0	0	0	1	0
ENSMUSG00000020817	MGI:1860236	Rabep1	72.8611	65.2161	1.11723	0.15992	0.551413	1		189	205.5	0.919708	-0.120752	0.420827	0.620654		NA	NA		0	0	0	0	0	1	0
ENSMUSG00000020818	MGI:1917150	Mfsd11	28.3485	20.4308	1.38754	0.472528	0.312327	0.923445		75	64	1.17188	0.228819	0.396415	0.596717		NA	NA		0	0	0	0	0	1	0
ENSMUSG00000020821	MGI:1098260	Kif1c	538.279	518.533	1.03808	0.05392	0.579839	1		2422	2850.5	0.849675	-0.235016	3.69688e-09	4.38242e-08		0.00329576	0.018874		0	0	0	0	0	0	1
ENSMUSG00000020823	MGI:1921386	Sec14l1	67.6328	69.2753	0.976291	-0.0346171	1	1		208	233.5	0.890792	-0.166839	0.234353	0.417259		NA	NA		0	0	0	0	0	1	0
ENSMUSG00000020827	MGI:1355329	Mink1	82.6837	82.8579	0.997897	-0.00303656	1	1		199.5	193	1.03368	0.0477879	0.762194	0.887717		NA	NA		0	0	0	0	0	1	0
ENSMUSG00000020828	MGI:892877	Pld2	34.6819	22.1998	1.56226	0.643634	0.111161	0.557588		258	183.5	1.40599	0.491591	0.000502227	0.002591		NA	NA		0	0	0	0	0	1	0
ENSMUSG00000020829	MGI:1098733	Slc46a1	7.37833	12.994	0.567828	-0.816473	0.263176	0.864612		74	88	0.840909	-0.249978	0.307067	0.500613		NA	NA		0	0	0	0	0	1	0
ENSMUSG00000020832	MGI:1889295	Eral1	16.5148	21.511	0.767736	-0.381318	0.522397	1		162.5	172.5	0.942029	-0.0861566	0.623499	0.791508		NA	NA		0	0	0	0	0	1	0
ENSMUSG00000020834	MGI:1917701	Dhrs13	4.47394	8.59843	0.520321	-0.942527	0.266846	0.86679		33	20	1.65	0.722466	0.0983706	0.218193		NA	NA		0	0	0	0	0	1	0
ENSMUSG00000020836	MGI:2183448	Coro6	13.6564	19.0857	0.715529	-0.482918	0.48685	1		133.5	78	1.71154	0.775294	0.000146097	0.000866504		0.0341176	0.124016		0	0	0	0	0	0	1
ENSMUSG00000020840	MGI:1345186	Blmh	35.0632	61.7291	0.568016	-0.815996	0.00795946	0.0892758		18	26	0.692308	-0.530515	0.291215	0.483379		NA	NA		0	0	0	0	0	1	0
ENSMUSG00000020841	MGI:107265	Cpd	151.949	155.738	0.975672	-0.0355316	0.864306	1		559.5	543	1.03039	0.0431859	0.629995	0.796537		NA	NA		0	0	0	0	0	1	0
ENSMUSG00000020843	MGI:1929742	Timm22	23.6995	29.0391	0.816124	-0.293139	0.583132	1		386.5	339.5	1.13844	0.187057	0.08793	0.200767		NA	NA		0	0	0	0	0	1	0
ENSMUSG00000020844	MGI:109331	Nxn	117.319	125.089	0.937885	-0.0925172	0.652817	1		481	490	0.981633	-0.0267449	0.797401	0.909662		NA	NA		0	0	0	0	0	1	0
ENSMUSG00000020846	MGI:1923816	Fam101b	53.4656	74.2577	0.720001	-0.473929	0.0755306	0.448996		640.5	621	1.0314	0.0446053	0.592778	0.766818		NA	NA		0	0	0	0	0	1	0
ENSMUSG00000020849	MGI:894689	Ywhae	508.1	602.776	0.842933	-0.24651	0.00477824	0.0591511		1389.5	1460	0.951712	-0.0714025	0.196179	0.367826		NA	NA		0	0	0	0	0	1	0
ENSMUSG00000020850	MGI:2179381	Prpf8	372.996	393.58	0.9477	-0.0774972	0.47022	1		1247	1153	1.08153	0.113069	0.0576268	0.144878		NA	NA		0	0	0	0	0	1	0
ENSMUSG00000020857	MGI:97356	Nme2	714.871	790.207	0.904663	-0.144547	0.0564204	0.371254		3089	3166.5	0.975525	-0.0357492	0.330298	0.52732		NA	NA		0	0	0	0	0	1	0
ENSMUSG00000020859	MGI:1918084	Spag9	216.928	163.187	1.32932	0.410685	0.00647548	0.0760136		611	601.5	1.01579	0.0226076	0.818337	0.925983		NA	NA		0	0	0	0	0	1	0
ENSMUSG00000020864	MGI:1918702	Ankrd40	103.125	92.8677	1.11045	0.15115	0.520422	1		402	434.5	0.925201	-0.112161	0.268681	0.456617		NA	NA		0	0	0	0	0	1	0
ENSMUSG00000020866	MGI:1201678	Cacna1g	29.0017	16.9848	1.70751	0.771896	0.103805	0.542899		54	67	0.80597	-0.311202	0.275253	0.465099		NA	NA		0	0	0	0	0	1	0
ENSMUSG00000020868	MGI:2444797	Xylt2	35.101	31.5327	1.11316	0.154666	0.807195	1		381	350.5	1.08702	0.120377	0.28377	0.475261		NA	NA		0	0	0	0	0	1	0
ENSMUSG00000020869	MGI:2138133	Lrrc59	427.168	545.461	0.783133	-0.352672	0.000171957	0.00368004		1569.5	1649	0.951789	-0.0712864	0.169189	0.329205		NA	NA		0	0	0	0	0	1	0
ENSMUSG00000020873	MGI:1343133	Slc35b1	60.6508	57.4362	1.05597	0.0785657	0.782556	1		188.5	204	0.92402	-0.114005	0.480107	0.672917		NA	NA		0	0	0	0	0	1	0
ENSMUSG00000020875	MGI:96190	Hoxb9	71.3193	35.3607	2.01691	1.01215	0.000606076	0.0107623		67	18.5	3.62162	1.85664	1.94096e-07	1.87236e-06		0.107882	0.289531		0	0	0	0	0	0	1
ENSMUSG00000020876	MGI:1921729	Snx11	48.9782	50.5632	0.968655	-0.0459458	0.920411	1		358	352.5	1.0156	0.0223363	0.880769	0.960324		NA	NA		0	0	0	0	0	1	0
ENSMUSG00000020877	MGI:1343092	Scrn2	5.85466	10.7063	0.546843	-0.870802	0.332306	0.944657		80	91	0.879121	-0.185867	0.444533	0.641196		NA	NA		0	0	0	0	0	1	0
ENSMUSG00000020882	MGI:102522	Cacnb1	7.92125	5.06411	1.56419	0.64542	0.581055	1		13	33	0.393939	-1.34395	0.00453386	0.0178534		NA	NA		0	0	0	0	0	1	0
ENSMUSG00000020883	MGI:1919444	Fbxl20	35.2476	22.9468	1.53606	0.619232	0.148006	0.654341		197	136	1.44853	0.534589	0.000980205	0.00473281		NA	NA		0	0	0	0	0	1	0
ENSMUSG00000020886	MGI:1277959	Dlg4	79.2668	61.032	1.29878	0.377152	0.150528	0.661447		198.5	156	1.27244	0.347593	0.0256669	0.0757461		NA	NA		0	0	0	0	0	1	0
ENSMUSG00000020888	MGI:106613	Dvl2	44.8636	32.5529	1.37817	0.462756	0.212683	0.785601		194.5	163.5	1.1896	0.25048	0.113218	0.243706		NA	NA		0	0	0	0	0	1	0
ENSMUSG00000020889	MGI:2444210	Nr1d1	39.9798	30.6493	1.30443	0.383419	0.342471	0.958616		351.5	344	1.0218	0.0311161	0.790775	0.906338		NA	NA		0	0	0	0	0	1	0
ENSMUSG00000020893	MGI:1098283	Per1	37.7653	25.1674	1.50056	0.585503	0.129918	0.613153		106	101.5	1.04433	0.0625845	0.835282	0.935319		NA	NA		0	0	0	0	0	1	0
ENSMUSG00000020894	MGI:1313277	Vamp2	38.9896	23.7661	1.64055	0.714183	0.0769258	0.451779		154.5	141	1.09574	0.131912	0.449939	0.646471		NA	NA		0	0	0	0	0	1	0
ENSMUSG00000020895	MGI:1914160	Tmem107	4.71327	2.94342	1.60129	0.679237	0.726562	1		30	28	1.07143	0.0995357	0.895683	0.970643		NA	NA		0	0	0	0	0	1	0
ENSMUSG00000020897	MGI:107168	Aurkb	24.0356	34.9652	0.687417	-0.540743	0.192526	0.752952		352.5	273	1.29121	0.368722	0.00157085	0.0071635		NA	NA		0	0	0	0	0	1	0
ENSMUSG00000020898	MGI:1916214	1500010J02Rik	38.2224	35.2747	1.08357	0.115788	0.815121	1		243	233	1.04292	0.0606264	0.680007	0.833248		NA	NA		0	0	0	0	0	1	0
ENSMUSG00000020899	MGI:2684864	Pfas	64.6231	71.2729	0.906699	-0.141304	0.668266	1		559.5	536.5	1.04287	0.06056	0.50656	0.696866		NA	NA		0	0	0	0	0	1	0
ENSMUSG00000020900	MGI:1930780	Myh10	498.422	354.179	1.40726	0.492887	9.09675e-07	3.32838e-05		1915.5	1368	1.40022	0.485653	1.09773e-21	3.02324e-20		0.968904	1		1	0	0	0	0	0	0
ENSMUSG00000020902	MGI:105088	Ntn1	15.7318	6.63878	2.36968	1.24469	0.0931396	0.50545		40.5	16	2.53125	1.33985	0.00126356	0.00590093		NA	NA		0	0	0	0	0	1	0
ENSMUSG00000020903	MGI:1890156	Stx8	16.1554	13.7217	1.17736	0.23555	0.855536	1		25.5	18.5	1.37838	0.462972	0.371298	0.572232		NA	NA		0	0	0	0	0	1	0
ENSMUSG00000020910	MGI:1913608	2310004I24Rik	10.8213	12.8354	0.843084	-0.246252	0.83882	1		57	69	0.826087	-0.275634	0.327123	0.523351		NA	NA		0	0	0	0	0	1	0
ENSMUSG00000020911	MGI:96693	Krt19	45.1947	29.2344	1.54594	0.628485	0.0805069	0.463806		311.5	186	1.67473	0.74393	1.79662e-08	1.99489e-07		0.797467	0.944656		0	0	0	0	0	0	1
ENSMUSG00000020914	MGI:98790	Top2a	180.083	252.769	0.71244	-0.48916	0.000525364	0.00951528		1569.5	1666	0.942077	-0.0860834	0.094902	0.21229		NA	NA		0	0	0	0	0	1	0
ENSMUSG00000020917	MGI:103251	Acly	376.788	347.047	1.0857	0.11862	0.281125	0.888514		1908	2147.5	0.888475	-0.170597	0.000174206	0.00101878		NA	NA		0	0	0	0	0	1	0
ENSMUSG00000020918	MGI:1343101	Kat2a	62.335	69.3409	0.898964	-0.153664	0.600295	1		348	361.5	0.962656	-0.0549083	0.625665	0.793263		NA	NA		0	0	0	0	0	1	0
ENSMUSG00000020919	MGI:103035	Stat5b	49.0464	52.2034	0.939525	-0.0899969	0.842382	1		237.5	287.5	0.826087	-0.275634	0.0325402	0.0928149		NA	NA		0	0	0	0	0	1	0
ENSMUSG00000020921	MGI:1923797	Tmem101	11.8566	16.107	0.736114	-0.441998	0.571588	1		78	65	1.2	0.263034	0.315625	0.510148		NA	NA		0	0	0	0	0	1	0
ENSMUSG00000020922	MGI:1919592	Lsm12	51.3943	47.6373	1.07887	0.109518	0.840822	1		116	104	1.11538	0.157541	0.458395	0.653131		NA	NA		0	0	0	0	0	1	0
ENSMUSG00000020923	MGI:98512	Ubtf	142.632	154.71	0.921931	-0.117269	0.524056	1		651	512.5	1.27024	0.345106	5.82201e-05	0.000376408		0.0158426	0.0692272		0	0	0	0	0	0	1
ENSMUSG00000020925	MGI:1289318	Ccdc43	18.4891	22.0434	0.838755	-0.253679	0.635828	1		66.5	58.5	1.13675	0.184918	0.533053	0.718833		NA	NA		0	0	0	0	0	1	0
ENSMUSG00000020929	MGI:1336880	Eftud2	157.315	191.201	0.822772	-0.281435	0.0767456	0.451779		943.5	869	1.08573	0.118666	0.0821943	0.190803		NA	NA		0	0	0	0	0	1	0
ENSMUSG00000020935	MGI:1915337	Dcakd	39.8414	42.6669	0.933778	-0.0988483	0.826405	1		288.5	347.5	0.830216	-0.268442	0.021486	0.0654195		NA	NA		0	0	0	0	0	1	0
ENSMUSG00000020936	MGI:102579	Nmt1	141.824	143.473	0.988505	-0.0166796	1	1		701.5	692	1.01373	0.0196711	0.809525	0.919008		NA	NA		0	0	0	0	0	1	0
ENSMUSG00000020937	MGI:107451	Plcd3	19.4006	25.9119	0.748714	-0.417513	0.371298	0.985422		154	237	0.649789	-0.621957	3.16211e-05	0.000213683		0.74887	0.916504		0	0	0	0	0	0	1
ENSMUSG00000020941	MGI:1858204	Map3k14	20.4318	18.3089	1.11595	0.15827	0.871415	1		258.5	286.5	0.902269	-0.148371	0.247864	0.432778		NA	NA		0	0	0	0	0	1	0
ENSMUSG00000020946	MGI:1927204	Gosr2	124.025	102.561	1.20929	0.274155	0.184239	0.738094		672.5	568.5	1.18294	0.242374	0.0034542	0.0141968		NA	NA		0	0	0	0	0	1	0
ENSMUSG00000020948	MGI:1913939	Klhl28	9.74374	8.13799	1.19732	0.259803	0.814529	1		47.5	54	0.87963	-0.185032	0.620768	0.789249		NA	NA		0	0	0	0	0	1	0
ENSMUSG00000020949	MGI:1353460	Fkbp3	32.8634	41.631	0.789397	-0.341176	0.355699	0.973685		65	67	0.970149	-0.0437214	0.930684	0.991947		NA	NA		0	0	0	0	0	1	0
ENSMUSG00000020952	MGI:1924233	Scfd1	41.5993	45.0825	0.922738	-0.116007	0.830373	1		247	263.5	0.937381	-0.0932919	0.479106	0.672714		NA	NA		0	0	0	0	0	1	0
ENSMUSG00000020953	MGI:1278313	Coch	36.4581	20.6557	1.76503	0.819696	0.0627367	0.399144		274.5	14	19.6071	4.29331	5.00159e-64	3.56207e-62		4.55819e-10	9.60142e-09		0	0	0	0	1	0	0
ENSMUSG00000020954	MGI:2151064	Strn3	106.873	97.3424	1.09791	0.134762	0.528715	1		85.5	78.5	1.08917	0.123232	0.640562	0.80421		NA	NA		0	0	0	0	0	1	0
ENSMUSG00000020955	MGI:1337065	Ap4s1	5.04001	4.85473	1.03816	0.0540352	1	1		36.5	40.5	0.901235	-0.150025	0.734342	0.869761		NA	NA		0	0	0	0	0	1	0
ENSMUSG00000020962	MGI:1933277	Gtf2a1	23.3728	16.5413	1.41299	0.498753	0.429591	1		123.5	96	1.28646	0.363405	0.068464	0.165756		NA	NA		0	0	0	0	0	1	0
ENSMUSG00000020964	MGI:1329016	Sel1l	150.43	116.11	1.29558	0.373596	0.0428335	0.309452		1222.5	900	1.35833	0.441838	2.52906e-12	4.0733e-11		0.742291	0.913261		0	0	0	0	0	0	1
ENSMUSG00000020973	MGI:1923566	1110034A24Rik	10.6508	17.8432	0.596912	-0.74441	0.264931	0.865988		67.5	75	0.9	-0.152003	0.616003	0.785053		NA	NA		0	0	0	0	0	1	0
ENSMUSG00000020974	MGI:1197514	Pole2	5.18731	6.11989	0.847615	-0.23852	1	1		50.5	52	0.971154	-0.0422282	1	1		NA	NA		0	0	0	0	0	1	0
ENSMUSG00000020978	MGI:1916804	Klhdc2	60.3321	59.7009	1.01057	0.0151716	1	1		235	233.5	1.00642	0.00923821	1	1		NA	NA		0	0	0	0	0	1	0
ENSMUSG00000020982	MGI:1918305	Nemf	46.2475	56.4507	0.819255	-0.287616	0.372944	0.987479		227	236.5	0.959831	-0.0591479	0.676128	0.831344		NA	NA		0	0	0	0	0	1	0
ENSMUSG00000020986	MGI:1349635	Sec23a	191.517	135.496	1.41345	0.499221	0.00191144	0.0287159		1212	1197	1.01253	0.0179665	0.775468	0.896306		NA	NA		0	0	0	0	0	1	0
ENSMUSG00000020988	MGI:2384968	L2hgdh	16.4685	22.3293	0.737528	-0.43923	0.417692	1		172	117.5	1.46383	0.549748	0.00180772	0.00813383		NA	NA		0	0	0	0	0	1	0
ENSMUSG00000020993	MGI:1925482	Trappc6b	45.0834	36.3716	1.23952	0.309784	0.374174	0.98843		294.5	259.5	1.13487	0.182533	0.148893	0.298506		NA	NA		0	0	0	0	0	1	0
ENSMUSG00000020994	MGI:1100514	Pnn	98.9444	109.029	0.907505	-0.140022	0.532704	1		384.5	354.5	1.08463	0.117198	0.286389	0.477903		NA	NA		0	0	0	0	0	1	0
ENSMUSG00000021000	MGI:1346056	Ctage5	72.6629	51.3975	1.41374	0.499521	0.0588759	0.381055		981	838.5	1.16995	0.226442	0.00094437	0.00457468		NA	NA		0	0	0	0	0	1	0
ENSMUSG00000021003	MGI:95636	Galc	21.9275	10.9559	2.00144	1.00104	0.0801433	0.462468		298	104	2.86538	1.51873	8.69023e-23	2.52293e-21		0.410931	0.683185		0	0	0	0	0	0	1
ENSMUSG00000021007	MGI:2144877	Spata7	6.54993	8.13947	0.804712	-0.313455	1	1		28	47.5	0.589474	-0.762501	0.0286267	0.0830291		NA	NA		0	0	0	0	0	1	0
ENSMUSG00000021009	MGI:1344406	Ptpn21	115.621	79.8585	1.44783	0.533888	0.0122229	0.123234		745.5	731	1.01984	0.0283369	0.715661	0.8565		NA	NA		0	0	0	0	0	1	0
ENSMUSG00000021012	MGI:1919824	Zc3h14	85.2057	96.3491	0.884343	-0.177321	0.457398	1		270	316.5	0.853081	-0.229246	0.0575216	0.144773		NA	NA		0	0	0	0	0	1	0
ENSMUSG00000021013	MGI:1923510	Ttc8	11.8381	15.1063	0.783656	-0.351708	0.701108	1		82	119	0.689076	-0.537266	0.0109264	0.0375869		NA	NA		0	0	0	0	0	1	0
ENSMUSG00000021018	MGI:2384309	Polr2h	25.1355	22.9673	1.0944	0.130146	0.885433	1		337.5	211	1.59953	0.677645	6.63507e-08	6.92844e-07		0.218561	0.470637		0	0	0	0	0	0	1
ENSMUSG00000021022	MGI:1930009	Ppp2r3c	13.7115	11.6866	1.17327	0.230532	0.845019	1		42.5	26.5	1.60377	0.68147	0.0722379	0.172704		NA	NA		0	0	0	0	0	1	0
ENSMUSG00000021023	MGI:1913382	1110008L16Rik	5.17356	6.23654	0.829556	-0.269589	1	1		26.5	38	0.697368	-0.520007	0.214539	0.391762		NA	NA		0	0	0	0	0	1	0
ENSMUSG00000021024	MGI:1347006	Psma6	84.2531	108.904	0.773642	-0.370261	0.0838015	0.474963		112	113	0.99115	-0.012824	1	1		NA	NA		0	0	0	0	0	1	0
ENSMUSG00000021025	MGI:104741	Nfkbia	20.7122	33.0649	0.62641	-0.674821	0.133674	0.621026		151.5	175.5	0.863248	-0.212153	0.204028	0.378109		NA	NA		0	0	0	0	0	1	0
ENSMUSG00000021027	MGI:1931050	Ralgapa1	31.2431	24.7235	1.2637	0.337655	0.504404	1		140	116	1.2069	0.271302	0.150435	0.300935		NA	NA		0	0	0	0	0	1	0
ENSMUSG00000021028	MGI:1918320	Mbip	8.62073	6.7436	1.27836	0.354292	0.803619	1		58	28.5	2.03509	1.02509	0.00247942	0.0106515		NA	NA		0	0	0	0	0	1	0
ENSMUSG00000021033	MGI:1341859	Gstz1	12.662	37.7791	0.33516	-1.57708	0.000621043	0.0109851		127	267.5	0.474766	-1.07471	1.0799e-12	1.78989e-11		0.422972	0.695638		0	0	0	0	0	0	1
ENSMUSG00000021036	MGI:108074	Sptlc2	89.923	115.925	0.775703	-0.366424	0.0812865	0.465868		266.5	417.5	0.638323	-0.647641	8.72574e-09	9.95543e-08		0.256288	0.520496		0	0	0	0	0	0	1
ENSMUSG00000021038	MGI:2144805	Vipar	22.1573	23.8837	0.927716	-0.108245	0.882996	1		109.5	98	1.11735	0.160077	0.445712	0.642114		NA	NA		0	0	0	0	0	1	0
ENSMUSG00000021039	MGI:1913604	Snw1	36.5692	44.2464	0.826488	-0.274934	0.505236	1		301	277.5	1.08468	0.117276	0.360577	0.561307		NA	NA		0	0	0	0	0	1	0
ENSMUSG00000021040	MGI:1916394	1810035L17Rik	14.0338	16.2331	0.864517	-0.210033	0.855536	1		13	13	1	0	1	1		NA	NA		0	0	0	0	0	1	0
ENSMUSG00000021041	MGI:1919868	2700073G19Rik	0.405013	0.660204	0.613467	-0.704943	1	1		23.5	41	0.573171	-0.802963	0.0463535	0.122765		NA	NA		0	0	0	0	0	1	0
ENSMUSG00000021044	MGI:1919363	Adck1	9.03052	11.5653	0.78083	-0.35692	0.663624	1		44	48	0.916667	-0.125531	0.754652	0.883901		NA	NA		0	0	0	0	0	1	0
ENSMUSG00000021048	MGI:1342005	Mthfd1	56.8913	112.823	0.504252	-0.987784	2.09591e-05	0.00057631		474	586	0.808874	-0.306014	0.000644416	0.003242		0.00747301	0.0368713		0	0	0	0	0	0	1
ENSMUSG00000021051	MGI:1349473	Ppp2r5e	44.3472	43.8595	1.01112	0.0159524	1	1		55	53.5	1.02804	0.0398927	1	1		NA	NA		0	0	0	0	0	1	0
ENSMUSG00000021054	MGI:2135760	Sgpp1	21.4766	21.0947	1.01811	0.0258871	1	1		11	14	0.785714	-0.347923	0.690038	0.838048		NA	NA		0	0	0	0	0	1	0
ENSMUSG00000021062	MGI:1916865	Rab15	6.37022	4.5393	1.40335	0.488874	1	1		30	19	1.57895	0.658963	0.152408	0.303622		NA	NA		0	0	0	0	0	1	0
ENSMUSG00000021065	MGI:1858901	Fut8	32.7947	36.3211	0.902911	-0.147344	0.809949	1		60	71	0.84507	-0.242857	0.382354	0.583159		NA	NA		0	0	0	0	0	1	0
ENSMUSG00000021067	MGI:1927144	Sav1	55.1953	54.9264	1.0049	0.00704543	1	1		157	109	1.44037	0.526436	0.00387179	0.0156312		NA	NA		0	0	0	0	0	1	0
ENSMUSG00000021068	MGI:105108	Nin	54.7771	81.4093	0.67286	-0.571621	0.0316737	0.253445		517.5	623	0.830658	-0.267673	0.00206462	0.00910989		NA	NA		0	0	0	0	0	1	0
ENSMUSG00000021070	MGI:102845	Bdkrb2	3.58999	5.24192	0.68486	-0.546118	1	1		54	103	0.524272	-0.931613	0.00011357	0.000696018		0.720871	0.90295		0	0	0	0	0	0	1
ENSMUSG00000021072	MGI:1919986	Tmx1	46.6478	52.6503	0.885993	-0.174633	0.617299	1		166.5	180	0.925	-0.112475	0.519509	0.708709		NA	NA		0	0	0	0	0	1	0
ENSMUSG00000021076	MGI:1891654	Actr10	83.5072	90.9091	0.918579	-0.122524	0.650272	1		417.5	508.5	0.821042	-0.284472	0.00309591	0.0129341		NA	NA		0	0	0	0	0	1	0
ENSMUSG00000021079	MGI:1353436	Timm9	16.4039	24.4727	0.670297	-0.577128	0.268187	0.867727		239	356.5	0.670407	-0.576891	1.52878e-06	1.30003e-05		1	1		0	0	0	0	0	0	1
ENSMUSG00000021094	MGI:1913625	Dhrs7	10.8811	12.5458	0.867304	-0.20539	0.83882	1		75	98	0.765306	-0.385891	0.0941147	0.21085		NA	NA		0	0	0	0	0	1	0
ENSMUSG00000021096	MGI:99878	Ppm1a	98.1525	78.0784	1.2571	0.330102	0.151889	0.665175		137.5	158	0.870253	-0.200493	0.269411	0.457688		NA	NA		0	0	0	0	0	1	0
ENSMUSG00000021102	MGI:1920296	Glrx5	79.1622	107.02	0.739693	-0.435001	0.0474411	0.329114		488.5	445.5	1.09652	0.132933	0.169549	0.329764		NA	NA		0	0	0	0	0	1	0
ENSMUSG00000021103	MGI:106207	Mnat1	24.6202	32.418	0.759461	-0.396953	0.427043	1		74.5	73.5	1.01361	0.0194962	1	1		NA	NA		0	0	0	0	0	1	0
ENSMUSG00000021111	MGI:109301	Papola	102.746	92.8219	1.10691	0.146541	0.520422	1		265	331	0.800604	-0.320839	0.00770387	0.0279795		NA	NA		0	0	0	0	0	1	0
ENSMUSG00000021112	MGI:1927339	Mpp5	36.4028	35.0446	1.03876	0.0548583	1	1		252	235.5	1.07006	0.0976967	0.497166	0.689198		NA	NA		0	0	0	0	0	1	0
ENSMUSG00000021113	MGI:1922877	Snapc1	24.0905	12.5821	1.91466	0.937092	0.0988717	0.523127		135	74.5	1.81208	0.857647	4.17999e-05	0.000276723		1	1		0	0	0	0	0	0	1
ENSMUSG00000021114	MGI:1921084	Atp6v1d	49.4742	41.6508	1.18783	0.248332	0.529602	1		147	106.5	1.38028	0.464963	0.0142415	0.0467839		NA	NA		0	0	0	0	0	1	0
ENSMUSG00000021115	MGI:1261847	Vrk1	19.286	29.3417	0.657291	-0.605396	0.193413	0.75323		76.5	81	0.944444	-0.0824622	0.811457	0.920169		NA	NA		0	0	0	0	0	1	0
ENSMUSG00000021116	MGI:95299	Eif2s1	140.586	163.511	0.859793	-0.217938	0.207699	0.78396		18	37	0.486486	-1.03953	0.0144538	0.0473961		NA	NA		0	0	0	0	0	1	0
ENSMUSG00000021120	MGI:99463	Pigh	3.95389	3.46601	1.14076	0.189999	1	1		59	72	0.819444	-0.287282	0.294406	0.486318		NA	NA		0	0	0	0	0	1	0
ENSMUSG00000021124	MGI:1855688	Vti1b	65.2022	91.4166	0.713243	-0.487535	0.0449802	0.317626		772.5	1080.5	0.714947	-0.484092	8.93221e-13	1.5051e-11		1	1		0	0	0	0	0	0	1
ENSMUSG00000021127	MGI:107946	Zfp36l1	22.5585	21.1164	1.06829	0.0953084	0.880396	1		55	126.5	0.434783	-1.20163	9.76495e-08	9.86888e-07		0.00784394	0.0380165		0	0	0	0	0	0	1
ENSMUSG00000021130	MGI:1917754	Galntl1	5.03061	12.5081	0.402188	-1.31406	0.0962524	0.515277		36	55	0.654545	-0.611435	0.0585735	0.146732		NA	NA		0	0	0	0	0	1	0
ENSMUSG00000021133	MGI:2444661	4933426M11Rik	120.485	66.9324	1.80011	0.848082	0.000130196	0.00289257		184.5	83.5	2.20958	1.14377	6.86773e-10	8.76838e-09		0.313358	0.581719		0	0	0	0	0	0	1
ENSMUSG00000021134	MGI:98287	Srsf5	198.143	197.353	1.004	0.00576069	1	1		308.5	267	1.15543	0.208431	0.0874865	0.200082		NA	NA		0	0	0	0	0	1	0
ENSMUSG00000021136	MGI:1929878	Smoc1	22.2171	13.6167	1.63161	0.706295	0.242985	0.83139		98.5	25	3.94	1.9782	1.29776e-11	1.98829e-10		0.0277836	0.107662		0	0	0	0	0	0	1
ENSMUSG00000021140	MGI:1891924	Pcnx	70.316	54.6105	1.28759	0.364675	0.210327	0.78396		417.5	362.5	1.15172	0.203795	0.0532564	0.136641		NA	NA		0	0	0	0	0	1	0
ENSMUSG00000021143	MGI:1924399	Pacs2	104.538	83.1341	1.25746	0.330514	0.1254	0.601735		255	311.5	0.81862	-0.288735	0.0186051	0.0583434		NA	NA		0	0	0	0	0	1	0
ENSMUSG00000021144	MGI:2150037	Mta1	144.592	131.045	1.10338	0.141931	0.433971	1		54	58	0.931034	-0.103093	0.776965	0.897126		NA	NA		0	0	0	0	0	1	0
ENSMUSG00000021147	MGI:1920393	Wdr37	18.5896	20.998	0.885304	-0.175755	0.874629	1		177	183	0.967213	-0.0480943	0.792191	0.907116		NA	NA		0	0	0	0	0	1	0
ENSMUSG00000021149	MGI:1916487	Gtpbp4	97.044	103.255	0.939845	-0.0895052	0.723771	1		385.5	352	1.09517	0.131155	0.224438	0.404743		NA	NA		0	0	0	0	0	1	0
ENSMUSG00000021156	MGI:1913755	Zmynd11	85.7073	71.6981	1.19539	0.257485	0.301016	0.910099		683	590.5	1.15665	0.209949	0.0107591	0.0371326		NA	NA		0	0	0	0	0	1	0
ENSMUSG00000021171	MGI:1261845	Esyt2	300.901	203.249	1.48046	0.566041	1.46745e-05	0.000421382		1194.5	1082.5	1.10346	0.14204	0.0200167	0.0620443		0.00306341	0.0177574		0	0	0	0	0	0	1
ENSMUSG00000021175	MGI:2384982	Cdca7l	4.6075	11.728	0.392861	-1.34791	0.143463	0.643492		65.5	52	1.25962	0.332983	0.231266	0.413295		NA	NA		0	0	0	0	0	1	0
ENSMUSG00000021177	MGI:1920036	Tdp1	19.9713	21.271	0.938898	-0.0909595	1	1		166	222	0.747748	-0.419376	0.00516903	0.0199749		NA	NA		0	0	0	0	0	1	0
ENSMUSG00000021178	MGI:106054	Psmc1	160.393	185.302	0.865574	-0.208271	0.196245	0.761319		1056.5	1018.5	1.03731	0.0528468	0.416764	0.617073		NA	NA		0	0	0	0	0	1	0
ENSMUSG00000021179	MGI:2670969	BC002230	11.9213	13.7614	0.866283	-0.20709	0.845019	1		91	87	1.04598	0.0648511	0.822167	0.928388		NA	NA		0	0	0	0	0	1	0
ENSMUSG00000021185	MGI:2444813	9030617O03Rik	25.7845	24.1153	1.06922	0.0965527	0.887725	1		281	239	1.17573	0.23356	0.0720799	0.172598		NA	NA		0	0	0	0	0	1	0
ENSMUSG00000021186	MGI:1346091	Fbln5	322.661	252.325	1.27875	0.354739	0.00347344	0.046282		1178	1250.5	0.942023	-0.0861655	0.144029	0.291706		NA	NA		0	0	0	0	0	1	0
ENSMUSG00000021188	MGI:1924393	Trip11	47.1173	41.346	1.13959	0.188511	0.594288	1		171.5	160	1.07187	0.100137	0.546105	0.728993		NA	NA		0	0	0	0	0	1	0
ENSMUSG00000021189	MGI:1099442	Atxn3	15.3915	16.0799	0.957186	-0.0631281	1	1		94	61.5	1.52846	0.612074	0.0128131	0.042818		NA	NA		0	0	0	0	0	1	0
ENSMUSG00000021190	MGI:1330838	Lgmn	60.7191	67.4776	0.899841	-0.152258	0.658701	1		698	714	0.977591	-0.032697	0.689772	0.838048		NA	NA		0	0	0	0	0	1	0
ENSMUSG00000021192	MGI:1351475	Golga5	50.5746	38.7831	1.30404	0.382985	0.246106	0.836707		314	276	1.13768	0.186096	0.127621	0.266406		NA	NA		0	0	0	0	0	1	0
ENSMUSG00000021193	MGI:1916867	Pitrm1	116.523	81.8687	1.4233	0.509235	0.015731	0.150891		653	474	1.37764	0.462196	1.07864e-07	1.08209e-06		0.876223	0.983474		0	0	0	0	0	0	1
ENSMUSG00000021196	MGI:1891833	Pfkp	72.3	69.5359	1.03975	0.0562359	0.933161	1		292.5	352	0.830966	-0.267139	0.0223131	0.0674201		NA	NA		0	0	0	0	0	1	0
ENSMUSG00000021203	MGI:1915399	Otub2	9.13671	5.73738	1.59249	0.671282	0.607239	1		42	48	0.875	-0.192645	0.598412	0.77028		NA	NA		0	0	0	0	0	1	0
ENSMUSG00000021215	MGI:1927138	Net1	29.089	20.8501	1.39515	0.480422	0.322236	0.937979		285	236.5	1.20507	0.269122	0.0395711	0.108228		NA	NA		0	0	0	0	0	1	0
ENSMUSG00000021217	MGI:2442819	Tshz3	19.6393	15.0074	1.30864	0.388071	0.49956	1		86.5	100	0.865	-0.209228	0.380251	0.581313		NA	NA		0	0	0	0	0	1	0
ENSMUSG00000021218	MGI:99845	Gdi2	285.513	312.993	0.912202	-0.132575	0.288077	0.897912		792.5	657.5	1.20532	0.26942	0.000431376	0.00225742		NA	NA		0	0	0	0	0	1	0
ENSMUSG00000021222	MGI:1921078	Dcaf4	9.84573	13.3143	0.739485	-0.435408	0.677639	1		64	134	0.477612	-1.06609	7.29263e-07	6.53683e-06		0.350716	0.620934		0	0	0	0	0	0	1
ENSMUSG00000021224	MGI:107423	Numb	33.0521	33.9671	0.973064	-0.0393941	1	1		175.5	172	1.02035	0.0290625	0.872267	0.956065		NA	NA		0	0	0	0	0	1	0
ENSMUSG00000021226	MGI:2159605	Acot2	18.2088	7.68396	2.36971	1.24471	0.0755187	0.448996		50	57.5	0.869565	-0.201634	0.500766	0.691874		NA	NA		0	0	0	0	0	1	0
ENSMUSG00000021235	MGI:1924408	Coq6	12.9478	13.3259	0.971626	-0.0415277	1	1		37	54	0.685185	-0.545434	0.0929469	0.20885		NA	NA		0	0	0	0	0	1	0
ENSMUSG00000021236	MGI:1321385	Entpd5	21.3201	13.1412	1.62239	0.698117	0.229481	0.806619		186	205	0.907317	-0.140321	0.362683	0.562856		NA	NA		0	0	0	0	0	1	0
ENSMUSG00000021238	MGI:1915077	Aldh6a1	7.65442	6.73891	1.13585	0.183778	1	1		41	61	0.672131	-0.573185	0.0594005	0.148314		NA	NA		0	0	0	0	0	1	0
ENSMUSG00000021240	MGI:1349217	Abcd4	27.0553	25.4172	1.06445	0.090107	0.889884	1		169.5	172.5	0.982609	-0.0253111	0.914024	0.980696		NA	NA		0	0	0	0	0	1	0
ENSMUSG00000021241	MGI:1921566	Isca2	14.0199	9.65175	1.45257	0.538612	0.541256	1		115.5	96	1.20312	0.266787	0.191796	0.361841		NA	NA		0	0	0	0	0	1	0
ENSMUSG00000021242	MGI:1915213	Npc2	333.691	189.894	1.75725	0.813322	3.26136e-10	1.9729e-08		1049	659	1.59181	0.670664	3.27646e-21	8.81069e-20		0.354691	0.624606		1	0	0	0	0	0	0
ENSMUSG00000021243	MGI:1920986	Fcf1	24.712	33.2718	0.74273	-0.429091	0.358143	0.973685		70.5	56.5	1.24779	0.319372	0.25044	0.436022		NA	NA		0	0	0	0	0	1	0
ENSMUSG00000021244	MGI:1926195	Ylpm1	62.5827	58.7157	1.06586	0.0920178	0.786058	1		73	102.5	0.712195	-0.489656	0.0285314	0.0828055		NA	NA		0	0	0	0	0	1	0
ENSMUSG00000021245	MGI:1353455	Mlh3	9.12704	6.10559	1.49486	0.580015	0.607239	1		27	11	2.45455	1.29546	0.013853	0.0456887		NA	NA		0	0	0	0	0	1	0
ENSMUSG00000021248	MGI:1915831	Tmed10	198.006	162.103	1.22149	0.288637	0.0649372	0.404976		1387	1252	1.10783	0.147733	0.00908221	0.0321903		NA	NA		0	0	0	0	0	1	0
ENSMUSG00000021252	MGI:1915571	0610007P14Rik	29.8538	26.3879	1.13134	0.178037	0.68888	1		88.5	68.5	1.29197	0.369573	0.130386	0.270813		NA	NA		0	0	0	0	0	1	0
ENSMUSG00000021253	MGI:98727	Tgfb3	360.086	327.324	1.10009	0.137623	0.222105	0.798489		2866	2256	1.27039	0.345272	1.60508e-17	3.59507e-16		0.0789302	0.230342		0	0	0	0	0	0	1
ENSMUSG00000021254	MGI:1917623	1700020O03Rik	28.0621	25.7359	1.09039	0.124841	0.891923	1		177.5	148	1.19932	0.262222	0.108096	0.234787		NA	NA		0	0	0	0	0	1	0
ENSMUSG00000021258	MGI:1276106	Ccnk	45.0842	36.9963	1.21861	0.285242	0.439705	1		89	88	1.01136	0.0163018	1	1		NA	NA		0	0	0	0	0	1	0
ENSMUSG00000021260	MGI:1919265	Hhipl1	12.3075	7.07777	1.7389	0.798173	0.359283	0.973685		73	79.5	0.918239	-0.123058	0.627771	0.794607		NA	NA		0	0	0	0	0	1	0
ENSMUSG00000021262	MGI:1194884	Evl	29.3708	37.8158	0.77668	-0.364608	0.328432	0.944657		104.5	150.5	0.694352	-0.526261	0.00481891	0.0188537		NA	NA		0	0	0	0	0	1	0
ENSMUSG00000021264	MGI:99150	Yy1	43.5687	47.235	0.922382	-0.116564	0.834081	1		74	57.5	1.28696	0.363963	0.191499	0.361429		NA	NA		0	0	0	0	0	1	0
ENSMUSG00000021265	MGI:2444911	Slc25a29	4.86044	9.71291	0.50041	-0.998817	0.301758	0.910099		31	92.5	0.335135	-1.57719	2.20057e-08	2.41692e-07		0.535725	0.799451		0	0	0	0	0	0	1
ENSMUSG00000021266	MGI:104630	Wars	125.484	87.4774	1.43448	0.520527	0.0108753	0.113428		1496	1235	1.21134	0.276599	6.39664e-07	5.77917e-06		0.25188	0.514725		0	0	0	0	0	0	1
ENSMUSG00000021268	MGI:1202886	Meg3	414.657	266.692	1.55481	0.636743	1.60086e-08	7.85199e-07		2410	0	#DIV/0!	#DIV/0!	0	0		3.51437e-197	2.88708e-194		0	0	0	1	0	0	0
ENSMUSG00000021270	MGI:96250	Hsp90aa1	871.627	898.538	0.970051	-0.0438678	0.536704	1		1883	1613.5	1.16703	0.222839	5.7854e-06	4.45061e-05		0.00161479	0.0102042		0	0	0	0	0	0	1
ENSMUSG00000021271	MGI:1920055	Zfp839	7.33204	6.66714	1.09973	0.137146	1	1		66	52	1.26923	0.343954	0.231266	0.413295		NA	NA		0	0	0	0	0	1	0
ENSMUSG00000021273	MGI:102706	Fdft1	80.5343	69.3673	1.16098	0.215349	0.369161	0.985227		226	245	0.922449	-0.116459	0.406906	0.607711		NA	NA		0	0	0	0	0	1	0
ENSMUSG00000021275	MGI:2144865	Tecpr2	23.3402	23.3856	0.998061	-0.0027999	1	1		136.5	146.5	0.931741	-0.102	0.593384	0.767275		NA	NA		0	0	0	0	0	1	0
ENSMUSG00000021276	MGI:1914486	Cinp	31.7261	36.5095	0.868983	-0.2026	0.630456	1		160	149	1.07383	0.10276	0.569508	0.746412		NA	NA		0	0	0	0	0	1	0
ENSMUSG00000021277	MGI:108041	Traf3	66.284	63.953	1.03645	0.0516487	0.930155	1		443.5	494.5	0.896866	-0.157036	0.102694	0.225364		NA	NA		0	0	0	0	0	1	0
ENSMUSG00000021279	MGI:2136459	Cdc42bpb	295.801	273.336	1.08219	0.113952	0.356389	0.973685		1429.5	1398	1.02253	0.0321463	0.559943	0.738436		NA	NA		0	0	0	0	0	1	0
ENSMUSG00000021280	MGI:1921363	1200009I06Rik	3.1022	4.83105	0.642137	-0.639046	0.726562	1		36.5	39	0.935897	-0.0955777	0.908777	0.97736		NA	NA		0	0	0	0	0	1	0
ENSMUSG00000021281	MGI:104960	Tnfaip2	212.527	106.15	2.00214	1.00154	2.09633e-09	1.15286e-07		776.5	685.5	1.13275	0.179829	0.0185926	0.0583242		9.43602e-06	0.000105465		0	1	0	0	0	0	0
ENSMUSG00000021282	MGI:95309	Eif5	255.182	268.607	0.95002	-0.0739698	0.570139	1		317.5	316.5	1.00316	0.00455109	1	1		NA	NA		0	0	0	0	0	1	0
ENSMUSG00000021285	MGI:1336199	Ppp1r13b	17.2144	13.1705	1.30704	0.386301	0.584665	1		77	54	1.42593	0.511899	0.0541708	0.138325		NA	NA		0	0	0	0	0	1	0
ENSMUSG00000021286	MGI:1915770	Zfyve21	21.3334	18.7091	1.14027	0.189371	0.874629	1		187.5	181.5	1.03306	0.046921	0.794954	0.907789		NA	NA		0	0	0	0	0	1	0
ENSMUSG00000021287	MGI:1921585	Xrcc3	17.6238	9.02681	1.95238	0.965233	0.122078	0.59174		152	74	2.05405	1.03847	2.31914e-07	2.22072e-06		1	1		0	0	0	0	0	0	1
ENSMUSG00000021288	MGI:107978	Klc1	184.293	161.171	1.14346	0.193412	0.236194	0.820941		1062	1127	0.942325	-0.0857037	0.171326	0.332371		NA	NA		0	0	0	0	0	1	0
ENSMUSG00000021290	MGI:1917507	2010107E04Rik	32.0987	37.8141	0.848856	-0.236408	0.550413	1		185	210.5	0.87886	-0.186295	0.208953	0.384999		NA	NA		0	0	0	0	0	1	0
ENSMUSG00000021302	MGI:1341724	Ggps1	13.044	10.438	1.24967	0.321548	0.677639	1		75	83	0.903614	-0.146221	0.577743	0.752924		NA	NA		0	0	0	0	0	1	0
ENSMUSG00000021306	MGI:1891463	Gpr137b	29.4624	36.9186	0.798036	-0.325473	0.389052	1		46	32	1.4375	0.523562	0.140538	0.28629		NA	NA		0	0	0	0	0	1	0
ENSMUSG00000021311	MGI:894292	Mtr	20.2203	33.8411	0.597509	-0.742967	0.0759047	0.448996		155	173	0.895954	-0.158504	0.347916	0.547489		NA	NA		0	0	0	0	0	1	0
ENSMUSG00000021318	MGI:95729	Gli3	53.0929	55.3866	0.958587	-0.061018	0.923401	1		154	143.5	1.07317	0.10188	0.602193	0.773945		NA	NA		0	0	0	0	0	1	0
ENSMUSG00000021326	MGI:97904	Trim27	89.3987	107.499	0.831626	-0.265993	0.224546	0.80281		159	125	1.272	0.347099	0.0500163	0.130085		NA	NA		0	0	0	0	0	1	0
ENSMUSG00000021327	MGI:1919989	Zkscan3	29.1859	23.9086	1.22073	0.28774	0.583132	1		41	53	0.773585	-0.370368	0.256442	0.442159		NA	NA		0	0	0	0	0	1	0
ENSMUSG00000021338	MGI:1915982	Lrrc16a	37.8158	19.5116	1.93811	0.954652	0.024746	0.208105		236.5	150.5	1.57143	0.652077	1.47867e-05	0.000105722		0.564632	0.819393		0	0	0	0	0	0	1
ENSMUSG00000021339	MGI:2685748	Mrs2	15.1293	12.2785	1.23218	0.301208	0.701108	1		217.5	163.5	1.33028	0.411725	0.00661758	0.0246833		NA	NA		0	0	0	0	0	1	0
ENSMUSG00000021340	MGI:106604	Gpld1	7.32278	3.64358	2.00978	1.00704	0.548828	1		43	20	2.15	1.10434	0.0051524	0.0199276		NA	NA		0	0	0	0	0	1	0
ENSMUSG00000021357	MGI:1913732	Exoc2	51.6792	48.4279	1.06714	0.0937451	0.764353	1		100	131.5	0.760456	-0.395063	0.0415941	0.112414		NA	NA		0	0	0	0	0	1	0
ENSMUSG00000021360	MGI:1100870	Gcnt2	12.8415	9.59404	1.33848	0.420598	0.677639	1		52	45	1.15556	0.208587	0.54261	0.72593		NA	NA		0	0	0	0	0	1	0
ENSMUSG00000021361	MGI:1913404	Tmem14c	56.926	46.6278	1.22086	0.287897	0.377584	0.990214		955	750	1.27333	0.34861	7.56962e-07	6.7718e-06		0.839121	0.969533		0	0	0	0	0	0	1
ENSMUSG00000021365	MGI:97302	Nedd9	44.5174	52.312	0.850997	-0.232773	0.54261	1		439.5	360	1.22083	0.287866	0.00518905	0.0200437		NA	NA		0	0	0	0	0	1	0
ENSMUSG00000021366	MGI:96100	Hivep1	60.7612	41.9302	1.4491	0.53516	0.0756191	0.448996		413.5	346.5	1.19336	0.255032	0.0166776	0.0534012		NA	NA		0	0	0	0	0	1	0
ENSMUSG00000021367	MGI:95283	Edn1	14.4622	22.4731	0.643535	-0.635909	0.242985	0.83139		114	206	0.553398	-0.853611	3.03893e-07	2.87374e-06		0.716477	0.901353		0	0	0	0	0	0	1
ENSMUSG00000021368	MGI:1914296	Tbc1d7	9.84994	17.4755	0.563641	-0.827151	0.247789	0.837412		128	232	0.551724	-0.857981	4.61719e-08	4.90563e-07		1	1		0	0	0	0	0	0	1
ENSMUSG00000021371	MGI:1923387	Ccdc90a	9.85864	7.24498	1.36076	0.444408	0.629059	1		138.5	107.5	1.28837	0.365549	0.0560607	0.142189		NA	NA		0	0	0	0	0	1	0
ENSMUSG00000021373	MGI:1914502	Cap2	11.5209	10.2471	1.12431	0.169041	0.831812	1		112.5	111	1.01351	0.0193653	0.946749	1		NA	NA		0	0	0	0	0	1	0
ENSMUSG00000021374	MGI:2385621	Nup153	137.344	125.304	1.09609	0.132361	0.496843	1		402.5	322.5	1.24806	0.31969	0.00334051	0.0138167		NA	NA		0	0	0	0	0	1	0
ENSMUSG00000021375	MGI:1098264	Kif13a	51.0176	46.488	1.09744	0.134136	0.684859	1		294	267.5	1.09907	0.136277	0.291618	0.483693		NA	NA		0	0	0	0	0	1	0
ENSMUSG00000021376	MGI:98812	Tpmt	2.06196	3.57551	0.576691	-0.794129	0.6875	1		27	33.5	0.80597	-0.311202	0.442626	0.639559		NA	NA		0	0	0	0	0	1	0
ENSMUSG00000021377	MGI:1926209	Dek	56.6732	92.5451	0.612385	-0.70749	0.0041133	0.0530926		278	331.5	0.838612	-0.253924	0.0317959	0.0909196		NA	NA		0	0	0	0	0	1	0
ENSMUSG00000021379	MGI:99414	Id4	11.079	15.7354	0.704082	-0.506184	0.442068	1		6	48.5	0.123711	-3.01495	1.82283e-09	2.22152e-08		0.00317251	0.0182893		0	0	0	0	0	0	1
ENSMUSG00000021381	MGI:103124	Barx1	4.16531	2.42798	1.71555	0.778667	0.6875	1		81	89	0.910112	-0.135883	0.591485	0.765797		NA	NA		0	0	0	0	0	1	0
ENSMUSG00000021390	MGI:109278	Ogn	17.8991	8.14415	2.19779	1.13605	0.0755187	0.448996		82	83.5	0.982036	-0.0261523	0.938165	0.99689		NA	NA		0	0	0	0	0	1	0
ENSMUSG00000021391	MGI:1913586	Cenpp	3.74682	5.20074	0.720441	-0.473048	1	1		22	17.5	1.25714	0.330149	0.635828	0.800581		NA	NA		0	0	0	0	0	1	0
ENSMUSG00000021392	MGI:1918180	Nol8	24.8361	31.0693	0.799379	-0.323048	0.504404	1		213.5	217.5	0.981609	-0.0267793	0.885256	0.96399		NA	NA		0	0	0	0	0	1	0
ENSMUSG00000021395	MGI:109242	Spin1	21.0669	25.8927	0.813621	-0.297571	0.560065	1		84	110	0.763636	-0.389042	0.0723969	0.172948		NA	NA		0	0	0	0	0	1	0
ENSMUSG00000021400	MGI:1926153	Wrnip1	51.5001	54.9131	0.937847	-0.0925748	0.846802	1		194	173.5	1.11816	0.161121	0.32196	0.517686		NA	NA		0	0	0	0	0	1	0
ENSMUSG00000021408	MGI:108212	Ripk1	43.8912	56.2542	0.780231	-0.358027	0.271253	0.872952		631	677	0.932053	-0.101516	0.213391	0.390068		NA	NA		0	0	0	0	0	1	0
ENSMUSG00000021411	MGI:1914145	1300014I06Rik	130.483	38.7362	3.3685	1.75211	1.22472e-12	1.01029e-10		1248.5	630.5	1.98017	0.985628	8.91593e-47	4.56616e-45		0.00473682	0.0252682		1	0	0	0	0	0	0
ENSMUSG00000021413	MGI:109584	Prpf4b	76.2344	70.442	1.08223	0.114005	0.679164	1		95.5	88	1.08523	0.117997	0.605943	0.777558		NA	NA		0	0	0	0	0	1	0
ENSMUSG00000021417	MGI:1346064	Eci2	31.8604	28.301	1.12577	0.170912	0.698883	1		66	43	1.53488	0.618129	0.0346154	0.0973931		NA	NA		0	0	0	0	0	1	0
ENSMUSG00000021418	MGI:1346084	Rpp40	3.23099	6.00694	0.537876	-0.894655	0.507812	1		41	40.5	1.01235	0.017702	1	1		NA	NA		0	0	0	0	0	1	0
ENSMUSG00000021420	MGI:1917205	Fars2	12.3587	10.8158	1.14265	0.192389	1	1		27.5	10	2.75	1.45943	0.00509764	0.0197577		NA	NA		0	0	0	0	0	1	0
ENSMUSG00000021427	MGI:105082	Ssr1	180.572	247.925	0.728334	-0.457328	0.00141182	0.022182		1379	1758	0.784414	-0.350313	1.40924e-11	2.14827e-10		0.500348	0.76973		0	0	0	0	0	0	1
ENSMUSG00000021428	MGI:1918590	Riok1	36.4304	43.8696	0.830425	-0.268079	0.434042	1		365	453.5	0.804851	-0.313206	0.00208657	0.00919786		NA	NA		0	0	0	0	0	1	0
ENSMUSG00000021431	MGI:1915047	Snrnp48	13.9694	17.1337	0.815315	-0.294571	0.7201	1		56.5	53	1.06604	0.0922585	0.775003	0.896306		NA	NA		0	0	0	0	0	1	0
ENSMUSG00000021432	MGI:1913978	Slc35b3	16.4317	16.3929	1.00237	0.00341402	1	1		253	283	0.893993	-0.161665	0.210308	0.38625		NA	NA		0	0	0	0	0	1	0
ENSMUSG00000021453	MGI:1346325	Gadd45g	231.315	213.612	1.08287	0.114866	0.448204	1		1183	708	1.6709	0.740629	6.07851e-28	2.13945e-26		4.1255e-05	0.000401077		0	0	0	0	1	0	0
ENSMUSG00000021457	MGI:99515	Sykb	22.6685	55.2835	0.410042	-1.28616	0.000377792	0.00711604		352	795.5	0.442489	-1.17629	4.79846e-40	2.22045e-38		0.899313	0.996339		0	0	0	0	0	0	1
ENSMUSG00000021458	MGI:1919311	2010111I01Rik	40.7756	40.177	1.0149	0.0213361	1	1		489	454.5	1.07591	0.105554	0.28279	0.474143		NA	NA		0	0	0	0	0	1	0
ENSMUSG00000021460	MGI:1338011	Auh	10.6694	9.19525	1.16031	0.214513	0.823803	1		74	106	0.698113	-0.518467	0.020597	0.0633477		NA	NA		0	0	0	0	0	1	0
ENSMUSG00000021461	MGI:95480	Fancc	9.08144	5.55266	1.63551	0.709741	0.607239	1		27	17.5	1.54286	0.625604	0.232693	0.414842		NA	NA		0	0	0	0	0	1	0
ENSMUSG00000021464	MGI:1347521	Ror2	25.6877	26.6612	0.963486	-0.0536642	1	1		322.5	276	1.16848	0.224631	0.0600846	0.14949		NA	NA		0	0	0	0	0	1	0
ENSMUSG00000021466	MGI:105373	Ptch1	9.51395	11.0861	0.858187	-0.220636	1	1		65	60	1.08333	0.115477	0.720673	0.859789		NA	NA		0	0	0	0	0	1	0
ENSMUSG00000021468	MGI:1099431	Sptlc1	61.9308	50.1619	1.23462	0.304065	0.298593	0.9089		277.5	247	1.12348	0.167977	0.19038	0.35969		NA	NA		0	0	0	0	0	1	0
ENSMUSG00000021469	MGI:97169	Msx2	19.4836	11.1593	1.74594	0.804005	0.200488	0.766638		179.5	27	6.64815	2.73295	6.04817e-29	2.21426e-27		0.00258837	0.0152974		0	0	0	0	0	0	1
ENSMUSG00000021470	MGI:1923501	0610007P08Rik	26.7011	17.5875	1.51819	0.602349	0.232693	0.81394		21	12	1.75	0.807355	0.162756	0.320173		NA	NA		0	0	0	0	0	1	0
ENSMUSG00000021474	MGI:2137677	Sfxn1	62.3263	78.5129	0.793834	-0.33309	0.17763	0.725062		266.5	288	0.925347	-0.111933	0.395928	0.596377		NA	NA		0	0	0	0	0	1	0
ENSMUSG00000021477	MGI:88564	Ctsl	564.735	675.741	0.835726	-0.258898	0.00178186	0.0271285		833	1567.5	0.531419	-0.912077	1.62359e-51	9.02476e-50		2.38607e-10	5.22708e-09		0	0	0	0	1	0	0
ENSMUSG00000021481	MGI:1349417	Zfp346	29.9276	25.0421	1.19509	0.257121	0.590053	1		265	202.5	1.30864	0.38807	0.00475414	0.0186484		NA	NA		0	0	0	0	0	1	0
ENSMUSG00000021482	MGI:1913379	1110018J18Rik	20.0909	19.2904	1.04149	0.0586547	1	1		47	57	0.824561	-0.278301	0.377584	0.578497		NA	NA		0	0	0	0	0	1	0
ENSMUSG00000021483	MGI:2145349	Cdk20	5.05403	3.67785	1.37418	0.458571	1	1		33	37.5	0.88	-0.184425	0.635308	0.800581		NA	NA		0	0	0	0	0	1	0
ENSMUSG00000021484	MGI:1914140	Lman2	226.648	181.921	1.24586	0.31714	0.0294566	0.241018		1431.5	829.5	1.72574	0.787214	5.04901e-37	2.23431e-35		0.00329691	0.018874		0	0	0	0	0	0	1
ENSMUSG00000021485	MGI:104987	Mxd3	5.58769	8.49263	0.657946	-0.603958	0.790527	1		43.5	37	1.17568	0.23349	0.505236	0.69552		NA	NA		0	0	0	0	0	1	0
ENSMUSG00000021486	MGI:1913744	Prelid1	294.121	353.743	0.831453	-0.266293	0.0203926	0.181414		1631	1674.5	0.974022	-0.0379736	0.454553	0.650269		NA	NA		0	0	0	0	0	1	0
ENSMUSG00000021488	MGI:1276545	Nsd1	97.7799	117.105	0.834975	-0.260195	0.219511	0.795783		405	435.5	0.929966	-0.104751	0.300907	0.493624		NA	NA		0	0	0	0	0	1	0
ENSMUSG00000021493	MGI:1914649	Pdlim7	319.186	280.266	1.13887	0.187603	0.120437	0.587867		2657	1734	1.5323	0.615694	2.52798e-44	1.24568e-42		0.000738884	0.00525535		0	0	0	0	0	0	1
ENSMUSG00000021494	MGI:1920185	Ddx41	47.2568	59.3244	0.796583	-0.328104	0.285284	0.896354		281.5	319	0.882445	-0.180422	0.141913	0.28838		NA	NA		0	0	0	0	0	1	0
ENSMUSG00000021495	MGI:2385851	Fam193b	26.8112	28.8882	0.928105	-0.10764	0.893853	1		145	159	0.91195	-0.132974	0.455964	0.651397		NA	NA		0	0	0	0	0	1	0
ENSMUSG00000021496	MGI:1919812	Pcbd2	7.77816	16.7169	0.465287	-1.10381	0.107752	0.553704		63.5	128	0.496094	-1.01132	4.4955e-06	3.53894e-05		1	1		0	0	0	0	0	0	1
ENSMUSG00000021497	MGI:1916922	Txndc15	41.8385	37.4602	1.11688	0.159474	0.652964	1		645	566.5	1.13857	0.187223	0.0269418	0.0788955		NA	NA		0	0	0	0	0	1	0
ENSMUSG00000021500	MGI:1920895	Ddx46	90.6131	97.6425	0.928008	-0.10779	0.662635	1		385	326.5	1.17917	0.237775	0.0325933	0.0928791		NA	NA		0	0	0	0	0	1	0
ENSMUSG00000021501	MGI:104728	Caml	34.6175	32.4205	1.06776	0.0945935	0.807195	1		302.5	257.5	1.17476	0.232363	0.0631181	0.155931		NA	NA		0	0	0	0	0	1	0
ENSMUSG00000021504	MGI:2384987	B4galt7	46.0549	39.6376	1.1619	0.216484	0.590036	1		243.5	271.5	0.896869	-0.15703	0.234563	0.417387		NA	NA		0	0	0	0	0	1	0
ENSMUSG00000021508	MGI:1888514	Cxcl14	32.4476	7.34486	4.41773	2.14331	7.02548e-05	0.00169546		691	181.5	3.80716	1.92872	1.77233e-70	1.3928e-68		0.840183	0.96988		0	0	0	0	0	0	1
ENSMUSG00000021514	MGI:2176229	Zfp369	5.89633	9.42091	0.625876	-0.676051	0.607239	1		12	15	0.8	-0.321928	0.701108	0.84541		NA	NA		0	0	0	0	0	1	0
ENSMUSG00000021518	MGI:1276575	Ptdss1	71.9669	72.14	0.997601	-0.00346572	1	1		603	555	1.08649	0.11967	0.167202	0.32678		NA	NA		0	0	0	0	0	1	0
ENSMUSG00000021519	MGI:1913660	Mterfd1	15.2989	14.5723	1.04986	0.0701963	1	1		125	129	0.968992	-0.045443	0.850738	0.944191		NA	NA		0	0	0	0	0	1	0
ENSMUSG00000021532	MGI:1916827	Fastkd3	7.66382	8.83371	0.867566	-0.204955	1	1		24.5	44	0.556818	-0.844722	0.0294935	0.085164		NA	NA		0	0	0	0	0	1	0
ENSMUSG00000021536	MGI:99676	Adcy2	8.25724	12.1453	0.67987	-0.55667	0.503445	1		29.5	78	0.378205	-1.40276	4.31475e-06	3.40548e-05		0.293603	0.560918		0	0	0	0	0	0	1
ENSMUSG00000021540	MGI:1328787	Smad5	67.8992	77.8439	0.872249	-0.197188	0.456482	1		517	595	0.868908	-0.202725	0.0208977	0.0640563		NA	NA		0	0	0	0	0	1	0
ENSMUSG00000021546	MGI:99894	Hnrnpk	570.028	625.404	0.911456	-0.133754	0.118227	0.581704		19.5	13	1.5	0.584963	0.296206	0.487756		NA	NA		0	0	0	0	0	1	0
ENSMUSG00000021548	MGI:1913921	Ccnh	18.1672	14.5395	1.24951	0.321358	0.728332	1		152	161.5	0.941176	-0.0874628	0.611594	0.78173		NA	NA		0	0	0	0	0	1	0
ENSMUSG00000021549	MGI:97860	Rasa1	97.6397	126.475	0.77201	-0.373309	0.0709916	0.430778		127.5	204	0.625	-0.678072	3.58148e-05	0.000240064		0.252502	0.514872		0	0	0	0	0	0	1
ENSMUSG00000021550	MGI:1917403	2210016F16Rik	36.3844	37.255	0.976631	-0.0341144	1	1		346	287	1.20557	0.269721	0.0210768	0.0644536		NA	NA		0	0	0	0	0	1	0
ENSMUSG00000021552	MGI:1891694	Gkap1	11.6678	13.3876	0.871541	-0.198359	1	1		20	21	0.952381	-0.0703893	1	1		NA	NA		0	0	0	0	0	1	0
ENSMUSG00000021555	MGI:1925939	Naa35	36.7621	41.2562	0.891068	-0.166393	0.734342	1		266	256.5	1.03704	0.0524674	0.726514	0.864475		NA	NA		0	0	0	0	0	1	0
ENSMUSG00000021556	MGI:1917329	Golm1	51.5643	59.9861	0.859605	-0.218254	0.508513	1		783	881	0.888763	-0.17013	0.017385	0.0551816		NA	NA		0	0	0	0	0	1	0
ENSMUSG00000021557	MGI:2159437	Agtpbp1	24.2472	13.0953	1.85159	0.888767	0.0988717	0.523127		44	27	1.62963	0.704544	0.0568147	0.14337		NA	NA		0	0	0	0	0	1	0
ENSMUSG00000021567	MGI:1919543	Nkd2	9.18666	8.00876	1.14708	0.197961	1	1		82.5	93.5	0.882353	-0.180572	0.452358	0.648589		NA	NA		0	0	0	0	0	1	0
ENSMUSG00000021569	MGI:1916966	Trip13	22.6001	31.2412	0.723406	-0.467122	0.340891	0.958616		102.5	82	1.25	0.321928	0.141238	0.287265		NA	NA		0	0	0	0	0	1	0
ENSMUSG00000021576	MGI:109283	Pdcd6	68.1154	78.0463	0.872756	-0.196349	0.456482	1		583.5	573	1.01832	0.0261975	0.76878	0.891964		NA	NA		0	0	0	0	0	1	0
ENSMUSG00000021577	MGI:1914195	Sdha	187.099	202.913	0.922065	-0.11706	0.447562	1		1848.5	1810.5	1.02099	0.0299669	0.540814	0.725495		NA	NA		0	0	0	0	0	1	0
ENSMUSG00000021578	MGI:1914683	Ccdc127	16.9842	16.6131	1.02234	0.0318689	1	1		38.5	69	0.557971	-0.841738	0.00502352	0.0195202		NA	NA		0	0	0	0	0	1	0
ENSMUSG00000021579	MGI:2145269	Lrrc14b	5.05838	2.84452	1.77829	0.83049	0.726562	1		34	2	17	4.08746	1.94123e-08	2.1476e-07		0.0348579	0.126149		0	0	0	0	0	0	1
ENSMUSG00000021583	MGI:1933403	Erap1	9.84489	12.0265	0.818603	-0.288765	0.831812	1		34	33	1.0303	0.0430687	1	1		NA	NA		0	0	0	0	0	1	0
ENSMUSG00000021585	MGI:1098236	Cast	203.367	125.359	1.62228	0.698022	1.9509e-05	0.000543022		1570.5	1193.5	1.31588	0.396025	7.9834e-13	1.35273e-11		0.0867627	0.249215		1	0	0	0	0	0	0
ENSMUSG00000021594	MGI:98400	Srd5a1	6.80764	7.03782	0.967295	-0.0479728	1	1		31	13	2.38462	1.25376	0.00955988	0.0335959		NA	NA		0	0	0	0	0	1	0
ENSMUSG00000021595	MGI:107252	Nsun2	179.325	278.218	0.644548	-0.63364	4.19937e-06	0.000136577		1314	1371	0.958425	-0.0612633	0.279816	0.470864		0.000115134	0.00101702		0	0	0	0	0	0	1
ENSMUSG00000021598	MGI:106331	Med10	44.8308	45.2472	0.990795	-0.0133414	1	1		84	77	1.09091	0.125531	0.636446	0.800806		NA	NA		0	0	0	0	0	1	0
ENSMUSG00000021606	MGI:107932	Ndufs6	23.9849	24.3037	0.98688	-0.0190532	1	1		250	230	1.08696	0.120294	0.385838	0.586119		NA	NA		0	0	0	0	0	1	0
ENSMUSG00000021607	MGI:2137228	Mrpl36	20.5697	18.4443	1.11523	0.157346	0.749259	1		269	205.5	1.309	0.388468	0.00439512	0.0173897		NA	NA		0	0	0	0	0	1	0
ENSMUSG00000021608	MGI:2384812	Lpcat1	44.8215	63.7981	0.702552	-0.509322	0.0842216	0.476154		713	812.5	0.877538	-0.188466	0.0112431	0.0385164		NA	NA		0	0	0	0	0	1	0
ENSMUSG00000021610	MGI:2442892	Clptm1l	188.86	194.567	0.970666	-0.0429533	0.798643	1		1262.5	1363	0.926266	-0.110502	0.0533494	0.136764		NA	NA		0	0	0	0	0	1	0
ENSMUSG00000021611	MGI:1202709	Tert	4.34516	5.5031	0.789584	-0.340836	0.753906	1		11	14	0.785714	-0.347923	0.690038	0.838048		NA	NA		0	0	0	0	0	1	0
ENSMUSG00000021614	MGI:102889	Vcan	107.541	90.0282	1.19453	0.256438	0.226906	0.806619		590	613	0.96248	-0.0551721	0.525907	0.712675		NA	NA		0	0	0	0	0	1	0
ENSMUSG00000021615	MGI:1333799	Xrcc4	3.76493	4.45101	0.845858	-0.241512	1	1		27.5	17	1.61765	0.693897	0.135156	0.278061		NA	NA		0	0	0	0	0	1	0
ENSMUSG00000021619	MGI:1914045	Atg10	3.35542	4.26851	0.786087	-0.34724	1	1		42.5	69	0.615942	-0.699134	0.0177658	0.0560973		NA	NA		0	0	0	0	0	1	0
ENSMUSG00000021621	MGI:1916335	Zcchc9	26.6265	31.7539	0.838527	-0.254071	0.602923	1		352.5	402	0.876866	-0.189572	0.0805862	0.188046		NA	NA		0	0	0	0	0	1	0
ENSMUSG00000021629	MGI:1916298	Slc30a5	55.0575	51.7203	1.06452	0.0902087	0.846802	1		174.5	165	1.05758	0.080761	0.625549	0.793253		NA	NA		0	0	0	0	0	1	0
ENSMUSG00000021635	MGI:1333807	Rad17	22.1114	21.5786	1.02469	0.0351939	1	1		85	79	1.07595	0.10561	0.696341	0.842377		NA	NA		0	0	0	0	0	1	0
ENSMUSG00000021639	MGI:1345669	Gtf2h2	11.7734	16.4331	0.716448	-0.481067	0.571588	1		28.5	28	1.01786	0.0255351	1	1		NA	NA		0	0	0	0	0	1	0
ENSMUSG00000021645	MGI:109257	Smn1	31.4228	42.2027	0.744569	-0.425523	0.241645	0.831192		460	413.5	1.11245	0.153747	0.127924	0.266883		NA	NA		0	0	0	0	0	1	0
ENSMUSG00000021646	MGI:1925288	Mccc2	8.1192	17.7441	0.457572	-1.12793	0.0755187	0.448996		105	167.5	0.626866	-0.673772	0.000164772	0.000965957		0.528484	0.794094		0	0	0	0	0	0	1
ENSMUSG00000021650	MGI:1916177	Ptcd2	19.4563	15.1539	1.28392	0.360555	0.607591	1		82.5	53	1.5566	0.638402	0.0126045	0.0423526		NA	NA		0	0	0	0	0	1	0
ENSMUSG00000021660	MGI:1202875	Btf3	266.679	345.773	0.771256	-0.374719	0.0016092	0.0247909		1119.5	1223	0.915372	-0.12757	0.0350744	0.0984024		NA	NA		0	0	0	0	0	1	0
ENSMUSG00000021661	MGI:1915808	Ankra2	10.7798	17.6395	0.611114	-0.710487	0.264931	0.865988		76	112	0.678571	-0.559427	0.0104988	0.036432		NA	NA		0	0	0	0	0	1	0
ENSMUSG00000021662	MGI:1346016	Rgnef	38.2081	36.2431	1.05422	0.076172	0.907561	1		309	443.5	0.696731	-0.521327	9.79457e-07	8.59358e-06		0.108024	0.289531		0	0	0	0	0	0	1
ENSMUSG00000021665	MGI:96074	Hexb	23.2939	17.7747	1.31051	0.39013	0.532709	1		172.5	123	1.40244	0.487938	0.00431963	0.0171357		NA	NA		0	0	0	0	0	1	0
ENSMUSG00000021666	MGI:2444783	Gfm2	10.1994	8.44429	1.20785	0.272436	0.814529	1		72.5	84	0.863095	-0.212408	0.424912	0.624556		NA	NA		0	0	0	0	0	1	0
ENSMUSG00000021668	MGI:1349767	Polk	33.0248	21.3791	1.54472	0.62735	0.133674	0.621026		186.5	154	1.21104	0.276245	0.082963	0.192098		NA	NA		0	0	0	0	0	1	0
ENSMUSG00000021669	MGI:1915268	Col4a3bp	70.9463	60.8209	1.16648	0.222162	0.433537	1		349	342	1.02047	0.0292307	0.819472	0.926492		NA	NA		0	0	0	0	0	1	0
ENSMUSG00000021670	MGI:96159	Hmgcr	195.946	175.746	1.11494	0.156969	0.324577	0.938861		1113.5	997	1.11685	0.159436	0.0115613	0.0393991		NA	NA		0	0	0	0	0	1	0
ENSMUSG00000021671	MGI:1914713	Poc5	16.2843	16.386	0.993794	-0.0089816	1	1		157	170.5	0.920821	-0.119007	0.472933	0.667242		NA	NA		0	0	0	0	0	1	0
ENSMUSG00000021678	MGI:101910	F2rl1	11.8566	8.83938	1.34134	0.423676	0.663624	1		50.5	38.5	1.31169	0.391425	0.246106	0.431029		NA	NA		0	0	0	0	0	1	0
ENSMUSG00000021681	MGI:1913799	Aggf1	46.3683	51.8838	0.893695	-0.162145	0.613734	1		526.5	537	0.980447	-0.0284886	0.78263	0.901157		NA	NA		0	0	0	0	0	1	0
ENSMUSG00000021684	MGI:2443999	Pde8b	15.3455	5.37362	2.8557	1.51385	0.0413895	0.302207		44.5	36	1.23611	0.305808	0.374174	0.575012		NA	NA		0	0	0	0	0	1	0
ENSMUSG00000021686	MGI:1333879	Ap3b1	82.2414	67.6831	1.21509	0.281069	0.288456	0.897912		378	292	1.29452	0.372418	0.00100954	0.00485275		NA	NA		0	0	0	0	0	1	0
ENSMUSG00000021687	MGI:1349480	Scamp1	40.7565	35.3622	1.15254	0.204822	0.566573	1		337.5	277.5	1.21622	0.2824	0.0173748	0.0551686		NA	NA		0	0	0	0	0	1	0
ENSMUSG00000021690	MGI:1913096	Jmy	23.2253	24.8754	0.933666	-0.099021	0.885433	1		108	109	0.990826	-0.0132968	1	1		NA	NA		0	0	0	0	0	1	0
ENSMUSG00000021692	MGI:1913504	Dimt1	25.2733	28.9419	0.873241	-0.195549	0.683489	1		68	90	0.755556	-0.40439	0.0944745	0.211552		NA	NA		0	0	0	0	0	1	0
ENSMUSG00000021693	MGI:108390	Kif2a	59.8578	61.1205	0.97934	-0.0301176	1	1		81	89	0.910112	-0.135883	0.591485	0.765797		NA	NA		0	0	0	0	0	1	0
ENSMUSG00000021694	MGI:1919241	Ercc8	6.8075	9.02089	0.754637	-0.406145	0.803619	1		63	68	0.926471	-0.110183	0.726876	0.864475		NA	NA		0	0	0	0	0	1	0
ENSMUSG00000021697	MGI:2145425	Depdc1b	2.19538	4.17208	0.526206	-0.926299	0.6875	1		6	18	0.333333	-1.58496	0.0226558	0.0682972		NA	NA		0	0	0	0	0	1	0
ENSMUSG00000021699	MGI:99555	Pde4d	13.0028	13.4598	0.966044	-0.049839	1	1		73	74	0.986486	-0.0196288	1	1		NA	NA		0	0	0	0	0	1	0
ENSMUSG00000021701	MGI:1099790	Plk2	281.183	202.332	1.38971	0.474786	0.000376127	0.00711604		878.5	850.5	1.03292	0.0467311	0.516257	0.705577		NA	NA		0	0	0	0	0	1	0
ENSMUSG00000021703	MGI:2444223	Serinc5	16.0497	17.3189	0.926714	-0.109803	1	1		126.5	126.5	1	0	1	1		NA	NA		0	0	0	0	0	1	0
ENSMUSG00000021704	MGI:2686040	Mtx3	17.9415	13.4273	1.3362	0.418135	0.47313	1		148	110	1.34545	0.428094	0.021069	0.0644536		NA	NA		0	0	0	0	0	1	0
ENSMUSG00000021706	MGI:2145181	Zfyve16	32.1731	28.9476	1.11142	0.15241	0.798153	1		271.5	286	0.949301	-0.0750629	0.58213	0.757126		NA	NA		0	0	0	0	0	1	0
ENSMUSG00000021707	MGI:94890	Dhfr	16.0684	16.1201	0.99679	-0.00463836	1	1		122	74.5	1.63758	0.711569	0.000997824	0.0048077		NA	NA		0	0	0	0	0	1	0
ENSMUSG00000021709	MGI:1890169	Erbb2ip	82.4482	87.4621	0.942673	-0.0851706	0.758422	1		264	322	0.819876	-0.286523	0.0184642	0.0580014		NA	NA		0	0	0	0	0	1	0
ENSMUSG00000021710	MGI:1923055	Nln	49.7515	44.3893	1.1208	0.16453	0.606296	1		404.5	268	1.50933	0.593907	1.44161e-07	1.41461e-06		0.217903	0.470637		0	0	0	0	0	0	1
ENSMUSG00000021711	MGI:1914225	2410002O22Rik	40.6837	41.1726	0.988125	-0.0172339	1	1		211	221.5	0.952596	-0.0700637	0.630873	0.796805		NA	NA		0	0	0	0	0	1	0
ENSMUSG00000021712	MGI:1933161	Trim23	17.6838	18.7903	0.941114	-0.0875588	1	1		16	22	0.727273	-0.459432	0.417692	0.61782		NA	NA		0	0	0	0	0	1	0
ENSMUSG00000021713	MGI:2443069	Ppwd1	7.45157	12.1493	0.613335	-0.705254	0.359283	0.973685		33.5	48.5	0.690722	-0.533824	0.123853	0.261081		NA	NA		0	0	0	0	0	1	0
ENSMUSG00000021714	MGI:1926210	Cenpk	2.6234	3.84851	0.681665	-0.552865	1	1		11	9	1.22222	0.289507	0.823803	0.929429		NA	NA		0	0	0	0	0	1	0
ENSMUSG00000021715	MGI:1914535	Cwc27	14.8763	15.0917	0.98573	-0.0207362	1	1		65	125.5	0.517928	-0.949176	1.20587e-05	8.75214e-05		0.104067	0.281685		0	0	0	0	0	0	1
ENSMUSG00000021716	MGI:1914538	Srek1ip1	12.8187	15.2809	0.838874	-0.253473	0.850554	1		90	76.5	1.17647	0.234465	0.353138	0.553223		NA	NA		0	0	0	0	0	1	0
ENSMUSG00000021725	MGI:1098713	Parp8	42.3641	28.5503	1.48384	0.569335	0.153913	0.668552		148.5	126	1.17857	0.237039	0.184524	0.351687		NA	NA		0	0	0	0	0	1	0
ENSMUSG00000021728	MGI:95321	Emb	20.4079	41.9576	0.486394	-1.0398	0.00714873	0.0818003		392.5	382	1.02749	0.03912	0.719463	0.859358		NA	NA		0	0	0	0	0	1	0
ENSMUSG00000021731	MGI:1926237	Mrps30	30.3183	38.5365	0.786744	-0.346034	0.335558	0.949439		277	318	0.871069	-0.199141	0.100958	0.222514		NA	NA		0	0	0	0	0	1	0
ENSMUSG00000021733	MGI:2443878	Slc4a7	46.2425	56.2192	0.822539	-0.281844	0.372944	0.987479		178	201.5	0.883375	-0.178903	0.23801	0.421546		NA	NA		0	0	0	0	0	1	0
ENSMUSG00000021738	MGI:2179277	Atxn7	28.6656	22.1359	1.29498	0.372929	0.401062	1		116	116	1	0	1	1		NA	NA		0	0	0	0	0	1	0
ENSMUSG00000021745	MGI:97814	Ptprg	83.7928	78.1938	1.0716	0.0997716	0.694567	1		323	375	0.861333	-0.215356	0.0534821	0.1368		NA	NA		0	0	0	0	0	1	0
ENSMUSG00000021748	MGI:1915513	Pdhb	57.5013	55.995	1.0269	0.0382983	0.925435	1		279.5	201	1.39055	0.475653	0.000365608	0.00195592		NA	NA		0	0	0	0	0	1	0
ENSMUSG00000021752	MGI:1918643	Kctd6	7.2908	6.62004	1.10132	0.139236	1	1		42.5	46	0.923913	-0.114171	0.832258	0.933423		NA	NA		0	0	0	0	0	1	0
ENSMUSG00000021756	MGI:96560	Il6st	113.304	132.617	0.854368	-0.227071	0.225671	0.806196		1087	1090	0.997248	-0.00397619	0.965811	1		NA	NA		0	0	0	0	0	1	0
ENSMUSG00000021759	MGI:108412	Ppap2a	165.21	200.375	0.824503	-0.278404	0.0749903	0.448262		3453	3021	1.143	0.192824	8.39001e-08	8.61299e-07		0.00253517	0.0150371		0	0	0	0	0	0	1
ENSMUSG00000021760	MGI:1916840	Gpx8	96.851	85.5527	1.13206	0.178953	0.459867	1		545.5	514.5	1.06025	0.0844081	0.357052	0.557152		NA	NA		0	0	0	0	0	1	0
ENSMUSG00000021765	MGI:95586	Fst	69.0767	36.3719	1.89918	0.925376	0.00165903	0.0254291		377.5	86	4.38953	2.13407	1.04152e-44	5.16007e-43		0.000876966	0.00605401		0	0	0	0	0	0	1
ENSMUSG00000021767	MGI:1858746	Myst4	16.0954	11.2168	1.43494	0.520991	0.442068	1		58	54	1.07407	0.103093	0.776965	0.897126		NA	NA		0	0	0	0	0	1	0
ENSMUSG00000021770	MGI:1914880	Samd8	10.8898	12.6043	0.863972	-0.210943	0.83882	1		48	49	0.979592	-0.0297473	1	1		NA	NA		0	0	0	0	0	1	0
ENSMUSG00000021771	MGI:106915	Vdac2	257.781	302.225	0.852944	-0.229477	0.0691093	0.424288		686	642.5	1.0677	0.0945121	0.249274	0.434573		NA	NA		0	0	0	0	0	1	0
ENSMUSG00000021773	MGI:1916406	Comtd1	13.4723	17.1478	0.78566	-0.348022	0.584665	1		92.5	79	1.17089	0.227601	0.321574	0.51747		NA	NA		0	0	0	0	0	1	0
ENSMUSG00000021774	MGI:107411	Ube2e1	46.6568	44.7834	1.04183	0.0591234	0.917041	1		56	47	1.19149	0.252766	0.430689	0.628689		NA	NA		0	0	0	0	0	1	0
ENSMUSG00000021775	MGI:2449205	Nr1d2	27.2621	29.9153	0.911309	-0.133987	0.791366	1		92	91.5	1.00546	0.00786212	1	1		NA	NA		0	0	0	0	0	1	0
ENSMUSG00000021782	MGI:1918478	Dlg5	187.502	318.501	0.5887	-0.764396	6.43893e-09	3.37727e-07		1297.5	2439	0.53198	-0.910555	7.88103e-79	6.9751e-77		0.297958	0.564642		1	0	0	0	0	0	0
ENSMUSG00000021785	MGI:1913276	Ngly1	16.8457	14.1745	1.18845	0.249081	0.7201	1		21	13	1.61538	0.691878	0.229481	0.411067		NA	NA		0	0	0	0	0	1	0
ENSMUSG00000021794	MGI:95753	Glud1	320.244	357.327	0.896221	-0.158074	0.166436	0.701394		774.5	753	1.02855	0.0406154	0.591125	0.765658		NA	NA		0	0	0	0	0	1	0
ENSMUSG00000021796	MGI:1338938	Bmpr1a	73.2886	68.0306	1.07729	0.107405	0.736356	1		174	163	1.06748	0.0942153	0.586002	0.760426		NA	NA		0	0	0	0	0	1	0
ENSMUSG00000021798	MGI:1344412	Ldb3	16.8872	23.0692	0.732027	-0.450032	0.429591	1		212.5	198	1.07323	0.101962	0.489883	0.68211		NA	NA		0	0	0	0	0	1	0
ENSMUSG00000021806	MGI:1298229	Nid2	38.4092	64.8906	0.591907	-0.756558	0.0100633	0.107429		712	593.5	1.19966	0.262629	0.0011974	0.00562077		NA	NA		0	0	0	0	0	1	0
ENSMUSG00000021807	MGI:1915295	2700060E02Rik	87.2578	78.966	1.10501	0.144053	0.587054	1		628	504.5	1.2448	0.31591	0.000285933	0.00158357		NA	NA		0	0	0	0	0	1	0
ENSMUSG00000021810	MGI:1917851	Ecd	42.6317	36.6029	1.16471	0.219967	0.576431	1		348	248.5	1.4004	0.485841	5.83458e-05	0.000376953		0.470549	0.744914		0	0	0	0	0	0	1
ENSMUSG00000021811	MGI:1915326	Dnajc9	33.9733	39.5715	0.858528	-0.220063	0.561381	1		104	88.5	1.17514	0.232834	0.313576	0.507916		NA	NA		0	0	0	0	0	1	0
ENSMUSG00000021814	MGI:88031	Anxa7	154.974	94.9645	1.63192	0.706569	0.000178325	0.00378951		1248.5	791.5	1.57738	0.657535	3.82927e-24	1.1714e-22		0.836689	0.968394		0	0	0	0	0	0	1
ENSMUSG00000021816	MGI:107163	Ppp3cb	44.9588	43.5115	1.03326	0.0472072	1	1		50	78	0.641026	-0.641546	0.0166707	0.0533979		NA	NA		0	0	0	0	0	1	0
ENSMUSG00000021819	MGI:1919156	2310021P13Rik	318.83	234.099	1.36195	0.44567	0.000345669	0.00660337		676.5	713	0.948808	-0.0758121	0.347851	0.54748		NA	NA		0	0	0	0	0	1	0
ENSMUSG00000021820	MGI:88259	Camk2g	150.833	153.597	0.982005	-0.0261972	0.90885	1		287.5	324	0.887346	-0.172432	0.157073	0.311753		NA	NA		0	0	0	0	0	1	0
ENSMUSG00000021822	MGI:97611	Plau	236.715	746.275	0.317195	-1.65656	6.73973e-62	3.82227e-59		1580.5	4513	0.350211	-1.51371	1.44267168585644e-321	9.39386775063796e-319		0.23795	0.498663		1	0	0	0	0	0	0
ENSMUSG00000021823	MGI:98927	Vcl	905.123	1107.59	0.817198	-0.291242	6.61067e-06	0.000204031		7010	8181.5	0.856811	-0.222951	1.99613e-21	5.44813e-20		0.317717	0.585868		1	0	0	0	0	0	0
ENSMUSG00000021824	MGI:1929212	Ap3m1	53.1614	43.7764	1.21438	0.280224	0.416775	1		147	160.5	0.915888	-0.126757	0.458904	0.653754		NA	NA		0	0	0	0	0	1	0
ENSMUSG00000021830	MGI:1917811	Txndc16	14.6778	4.96768	2.95467	1.56299	0.0413895	0.302207		88	20.5	4.29268	2.10188	6.11269e-11	8.70677e-10		0.551945	0.813435		0	0	0	0	0	0	1
ENSMUSG00000021831	MGI:1354385	Ero1l	132.121	90.1769	1.46513	0.55103	0.00580477	0.0695805		460	519.5	0.885467	-0.17549	0.059417	0.148315		NA	NA		0	0	0	0	0	1	0
ENSMUSG00000021832	MGI:1914339	Psmc6	122.584	118.199	1.0371	0.0525609	0.796732	1		297	306	0.970588	-0.0430687	0.744617	0.876654		NA	NA		0	0	0	0	0	1	0
ENSMUSG00000021838	MGI:1921730	Samd4	198.268	120.158	1.65007	0.722523	1.43558e-05	0.000414856		342.5	336.5	1.01783	0.0254975	0.847963	0.943502		0.000503842	0.00374474		0	0	0	0	0	0	1
ENSMUSG00000021840	MGI:2444022	Mapk1ip1l	172.702	168.083	1.02748	0.0391105	0.82855	1		154.5	152	1.01645	0.0235355	0.909146	0.977563		NA	NA		0	0	0	0	0	1	0
ENSMUSG00000021843	MGI:109153	Ktn1	115.405	138.153	0.835344	-0.259557	0.166498	0.701394		532.5	628	0.84793	-0.237983	0.00577911	0.0219876		NA	NA		0	0	0	0	0	1	0
ENSMUSG00000021846	MGI:1891445	Peli2	14.4661	6.22101	2.32537	1.21746	0.115318	0.573055		105.5	44	2.39773	1.26167	4.39945e-07	4.10076e-06		1	1		0	0	0	0	0	0	1
ENSMUSG00000021866	MGI:108481	Anxa11	42.6361	56.2919	0.75741	-0.400853	0.227626	0.806619		261.5	294	0.889456	-0.169005	0.188565	0.357223		NA	NA		0	0	0	0	0	1	0
ENSMUSG00000021868	MGI:2145814	Ppif	23.3862	43.9283	0.532373	-0.909492	0.0139339	0.135516		258.5	442.5	0.584181	-0.775513	3.75374e-12	5.97193e-11		0.790913	0.942592		0	0	0	0	0	0	1
ENSMUSG00000021870	MGI:1933549	Slmap	104.242	104.164	1.00075	0.00108586	1	1		458	483.5	0.94726	-0.0781683	0.415347	0.615559		NA	NA		0	0	0	0	0	1	0
ENSMUSG00000021871	MGI:97365	Pnp	46.8366	60.4635	0.774626	-0.368428	0.245891	0.836707		368	392.5	0.93758	-0.0929869	0.384314	0.584966		NA	NA		0	0	0	0	0	1	0
ENSMUSG00000021877	MGI:99433	Arf4	405.914	346.13	1.17272	0.229858	0.0313678	0.252768		2064	2018	1.02279	0.0325168	0.481232	0.67367		NA	NA		0	0	0	0	0	1	0
ENSMUSG00000021884	MGI:1929657	Hacl1	3.81136	2.71159	1.40558	0.491163	1	1		8	14	0.571429	-0.807355	0.286279	0.477903		NA	NA		0	0	0	0	0	1	0
ENSMUSG00000021890	MGI:1921677	Eaf1	193.433	163.924	1.18002	0.238805	0.138252	0.63112		993.5	886	1.12133	0.165213	0.0135746	0.0449168		NA	NA		0	0	0	0	0	1	0
ENSMUSG00000021891	MGI:1914261	Mettl6	33.4939	25.1906	1.32962	0.411014	0.358143	0.973685		27	12	2.25	1.16993	0.0237027	0.0710249		NA	NA		0	0	0	0	0	1	0
ENSMUSG00000021892	MGI:1344391	Sh3bp5	16.4317	8.71607	1.88522	0.914734	0.229523	0.806619		106	59	1.79661	0.845277	0.000314441	0.00172159		NA	NA		0	0	0	0	0	1	0
ENSMUSG00000021893	MGI:1338030	Capn7	42.851	33.6179	1.27465	0.350101	0.362032	0.97509		149.5	129	1.15891	0.212774	0.231103	0.413247		NA	NA		0	0	0	0	0	1	0
ENSMUSG00000021900	MGI:1347001	Btd	18.8118	12.7434	1.4762	0.561893	0.377086	0.990214		146	150	0.973333	-0.0389941	0.861611	0.949982		NA	NA		0	0	0	0	0	1	0
ENSMUSG00000021901	MGI:1206586	Bap1	74.5733	73.1319	1.01971	0.0281584	0.934525	1		224.5	272	0.825368	-0.276891	0.0389692	0.106872		NA	NA		0	0	0	0	0	1	0
ENSMUSG00000021905	MGI:1922658	Dph3	11.8938	13.3274	0.892434	-0.164183	1	1		16	15	1.06667	0.0931094	1	1		NA	NA		0	0	0	0	0	1	0
ENSMUSG00000021906	MGI:1916953	Oxnad1	9.64736	9.19402	1.04931	0.0694392	1	1		102	109	0.93578	-0.095759	0.679665	0.83322		NA	NA		0	0	0	0	0	1	0
ENSMUSG00000021909	No associated gene	Tnnc1	1.84564	3.193	0.578027	-0.790792	1	1		15	17	0.882353	-0.180572	0.86005	0.949352		NA	NA		0	0	0	0	0	1	0
ENSMUSG00000021910	MGI:1928323	Nisch	578.441	533.632	1.08397	0.116326	0.197208	0.764316		928	1071.5	0.866076	-0.207435	0.00137997	0.00638568		NA	NA		0	0	0	0	0	1	0
ENSMUSG00000021911	MGI:1347094	Parg	32.9877	31.2103	1.05695	0.0799056	0.900653	1		137.5	119.5	1.15063	0.202421	0.289867	0.481886		NA	NA		0	0	0	0	0	1	0
ENSMUSG00000021913	MGI:3616088	Ogdhl	13.2883	13.133	1.01182	0.016952	1	1		73	45.5	1.6044	0.68203	0.0167863	0.0536739		NA	NA		0	0	0	0	0	1	0
ENSMUSG00000021916	MGI:1923735	Glt8d1	24.4954	17.3863	1.40889	0.494561	0.348889	0.964306		102.5	111.5	0.919283	-0.12142	0.585447	0.760073		NA	NA		0	0	0	0	0	1	0
ENSMUSG00000021917	MGI:1916269	Spcs1	73.2103	77.2645	0.947528	-0.0777595	0.806596	1		396	417	0.94964	-0.074547	0.483057	0.675495		NA	NA		0	0	0	0	0	1	0
ENSMUSG00000021918	MGI:1344404	Nek4	6.90865	6.06218	1.13963	0.188566	1	1		56.5	27.5	2.05455	1.03882	0.00219491	0.00960576		NA	NA		0	0	0	0	0	1	0
ENSMUSG00000021929	MGI:1100863	Kpna3	74.982	93.5649	0.80139	-0.319424	0.165979	0.701394		29	41	0.707317	-0.499571	0.188216	0.356785		NA	NA		0	0	0	0	0	1	0
ENSMUSG00000021930	MGI:1913924	6330409N04Rik	15.9393	18.1666	0.877397	-0.188698	0.864166	1		122.5	122.5	1	0	1	1		NA	NA		0	0	0	0	0	1	0
ENSMUSG00000021932	MGI:1914403	Rnaseh2b	11.4658	14.1913	0.807945	-0.307671	0.690038	1		217.5	206	1.05583	0.0783711	0.59325	0.767275		NA	NA		0	0	0	0	0	1	0
ENSMUSG00000021936	MGI:1346861	Mapk8	32.0629	25.6636	1.24936	0.321184	0.511842	1		60.5	44	1.375	0.459432	0.118	0.251682		NA	NA		0	0	0	0	0	1	0
ENSMUSG00000021938	MGI:1913895	Pspc1	26.4058	32.2661	0.818376	-0.289164	0.511842	1		23	15	1.53333	0.616671	0.255875	0.442107		NA	NA		0	0	0	0	0	1	0
ENSMUSG00000021939	MGI:88561	Ctsb	679.631	506.564	1.34165	0.424007	5.70998e-07	2.20478e-05		4163.5	4298.5	0.968594	-0.0460365	0.14522	0.293337		1.85445e-07	2.84753e-06		0	1	0	0	0	0	0
ENSMUSG00000021945	MGI:1923257	Zmym2	51.5455	47.1046	1.09428	0.12998	0.687885	1		99.5	131	0.759542	-0.396798	0.0481631	0.126675		NA	NA		0	0	0	0	0	1	0
ENSMUSG00000021947	MGI:1915881	Cryl1	6.51303	12.0548	0.540285	-0.888209	0.359283	0.973685		64.5	93	0.693548	-0.527932	0.0313866	0.09006		NA	NA		0	0	0	0	0	1	0
ENSMUSG00000021948	MGI:97598	Prkcd	87.9814	77.7852	1.13108	0.177704	0.484957	1		141.5	128	1.10547	0.144658	0.428908	0.627495		NA	NA		0	0	0	0	0	1	0
ENSMUSG00000021950	MGI:1201374	Anxa8	114.415	182.708	0.626218	-0.675264	7.42613e-05	0.00176863		2224.5	4998.5	0.445034	-1.16801	1.61187e-239	5.44216e-237		0.00712005	0.0354492		0	0	0	0	0	0	1
ENSMUSG00000021951	MGI:1915293	N6amt2	18.1532	15.255	1.18999	0.250944	0.728332	1		214	126	1.69841	0.764187	2.10133e-06	1.74938e-05		0.352558	0.622555		0	0	0	0	0	0	1
ENSMUSG00000021952	MGI:1888526	Xpo4	29.7612	35.2059	0.845349	-0.242381	0.620145	1		93	111.5	0.834081	-0.261741	0.208584	0.38452		NA	NA		0	0	0	0	0	1	0
[truncated: 7,083 more rows]

## Sheet: TM
Supp Table 7: B6xCAST_F1. This table shows the expression data and tests used to classify genes into regulatory categories for the B6xCAST F1 cross under TM conditions. See Materials and Methods
			Parental expression difference							F1 allelic expression difference							Fisher's exact test for P vs F1 ratio			Regulatory classification (FDR 0.1%)
Ensemble	ID	Symbol	mean B6 count	mean CAST count	B6/CAST	log(P ratio)	binomial P	FDR		mean B6 count	mean CAST count	B6/CAST	log(F1)	binomial P	FDR		Fisher's P	FDR		cis	trans	cis+trans	cisxtrans	compensatory	conserved	ambiguous
ENSMUSG00000000001	Gnai3	MGI:95773	225.91	247.045	0.914449	-0.129025	0.357795	0.996483		712	814	0.874693	-0.193152	0.00970121	0.0313604		NA	NA		0	0	0	0	0	1	0
ENSMUSG00000000028	Cdc45	MGI:1338073	24.7869	30.3456	0.816821	-0.291908	0.590053	1		312	217	0.74359	-0.427421	0.27499	0.448847		NA	NA		0	0	0	0	0	1	0
ENSMUSG00000000031	H19	MGI:95891	199.396	23.2131	8.5898	3.10262	3.68249e-36	1.15224e-33		83	60	#DIV/0!	#DIV/0!	2.91038e-11	3.91313e-10		0.0528336	0.200318		1	0	0	0	0	0	0
ENSMUSG00000000058	Cav2	MGI:107571	40.9856	36.3724	1.12683	0.172274	0.648791	1		78	94	1.43779	0.523851	4.18207e-05	0.000253651		0.386881	0.694281		0	0	0	0	0	0	1
ENSMUSG00000000078	Klf6	MGI:1346318	500.173	557.361	0.897395	-0.156185	0.0849369	0.503996		67.5	79.5	0.847645	-0.238467	0.139459	0.274402		NA	NA		0	0	0	0	0	1	0
ENSMUSG00000000085	Scmh1	MGI:1352762	25.7817	26.7543	0.963646	-0.0534244	1	1		159	171	1.38333	0.468149	0.0654308	0.151311		NA	NA		0	0	0	0	0	1	0
ENSMUSG00000000088	Cox5a	MGI:88474	107.782	113.049	0.953407	-0.0688365	0.787949	1		76	52	0.962264	-0.0554951	0.603068	0.76207		NA	NA		0	0	0	0	0	1	0
ENSMUSG00000000120	Ngfr	MGI:97323	12.9537	3.19106	4.05936	2.02125	0.0212708	0.199391		180	193	2.8	1.48543	0.0635681	0.148316		NA	NA		0	0	0	0	0	1	0
ENSMUSG00000000126	Wnt9a	MGI:2446084	10.1841	14.7566	0.690139	-0.53504	0.424356	1		849	656.5	0.829787	-0.269187	0.252662	0.421999		NA	NA		0	0	0	0	0	1	0
ENSMUSG00000000127	Fer	MGI:105917	36.9634	28.4258	1.30035	0.378899	0.321084	0.958994		1715.5	1780	0.849057	-0.236067	0.365944	0.549489		NA	NA		0	0	0	0	0	1	0
ENSMUSG00000000131	Xpo6	MGI:2429950	125.457	148.164	0.846746	-0.239999	0.182921	0.762089		807	821.5	0.929825	-0.10497	0.544892	0.712046		NA	NA		0	0	0	0	0	1	0
ENSMUSG00000000148	Baat1	MGI:1891679	25.3958	23.5183	1.07983	0.11081	1	1		63.5	44.5	1.46154	0.547488	0.0416383	0.104971		NA	NA		0	0	0	0	0	1	0
ENSMUSG00000000149	Gna12	MGI:95767	41.3789	44.1198	0.937878	-0.092528	0.828423	1		143.5	121.5	0.932642	-0.100604	0.534435	0.70292		NA	NA		0	0	0	0	0	1	0
ENSMUSG00000000168	Dlat	MGI:2385311	93.6783	94.8435	0.987715	-0.0178339	1	1		257	256	1.29322	0.37097	8.30217e-07	6.67984e-06		0.0877742	0.27931		0	0	0	0	0	0	1
ENSMUSG00000000184	Ccnd2	MGI:88314	648.521	471.106	1.37659	0.461102	1.16058e-07	5.45654e-06		49	4	0.963764	-0.0532481	0.286647	0.463066		2.5131e-07	4.34791e-06		0	1	0	0	0	0	0
ENSMUSG00000000194	Gpr107	MGI:2139054	78.4795	89.5896	0.875988	-0.191016	0.396133	1		23	18	0.982349	-0.0256919	0.7287	0.859094		NA	NA		0	0	0	0	0	1	0
ENSMUSG00000000275	Trim25	MGI:102749	19.5764	14.408	1.35872	0.442248	0.391528	1		1672.5	1635.5	1.42697	0.512951	0.0842216	0.184204		NA	NA		0	0	0	0	0	1	0
ENSMUSG00000000282	Mnt	MGI:109150	26.6149	28.6888	0.927708	-0.108258	0.893853	1		755	566.5	1.18107	0.240094	0.197796	0.354593		NA	NA		0	0	0	0	0	1	0
ENSMUSG00000000295	Hddc2	MGI:1916942	12.665	16.1343	0.784973	-0.349285	0.711071	1		154	152.5	1.00391	0.00562455	1	1		NA	NA		0	0	0	0	0	1	0
ENSMUSG00000000296	Tpd52l1	MGI:1298386	8.91072	2.29892	3.87605	1.95459	0.0654297	0.424692		223	193	12.25	3.61471	7.05398e-11	9.05691e-10		0.272765	0.574365		0	0	0	0	0	0	1
ENSMUSG00000000301	Pemt	MGI:104535	3.37706	4.43002	0.762313	-0.391545	1	1		123	279.5	1.27778	0.353637	0.532709	0.70176		NA	NA		0	0	0	0	0	1	0
ENSMUSG00000000326	Comt	MGI:88470	82.1903	90.846	0.904722	-0.144454	0.54316	1		246.5	339.5	1.02262	0.0322745	0.531435	0.701521		NA	NA		0	0	0	0	0	1	0
ENSMUSG00000000339	Rtcd1	MGI:1913618	50.4725	41.9547	1.20302	0.266665	0.465707	1		691.5	672.5	1.33274	0.414401	2.58518e-07	2.24871e-06		0.663423	0.877018		0	0	0	0	0	0	1
ENSMUSG00000000340	Dbt	MGI:105386	14.6241	17.1473	0.852847	-0.229641	0.86005	1		320.5	286	1.00984	0.0141211	1	1		NA	NA		0	0	0	0	0	1	0
ENSMUSG00000000346	Dazap2	MGI:1344344	66.5761	77.8495	0.85519	-0.225683	0.406368	1		626	758.5	1.15544	0.208443	0.154988	0.296661		NA	NA		0	0	0	0	0	1	0
ENSMUSG00000000359	Rem1	MGI:1097696	3.72293	9.21499	0.404009	-1.30754	0.266846	0.894699		117.5	112	0.440072	-1.18419	3.49218e-15	6.31641e-14		1	1		0	0	0	0	0	0	1
ENSMUSG00000000374	Trappc10	MGI:1336209	58.8672	70.7302	0.832277	-0.264864	0.334688	0.973205		47.5	36	0.726068	-0.461824	0.000142065	0.000776418		0.494469	0.789008		0	0	0	0	0	0	1
ENSMUSG00000000378	Ccm2	MGI:2384924	83.4916	64.1836	1.30083	0.379427	0.137378	0.654365		335.5	312	1.02825	0.040195	0.626134	0.780078		NA	NA		0	0	0	0	0	1	0
ENSMUSG00000000384	Tbrg4	MGI:1100868	92.0961	96.1701	0.957638	-0.0624477	0.82688	1		357	268.5	1.12063	0.164309	0.167529	0.313971		NA	NA		0	0	0	0	0	1	0
ENSMUSG00000000420	Galnt1	MGI:894693	109.153	152.827	0.714225	-0.48555	0.00777436	0.0967689		32	23	0.825313	-0.276987	0.000386139	0.00187037		NA	NA		0	0	0	0	0	1	0
ENSMUSG00000000439	Mkrn2	MGI:1914277	17.3511	20.1433	0.861381	-0.215277	0.742829	1		319	282.5	1.04911	0.069162	0.741715	0.868278		NA	NA		0	0	0	0	0	1	0
ENSMUSG00000000440	Pparg	MGI:97747	9.68584	10.4184	0.929685	-0.105186	1	1		53.5	64	1.31944	0.399931	0.229864	0.394177		NA	NA		0	0	0	0	0	1	0
ENSMUSG00000000441	Raf1	MGI:97847	107.084	119.193	0.898407	-0.154558	0.464424	1		15356	14975.5	1.07532	0.104767	0.366259	0.549743		NA	NA		0	0	0	0	0	1	0
ENSMUSG00000000489	Pdgfb	MGI:97528	29.0756	20.8514	1.39442	0.479665	0.322236	0.958994		258	234.5	1.32961	0.411002	0.000496961	0.00234306		NA	NA		0	0	0	0	0	1	0
ENSMUSG00000000530	Acvrl1	MGI:1338946	16.1159	15.9376	1.01119	0.0160546	1	1		1301	1444.5	1.3913	0.476438	0.28061	0.455329		NA	NA		0	0	0	0	0	1	0
ENSMUSG00000000531	Grasp	MGI:1860303	20.4248	12.7045	1.60768	0.684983	0.296206	0.928741		153.5	92	0.882353	-0.180572	0.86005	0.947		NA	NA		0	0	0	0	0	1	0
ENSMUSG00000000538	Tom1l2	MGI:2443306	71.3965	64.4385	1.10798	0.147929	0.605742	1		191	202	1.1292	0.175306	0.153667	0.294849		NA	NA		0	0	0	0	0	1	0
ENSMUSG00000000552	Zfp385a	MGI:1352495	23.8324	25.6867	0.927809	-0.1081	0.887725	1		35	49	0.835938	-0.258533	0.407486	0.590844		NA	NA		0	0	0	0	0	1	0
ENSMUSG00000000555	Itga5	MGI:96604	1980.2	2142.16	0.924391	-0.113425	0.0121435	0.135037		167.5	14	1.02541	0.0361983	0.0295424	0.0794187		NA	NA		0	0	0	0	0	1	0
ENSMUSG00000000561	Wdr77	MGI:1917715	65.2102	72.9706	0.89365	-0.162218	0.551413	1		3108.5	2960	1.10021	0.137783	0.32177	0.503045		NA	NA		0	0	0	0	0	1	0
ENSMUSG00000000563	Atp5f1	MGI:1100495	165.4	190.394	0.868722	-0.203034	0.202673	0.797163		479.5	536	0.900658	-0.150949	0.00634453	0.0218747		NA	NA		0	0	0	0	0	1	0
ENSMUSG00000000567	Sox9	MGI:98371	30.8404	14.0837	2.18979	1.13079	0.0160944	0.164032		2674	2795.5	1.66848	0.738533	9.29653e-05	0.000529008		0.501482	0.793774		0	0	0	0	0	0	1
ENSMUSG00000000568	Hnrnpd	MGI:101947	96.8506	118.437	0.817742	-0.290283	0.172428	0.74258		95	90	0.927536	-0.108524	0.728854	0.859094		NA	NA		0	0	0	0	0	1	0
ENSMUSG00000000600	Krit1	MGI:1930618	42.6934	41.3818	1.0317	0.0450167	0.913202	1		485.5	417	0.945545	-0.0807827	0.614013	0.770878		NA	NA		0	0	0	0	0	1	0
ENSMUSG00000000605	Clcn4-2	MGI:104571	63.1076	52.649	1.19865	0.261407	0.40347	1		7384.5	4348.5	0.714286	-0.485427	0.155656	0.297539		NA	NA		0	0	0	0	0	1	0
ENSMUSG00000000627	Sema4f	MGI:1340055	17.8128	2.80869	6.34204	2.66495	0.00148964	0.0254713		231	240	11.9643	3.58066	1.06838e-34	3.95907e-33		0.393902	0.699816		0	0	0	0	0	0	1
ENSMUSG00000000628	Hk2	MGI:1315197	155.462	166.944	0.931219	-0.102808	0.539938	1		1031.5	965.5	1.05017	0.0706214	0.0574532	0.136998		NA	NA		0	0	0	0	0	1	0
ENSMUSG00000000631	Myo18a	MGI:2667185	43.564	61.8174	0.70472	-0.504878	0.0982425	0.542176		175	108	0.89459	-0.160702	0.0843864	0.184476		NA	NA		0	0	0	0	0	1	0
ENSMUSG00000000693	Loxl3	MGI:1337004	198.868	75.1716	2.64551	1.40355	3.93359e-14	4.40659e-12		38	54	0.956537	-0.0641069	0.101824	0.214223		9.64484e-15	3.73633e-13		0	1	0	0	0	0	0
ENSMUSG00000000708	Kat2b	MGI:1343094	7.83285	10.2103	0.767149	-0.382422	0.814529	1		139	101	1.875	0.906891	0.21004	0.370066		NA	NA		0	0	0	0	0	1	0
ENSMUSG00000000711	Rab5b	MGI:105938	61.7647	46.3106	1.33371	0.41544	0.148576	0.687021		1102.5	1053	1.05556	0.0780025	0.768786	0.887345		NA	NA		0	0	0	0	0	1	0
ENSMUSG00000000751	Rpa1	MGI:1915525	128.683	163.799	0.785615	-0.348106	0.0468149	0.348442		427.5	498.5	1.16427	0.219424	0.0235889	0.0661242		NA	NA		0	0	0	0	0	1	0
ENSMUSG00000000753	Serpinf1	MGI:108080	685.596	248.343	2.76068	1.46502	3.67209e-48	1.66603e-45		23.5	46	1.69817	0.763982	1.09478e-174	2.43416e-172		5.40035e-11	1.55217e-09		0	0	1	0	0	0	0
ENSMUSG00000000759	Tubgcp3	MGI:2183752	52.6941	59.3778	0.887437	-0.172283	0.6368	1		127	166.5	0.9625	-0.0551416	0.712453	0.84635		NA	NA		0	0	0	0	0	1	0
ENSMUSG00000000776	Polr3d	MGI:1914315	73.5211	61.8738	1.18824	0.248831	0.345593	0.980584		494	519.5	1.06836	0.0953957	0.14588	0.283956		NA	NA		0	0	0	0	0	1	0
ENSMUSG00000000782	Tcf7	MGI:98507	4.09468	3.44278	1.18935	0.250178	1	1		386	450.5	0.625	-0.678072	0.581055	0.743813		NA	NA		0	0	0	0	0	1	0
ENSMUSG00000000804	Usp32	MGI:2144475	58.9873	50.0614	1.1783	0.236707	0.44367	1		200	220	1.62037	0.696324	8.1395e-05	0.000469025		0.169691	0.426415		0	0	0	0	0	0	1
ENSMUSG00000000811	Txnrd3	MGI:2386711	18.8237	19.922	0.944872	-0.0818095	1	1		87	92.5	0.703704	-0.50696	0.11737	0.239791		NA	NA		0	0	0	0	0	1	0
ENSMUSG00000000823	Znf512b	MGI:2685478	42.7581	41.3883	1.0331	0.0469747	0.913202	1		1	182	1.37624	0.46073	0.0167444	0.0497692		NA	NA		0	0	0	0	0	1	0
ENSMUSG00000000826	Dnajc5	MGI:892995	129.145	142.958	0.903378	-0.146599	0.43061	1		2384	1997	1.04701	0.0662732	0.291291	0.468161		NA	NA		0	0	0	0	0	1	0
ENSMUSG00000000827	Tpd52l2	MGI:1913564	54.039	55.0075	0.982394	-0.0256266	1	1		63.5	61	0.857573	-0.221669	0.0214488	0.0610071		NA	NA		0	0	0	0	0	1	0
ENSMUSG00000000884	Gnb1l	MGI:1338057	4.69097	11.388	0.411924	-1.27955	0.210114	0.813436		242	283	0.51087	-0.968973	0.0115264	0.0364211		NA	NA		0	0	0	0	0	1	0
ENSMUSG00000000901	Mmp11	MGI:97008	57.5489	34.8645	1.65064	0.72303	0.0220186	0.205691		237	186	0.762763	-0.390694	0.0227724	0.0640323		NA	NA		0	0	0	0	0	1	0
ENSMUSG00000000902	Smarcb1	MGI:1328366	76.6012	71.9708	1.06434	0.0899548	0.743269	1		360.5	520	0.950914	-0.0726127	0.432414	0.613905		NA	NA		0	0	0	0	0	1	0
ENSMUSG00000000915	Hip1r	MGI:1352504	27.9437	37.6541	0.742117	-0.430281	0.267812	0.894699		183	153	0.856826	-0.222926	0.0268961	0.0733208		NA	NA		0	0	0	0	0	1	0
ENSMUSG00000000916	Nsun5	MGI:2140844	19.8659	18.7187	1.06129	0.0858147	1	1		289	281.5	0.909091	-0.137504	0.353886	0.537581		NA	NA		0	0	0	0	0	1	0
ENSMUSG00000000934	Top1mt	MGI:1920210	14.3567	15.9632	0.899359	-0.153031	0.855536	1		7096.5	6978.5	0.940541	-0.088438	0.7095	0.844581		NA	NA		0	0	0	0	0	1	0
ENSMUSG00000000948	Snrpn	MGI:98347	19.0692	28.8614	0.660718	-0.597893	0.193413	0.781053		201	223.5	0.00549451	-7.50779	3.00164e-53	1.64837e-51		6.45281e-14	2.34672e-12		0	0	0	0	1	0	0
ENSMUSG00000000957	Mmp14	MGI:101900	380.285	377.503	1.00737	0.0105923	0.971029	1		145	111	1.19379	0.25555	5.36469e-09	5.62121e-08		0.0300236	0.127386		0	0	0	0	0	0	1
ENSMUSG00000000958	Slc7a7	MGI:1337120	4.73841	7.61134	0.622546	-0.683747	0.581055	1		67.5	122	1.04098	0.0579473	0.858119	0.946017		NA	NA		0	0	0	0	0	1	0
ENSMUSG00000000959	Oxa1l	MGI:1916339	40.4736	47.217	0.857182	-0.222326	0.520292	1		901.5	888	0.855124	-0.225795	0.0807569	0.178079		NA	NA		0	0	0	0	0	1	0
ENSMUSG00000000976	Heatr6	MGI:1919790	31.4844	24.5475	1.28259	0.359057	0.504404	1		111	122	1.27419	0.349584	0.0149559	0.0452348		NA	NA		0	0	0	0	0	1	0
ENSMUSG00000001016	Ilf2	MGI:1915031	57.0585	75.7476	0.753271	-0.40876	0.11824	0.603249		357.5	205.5	0.693269	-0.528512	9.44544e-08	8.61908e-07		0.705904	0.904979		0	0	0	0	0	0	1
ENSMUSG00000001017	2500003M10Rik	MGI:1913761	107.968	95.2955	1.13298	0.180128	0.399714	1		185	204.5	1.19608	0.258312	0.113497	0.233447		NA	NA		0	0	0	0	0	1	0
ENSMUSG00000001018	Snapin	MGI:1333745	42.5318	31.9184	1.33252	0.414157	0.248046	0.872177		720	622	1.02664	0.0379346	0.801769	0.911338		NA	NA		0	0	0	0	0	1	0
ENSMUSG00000001021	S100a3	MGI:1338849	3.84829	1.65525	2.32489	1.21716	0.6875	1		1767	1481	2.4	1.26303	0.0243065	0.0675543		NA	NA		0	0	0	0	0	1	0
ENSMUSG00000001025	S100a6	MGI:1339467	2273.75	1877.95	1.21076	0.275918	8.5359e-10	5.45456e-08		569.5	493	1.01691	0.0241907	0.324056	0.505492		8.22681e-07	1.28598e-05		0	1	0	0	0	0	0
ENSMUSG00000001034	Mapk7	MGI:1346347	52.5963	51.7681	1.016	0.022899	1	1		4919.5	4703	0.899329	-0.153079	0.285888	0.462167		NA	NA		0	0	0	0	0	1	0
ENSMUSG00000001036	Epn2	MGI:1333766	50.7367	33.7979	1.50118	0.586097	0.0820543	0.492109		27	36	1.30631	0.385493	0.0389518	0.0992567		NA	NA		0	0	0	0	0	1	0
ENSMUSG00000001039	B9d1	MGI:1351471	5.95256	12.6803	0.469432	-1.09101	0.167068	0.73165		235	237.5	0.553279	-0.853922	0.000109306	0.000611307		0.805536	0.960519		0	0	0	0	0	0	1
ENSMUSG00000001052	Sec24b	MGI:2139764	149.687	133.422	1.1219	0.165949	0.341567	0.978415		129	156	1.0152	0.0217678	0.75865	0.880215		NA	NA		0	0	0	0	0	1	0
ENSMUSG00000001054	Rmnd5b	MGI:1913339	33.4147	29.7209	1.12428	0.169006	0.801306	1		89	84.5	0.909836	-0.136321	0.512476	0.68538		NA	NA		0	0	0	0	0	1	0
ENSMUSG00000001056	Nhp2	MGI:1098547	66.3165	64.0631	1.03517	0.0498731	0.930155	1		375.5	413.5	1.73966	0.798805	1.59206e-10	1.97998e-09		0.00932198	0.0509563		0	0	0	0	0	0	1
ENSMUSG00000001082	Mfsd10	MGI:1915544	50.3095	65.163	0.772056	-0.373222	0.191496	0.77851		101	74.5	0.904645	-0.144576	0.336006	0.518192		NA	NA		0	0	0	0	0	1	0
ENSMUSG00000001089	Luzp1	MGI:107629	155.867	152.023	1.02528	0.0360241	0.864306	1		4898	4527	1.15756	0.211082	0.00807655	0.0268511		NA	NA		0	0	0	0	0	1	0
ENSMUSG00000001098	Kctd10	MGI:2141207	237.728	198.107	1.2	0.263035	0.0616713	0.41199		318	385.5	1.19311	0.25473	5.6194e-07	4.6485e-06		0.95919	1		0	0	0	0	0	0	1
ENSMUSG00000001100	Poldip2	MGI:1915061	74.4782	87.1581	0.854519	-0.226816	0.344314	0.979312		445	329	1.15517	0.208108	0.0197093	0.0571106		NA	NA		0	0	0	0	0	1	0
ENSMUSG00000001105	Ift20	MGI:1915585	42.5502	38.0457	1.1184	0.161435	0.656992	1		382.5	417	1.3	0.378512	0.358143	0.541612		NA	NA		0	0	0	0	0	1	0
ENSMUSG00000001119	Col6a1	MGI:88459	336.822	161.997	2.07919	1.05602	3.53052e-15	4.38848e-13		352	278.5	1.04603	0.0649304	0.0276669	0.0751299		5.20247e-13	1.74921e-11		0	1	0	0	0	0	0
ENSMUSG00000001120	Pcbp3	MGI:1890470	11.7542	10.8879	1.07956	0.110443	1	1		844.5	660.5	0.75	-0.415037	0.313503	0.493591		NA	NA		0	0	0	0	0	1	0
ENSMUSG00000001123	Lgals9	MGI:109496	27.9118	33.3544	0.836826	-0.257	0.608921	1		423	301.5	0.989474	-0.0152668	0.926743	0.984522		NA	NA		0	0	0	0	0	1	0
ENSMUSG00000001138	Cnnm3	MGI:2151055	13.8124	12.698	1.08776	0.121365	1	1		315	235.5	0.826923	-0.274175	0.123384	0.249062		NA	NA		0	0	0	0	0	1	0
ENSMUSG00000001143	Lman2l	MGI:2443010	21.2629	15.373	1.38314	0.467943	0.405032	1		599.5	556.5	1.05325	0.074854	0.820171	0.922705		NA	NA		0	0	0	0	0	1	0
ENSMUSG00000001150	Mcm3ap	MGI:1930089	49.2814	68.9932	0.714293	-0.485411	0.0798343	0.48456		508.5	626	0.908102	-0.139074	0.188005	0.341746		NA	NA		0	0	0	0	0	1	0
ENSMUSG00000001151	Pcnt	MGI:102722	38.4219	43.5408	0.882434	-0.18044	0.581114	1		178	164	1.3557	0.439043	0.0591962	0.140346		NA	NA		0	0	0	0	0	1	0
ENSMUSG00000001156	Mxd1	MGI:96908	6.13139	5.04139	1.21621	0.282392	1	1		3026.5	2914.5	0.769231	-0.378512	0.677639	0.819157		NA	NA		0	0	0	0	0	1	0
ENSMUSG00000001175	Calm1	MGI:88251	487.685	437.257	1.11533	0.157465	0.100126	0.549228		131.5	91	1.08195	0.113637	0.000138042	0.000756701		0.654067	0.875693		0	0	0	0	0	0	1
ENSMUSG00000001211	Agpat3	MGI:1336186	61.4358	80.0085	0.767865	-0.381075	0.129258	0.636571		86	98	0.824903	-0.277704	0.0115117	0.0364124		NA	NA		0	0	0	0	0	1	0
ENSMUSG00000001228	Uhrf1	MGI:1338889	59.774	83.1853	0.718564	-0.476811	0.0654308	0.424692		625.5	767	1.35258	0.435718	3.46087e-05	0.000213027		0.000689676	0.00543806		0	0	0	0	0	0	1
ENSMUSG00000001229	Dpp9	MGI:2443967	91.0042	96.4674	0.943367	-0.0841089	0.769989	1		28.5	29	0.917266	-0.124588	0.243303	0.410594		NA	NA		0	0	0	0	0	1	0
ENSMUSG00000001248	Gramd1a	MGI:105490	69.2772	60.7054	1.1412	0.190557	0.53942	1		267.5	271.5	1.26391	0.337898	0.00411748	0.0150924		NA	NA		0	0	0	0	0	1	0
ENSMUSG00000001270	Ckb	MGI:88407	193.545	142.332	1.35981	0.443407	0.00532038	0.0714159		841	909.5	1.27858	0.354539	2.3447e-06	1.77233e-05		0.626535	0.862805		0	0	0	0	0	0	1
ENSMUSG00000001288	Rarg	MGI:97858	67.7612	31.2151	2.17078	1.11821	0.000255346	0.00552986		304.5	329.5	1.40299	0.4885	7.95292e-06	5.51322e-05		0.050143	0.191749		0	0	0	0	0	0	1
ENSMUSG00000001289	Pfdn5	MGI:1928753	67.2802	49.4289	1.36115	0.444826	0.114083	0.593913		1756.5	1617	1.0087	0.0124909	0.962899	1		NA	NA		0	0	0	0	0	1	0
ENSMUSG00000001300	Efnb2	MGI:105097	59.8611	55.5947	1.07674	0.106671	0.780739	1		420	522	1.33758	0.419625	0.000874735	0.00390312		NA	NA		0	0	0	0	0	1	0
ENSMUSG00000001305	Rrp15	MGI:1914473	47.0653	47.7914	0.984807	-0.0220873	1	1		156.5	102	1.07727	0.107378	0.216902	0.378509		NA	NA		0	0	0	0	0	1	0
ENSMUSG00000001313	Rnd2	MGI:1338755	9.88508	9.05853	1.09125	0.125976	1	1		2475	2502	1.125	0.169925	0.864166	0.948668		NA	NA		0	0	0	0	0	1	0
ENSMUSG00000001323	Srr	MGI:1351636	8.26699	11.088	0.745577	-0.42357	0.647606	1		165.5	187.5	0.8123	-0.299915	0.000569082	0.00265494		NA	NA		0	0	0	0	0	1	0
ENSMUSG00000001333	Sync	MGI:1916078	6.81795	9.68126	0.704242	-0.505856	0.629059	1		400	579.5	1.08537	0.118181	0.482135	0.660485		NA	NA		0	0	0	0	0	1	0
ENSMUSG00000001349	Cnn1	MGI:104979	447.936	456.609	0.981006	-0.0276666	0.790311	1		1794	1641	1.03843	0.0544019	0.149867	0.289753		NA	NA		0	0	0	0	0	1	0
ENSMUSG00000001366	Fbxo9	MGI:1918788	28.5636	20.7497	1.37658	0.461089	0.322236	0.958994		2490	2791.5	1.44505	0.531124	0.00725626	0.0245265		NA	NA		0	0	0	0	0	1	0
ENSMUSG00000001376	Ccdc132	MGI:1920538	37.2121	36.742	1.0128	0.0183434	1	1		60	45	0.877551	-0.188445	0.417479	0.599991		NA	NA		0	0	0	0	0	1	0
ENSMUSG00000001379	Apbb3	MGI:108404	16.5872	13.5531	1.22386	0.29144	0.7201	1		19278	23624.5	1.63636	0.710493	0.264931	0.436887		NA	NA		0	0	0	0	0	1	0
ENSMUSG00000001380	Hars	MGI:108087	134.886	136.812	0.98592	-0.020457	0.951666	1		1056	1770	0.815515	-0.294217	0.000174041	0.000930535		0.162605	0.417624		0	0	0	0	0	0	1
ENSMUSG00000001383	Zmat2	MGI:1913742	42.9145	47.1641	0.909898	-0.136223	0.752033	1		382.5	366.5	0.982759	-0.025091	1	1		NA	NA		0	0	0	0	0	1	0
ENSMUSG00000001403	Ube2c	MGI:1915862	61.2722	78.4334	0.7812	-0.356237	0.174532	0.747542		125.5	72.5	0.985267	-0.0214133	0.897295	0.967836		NA	NA		0	0	0	0	0	1	0
ENSMUSG00000001415	Smg5	MGI:2447364	143.488	156.212	0.918545	-0.122577	0.48776	1		864	800.5	0.924684	-0.112968	0.104126	0.218209		NA	NA		0	0	0	0	0	1	0
ENSMUSG00000001418	0610031J06Rik	MGI:1913318	103.156	79.1471	1.30335	0.38222	0.08794	0.514818		157	106	0.924127	-0.113836	0.340895	0.523252		NA	NA		0	0	0	0	0	1	0
ENSMUSG00000001420	Tmem79	MGI:1919163	2.64392	2.76519	0.956142	-0.0647028	1	1		792	712.5	1.5	0.584963	0.424356	0.606527		NA	NA		0	0	0	0	0	1	0
ENSMUSG00000001424	Snd1	MGI:1929266	248.189	238.79	1.03936	0.0556951	0.717008	1		3251.5	2667	1.08627	0.119384	0.0166986	0.0496817		NA	NA		0	0	0	0	0	1	0
ENSMUSG00000001435	Col18a1	MGI:88451	60.566	32.4474	1.86659	0.900404	0.00346185	0.0507478		64	48	0.804598	-0.31366	0.000989022	0.00434503		NA	NA		0	0	0	0	0	1	0
ENSMUSG00000001436	Slc19a1	MGI:103182	27.8284	34.4239	0.808405	-0.306851	0.525773	1		305.5	290.5	1.53431	0.617594	0.000760877	0.00342357		NA	NA		0	0	0	0	0	1	0
ENSMUSG00000001440	Kpnb1	MGI:107532	803.764	919.251	0.874368	-0.193688	0.00600954	0.0790298		635.5	570.5	0.989209	-0.0156533	0.712472	0.84635		NA	NA		0	0	0	0	0	1	0
ENSMUSG00000001441	Npepps	MGI:1101358	98.4512	115.719	0.850775	-0.23315	0.245133	0.869901		1305.5	1302.5	0.882667	-0.180059	0.264336	0.436221		NA	NA		0	0	0	0	0	1	0
ENSMUSG00000001445	Mrpl10	MGI:1333801	56.6568	79.5242	0.712447	-0.489145	0.059768	0.403795		335.5	449	0.69025	-0.534809	9.83531e-09	1.00289e-07		0.853467	0.979525		0	0	0	0	0	0	1
ENSMUSG00000001467	Cyp51	MGI:106040	166.146	95.579	1.73831	0.797688	1.8133e-05	0.000529062		66	90	1.09324	0.128605	0.00949149	0.0307697		0.00051082	0.00427362		0	0	0	0	0	0	1
ENSMUSG00000001473	Tubb6	MGI:1915201	597.615	754.286	0.792292	-0.335895	2.44495e-05	0.00068263		2125.5	1796	0.891994	-0.164895	3.43318e-05	0.000211608		0.0581831	0.212464		1	0	0	0	0	0	0
ENSMUSG00000001504	Irx2	MGI:1197526	27.5041	9.35213	2.94095	1.55628	0.00256321	0.0393546		202	160.5	1.33333	0.415037	0.171565	0.318985		NA	NA		0	0	0	0	0	1	0
ENSMUSG00000001506	Col1a1	MGI:88467	3757.4	5833.89	0.644065	-0.634723	1.66583e-100	2.5193e-97		596	696.5	0.816017	-0.293328	6.56968e-98	7.30356e-96		6.63763e-25	5.14272e-23		0	0	1	0	0	0	0
ENSMUSG00000001507	Itga3	MGI:96602	66.5948	141.663	0.470093	-1.08898	2.30845e-07	1.0218e-05		217.5	258	0.59661	-0.74514	1.9237e-41	8.47171e-40		0.137568	0.377564		1	0	0	0	0	0	0
ENSMUSG00000001517	Foxm1	MGI:1347487	67.965	114.846	0.591795	-0.756831	0.000632789	0.0120883		62	46	1.04366	0.0616465	0.583912	0.74589		NA	NA		0	0	0	0	0	1	0
ENSMUSG00000001518	Itfg2	MGI:1915450	21.0217	14.1919	1.48124	0.566806	0.310505	0.943546		113.5	146.5	1.73103	0.791634	0.000210469	0.00109762		NA	NA		0	0	0	0	0	1	0
ENSMUSG00000001521	Tulp3	MGI:1329045	77.6052	75.5798	1.0268	0.0381523	0.935809	1		4225.5	3609	1.07933	0.11013	0.128626	0.257365		NA	NA		0	0	0	0	0	1	0
ENSMUSG00000001525	Tubb5	MGI:107812	1796.3	1726.27	1.04057	0.0573766	0.244962	0.869901		92	133	1.30769	0.387023	0.0861873	0.187648		NA	NA		0	0	0	0	0	1	0
ENSMUSG00000001542	Ell2	MGI:2183438	83.9617	57.3483	1.46407	0.54998	0.0281953	0.247432		100	81	1.48113	0.5667	0.00199114	0.00806007		NA	NA		0	0	0	0	0	1	0
ENSMUSG00000001552	Jup	MGI:96650	88.4031	119.942	0.73705	-0.440166	0.0313499	0.267107		432.5	419.5	1.11158	0.15261	0.0443316	0.110666		NA	NA		0	0	0	0	0	1	0
ENSMUSG00000001555	Fkbp10	MGI:104769	400.875	374.817	1.06952	0.0969667	0.36949	1		82	76	1.21916	0.285888	3.03327e-14	5.09232e-13		0.0915785	0.288384		0	0	0	0	0	0	1
ENSMUSG00000001558	Klhl10	MGI:2181067	11.7812	8.35498	1.41008	0.495778	0.503445	1		132	133	1.33333	0.415037	0.156066	0.29801		NA	NA		0	0	0	0	0	1	0
ENSMUSG00000001569	Nom1	MGI:1861749	64.2231	66.0243	0.97272	-0.0399041	0.930155	1		161	125	1.05164	0.0726342	0.566693	0.731621		NA	NA		0	0	0	0	0	1	0
ENSMUSG00000001576	Ergic1	MGI:1914708	125.115	137.785	0.908046	-0.139163	0.459394	1		298	226	1.11394	0.155665	0.0654078	0.151296		NA	NA		0	0	0	0	0	1	0
ENSMUSG00000001627	Ifrd1	MGI:1316717	311.323	263.073	1.18341	0.242945	0.0496979	0.363091		117.5	88.5	1.0023	0.00331909	0.968767	1		NA	NA		0	0	0	0	0	1	0
ENSMUSG00000001630	Stk38l	MGI:1922250	52.8876	38.6314	1.36903	0.453155	0.174984	0.747542		5437.5	4749	0.747216	-0.420403	6.23185e-05	0.000368176		0.00769923	0.0434178		0	0	0	0	0	0	1
ENSMUSG00000001632	Brpf1	MGI:1926033	67.7486	67.9425	0.997146	-0.00412374	1	1		52	35	0.733333	-0.447459	0.0652068	0.150946		NA	NA		0	0	0	0	0	1	0
ENSMUSG00000001642	Akr1b3	MGI:1353494	116.187	147.876	0.785702	-0.347945	0.0561958	0.390744		152	188.5	1.18346	0.243015	1.46906e-07	1.31422e-06		0.00139987	0.0100994		0	0	0	0	0	0	1
ENSMUSG00000001666	Ddt	MGI:1298381	9.27729	7.72105	1.20156	0.264906	1	1		430.5	374.5	1.25857	0.331782	0.0356318	0.0924096		NA	NA		0	0	0	0	0	1	0
ENSMUSG00000001674	Ddx18	MGI:1914192	101.92	110.713	0.92058	-0.119385	0.583692	1		320.5	245	0.855707	-0.224811	0.00539904	0.0189972		NA	NA		0	0	0	0	0	1	0
ENSMUSG00000001687	Ubl3	MGI:1344373	39.0818	46.5023	0.840427	-0.250805	0.450548	1		3698	3534	0.843023	-0.246356	0.0737357	0.166051		NA	NA		0	0	0	0	0	1	0
ENSMUSG00000001700	Gramd3	MGI:1914815	8.71752	11.0509	0.788853	-0.342172	0.823803	1		1736	2140	1.34783	0.430634	0.148576	0.28793		NA	NA		0	0	0	0	0	1	0
ENSMUSG00000001707	Eef1e1	MGI:1913393	51.7508	53.1455	0.973757	-0.038367	1	1		483	573	0.774744	-0.368208	0.0474114	0.117255		NA	NA		0	0	0	0	0	1	0
ENSMUSG00000001729	Akt1	MGI:87986	514.044	452.774	1.13532	0.183101	0.0536164	0.377436		329	299	1.17082	0.227523	3.33696e-12	4.81325e-11		0.656796	0.876458		0	0	0	0	0	0	1
ENSMUSG00000001751	Naglu	MGI:1351641	15.2669	26.6704	0.572431	-0.804827	0.0884295	0.515202		583	564.5	0.691729	-0.53172	0.0075228	0.0252977		NA	NA		0	0	0	0	0	1	0
ENSMUSG00000001755	Coasy	MGI:1918993	19.4726	12.8835	1.51143	0.595919	0.377086	1		723	703	1.23457	0.304006	0.180762	0.332022		NA	NA		0	0	0	0	0	1	0
ENSMUSG00000001761	Smo	MGI:108075	82.293	93.7551	0.877744	-0.188128	0.407087	1		39	18	1.03099	0.0440293	0.681191	0.821969		NA	NA		0	0	0	0	0	1	0
ENSMUSG00000001767	Crnkl1	MGI:1914127	32.9742	30.0567	1.09707	0.133654	0.801306	1		54.5	49.5	1.07895	0.109624	0.690925	0.82962		NA	NA		0	0	0	0	0	1	0
ENSMUSG00000001768	Rin2	MGI:1921280	14.8639	14.2694	1.04166	0.0588873	1	1		474	583.5	0.992481	-0.0108883	1	1		NA	NA		0	0	0	0	0	1	0
ENSMUSG00000001774	Chordc1	MGI:1914167	74.6516	56.2202	1.32784	0.409085	0.115454	0.597283		73	71.5	1.288	0.365133	0.0383044	0.0980026		NA	NA		0	0	0	0	0	1	0
ENSMUSG00000001783	D10Wsu52e	MGI:106379	151.482	163.961	0.92389	-0.114207	0.499024	1		231.5	264	0.831296	-0.266566	0.0789918	0.174949		NA	NA		0	0	0	0	0	1	0
ENSMUSG00000001785	Pwp1	MGI:1914735	65.8674	59.502	1.10698	0.146627	0.656178	1		13720.5	20615	1.31858	0.39899	0.00189682	0.00774081		NA	NA		0	0	0	0	0	1	0
ENSMUSG00000001786	Fbxo7	MGI:1917004	12.3513	9.1762	1.34602	0.428697	0.663624	1		289.5	281	1.32768	0.408911	0.0513756	0.125392		NA	NA		0	0	0	0	0	1	0
ENSMUSG00000001794	Capns1	MGI:88266	384.565	274.062	1.4032	0.488722	1.75092e-05	0.000514168		329.5	226	1.14498	0.19532	9.16128e-12	1.27698e-10		0.0124274	0.0634543		1	0	0	0	0	0	0
ENSMUSG00000001802	Lrp3	MGI:3584516	5.84388	4.05902	1.43973	0.525796	0.753906	1		114	203.5	1.5	0.584963	0.361595	0.545113		NA	NA		0	0	0	0	0	1	0
ENSMUSG00000001819	Hoxd13	MGI:96205	11.184	10.6201	1.0531	0.0746387	1	1		631	491	1.48571	0.571157	0.085689	0.186781		NA	NA		0	0	0	0	0	1	0
ENSMUSG00000001829	Clpb	MGI:1100517	29.0707	28.5678	1.01761	0.0251796	1	1		249.5	311	0.806366	-0.310493	0.0510752	0.124826		NA	NA		0	0	0	0	0	1	0
ENSMUSG00000001833	41524	MGI:1335094	305.862	293.31	1.04279	0.0604523	0.623954	1		93	77	1.14953	0.201048	0.0526422	0.127833		NA	NA		0	0	0	0	0	1	0
ENSMUSG00000001844	Zdhhc4	MGI:1920131	31.8495	21.35	1.49178	0.577035	0.168978	0.732237		161.5	158.5	1.30816	0.387543	0.00159587	0.00664022		NA	NA		0	0	0	0	0	1	0
ENSMUSG00000001847	Rac1	MGI:97845	380.099	402.474	0.944407	-0.08252	0.452699	1		539.5	636	1.04641	0.0654432	0.0552662	0.132978		NA	NA		0	0	0	0	0	1	0
ENSMUSG00000001870	Ltbp1	MGI:109151	473.771	468.176	1.01195	0.0171404	0.870601	1		305	335	0.811215	-0.301844	9.24383e-11	1.17691e-09		0.00247258	0.0166269		0	0	0	0	0	0	1
ENSMUSG00000001891	Ugp2	MGI:2183447	90.2814	87.1787	1.03559	0.0504522	0.88056	1		1058	1005	0.842932	-0.246512	0.00614029	0.021259		NA	NA		0	0	0	0	0	1	0
ENSMUSG00000001909	Trmt1	MGI:1289155	85.8175	72.5019	1.18366	0.243255	0.341294	0.978415		109.5	102	1.10033	0.137942	0.247159	0.415471		NA	NA		0	0	0	0	0	1	0
ENSMUSG00000001910	Nacc1	MGI:1914080	131.103	143.242	0.915253	-0.127757	0.506421	1		723.5	600	1.03277	0.0465223	0.61587	0.772784		NA	NA		0	0	0	0	0	1	0
ENSMUSG00000001918	Slc1a5	MGI:105305	65.8832	70.7224	0.931574	-0.102257	0.732684	1		110.5	92	1.02845	0.040471	0.614877	0.771856		NA	NA		0	0	0	0	0	1	0
ENSMUSG00000001942	Siae	MGI:104803	7.52953	4.40746	1.70836	0.772612	0.387695	1		461.5	410	2.16667	1.11548	0.00750818	0.0252656		NA	NA		0	0	0	0	0	1	0
ENSMUSG00000001983	Taco1	MGI:1917457	7.6546	8.36959	0.914573	-0.12883	1	1		722.5	871	1.10101	0.138828	0.696468	0.834297		NA	NA		0	0	0	0	0	1	0
ENSMUSG00000001995	Sipa1l2	MGI:2676970	81.5481	101.63	0.8024	-0.317607	0.161122	0.717734		102	104	0.812339	-0.299846	0.000797152	0.00357972		NA	NA		0	0	0	0	0	1	0
ENSMUSG00000001998	Ap4e1	MGI:1336993	24.2998	24.8523	0.977769	-0.0324342	1	1		130.5	132	1.02098	0.0299532	1	1		NA	NA		0	0	0	0	0	1	0
ENSMUSG00000001999	Blvra	MGI:88170	12.5072	17.1637	0.728696	-0.456611	0.584665	1		100.5	86	0.876894	-0.189526	0.163874	0.309291		NA	NA		0	0	0	0	0	1	0
ENSMUSG00000002017	Fam98a	MGI:1919972	61.353	84.1798	0.728832	-0.456342	0.0673295	0.433912		137	142	0.897959	-0.155278	0.678532	0.819488		NA	NA		0	0	0	0	0	1	0
ENSMUSG00000002020	Ltbp2	MGI:99502	933.06	1084.26	0.860549	-0.216671	0.000833746	0.0153457		49	59	0.665559	-0.587361	6.2468e-305	2.47591e-302		2.64011e-08	5.6008e-07		0	0	0	0	1	0	0
ENSMUSG00000002028	Mll1	MGI:96995	114.272	148.175	0.771197	-0.374828	0.0412704	0.321288		27.5	28.5	1.03025	0.0429932	0.737817	0.865852		NA	NA		0	0	0	0	0	1	0
ENSMUSG00000002031	Ift46	MGI:1923818	50.181	32.5122	1.54345	0.626159	0.0784196	0.478323		654.5	602	1.45796	0.543956	1.18592e-05	7.94888e-05		0.905171	1		0	0	0	0	0	0	1
ENSMUSG00000002043	Trappc6a	MGI:1914341	15.4567	13.6901	1.12904	0.175096	1	1		192	213.5	0.560197	-0.835995	5.08536e-07	4.24137e-06		0.108688	0.31908		0	0	0	0	0	0	1
ENSMUSG00000002052	Supt6h	MGI:107726	209.099	192.361	1.08701	0.120371	0.424324	1		453	790	1.28513	0.361917	3.25653e-05	0.000201265		0.16062	0.414217		0	0	0	0	0	0	1
ENSMUSG00000002055	Spag5	MGI:1927470	51.3054	58.6681	0.874503	-0.193465	0.504685	1		139.5	231	0.802251	-0.317875	0.0112368	0.0356914		NA	NA		0	0	0	0	0	1	0
ENSMUSG00000002057	Foxn1	MGI:102949	3.22008	5.5932	0.575715	-0.796574	0.507812	1		91.5	122	2.16667	1.11548	0.0614283	0.144325		NA	NA		0	0	0	0	0	1	0
ENSMUSG00000002058	Unc119	MGI:1328357	10.5869	15.2405	0.694653	-0.525635	0.557197	1		26	29	1.20779	0.272372	0.249886	0.419128		NA	NA		0	0	0	0	0	1	0
ENSMUSG00000002059	Rab34	MGI:104606	104.687	106.159	0.986138	-0.0201392	1	1		132.5	148.5	1.01893	0.0270513	0.91114	0.975551		NA	NA		0	0	0	0	0	1	0
ENSMUSG00000002064	Sdf2	MGI:108019	56.8146	44.4809	1.27728	0.353078	0.2323	0.849615		273.5	298.5	0.84827	-0.237404	0.00557868	0.0195372		NA	NA		0	0	0	0	0	1	0
ENSMUSG00000002068	Ccne1	MGI:88316	51.9845	87.8862	0.591498	-0.757554	0.0029587	0.0441567		123	119.5	0.910448	-0.135352	0.251641	0.421142		NA	NA		0	0	0	0	0	1	0
ENSMUSG00000002102	Psmc3	MGI:1098754	201.392	178.528	1.12807	0.173853	0.28134	0.91512		53	61	1.05274	0.0741441	0.25226	0.421826		NA	NA		0	0	0	0	0	1	0
ENSMUSG00000002103	Acp2	MGI:87882	36.0371	35.7803	1.00717	0.0103136	1	1		652.5	859	1.07353	0.102362	0.63079	0.782931		NA	NA		0	0	0	0	0	1	0
ENSMUSG00000002105	Slc39a13	MGI:1915677	120.055	90.0241	1.33359	0.415317	0.0451141	0.339159		519	502	1.20583	0.270031	0.000718107	0.00324877		NA	NA		0	0	0	0	0	1	0
ENSMUSG00000002107	Celf2	MGI:1338822	28.5239	31.0343	0.919108	-0.121694	0.897422	1		56	72	1.20109	0.264341	0.206352	0.365108		NA	NA		0	0	0	0	0	1	0
ENSMUSG00000002129	Sf3a1	MGI:1914715	100.02	99.8144	1.00206	0.00296995	1	1		240.5	185.5	1.12561	0.170707	0.0840949	0.18406		NA	NA		0	0	0	0	0	1	0
ENSMUSG00000002147	Stat6	MGI:103034	104.114	144.45	0.720762	-0.472406	0.0131084	0.141266		454.5	431	0.829506	-0.269675	0.000229301	0.00118096		NA	NA		0	0	0	0	0	1	0
ENSMUSG00000002205	Vrk3	MGI:2182465	13.6497	13.9805	0.976341	-0.0345432	1	1		63	48	0.980769	-0.0280144	0.944476	0.99503		NA	NA		0	0	0	0	0	1	0
ENSMUSG00000002210	1500002O20Rik	MGI:1919247	27.8382	19.214	1.44885	0.534906	0.24296	0.867366		1523.5	1108	0.988636	-0.0164881	1	1		NA	NA		0	0	0	0	0	1	0
ENSMUSG00000002221	Paxip1	MGI:1890430	40.0285	42.9808	0.931312	-0.102663	0.826405	1		139	150.5	1.1686	0.224787	0.30593	0.485525		NA	NA		0	0	0	0	0	1	0
ENSMUSG00000002222	Rmnd5a	MGI:1915727	30.1946	29.3903	1.02737	0.0389519	1	1		364	347.5	0.964789	-0.051715	0.810791	0.916791		NA	NA		0	0	0	0	0	1	0
ENSMUSG00000002227	Mov10	MGI:97054	10.5443	12.2929	0.857757	-0.221359	1	1		217	231	0.830508	-0.267933	0.386573	0.569765		NA	NA		0	0	0	0	0	1	0
ENSMUSG00000002228	Ppm1j	MGI:1919137	7.29838	3.32982	2.19182	1.13213	0.34375	0.978415		12.5	37.5	0.964912	-0.0515303	1	1		NA	NA		0	0	0	0	0	1	0
ENSMUSG00000002233	Rhoc	MGI:106028	351.231	250.598	1.40157	0.487048	5.26461e-05	0.00135329		16	16	1.08721	0.12063	0.142432	0.278869		NA	NA		0	0	0	0	0	1	0
ENSMUSG00000002249	Tead3	MGI:109241	58.3951	54.5753	1.06999	0.0975978	0.85087	1		215.5	208.5	0.899297	-0.15313	0.297305	0.475396		NA	NA		0	0	0	0	0	1	0
ENSMUSG00000002250	Ppard	MGI:101884	44.4648	56.0999	0.792599	-0.335337	0.271253	0.90157		441.5	367	0.573418	-0.802342	8.87738e-22	2.23553e-20		0.133412	0.370311		0	0	0	0	0	0	1
ENSMUSG00000002257	Def6	MGI:1346328	13.8849	19.4302	0.714603	-0.484785	0.48685	1		87	91	0.603896	-0.727628	2.66722e-06	1.99626e-05		0.581475	0.838197		0	0	0	0	0	0	1
ENSMUSG00000002274	Metrn	MGI:1917333	22.5725	23.6664	0.953777	-0.0682764	1	1		194.5	194	0.75	-0.415037	0.0471809	0.116844		NA	NA		0	0	0	0	0	1	0
ENSMUSG00000002279	Lmf1	MGI:1923733	17.54	15.4002	1.13894	0.187694	0.728332	1		71	74	0.896552	-0.157541	0.787706	0.90079		NA	NA		0	0	0	0	0	1	0
ENSMUSG00000002280	Narfl	MGI:1914813	20.5292	19.469	1.05446	0.0764984	0.874629	1		139	78	1.1	0.137504	0.877614	0.955606		NA	NA		0	0	0	0	0	1	0
ENSMUSG00000002289	Angptl4	MGI:1888999	22.2729	37.7344	0.590255	-0.760589	0.0518939	0.372899		373.5	294	0.892256	-0.164471	0.37176	0.555476		NA	NA		0	0	0	0	0	1	0
ENSMUSG00000002297	Dbf4	MGI:1351328	58.893	63.5947	0.926068	-0.11081	0.718509	1		192	237.5	0.916248	-0.12619	0.316047	0.49631		NA	NA		0	0	0	0	0	1	0
ENSMUSG00000002307	Daxx	MGI:1197015	45.8505	43.5116	1.05375	0.0755378	0.916129	1		291.5	284	1.02929	0.0416477	0.897946	0.968146		NA	NA		0	0	0	0	0	1	0
ENSMUSG00000002308	Cd320	MGI:1860083	12.5454	14.1288	0.88793	-0.171483	1	1		119	89	0.868852	-0.202817	0.512255	0.685347		NA	NA		0	0	0	0	0	1	0
ENSMUSG00000002319	Ipo4	MGI:1923001	221.019	299.203	0.738692	-0.436955	0.000718693	0.0135299		11351.5	10381	0.759604	-0.39668	1.29276e-07	1.16336e-06		0.797566	0.957724		0	0	0	0	0	0	1
ENSMUSG00000002320	Tm9sf1	MGI:1921390	64.1875	56.4096	1.13788	0.186352	0.522991	1		436.5	463.5	1.03386	0.0480472	0.61658	0.773142		NA	NA		0	0	0	0	0	1	0
ENSMUSG00000002325	Irf9	MGI:107587	13.4623	9.65708	1.39403	0.479261	0.677639	1		193.5	222.5	0.777778	-0.36257	0.184683	0.33705		NA	NA		0	0	0	0	0	1	0
ENSMUSG00000002329	Mdp1	MGI:1915131	21.823	16.4827	1.32399	0.404891	0.417692	1		197	266.5	1.2965	0.374618	0.0088906	0.0291745		NA	NA		0	0	0	0	0	1	0
ENSMUSG00000002332	Dhrs1	MGI:1196314	41.2565	32.3202	1.27649	0.352184	0.349182	0.984796		443.5	495	0.814815	-0.295456	0.363354	0.546771		NA	NA		0	0	0	0	0	1	0
ENSMUSG00000002342	Tmem161a	MGI:2384577	53.6248	44.4278	1.20701	0.271437	0.363354	0.998811		955	723.5	1.05452	0.0765924	0.439717	0.621178		NA	NA		0	0	0	0	0	1	0
ENSMUSG00000002343	Armc6	MGI:1924063	20.2793	17.8009	1.13923	0.188059	0.871415	1		148.5	215	1.3125	0.392317	0.183657	0.336324		NA	NA		0	0	0	0	0	1	0
ENSMUSG00000002365	Snx9	MGI:1913866	318.738	216.749	1.47054	0.556348	1.21474e-05	0.000376196		678.5	632.5	1.375	0.459432	5.23803e-16	9.98952e-15		0.501565	0.793774		1	0	0	0	0	0	0
ENSMUSG00000002372	Ranbp3	MGI:1919060	106.978	106.55	1.00402	0.00578439	1	1		31	49	0.923588	-0.114679	0.518387	0.691588		NA	NA		0	0	0	0	0	1	0
ENSMUSG00000002393	Nr2f6	MGI:1352453	80.6855	79.8592	1.01035	0.0148514	1	1		307	243.5	1.04748	0.0669255	0.574045	0.738082		NA	NA		0	0	0	0	0	1	0
ENSMUSG00000002395	Use1	MGI:1914273	42.6201	29.2616	1.45652	0.542526	0.124918	0.623214		1229	1162	0.939394	-0.0901978	0.539136	0.707567		NA	NA		0	0	0	0	0	1	0
ENSMUSG00000002396	Ocel1	MGI:1924340	1.90071	6.52883	0.291126	-1.78028	0.179688	0.753111		335	343	0.333333	-1.58496	0.000621043	0.00285354		NA	NA		0	0	0	0	0	1	0
ENSMUSG00000002409	Dyrk1b	MGI:1330302	7.56116	8.35677	0.904795	-0.144337	1	1		175	147	1	0	1	1		NA	NA		0	0	0	0	0	1	0
ENSMUSG00000002413	Braf	MGI:88190	37.7233	48.5624	0.7768	-0.364385	0.283607	0.917133		104.5	110.5	1.03357	0.0476405	0.771059	0.88864		NA	NA		0	0	0	0	0	1	0
ENSMUSG00000002416	Ndufb2	MGI:1915448	22.35	21.9713	1.01724	0.0246551	1	1		75	74	1.203	0.266633	0.00923441	0.0300431		NA	NA		0	0	0	0	0	1	0
ENSMUSG00000002428	Hltf	MGI:1196437	15.0113	18.8816	0.795023	-0.330931	0.607591	1		18	19	0.956044	-0.0648511	0.822167	0.92381		NA	NA		0	0	0	0	0	1	0
ENSMUSG00000002455	Prpf6	MGI:1922946	93.2939	83.4948	1.11736	0.160096	0.497629	1		482.5	416.5	1.17391	0.231326	0.369161	0.552681		NA	NA		0	0	0	0	0	1	0
ENSMUSG00000002458	Rgs19	MGI:1915153	38.8437	43.9179	0.884463	-0.177127	0.660884	1		1453	1345	1.00258	0.0037135	1	1		NA	NA		0	0	0	0	0	1	0
ENSMUSG00000002477	Snrpd1	MGI:98344	54.4789	50.6129	1.07638	0.106194	0.84537	1		35	28	1.2293	0.297836	0.0207499	0.0594358		NA	NA		0	0	0	0	0	1	0
ENSMUSG00000002486	Tchp	MGI:1925082	13.5192	13.6064	0.993591	-0.00927616	1	1		51.5	45	0.959459	-0.0597062	0.868159	0.950647		NA	NA		0	0	0	0	0	1	0
ENSMUSG00000002489	Tiam1	MGI:103306	16.8019	19.0884	0.880217	-0.184069	0.867939	1		122	107.5	1.78205	0.833539	4.16465e-05	0.000252762		0.0647363	0.227984		0	0	0	0	0	0	1
ENSMUSG00000002496	Tsc2	MGI:102548	108.136	83.8775	1.28922	0.366497	0.0966835	0.536579		123	142.5	1.27041	0.345292	0.00221486	0.00885943		NA	NA		0	0	0	0	0	1	0
ENSMUSG00000002504	Slc9a3r2	MGI:1890662	21.0585	28.5241	0.73827	-0.43778	0.322236	0.958994		110.5	103.5	0.808421	-0.306821	0.0298815	0.0801646		NA	NA		0	0	0	0	0	1	0
ENSMUSG00000002524	Puf60	MGI:1915209	122.089	116.157	1.05107	0.0718532	0.745938	1		558	586.5	1.02641	0.037605	0.770571	0.88864		NA	NA		0	0	0	0	0	1	0
ENSMUSG00000002546	Golga2	MGI:2139395	117.463	113.674	1.03333	0.047306	0.895345	1		110	102.5	1.44231	0.528379	0.050487	0.123488		NA	NA		0	0	0	0	0	1	0
ENSMUSG00000002550	Uck1	MGI:98904	40.7254	29.4581	1.38249	0.467265	0.188216	0.770701		415.5	573.5	1.33708	0.419084	0.044088	0.110141		NA	NA		0	0	0	0	0	1	0
ENSMUSG00000002580	1810046J19Rik	MGI:1913678	18.462	12.8274	1.43927	0.525335	0.47313	1		822.5	924	0.733945	-0.446256	0.150518	0.290581		NA	NA		0	0	0	0	0	1	0
ENSMUSG00000002602	Axl	MGI:1347244	1083.62	1154.93	0.938256	-0.0919461	0.139029	0.660721		1088.5	920	1.09349	0.128938	4.67748e-11	6.15295e-10		0.000622434	0.00497389		0	0	0	0	0	0	1
ENSMUSG00000002603	Tgfb1	MGI:98725	72.5781	67.112	1.08145	0.112963	0.672757	1		7785	3158	0.941748	-0.0865877	0.386399	0.569765		NA	NA		0	0	0	0	0	1	0
ENSMUSG00000002608	Ccdc97	MGI:1196455	57.5481	53.1375	1.083	0.115036	0.704379	1		67	62	0.869663	-0.201472	0.170248	0.317249		NA	NA		0	0	0	0	0	1	0
ENSMUSG00000002635	Pdcd2l	MGI:1915329	19.3628	17.4346	1.11059	0.151331	0.867939	1		83	97	0.739212	-0.43594	0.00133376	0.00565515		NA	NA		0	0	0	0	0	1	0
ENSMUSG00000002658	Gtf2f1	MGI:1923848	103.803	97.295	1.06689	0.0934092	0.67225	1		124	91	0.89596	-0.158494	0.102694	0.215706		NA	NA		0	0	0	0	0	1	0
ENSMUSG00000002660	Clpp	MGI:1858213	37.0065	32.6315	1.13407	0.181515	0.720203	1		1479	968.5	1.31997	0.400508	1.89138e-08	1.87005e-07		0.539183	0.817273		0	0	0	0	0	0	1
ENSMUSG00000002688	Prkd1	MGI:99879	16.4676	22.965	0.717072	-0.479809	0.336784	0.973205		135.5	95	0.690698	-0.533874	0.000637129	0.00292304		NA	NA		0	0	0	0	0	1	0
ENSMUSG00000002718	Cse1l	MGI:1339951	123.363	165.503	0.745385	-0.423943	0.0133516	0.143177		159.5	195	1.07273	0.101283	0.21409	0.374812		NA	NA		0	0	0	0	0	1	0
ENSMUSG00000002728	Naa20	MGI:1915127	41.006	53.8585	0.761367	-0.393336	0.218054	0.827747		67	40.5	0.938596	-0.091423	0.84955	0.941469		NA	NA		0	0	0	0	0	1	0
ENSMUSG00000002731	Prkra	MGI:1344375	11.3928	18.8962	0.602912	-0.729981	0.200488	0.793444		301	288	0.632653	-0.660514	0.0566644	0.135863		NA	NA		0	0	0	0	0	1	0
ENSMUSG00000002732	Fkbp7	MGI:1336879	19.6606	11.3945	1.72546	0.786977	0.149613	0.687734		359	375	1.26078	0.334317	0.00820085	0.027158		NA	NA		0	0	0	0	0	1	0
ENSMUSG00000002733	Plekha3	MGI:1932515	62.9291	60.4084	1.04173	0.0589776	0.856984	1		522.5	574	1.0339	0.0480943	0.927315	0.984671		NA	NA		0	0	0	0	0	1	0
ENSMUSG00000002741	Ykt6	MGI:1927550	180.655	152.739	1.18277	0.242169	0.139459	0.662191		140.5	124	1.05766	0.0808748	0.177083	0.326779		NA	NA		0	0	0	0	0	1	0
ENSMUSG00000002748	Baz1b	MGI:1353499	154.383	159.332	0.96894	-0.0455212	0.821173	1		149	80	0.976676	-0.0340475	0.788082	0.900888		NA	NA		0	0	0	0	0	1	0
ENSMUSG00000002763	Pex6	MGI:2385054	31.903	25.5395	1.24916	0.320961	0.511842	1		34.5	30.5	1.19048	0.251539	0.132287	0.263476		NA	NA		0	0	0	0	0	1	0
ENSMUSG00000002768	Mea1	MGI:96957	61.4084	41.8567	1.46711	0.552978	0.0756191	0.469825		618.5	409.5	0.929204	-0.105933	0.543668	0.711161		NA	NA		0	0	0	0	0	1	0
ENSMUSG00000002778	Kdelr1	MGI:1915387	131.237	132.523	0.990295	-0.0140703	0.95094	1		196	221.5	0.959375	-0.0598332	0.777869	0.894153		NA	NA		0	0	0	0	0	1	0
ENSMUSG00000002781	Tmem143	MGI:1917459	11.5817	15.1487	0.764533	-0.387349	0.701108	1		365	420.5	0.945701	-0.0805434	0.733789	0.862951		NA	NA		0	0	0	0	0	1	0
ENSMUSG00000002797	Ggct	MGI:95700	9.52397	7.79522	1.22177	0.288973	0.814529	1		472.5	1080.5	1.01351	0.0193653	1	1		NA	NA		0	0	0	0	0	1	0
ENSMUSG00000002803	Btbd6	MGI:3026623	10.0582	10.2426	0.981989	-0.0262211	1	1		170	149	0.947368	-0.0780025	1	1		NA	NA		0	0	0	0	0	1	0
ENSMUSG00000002808	Epdr1	MGI:2145369	36.2167	34.8447	1.03938	0.055717	1	1		269.5	254	1.15846	0.212212	0.0302037	0.0808625		NA	NA		0	0	0	0	0	1	0
ENSMUSG00000002812	Flii	MGI:1342286	227.162	195.243	1.16348	0.21845	0.131187	0.640685		740	611	1.0803	0.111429	0.0430712	0.108016		NA	NA		0	0	0	0	0	1	0
ENSMUSG00000002814	Top3a	MGI:1197527	17.2421	17.0055	1.01391	0.0199349	1	1		539.5	487.5	1.25	0.321928	0.449963	0.63058		NA	NA		0	0	0	0	0	1	0
ENSMUSG00000002820	Atg4d	MGI:2444308	10.9905	9.23754	1.18977	0.250682	0.823803	1		89	83	1.14444	0.194647	0.54261	0.710184		NA	NA		0	0	0	0	0	1	0
ENSMUSG00000002825	Qtrt1	MGI:1931441	28.2117	25.6638	1.09928	0.136557	0.891923	1		863.5	689.5	1.13488	0.182544	0.391384	0.573782		NA	NA		0	0	0	0	0	1	0
ENSMUSG00000002831	Plin4	MGI:1929709	3.75887	1.68106	2.23602	1.16093	0.6875	1		366.5	256	1	0	1	1		NA	NA		0	0	0	0	0	1	0
ENSMUSG00000002833	Hdgfrp2	MGI:1194492	79.1413	85.7986	0.922408	-0.116523	0.640562	1		151.5	134	0.863158	-0.212304	0.243981	0.411343		NA	NA		0	0	0	0	0	1	0
ENSMUSG00000002835	Chaf1a	MGI:1351331	30.6822	31.7153	0.967426	-0.0477774	1	1		1557	2097.5	1.06763	0.0944156	0.682493	0.822883		NA	NA		0	0	0	0	0	1	0
ENSMUSG00000002847	Pla1a	MGI:1934677	2.08385	3.48627	0.597731	-0.742431	1	1		771	865.5	0.238095	-2.07039	0.00249392	0.0098418		NA	NA		0	0	0	0	0	1	0
ENSMUSG00000002870	Mcm2	MGI:105380	63.9923	87.4168	0.732036	-0.450013	0.0730492	0.461272		42	67	0.951407	-0.071866	0.407978	0.591371		NA	NA		0	0	0	0	0	1	0
ENSMUSG00000002871	Tpra1	MGI:1345190	22.7697	21.5822	1.05502	0.0772727	1	1		284.5	324	1.07317	0.10188	0.681088	0.821969		NA	NA		0	0	0	0	0	1	0
ENSMUSG00000002881	Nab1	MGI:107564	49.2842	73.6665	0.669019	-0.579882	0.0300469	0.258432		81.5	51.5	0.724499	-0.464945	5.73549e-07	4.73165e-06		0.698524	0.900879		0	0	0	0	0	0	1
ENSMUSG00000002885	Cd97	MGI:1347095	95.646	135.245	0.707207	-0.499796	0.0122453	0.13567		317	267	0.890152	-0.167877	0.016709	0.0496964		NA	NA		0	0	0	0	0	1	0
ENSMUSG00000002897	Il17ra	MGI:107399	81.6708	74.1232	1.10183	0.139896	0.575315	1		1315	1550	1.18315	0.242636	0.000176691	0.000940836		0.73883	0.923278		0	0	0	0	0	0	1
ENSMUSG00000002900	Lamb1	MGI:96743	692.522	561.755	1.23278	0.301919	0.000240027	0.00522303		570.5	540.5	2.46517	1.30169	4.94065645841247e-324	2.81617418129511e-321		NA	NA		0	0	0	0	0	1	0
ENSMUSG00000002910	Arrdc2	MGI:1918057	5.36173	4.98021	1.07661	0.106493	1	1		229	130	1.08065	0.111893	0.724854	0.856453		NA	NA		0	0	0	0	0	1	0
ENSMUSG00000002948	Map2k7	MGI:1346871	26.9173	25.5929	1.05175	0.0727914	1	1		100.5	128.5	0.85567	-0.224873	0.332579	0.514648		NA	NA		0	0	0	0	0	1	0
ENSMUSG00000002949	Timm44	MGI:1343262	40.2534	41.7124	0.965021	-0.0513681	0.912157	1		93	102	1.36264	0.446402	0.0288458	0.0779137		NA	NA		0	0	0	0	0	1	0
ENSMUSG00000002957	Ap2a2	MGI:101920	247.367	174.018	1.4215	0.507413	0.000436442	0.0087039		263	309.5	1.5271	0.610798	5.44042e-25	1.54021e-23		0.517963	0.803316		0	0	0	0	0	0	1
ENSMUSG00000002963	Pnkp	MGI:1891698	34.4569	23.8135	1.44695	0.533015	0.237047	0.856276		195	223.5	1.42632	0.512293	0.00835215	0.0275863		NA	NA		0	0	0	0	0	1	0
ENSMUSG00000002968	Med25	MGI:1922863	58.4698	68.8014	0.849835	-0.234745	0.374957	1		674.5	616	0.817949	-0.289918	0.070998	0.161804		NA	NA		0	0	0	0	0	1	0
ENSMUSG00000002980	Bcam	MGI:1929940	5.26714	6.48533	0.812161	-0.300162	1	1		192.5	199.5	1.65432	0.726239	0.0157493	0.047305		NA	NA		0	0	0	0	0	1	0
ENSMUSG00000002981	Clptm1	MGI:1927155	152.851	149.403	1.02308	0.0329185	0.862978	1		53	53.5	1.04514	0.0636947	0.621025	0.776153		NA	NA		0	0	0	0	0	1	0
ENSMUSG00000002983	Relb	MGI:103289	56.8443	46.9088	1.2118	0.277156	0.377584	1		530	560.5	0.957333	-0.0629068	0.579841	0.743332		NA	NA		0	0	0	0	0	1	0
ENSMUSG00000002984	Tomm40	MGI:1858259	133.771	149.805	0.892969	-0.163317	0.373449	1		363	426.5	0.910279	-0.13562	0.131104	0.261405		NA	NA		0	0	0	0	0	1	0
ENSMUSG00000002996	Hbp1	MGI:894659	28.0334	26.5155	1.05724	0.0803096	1	1		954	906	1.13306	0.18023	0.325676	0.507325		NA	NA		0	0	0	0	0	1	0
ENSMUSG00000002997	Prkar2b	MGI:97760	18.9959	12.9384	1.46818	0.554033	0.377086	1		183	163.5	1.8625	0.89724	6.01115e-06	4.25447e-05		0.557609	0.824402		0	0	0	0	0	0	1
ENSMUSG00000003031	Cdkn1b	MGI:104565	12.8381	20.1915	0.635815	-0.653321	0.296206	0.928741		248.5	287.5	1.13115	0.177787	0.712231	0.846285		NA	NA		0	0	0	0	0	1	0
ENSMUSG00000003032	Klf4	MGI:1342287	124.679	65.1955	1.91239	0.935379	1.60314e-05	0.000477222		412	439	1.51038	0.59491	7.71441e-11	9.87704e-10		0.146124	0.389933		1	0	0	0	0	0	0
ENSMUSG00000003033	Ap1m1	MGI:102776	69.9638	70.8834	0.987026	-0.01884	1	1		920	732.5	0.884876	-0.176453	0.221364	0.383787		NA	NA		0	0	0	0	0	1	0
ENSMUSG00000003037	Rab8a	MGI:96960	52.1214	41.3435	1.26069	0.334214	0.299732	0.935914		28.5	24	0.868014	-0.204209	0.0497185	0.122165		NA	NA		0	0	0	0	0	1	0
ENSMUSG00000003039	Fam32a	MGI:1915172	53.7294	80.9166	0.66401	-0.590723	0.0248758	0.2246		279.5	250	0.437298	-1.19331	6.78308e-55	3.88897e-53		0.0256684	0.111564		0	0	0	0	0	0	1
ENSMUSG00000003062	Stard3nl	MGI:1923455	61.2952	42.5447	1.44072	0.526795	0.0950437	0.535642		948.5	1102.5	1.14094	0.190222	0.262774	0.43443		NA	NA		0	0	0	0	0	1	0
ENSMUSG00000003068	Stk11	MGI:1341870	82.8815	83.0365	0.998134	-0.00269475	1	1		293	310.5	1.06102	0.0854568	0.512327	0.685347		NA	NA		0	0	0	0	0	1	0
ENSMUSG00000003072	Atp5d	MGI:1913293	177.808	142.256	1.24992	0.321837	0.0502294	0.365503		113	58	1.21113	0.276353	0.000492455	0.00232361		NA	NA		0	0	0	0	0	1	0
ENSMUSG00000003099	Ppp5c	MGI:102666	68.9345	77.3868	0.890779	-0.166861	0.562521	1		403	384	1.10667	0.146221	0.111645	0.230365		NA	NA		0	0	0	0	0	1	0
ENSMUSG00000003119	Cdk12	MGI:1098802	42.6423	54.8819	0.776982	-0.364047	0.266406	0.894699		310	378.5	1.07229	0.100694	0.703139	0.83942		NA	NA		0	0	0	0	0	1	0
ENSMUSG00000003131	Pafah1b2	MGI:108415	172.277	151.163	1.13968	0.188627	0.265753	0.894699		5879.5	6436.5	1.25236	0.324646	1.11868e-05	7.53169e-05		0.460793	0.760309		0	0	0	0	0	0	1
ENSMUSG00000003135	D1Bwg0212e	MGI:106580	59.7512	58.9208	1.01409	0.0201921	1	1		415.5	443	1.43164	0.517669	9.95996e-06	6.77574e-05		0.105094	0.311704		0	0	0	0	0	0	1
ENSMUSG00000003154	Foxj2	MGI:1926805	31.4936	37.0761	0.84943	-0.235433	0.544612	1		370.5	271.5	1.1306	0.177085	0.314785	0.495096		NA	NA		0	0	0	0	0	1	0
ENSMUSG00000003161	Sri	MGI:98419	83.6155	99.9951	0.836196	-0.258086	0.26876	0.895603		308	305.5	0.742312	-0.429902	3.61329e-19	8.1734e-18		0.445209	0.742154		0	0	0	0	0	0	1
ENSMUSG00000003166	Dgcr2	MGI:892866	75.9362	83.1739	0.912981	-0.131344	0.634334	1		230	211	0.890815	-0.166803	0.0201356	0.0580507		NA	NA		0	0	0	0	0	1	0
ENSMUSG00000003178	Mical3	MGI:2442733	6.91714	11.7721	0.587587	-0.767126	0.359283	0.996483		780	608	0.626866	-0.673772	0.0210864	0.0601827		NA	NA		0	0	0	0	0	1	0
ENSMUSG00000003184	Irf3	MGI:1859179	38.1485	16.5925	2.29915	1.2011	0.0064558	0.0844092		259	134.5	0.878086	-0.187565	0.123529	0.249246		NA	NA		0	0	0	0	0	1	0
ENSMUSG00000003190	Bcl2l12	MGI:1922986	9.36642	11.4784	0.816007	-0.293347	0.823803	1		321.5	292	1.58252	0.662228	0.0119515	0.0375432		NA	NA		0	0	0	0	0	1	0
ENSMUSG00000003199	Mpnd	MGI:1915297	33.2482	20.8224	1.59676	0.675143	0.133674	0.646489		259.5	314.5	1.18727	0.247643	0.0425055	0.106803		NA	NA		0	0	0	0	0	1	0
ENSMUSG00000003200	Sh3gl1	MGI:700010	149.662	132.577	1.12887	0.17488	0.341567	0.978415		220	178.5	0.848387	-0.237205	1.21968e-05	8.1395e-05		0.0244502	0.107847		0	0	0	0	0	0	1
ENSMUSG00000003208	Ccdc94	MGI:1920136	8.66461	14.4695	0.59882	-0.739805	0.404873	1		455	459	0.45	-1.152	0.0614283	0.144325		NA	NA		0	0	0	0	0	1	0
ENSMUSG00000003226	Ranbp2	MGI:894323	236.041	272.145	0.867338	-0.205333	0.120367	0.608815		218.5	180	1.0555	0.0779323	0.384499	0.567461		NA	NA		0	0	0	0	0	1	0
ENSMUSG00000003228	Grk5	MGI:109161	27.432	13.4046	2.04645	1.03312	0.0384773	0.30715		1813	1514.5	1.76154	0.816836	1.95017e-07	1.72265e-06		0.72959	0.915793		0	0	0	0	0	0	1
ENSMUSG00000003233	Dvl3	MGI:108100	42.2748	43.2292	0.977922	-0.0322089	1	1		47.5	67	0.782101	-0.354573	0.0747931	0.167769		NA	NA		0	0	0	0	0	1	0
ENSMUSG00000003234	Abcf3	MGI:1351656	58.6265	46.4799	1.26133	0.334948	0.241432	0.865306		56	72.5	0.911765	-0.133267	0.566831	0.731695		NA	NA		0	0	0	0	0	1	0
ENSMUSG00000003235	Eif2b5	MGI:2446176	94.5756	101.829	0.928767	-0.106611	0.669137	1		65	288.5	0.833333	-0.263034	0.349115	0.532731		NA	NA		0	0	0	0	0	1	0
ENSMUSG00000003269	Cyth2	MGI:1334255	105.418	81.32	1.29634	0.37444	0.0914422	0.525822		317	284.5	0.849758	-0.234877	0.0545515	0.13142		NA	NA		0	0	0	0	0	1	0
ENSMUSG00000003283	Hck	MGI:96052	8.681	23.5311	0.368916	-1.43863	0.013531	0.144617		139.5	152.5	0.872483	-0.196801	0.171273	0.318702		NA	NA		0	0	0	0	0	1	0
ENSMUSG00000003299	Mrpl4	MGI:2137210	42.0425	44.7792	0.938886	-0.0909786	0.830373	1		350.5	287.5	1.09497	0.130888	0.106442	0.222093		NA	NA		0	0	0	0	0	1	0
ENSMUSG00000003308	Keap1	MGI:1858732	36.918	31.714	1.16409	0.219202	0.630456	1		20.5	18.5	0.964912	-0.0515303	0.762194	0.88253		NA	NA		0	0	0	0	0	1	0
ENSMUSG00000003344	Btbd2	MGI:1933831	15.5297	14.2982	1.08613	0.119193	0.855536	1		95	67	0.990654	-0.0135465	1	1		NA	NA		0	0	0	0	0	1	0
ENSMUSG00000003345	Csnk1g2	MGI:1920014	156.947	118.959	1.31933	0.399806	0.0257596	0.2312		223.5	199.5	0.945584	-0.080722	0.363749	0.547274		NA	NA		0	0	0	0	0	1	0
ENSMUSG00000003346	Fam108a	MGI:106388	82.77	91.1008	0.908554	-0.138356	0.595776	1		15	18	0.851114	-0.232576	0.024936	0.0688629		NA	NA		0	0	0	0	0	1	0
ENSMUSG00000003348	Mobkl2a	MGI:3050117	121.109	94.3047	1.28424	0.36091	0.0759535	0.470445		403.5	426	1.05298	0.0744782	0.275803	0.449932		NA	NA		0	0	0	0	0	1	0
ENSMUSG00000003352	Cacnb3	MGI:103307	32.4613	20.8371	1.55786	0.639564	0.168978	0.732237		60.5	46.5	1.11927	0.162553	0.333907	0.516089		NA	NA		0	0	0	0	0	1	0
ENSMUSG00000003355	Fkbp11	MGI:1913370	26.771	24.5165	1.09196	0.126914	0.889884	1		112.5	112.5	0.864348	-0.210316	0.100953	0.212832		NA	NA		0	0	0	0	0	1	0
ENSMUSG00000003360	Ddx23	MGI:1921601	105.722	114.391	0.924217	-0.113697	0.63707	1		88.5	128.5	0.938497	-0.0915766	0.372795	0.556749		NA	NA		0	0	0	0	0	1	0
ENSMUSG00000003363	Pld3	MGI:1333782	101.443	62.0335	1.6353	0.709555	0.00280273	0.0425284		169.5	234	1.25597	0.328805	4.66169e-06	3.35937e-05		0.136317	0.376614		0	0	0	0	0	0	1
ENSMUSG00000003378	Grik5	MGI:95818	8.63903	7.1871	1.20202	0.265459	0.803619	1		422	419	1.1875	0.247928	0.583132	0.745141		NA	NA		0	0	0	0	0	1	0
ENSMUSG00000003380	Rabac1	MGI:1201692	87.8105	62.4403	1.40631	0.491916	0.0408685	0.320242		152.5	113.5	1.03093	0.0439433	0.80116	0.910925		NA	NA		0	0	0	0	0	1	0
ENSMUSG00000003382	Etv3	MGI:1350926	38.9619	39.9332	0.975677	-0.0355249	1	1		232	266.5	1.118	0.16092	0.207743	0.366587		NA	NA		0	0	0	0	0	1	0
ENSMUSG00000003402	Prkcsh	MGI:107877	224.204	224.565	0.99839	-0.00232481	1	1		155	148.5	0.860317	-0.217059	0.000727532	0.00328163		NA	NA		0	0	0	0	0	1	0
ENSMUSG00000003411	Rab3b	MGI:1917158	21.8963	5.1188	4.27762	2.09681	0.00151372	0.0256738		135	123.5	0.943639	-0.0836926	0.489144	0.665519		NA	NA		0	0	0	0	0	1	0
ENSMUSG00000003420	Fcgrt	MGI:103017	22.1013	3.15876	6.99682	2.8067	0.000156522	0.00359513		633.5	655.5	1.94828	0.962198	3.14075e-05	0.000195168		0.0355642	0.144693		0	0	0	0	0	0	1
ENSMUSG00000003421	Nosip	MGI:1913644	32.9179	41.2189	0.798612	-0.324434	0.415985	1		229.5	274	1.04948	0.0696735	0.521139	0.693837		NA	NA		0	0	0	0	0	1	0
ENSMUSG00000003423	Pih1d1	MGI:1916095	27.2008	26.2203	1.03739	0.0529634	1	1		97	123.5	0.819022	-0.288025	0.00953119	0.0308764		NA	NA		0	0	0	0	0	1	0
ENSMUSG00000003429	Rps11	MGI:1351329	392.316	421.808	0.930083	-0.104569	0.309414	0.943546		408.5	382.5	0.913462	-0.130583	5.42494e-07	4.50398e-06		0.827983	0.966483		0	0	0	0	0	0	1
ENSMUSG00000003435	Supt5h	MGI:1202400	246.046	239.325	1.02808	0.0399586	0.785313	1		3529	3305.5	0.937923	-0.0924582	0.37503	0.55835		NA	NA		0	0	0	0	0	1	0
ENSMUSG00000003437	Paf1	MGI:1923988	82.0903	62.979	1.30346	0.382341	0.134685	0.649992		510	530	1.36464	0.448521	0.000108042	0.000605729		0.852549	0.979525		0	0	0	0	0	0	1
ENSMUSG00000003438	Timm50	MGI:1913775	54.1667	60.8188	0.890624	-0.167112	0.576012	1		680	706.5	1.00818	0.011758	0.967813	1		NA	NA		0	0	0	0	0	1	0
ENSMUSG00000003444	Med29	MGI:1914474	24.8751	27.1013	0.917859	-0.123655	0.889884	1		1108	1272	1.09005	0.124391	0.39139	0.573782		NA	NA		0	0	0	0	0	1	0
ENSMUSG00000003458	Ncstn	MGI:1891700	184.08	142.468	1.29208	0.36969	0.0230138	0.212655		555.5	411	1.28289	0.359403	4.31835e-06	3.12926e-05		0.950603	1		0	0	0	0	0	0	1
ENSMUSG00000003464	Pex19	MGI:1334458	50.4834	34.3932	1.46783	0.553686	0.101136	0.552173		480	440.5	1.92565	0.945346	4.17126e-10	4.94476e-09		0.314821	0.619217		0	0	0	0	0	0	1
ENSMUSG00000003500	Impdh1	MGI:96567	68.2367	61.2122	1.11476	0.156728	0.597485	1		848	901.5	1.10103	0.13885	0.241839	0.409098		NA	NA		0	0	0	0	0	1	0
ENSMUSG00000003518	Dusp3	MGI:1919599	59.9088	78.3289	0.764836	-0.386777	0.147592	0.684338		310	278	0.825119	-0.277325	0.024241	0.0675163		NA	NA		0	0	0	0	0	1	0
ENSMUSG00000003527	Dgcr14	MGI:107854	27.5918	29.4518	0.936846	-0.0941156	1	1		841.5	1932	1.23249	0.301579	0.045095	0.112227		NA	NA		0	0	0	0	0	1	0
ENSMUSG00000003528	Slc25a1	MGI:1345283	73.0672	54.0943	1.35074	0.433747	0.10985	0.578175		102.5	77.5	0.991285	-0.0126276	0.920962	0.981011		NA	NA		0	0	0	0	0	1	0
ENSMUSG00000003531	Dgcr6	MGI:1202877	25.514	18.5783	1.37332	0.457669	0.371298	1		1216.5	1178	1.21389	0.279636	0.0569854	0.136275		NA	NA		0	0	0	0	0	1	0
ENSMUSG00000003534	Ddr1	MGI:99216	162.341	189.474	0.856799	-0.222972	0.165112	0.72945		69	72	1.19709	0.259537	2.58262e-07	2.24863e-06		0.00338665	0.0217087		0	0	0	0	0	0	1
ENSMUSG00000003545	Fosb	MGI:95575	18.3047	18.8416	0.971509	-0.0417007	1	1		475	494.5	0.708955	-0.496234	0.0928159	0.198933		NA	NA		0	0	0	0	0	1	0
ENSMUSG00000003546	Klc4	MGI:1922014	11.9278	8.25679	1.44461	0.530677	0.503445	1		130	127.5	0.772414	-0.372554	0.158654	0.302254		NA	NA		0	0	0	0	0	1	0
ENSMUSG00000003549	Ercc1	MGI:95412	55.848	139.761	0.399597	-1.32338	1.73565e-09	1.06414e-07		465	528.5	0.4048	-1.30472	3.3431e-19	7.58103e-18		1	1		1	0	0	0	0	0	0
ENSMUSG00000003559	As3mt	MGI:1929882	4.51847	22.5696	0.200201	-2.32048	0.000912234	0.0165884		119.5	101	0.225303	-2.15006	7.80179e-35	2.9029e-33		1	1		0	0	0	0	0	0	1
ENSMUSG00000003573	Homer3	MGI:1347359	38.0283	36.2632	1.04868	0.068569	0.907561	1		58.5	59	1.11424	0.156054	0.206385	0.365108		NA	NA		0	0	0	0	0	1	0
ENSMUSG00000003575	Crtc1	MGI:2142523	24.6348	22.8842	1.0765	0.106347	0.885433	1		248.5	451	0.914754	-0.128544	0.483337	0.661081		NA	NA		0	0	0	0	0	1	0
ENSMUSG00000003581	Rnf215	MGI:1918923	32.7667	26.6335	1.23028	0.298985	0.518958	1		878	576.5	1.21913	0.285852	0.0141163	0.043038		NA	NA		0	0	0	0	0	1	0
ENSMUSG00000003585	Sec14l2	MGI:1915065	1.85845	4.32518	0.429681	-1.21866	0.6875	1		2350	2517	1.10811	0.148099	0.874629	0.954499		NA	NA		0	0	0	0	0	1	0
ENSMUSG00000003604	Aven	MGI:1921518	20.4884	14.6581	1.39775	0.483111	0.49956	1		936.5	1097.5	1.41791	0.503766	0.0335723	0.0881973		NA	NA		0	0	0	0	0	1	0
ENSMUSG00000003623	Crot	MGI:1921364	23.5132	19.38	1.21327	0.2789	0.542384	1		785.5	821.5	1.1203	0.163886	0.26398	0.435871		NA	NA		0	0	0	0	0	1	0
ENSMUSG00000003644	Rps6ka1	MGI:104558	3.93742	5.94164	0.662681	-0.593613	0.753906	1		592	688.5	0.833333	-0.263034	0.728332	0.859094		NA	NA		0	0	0	0	0	1	0
ENSMUSG00000003660	Snrnp200	MGI:2444401	150.229	210.961	0.712119	-0.489809	0.00155349	0.0262503		362.5	344	0.947183	-0.0782848	0.466071	0.646082		NA	NA		0	0	0	0	0	1	0
ENSMUSG00000003662	Ciao1	MGI:1346998	33.745	30.2922	1.11399	0.155731	0.707981	1		8942.5	11538.5	1.30108	0.379704	0.210766	0.370701		NA	NA		0	0	0	0	0	1	0
ENSMUSG00000003665	Has1	MGI:106590	7.12099	3.21524	2.21476	1.14715	0.34375	0.978415		1486	1443.5	1	0	1	1		NA	NA		0	0	0	0	0	1	0
ENSMUSG00000003680	Taf6l	MGI:2444957	11.8706	10.2766	1.15511	0.208036	0.831812	1		14	62	0.688716	-0.538019	0.00810855	0.0269281		NA	NA		0	0	0	0	0	1	0
ENSMUSG00000003721	Insig2	MGI:1920249	34.157	34.5237	0.98938	-0.0154038	1	1		179.5	168	0.724359	-0.465223	0.00168877	0.00697863		NA	NA		0	0	0	0	0	1	0
ENSMUSG00000003731	Kpna6	MGI:1100836	118.91	131.484	0.904369	-0.145016	0.486692	1		106	98	1.00716	0.0102928	0.945022	0.995473		NA	NA		0	0	0	0	0	1	0
ENSMUSG00000003746	Man1a	MGI:104677	24.7705	17.8379	1.38864	0.473676	0.360378	0.996483		330	313	1.34361	0.426117	0.0198706	0.0574683		NA	NA		0	0	0	0	0	1	0
ENSMUSG00000003752	Itpkc	MGI:2442554	38.3616	38.4102	0.998734	-0.00182807	1	1		90	76	0.870544	-0.200011	0.127913	0.256388		NA	NA		0	0	0	0	0	1	0
ENSMUSG00000003762	Adck4	MGI:1924139	14.3202	17.6766	0.810121	-0.303791	0.596615	1		773	589.5	1.04377	0.0618053	0.774344	0.891133		NA	NA		0	0	0	0	0	1	0
ENSMUSG00000003778	Brd8	MGI:1925906	40.4003	44.5505	0.906842	-0.141076	0.664645	1		248.5	402	1.09312	0.128448	0.534438	0.70292		NA	NA		0	0	0	0	0	1	0
ENSMUSG00000003779	Kif20a	MGI:1201682	86.0478	121.521	0.70809	-0.497995	0.0150318	0.155644		411	356	0.966438	-0.0492512	0.558774	0.72416		NA	NA		0	0	0	0	0	1	0
ENSMUSG00000003808	Farsa	MGI:1913840	70.3539	95.8265	0.73418	-0.445793	0.0520058	0.372899		386.5	416.5	0.837591	-0.255682	0.0553372	0.133101		NA	NA		0	0	0	0	0	1	0
ENSMUSG00000003809	Gcdh	MGI:104541	19.0318	20.3934	0.933234	-0.0996886	1	1		680	729.5	0.785425	-0.348454	0.0800647	0.176938		NA	NA		0	0	0	0	0	1	0
ENSMUSG00000003810	Mast2	MGI:894676	167.4	155.642	1.07554	0.105063	0.577995	1		665.5	837.5	1.06797	0.0948763	0.374371	0.558006		NA	NA		0	0	0	0	0	1	0
ENSMUSG00000003812	Dnase2a	MGI:1329019	10.1467	7.56947	1.34048	0.422748	0.814529	1		1801.5	1853.5	2.125	1.08746	0.107752	0.224058		NA	NA		0	0	0	0	0	1	0
ENSMUSG00000003813	Rad23a	MGI:105126	34.5087	30.0536	1.14824	0.199421	0.620145	1		235	115.5	0.97619	-0.0347654	1	1		NA	NA		0	0	0	0	0	1	0
ENSMUSG00000003814	Calr	MGI:88252	2014.02	1888.91	1.06624	0.0925275	0.04715	0.349714		169	168.5	1.06761	0.0943909	0.00724328	0.0245099		NA	NA		0	0	0	0	0	1	0
ENSMUSG00000003847	Nfat5	MGI:1859333	141.446	177.087	0.798736	-0.324209	0.0495099	0.362009		179	100	0.962264	-0.0554951	0.555771	0.722225		NA	NA		0	0	0	0	0	1	0
ENSMUSG00000003848	Nob1	MGI:1914869	68.5217	63.6014	1.07736	0.107502	0.728854	1		861	795.5	0.962491	-0.0551548	0.485111	0.662611		NA	NA		0	0	0	0	0	1	0
ENSMUSG00000003849	Nqo1	MGI:103187	76.5333	71.7152	1.06718	0.0938093	0.743269	1		628.5	775	0.871069	-0.199141	0.000830677	0.00371928		NA	NA		0	0	0	0	0	1	0
ENSMUSG00000003865	Gys1	MGI:101805	85.9412	64.6502	1.32933	0.410696	0.1033	0.560949		55	26.5	1.35158	0.434649	3.5018e-06	2.58063e-05		0.929581	1		0	0	0	0	0	0	1
ENSMUSG00000003868	Ruvbl2	MGI:1342299	98.4923	107.86	0.913152	-0.131074	0.530722	1		164.5	191.5	1.08967	0.123892	0.210495	0.370366		NA	NA		0	0	0	0	0	1	0
ENSMUSG00000003873	Bax	MGI:99702	204.264	156.849	1.3023	0.381061	0.0153597	0.157663		454.5	556	0.940654	-0.0882632	0.205163	0.363652		NA	NA		0	0	0	0	0	1	0
ENSMUSG00000003923	Tfam	MGI:107810	41.3729	37.3066	1.109	0.149256	0.734342	1		95	126.5	1.11511	0.157183	0.201062	0.358895		NA	NA		0	0	0	0	0	1	0
ENSMUSG00000003929	Zfp81	MGI:1890752	12.462	14.0563	0.886581	-0.173676	0.845019	1		43	41.5	0.916667	-0.125531	0.882996	0.959161		NA	NA		0	0	0	0	0	1	0
ENSMUSG00000003948	Mmd	MGI:1914718	74.9647	196.413	0.381669	-1.38961	1.21122e-13	1.24894e-11		411	414	0.435559	-1.19906	1.61182e-97	1.77028e-95		0.405144	0.707117		1	0	0	0	0	0	0
ENSMUSG00000003955	Fam162a	MGI:1917436	41.0336	47.3592	0.866435	-0.206837	0.594288	1		328	341	0.912409	-0.132248	0.496843	0.67319		NA	NA		0	0	0	0	0	1	0
ENSMUSG00000003970	Rpl8	MGI:1350927	848.384	826.599	1.02635	0.0375291	0.625083	1		4	237.5	1.01441	0.0206428	0.651574	0.79899		NA	NA		0	0	0	0	0	1	0
ENSMUSG00000003992	Ssbp2	MGI:1914220	12.2142	16.8877	0.72326	-0.467414	0.458258	1		55.5	53	0.387097	-1.36923	0.00540157	0.0189972		NA	NA		0	0	0	0	0	1	0
ENSMUSG00000004018	Fancl	MGI:1914280	5.25679	5.4012	0.973263	-0.0390985	1	1		213.5	198	1.04545	0.0641303	1	1		NA	NA		0	0	0	0	0	1	0
ENSMUSG00000004032	Gstm5	MGI:1309466	24.4672	13.5983	1.79929	0.847425	0.143307	0.672757		1456.5	2945.5	1.32258	0.403356	0.074147	0.166829		NA	NA		0	0	0	0	0	1	0
ENSMUSG00000004040	Stat3	MGI:103038	146.422	165.129	0.886716	-0.173456	0.307398	0.943546		7059.5	7131.5	1.03268	0.0463968	0.437471	0.619445		NA	NA		0	0	0	0	0	1	0
ENSMUSG00000004043	Stat5a	MGI:103036	12.4724	10.7105	1.16449	0.219703	1	1		415.5	483	0.958333	-0.0614005	0.866322	0.949433		NA	NA		0	0	0	0	0	1	0
ENSMUSG00000004044	Ptrf	MGI:1277968	180.688	192.682	0.93775	-0.0927245	0.569553	1		709	718	0.960566	-0.058043	0.541848	0.709893		NA	NA		0	0	0	0	0	1	0
ENSMUSG00000004054	Map3k11	MGI:1346880	38.7155	37.8362	1.02324	0.0331448	1	1		1402	1255.5	1.01961	0.0280144	0.950374	0.999032		NA	NA		0	0	0	0	0	1	0
ENSMUSG00000004056	Akt2	MGI:104874	88.1926	108.279	0.814495	-0.296023	0.174582	0.747542		72	44	0.879849	-0.184673	0.0456364	0.11345		NA	NA		0	0	0	0	0	1	0
ENSMUSG00000004069	Dnaja3	MGI:1933786	60.8872	46.0183	1.32311	0.403931	0.17564	0.747542		248	141	1.18317	0.242655	0.225887	0.389334		NA	NA		0	0	0	0	0	1	0
ENSMUSG00000004071	5730403B10Rik	MGI:1913876	38.2054	36.8083	1.03796	0.0537455	1	1		1178.5	1218.5	0.991525	-0.0122783	1	1		NA	NA		0	0	0	0	0	1	0
ENSMUSG00000004085	B230120H23Rik	MGI:2443258	36.6975	80.7135	0.454663	-1.13713	6.29189e-05	0.00158151		138	138.5	0.550998	-0.859882	2.01024e-14	3.41891e-13		0.404935	0.707117		0	0	0	0	0	0	1
ENSMUSG00000004096	Cwc15	MGI:1913320	80.2094	59.7427	1.34258	0.42501	0.107988	0.573029		41.5	30.5	1.52298	0.6069	2.95768e-15	5.40325e-14		0.470795	0.771231		0	0	0	0	0	0	1
ENSMUSG00000004098	Col5a3	MGI:1858212	90.2607	155.215	0.581521	-0.782096	3.9356e-05	0.00105344		130.5	95.5	0.933651	-0.0990445	0.0173293	0.0512238		NA	NA		0	0	0	0	0	1	0
ENSMUSG00000004099	Dnmt1	MGI:94912	116.78	154.663	0.755062	-0.405333	0.0246884	0.223576		673	603	0.853303	-0.22887	0.00038744	0.00187568		NA	NA		0	0	0	0	0	1	0
ENSMUSG00000004100	Ppan	MGI:2178445	82.2585	92.9326	0.885141	-0.17602	0.449786	1		2912.5	3031	0.956178	-0.0646493	0.382767	0.56592		NA	NA		0	0	0	0	0	1	0
ENSMUSG00000004105	Angptl2	MGI:1347002	199.804	192.698	1.03688	0.0522447	0.762194	1		1103	860	0.85984	-0.217859	0.00728959	0.0246209		NA	NA		0	0	0	0	0	1	0
ENSMUSG00000004127	Rg9mtd2	MGI:1920421	24.9798	25.8881	0.964914	-0.0515274	1	1		612.5	609.5	1.05378	0.0755724	0.498459	0.674878		NA	NA		0	0	0	0	0	1	0
ENSMUSG00000004207	Psap	MGI:97783	924.32	873.461	1.05823	0.0816497	0.238193	0.857343		488.5	797.5	0.775014	-0.367706	1.13965e-73	9.19388e-72		2.5598e-10	7.01779e-09		0	0	0	0	1	0	0
ENSMUSG00000004233	Wars2	MGI:1917810	1.69629	2.91515	0.581888	-0.781186	1	1		212.5	253.5	0.722222	-0.469485	0.47313	0.652405		NA	NA		0	0	0	0	0	1	0
ENSMUSG00000004263	Atn1	MGI:104725	142.978	197.264	0.724803	-0.46434	0.00398321	0.0566514		96	388.5	1.05263	0.0740006	1	1		NA	NA		0	0	0	0	0	1	0
ENSMUSG00000004264	Phb2	MGI:102520	190.661	212.626	0.896697	-0.157308	0.296112	0.928741		2210	3118	1.02944	0.041863	0.44879	0.629798		NA	NA		0	0	0	0	0	1	0
ENSMUSG00000004267	Eno2	MGI:95394	7.8432	7.85495	0.998505	-0.00215839	1	1		935	864.5	0.225806	-2.14684	2.32365e-08	2.27523e-07		0.0196293	0.0908557		0	0	0	0	0	0	1
ENSMUSG00000004268	Emg1	MGI:1315195	51.6938	54.7897	0.943495	-0.0839126	0.846802	1		401	425.5	1.06845	0.0955226	0.55548	0.721949		NA	NA		0	0	0	0	0	1	0
ENSMUSG00000004285	Atp6v1f	MGI:1913394	32.1767	20.4658	1.57222	0.6528	0.126347	0.626146		494	417	1.08163	0.113211	0.624173	0.778947		NA	NA		0	0	0	0	0	1	0
ENSMUSG00000004319	Clcn3	MGI:103555	19.4464	25.0214	0.777191	-0.36366	0.451381	1		74.5	77	0.626263	-0.67516	0.0448285	0.111624		NA	NA		0	0	0	0	0	1	0
ENSMUSG00000004356	Utp20	MGI:1917933	129.559	166.605	0.777641	-0.362824	0.0365359	0.296271		642	818.5	1.05431	0.0763034	0.528087	0.699004		NA	NA		0	0	0	0	0	1	0
ENSMUSG00000004364	Cul3	MGI:1347360	144.507	135.488	1.06657	0.092974	0.590758	1		433.5	364.5	1.18421	0.243926	0.312974	0.493168		NA	NA		0	0	0	0	0	1	0
ENSMUSG00000004371	Il11	MGI:107613	81.5006	63.2495	1.28856	0.365756	0.134685	0.649992		406.5	326.5	1.31128	0.390977	7.94137e-07	6.40651e-06		1	1		0	0	0	0	0	0	1
ENSMUSG00000004383	Large	MGI:1342270	63.7746	71.3593	0.893712	-0.162119	0.605742	1		70.5	104	0.618159	-0.69395	2.17478e-09	2.36861e-08		0.0534046	0.202053		0	0	0	0	0	0	1
ENSMUSG00000004393	Ddx56	MGI:1277172	68.7566	81.2715	0.846011	-0.241252	0.369161	1		776.5	823.5	1.15449	0.207261	0.0511259	0.124917		NA	NA		0	0	0	0	0	1	0
ENSMUSG00000004394	Tmed4	MGI:1915070	56.3518	49.0724	1.14834	0.19955	0.558394	1		1074	716	0.927971	-0.107848	0.306423	0.486224		NA	NA		0	0	0	0	0	1	0
ENSMUSG00000004446	Bid	MGI:108093	32.415	41.8945	0.77373	-0.370098	0.295413	0.928741		2516.5	2394	0.932145	-0.101373	0.191899	0.346751		NA	NA		0	0	0	0	0	1	0
ENSMUSG00000004451	Ralb	MGI:1927244	81.1085	99.4223	0.815797	-0.293718	0.204992	0.802803		69	72	0.794627	-0.331651	1.01547e-05	6.8928e-05		0.87405	0.99053		0	0	0	0	0	0	1
ENSMUSG00000004460	Dnajb11	MGI:1915088	181.928	146.344	1.24315	0.314003	0.0531256	0.376302		390.5	278	0.971945	-0.0410535	0.398972	0.582483		NA	NA		0	0	0	0	0	1	0
ENSMUSG00000004462	Tbccd1	MGI:1917823	20.2365	13.8562	1.46047	0.546433	0.391528	1		227.5	223	2.03463	1.02477	2.03466e-10	2.50987e-09		0.347153	0.657415		0	0	0	0	0	0	1
ENSMUSG00000004500	Zfp324	MGI:2444641	24.0118	22.9161	1.04781	0.067377	1	1		2088.5	2534.5	1.00297	0.00427466	1	1		NA	NA		0	0	0	0	0	1	0
ENSMUSG00000004508	Gab2	MGI:1333854	35.4623	24.4878	1.44816	0.534223	0.192526	0.779113		31.5	37	1.79	0.83996	2.60656e-06	1.95246e-05		0.552351	0.82161		0	0	0	0	0	0	1
ENSMUSG00000004530	Coro1c	MGI:1345964	252.785	272.465	0.92777	-0.108162	0.432139	1		783.5	924.5	1.08234	0.114151	0.115868	0.2372		NA	NA		0	0	0	0	0	1	0
ENSMUSG00000004535	Tax1bp1	MGI:1289308	162.853	175.162	0.929727	-0.105122	0.549689	1		186.5	171.5	0.810968	-0.302284	0.00010751	0.000603858		0.273547	0.574365		0	0	0	0	0	0	1
ENSMUSG00000004558	Ndrg2	MGI:1352498	5.44482	3.8912	1.39926	0.484668	1	1		12128.5	9769	2.07547	1.05344	0.00264249	0.0103653		NA	NA		0	0	0	0	0	1	0
ENSMUSG00000004561	Mettl17	MGI:1098577	13.6764	18.4412	0.741626	-0.431237	0.596615	1		277	346.5	0.859008	-0.219257	0.168713	0.31529		NA	NA		0	0	0	0	0	1	0
ENSMUSG00000004562	Arhgef40	MGI:2685515	214.833	195.463	1.0991	0.13632	0.34808	0.984702		769.5	889	0.817446	-0.290805	0.00164763	0.00683651		NA	NA		0	0	0	0	0	1	0
ENSMUSG00000004565	Pnpla6	MGI:1354723	21.8756	28.5163	0.767125	-0.382467	0.401062	1		9727.5	10404.5	0.750988	-0.413138	0.0372331	0.0957993		NA	NA		0	0	0	0	0	1	0
ENSMUSG00000004567	Mcoln1	MGI:1890498	34.7706	25.7089	1.35247	0.435598	0.305677	0.942479		668	746.5	1.03614	0.0512253	1	1		NA	NA		0	0	0	0	0	1	0
ENSMUSG00000004568	Arhgef18	MGI:2142567	57.6375	59.0342	0.97634	-0.0345443	1	1		213.5	202	0.992754	-0.0104924	0.944493	0.99503		NA	NA		0	0	0	0	0	1	0
ENSMUSG00000004591	Pkn2	No associated gene	102.849	106.735	0.963594	-0.0535034	0.836056	1		980.5	822.5	0.961877	-0.0560759	0.642718	0.791653		NA	NA		0	0	0	0	0	1	0
ENSMUSG00000004610	Etfb	MGI:106098	88.9905	82.9417	1.07293	0.101553	0.703139	1		264	233.5	0.865356	-0.208635	0.0764136	0.170398		NA	NA		0	0	0	0	0	1	0
ENSMUSG00000004626	Stxbp2	MGI:107370	12.2616	18.98	0.646029	-0.63033	0.281042	0.91512		508	547	1.83333	0.874469	0.121449	0.245866		NA	NA		0	0	0	0	0	1	0
ENSMUSG00000004631	Sgce	MGI:1329042	25.1624	23.3198	1.07901	0.109714	0.885433	1		107.5	98	0.0168421	-5.89178	4.01144e-65	2.79147e-63		6.4182e-19	3.41471e-17		0	0	0	0	1	0	0
ENSMUSG00000004637	Wwox	MGI:1931237	5.93214	6.26591	0.946733	-0.0789711	1	1		302.5	179	1.04717	0.0664954	0.848195	0.940377		NA	NA		0	0	0	0	0	1	0
ENSMUSG00000004642	Slbp	MGI:108402	22.331	27.1917	0.821244	-0.284117	0.568172	1		406	398.5	1.07828	0.108736	0.45995	0.639943		NA	NA		0	0	0	0	0	1	0
ENSMUSG00000004655	Aqp1	MGI:103201	110.973	74.8056	1.48348	0.568986	0.0100872	0.117348		444	560.5	0.494483	-1.01601	1.49065e-113	1.94125e-111		6.12117e-13	2.01999e-11		0	0	0	0	1	0	0
ENSMUSG00000004665	Cnn2	MGI:105093	980.121	1019.16	0.961693	-0.056352	0.395376	1		1059.5	1083	0.989904	-0.0146396	0.551186	0.71737		NA	NA		0	0	0	0	0	1	0
ENSMUSG00000004667	Polr2e	MGI:1913670	66.0422	77.7322	0.849612	-0.235123	0.359364	0.996483		1040.5	857.5	0.860248	-0.217175	0.0276647	0.0751299		NA	NA		0	0	0	0	0	1	0
ENSMUSG00000004677	Myo9b	MGI:106624	213.289	205.345	1.03868	0.054756	0.73211	1		66	234.5	0.987465	-0.0181982	0.832291	0.930255		NA	NA		0	0	0	0	0	1	0
ENSMUSG00000004768	Rab23	MGI:99833	77.7478	71.9372	1.08077	0.112063	0.683232	1		313.5	323	1.11669	0.159224	0.00490669	0.0175616		NA	NA		0	0	0	0	0	1	0
ENSMUSG00000004771	Rab11a	MGI:1858202	107.46	100.759	1.0665	0.0928906	0.728919	1		149	113	1.63636	0.710493	0.0118499	0.0372624		NA	NA		0	0	0	0	0	1	0
ENSMUSG00000004788	Eif2b2	MGI:2145118	69.9707	61.0253	1.14659	0.197344	0.48472	1		235	198.5	1.75887	0.814645	6.39418e-08	5.95397e-07		0.0386493	0.15547		0	0	0	0	0	0	1
ENSMUSG00000004789	Dlst	MGI:1926170	195.81	215.652	0.907993	-0.139246	0.349253	0.984796		175	150	0.967173	-0.0481545	0.425796	0.607677		NA	NA		0	0	0	0	0	1	0
ENSMUSG00000004791	Pgf	MGI:105095	15.7088	13.0223	1.2063	0.270594	0.711071	1		249	271	0.99639	-0.00521771	1	1		NA	NA		0	0	0	0	0	1	0
ENSMUSG00000004798	Ulk2	MGI:1352758	47.5721	41.2268	1.15391	0.206533	0.525015	1		10011	7613.5	1.36066	0.444302	0.241645	0.408967		NA	NA		0	0	0	0	0	1	0
ENSMUSG00000004815	Dgkq	MGI:102918	23.1797	23.139	1.00176	0.00253775	1	1		640.5	599	1.36649	0.450477	0.0238166	0.0666194		NA	NA		0	0	0	0	0	1	0
ENSMUSG00000004843	Chmp2b	MGI:1916192	78.7426	57.9819	1.35805	0.441541	0.0871332	0.511233		9156	16922	1.11609	0.158449	0.0533627	0.12905		NA	NA		0	0	0	0	0	1	0
ENSMUSG00000004846	Plod3	MGI:1347008	272.44	301.738	0.902904	-0.147355	0.22608	0.842207		2131.5	2158	0.960904	-0.0575358	0.129118	0.258236		NA	NA		0	0	0	0	0	1	0
ENSMUSG00000004849	Ap1s1	MGI:1098244	128.539	121.629	1.05681	0.0797208	0.704979	1		326	325	1.28256	0.359024	4.53177e-08	4.28543e-07		0.156809	0.409126		0	0	0	0	0	0	1
ENSMUSG00000004864	Mapk13	MGI:1346864	43.1546	44.644	0.966639	-0.0489513	0.915187	1		88	132	1.00492	0.00708362	0.954397	1		NA	NA		0	0	0	0	0	1	0
ENSMUSG00000004865	Srpk1	MGI:106908	117.364	160.904	0.729406	-0.455206	0.00978393	0.114259		900.5	805	0.612539	-0.707126	6.31498e-18	1.33878e-16		0.221708	0.509128		0	0	0	0	0	0	1
ENSMUSG00000004880	Lbr	MGI:2138281	42.3691	57.8177	0.732806	-0.448497	0.133211	0.646489		331	430.5	0.838264	-0.254523	0.0640571	0.14908		NA	NA		0	0	0	0	0	1	0
ENSMUSG00000004885	Crabp2	MGI:88491	13.7969	33.4816	0.412074	-1.27902	0.00794273	0.0977915		56	30.5	0.247104	-2.01681	7.5369e-43	3.41823e-41		0.129603	0.36601		0	0	0	0	0	0	1
ENSMUSG00000004891	Nes	MGI:101784	306.035	222.086	1.378	0.46258	0.000295696	0.00625443		1610	2616	0.708788	-0.496575	1.29794e-35	4.86915e-34		4.61188e-13	1.58046e-11		0	0	0	0	1	0	0
ENSMUSG00000004895	Prcc	MGI:2137738	41.73	37.1584	1.12303	0.167396	0.652964	1		787	695.5	1.18182	0.241008	0.665466	0.810472		NA	NA		0	0	0	0	0	1	0
ENSMUSG00000004896	Rrnad1	MGI:2387197	16.095	15.5422	1.03556	0.0504139	1	1		52	45	0.864865	-0.209453	0.735879	0.864468		NA	NA		0	0	0	0	0	1	0
ENSMUSG00000004897	Hdgf	MGI:1194494	359.185	404.799	0.887315	-0.172481	0.103454	0.561111		972	1006.5	1.08155	0.1131	0.10385	0.217681		NA	NA		0	0	0	0	0	1	0
ENSMUSG00000004929	Thop1	MGI:1354165	64.5451	76.4559	0.844214	-0.244319	0.399787	1		322.5	252	0.942421	-0.0855569	0.403979	0.588004		NA	NA		0	0	0	0	0	1	0
ENSMUSG00000004931	Apba3	MGI:1888527	49.7399	43.4198	1.14556	0.196053	0.53406	1		564.5	648.5	1.18465	0.244464	0.0117613	0.0370863		NA	NA		0	0	0	0	0	1	0
ENSMUSG00000004934	Pias4	MGI:2136940	35.9062	27.685	1.29695	0.375128	0.381733	1		123.5	155.5	0.967532	-0.047618	0.935389	0.988983		NA	NA		0	0	0	0	0	1	0
ENSMUSG00000004936	Map2k1	MGI:1346866	153.602	158.553	0.968769	-0.0457747	0.821173	1		64	47.5	0.784362	-0.350409	4.02887e-06	2.93817e-05		0.0912965	0.288384		0	0	0	0	0	0	1
ENSMUSG00000004937	Sgta	MGI:1098703	103.475	100.548	1.02911	0.0413928	0.944205	1		358.5	338.5	1.1893	0.250113	0.0160898	0.0481668		NA	NA		0	0	0	0	0	1	0
ENSMUSG00000004945	5730437N04Rik	MGI:1917794	31.3041	28.7356	1.08938	0.123513	0.897422	1		255.5	308.5	1.24502	0.316172	0.00351791	0.0132338		NA	NA		0	0	0	0	0	1	0
ENSMUSG00000004947	Dtx2	MGI:1921448	20.6085	16.862	1.22219	0.289464	0.627103	1		1253	1134.5	0.677885	-0.560888	0.0153242	0.0462416		NA	NA		0	0	0	0	0	1	0
ENSMUSG00000004951	Hspb1	MGI:96240	265.623	191.959	1.38375	0.468584	0.000631463	0.0120883		36.5	37	0.942927	-0.0847827	0.250284	0.419333		NA	NA		0	0	0	0	0	1	0
ENSMUSG00000004952	Rasa4	MGI:1858600	91.3739	42.3387	2.15816	1.1098	2.58964e-05	0.000716415		1550	1455	1.5	0.584963	2.53915e-17	5.17828e-16		0.0655138	0.229814		1	0	0	0	0	0	0
ENSMUSG00000004980	Hnrnpa2b1	MGI:104819	603.427	585.052	1.03141	0.0446146	0.621876	1		514.5	801	1.05117	0.0719954	0.0816899	0.179702		NA	NA		0	0	0	0	0	1	0
ENSMUSG00000004994	Ccdc130	MGI:1914986	17.0581	13.2708	1.28539	0.362207	0.584665	1		274.5	280	0.822222	-0.2824	0.439705	0.621178		NA	NA		0	0	0	0	0	1	0
ENSMUSG00000004996	Mri1	MGI:1915123	28.0702	27.5755	1.01794	0.0256536	1	1		1603.5	1656.5	0.958333	-0.0614005	0.866322	0.949433		NA	NA		0	0	0	0	0	1	0
ENSMUSG00000005034	Prkacb	MGI:97594	97.5246	76.6071	1.27305	0.348287	0.130335	0.637208		392	413	1.40468	0.490238	1.42585e-05	9.36457e-05		0.605967	0.848925		0	0	0	0	0	0	1
ENSMUSG00000005043	Sgsh	MGI:1350341	18.3579	17.9846	1.02076	0.0296387	1	1		210	235.5	1.02018	0.0288228	0.850627	0.941555		NA	NA		0	0	0	0	0	1	0
ENSMUSG00000005045	Chd5	MGI:3036258	18.048	8.5374	2.11399	1.07997	0.122078	0.613365		296.5	182.5	2.45	1.29278	0.0166738	0.0496242		NA	NA		0	0	0	0	0	1	0
ENSMUSG00000005054	Cstb	MGI:109514	86.653	91.5627	0.94638	-0.0795093	0.765057	1		427	379	0.824028	-0.279234	5.78977e-11	7.48645e-10		0.400053	0.70304		0	0	0	0	0	0	1
ENSMUSG00000005057	Sh2b2	MGI:1345171	5.22574	5.35933	0.975073	-0.0364178	1	1		295	320.5	0.851351	-0.232173	0.630456	0.782931		NA	NA		0	0	0	0	0	1	0
ENSMUSG00000005069	Pex5	MGI:1098808	127.596	126.346	1.00989	0.0142021	0.949986	1		1769	1676.5	0.847485	-0.23874	0.000703327	0.0031883		NA	NA		0	0	0	0	0	1	0
ENSMUSG00000005078	Jkamp	MGI:1915057	17.5753	18.0992	0.971055	-0.0423748	1	1		493.5	476	1.08746	0.120967	0.46002	0.639943		NA	NA		0	0	0	0	0	1	0
ENSMUSG00000005087	Cd44	MGI:88338	1163.17	1126.48	1.03257	0.0462437	0.451786	1		3068.5	3400	1.24153	0.312118	2.55528e-57	1.54265e-55		2.99252e-05	0.000350834		0	0	0	0	1	0	0
ENSMUSG00000005102	Eif2ak4	MGI:1353427	37.9294	49.1207	0.772167	-0.373014	0.283607	0.917133		471	474.5	0.799423	-0.322969	0.0056981	0.0198866		NA	NA		0	0	0	0	0	1	0
ENSMUSG00000005103	Wdr1	MGI:1337100	765.111	809.992	0.944591	-0.0822387	0.267556	0.894699		307	287	0.865579	-0.208262	0.00375375	0.0139956		NA	NA		0	0	0	0	0	1	0
ENSMUSG00000005124	Wisp1	MGI:1197008	515.235	612.641	0.841007	-0.24981	0.00385605	0.055189		49.5	58	0.934932	-0.0970667	1.89177e-06	1.45041e-05		0.0863822	0.276361		0	0	0	0	0	0	1
ENSMUSG00000005125	Ndrg1	MGI:1341799	43.5531	35.1726	1.23827	0.308324	0.368188	1		72	66	0.894843	-0.160294	0.0380828	0.0975177		NA	NA		0	0	0	0	0	1	0
ENSMUSG00000005142	Man2b1	MGI:107286	62.6306	47.267	1.32504	0.406036	0.152338	0.692192		58	54	1.05693	0.0798808	0.58972	0.750298		NA	NA		0	0	0	0	0	1	0
ENSMUSG00000005148	Klf5	MGI:1338056	11.4928	11.1411	1.03157	0.0448405	1	1		199.5	173.5	0.666667	-0.584963	0.310505	0.490735		NA	NA		0	0	0	0	0	1	0
ENSMUSG00000005161	Prdx2	MGI:109486	261.81	219.77	1.19129	0.252524	0.0617198	0.41199		40	40	1.1921	0.253502	0.000216801	0.00112421		NA	NA		0	0	0	0	0	1	0
ENSMUSG00000005198	Polr2a	MGI:98086	176.632	223.385	0.790708	-0.338783	0.0243278	0.221415		92	69	1.13062	0.177115	0.193714	0.349067		NA	NA		0	0	0	0	0	1	0
ENSMUSG00000005204	Senp3	MGI:2158736	123.584	130.741	0.945259	-0.0812188	0.707193	1		87	291.5	0.928702	-0.106712	0.242018	0.409245		NA	NA		0	0	0	0	0	1	0
ENSMUSG00000005225	Plekha8	MGI:2681164	13.6187	15.5518	0.875695	-0.191499	0.855536	1		1347.5	1478.5	1.09694	0.133483	0.530722	0.701067		NA	NA		0	0	0	0	0	1	0
ENSMUSG00000005233	Spc25	MGI:1913692	22.0527	17.7282	1.24393	0.314908	0.635828	1		277.5	316	1.68994	0.756976	1.77465e-08	1.76999e-07		0.396152	0.70043		0	0	0	0	0	0	1
ENSMUSG00000005262	Ufd1l	MGI:109353	53.3525	46.9169	1.13717	0.185447	0.617299	1		61	47	1.01882	0.0269	0.832535	0.930328		NA	NA		0	0	0	0	0	1	0
ENSMUSG00000005299	Letm1	MGI:1932557	64.7683	85.8934	0.754054	-0.40726	0.1033	0.560949		1380	1363.5	0.79215	-0.336155	0.000249393	0.00127436		NA	NA		0	0	0	0	0	1	0
ENSMUSG00000005312	Ubqln1	MGI:1860276	216.303	203.061	1.06521	0.0911387	0.557767	1		38	48	0.978301	-0.0316497	0.634627	0.786041		NA	NA		0	0	0	0	0	1	0
ENSMUSG00000005354	Txn2	MGI:1929468	129.477	120.154	1.07759	0.107804	0.612258	1		591.5	393	1.21341	0.279068	2.92165e-05	0.00018309		0.379563	0.688779		0	0	0	0	0	0	1
ENSMUSG00000005357	Slc1a6	MGI:1096331	11.1573	104.083	0.107196	-3.22167	3.82168e-20	6.7996e-18		147	151.5	0.28145	-1.82905	2.15876e-23	5.70413e-22		0.00300268	0.0195284		1	0	0	0	0	0	0
ENSMUSG00000005362	Crbn	MGI:1913277	16.0421	18.7687	0.854725	-0.226468	0.735879	1		778	841.5	0.970588	-0.0430687	0.751294	0.875357		NA	NA		0	0	0	0	0	1	0
ENSMUSG00000005370	Msh6	MGI:1343961	27.1528	28.8516	0.941118	-0.0875525	0.893853	1		294	256.5	1.31858	0.39899	0.0303992	0.0812888		NA	NA		0	0	0	0	0	1	0
ENSMUSG00000005371	Fbxo11	MGI:2147134	91.7215	83.9864	1.0921	0.127105	0.597872	1		1140.5	1108	1.18388	0.243522	0.0928324	0.198933		NA	NA		0	0	0	0	0	1	0
ENSMUSG00000005374	Tbl2	MGI:1351652	33.0556	31.0699	1.06391	0.0893779	0.900653	1		997.5	607.5	1.16667	0.222392	0.18301	0.335611		NA	NA		0	0	0	0	0	1	0
ENSMUSG00000005378	Wbscr22	MGI:1913388	32.9432	36.8085	0.894989	-0.160059	0.720203	1		83.5	95.5	0.918819	-0.122147	0.357109	0.540765		NA	NA		0	0	0	0	0	1	0
ENSMUSG00000005397	Nid1	MGI:97342	445.324	727.462	0.61216	-0.708018	1.61526e-16	2.15542e-14		565	494	1.3149	0.394954	4.96032e-73	3.93203e-71		6.48578e-36	1.15577e-33		0	0	0	1	0	0	0
ENSMUSG00000005410	Mcm5	MGI:103197	55.4674	91.7436	0.604591	-0.725968	0.00285742	0.0429987		1066.5	1183.5	1.06928	0.0966426	0.244282	0.411699		NA	NA		0	0	0	0	0	1	0
ENSMUSG00000005413	Hmox1	MGI:96163	822.974	1018.02	0.808411	-0.30684	6.0277e-06	0.000201086		542.5	253.5	0.541071	-0.886111	4.94065645841247e-324	2.81617418129511e-321		2.96853e-16	1.29022e-14		0	1	0	0	0	0	0
ENSMUSG00000005417	Mprip	MGI:1349438	603.551	627.363	0.962045	-0.0558244	0.530651	1		246	264	0.98772	-0.0178258	0.702696	0.839221		NA	NA		0	0	0	0	0	1	0
ENSMUSG00000005442	Cic	MGI:1918972	133.046	99.9728	1.33082	0.412318	0.0358213	0.291367		1342	933	1.00308	0.00443225	1	1		NA	NA		0	0	0	0	0	1	0
ENSMUSG00000005447	Pafah1b3	MGI:108414	19.1477	19.1173	1.00159	0.00229368	1	1		25	76.5	0.666667	-0.584963	0.00364561	0.013665		NA	NA		0	0	0	0	0	1	0
ENSMUSG00000005469	Prkaca	MGI:97592	76.7248	81.1409	0.945576	-0.080735	0.811457	1		703.5	586.5	1.33333	0.415037	0.663624	0.809202		NA	NA		0	0	0	0	0	1	0
ENSMUSG00000005470	Asf1b	MGI:1914179	16.8744	22.0583	0.764992	-0.386483	0.522397	1		672.5	678.5	0.809524	-0.304855	0.627103	0.780432		NA	NA		0	0	0	0	0	1	0
ENSMUSG00000005481	Ddx39	MGI:1915528	182.5	214.649	0.850227	-0.23408	0.120101	0.608145		177	155	1.11863	0.161737	0.021419	0.0609476		NA	NA		0	0	0	0	0	1	0
ENSMUSG00000005483	Dnajb1	MGI:1931874	78.014	88.109	0.885426	-0.175557	0.484957	1		123	124	0.768873	-0.379182	0.00032932	0.00162979		NA	NA		0	0	0	0	0	1	0
ENSMUSG00000005501	Usp40	MGI:2443184	26.311	14.7147	1.78807	0.838406	0.117275	0.601914		206	196	1.83607	0.876618	0.00967322	0.031281		NA	NA		0	0	0	0	0	1	0
ENSMUSG00000005505	Kbtbd4	MGI:1914386	12.0207	13.0966	0.917847	-0.123674	1	1		517.5	487.5	0.714286	-0.485427	0.541256	0.709227		NA	NA		0	0	0	0	0	1	0
ENSMUSG00000005514	Por	MGI:97744	201.794	208.304	0.968746	-0.0458094	0.804997	1		1964	1101.5	0.615443	-0.700302	2.0493e-54	1.15317e-52		1.30496e-05	0.000168683		0	0	0	0	1	0	0
ENSMUSG00000005533	Igf1r	MGI:96433	79.7488	105.519	0.755776	-0.403969	0.0665004	0.429484		79	54.5	1.13156	0.178313	0.019405	0.0563257		NA	NA		0	0	0	0	0	1	0
ENSMUSG00000005534	Insr	MGI:96575	37.0655	18.3879	2.01575	1.01132	0.0144538	0.151975		135	135.5	1.15556	0.208587	0.54261	0.710184		NA	NA		0	0	0	0	0	1	0
ENSMUSG00000005566	Trim28	MGI:109274	318.181	354.625	0.897232	-0.156447	0.165181	0.72945		47	26	0.965723	-0.050319	0.444705	0.625475		NA	NA		0	0	0	0	0	1	0
ENSMUSG00000005575	Ube2m	MGI:108278	130.779	122.547	1.06717	0.093796	0.660588	1		38	40.5	1.11169	0.152758	0.207889	0.366774		NA	NA		0	0	0	0	0	1	0
ENSMUSG00000005609	Ctr9	MGI:109345	68.9915	68.7978	1.00282	0.00405552	1	1		44.5	47	1.27976	0.355875	0.00347344	0.0130897		NA	NA		0	0	0	0	0	1	0
ENSMUSG00000005610	Eif4g2	MGI:109207	1378.24	1443.35	0.954889	-0.0665957	0.228206	0.843832		748.5	770	0.87047	-0.200133	0.0171762	0.0508537		NA	NA		0	0	0	0	0	1	0
ENSMUSG00000005611	Mrvi1	MGI:1338023	7.78542	17.6089	0.442129	-1.17746	0.0755187	0.469825		145	160.5	0.794212	-0.332404	0.0637464	0.14866		NA	NA		0	0	0	0	0	1	0
ENSMUSG00000005615	Pcyt1a	MGI:88557	60.558	64.0388	0.945646	-0.0806286	0.858119	1		7527.5	9420.5	1.34737	0.430144	0.156066	0.29801		NA	NA		0	0	0	0	0	1	0
ENSMUSG00000005621	Zfp592	MGI:2443541	66.2708	66.4036	0.998	-0.00288876	1	1		93.5	121	1.05908	0.0828173	0.472068	0.651729		NA	NA		0	0	0	0	0	1	0
ENSMUSG00000005656	Snx6	MGI:1919433	77.9145	89.1742	0.873734	-0.194733	0.439129	1		123.5	178	0.828201	-0.271947	0.0286055	0.077425		NA	NA		0	0	0	0	0	1	0
ENSMUSG00000005667	Mthfd2	MGI:1338850	210.135	174.475	1.20438	0.268295	0.0739477	0.465005		162	138	1.10445	0.14333	0.0166366	0.0495457		NA	NA		0	0	0	0	0	1	0
ENSMUSG00000005682	Pan2	MGI:1918984	16.5768	15.6778	1.05735	0.0804477	1	1		163	164	0.986486	-0.0196288	1	1		NA	NA		0	0	0	0	0	1	0
ENSMUSG00000005683	Cs	MGI:88529	286.235	346.585	0.82587	-0.276013	0.0170206	0.170281		773.5	683	1.06529	0.0912491	0.0863707	0.188003		NA	NA		0	0	0	0	0	1	0
ENSMUSG00000005686	Ampd3	MGI:1096344	25.6089	59.8444	0.427924	-1.22457	0.000316999	0.00664308		202.5	185	0.642322	-0.638631	3.09513e-15	5.64304e-14		0.109942	0.321834		0	0	0	0	0	0	1
ENSMUSG00000005687	Bcas2	MGI:1915433	50.3477	43.3596	1.16117	0.215577	0.53406	1		82	46	0.980357	-0.0286207	0.865194	0.949339		NA	NA		0	0	0	0	0	1	0
ENSMUSG00000005698	Ctcf	MGI:109447	52.7407	64.1177	0.822561	-0.281806	0.35528	0.996177		44.5	53.5	0.807692	-0.308122	0.560065	0.725117		NA	NA		0	0	0	0	0	1	0
ENSMUSG00000005732	Ranbp1	MGI:96269	158.554	207.048	0.765784	-0.38499	0.0139107	0.147632		398.5	450	1.06557	0.0916305	0.716905	0.850287		NA	NA		0	0	0	0	0	1	0
ENSMUSG00000005774	Rfx5	MGI:1858421	10.0898	8.373	1.20504	0.26908	0.814529	1		42	82.5	0.952381	-0.0703893	1	1		NA	NA		0	0	0	0	0	1	0
ENSMUSG00000005779	Psmb4	MGI:1098257	175.662	166.707	1.05372	0.0754869	0.665833	1		36	23	0.968005	-0.0469138	0.362508	0.545948		NA	NA		0	0	0	0	0	1	0
ENSMUSG00000005802	Slc30a4	MGI:1345282	88.6544	84.6925	1.04678	0.0659572	0.820171	1		139.5	132	0.949153	-0.0752881	0.480891	0.659317		NA	NA		0	0	0	0	0	1	0
ENSMUSG00000005803	Sqrdl	MGI:1929899	15.9331	11.8461	1.345	0.427611	0.571588	1		376.5	282	0.89172	-0.165338	0.236464	0.403444		NA	NA		0	0	0	0	0	1	0
ENSMUSG00000005804	Pldn	MGI:1927580	22.7602	17.7685	1.28094	0.357198	0.532709	1		1188.5	1291	1.62466	0.700136	2.2056e-07	1.93329e-06		0.5054	0.795205		0	0	0	0	0	0	1
ENSMUSG00000005813	Metap1	MGI:1922874	78.8466	74.8199	1.05382	0.0756266	0.809073	1		2934	2627.5	1.12665	0.172038	0.0977618	0.207405		NA	NA		0	0	0	0	0	1	0
ENSMUSG00000005823	Gpr108	MGI:1925558	38.7684	35.6872	1.08634	0.119474	0.817554	1		162	146.5	0.920437	-0.119609	0.3138	0.493888		NA	NA		0	0	0	0	0	1	0
ENSMUSG00000005846	Rsl1d1	MGI:1913659	185.744	206.313	0.900302	-0.15152	0.337242	0.973205		61	27	1.05517	0.0774816	0.121084	0.245617		NA	NA		0	0	0	0	0	1	0
ENSMUSG00000005871	Apc	MGI:88039	88.0719	97.2299	0.905811	-0.142718	0.556535	1		1392	1100.5	1.03676	0.0520885	0.585201	0.746679		NA	NA		0	0	0	0	0	1	0
ENSMUSG00000005873	Reep5	MGI:1270152	213.393	219.523	0.972077	-0.040858	0.773124	1		158	213.5	0.9025	-0.148001	4.06455e-05	0.000247181		0.486912	0.780987		0	0	0	0	0	0	1
ENSMUSG00000005881	Ergic3	MGI:1913616	114.83	80.8132	1.42093	0.50684	0.0181888	0.17785		134	83	0.992624	-0.010681	0.922306	0.981868		NA	NA		0	0	0	0	0	1	0
ENSMUSG00000005882	Uqcc	MGI:1929472	27.9745	25.2912	1.1061	0.145477	0.783846	1		622.5	483	1.06969	0.0971879	0.435664	0.617365		NA	NA		0	0	0	0	0	1	0
ENSMUSG00000005886	Ncoa2	MGI:1276533	14.9377	20.534	0.727465	-0.459051	0.405032	1		4101.5	4157.5	0.853448	-0.228624	0.500766	0.676294		NA	NA		0	0	0	0	0	1	0
ENSMUSG00000005893	Nr2c2	MGI:1352466	15.1959	19.9593	0.761346	-0.393376	0.49956	1		218	311.5	1.09091	0.125531	0.670534	0.814242		NA	NA		0	0	0	0	0	1	0
ENSMUSG00000005897	Nr2c1	MGI:1352465	17.4301	16.933	1.02936	0.0417504	1	1		107	31	1.07407	0.103093	0.776965	0.893279		NA	NA		0	0	0	0	0	1	0
ENSMUSG00000005899	Smpd4	MGI:1924876	38.8661	38.388	1.01246	0.0178595	1	1		1237	1173.5	1.14986	0.201453	0.196042	0.352141		NA	NA		0	0	0	0	0	1	0
ENSMUSG00000005907	Pex1	MGI:1918632	8.7546	9.623	0.909759	-0.136444	1	1		58	66.5	1	0	1	1		NA	NA		0	0	0	0	0	1	0
ENSMUSG00000005936	Kctd20	MGI:1914239	70.0325	65.4404	1.07017	0.097844	0.730789	1		124	84	1.33333	0.415037	0.0826258	0.181367		NA	NA		0	0	0	0	0	1	0
ENSMUSG00000005958	Ephb3	MGI:104770	8.86961	6.42399	1.3807	0.465401	0.607239	1		62	51.5	1	0	1	1		NA	NA		0	0	0	0	0	1	0
ENSMUSG00000005968	Tuft1	MGI:109572	10.9014	75.4719	0.144444	-2.79142	7.3733e-13	6.89745e-11		1311.5	1026.5	0.298456	-1.74441	5.29862e-27	1.59413e-25		0.0401595	0.159928		1	0	0	0	0	0	0
ENSMUSG00000005973	Rcn1	MGI:104559	255.575	299.705	0.852756	-0.229796	0.0681154	0.437444		1829	2071	0.911397	-0.133849	0.0144704	0.0439562		NA	NA		0	0	0	0	0	1	0
[truncated: 8,532 more rows]

## Sheet: Classification
Genes with cis-regulatory differences					Genes with trans-regulatory differences
[truncated: 283 more rows]
