# Supplementary material for: The Genetic Architecture of the Genome-Wide Transcriptional Response to ER Stress in the Mouse
Source: PLoS Genet. 2015 Feb 4;11(2):e1004924. doi: 10.1371/journal.pgen.1004924 (PMC4412289; doi:10.1371/journal.pgen.1004924)
Supplement: S8 Table — (XLSX) [file pgen.1004924.s011.xlsx]

## Sheet: Control
Supp Table 7: B6x129_F1. This table shows the expression data and tests used to classify genes into regulatory categories for the B6x129 F1 cross under control conditions. See Materials and Methods
			Parental expression difference							F1 allelic expression difference							Fisher's exact test for P vs F1 ratio			Regulatory classification
Ensemble	ID	Symbol	mean B6 count	mean 129 count	B6/129	log(P ratio)	binomial P	FDR		mean B6 count	mean 129 count	B6/129	log(F1)	binomial P	FDR		Fisher's P	FDR		cis	trans	cis+trans	cisxtrans	compensatory	conserved	ambiguous
ENSMUSG00000000058	MGI:107571	Cav2	37.4482	30.3682	1.23314	0.302337	0.463818	1		110.5	67.5	1.63704	0.711087	0.00161918	0.010131		NA	NA		0	0	0	0	0	1	0
ENSMUSG00000000168	MGI:2385311	Dlat	93.2233	77.4501	1.20366	0.267424	0.249886	0.831432		1200.5	908.5	1.32141	0.402077	2.22521e-10	4.46557e-09		0.574442	0.809329		0	0	0	0	0	0	1
ENSMUSG00000000171	MGI:1914175	Sdhd	95.3503	95.9721	0.993521	-0.00937766	1	1		782.5	703	1.11309	0.154566	0.0403912	0.141078		NA	NA		0	0	0	0	0	1	0
ENSMUSG00000000275	MGI:102749	Trim25	29.8033	33.696	0.884477	-0.177104	0.707981	1		222.5	305	0.729508	-0.455004	0.000413235	0.00312423		NA	NA		0	0	0	0	0	1	0
ENSMUSG00000000276	MGI:1889276	Dgke	21.2417	20.3788	1.04234	0.0598252	1	1		199	162.5	1.22462	0.292329	0.0656845	0.200478		NA	NA		0	0	0	0	0	1	0
ENSMUSG00000000278	MGI:1921867	Scpep1	393.9	184.932	2.12998	1.09084	2.32142e-18	4.01164e-16		4849.5	3424.5	1.41612	0.501943	1.69117e-55	1.9179e-53		6.39284e-06	5.02734e-05		0	0	1	0	0	0	0
ENSMUSG00000000282	MGI:109150	Mnt	27.875	30.873	0.902894	-0.147371	0.794844	1		58	46.5	1.24731	0.318822	0.329137	0.591599		NA	NA		0	0	0	0	0	1	0
ENSMUSG00000000346	MGI:1344344	Dazap2	77.0312	95.1271	0.809771	-0.304414	0.194747	0.765364		175.5	170.5	1.02933	0.0416993	0.830015	0.956035		NA	NA		0	0	0	0	0	1	0
ENSMUSG00000000378	MGI:2384924	Ccm2	103.927	99.4127	1.04541	0.0640634	0.778988	1		1349.5	1088	1.24035	0.310746	1.21752e-07	1.72593e-06		0.270918	0.515932		0	0	0	0	0	0	1
ENSMUSG00000000489	MGI:97528	Pdgfb	8.09605	22.9325	0.353038	-1.5021	0.0106738	0.123755		122	48	2.54167	1.34577	1.28334e-08	2.10735e-07		2.17278e-06	1.92331e-05		0	0	0	0	1	0	0
ENSMUSG00000000530	MGI:1338946	Acvrl1	19.1471	3.90819	4.89924	2.29256	0.00259948	0.0393063		176	13	13.5385	3.75899	1.13677e-37	7.93335e-36		0.0958948	0.246439		0	0	0	0	0	0	1
ENSMUSG00000000531	MGI:1860303	Grasp	26.4977	29.1939	0.907645	-0.139799	0.787706	1		100.5	100	1.005	0.0071955	1	1		NA	NA		0	0	0	0	0	1	0
ENSMUSG00000000538	MGI:2443306	Tom1l2	82.426	81.5504	1.01074	0.0154079	1	1		269.5	260	1.03654	0.0517736	0.695884	0.88827		NA	NA		0	0	0	0	0	1	0
ENSMUSG00000000605	MGI:104571	Clcn4-2	64.728	47.8316	1.35325	0.436427	0.131924	0.627462		218	219	0.995434	-0.00660273	1	1		NA	NA		0	0	0	0	0	1	0
ENSMUSG00000000628	MGI:1315197	Hk2	110.401	119.674	0.922516	-0.116354	0.552979	1		167	171	0.976608	-0.0341482	0.870409	0.978233		NA	NA		0	0	0	0	0	1	0
ENSMUSG00000000693	MGI:1337004	Loxl3	306.685	169.3	1.81149	0.857174	2.56614e-10	1.66295e-08		588	420.5	1.39834	0.48371	1.62868e-07	2.26454e-06		0.0231009	0.0746097		1	0	0	0	0	0	0
ENSMUSG00000000751	MGI:1915525	Rpa1	138.249	179.35	0.770835	-0.375505	0.0245108	0.215375		69	76	0.907895	-0.139403	0.618445	0.832779		NA	NA		0	0	0	0	0	1	0
ENSMUSG00000000753	MGI:108080	Serpinf1	705.835	1033.19	0.683162	-0.549701	4.49442e-15	4.66007e-13		653	688	0.949128	-0.0753256	0.353172	0.613234		7.94741e-06	6.02994e-05		0	1	0	0	0	0	0
ENSMUSG00000000759	MGI:2183752	Tubgcp3	49.0106	40.7606	1.2024	0.265919	0.460792	1		139.5	116	1.20259	0.26614	0.150435	0.36284		NA	NA		0	0	0	0	0	1	0
ENSMUSG00000000776	MGI:1914315	Polr3d	68.3451	61.9735	1.10281	0.141185	0.66117	1		747	648	1.15278	0.205114	0.00867066	0.0423497		NA	NA		0	0	0	0	0	1	0
ENSMUSG00000000915	MGI:1352504	Hip1r	37.7378	62.586	0.602975	-0.72983	0.0165059	0.169239		59	78.5	0.751592	-0.411978	0.105454	0.286232		NA	NA		0	0	0	0	0	1	0
ENSMUSG00000000938	MGI:96171	Hoxa10	10.2778	4.24418	2.42163	1.27598	0.179565	0.743579		14	12	1.16667	0.222392	0.845019	0.963725		NA	NA		0	0	0	0	0	1	0
ENSMUSG00000000957	MGI:101900	Mmp14	559.216	572.674	0.9765	-0.0343088	0.69923	1		7493.5	6417	1.16776	0.223741	7.01594e-20	2.52087e-18		0.00393997	0.0155916		0	0	0	0	0	0	1
ENSMUSG00000000958	MGI:1337120	Slc7a7	4.05967	3.69546	1.09856	0.13561	1	1		20	20	1	0	1	1		NA	NA		0	0	0	0	0	1	0
ENSMUSG00000000959	MGI:1916339	Oxa1l	40.9223	47.4154	0.86306	-0.212468	0.594288	1		446	477.5	0.934031	-0.098457	0.30781	0.57021		NA	NA		0	0	0	0	0	1	0
ENSMUSG00000001034	MGI:1346347	Mapk7	46.0137	50.7099	0.907391	-0.140204	0.684859	1		32.5	33	0.984848	-0.0220263	1	1		NA	NA		0	0	0	0	0	1	0
ENSMUSG00000001036	MGI:1333766	Epn2	59.2381	51.6418	1.1471	0.197985	0.56922	1		29.5	32.5	0.907692	-0.139725	0.801306	0.941314		NA	NA		0	0	0	0	0	1	0
ENSMUSG00000001039	MGI:1351471	B9d1	6.62807	12.0213	0.55136	-0.858933	0.359283	0.956701		44	97	0.453608	-1.14048	9.47934e-06	0.000103616		0.609325	0.813378		0	0	0	0	0	0	1
ENSMUSG00000001052	MGI:2139764	Sec24b	152.185	145.971	1.04257	0.0601447	0.772147	1		1025.5	1068	0.960206	-0.0585842	0.37027	0.627609		NA	NA		0	0	0	0	0	1	0
ENSMUSG00000001098	MGI:2141207	Kctd10	326.903	446.021	0.732932	-0.448249	2.11855e-05	0.00064607		870	854.5	1.01814	0.0259349	0.736067	0.90615		0.000192868	0.00107199		0	0	0	0	0	0	1
ENSMUSG00000001175	MGI:88251	Calm1	458.566	530.875	0.863794	-0.211241	0.0239889	0.213372		206	249	0.827309	-0.273501	0.0488349	0.162888		NA	NA		0	0	0	0	0	1	0
ENSMUSG00000001211	MGI:1336186	Agpat3	82.4453	94.6691	0.870879	-0.199456	0.367114	0.967988		46.5	37	1.25676	0.329705	0.326134	0.589401		NA	NA		0	0	0	0	0	1	0
ENSMUSG00000001248	MGI:105490	Gramd1a	73.506	95.7138	0.767977	-0.380865	0.106987	0.550715		1047	1185	0.883544	-0.178626	0.00372402	0.0206807		NA	NA		0	0	0	0	0	1	0
ENSMUSG00000001280	MGI:98372	Sp1	41.8385	30.7485	1.36067	0.444319	0.241645	0.825648		33	30.5	1.08197	0.113657	0.900653	0.993259		NA	NA		0	0	0	0	0	1	0
ENSMUSG00000001285	MGI:1929864	Myg1	25.5872	25.7074	0.995326	-0.00675902	1	1		118.5	133	0.890977	-0.166539	0.412882	0.670402		NA	NA		0	0	0	0	0	1	0
ENSMUSG00000001333	MGI:1916078	Sync	6.58641	13.6038	0.484161	-1.04644	0.189247	0.756363		33	42.5	0.776471	-0.364997	0.301872	0.563177		NA	NA		0	0	0	0	0	1	0
ENSMUSG00000001379	MGI:108404	Apbb3	16.2153	14.4859	1.11938	0.162698	0.855536	1		28.5	37.5	0.76	-0.395929	0.328432	0.59121		NA	NA		0	0	0	0	0	1	0
ENSMUSG00000001380	MGI:108087	Hars	118.599	150.216	0.789527	-0.34094	0.0671804	0.414056		474	403.5	1.17472	0.232318	0.0198264	0.0826392		NA	NA		0	0	0	0	0	1	0
ENSMUSG00000001383	MGI:1913742	Zmat2	40.854	46.2036	0.884217	-0.177527	0.668285	1		95	88	1.07955	0.110424	0.657499	0.865771		NA	NA		0	0	0	0	0	1	0
ENSMUSG00000001424	MGI:1929266	Snd1	272.104	296.194	0.91867	-0.122381	0.334521	0.938157		253	246	1.02846	0.0404791	0.788272	0.933629		NA	NA		0	0	0	0	0	1	0
ENSMUSG00000001435	MGI:88451	Col18a1	77.7123	105.693	0.735267	-0.44366	0.0462447	0.335644		32	30	1.06667	0.0931094	0.899076	0.993259		NA	NA		0	0	0	0	0	1	0
ENSMUSG00000001467	MGI:106040	Cyp51	158.986	134.822	1.17922	0.237836	0.179696	0.743579		469	435.5	1.07692	0.106915	0.287452	0.546731		NA	NA		0	0	0	0	0	1	0
ENSMUSG00000001473	MGI:1915201	Tubb6	787.263	1039.43	0.757395	-0.400882	4.03142e-09	2.15147e-07		6598	7079	0.932053	-0.101517	4.04735e-05	0.000403512		3.82336e-05	0.000243675		0	0	1	0	0	0	0
ENSMUSG00000001504	MGI:1197526	Irx2	26.3553	20.8596	1.26346	0.337382	0.560065	1		19	22	0.863636	-0.211504	0.755229	0.913575		NA	NA		0	0	0	0	0	1	0
ENSMUSG00000001517	MGI:1347487	Foxm1	81.7453	74.8723	1.0918	0.126703	0.632185	1		86	144	0.597222	-0.74366	0.000158887	0.00133473		NA	NA		0	0	0	0	0	1	0
ENSMUSG00000001518	MGI:1915450	Itfg2	18.5355	15.3289	1.20919	0.274039	0.607591	1		29	30	0.966667	-0.0489096	1	1		NA	NA		0	0	0	0	0	1	0
ENSMUSG00000001521	MGI:1329045	Tulp3	81.551	98.4313	0.828507	-0.271414	0.263499	0.852261		126	109.5	1.15068	0.202493	0.328867	0.591406		NA	NA		0	0	0	0	0	1	0
ENSMUSG00000001524	MGI:1338799	Gtf2h4	20.0409	14.8574	1.34889	0.431768	0.49956	1		121	93.5	1.29412	0.371969	0.0759535	0.224642		NA	NA		0	0	0	0	0	1	0
ENSMUSG00000001525	MGI:107812	Tubb5	2163.82	1883.21	1.14901	0.200388	1.06728e-05	0.00033975		6989	7406	0.943694	-0.0836085	0.000525343	0.00387494		3.43251e-08	4.0018e-07		0	1	0	0	0	0	0
ENSMUSG00000001542	MGI:2183438	Ell2	54.8547	65.8754	0.832704	-0.264125	0.363363	0.961112		212	185	1.14595	0.196539	0.191861	0.423513		NA	NA		0	0	0	0	0	1	0
ENSMUSG00000001630	MGI:1922250	Stk38l	47.6334	59.9799	0.794156	-0.332505	0.289798	0.891831		290	283	1.02473	0.0352508	0.802108	0.941718		NA	NA		0	0	0	0	0	1	0
ENSMUSG00000001674	MGI:1914192	Ddx18	65.8785	63.3094	1.04058	0.0573875	0.860311	1		172	126	1.36508	0.448985	0.00902679	0.0439118		NA	NA		0	0	0	0	0	1	0
ENSMUSG00000001687	MGI:1344373	Ubl3	41.1768	38.1706	1.07876	0.109368	0.822144	1		99.5	76	1.30921	0.388697	0.0826803	0.238132		NA	NA		0	0	0	0	0	1	0
ENSMUSG00000001700	MGI:1914815	Gramd3	10.2778	18.7348	0.548596	-0.866184	0.136046	0.638694		56	75	0.746667	-0.421464	0.115454	0.305382		NA	NA		0	0	0	0	0	1	0
ENSMUSG00000001707	MGI:1913393	Eef1e1	42.1705	38.3914	1.09844	0.13545	0.737554	1		160.5	171.5	0.93586	-0.0956353	0.583761	0.80765		NA	NA		0	0	0	0	0	1	0
ENSMUSG00000001761	MGI:108075	Smo	111.235	123.822	0.898347	-0.154656	0.433812	1		163	171	0.953216	-0.0691244	0.701764	0.88859		NA	NA		0	0	0	0	0	1	0
ENSMUSG00000001768	MGI:1921280	Rin2	18.107	24.0008	0.754434	-0.406533	0.440799	1		7	17	0.411765	-1.28011	0.0639147	0.196565		NA	NA		0	0	0	0	0	1	0
ENSMUSG00000001847	MGI:97845	Rac1	352.706	376.056	0.937907	-0.0924828	0.415196	1		988	1029	0.960155	-0.05866	0.373121	0.629794		NA	NA		0	0	0	0	0	1	0
ENSMUSG00000001870	MGI:109151	Ltbp1	509.179	893.425	0.569918	-0.811173	7.53346e-25	2.73389e-22		5304	11172.5	0.474737	-1.0748	4.94065645841247e-324	5.97819431467908e-321		0.00181138	0.00787126		1	0	0	0	0	0	0
ENSMUSG00000001909	MGI:1289155	Trmt1	83.0152	68.9195	1.20452	0.268462	0.291654	0.892423		357.5	310	1.15323	0.205675	0.0689101	0.208049		NA	NA		0	0	0	0	0	1	0
ENSMUSG00000001910	MGI:1914080	Nacc1	183.903	187.718	0.97968	-0.0296171	0.87642	1		763	749	1.01869	0.0267173	0.738148	0.906203		NA	NA		0	0	0	0	0	1	0
ENSMUSG00000001918	MGI:105305	Slc1a5	81.6211	9.14979	8.92055	3.15713	7.08891e-16	8.2986e-14		405.5	67	6.05224	2.59747	3.25757e-60	4.37841e-58		0.317727	0.558359		1	0	0	0	0	0	0
ENSMUSG00000002017	MGI:1919972	Fam98a	67.1347	66.8314	1.00454	0.00653172	1	1		144	132	1.09091	0.125531	0.507966	0.75393		NA	NA		0	0	0	0	0	1	0
ENSMUSG00000002028	MGI:96995	Mll1	148.741	147.205	1.01044	0.0149779	0.953663	1		580.5	696.5	0.833453	-0.262827	0.00128715	0.00829678		NA	NA		0	0	0	0	0	1	0
ENSMUSG00000002031	MGI:1923818	Ift46	44.8954	48.3263	0.929006	-0.10624	0.835846	1		343	355	0.966197	-0.0496104	0.67718	0.876296		NA	NA		0	0	0	0	0	1	0
ENSMUSG00000002043	MGI:1914341	Trappc6a	14.1258	16.1152	0.876549	-0.190093	0.855536	1		83	97.5	0.851282	-0.232291	0.298039	0.558669		NA	NA		0	0	0	0	0	1	0
ENSMUSG00000002068	MGI:88316	Ccne1	62.6032	69.2897	0.903499	-0.146405	0.663585	1		388	449	0.864143	-0.210659	0.0380249	0.135154		NA	NA		0	0	0	0	0	1	0
ENSMUSG00000002083	MGI:2181667	Bbc3	13.3849	11.1332	1.20225	0.265738	0.83882	1		21	14.5	1.44828	0.534336	0.405032	0.661802		NA	NA		0	0	0	0	0	1	0
ENSMUSG00000002210	MGI:1919247	1500002O20Rik	27.2672	21.7447	1.25397	0.326499	0.568172	1		287.5	207	1.38889	0.473931	0.000314538	0.00249227		NA	NA		0	0	0	0	0	1	0
ENSMUSG00000002297	MGI:1351328	Dbf4	48.2189	30.8059	1.56525	0.646391	0.0711634	0.429704		238.5	225	1.06	0.0840643	0.546216	0.778659		NA	NA		0	0	0	0	0	1	0
ENSMUSG00000002342	MGI:2384577	Tmem161a	55.1272	58.6883	0.939322	-0.0903088	0.778876	1		222	274.5	0.808743	-0.306246	0.019582	0.0820591		NA	NA		0	0	0	0	0	1	0
ENSMUSG00000002343	MGI:1924063	Armc6	19.3957	29.5995	0.655272	-0.609835	0.152408	0.676146		17.5	37.5	0.466667	-1.09954	0.0104548	0.0499218		NA	NA		0	0	0	0	0	1	0
ENSMUSG00000002346	MGI:1920345	Slc25a42	6.40249	10.2405	0.625213	-0.677581	0.454498	1		15	20	0.75	-0.415037	0.49956	0.74605		NA	NA		0	0	0	0	0	1	0
ENSMUSG00000002365	MGI:1913866	Snx9	332.418	178.719	1.86	0.895306	1.25108e-11	9.45866e-10		122.5	91.5	1.3388	0.420938	0.0405087	0.141216		0.0533393	0.155228		0	0	0	0	0	0	1
ENSMUSG00000002379	MGI:1917125	Ndufa11	68.6276	101.565	0.675699	-0.565547	0.0141623	0.151218		65	50	1.3	0.378512	0.191496	0.423227		NA	NA		0	0	0	0	0	1	0
ENSMUSG00000002393	MGI:1352453	Nr2f6	95.8192	121.13	0.791042	-0.338174	0.103046	0.536519		385.5	339	1.13717	0.185446	0.0874928	0.247645		NA	NA		0	0	0	0	0	1	0
ENSMUSG00000002395	MGI:1914273	Use1	40.5406	34.5225	1.17433	0.231832	0.566573	1		195	164	1.18902	0.249778	0.113218	0.301223		NA	NA		0	0	0	0	0	1	0
ENSMUSG00000002396	MGI:1924340	Ocel1	2.16774	12.3045	0.176174	-2.50493	0.0129395	0.141865		35	107.5	0.325581	-1.61891	7.38134e-10	1.40245e-08		0.522046	0.77136		0	0	0	0	0	0	1
ENSMUSG00000002458	MGI:1915153	Rgs19	41.7008	41.6956	1.00012	0.000180315	1	1		61.5	83	0.740964	-0.432525	0.096394	0.26538		NA	NA		0	0	0	0	0	1	0
ENSMUSG00000002486	MGI:1925082	Tchp	11.1799	15.6197	0.715755	-0.482462	0.442068	1		19	35	0.542857	-0.881356	0.0402236	0.140627		NA	NA		0	0	0	0	0	1	0
ENSMUSG00000002496	MGI:102548	Tsc2	135.939	96.4487	1.40944	0.495127	0.0102987	0.120951		710	540	1.31481	0.39486	1.6925e-06	2.11796e-05		0.614123	0.813378		0	0	0	0	0	0	1
ENSMUSG00000002504	MGI:1890662	Slc9a3r2	31.4137	36.7574	0.854621	-0.226643	0.544612	1		395.5	325.5	1.21505	0.28102	0.0101823	0.0486906		NA	NA		0	0	0	0	0	1	0
ENSMUSG00000002658	MGI:1923848	Gtf2f1	106.743	121.592	0.877874	-0.187914	0.354916	0.956701		150	140.5	1.06762	0.0943924	0.639168	0.853085		NA	NA		0	0	0	0	0	1	0
ENSMUSG00000002660	MGI:1858213	Clpp	41.8112	51.3312	0.814537	-0.295947	0.406924	1		121.5	109.5	1.10959	0.150025	0.470258	0.722868		NA	NA		0	0	0	0	0	1	0
ENSMUSG00000002688	MGI:99879	Prkd1	12.7545	16.2296	0.785876	-0.347626	0.711071	1		63	49	1.28571	0.36257	0.219131	0.460734		NA	NA		0	0	0	0	0	1	0
ENSMUSG00000002718	MGI:1339951	Cse1l	111.635	86.8029	1.28607	0.362973	0.0886303	0.491052		231.5	198	1.16919	0.225512	0.111413	0.297511		NA	NA		0	0	0	0	0	1	0
ENSMUSG00000002741	MGI:1927550	Ykt6	205.477	238.986	0.859785	-0.217953	0.117223	0.584604		482	495.5	0.972755	-0.0398519	0.677655	0.876296		NA	NA		0	0	0	0	0	1	0
ENSMUSG00000002763	MGI:2385054	Pex6	35.2886	48.3448	0.729935	-0.45416	0.18746	0.754737		169	136.5	1.2381	0.308122	0.0761977	0.22518		NA	NA		0	0	0	0	0	1	0
ENSMUSG00000002768	MGI:96957	Mea1	64.9588	58.7956	1.10482	0.143818	0.653598	1		714.5	571.5	1.25022	0.322181	7.43283e-05	0.000688105		0.509462	0.763395		0	0	0	0	0	0	1
ENSMUSG00000002778	MGI:1915387	Kdelr1	142.384	145.24	0.980337	-0.0286496	0.90605	1		799	864	0.924769	-0.112836	0.116528	0.307594		NA	NA		0	0	0	0	0	1	0
ENSMUSG00000002781	MGI:1917459	Tmem143	12.4732	15.1723	0.822105	-0.282605	0.701108	1		72.5	64	1.13281	0.179909	0.494442	0.743378		NA	NA		0	0	0	0	0	1	0
ENSMUSG00000002797	MGI:95700	Ggct	8.30326	8.2119	1.01113	0.0159626	1	1		44.5	41	1.08537	0.118181	0.746534	0.908966		NA	NA		0	0	0	0	0	1	0
ENSMUSG00000002812	MGI:1342286	Flii	276.475	273.184	1.01205	0.0172767	0.931987	1		183.5	169.5	1.0826	0.114495	0.489656	0.740092		NA	NA		0	0	0	0	0	1	0
ENSMUSG00000002814	MGI:1197527	Top3a	15.2212	13.9845	1.08843	0.122252	1	1		24	39.5	0.607595	-0.718818	0.0599412	0.187523		NA	NA		0	0	0	0	0	1	0
ENSMUSG00000002835	MGI:1351331	Chaf1a	36.8363	31.7277	1.16101	0.215382	0.630456	1		24	26	0.923077	-0.115477	0.887725	0.986542		NA	NA		0	0	0	0	0	1	0
ENSMUSG00000002845	MGI:1915096	Tmem39a	45.0422	43.0214	1.04697	0.0662232	0.915187	1		428	498.5	0.858576	-0.219983	0.0214488	0.087754		NA	NA		0	0	0	0	0	1	0
ENSMUSG00000002846	MGI:1922139	4930455C21Rik	18.6223	27.7757	0.670455	-0.576787	0.24296	0.825648		393	627.5	0.626295	-0.675086	1.90492e-13	4.83423e-12		0.878374	0.992404		0	0	0	0	0	0	1
ENSMUSG00000002870	MGI:105380	Mcm2	77.1068	77.0571	1.00064	0.000929423	1	1		81.5	92.5	0.881081	-0.182653	0.449786	0.70387		NA	NA		0	0	0	0	0	1	0
ENSMUSG00000002871	MGI:1345190	Tpra1	28.7218	42.0366	0.683257	-0.549499	0.153913	0.67703		88	96	0.916667	-0.125531	0.605943	0.823891		NA	NA		0	0	0	0	0	1	0
ENSMUSG00000002885	MGI:1347095	Cd97	119.012	90.1426	1.32027	0.400828	0.0525092	0.361586		2298.5	1521	1.51118	0.595673	1.73921e-36	1.16881e-34		0.384262	0.63999		0	0	0	0	0	0	1
ENSMUSG00000002900	MGI:96743	Lamb1	807.569	797.451	1.01269	0.0181892	0.802898	1		2219	2176.5	1.01953	0.0278996	0.53633	0.774818		NA	NA		0	0	0	0	0	1	0
ENSMUSG00000002910	MGI:1918057	Arrdc2	4.68564	5.51512	0.849599	-0.235146	1	1		61	33	1.84848	0.886343	0.00507844	0.0269439		NA	NA		0	0	0	0	0	1	0
ENSMUSG00000002948	MGI:1346871	Map2k7	35.736	35.6874	1.00136	0.00196136	1	1		69	45	1.53333	0.616671	0.0307763	0.116258		NA	NA		0	0	0	0	0	1	0
ENSMUSG00000002949	MGI:1343262	Timm44	34.847	32.7712	1.06334	0.0886064	0.903597	1		80	53.5	1.49533	0.580461	0.0304148	0.115214		NA	NA		0	0	0	0	0	1	0
ENSMUSG00000002963	MGI:1891698	Pnkp	32.0168	36.8575	0.868664	-0.203129	0.630456	1		72	77	0.935065	-0.0968615	0.743269	0.908117		NA	NA		0	0	0	0	0	1	0
ENSMUSG00000002981	MGI:1927155	Clptm1	177.366	192.651	0.920657	-0.119265	0.435542	1		356.5	354.5	1.00564	0.00811645	0.970109	1		NA	NA		0	0	0	0	0	1	0
ENSMUSG00000002983	MGI:103289	Relb	22.1113	21.917	1.00887	0.0127369	1	1		210.5	230.5	0.913232	-0.130947	0.366151	0.624662		NA	NA		0	0	0	0	0	1	0
ENSMUSG00000002984	MGI:1858259	Tomm40	146.192	162.036	0.902223	-0.148445	0.39275	0.992433		141.5	181.5	0.779614	-0.359167	0.0301028	0.114631		NA	NA		0	0	0	0	0	1	0
ENSMUSG00000002997	MGI:97760	Prkar2b	20.6014	29.9503	0.687852	-0.539829	0.262438	0.851866		132.5	184.5	0.718157	-0.477628	0.00416525	0.0227304		NA	NA		0	0	0	0	0	1	0
ENSMUSG00000003031	MGI:104565	Cdkn1b	9.72537	12.7304	0.763946	-0.388457	0.677639	1		61	65	0.938462	-0.0916305	0.789396	0.933941		NA	NA		0	0	0	0	0	1	0
ENSMUSG00000003032	MGI:1342287	Klf4	81.5273	61.0955	1.33442	0.416216	0.0940833	0.505989		203.5	223.5	0.910515	-0.135246	0.358425	0.616749		NA	NA		0	0	0	0	0	1	0
ENSMUSG00000003033	MGI:102776	Ap1m1	81.0911	77.7886	1.04245	0.0599849	0.87404	1		155	161	0.962733	-0.0547925	0.778554	0.927569		NA	NA		0	0	0	0	0	1	0
ENSMUSG00000003037	MGI:96960	Rab8a	49.6536	48.8493	1.01647	0.0235617	1	1		263.5	235.5	1.1189	0.162076	0.227213	0.471843		NA	NA		0	0	0	0	0	1	0
ENSMUSG00000003038	MGI:96136	Hmgn2	53.3049	35.3168	1.50933	0.593911	0.069346	0.421187		278	246	1.13008	0.176427	0.175602	0.399787		NA	NA		0	0	0	0	0	1	0
ENSMUSG00000003039	MGI:1915172	Fam32a	58.188	94.2939	0.617092	-0.696441	0.00437094	0.0598571		997.5	1530.5	0.651748	-0.617614	2.45479e-26	1.20384e-24		0.797876	0.93663		0	0	0	0	0	0	1
ENSMUSG00000003062	MGI:1923455	Stard3nl	45.4012	40.8159	1.11234	0.153597	0.746534	1		291.5	320	0.910937	-0.134576	0.27508	0.532977		NA	NA		0	0	0	0	0	1	0
ENSMUSG00000003099	MGI:102666	Ppp5c	80.0875	89.956	0.890297	-0.167642	0.490139	1		693	607.5	1.14074	0.189971	0.0198323	0.0826392		NA	NA		0	0	0	0	0	1	0
ENSMUSG00000003119	MGI:1098802	Cdk12	43.3118	38.266	1.13186	0.178698	0.656992	1		80.5	52.5	1.53333	0.616671	0.0193368	0.0815022		NA	NA		0	0	0	0	0	1	0
ENSMUSG00000003131	MGI:108415	Pafah1b2	145.341	112.842	1.288	0.365136	0.0533989	0.363574		754	574	1.31359	0.393514	8.69313e-07	1.11475e-05		0.890859	0.997002		0	0	0	0	0	0	1
ENSMUSG00000003184	MGI:1859179	Irf3	34.8064	29.0268	1.19912	0.261971	0.532309	1		62.5	55	1.13636	0.184425	0.519491	0.760557		NA	NA		0	0	0	0	0	1	0
ENSMUSG00000003228	MGI:109161	Grk5	26.5808	21.8541	1.21628	0.282481	0.568172	1		144	82	1.7561	0.812373	4.47596e-05	0.000439007		0.261	0.509216		0	0	0	0	0	0	1
ENSMUSG00000003269	MGI:1334255	Cyth2	95.3318	93.2222	1.02263	0.0322846	0.941886	1		828.5	704	1.17685	0.234926	0.00153187	0.00965133		NA	NA		0	0	0	0	0	1	0
ENSMUSG00000003355	MGI:1913370	Fkbp11	16.8547	17.8403	0.944752	-0.0819929	1	1		214	225	0.951111	-0.0723142	0.633217	0.847637		NA	NA		0	0	0	0	0	1	0
ENSMUSG00000003382	MGI:1350926	Etv3	32.9364	29.1804	1.12872	0.174684	0.703537	1		214	194	1.10309	0.141554	0.346901	0.608166		NA	NA		0	0	0	0	0	1	0
ENSMUSG00000003420	MGI:103017	Fcgrt	25.4432	18.6943	1.36102	0.444683	0.451381	1		48	38.5	1.24675	0.318176	0.391191	0.647438		NA	NA		0	0	0	0	0	1	0
ENSMUSG00000003437	MGI:1923988	Paf1	80.1153	108.717	0.736914	-0.440433	0.0413956	0.307208		197	246.5	0.799189	-0.323392	0.0199457	0.0829127		NA	NA		0	0	0	0	0	1	0
ENSMUSG00000003458	MGI:1891700	Ncstn	195.111	134.686	1.44864	0.534697	0.00113087	0.0200192		1417	895.5	1.58236	0.662074	1.82251e-27	9.18594e-26		0.469276	0.730665		0	0	0	0	0	0	1
ENSMUSG00000003464	MGI:1334458	Pex19	66.0042	89.0975	0.740809	-0.432826	0.076876	0.454055		184.5	223.5	0.825503	-0.276654	0.0601149	0.187743		NA	NA		0	0	0	0	0	1	0
ENSMUSG00000003500	MGI:96567	Impdh1	69.3359	79.5555	0.871541	-0.198359	0.412743	1		26	46	0.565217	-0.823122	0.0244609	0.0975479		NA	NA		0	0	0	0	0	1	0
ENSMUSG00000003534	MGI:99216	Ddr1	188.635	280.445	0.672627	-0.572121	3.07296e-05	0.00087311		1262	1106	1.14105	0.190361	0.00144126	0.00914397		3.03261e-07	2.95834e-06		0	1	0	0	0	0	0
ENSMUSG00000003545	MGI:95575	Fosb	12.5793	23.7632	0.529359	-0.917682	0.0988717	0.522279		98	136	0.720588	-0.472753	0.0153938	0.068044		NA	NA		0	0	0	0	0	1	0
ENSMUSG00000003546	MGI:1922014	Klc4	16.0267	17.1633	0.933778	-0.0988486	1	1		31	38.5	0.805195	-0.31259	0.402963	0.660435		NA	NA		0	0	0	0	0	1	0
ENSMUSG00000003549	MGI:95412	Ercc1	63.3062	143.849	0.440087	-1.18414	1.78887e-08	8.43092e-07		589	1454.5	0.40495	-1.30418	3.70986e-84	6.41099e-82		0.629919	0.82044		1	0	0	0	0	0	0
ENSMUSG00000003573	MGI:1347359	Homer3	53.6221	72.1629	0.74307	-0.428431	0.129576	0.618726		278.5	308	0.904221	-0.145253	0.247788	0.499015		NA	NA		0	0	0	0	0	1	0
ENSMUSG00000003575	MGI:2142523	Crtc1	32.542	30.5492	1.06523	0.0911674	0.900653	1		239.5	278.5	0.859964	-0.217652	0.095218	0.263173		NA	NA		0	0	0	0	0	1	0
ENSMUSG00000003604	MGI:1921518	Aven	17.0763	18.3089	0.932681	-0.100544	1	1		23	11.5	2	1	0.0895311	0.251477		NA	NA		0	0	0	0	0	1	0
ENSMUSG00000003644	MGI:104558	Rps6ka1	7.3831	9.89944	0.745811	-0.423119	0.629059	1		29	40.5	0.716049	-0.481869	0.188216	0.419624		NA	NA		0	0	0	0	0	1	0
ENSMUSG00000003660	MGI:2444401	Snrnp200	180.538	193.164	0.934636	-0.0975242	0.569553	1		176.5	191	0.924084	-0.113904	0.498033	0.744708		NA	NA		0	0	0	0	0	1	0
ENSMUSG00000003662	MGI:1346998	Ciao1	38.1337	40.1507	0.949763	-0.0743598	0.909946	1		68.5	80	0.85625	-0.223896	0.412743	0.670402		NA	NA		0	0	0	0	0	1	0
ENSMUSG00000003721	MGI:1920249	Insig2	32.3249	27.3945	1.17998	0.238758	0.602923	1		113	142.5	0.792982	-0.334639	0.0697005	0.209737		NA	NA		0	0	0	0	0	1	0
ENSMUSG00000003731	MGI:1100836	Kpna6	136.572	125.117	1.09156	0.126388	0.496843	1		411	370.5	1.10931	0.149665	0.163083	0.382667		NA	NA		0	0	0	0	0	1	0
ENSMUSG00000003762	MGI:1924139	Adck4	13.578	22.3374	0.607859	-0.718192	0.242985	0.825648		34.5	19.5	1.76923	0.823122	0.0580641	0.184191		NA	NA		0	0	0	0	0	1	0
ENSMUSG00000003778	MGI:1925906	Brd8	44.1081	48.4322	0.910719	-0.134922	0.754652	1		102	83.5	1.22156	0.288721	0.212468	0.449853		NA	NA		0	0	0	0	0	1	0
ENSMUSG00000003779	MGI:1201682	Kif20a	103.935	84.8613	1.22476	0.292503	0.190291	0.758866		44	38.5	1.14286	0.192645	0.660884	0.867224		NA	NA		0	0	0	0	0	1	0
ENSMUSG00000003808	MGI:1913840	Farsa	67.5819	96.8066	0.698113	-0.518468	0.0289648	0.242197		581.5	757	0.768164	-0.380514	1.92133e-06	2.35558e-05		0.617691	0.813378		0	0	0	0	0	0	1
ENSMUSG00000003809	MGI:104541	Gcdh	18.2733	15.5213	1.1773	0.235482	0.864166	1		116.5	101.5	1.14778	0.19885	0.344153	0.606044		NA	NA		0	0	0	0	0	1	0
ENSMUSG00000003813	MGI:105126	Rad23a	43.2845	45.7384	0.946349	-0.0795558	0.832258	1		515.5	566	0.910777	-0.13483	0.136281	0.339907		NA	NA		0	0	0	0	0	1	0
ENSMUSG00000003814	MGI:88252	Calr	1099.95	1272.4	0.864471	-0.21011	0.000443972	0.00925962		3821	3616	1.05669	0.0795556	0.0179976	0.0770205		NA	NA		0	0	0	0	0	1	0
ENSMUSG00000003929	MGI:1890752	Zfp81	6.78436	7.41117	0.915423	-0.12749	1	1		11	26	0.423077	-1.24101	0.0200739	0.0833501		NA	NA		0	0	0	0	0	1	0
ENSMUSG00000003948	MGI:1914718	Mmd	88.014	165.978	0.530274	-0.915189	1.127e-06	4.21636e-05		419.5	596.5	0.703269	-0.507851	3.15944e-08	4.81748e-07		0.0535829	0.155228		1	0	0	0	0	0	0
ENSMUSG00000004056	MGI:104874	Akt2	106.053	120.854	0.877525	-0.188488	0.352804	0.956173		101.5	99	1.02525	0.0359793	0.887861	0.986542		NA	NA		0	0	0	0	0	1	0
ENSMUSG00000004098	MGI:1858212	Col5a3	50.3511	70.6366	0.712819	-0.488392	0.0685936	0.418904		388	369.5	1.05007	0.0704823	0.536954	0.775235		NA	NA		0	0	0	0	0	1	0
ENSMUSG00000004099	MGI:94912	Dnmt1	134.417	104.583	1.28527	0.36207	0.0698914	0.423432		311	294	1.05782	0.0810984	0.515408	0.757586		NA	NA		0	0	0	0	0	1	0
ENSMUSG00000004100	MGI:2178445	Ppan	81.5374	76.3463	1.06799	0.0949032	0.690925	1		413.5	421.5	0.98102	-0.0276453	0.80872	0.945744		NA	NA		0	0	0	0	0	1	0
ENSMUSG00000004127	MGI:1920421	Rg9mtd2	17.0117	17.3216	0.982109	-0.0260451	1	1		58	61	0.95082	-0.0727563	0.85463	0.967705		NA	NA		0	0	0	0	0	1	0
ENSMUSG00000004394	MGI:1915070	Tmed4	58.8057	59.0497	0.995869	-0.00597202	1	1		110.5	129	0.856589	-0.223325	0.272457	0.529025		NA	NA		0	0	0	0	0	1	0
ENSMUSG00000004446	MGI:108093	Bid	25.3015	26.801	0.944048	-0.0830679	0.889884	1		191	241	0.792531	-0.335461	0.0182949	0.0781084		NA	NA		0	0	0	0	0	1	0
ENSMUSG00000004530	MGI:1345964	Coro1c	329.769	345.473	0.954541	-0.0671204	0.590016	1		225.5	230	0.980435	-0.0285064	0.888294	0.986722		NA	NA		0	0	0	0	0	1	0
ENSMUSG00000004558	MGI:1352498	Ndrg2	7.3507	11.0053	0.667922	-0.582249	0.480682	1		54	47	1.14894	0.200299	0.550709	0.780857		NA	NA		0	0	0	0	0	1	0
ENSMUSG00000004561	MGI:1098577	Mettl17	10.8256	14.2137	0.761636	-0.392827	0.690038	1		146.5	192.5	0.761039	-0.393958	0.0145476	0.0649363		NA	NA		0	0	0	0	0	1	0
ENSMUSG00000004562	MGI:2685515	Arhgef40	273.351	258.063	1.05924	0.0830303	0.543527	1		1350	1489	0.906649	-0.141384	0.00958605	0.0463219		NA	NA		0	0	0	0	0	1	0
ENSMUSG00000004565	MGI:1354723	Pnpla6	30.4199	49.5318	0.614149	-0.70334	0.0329926	0.267255		139	181.5	0.76584	-0.384885	0.0189272	0.0798682		NA	NA		0	0	0	0	0	1	0
ENSMUSG00000004567	MGI:1890498	Mcoln1	35.865	30.5096	1.17553	0.233316	0.625407	1		78	57.5	1.35652	0.439912	0.102913	0.280384		NA	NA		0	0	0	0	0	1	0
ENSMUSG00000004568	MGI:2142567	Arhgef18	64.7977	77.3175	0.838073	-0.254852	0.356	0.956701		522.5	501	1.04291	0.0606204	0.511683	0.754765		NA	NA		0	0	0	0	0	1	0
ENSMUSG00000004591	No associated gene	Pkn2	81.0771	61.1972	1.32485	0.405828	0.110513	0.561274		141	119	1.18487	0.244734	0.192693	0.424213		NA	NA		0	0	0	0	0	1	0
ENSMUSG00000004626	MGI:107370	Stxbp2	12.7355	14.697	0.866541	-0.20666	0.850554	1		56	59	0.949153	-0.0752881	0.852156	0.967705		NA	NA		0	0	0	0	0	1	0
ENSMUSG00000004631	MGI:1329042	Sgce	21.7804	19.5743	1.1127	0.154066	0.877614	1		0	97	0	#NUM!	1.26218e-29	7.50892e-28		2.38427e-14	5.99832e-13		0	0	0	0	1	0	0
ENSMUSG00000004637	MGI:1931237	Wwox	6.9367	9.11602	0.760936	-0.394154	0.803619	1		38	38.5	0.987013	-0.018859	1	1		NA	NA		0	0	0	0	0	1	0
ENSMUSG00000004655	MGI:103201	Aqp1	147.765	35.1033	4.20945	2.07363	9.74445e-18	1.4145e-15		88.5	77.5	1.14194	0.191481	0.439129	0.693695		3.35887e-08	4.0018e-07		0	1	0	0	0	0	0
ENSMUSG00000004661	MGI:1930768	Arid3b	5.18268	9.20593	0.562972	-0.828864	0.42395	1		31	34	0.911765	-0.133267	0.804317	0.943008		NA	NA		0	0	0	0	0	1	0
ENSMUSG00000004677	MGI:106624	Myo9b	295.294	304.143	0.970904	-0.0425993	0.743796	1		986	1022	0.964775	-0.0517356	0.434773	0.69074		NA	NA		0	0	0	0	0	1	0
ENSMUSG00000004768	MGI:99833	Rab23	72.4336	82.4646	0.87836	-0.187115	0.468421	1		515.5	596.5	0.864208	-0.21055	0.0164481	0.0714854		NA	NA		0	0	0	0	0	1	0
ENSMUSG00000004815	MGI:102918	Dgkq	34.2815	36.6439	0.93553	-0.0961437	0.812589	1		141.5	134	1.05597	0.0785691	0.673576	0.87589		NA	NA		0	0	0	0	0	1	0
ENSMUSG00000004846	MGI:1347008	Plod3	345.366	334.823	1.03149	0.0447278	0.730022	1		974.5	1036	0.940637	-0.0882899	0.180893	0.408755		NA	NA		0	0	0	0	0	1	0
ENSMUSG00000004849	MGI:1098244	Ap1s1	143.988	162.36	0.886845	-0.173247	0.331145	0.933271		164	141	1.16312	0.218001	0.207699	0.44521		NA	NA		0	0	0	0	0	1	0
ENSMUSG00000004945	MGI:1917794	5730437N04Rik	28.9561	38.9287	0.743824	-0.426967	0.27499	0.870117		142.5	190.5	0.748031	-0.418829	0.0100138	0.0480689		NA	NA		0	0	0	0	0	1	0
ENSMUSG00000004994	MGI:1914986	Ccdc130	10.2042	11.4608	0.890356	-0.167545	1	1		21	28.5	0.736842	-0.440573	0.322236	0.586163		NA	NA		0	0	0	0	0	1	0
ENSMUSG00000005034	MGI:97594	Prkacb	91.3221	73.8293	1.23694	0.30677	0.212786	0.789315		36	49	0.734694	-0.444785	0.19276	0.424213		NA	NA		0	0	0	0	0	1	0
ENSMUSG00000005045	MGI:3036258	Chd5	19.138	8.62513	2.21887	1.14982	0.0871586	0.484377		44	43.5	1.01149	0.0164881	1	1		NA	NA		0	0	0	0	0	1	0
ENSMUSG00000005078	MGI:1915057	Jkamp	22.5166	20.9955	1.07245	0.100907	0.880396	1		75	59	1.27119	0.346176	0.194857	0.427272		NA	NA		0	0	0	0	0	1	0
ENSMUSG00000005102	MGI:1353427	Eif2ak4	50.1661	42.915	1.16896	0.22523	0.53406	1		417	424.5	0.982332	-0.0257172	0.80939	0.945744		NA	NA		0	0	0	0	0	1	0
ENSMUSG00000005103	MGI:1337100	Wdr1	876.337	918.674	0.953915	-0.0680674	0.321526	0.923693		397	340.5	1.16593	0.221484	0.0428378	0.147215		NA	NA		0	0	0	0	0	1	0
ENSMUSG00000005142	MGI:107286	Man2b1	76.7563	74.0442	1.03663	0.0518991	0.870779	1		345	324.5	1.06317	0.0883779	0.462954	0.717882		NA	NA		0	0	0	0	0	1	0
ENSMUSG00000005150	MGI:1915086	Wdr83	11.9074	13.0183	0.914666	-0.128683	1	1		25	20	1.25	0.321928	0.551484	0.780857		NA	NA		0	0	0	0	0	1	0
ENSMUSG00000005161	MGI:109486	Prdx2	285.552	353.732	0.807257	-0.3089	0.00803753	0.099891		3035	3012.5	1.00747	0.0107353	0.787139	0.932896		NA	NA		0	0	0	0	0	1	0
ENSMUSG00000005198	MGI:98086	Polr2a	217.071	234.711	0.924842	-0.112721	0.423966	1		109.5	120.5	0.908714	-0.138102	0.510657	0.754765		NA	NA		0	0	0	0	0	1	0
ENSMUSG00000005204	MGI:2158736	Senp3	128.085	122.511	1.04549	0.0641861	0.800733	1		75	94	0.797872	-0.32577	0.165979	0.385678		NA	NA		0	0	0	0	0	1	0
ENSMUSG00000005233	MGI:1913692	Spc25	16.5472	14.1858	1.16646	0.222134	0.7201	1		123	145.5	0.845361	-0.242361	0.179695	0.406808		NA	NA		0	0	0	0	0	1	0
ENSMUSG00000005397	MGI:97342	Nid1	860.702	926.884	0.928598	-0.106874	0.124221	0.603478		3055.5	2982	1.02465	0.0351282	0.347498	0.608624		NA	NA		0	0	0	0	0	1	0
ENSMUSG00000005410	MGI:103197	Mcm5	67.7393	70.678	0.958421	-0.061268	0.865374	1		222	242.5	0.915464	-0.127425	0.353691	0.613842		NA	NA		0	0	0	0	0	1	0
ENSMUSG00000005442	MGI:1918972	Cic	229.016	188.756	1.21329	0.278926	0.0563191	0.375702		73.5	116	0.633621	-0.658309	0.00283706	0.0162392		NA	NA		0	0	0	0	0	1	0
ENSMUSG00000005469	MGI:97592	Prkaca	97.9659	99.0665	0.98889	-0.0161184	1	1		258.5	242	1.06818	0.0951572	0.474752	0.725116		NA	NA		0	0	0	0	0	1	0
ENSMUSG00000005470	MGI:1914179	Asf1b	18.5031	20.6798	0.894742	-0.160456	0.874629	1		23	19.5	1.17949	0.23816	0.760792	0.916638		NA	NA		0	0	0	0	0	1	0
ENSMUSG00000005481	MGI:1915528	Ddx39	191.358	177.942	1.0754	0.104867	0.532228	1		592	579.5	1.02157	0.0307885	0.747988	0.908966		NA	NA		0	0	0	0	0	1	0
ENSMUSG00000005483	MGI:1931874	Dnajb1	78.4446	115.879	0.67695	-0.562879	0.00773451	0.097955		80	109.5	0.730594	-0.452859	0.0351119	0.128449		NA	NA		0	0	0	0	0	1	0
ENSMUSG00000005501	MGI:2443184	Usp40	26.6731	16.1667	1.64987	0.722356	0.126289	0.608108		83	27	3.07407	1.62015	8.30992e-08	1.20627e-06		0.160598	0.362104		0	0	0	0	0	0	1
ENSMUSG00000005534	MGI:96575	Insr	42.9293	26.934	1.59387	0.672535	0.0722379	0.434745		167	105.5	1.58294	0.662605	0.000267273	0.00216021		NA	NA		0	0	0	0	0	1	0
ENSMUSG00000005566	MGI:109274	Trim28	319.399	340.271	0.938661	-0.0913239	0.43595	1		342.5	381.5	0.897772	-0.155579	0.158113	0.373078		NA	NA		0	0	0	0	0	1	0
ENSMUSG00000005621	MGI:2443541	Zfp592	65.8979	57.8074	1.13996	0.188978	0.529769	1		210	202.5	1.03704	0.0524674	0.767852	0.921473		NA	NA		0	0	0	0	0	1	0
ENSMUSG00000005674	MGI:3589112	Tomm40l	24.1597	25.9729	0.930188	-0.104406	0.887725	1		140.5	134.5	1.04461	0.062964	0.763505	0.918991		NA	NA		0	0	0	0	0	1	0
ENSMUSG00000005687	MGI:1915433	Bcas2	41.1585	39.2655	1.04821	0.067928	0.911072	1		32	27.5	1.16364	0.21864	0.698883	0.88827		NA	NA		0	0	0	0	0	1	0
ENSMUSG00000005802	MGI:1345282	Slc30a4	61.1135	40.2005	1.52022	0.604278	0.0460441	0.33553		294.5	280	1.05179	0.0728408	0.559365	0.787781		NA	NA		0	0	0	0	0	1	0
ENSMUSG00000005803	MGI:1929899	Sqrdl	16.8459	16.8108	1.00208	0.00300127	1	1		227.5	262.5	0.866667	-0.206451	0.124845	0.319466		NA	NA		0	0	0	0	0	1	0
ENSMUSG00000005804	MGI:1927580	Pldn	18.0424	24.4816	0.736977	-0.440309	0.440799	1		180	188.5	0.954907	-0.0665676	0.677128	0.876296		NA	NA		0	0	0	0	0	1	0
ENSMUSG00000005813	MGI:1922874	Metap1	76.0779	76.5785	0.993464	-0.00946084	1	1		66	78.5	0.840764	-0.250227	0.318989	0.5823		NA	NA		0	0	0	0	0	1	0
ENSMUSG00000005836	MGI:107516	Gata6	5.30656	8.2769	0.641129	-0.641313	0.581055	1		28	16.5	1.69697	0.762961	0.135156	0.338385		NA	NA		0	0	0	0	0	1	0
ENSMUSG00000005881	MGI:1913616	Ergic3	130.968	110.388	1.18644	0.246634	0.197535	0.767592		713	646.5	1.10286	0.141252	0.0779363	0.228274		NA	NA		0	0	0	0	0	1	0
ENSMUSG00000005882	MGI:1929472	Uqcc	27.354	23.5378	1.16213	0.216774	0.779768	1		189	210	0.9	-0.152003	0.316705	0.579004		NA	NA		0	0	0	0	0	1	0
ENSMUSG00000005886	MGI:1276533	Ncoa2	20.2157	23.3567	0.865521	-0.20836	0.760792	1		48.5	47	1.03191	0.045324	0.918778	1		NA	NA		0	0	0	0	0	1	0
ENSMUSG00000005897	MGI:1352465	Nr2c1	14.0889	13.9596	1.00926	0.0133032	1	1		48	74	0.648649	-0.624491	0.0232164	0.0936135		NA	NA		0	0	0	0	0	1	0
ENSMUSG00000005968	MGI:109572	Tuft1	8.74054	19.4426	0.449556	-1.15343	0.0871586	0.484377		23	36	0.638889	-0.646363	0.117477	0.307594		NA	NA		0	0	0	0	0	1	0
ENSMUSG00000006019	MGI:1918973	Dhx34	14.4208	11.3249	1.27338	0.348661	0.690038	1		134	109.5	1.22374	0.291302	0.140748	0.346053		NA	NA		0	0	0	0	0	1	0
ENSMUSG00000006021	MGI:1890380	Kptn	6.66946	9.3296	0.71487	-0.484246	0.803619	1		20.5	25.5	0.803922	-0.314873	0.560065	0.787781		NA	NA		0	0	0	0	0	1	0
ENSMUSG00000006024	MGI:104563	Napa	227.433	255.045	0.891737	-0.16531	0.218725	0.793844		752.5	854	0.881148	-0.182544	0.0125877	0.0579705		NA	NA		0	0	0	0	0	1	0
ENSMUSG00000006050	MGI:1344414	Sra1	46.3443	48.2575	0.960355	-0.0583599	0.917923	1		165	166.5	0.990991	-0.0130562	0.956243	1		NA	NA		0	0	0	0	0	1	0
ENSMUSG00000006169	MGI:2144243	Clint1	164.192	143.249	1.14619	0.196849	0.25364	0.835178		124	129	0.96124	-0.0570309	0.801505	0.941314		NA	NA		0	0	0	0	0	1	0
ENSMUSG00000006215	MGI:107410	Zbtb17	37.31	37.6278	0.991554	-0.0122366	1	1		455.5	486	0.937243	-0.0935053	0.344729	0.606116		NA	NA		0	0	0	0	0	1	0
ENSMUSG00000006219	MGI:1921452	Fblim1	122.153	137.525	0.888228	-0.170999	0.352258	0.956173		1159.5	1049.5	1.10481	0.143801	0.0203947	0.0842833		NA	NA		0	0	0	0	0	1	0
ENSMUSG00000006221	MGI:1352494	Hspb7	15.6859	38.5961	0.406413	-1.29898	0.00266726	0.0399979		430.5	863.5	0.498552	-1.00418	8.28848e-34	5.37123e-32		0.561641	0.806199		0	0	0	0	0	0	1
ENSMUSG00000006273	MGI:109618	Atp6v1b2	82.0479	113.113	0.725365	-0.463222	0.0314219	0.257404		731	890	0.821348	-0.283934	8.59242e-05	0.000787421		0.446321	0.703106		0	0	0	0	0	0	1
ENSMUSG00000006276	MGI:104582	Eps15l1	53.3452	54.6214	0.976635	-0.0341093	0.923401	1		129	122	1.05738	0.0804899	0.704979	0.890177		NA	NA		0	0	0	0	0	1	0
ENSMUSG00000006281	MGI:109573	Tep1	26.9442	27.3468	0.98528	-0.0213943	1	1		127	127.5	0.996078	-0.00566875	1	1		NA	NA		0	0	0	0	0	1	0
ENSMUSG00000006288	MGI:2683584	Ttc5	15.088	20.2298	0.745831	-0.42308	0.49956	1		116	163.5	0.70948	-0.495166	0.00488374	0.0260251		NA	NA		0	0	0	0	0	1	0
ENSMUSG00000006289	MGI:1913496	Osgep	22.1893	17.1768	1.29182	0.369403	0.522397	1		270.5	276.5	0.9783	-0.0316509	0.830891	0.956329		NA	NA		0	0	0	0	0	1	0
ENSMUSG00000006301	MGI:1916910	Tmbim1	199.993	219.809	0.909849	-0.1363	0.353886	0.956701		204	187.5	1.088	0.121679	0.448723	0.703116		NA	NA		0	0	0	0	0	1	0
ENSMUSG00000006307	MGI:109565	Wbp7	101.869	100.834	1.01027	0.014737	1	1		40	50	0.8	-0.321928	0.342833	0.604833		NA	NA		0	0	0	0	0	1	0
ENSMUSG00000006333	MGI:1924096	Rps9	929.167	872.502	1.06495	0.0907793	0.195085	0.765364		18623.5	17331.5	1.07455	0.103728	9.82485e-12	2.21456e-10		0.846791	0.966315		0	0	0	0	0	0	1
ENSMUSG00000006335	MGI:1916964	Tfpt	14.4851	17.5588	0.824946	-0.277628	0.596615	1		35	39.5	0.886076	-0.174498	0.644464	0.856165		NA	NA		0	0	0	0	0	1	0
ENSMUSG00000006360	MGI:88501	Crip1	8.96149	18.243	0.491228	-1.02553	0.122078	0.59787		6	58	0.103448	-3.27302	9.02902e-12	2.04789e-10		0.0106554	0.0380097		0	0	0	0	0	0	1
ENSMUSG00000006392	MGI:1915269	Med8	37.4155	35.8626	1.0433	0.0611561	1	1		252	255	0.988235	-0.0170735	0.929234	1		NA	NA		0	0	0	0	0	1	0
ENSMUSG00000006395	MGI:1915430	Hyi	9.27489	13.911	0.666729	-0.584828	0.404873	1		205.5	292.5	0.702564	-0.509298	0.000113912	0.000998516		1	1		0	0	0	0	0	0	1
ENSMUSG00000006403	MGI:1339949	Adamts4	7.98579	11.0133	0.725101	-0.463747	0.647606	1		24.5	29	0.844828	-0.243271	0.683489	0.880192		NA	NA		0	0	0	0	0	1	0
ENSMUSG00000006412	MGI:1276111	Pfdn2	40.6187	39.9616	1.01644	0.0235314	1	1		229.5	213.5	1.07494	0.104258	0.476587	0.726921		NA	NA		0	0	0	0	0	1	0
ENSMUSG00000006442	MGI:102690	Srm	174.857	144.205	1.21256	0.278057	0.0928644	0.505237		379	409	0.92665	-0.109903	0.301562	0.562947		NA	NA		0	0	0	0	0	1	0
ENSMUSG00000006445	MGI:95278	Epha2	290.228	284.712	1.01937	0.0276842	0.867537	1		3398	4079.5	0.832945	-0.263706	3.2623e-15	9.24914e-14		0.0213383	0.0708782		0	0	0	0	0	0	1
ENSMUSG00000006576	MGI:109350	Slc4a3	16.7862	16.6758	1.00662	0.00952435	1	1		33	25	1.32	0.400538	0.358143	0.616749		NA	NA		0	0	0	0	0	1	0
ENSMUSG00000006641	MGI:2660847	Slc5a6	7.94454	10.522	0.755039	-0.405377	0.647606	1		13.5	20	0.675	-0.567041	0.391528	0.647438		NA	NA		0	0	0	0	0	1	0
ENSMUSG00000006673	MGI:1916482	Qrich1	109.997	108.6	1.01287	0.0184424	1	1		11	9	1.22222	0.289507	0.823803	0.952862		NA	NA		0	0	0	0	0	1	0
ENSMUSG00000006676	MGI:1918722	Usp19	198.405	208.633	0.950976	-0.0725198	0.620173	1		89.5	99.5	0.899497	-0.152809	0.51391	0.756583		NA	NA		0	0	0	0	0	1	0
ENSMUSG00000006731	MGI:1342057	B4galnt1	37.9405	57.0514	0.665022	-0.588525	0.0642128	0.405973		76	84	0.904762	-0.14439	0.580129	0.805977		NA	NA		0	0	0	0	0	1	0
ENSMUSG00000006740	MGI:1098268	Kif5b	298.414	266.202	1.12101	0.164793	0.191733	0.762707		3471	3523	0.98524	-0.0214531	0.541979	0.776166		NA	NA		0	0	0	0	0	1	0
ENSMUSG00000006800	MGI:1919293	Sulf2	168.451	93.7684	1.79646	0.845159	5.66538e-06	0.000186906		333.5	266	1.25376	0.326261	0.00618636	0.031443		0.0242046	0.0776497		0	0	0	0	0	0	1
ENSMUSG00000006906	MGI:1917777	Stambp	18.236	20.7334	0.879546	-0.185169	0.749259	1		57	56	1.01786	0.0255351	1	1		NA	NA		0	0	0	0	0	1	0
ENSMUSG00000007080	MGI:1196391	Pole	39.7545	35.321	1.12552	0.170592	0.644464	1		73.5	38	1.93421	0.951745	0.000860568	0.00593727		NA	NA		0	0	0	0	0	1	0
ENSMUSG00000007458	MGI:96904	M6pr	175.139	196.122	0.893008	-0.163255	0.2991	0.902272		212	203.5	1.04177	0.0590355	0.731491	0.905074		NA	NA		0	0	0	0	0	1	0
ENSMUSG00000007564	MGI:1926334	Ppp2r1a	297.044	326.658	0.909343	-0.137103	0.245649	0.831432		603.5	599	1.00751	0.0107978	0.908193	0.995118		NA	NA		0	0	0	0	0	1	0
ENSMUSG00000007610	MGI:1917609	Gtpbp3	23.8883	32.91	0.725868	-0.462221	0.289244	0.891831		105.5	117	0.901709	-0.149266	0.50317	0.749096		NA	NA		0	0	0	0	0	1	0
ENSMUSG00000007617	MGI:1347345	Homer1	16.2195	10.7023	1.51552	0.599811	0.442068	1		18	31	0.580645	-0.784271	0.0854331	0.24374		NA	NA		0	0	0	0	0	1	0
ENSMUSG00000007656	MGI:1891691	Arpp19	56.047	58.9686	0.950454	-0.073311	0.852156	1		60.5	54.5	1.11009	0.150679	0.642667	0.85524		NA	NA		0	0	0	0	0	1	0
ENSMUSG00000007670	MGI:1336214	Khsrp	137.511	90.652	1.51691	0.601137	0.00229594	0.0359136		60.5	46.5	1.30108	0.379704	0.210766	0.448638		NA	NA		0	0	0	0	0	1	0
ENSMUSG00000007721	MGI:1916403	Ccdc124	70.9147	80.2178	0.884027	-0.177837	0.515163	1		1087.5	934.5	1.16372	0.218749	0.000722487	0.00513093		NA	NA		0	0	0	0	0	1	0
ENSMUSG00000007783	MGI:2446526	Cpt1c	66.4175	63.2407	1.05023	0.0707115	0.860311	1		95.5	105	0.909524	-0.136817	0.572676	0.798333		NA	NA		0	0	0	0	0	1	0
ENSMUSG00000007817	MGI:3040693	Zmiz1	265.117	228.158	1.16199	0.216595	0.104845	0.542772		166	172.5	0.962319	-0.0554131	0.744573	0.908381		NA	NA		0	0	0	0	0	1	0
ENSMUSG00000007827	MGI:1917887	Ankrd26	12.8047	10.3274	1.23987	0.310192	0.677639	1		26.5	24	1.10417	0.142958	0.779768	0.927796		NA	NA		0	0	0	0	0	1	0
ENSMUSG00000007837	MGI:1929596	Prrg2	10.6414	10.2764	1.03553	0.0503642	1	1		57.5	58	0.991379	-0.0124909	1	1		NA	NA		0	0	0	0	0	1	0
ENSMUSG00000007880	MGI:1935147	Arid1a	151.2	142.02	1.06464	0.0903607	0.640314	1		207	248	0.834677	-0.260709	0.0606423	0.189227		NA	NA		0	0	0	0	0	1	0
ENSMUSG00000007888	MGI:1340030	Crlf1	497.644	535.897	0.92862	-0.106841	0.249866	0.831432		2037	2089	0.975108	-0.0363665	0.427215	0.684789		NA	NA		0	0	0	0	0	1	0
ENSMUSG00000007892	MGI:1927099	Rplp1	1526.59	1577.46	0.967752	-0.0472907	0.379134	0.978325		7081	6772.5	1.04555	0.0642646	0.00909798	0.0441989		NA	NA		0	0	0	0	0	1	0
ENSMUSG00000007950	MGI:1918946	Abhd8	65.1335	67.5646	0.964017	-0.0528692	0.862403	1		282	272.5	1.03486	0.0494389	0.734206	0.905757		NA	NA		0	0	0	0	0	1	0
ENSMUSG00000007987	MGI:1914536	Rabl5	17.2148	22.3403	0.770571	-0.376	0.522397	1		43	27	1.59259	0.671377	0.0722379	0.215959		NA	NA		0	0	0	0	0	1	0
ENSMUSG00000008036	MGI:2141861	Ap2s1	106.29	149.226	0.712279	-0.489486	0.00840688	0.103771		647	686.5	0.942462	-0.085494	0.28561	0.544369		NA	NA		0	0	0	0	0	1	0
ENSMUSG00000008090	MGI:2150920	Fgfrl1	56.9966	54.811	1.03988	0.0564109	0.924775	1		61	48	1.27083	0.345775	0.250282	0.502086		NA	NA		0	0	0	0	0	1	0
ENSMUSG00000008140	MGI:1916933	2310044H10Rik	127.1	107.681	1.18033	0.239194	0.240256	0.823315		2484.5	1767	1.40606	0.491654	3.00004e-28	1.62495e-26		0.196795	0.421829		0	0	0	0	0	0	1
ENSMUSG00000008167	MGI:1915878	Fbxw9	27.9344	38.1639	0.731959	-0.450165	0.267812	0.854375		206.5	245.5	0.841141	-0.249581	0.0740806	0.220179		NA	NA		0	0	0	0	0	1	0
ENSMUSG00000008206	MGI:1914510	Lass4	16.0959	25.6825	0.626726	-0.674094	0.164149	0.709164		251	380.5	0.659658	-0.600209	2.62233e-07	3.5377e-06		0.872156	0.987892		0	0	0	0	0	0	1
ENSMUSG00000008305	MGI:104636	Tle1	58.0629	51.3434	1.13087	0.177438	0.5657	1		502.5	320.5	1.56786	0.648799	2.44225e-10	4.86973e-09		0.119694	0.297988		0	0	0	0	0	0	1
ENSMUSG00000008318	MGI:2443373	Relt	28.1002	48.2043	0.58294	-0.77858	0.0286267	0.241596		34	30.5	1.11475	0.156726	0.804317	0.943008		NA	NA		0	0	0	0	0	1	0
ENSMUSG00000008348	MGI:98889	Ubc	499.755	544.439	0.917927	-0.123549	0.183222	0.750361		679	205.5	3.30414	1.72427	1.24623e-59	1.5595e-57		3.46308e-39	3.3107e-37		0	0	0	0	1	0	0
ENSMUSG00000008373	MGI:1916238	Prpf31	77.2437	77.513	0.996526	-0.00502061	1	1		198.5	167.5	1.18507	0.244978	0.117231	0.307594		NA	NA		0	0	0	0	0	1	0
ENSMUSG00000008384	MGI:1913438	Sertad1	69.528	76.6975	0.906522	-0.141586	0.620842	1		369	330	1.11818	0.161155	0.150583	0.36284		NA	NA		0	0	0	0	0	1	0
ENSMUSG00000008398	MGI:101762	Elk3	126.803	126.446	1.00283	0.00407	1	1		1801.5	2042	0.882223	-0.180784	0.000115258	0.00100788		NA	NA		0	0	0	0	0	1	0
ENSMUSG00000008475	MGI:1915021	Arpc5	269.41	302.81	0.889701	-0.168608	0.167593	0.71742		3635	3700	0.982432	-0.0255699	0.4549	0.709731		NA	NA		0	0	0	0	0	1	0
ENSMUSG00000008540	MGI:1913850	Mgst1	11.033	13.3091	0.828979	-0.270593	0.83882	1		43	32	1.34375	0.426265	0.248046	0.499256		NA	NA		0	0	0	0	0	1	0
ENSMUSG00000008683	MGI:2389091	Rps15a	460.714	426.876	1.07927	0.110054	0.268108	0.854375		2720	2691	1.01078	0.0154643	0.703471	0.889374		NA	NA		0	0	0	0	0	1	0
ENSMUSG00000008730	MGI:1314873	Hipk1	102.622	109.881	0.933933	-0.098609	0.681088	1		162.5	162	1.00309	0.00444591	1	1		NA	NA		0	0	0	0	0	1	0
ENSMUSG00000008734	MGI:1927596	Gprc5b	18.6737	16.1224	1.15824	0.211938	0.735879	1		38	33	1.15152	0.203533	0.635308	0.84887		NA	NA		0	0	0	0	0	1	0
ENSMUSG00000009035	MGI:2445179	Tmem184b	231.773	212.826	1.08902	0.123036	0.393527	0.992433		1310	1172	1.11775	0.160594	0.00595	0.0304549		NA	NA		0	0	0	0	0	1	0
ENSMUSG00000009073	MGI:97307	Nf2	47.1924	46.3631	1.01789	0.0255767	1	1		197	178	1.10674	0.146318	0.352637	0.613186		NA	NA		0	0	0	0	0	1	0
ENSMUSG00000009079	MGI:99960	Ewsr1	267.113	237.669	1.12389	0.1685	0.212729	0.789315		550.5	620.5	0.887188	-0.172689	0.0438051	0.149829		NA	NA		0	0	0	0	0	1	0
ENSMUSG00000009090	MGI:1096368	Ap1b1	84.2069	107.277	0.784948	-0.349332	0.111176	0.561274		244	234.5	1.04051	0.0572932	0.714758	0.896637		NA	NA		0	0	0	0	0	1	0
ENSMUSG00000009112	MGI:2136959	Bcl2l13	44.9228	50.2147	0.894613	-0.160664	0.681743	1		122	93	1.31183	0.391579	0.0559337	0.179734		NA	NA		0	0	0	0	0	1	0
ENSMUSG00000009207	MGI:1918115	Lnp	21.0848	14.7696	1.42758	0.513575	0.405032	1		48	40	1.2	0.263034	0.455741	0.710166		NA	NA		0	0	0	0	0	1	0
ENSMUSG00000009418	MGI:2183683	Nav1	90.2605	130.29	0.692767	-0.529557	0.00840545	0.103771		526	723	0.727524	-0.458933	2.74378e-08	4.21915e-07		0.767241	0.912292		0	0	0	0	0	0	1
ENSMUSG00000009470	MGI:2681523	Tnpo1	239.735	185.416	1.29295	0.370672	0.00873098	0.107043		49	41	1.19512	0.257158	0.460792	0.715846		NA	NA		0	0	0	0	0	1	0
ENSMUSG00000009535	MGI:1915147	Rnmt	33.2633	36.9352	0.900585	-0.151065	0.720203	1		55	73.5	0.748299	-0.418313	0.112657	0.300172		NA	NA		0	0	0	0	0	1	0
ENSMUSG00000009549	MGI:107169	Srp14	81.9752	125.029	0.65565	-0.609001	0.00340961	0.0485234		539	679.5	0.79323	-0.334188	5.97021e-05	0.000571659		0.225843	0.466046		0	0	0	0	0	0	1
ENSMUSG00000009585	MGI:1933111	Apobec3	2.26454	13.9549	0.162275	-2.62349	0.00418091	0.0576902		24	95.5	0.251309	-1.99247	2.16223e-11	4.75559e-10		0.736298	0.891013		0	0	0	0	0	0	1
ENSMUSG00000009630	MGI:1321161	Ppp2cb	92.5885	96.4634	0.95983	-0.0591496	0.884383	1		604.5	527	1.14706	0.197939	0.0220618	0.0897558		NA	NA		0	0	0	0	0	1	0
ENSMUSG00000009733	MGI:98509	Tcfcp2	13.2977	13.6603	0.973453	-0.0388175	1	1		15	20	0.75	-0.415037	0.49956	0.74605		NA	NA		0	0	0	0	0	1	0
ENSMUSG00000009739	MGI:102935	Pou6f1	11.1204	18.7082	0.594414	-0.750461	0.200488	0.773191		50	64	0.78125	-0.356144	0.22323	0.466649		NA	NA		0	0	0	0	0	1	0
ENSMUSG00000009863	MGI:1914930	Sdhb	89.7584	100.804	0.890423	-0.167438	0.469421	1		1108	1127	0.983141	-0.0245296	0.703402	0.889374		NA	NA		0	0	0	0	0	1	0
ENSMUSG00000009905	MGI:1918000	Kdsr	51.0208	51.0442	0.999543	-0.000658814	1	1		42	42	1	0	1	1		NA	NA		0	0	0	0	0	1	0
ENSMUSG00000010045	MGI:1930765	Tmem115	84.6765	78.2128	1.08264	0.114556	0.638522	1		706.5	627	1.12679	0.172224	0.0305057	0.115438		NA	NA		0	0	0	0	0	1	0
ENSMUSG00000010047	MGI:1196334	Hyal2	44.2464	47.3711	0.934039	-0.0984449	0.834081	1		286.5	285	1.00526	0.00757322	0.966653	1		NA	NA		0	0	0	0	0	1	0
ENSMUSG00000010048	MGI:1316708	Ifrd2	34.6959	25.1671	1.37862	0.463225	0.245061	0.83037		122.5	130	0.942308	-0.0857299	0.706092	0.891273		NA	NA		0	0	0	0	0	1	0
ENSMUSG00000010057	MGI:1914482	Nprl2	11.9349	12.234	0.975549	-0.0357144	1	1		76.5	86	0.889535	-0.168877	0.531045	0.770249		NA	NA		0	0	0	0	0	1	0
ENSMUSG00000010067	MGI:1928386	Rassf1	240.527	230.94	1.04151	0.0586825	0.678729	1		779.5	926.5	0.841338	-0.249242	0.000406636	0.00308076		NA	NA		0	0	0	0	0	1	0
ENSMUSG00000010290	MGI:2138299	AI597479	17.2053	13.1601	1.30738	0.386677	0.584665	1		28	22	1.27273	0.347923	0.479888	0.730807		NA	NA		0	0	0	0	0	1	0
ENSMUSG00000010358	MGI:1917360	Ifi35	11.304	16.2997	0.693512	-0.528007	0.442068	1		25.5	26	0.980769	-0.0280144	1	1		NA	NA		0	0	0	0	0	1	0
ENSMUSG00000010392	MGI:1858260	Gosr1	49.1152	45.2175	1.0862	0.119287	0.757189	1		217.5	179.5	1.2117	0.277032	0.0635118	0.195902		NA	NA		0	0	0	0	0	1	0
ENSMUSG00000010554	MGI:1914743	Mettl16	22.369	19.63	1.13953	0.188439	0.877614	1		12	15	0.8	-0.321928	0.701108	0.88859		NA	NA		0	0	0	0	0	1	0
ENSMUSG00000010660	MGI:97614	Plcd1	65.9398	66.8884	0.985818	-0.0206064	1	1		54.5	49.5	1.10101	0.138828	0.696468	0.88827		NA	NA		0	0	0	0	0	1	0
ENSMUSG00000010755	MGI:1351477	Cars	134.04	110.031	1.21821	0.284759	0.140748	0.653295		112	121.5	0.921811	-0.117458	0.556391	0.786271		NA	NA		0	0	0	0	0	1	0
ENSMUSG00000010797	MGI:98954	Wnt2	11.0744	18.0771	0.612618	-0.70694	0.264931	0.853092		45.5	62.5	0.728	-0.45799	0.125005	0.319466		NA	NA		0	0	0	0	0	1	0
ENSMUSG00000010830	MGI:2145953	Kdelr3	87.4969	86.5763	1.01063	0.0152596	1	1		197.5	215	0.918605	-0.122484	0.431137	0.688608		NA	NA		0	0	0	0	0	1	0
ENSMUSG00000010914	MGI:1351627	Pdhx	22.6318	27.9981	0.808332	-0.30698	0.575849	1		30	34	0.882353	-0.180572	0.707981	0.891795		NA	NA		0	0	0	0	0	1	0
ENSMUSG00000011096	MGI:1914855	Akt1s1	125.983	151.378	0.832244	-0.264921	0.149165	0.670779		492	537.5	0.915349	-0.127606	0.160838	0.378278		NA	NA		0	0	0	0	0	1	0
ENSMUSG00000011114	MGI:1100877	Tbrg1	140.08	178.015	0.786903	-0.345743	0.0378328	0.291498		250.5	274.5	0.912568	-0.131996	0.315934	0.578469		NA	NA		0	0	0	0	0	1	0
ENSMUSG00000011179	MGI:97402	Odc1	320.034	466.198	0.686476	-0.542718	2.14542e-07	8.55575e-06		2418	2347	1.03025	0.0429964	0.310551	0.572366		1.91559e-07	2.03478e-06		0	1	0	0	0	0	0
ENSMUSG00000011254	MGI:1913878	Thg1l	10.2823	18.9306	0.543158	-0.880557	0.136046	0.638694		48.5	61.5	0.788618	-0.342602	0.254605	0.507114		NA	NA		0	0	0	0	0	1	0
ENSMUSG00000011257	MGI:2385206	Pabpc4	287.537	216.014	1.3311	0.412622	0.00153844	0.0254932		149	162	0.919753	-0.120681	0.496277	0.744164		NA	NA		0	0	0	0	0	1	0
ENSMUSG00000011306	MGI:1917866	Sugp1	35.6808	40.8189	0.874126	-0.194086	0.648791	1		161	155	1.03871	0.0547925	0.778554	0.927569		NA	NA		0	0	0	0	0	1	0
ENSMUSG00000011831	MGI:104736	Evi5	51.4072	40.1292	1.28104	0.35732	0.29447	0.895192		83	93	0.892473	-0.164119	0.497629	0.7447		NA	NA		0	0	0	0	0	1	0
ENSMUSG00000011832	MGI:2442167	Evi5l	28.9603	21.6591	1.3371	0.419108	0.401062	1		158.5	153.5	1.03257	0.0462442	0.821173	0.952393		NA	NA		0	0	0	0	0	1	0
ENSMUSG00000011837	MGI:1914861	Snapc2	40.9689	53.8524	0.760763	-0.394481	0.218054	0.792903		753	993	0.758308	-0.399144	1.01352e-08	1.70281e-07		1	1		0	0	0	0	0	0	1
ENSMUSG00000011960	MGI:1328363	Ccnt1	53.1514	39.4137	1.34855	0.431411	0.174984	0.734123		109.5	111.5	0.982063	-0.0261128	0.94651	1		NA	NA		0	0	0	0	0	1	0
ENSMUSG00000012117	MGI:1914672	Dhdds	38.4928	39.3871	0.977294	-0.0331351	1	1		229.5	198.5	1.15617	0.209355	0.147415	0.357361		NA	NA		0	0	0	0	0	1	0
ENSMUSG00000012296	MGI:1921344	Tjap1	101.893	84.5662	1.20489	0.268897	0.24191	0.825648		794	767.5	1.03453	0.0489723	0.527036	0.766579		NA	NA		0	0	0	0	0	1	0
ENSMUSG00000012405	MGI:1913730	Rpl15	484.909	583.588	0.83091	-0.267235	0.00270672	0.0404226		56	59	0.949153	-0.0752881	0.852156	0.967705		NA	NA		0	0	0	0	0	1	0
ENSMUSG00000012443	MGI:1098231	Kif11	40.7663	22.6181	1.80238	0.849903	0.0327658	0.266731		15	6	2.5	1.32193	0.0783539	0.228942		NA	NA		0	0	0	0	0	1	0
ENSMUSG00000012483	MGI:1915490	Rpa3	8.97089	5.60165	1.60147	0.6794	0.607239	1		25.5	24	1.0625	0.0874628	0.887725	0.986542		NA	NA		0	0	0	0	0	1	0
ENSMUSG00000012889	MGI:2685352	Podnl1	5.33012	7.94555	0.670831	-0.575979	0.581055	1		53	83	0.638554	-0.647119	0.0126045	0.0579744		NA	NA		0	0	0	0	0	1	0
ENSMUSG00000013033	MGI:1929461	Lphn1	94.7342	75.5616	1.25373	0.326232	0.168484	0.718316		108	157.5	0.685714	-0.544321	0.00259507	0.0151407		NA	NA		0	0	0	0	0	1	0
ENSMUSG00000013236	MGI:97815	Ptprs	150.312	132.877	1.13121	0.17787	0.341567	0.944013		39.5	40.5	0.975309	-0.0360693	1	1		NA	NA		0	0	0	0	0	1	0
ENSMUSG00000013593	MGI:2385112	Ndufs2	148.932	164.132	0.907392	-0.140202	0.4288	1		2353.5	1979.5	1.18894	0.249672	1.43434e-08	2.32375e-07		0.0220933	0.0718408		0	0	0	0	0	0	1
ENSMUSG00000013629	MGI:1916969	Cad	190.689	188.294	1.01272	0.0182308	0.918193	1		232.5	237.5	0.978947	-0.0306968	0.853795	0.967705		NA	NA		0	0	0	0	0	1	0
ENSMUSG00000013646	MGI:1933124	Sh3bp5l	43.3673	42.7276	1.01497	0.0214384	1	1		202	200.5	1.00748	0.0107531	1	1		NA	NA		0	0	0	0	0	1	0
ENSMUSG00000013698	MGI:104799	Pea15a	310.527	375.097	0.827857	-0.272546	0.016095	0.166882		1718	1652.5	1.03964	0.0560798	0.270328	0.526863		NA	NA		0	0	0	0	0	1	0
ENSMUSG00000013736	MGI:1917297	Trnt1	23.4923	19.2898	1.21786	0.284349	0.643969	1		48	76	0.631579	-0.662965	0.0149846	0.0667229		NA	NA		0	0	0	0	0	1	0
ENSMUSG00000013921	MGI:1923936	Clip3	89.3018	107.719	0.829028	-0.270507	0.199564	0.772088		107	121	0.884298	-0.177396	0.389314	0.647192		NA	NA		0	0	0	0	0	1	0
ENSMUSG00000013973	MGI:1333874	Dedd	25.8494	26.4612	0.976879	-0.0337488	1	1		161.5	185.5	0.87062	-0.199885	0.217545	0.457664		NA	NA		0	0	0	0	0	1	0
ENSMUSG00000013997	MGI:1350916	Nit1	12.1333	8.82984	1.37412	0.458509	0.663624	1		61.5	47	1.30851	0.387926	0.179671	0.406808		NA	NA		0	0	0	0	0	1	0
ENSMUSG00000014077	MGI:1927185	1500003O03Rik	166.278	151.03	1.10096	0.138762	0.431728	1		1454	1163.5	1.24968	0.321556	1.56921e-08	2.50867e-07		0.309396	0.552699		0	0	0	0	0	0	1
ENSMUSG00000014177	MGI:1914760	Fam18b	21.4535	28.7714	0.745654	-0.423422	0.322236	0.923693		160	225.5	0.709534	-0.495056	0.0009145	0.00621483		NA	NA		0	0	0	0	0	1	0
ENSMUSG00000014198	MGI:3608347	Zfp385c	21.8861	23.7742	0.920584	-0.119378	0.882996	1		71	74	0.959459	-0.0597062	0.868159	0.976381		NA	NA		0	0	0	0	0	1	0
ENSMUSG00000014226	MGI:1270839	Cacybp	72.2981	64.3841	1.12292	0.167254	0.548502	1		64	58	1.10345	0.142019	0.65096	0.861222		NA	NA		0	0	0	0	0	1	0
ENSMUSG00000014313	MGI:104614	Cox6c	88.1154	116.436	0.756772	-0.402069	0.0584411	0.382821		452	444	1.01802	0.0257631	0.815115	0.950804		NA	NA		0	0	0	0	0	1	0
ENSMUSG00000014498	MGI:2444029	Ankrd52	296.37	242.203	1.22364	0.291182	0.0222256	0.203827		159	152	1.04605	0.0649554	0.733745	0.905757		NA	NA		0	0	0	0	0	1	0
ENSMUSG00000014554	MGI:1351602	Dguok	7.23089	9.39545	0.769616	-0.377789	0.803619	1		54	39	1.38462	0.469485	0.146177	0.355397		NA	NA		0	0	0	0	0	1	0
ENSMUSG00000014602	MGI:108391	Kif1a	180.389	113.614	1.58773	0.666962	0.000141516	0.00333482		454	364	1.24725	0.318754	0.00184209	0.0112921		NA	NA		0	0	0	0	0	1	0
ENSMUSG00000014668	MGI:2444898	Chfr	43.4453	40.2769	1.07866	0.109247	0.826405	1		107.5	80	1.34375	0.426265	0.0486435	0.162548		NA	NA		0	0	0	0	0	1	0
ENSMUSG00000014748	MGI:1096575	Tex261	115.166	124.001	0.928748	-0.106642	0.604916	1		940	902.5	1.04155	0.0587338	0.401716	0.659511		NA	NA		0	0	0	0	0	1	0
ENSMUSG00000014813	MGI:109131	Stc1	2.25514	20.0846	0.112282	-3.1548	0.000121117	0.00289567		21.5	11	1.95455	0.966833	0.0801433	0.232749		NA	NA		0	0	0	0	0	1	0
ENSMUSG00000014867	MGI:98445	Surf4	487.869	541.692	0.900639	-0.15098	0.098606	0.522135		434	429	1.01166	0.0167174	0.891704	0.988769		NA	NA		0	0	0	0	0	1	0
ENSMUSG00000014956	MGI:104871	Ppp1cb	83.7974	55.6771	1.50506	0.589823	0.022155	0.203827		200	142	1.40845	0.494109	0.00201065	0.0121207		NA	NA		0	0	0	0	0	1	0
ENSMUSG00000014980	MGI:1913887	Tsen15	13.7529	15.55	0.884429	-0.177182	0.855536	1		44.5	58.5	0.760684	-0.394631	0.202173	0.438022		NA	NA		0	0	0	0	0	1	0
ENSMUSG00000015126	MGI:1915577	0610007P22Rik	33.2506	35.7908	0.929026	-0.106209	0.809949	1		335	331.5	1.01056	0.0151522	0.938281	1		NA	NA		0	0	0	0	0	1	0
ENSMUSG00000015127	MGI:1921404	Unkl	23.0919	21.662	1.06601	0.0922215	1	1		94	72.5	1.29655	0.37468	0.121448	0.313914		NA	NA		0	0	0	0	0	1	0
ENSMUSG00000015133	MGI:2142227	Lrrk1	153.741	139.275	1.10387	0.14257	0.413465	1		1852	2135	0.867447	-0.205152	7.9011e-06	8.71522e-05		0.0453675	0.135535		0	0	0	0	0	0	1
ENSMUSG00000015149	MGI:1927664	Sirt2	68.7602	80.0865	0.858574	-0.219986	0.412743	1		266	255	1.04314	0.060929	0.661349	0.867378		NA	NA		0	0	0	0	0	1	0
ENSMUSG00000015165	MGI:104816	Hnrnpl	214.232	224.47	0.95439	-0.0673493	0.667218	1		688.5	675	1.02	0.0285692	0.724856	0.901972		NA	NA		0	0	0	0	0	1	0
ENSMUSG00000015222	MGI:97175	Mtap2	5.16893	6.789	0.761368	-0.393334	0.774414	1		18	170	0.105882	-3.23947	3.30283e-32	2.06655e-30		0.00598217	0.0225156		0	0	0	0	0	0	1
ENSMUSG00000015305	MGI:1917347	Sash1	148.815	142.911	1.04132	0.0584108	0.769884	1		359	529.5	0.677998	-0.560647	1.07353e-08	1.79377e-07		0.00170486	0.00747637		0	0	0	0	0	0	1
ENSMUSG00000015357	MGI:1346017	Clpx	28.072	26.2683	1.06866	0.0958076	0.891923	1		108.5	124.5	0.871486	-0.198451	0.326807	0.589401		NA	NA		0	0	0	0	0	1	0
ENSMUSG00000015377	MGI:1916690	Fam116b	7.18965	6.62058	1.08595	0.118962	1	1		17.5	17	1.02941	0.0418202	1	1		NA	NA		0	0	0	0	0	1	0
ENSMUSG00000015501	MGI:1338076	Hivep2	40.5498	37.4374	1.08314	0.115215	0.734342	1		113	109	1.0367	0.0519946	0.840484	0.962988		NA	NA		0	0	0	0	0	1	0
ENSMUSG00000015522	MGI:88071	Arnt	42.1841	46.4323	0.908507	-0.138431	0.749329	1		123.5	83	1.48795	0.573328	0.00530633	0.0277883		NA	NA		0	0	0	0	0	1	0
ENSMUSG00000015542	MGI:1913426	Nat9	6.5359	11.297	0.578552	-0.789481	0.480682	1		63	104	0.605769	-0.72316	0.00187833	0.0114562		NA	NA		0	0	0	0	0	1	0
ENSMUSG00000015568	MGI:96820	Lpl	22.4342	8.67831	2.58509	1.37022	0.0294494	0.244057		52	64	0.8125	-0.29956	0.30709	0.569167		NA	NA		0	0	0	0	0	1	0
ENSMUSG00000015605	MGI:106658	Srf	254.586	263.539	0.966029	-0.049862	0.725505	1		824	783.5	1.05169	0.0727111	0.330768	0.593648		NA	NA		0	0	0	0	0	1	0
ENSMUSG00000015647	MGI:105382	Lama5	150.093	53.9148	2.78389	1.4771	1.20857e-11	9.33171e-10		256.5	198.5	1.29219	0.36982	0.00753392	0.0370971		2.98581e-05	0.000195509		0	1	0	0	0	0	0
ENSMUSG00000015653	MGI:1921301	Steap2	76.4847	73.3642	1.04254	0.060096	0.869923	1		121	119.5	1.01255	0.0179964	1	1		NA	NA		0	0	0	0	0	1	0
ENSMUSG00000015656	MGI:105384	Hspa8	2815.43	2741.04	1.02714	0.0386303	0.327403	0.930222		9593	9069.5	1.05772	0.080959	0.000132774	0.00113909		NA	NA		0	0	0	0	0	1	0
ENSMUSG00000015697	MGI:1934229	Setdb1	48.7252	43.1894	1.12818	0.173991	0.602412	1		51.5	46	1.11957	0.162939	0.613734	0.828896		NA	NA		0	0	0	0	0	1	0
ENSMUSG00000015709	MGI:107188	Arnt2	17.8865	34.6676	0.515942	-0.954718	0.0270083	0.232259		62	51.5	1.20388	0.267696	0.399373	0.656695		NA	NA		0	0	0	0	0	1	0
ENSMUSG00000015711	MGI:1925152	Prune	21.7899	25.967	0.839139	-0.253019	0.665466	1		28	23	1.21739	0.283793	0.575849	0.801821		NA	NA		0	0	0	0	0	1	0
ENSMUSG00000015733	MGI:106222	Capza2	152.272	134.275	1.13403	0.18146	0.314785	0.917094		263	227	1.15859	0.212371	0.113754	0.302428		NA	NA		0	0	0	0	0	1	0
ENSMUSG00000015747	MGI:891965	Vps45	12.5794	13.8	0.911548	-0.133609	1	1		17	17	1	0	1	1		NA	NA		0	0	0	0	0	1	0
ENSMUSG00000015749	MGI:1913721	Anp32e	68.3689	62.9118	1.08674	0.12001	0.726876	1		82	90	0.911111	-0.134301	0.593647	0.81604		NA	NA		0	0	0	0	0	1	0
ENSMUSG00000015755	MGI:1915902	Tab2	151.17	126.763	1.19254	0.25404	0.167642	0.71742		52	52	1	0	1	1		NA	NA		0	0	0	0	0	1	0
ENSMUSG00000015757	MGI:1914668	Ppil4	23.6851	21.0774	1.12372	0.16828	0.765992	1		63	69	0.913043	-0.131245	0.663585	0.868165		NA	NA		0	0	0	0	0	1	0
ENSMUSG00000015759	MGI:1277202	Cnih	141.34	121.577	1.16256	0.217299	0.266996	0.854375		439.5	454.5	0.966997	-0.0484171	0.639832	0.853344		NA	NA		0	0	0	0	0	1	0
ENSMUSG00000015766	MGI:104684	Eps8	56.2542	38.8966	1.44625	0.532315	0.100173	0.526854		455.5	473.5	0.961985	-0.0559134	0.577242	0.802918		NA	NA		0	0	0	0	0	1	0
ENSMUSG00000015839	MGI:108420	Nfe2l2	96.979	74.5811	1.30032	0.378861	0.109056	0.55899		285.5	213.5	1.33724	0.419255	0.00147246	0.00930932		NA	NA		0	0	0	0	0	1	0
ENSMUSG00000015846	MGI:98214	Rxra	54.1378	47.1554	1.14807	0.199213	0.550709	1		32	38	0.842105	-0.247928	0.550413	0.780857		NA	NA		0	0	0	0	0	1	0
ENSMUSG00000015850	MGI:2389008	Adamtsl4	24.5043	15.5745	1.57336	0.653849	0.211024	0.789315		93.5	95	0.984211	-0.0229611	1	1		NA	NA		0	0	0	0	0	1	0
ENSMUSG00000015889	MGI:96836	Lta4h	75.1997	66.8854	1.12431	0.169035	0.557071	1		378	310.5	1.21739	0.283793	0.0118687	0.05522		NA	NA		0	0	0	0	0	1	0
ENSMUSG00000015932	MGI:1929270	Dstn	1077.58	795.596	1.35444	0.437693	7.86714e-11	5.59801e-09		12360	9660	1.2795	0.355584	4.20516e-74	6.63501e-72		0.244486	0.486934		1	0	0	0	0	0	0
ENSMUSG00000015937	MGI:1349392	H2afy	96.2889	97.9273	0.983269	-0.0243417	0.942789	1		195	164.5	1.18541	0.245387	0.126288	0.321617		NA	NA		0	0	0	0	0	1	0
ENSMUSG00000015980	MGI:1923862	Lrrc27	15.0095	10.2641	1.46232	0.548262	0.424356	1		157	130	1.20769	0.272253	0.124701	0.319466		NA	NA		0	0	0	0	0	1	0
ENSMUSG00000015994	MGI:104683	Fnta	63.7885	76.5713	0.83306	-0.263507	0.312213	0.915512		426.5	489.5	0.871297	-0.198763	0.0405585	0.141254		NA	NA		0	0	0	0	0	1	0
ENSMUSG00000016018	MGI:1919448	Skiv2l2	55.7665	31.4884	1.77102	0.824578	0.00967322	0.115095		37	26	1.42308	0.509014	0.207368	0.444762		NA	NA		0	0	0	0	0	1	0
ENSMUSG00000016128	MGI:2385331	Stard13	32.6972	36.0331	0.907421	-0.140156	0.809949	1		208.5	169.5	1.23009	0.298762	0.0508032	0.167757		NA	NA		0	0	0	0	0	1	0
ENSMUSG00000016252	MGI:1855697	Atp5e	60.0657	54.7759	1.09657	0.132999	0.709323	1		473.5	168.5	2.81009	1.49062	2.13545e-34	1.40901e-32		7.21332e-06	5.56124e-05		0	0	0	0	1	0	0
ENSMUSG00000016253	MGI:1926424	Th1l	43.6442	56.7944	0.768459	-0.379959	0.2323	0.811762		101	125.5	0.804781	-0.313332	0.110973	0.296773		NA	NA		0	0	0	0	0	1	0
ENSMUSG00000016257	MGI:1913640	Slmo2	70.2011	74.2975	0.944865	-0.0818195	0.802693	1		158.5	184.5	0.859079	-0.219138	0.177602	0.403327		NA	NA		0	0	0	0	0	1	0
ENSMUSG00000016356	MGI:1920618	Col20a1	3.91686	5.3104	0.737582	-0.439124	1	1		58.5	43.5	1.34483	0.427421	0.167444	0.387783		NA	NA		0	0	0	0	0	1	0
ENSMUSG00000016487	MGI:1914783	Ppfibp1	364.443	246.888	1.47615	0.56184	2.52016e-06	8.71015e-05		3564.5	2542.5	1.40197	0.487452	3.53762e-39	2.62001e-37		0.575881	0.809329		1	0	0	0	0	0	0
ENSMUSG00000016495	MGI:1915009	5033414D02Rik	18.5078	19.3899	0.954511	-0.0671656	1	1		106	107	0.990654	-0.0135465	1	1		NA	NA		0	0	0	0	0	1	0
ENSMUSG00000016520	MGI:2155959	Lnx2	16.6896	28.9457	0.576582	-0.794402	0.103805	0.538927		19	24	0.791667	-0.337035	0.542384	0.776166		NA	NA		0	0	0	0	0	1	0
ENSMUSG00000016526	MGI:1330300	Dyrk3	13.8311	24.0397	0.575343	-0.797507	0.143307	0.660695		49.5	51	0.970588	-0.0430687	1	1		NA	NA		0	0	0	0	0	1	0
ENSMUSG00000016528	MGI:109298	Mapkapk2	239.361	247.727	0.96623	-0.0495614	0.717008	1		576.5	518	1.11293	0.154369	0.0795968	0.231641		NA	NA		0	0	0	0	0	1	0
ENSMUSG00000016637	MGI:1914292	Ift27	16.0818	14.2838	1.12588	0.171057	0.855536	1		124	64	1.9375	0.954196	1.43996e-05	0.000153244		0.218982	0.45709		0	0	0	0	0	0	1
ENSMUSG00000016757	MGI:3039573	Ttll12	100.065	66.0991	1.51386	0.598231	0.0102127	0.12033		232	114.5	2.0262	1.01878	3.25497e-10	6.41973e-09		0.166716	0.372385		0	0	0	0	0	0	1
ENSMUSG00000016831	MGI:1915389	Tox4	62.3992	68.215	0.914743	-0.128562	0.66117	1		454.5	428	1.06192	0.0866695	0.381601	0.638325		NA	NA		0	0	0	0	0	1	0
ENSMUSG00000016918	MGI:2138563	Sulf1	173.792	220.957	0.786542	-0.346404	0.0205229	0.192985		70	63	1.11111	0.152003	0.603046	0.822534		NA	NA		0	0	0	0	0	1	0
ENSMUSG00000016933	MGI:97615	Plcg1	68.0508	71.6463	0.949816	-0.07428	0.799956	1		68.5	64.5	1.06202	0.0868048	0.795629	0.936231		NA	NA		0	0	0	0	0	1	0
ENSMUSG00000016946	MGI:1916509	Kctd5	87.5527	105.325	0.831263	-0.266624	0.249377	0.831432		533	611.5	0.871627	-0.198217	0.0211198	0.0868977		NA	NA		0	0	0	0	0	1	0
ENSMUSG00000016984	MGI:1915395	Etaa1	8.95237	8.41197	1.06424	0.0898272	1	1		35.5	23	1.54348	0.626185	0.117477	0.307594		NA	NA		0	0	0	0	0	1	0
ENSMUSG00000017009	MGI:1349164	Sdc4	205.275	233.314	0.879823	-0.184715	0.196956	0.767592		705	788.5	0.894103	-0.161487	0.031731	0.119205		NA	NA		0	0	0	0	0	1	0
ENSMUSG00000017119	MGI:108498	Nbr1	60.5347	77.2074	0.784053	-0.350977	0.201473	0.773608		54.5	68.5	0.79562	-0.329848	0.242923	0.491797		NA	NA		0	0	0	0	0	1	0
ENSMUSG00000017144	MGI:1921444	Rnd3	81.9691	80.9311	1.01282	0.0183848	1	1		812	995.5	0.815671	-0.293942	1.65269e-05	0.000173342		0.18968	0.412649		0	0	0	0	0	0	1
ENSMUSG00000017188	MGI:1098757	Ccdc56	23.852	26.6423	0.895267	-0.15961	0.779768	1		208	161	1.29193	0.369523	0.0165192	0.0717083		NA	NA		0	0	0	0	0	1	0
ENSMUSG00000017264	MGI:1355322	Exosc10	65.3596	64.4816	1.01362	0.0195111	1	1		236.5	180	1.31389	0.393843	0.006034	0.0307548		NA	NA		0	0	0	0	0	1	0
ENSMUSG00000017286	MGI:1914451	Glod4	22.199	17.959	1.2361	0.30579	0.635828	1		114.5	74	1.5473	0.62975	0.00350814	0.019738		NA	NA		0	0	0	0	0	1	0
ENSMUSG00000017288	MGI:1915549	Vps53	44.9689	50.5609	0.889402	-0.169092	0.610068	1		30	44	0.681818	-0.552541	0.130178	0.329899		NA	NA		0	0	0	0	0	1	0
ENSMUSG00000017485	MGI:98791	Top2b	108.2	96.6918	1.11902	0.162236	0.485	1		212.5	215.5	0.986079	-0.020225	0.92309	1		NA	NA		0	0	0	0	0	1	0
ENSMUSG00000017493	MGI:96439	Igfbp4	357.549	75.3029	4.74814	2.24736	2.75461e-45	2.49912e-42		405.5	194	2.09021	1.06365	3.15392e-18	1.02193e-16		4.20819e-08	4.78932e-07		0	0	1	0	0	0	0
ENSMUSG00000017631	MGI:107771	Abr	87.3474	118.006	0.740195	-0.434023	0.0358877	0.278879		384	593	0.647555	-0.626926	2.39779e-11	5.21053e-10		0.432849	0.694301		0	0	0	0	0	0	1
ENSMUSG00000017664	MGI:2385166	Slc35c2	49.5854	45.1479	1.09829	0.135257	0.681743	1		30.5	50.5	0.60396	-0.727474	0.0352414	0.128663		NA	NA		0	0	0	0	0	1	0
ENSMUSG00000017667	MGI:2388656	Zfp334	31.8831	31.9325	0.998455	-0.00223132	1	1		112	103	1.08738	0.120854	0.585447	0.808411		NA	NA		0	0	0	0	0	1	0
ENSMUSG00000017670	MGI:2153045	Elmo2	112.41	87.4833	1.28493	0.361688	0.0886303	0.491052		368.5	297.5	1.23866	0.308775	0.0066764	0.0333728		NA	NA		0	0	0	0	0	1	0
ENSMUSG00000017679	MGI:1923330	Ttpal	54.4181	50.4443	1.07877	0.109393	0.768792	1		711	574	1.23868	0.308799	0.000146327	0.00124361		NA	NA		0	0	0	0	0	1	0
ENSMUSG00000017697	MGI:87916	Ada	11.1988	22.3386	0.501321	-0.996195	0.0801433	0.462385		229.5	190.5	1.20472	0.268703	0.0638968	0.196565		NA	NA		0	0	0	0	0	1	0
ENSMUSG00000017707	MGI:1349457	Serinc3	234.163	277.006	0.845334	-0.242407	0.0630676	0.405444		2094	2387.5	0.877068	-0.189239	1.19758e-05	0.000128962		0.70824	0.877043		0	0	0	0	0	0	1
ENSMUSG00000017721	MGI:1926178	Pigt	68.0475	86.5497	0.786225	-0.346986	0.147998	0.669836		144	140.5	1.02491	0.0354987	0.905723	0.994775		NA	NA		0	0	0	0	0	1	0
ENSMUSG00000017724	MGI:99423	Etv4	42.5213	65.8657	0.645576	-0.631341	0.0346154	0.274268		151.5	188.5	0.803714	-0.315247	0.0510752	0.168349		NA	NA		0	0	0	0	0	1	0
ENSMUSG00000017760	MGI:97748	Ctsa	247.853	253.528	0.977616	-0.0326598	0.823438	1		347	335	1.03582	0.0507746	0.673631	0.87589		NA	NA		0	0	0	0	0	1	0
ENSMUSG00000017774	MGI:106612	Myo1c	1145.44	1141.7	1.00327	0.00471209	0.966642	1		2326	2030.5	1.14553	0.196016	8.36426e-06	9.17037e-05		0.0104964	0.0380095		0	0	0	0	0	0	1
ENSMUSG00000017776	MGI:88508	Crk	208.297	185.87	1.12066	0.164348	0.29006	0.891831		365	415	0.879518	-0.185215	0.0792813	0.230908		NA	NA		0	0	0	0	0	1	0
ENSMUSG00000017778	MGI:103226	Cox7c	17.3892	16.2516	1.07	0.097611	1	1		83	46	1.80435	0.851477	0.00142923	0.00908351		NA	NA		0	0	0	0	0	1	0
ENSMUSG00000017781	MGI:99887	Pitpna	275.643	296.785	0.928764	-0.106616	0.40345	1		313.5	275	1.14	0.189034	0.117329	0.307594		NA	NA		0	0	0	0	0	1	0
ENSMUSG00000017831	MGI:105926	Rab5a	55.1996	53.7587	1.0268	0.0381612	1	1		328.5	308	1.06656	0.092963	0.428133	0.685656		NA	NA		0	0	0	0	0	1	0
ENSMUSG00000017858	MGI:2387217	Ift52	21.2832	26.6005	0.800103	-0.321742	0.470879	1		289	389.5	0.741977	-0.430554	0.000120964	0.00105019		NA	NA		0	0	0	0	0	1	0
ENSMUSG00000017861	MGI:101785	Mybl2	24.7266	23.3094	1.0608	0.0851465	0.885433	1		152.5	148	1.03041	0.0432121	0.817707	0.950804		NA	NA		0	0	0	0	0	1	0
ENSMUSG00000017999	MGI:2385884	Ddx27	92.7361	82.4081	1.12533	0.170345	0.449786	1		129.5	145	0.893103	-0.163101	0.398582	0.65569		NA	NA		0	0	0	0	0	1	0
ENSMUSG00000018001	MGI:1335107	Cyth3	106.925	111.488	0.959072	-0.0602889	0.839049	1		143.5	143	1.0035	0.00503559	1	1		NA	NA		0	0	0	0	0	1	0
ENSMUSG00000018040	MGI:1922028	Rrp7a	83.0929	94.1808	0.882271	-0.180707	0.452358	1		589	627.5	0.938645	-0.0913478	0.276026	0.533385		NA	NA		0	0	0	0	0	1	0
ENSMUSG00000018042	MGI:94893	Cyb5r3	484.744	435.62	1.11277	0.154153	0.11368	0.570599		6736.5	5616.5	1.19941	0.262328	7.16655e-24	3.13342e-22		0.272707	0.516827		0	0	0	0	0	0	1
ENSMUSG00000018068	MGI:1917672	Ints2	37.7092	30.7776	1.22521	0.293034	0.470369	1		102	91	1.12088	0.164631	0.471732	0.722868		NA	NA		0	0	0	0	0	1	0
ENSMUSG00000018076	MGI:2670178	Med13l	91.1899	74.1944	1.22907	0.297564	0.212786	0.789315		118.5	116.5	1.01717	0.0245571	0.948117	1		NA	NA		0	0	0	0	0	1	0
ENSMUSG00000018102	MGI:1915274	Hist1h2bc	61.5112	79.6222	0.772538	-0.372322	0.153444	0.67703		651.5	485	1.3433	0.42578	8.16312e-07	1.05423e-05		0.00225921	0.00960033		0	0	0	0	0	0	1
ENSMUSG00000018143	MGI:99951	Mafk	94.1853	112.45	0.837578	-0.255704	0.236161	0.819832		98	99	0.989899	-0.0146468	1	1		NA	NA		0	0	0	0	0	1	0
ENSMUSG00000018160	MGI:1100846	Med1	19.9711	24.9641	0.799992	-0.321942	0.551484	1		19	20.5	0.926829	-0.109624	0.874629	0.98085		NA	NA		0	0	0	0	0	1	0
ENSMUSG00000018171	MGI:1923159	Vmp1	159.211	181.307	0.878129	-0.187496	0.254717	0.835776		402	503	0.799205	-0.323363	0.000877227	0.00602928		NA	NA		0	0	0	0	0	1	0
ENSMUSG00000018196	MGI:1916617	Glrx2	11.2171	14.1571	0.792325	-0.335835	0.690038	1		66	71	0.929577	-0.105353	0.732684	0.905757		NA	NA		0	0	0	0	0	1	0
ENSMUSG00000018199	MGI:106652	Trove2	43.8953	41.4473	1.05906	0.0827876	0.828423	1		148.5	134.5	1.10409	0.142857	0.44052	0.693695		NA	NA		0	0	0	0	0	1	0
ENSMUSG00000018209	MGI:1929004	Stk4	57.971	71.5462	0.81026	-0.303544	0.254125	0.835178		428.5	503.5	0.851043	-0.232697	0.015363	0.0679906		NA	NA		0	0	0	0	0	1	0
ENSMUSG00000018340	MGI:88255	Anxa6	645.517	865.289	0.746013	-0.422727	1.93516e-08	9.00345e-07		6589	6464	1.01934	0.0276323	0.27777	0.535899		1.29771e-08	1.72307e-07		0	1	0	0	0	0	0
ENSMUSG00000018362	MGI:103561	Kpna2	245.686	211.741	1.16031	0.214513	0.122982	0.601487		817	776.5	1.05216	0.0733502	0.328653	0.591314		NA	NA		0	0	0	0	0	1	0
ENSMUSG00000018377	MGI:1313291	Vezf1	44.3611	38.0782	1.165	0.22033	0.581114	1		119.5	111	1.07658	0.106451	0.598733	0.819617		NA	NA		0	0	0	0	0	1	0
ENSMUSG00000018378	MGI:2144281	Cuedc1	39.4459	46.7894	0.843052	-0.246307	0.450548	1		286	475.5	0.601472	-0.73343	5.90652e-12	1.37402e-10		0.16204	0.363639		0	0	0	0	0	0	1
ENSMUSG00000018412	MGI:1923969	1700081L11Rik	81.4772	80.8497	1.00776	0.011155	1	1		194	186	1.04301	0.060754	0.719577	0.899484		NA	NA		0	0	0	0	0	1	0
ENSMUSG00000018417	MGI:107752	Myo1b	37.6043	45.4746	0.826931	-0.274161	0.51041	1		104.5	139.5	0.749104	-0.416762	0.0296343	0.113461		NA	NA		0	0	0	0	0	1	0
ENSMUSG00000018425	MGI:1914737	Dhx40	34.5247	24.249	1.42376	0.509703	0.192526	0.762707		130	81.5	1.59509	0.67364	0.00119471	0.00778643		NA	NA		0	0	0	0	0	1	0
ENSMUSG00000018428	MGI:104729	Akap1	62.0909	56.2896	1.10306	0.141514	0.645497	1		498	575.5	0.865334	-0.20867	0.0187534	0.0794121		NA	NA		0	0	0	0	0	1	0
ENSMUSG00000018446	MGI:1194505	C1qbp	114.338	113.908	1.00378	0.00543685	1	1		558.5	409.5	1.36386	0.447694	1.90401e-06	2.34226e-05		0.0378525	0.11749		0	0	0	0	0	0	1
ENSMUSG00000018449	MGI:1916973	Rpain	6.64659	6.33525	1.04914	0.0692119	1	1		15	14.5	1.03448	0.0489096	1	1		NA	NA		0	0	0	0	0	1	0
ENSMUSG00000018474	MGI:1344395	Chd3	234.954	293.785	0.799747	-0.322384	0.0116069	0.133295		735	573.5	1.2816	0.357951	9.52994e-06	0.000103856		5.50017e-06	4.45607e-05		0	0	0	0	1	0	0
ENSMUSG00000018476	MGI:2448492	Kdm6b	87.2117	72.0477	1.21047	0.275569	0.266825	0.854375		163	177.5	0.91831	-0.122947	0.448413	0.702934		NA	NA		0	0	0	0	0	1	0
ENSMUSG00000018501	MGI:1349717	Ncor1	118.184	99.0441	1.19325	0.254897	0.221651	0.797062		93	89	1.04494	0.0634254	0.824098	0.952862		NA	NA		0	0	0	0	0	1	0
ENSMUSG00000018583	MGI:1351465	G3bp1	286.421	257.062	1.11421	0.156022	0.229489	0.806804		412	402.5	1.0236	0.0336556	0.779323	0.927796		NA	NA		0	0	0	0	0	1	0
ENSMUSG00000018593	MGI:98373	Sparc	3319.47	2511.04	1.32195	0.402669	3.46171e-26	1.39584e-23		22598.5	17491	1.29201	0.369614	6.91886e-144	1.93143e-141		0.428634	0.692186		1	0	0	0	0	0	0
ENSMUSG00000018604	MGI:98495	Tbx3	17.6235	12.554	1.40381	0.489351	0.47313	1		72.5	36	2.01389	1.00998	0.000505034	0.00373273		NA	NA		0	0	0	0	0	1	0
ENSMUSG00000018648	MGI:1927168	Dusp14	21.9371	35.9014	0.611036	-0.710672	0.0869489	0.484377		103.5	128	0.808594	-0.306513	0.13086	0.331166		NA	NA		0	0	0	0	0	1	0
ENSMUSG00000018661	MGI:1333873	Cog1	46.1852	53.2868	0.86673	-0.206346	0.546713	1		366.5	348	1.05316	0.0747259	0.500872	0.747395		NA	NA		0	0	0	0	0	1	0
ENSMUSG00000018678	MGI:1926162	Sp2	16.4547	16.2672	1.01153	0.0165371	1	1		21	18	1.16667	0.222392	0.749259	0.908966		NA	NA		0	0	0	0	0	1	0
ENSMUSG00000018697	MGI:1929608	Aatf	41.9121	39.0009	1.07464	0.103858	0.824313	1		48.5	42.5	1.14118	0.190522	0.602412	0.822469		NA	NA		0	0	0	0	0	1	0
ENSMUSG00000018733	MGI:2144177	Pex12	7.35968	6.7603	1.08866	0.122556	1	1		14	20	0.7	-0.514573	0.391528	0.647438		NA	NA		0	0	0	0	0	1	0
ENSMUSG00000018736	MGI:1932915	Ndel1	169.89	160.43	1.05896	0.0826538	0.620361	1		145.5	149	0.97651	-0.0342932	0.907326	0.994775		NA	NA		0	0	0	0	0	1	0
ENSMUSG00000018765	MGI:1346074	Fxr2	163.218	163.582	0.997773	-0.00321641	1	1		22.5	6	3.75	1.90689	0.0023157	0.013675		NA	NA		0	0	0	0	0	1	0
ENSMUSG00000018796	MGI:102797	Acsl1	16.2478	15.0743	1.07784	0.108149	1	1		44	28.5	1.54386	0.626542	0.100644	0.274613		NA	NA		0	0	0	0	0	1	0
ENSMUSG00000018800	MGI:2386607	Abca5	25.977	41.3752	0.627839	-0.671533	0.0864372	0.484075		126	234	0.538462	-0.893085	1.33949e-08	2.17983e-07		0.579522	0.809975		0	0	0	0	0	0	1
ENSMUSG00000018821	MGI:1916784	Avpi1	36.7538	44.3717	0.828316	-0.271746	0.505236	1		261	211.5	1.23404	0.303392	0.0272058	0.105593		NA	NA		0	0	0	0	0	1	0
ENSMUSG00000018841	MGI:1261809	Rad51l3	5.10917	7.36306	0.693892	-0.527216	0.774414	1		81	43	1.88372	0.913585	0.00082026	0.00572139		NA	NA		0	0	0	0	0	1	0
ENSMUSG00000018861	MGI:104724	Fdxr	4.43256	6.26898	0.707062	-0.500092	0.753906	1		27	42	0.642857	-0.63743	0.0911865	0.254747		NA	NA		0	0	0	0	0	1	0
ENSMUSG00000018865	MGI:1888971	Sult4a1	11.2677	7.8797	1.42996	0.515979	0.647606	1		17	14	1.21429	0.280108	0.7201	0.899484		NA	NA		0	0	0	0	0	1	0
ENSMUSG00000018923	MGI:1913422	Med11	10.6414	13.1525	0.80908	-0.305646	0.83882	1		35	22	1.59091	0.669851	0.111161	0.297057		NA	NA		0	0	0	0	0	1	0
ENSMUSG00000018999	MGI:1931249	Slc35b4	51.4027	65.7293	0.782036	-0.354692	0.195349	0.765574		91	141	0.64539	-0.631757	0.00124665	0.00807872		NA	NA		0	0	0	0	0	1	0
ENSMUSG00000019055	MGI:99907	Plod1	87.5709	100.14	0.874482	-0.1935	0.422479	1		681	790	0.862025	-0.214198	0.00484732	0.025869		NA	NA		0	0	0	0	0	1	0
ENSMUSG00000019139	MGI:1919030	Isyna1	24.3899	38.4045	0.635079	-0.654992	0.0979544	0.520464		123	169.5	0.725664	-0.462627	0.0070994	0.0351963		NA	NA		0	0	0	0	0	1	0
ENSMUSG00000019158	MGI:1916344	Tmem160	28.0069	55.4568	0.505023	-0.98558	0.00403921	0.056162		321.5	490.5	0.655454	-0.609434	3.36544e-09	6.04613e-08		0.345036	0.594073		0	0	0	0	0	0	1
ENSMUSG00000019188	MGI:95886	H13	304.163	294.551	1.03263	0.0463239	0.743796	1		1608.5	905.5	1.77637	0.828929	4.30656e-45	3.81183e-43		3.57374e-09	5.33827e-08		0	0	0	0	1	0	0
ENSMUSG00000019189	MGI:1921565	Rnf145	136.467	114.711	1.18966	0.250546	0.20672	0.7856		278.5	321	0.867601	-0.204896	0.094084	0.260237		NA	NA		0	0	0	0	0	1	0
ENSMUSG00000019194	MGI:98247	Scn1b	30.4377	42.0442	0.723945	-0.466048	0.194505	0.765364		47	85	0.552941	-0.854802	0.00119511	0.00778643		NA	NA		0	0	0	0	0	1	0
ENSMUSG00000019214	MGI:2384887	Chtf18	17.7343	24.4563	0.725143	-0.463663	0.440799	1		49	73	0.671233	-0.575115	0.0368775	0.131981		NA	NA		0	0	0	0	0	1	0
ENSMUSG00000019256	MGI:105043	Ahr	11.9388	6.91985	1.7253	0.78685	0.359283	0.956701		90.5	63.5	1.4252	0.511161	0.0364228	0.131094		NA	NA		0	0	0	0	0	1	0
ENSMUSG00000019261	MGI:2443304	Mtap1s	102.449	128.313	0.798429	-0.324763	0.0990497	0.522458		1107	1035	1.06957	0.0970245	0.12499	0.319466		NA	NA		0	0	0	0	0	1	0
ENSMUSG00000019362	MGI:1289231	D8Ertd738e	73.0599	75.9863	0.961488	-0.0566597	0.869923	1		668.5	535.5	1.24837	0.320041	0.000141145	0.00120806		NA	NA		0	0	0	0	0	1	0
ENSMUSG00000019370	MGI:103249	Calm3	383.384	482.016	0.795377	-0.33029	0.000851896	0.0156138		3597	3830	0.939164	-0.0905502	0.00709766	0.0351963		NA	NA		0	0	0	0	0	1	0
ENSMUSG00000019428	MGI:1341070	Fkbp8	208.99	230.696	0.905911	-0.142559	0.316761	0.918886		638	674.5	0.945886	-0.080262	0.320464	0.583818		NA	NA		0	0	0	0	0	1	0
ENSMUSG00000019433	MGI:1926252	Gipc1	110.789	140.217	0.790126	-0.339846	0.0769617	0.454055		315	371.5	0.847914	-0.23801	0.0325607	0.121692		NA	NA		0	0	0	0	0	1	0
ENSMUSG00000019461	MGI:1917560	Plscr3	87.7694	85.6151	1.02516	0.0358525	0.939599	1		539.5	447.5	1.20559	0.269735	0.00376866	0.0207849		NA	NA		0	0	0	0	0	1	0
ENSMUSG00000019464	MGI:97793	Ptger1	30.0699	19.3312	1.55551	0.637388	0.152408	0.676146		53	45.5	1.16484	0.220126	0.546713	0.778659		NA	NA		0	0	0	0	0	1	0
ENSMUSG00000019470	MGI:1914689	Xab2	43.4186	39.9996	1.08548	0.118328	0.826405	1		255	207	1.23188	0.300866	0.0286598	0.110176		NA	NA		0	0	0	0	0	1	0
ENSMUSG00000019471	MGI:109531	Cdc37	313.226	357.683	0.875707	-0.19148	0.0893193	0.493364		663.5	593.5	1.11794	0.160848	0.0516838	0.1702		NA	NA		0	0	0	0	0	1	0
ENSMUSG00000019539	MGI:1277122	Rcn3	231.216	242.613	0.953022	-0.0694192	0.613432	1		650	663	0.980392	-0.0285692	0.740531	0.907437		NA	NA		0	0	0	0	0	1	0
ENSMUSG00000019718	MGI:1914467	2810055F11Rik	5.43576	4.08125	1.33188	0.413469	1	1		27	5	5.4	2.43296	0.000113074	0.000993575		0.0865982	0.228696		0	0	0	0	0	0	1
ENSMUSG00000019731	MGI:2142403	Slc35e1	112.468	101.347	1.10973	0.150204	0.493316	1		736.5	704.5	1.04542	0.0640858	0.414306	0.672414		NA	NA		0	0	0	0	0	1	0
ENSMUSG00000019763	MGI:1913334	Rmnd1	8.99853	6.90803	1.30262	0.381414	0.803619	1		56	60	0.933333	-0.0995357	0.780739	0.928343		NA	NA		0	0	0	0	0	1	0
ENSMUSG00000019769	MGI:1927152	Syne1	118.797	79.7298	1.49	0.575311	0.00691528	0.0899482		43.5	49	0.887755	-0.171766	0.678532	0.876296		NA	NA		0	0	0	0	0	1	0
ENSMUSG00000019775	MGI:1927469	Rgs17	6.81227	2.319	2.93759	1.55463	0.179688	0.743579		35.5	15	2.36667	1.24286	0.00460131	0.024738		NA	NA		0	0	0	0	0	1	0
ENSMUSG00000019794	MGI:1344353	Katna1	22.5257	20.5574	1.09575	0.131916	0.880396	1		185.5	166.5	1.11411	0.155897	0.338051	0.599602		NA	NA		0	0	0	0	0	1	0
ENSMUSG00000019795	MGI:97502	Pcmt1	67.2364	60.5392	1.11063	0.151372	0.658701	1		173	143.5	1.20557	0.269721	0.115662	0.305708		NA	NA		0	0	0	0	0	1	0
ENSMUSG00000019797	MGI:1915101	1700021F05Rik	12.5106	13.57	0.921935	-0.117263	1	1		145.5	120	1.2125	0.277985	0.125154	0.319622		NA	NA		0	0	0	0	0	1	0
ENSMUSG00000019802	MGI:2155302	Sec63	138.15	150.366	0.918758	-0.122243	0.516939	1		181.5	199.5	0.909774	-0.136419	0.384438	0.641358		NA	NA		0	0	0	0	0	1	0
ENSMUSG00000019804	MGI:1860188	Snx3	67.0579	76.8693	0.872363	-0.197	0.453372	1		190.5	223	0.85426	-0.227253	0.127516	0.324285		NA	NA		0	0	0	0	0	1	0
ENSMUSG00000019806	MGI:1913503	Aig1	13.1086	13.6536	0.960083	-0.0587685	1	1		21	53	0.396226	-1.3356	0.000256489	0.00208699		NA	NA		0	0	0	0	0	1	0
ENSMUSG00000019831	MGI:1890563	Wasf1	6.08488	7.02327	0.866388	-0.206915	1	1		15	26	0.576923	-0.793549	0.117275	0.307594		NA	NA		0	0	0	0	0	1	0
ENSMUSG00000019849	MGI:1270863	Prep	156.448	172.359	0.907689	-0.139729	0.407575	1		186.5	161.5	1.1548	0.207641	0.198831	0.433463		NA	NA		0	0	0	0	0	1	0
ENSMUSG00000019850	MGI:1196377	Tnfaip3	23.9069	76.7194	0.311614	-1.68217	1.18068e-07	5.04081e-06		16	28	0.571429	-0.807355	0.0961418	0.265311		0.156735	0.35865		0	0	0	0	0	0	1
ENSMUSG00000019851	MGI:1929938	Perp	13.9187	8.89527	1.56473	0.645918	0.404873	1		65	29	2.24138	1.16439	0.000261683	0.00211975		NA	NA		0	0	0	0	0	1	0
ENSMUSG00000019899	MGI:99912	Lama2	44.6422	51.1813	0.872236	-0.197209	0.610068	1		142	125.5	1.13147	0.178204	0.35955	0.617903		NA	NA		0	0	0	0	0	1	0
ENSMUSG00000019947	MGI:2175912	Arid5b	56.4239	35.2299	1.60159	0.679508	0.0354496	0.277256		103.5	55	1.88182	0.912127	0.000125825	0.00108461		NA	NA		0	0	0	0	0	1	0
ENSMUSG00000019970	MGI:1340062	Sgk1	197.978	170.121	1.16375	0.218778	0.159195	0.695208		512.5	412	1.24393	0.314908	0.000998681	0.00666216		NA	NA		0	0	0	0	0	1	0
ENSMUSG00000019975	MGI:1914704	Ikbip	24.0863	20.1965	1.1926	0.254107	0.651588	1		141.5	119	1.18908	0.24984	0.173155	0.396454		NA	NA		0	0	0	0	0	1	0
ENSMUSG00000019977	MGI:1891704	Hbs1l	92.0043	87.5863	1.05044	0.0709957	0.82314	1		30.5	32	0.953125	-0.0692627	1	1		NA	NA		0	0	0	0	0	1	0
ENSMUSG00000019978	MGI:103009	Epb4.1l2	219.569	182.272	1.20462	0.268581	0.0648466	0.408233		587	557.5	1.05291	0.0743887	0.407978	0.665716		NA	NA		0	0	0	0	0	1	0
ENSMUSG00000019984	MGI:1917458	Med23	34.5567	35.0893	0.984822	-0.0220655	1	1		120.5	129.5	0.930502	-0.103919	0.613678	0.828896		NA	NA		0	0	0	0	0	1	0
ENSMUSG00000019988	MGI:97293	Nedd1	29.2502	21.8182	1.34063	0.422914	0.401062	1		85	79.5	1.06918	0.096508	0.755606	0.913727		NA	NA		0	0	0	0	0	1	0
ENSMUSG00000019992	MGI:1919054	Fam54a	4.44154	5.30575	0.837117	-0.256499	1	1		18	19	0.947368	-0.0780025	1	1		NA	NA		0	0	0	0	0	1	0
ENSMUSG00000019997	MGI:95537	Ctgf	5202.35	4265.54	1.21962	0.286437	6.78801e-22	1.75955e-19		47034.5	43669	1.07707	0.10711	5.44631e-29	3.13725e-27		1.06613e-08	1.49885e-07		0	0	1	0	0	0	0
ENSMUSG00000020000	MGI:1921582	Moxd1	4.36789	12.3535	0.353575	-1.49991	0.0768127	0.454055		29	50	0.58	-0.785875	0.0238198	0.0955425		NA	NA		0	0	0	0	0	1	0
ENSMUSG00000020009	MGI:107655	Ifngr1	32.0527	30.3471	1.0562	0.0788891	0.899076	1		40	30	1.33333	0.415037	0.281979	0.540991		NA	NA		0	0	0	0	0	1	0
ENSMUSG00000020015	MGI:97517	Cdk17	57.4597	49.6998	1.15614	0.209311	0.562093	1		404	355.5	1.13643	0.184506	0.0881523	0.248629		NA	NA		0	0	0	0	0	1	0
ENSMUSG00000020018	MGI:1917128	Snrpf	21.2003	21.7494	0.974753	-0.036892	1	1		173.5	163	1.06442	0.0900637	0.586002	0.808593		NA	NA		0	0	0	0	0	1	0
ENSMUSG00000020019	MGI:1888978	Ntn4	54.1274	6.38422	8.47832	3.08378	9.72296e-11	6.65748e-09		728	21	34.6667	5.11548	2.37204e-185	8.60813e-183		0.0111923	0.039629		1	0	0	0	0	0	0
ENSMUSG00000020021	MGI:1261419	Fgd6	21.1773	18.232	1.16154	0.21604	0.749259	1		159	102	1.55882	0.640458	0.000503833	0.00373145		NA	NA		0	0	0	0	0	1	0
ENSMUSG00000020022	MGI:1913664	Ndufa12	32.6927	49.4153	0.661591	-0.595989	0.0970309	0.516313		462	665.5	0.694215	-0.526546	1.35875e-09	2.50299e-08		1	1		0	0	0	0	0	0	1
ENSMUSG00000020121	MGI:2152936	Srgap1	23.8235	19.2362	1.23847	0.308562	0.542384	1		56	68.5	0.817518	-0.290677	0.283085	0.542119		NA	NA		0	0	0	0	0	1	0
ENSMUSG00000020130	MGI:1913937	Tbc1d15	38.8465	34.5009	1.12595	0.171148	0.727547	1		84	65	1.29231	0.36995	0.140055	0.345756		NA	NA		0	0	0	0	0	1	0
ENSMUSG00000020156	MGI:1915364	Mum1	41.6097	45.4434	0.915639	-0.127149	0.830373	1		26	14	1.85714	0.893085	0.0806905	0.233513		NA	NA		0	0	0	0	0	1	0
ENSMUSG00000020160	MGI:104717	Meis1	14.7515	21.5113	0.685755	-0.544236	0.324009	0.925848		26.5	30.5	0.868852	-0.202817	0.694004	0.887123		NA	NA		0	0	0	0	0	1	0
ENSMUSG00000020167	MGI:98510	Tcf3	134.212	121.973	1.10034	0.137946	0.491843	1		81	98.5	0.822335	-0.282202	0.204992	0.441505		NA	NA		0	0	0	0	0	1	0
ENSMUSG00000020196	MGI:1298375	Cabin1	117.535	116.227	1.01126	0.0161471	0.947896	1		51.5	71.5	0.72028	-0.473371	0.0875528	0.247645		NA	NA		0	0	0	0	0	1	0
ENSMUSG00000020220	MGI:2448530	Vps13d	74.7435	53.2542	1.40352	0.489052	0.0630088	0.405444		341	284	1.2007	0.263881	0.0250129	0.0990212		NA	NA		0	0	0	0	0	1	0
ENSMUSG00000020246	MGI:1915183	Hcfc2	20.3117	16.5318	1.22864	0.297063	0.742829	1		36	47.5	0.757895	-0.399931	0.229864	0.473696		NA	NA		0	0	0	0	0	1	0
ENSMUSG00000020250	MGI:1354175	Txnrd1	693.44	654.621	1.0593	0.0831123	0.31357	0.916957		2799.5	3957	0.70748	-0.499238	3.92987e-45	3.56537e-43		2.09305e-11	4.16866e-10		0	0	0	0	1	0	0
ENSMUSG00000020251	MGI:1922032	Glt8d2	7.10632	4.64602	1.52955	0.613108	0.774414	1		125	128	0.976562	-0.0342157	0.899971	0.993259		NA	NA		0	0	0	0	0	1	0
ENSMUSG00000020253	MGI:1915155	Ppm1m	26.7606	34.6271	0.772822	-0.371792	0.374152	0.971996		243	273	0.89011	-0.167945	0.201679	0.437473		NA	NA		0	0	0	0	0	1	0
ENSMUSG00000020257	MGI:1924555	Wdr82	73.3577	68.031	1.0783	0.108757	0.736356	1		857	983	0.871821	-0.197896	0.00355611	0.0199461		NA	NA		0	0	0	0	0	1	0
ENSMUSG00000020326	MGI:102890	Ccng1	535.619	569.559	0.94041	-0.0886383	0.321059	0.923693		564	609	0.926108	-0.110747	0.198874	0.433463		NA	NA		0	0	0	0	0	1	0
ENSMUSG00000020330	MGI:104667	Hmmr	47.5463	34.0602	1.39595	0.481245	0.150675	0.67423		14	12	1.16667	0.222392	0.845019	0.963725		NA	NA		0	0	0	0	0	1	0
ENSMUSG00000020393	MGI:1933988	Kremen1	90.5494	83.2024	1.0883	0.122079	0.595776	1		459	405.5	1.13194	0.178792	0.0769915	0.22642		NA	NA		0	0	0	0	0	1	0
ENSMUSG00000020399	MGI:2159682	Havcr2	11.4746	23.2322	0.49391	-1.01768	0.0576127	0.378762		20	50	0.4	-1.32193	0.000440285	0.00332129		NA	NA		0	0	0	0	0	1	0
ENSMUSG00000020413	MGI:1277962	Hus1	14.9726	12.9432	1.15679	0.210131	0.850554	1		46	17	2.70588	1.4361	0.000336709	0.00264484		NA	NA		0	0	0	0	0	1	0
ENSMUSG00000020422	MGI:2443012	Tns3	667.526	560.89	1.19012	0.251106	0.00248376	0.0381427		45.5	53	0.858491	-0.220126	0.546713	0.778659		NA	NA		0	0	0	0	0	1	0
ENSMUSG00000020423	MGI:108384	Btg2	76.0636	88.5901	0.858602	-0.219939	0.350234	0.953489		125.5	113	1.11062	0.151365	0.437686	0.693608		NA	NA		0	0	0	0	0	1	0
ENSMUSG00000020427	MGI:96438	Igfbp3	9.54594	23.4247	0.407516	-1.29507	0.035082	0.276216		25	15	1.66667	0.736966	0.15386	0.366262		NA	NA		0	0	0	0	0	1	0
ENSMUSG00000020440	MGI:99434	Arf5	79.8347	95.9084	0.832406	-0.264641	0.258134	0.844696		264.5	239.5	1.10438	0.143242	0.285516	0.544369		NA	NA		0	0	0	0	0	1	0
ENSMUSG00000020441	MGI:1915112	2310033P09Rik	13.9371	12.8089	1.08808	0.121779	1	1		18	32	0.5625	-0.830075	0.0649086	0.198779		NA	NA		0	0	0	0	0	1	0
ENSMUSG00000020444	MGI:95871	Guk1	39.9936	46.1909	0.865833	-0.207839	0.590036	1		263	360	0.730556	-0.452934	0.000116529	0.00101654		NA	NA		0	0	0	0	0	1	0
ENSMUSG00000020451	MGI:1197517	Limk2	108.076	135.978	0.794806	-0.331325	0.0836886	0.473701		89.5	103.5	0.864734	-0.209671	0.35067	0.61035		NA	NA		0	0	0	0	0	1	0
ENSMUSG00000020455	MGI:2137355	Trim11	59.2193	63.7514	0.92891	-0.106389	0.718509	1		585.5	543.5	1.07728	0.107389	0.222571	0.465539		NA	NA		0	0	0	0	0	1	0
ENSMUSG00000020471	MGI:1097163	Pold2	29.1959	36.7992	0.793382	-0.333912	0.389052	0.990787		41	65.5	0.625954	-0.675871	0.0199004	0.0828194		NA	NA		0	0	0	0	0	1	0
ENSMUSG00000020472	MGI:2679270	Zkscan17	44.7438	47.7797	0.936461	-0.0947099	0.835846	1		41.5	30	1.38333	0.468149	0.194505	0.427017		NA	NA		0	0	0	0	0	1	0
ENSMUSG00000020474	MGI:1860191	Polm	31.4686	37.1939	0.846068	-0.241155	0.544612	1		145.5	128.5	1.1323	0.179251	0.334638	0.596346		NA	NA		0	0	0	0	0	1	0
ENSMUSG00000020476	MGI:700006	Dbnl	91.2027	103.829	0.878397	-0.187056	0.390209	0.991024		424.5	456	0.930921	-0.103269	0.312147	0.574764		NA	NA		0	0	0	0	0	1	0
ENSMUSG00000020477	MGI:1928142	Mrps24	23.6813	32.7226	0.723697	-0.466542	0.289244	0.891831		130	134	0.970149	-0.0437214	0.853558	0.967705		NA	NA		0	0	0	0	0	1	0
ENSMUSG00000020482	MGI:2144383	Ccdc117	13.4215	13.9389	0.962884	-0.0545656	1	1		16	14	1.14286	0.192645	0.855536	0.967811		NA	NA		0	0	0	0	0	1	0
ENSMUSG00000020483	MGI:1915347	Dynll2	69.7642	89.322	0.781042	-0.356528	0.153215	0.67703		425	435.5	0.97589	-0.0352099	0.733277	0.905757		NA	NA		0	0	0	0	0	1	0
ENSMUSG00000020493	MGI:2444496	Prr11	27.9897	20.1923	1.38616	0.471092	0.312327	0.915512		49	51.5	0.951456	-0.0717907	0.842382	0.963709		NA	NA		0	0	0	0	0	1	0
ENSMUSG00000020496	MGI:1914224	Rnf187	168.067	165.673	1.01445	0.0207016	0.956374	1		1799.5	1573	1.14399	0.194077	9.913e-05	0.000890452		0.300981	0.544958		0	0	0	0	0	0	1
ENSMUSG00000020515	MGI:1916375	Cnot8	50.911	62.8215	0.810407	-0.303281	0.302878	0.909134		398	437.5	0.909714	-0.136515	0.177352	0.403012		NA	NA		0	0	0	0	0	1	0
ENSMUSG00000020516	MGI:1270849	Rps6kb1	52.0842	48.9024	1.06506	0.0909403	0.842382	1		142	169	0.840237	-0.251132	0.14027	0.346006		NA	NA		0	0	0	0	0	1	0
ENSMUSG00000020519	MGI:1354709	Sap30l	25.0938	36.9571	0.678999	-0.558519	0.161881	0.702712		112.5	96	1.17188	0.228819	0.268363	0.523368		NA	NA		0	0	0	0	0	1	0
ENSMUSG00000020520	MGI:1890480	Galnt10	100.643	61.142	1.64606	0.719014	0.00208652	0.0335044		1696.5	1236.5	1.37202	0.456299	2.04725e-17	6.46042e-16		0.287763	0.533142		0	0	0	0	0	0	1
ENSMUSG00000020521	MGI:1924142	Rnft1	66.7309	53.646	1.24391	0.314886	0.275253	0.870117		133.5	179.5	0.743733	-0.427144	0.0109844	0.0520396		NA	NA		0	0	0	0	0	1	0
ENSMUSG00000020522	MGI:1924068	Mfap3	44.7427	35.1328	1.27353	0.348833	0.314307	0.917094		516.5	431.5	1.19699	0.259408	0.00636616	0.0320427		NA	NA		0	0	0	0	0	1	0
ENSMUSG00000020523	MGI:1917629	Fam114a2	36.5276	42.3266	0.862995	-0.212576	0.652964	1		382	426	0.896714	-0.157281	0.130296	0.329968		NA	NA		0	0	0	0	0	1	0
ENSMUSG00000020528	MGI:2384838	Prpsap2	14.0568	14.9764	0.938594	-0.091427	1	1		9	13	0.692308	-0.530515	0.523467	0.763837		NA	NA		0	0	0	0	0	1	0
ENSMUSG00000020532	MGI:108451	Acaca	112.321	88.604	1.26767	0.342179	0.120503	0.595103		447	414	1.07971	0.110644	0.275459	0.533385		NA	NA		0	0	0	0	0	1	0
ENSMUSG00000020534	MGI:98299	Shmt1	12.5746	8.67831	1.44897	0.53503	0.523467	1		11	12	0.916667	-0.125531	1	1		NA	NA		0	0	0	0	0	1	0
ENSMUSG00000020538	MGI:107606	Srebf1	112.902	139.187	0.811153	-0.301954	0.115113	0.576198		234	271.5	0.861878	-0.214444	0.0999053	0.273009		NA	NA		0	0	0	0	0	1	0
ENSMUSG00000020541	MGI:1919193	Tom1l1	18.5352	20.3522	0.910721	-0.13492	1	1		37	40	0.925	-0.112475	0.819893	0.951212		NA	NA		0	0	0	0	0	1	0
ENSMUSG00000020544	MGI:1917052	Cox11	5.735	5.89247	0.973275	-0.0390805	1	1		177.5	57	3.11404	1.63879	1.11508e-15	3.2373e-14		0.0813798	0.220498		0	0	0	0	0	0	1
ENSMUSG00000020549	MGI:1890496	Elac2	44.5454	45.9811	0.968776	-0.0457647	1	1		65	51	1.27451	0.349942	0.227275	0.471843		NA	NA		0	0	0	0	0	1	0
ENSMUSG00000020553	MGI:107375	Pctp	4.80993	5.40453	0.889982	-0.168152	1	1		26	20	1.3	0.378512	0.461391	0.716469		NA	NA		0	0	0	0	0	1	0
ENSMUSG00000020561	MGI:106292	Twistnb	19.8882	18.6913	1.06403	0.0895435	1	1		42	44	0.954545	-0.0671142	0.914212	0.998397		NA	NA		0	0	0	0	0	1	0
ENSMUSG00000020570	MGI:108081	Sypl	68.9249	60.7064	1.13538	0.183177	0.53942	1		420	381	1.10236	0.140598	0.179345	0.406522		NA	NA		0	0	0	0	0	1	0
ENSMUSG00000020571	MGI:1919103	Pdia6	384.939	387.485	0.993428	-0.00951199	0.971293	1		2148.5	1988	1.08073	0.112012	0.0128521	0.0589228		NA	NA		0	0	0	0	0	1	0
ENSMUSG00000020572	MGI:1929865	Nampt	20.6251	15.3972	1.33953	0.421728	0.405032	1		55	45.5	1.20879	0.273565	0.42616	0.68461		NA	NA		0	0	0	0	0	1	0
ENSMUSG00000020580	MGI:107926	Rock2	463.432	322.434	1.43729	0.523352	5.45216e-07	2.12751e-05		830	709	1.17066	0.227326	0.00221142	0.0131346		0.0217118	0.0715268		0	0	0	0	0	0	1
ENSMUSG00000020590	MGI:2661416	Snx13	30.4746	30.2643	1.00695	0.00998946	1	1		88	84	1.04762	0.0671142	0.819147	0.951212		NA	NA		0	0	0	0	0	1	0
ENSMUSG00000020610	MGI:104837	Amz2	24.5369	20.9795	1.16957	0.225974	0.658738	1		54.5	44.5	1.22472	0.292451	0.368202	0.625857		NA	NA		0	0	0	0	0	1	0
ENSMUSG00000020611	MGI:95768	Gna13	88.3631	76.5548	1.15425	0.206951	0.436368	1		356	290.5	1.22547	0.293339	0.0118079	0.0550784		NA	NA		0	0	0	0	0	1	0
ENSMUSG00000020612	MGI:104878	Prkar1a	328.955	356.349	0.923127	-0.115399	0.320512	0.923693		36	24	1.5	0.584963	0.155002	0.366929		NA	NA		0	0	0	0	0	1	0
ENSMUSG00000020621	MGI:1920402	Rdh14	14.0293	13.3935	1.04747	0.0669023	1	1		62	71	0.873239	-0.195551	0.488022	0.739471		NA	NA		0	0	0	0	0	1	0
ENSMUSG00000020628	MGI:2445089	Ttc15	25.016	24.412	1.02474	0.0352613	1	1		149	135	1.1037	0.142353	0.44052	0.693695		NA	NA		0	0	0	0	0	1	0
ENSMUSG00000020629	MGI:2144929	Adi1	9.80869	17.284	0.567501	-0.817306	0.247789	0.831432		162.5	225	0.722222	-0.469485	0.00191848	0.0116424		NA	NA		0	0	0	0	0	1	0
ENSMUSG00000020630	MGI:1335073	Rnaseh1	14.1718	14.1884	0.998834	-0.00168336	1	1		116	94	1.23404	0.303392	0.147123	0.356891		NA	NA		0	0	0	0	0	1	0
ENSMUSG00000020644	MGI:96397	Id2	18.384	17.0899	1.07572	0.105308	1	1		75	58	1.2931	0.370838	0.165083	0.385355		NA	NA		0	0	0	0	0	1	0
ENSMUSG00000020646	MGI:1914466	Mboat2	11.585	14.5606	0.79564	-0.329812	0.701108	1		112	101	1.10891	0.149143	0.493316	0.742531		NA	NA		0	0	0	0	0	1	0
ENSMUSG00000020648	MGI:1919166	Dus4l	4.20697	3.08131	1.36532	0.44924	1	1		15	13.5	1.11111	0.152003	1	1		NA	NA		0	0	0	0	0	1	0
ENSMUSG00000020649	MGI:98181	Rrm2	318.703	219.145	1.4543	0.540327	1.87131e-05	0.000580425		1275	1329	0.959368	-0.0598439	0.298982	0.559281		1.28562e-05	9.17204e-05		0	1	0	0	0	0	0
ENSMUSG00000020653	MGI:2653368	Klf11	4.26238	5.53538	0.770026	-0.37702	0.753906	1		20	28	0.714286	-0.485427	0.312327	0.574764		NA	NA		0	0	0	0	0	1	0
ENSMUSG00000020674	MGI:1916925	Pxdn	238.736	214.526	1.11285	0.15426	0.280376	0.879389		3580	2701.5	1.32519	0.406199	1.51821e-28	8.34786e-27		0.0773981	0.21247		0	0	0	0	0	0	1
ENSMUSG00000020680	MGI:1917689	Taf15	79.2849	51.5579	1.53779	0.620855	0.0227433	0.205312		48.5	80.5	0.602484	-0.731004	0.00632868	0.0320071		NA	NA		0	0	0	0	0	1	0
ENSMUSG00000020682	MGI:2153062	Mmp28	7.32278	3.09355	2.36712	1.24313	0.34375	0.944013		16	17	0.941176	-0.0874628	1	1		NA	NA		0	0	0	0	0	1	0
ENSMUSG00000020687	MGI:102685	Cdc27	93.7418	68.2864	1.37277	0.457095	0.0491726	0.347174		162	173.5	0.933718	-0.0989418	0.548504	0.780291		NA	NA		0	0	0	0	0	1	0
ENSMUSG00000020689	MGI:96612	Itgb3	104.002	181.077	0.574352	-0.799994	5.95759e-06	0.000194776		914	750	1.21867	0.285304	6.36452e-05	0.000604629		9.08023e-09	1.31526e-07		0	0	0	1	0	0	0
ENSMUSG00000020692	MGI:2429770	Nle1	29.495	27.7757	1.0619	0.0866478	1	1		254.5	360	0.706944	-0.500331	2.63157e-05	0.000268258		0.20688	0.441034		0	0	0	0	0	0	1
ENSMUSG00000020695	MGI:107818	Mrc2	263.663	240.726	1.09528	0.131304	0.32759	0.930222		162.5	155	1.04839	0.0681715	0.694724	0.887417		NA	NA		0	0	0	0	0	1	0
ENSMUSG00000020721	MGI:1925705	Helz	47.445	48.8978	0.97029	-0.0435119	0.918778	1		104	119	0.87395	-0.194378	0.34852	0.608914		NA	NA		0	0	0	0	0	1	0
ENSMUSG00000020733	MGI:1349482	Slc9a3r1	21.0945	40.458	0.521393	-0.939558	0.0204147	0.19293		153.5	108	1.4213	0.507207	0.00533428	0.0277883		NA	NA		0	0	0	0	0	1	0
ENSMUSG00000020736	MGI:1354954	Nt5c	39.4918	63.1436	0.625428	-0.677083	0.0222977	0.203827		570	724.5	0.786749	-0.346024	1.8338e-05	0.000190684		0.299765	0.544958		0	0	0	0	0	0	1
ENSMUSG00000020737	MGI:1096361	Hn1	146.846	173.207	0.847807	-0.238192	0.162146	0.703022		192	182.5	1.05205	0.0732098	0.679576	0.876823		NA	NA		0	0	0	0	0	1	0
ENSMUSG00000020739	MGI:3046173	Nup85	66.0279	54.7713	1.20552	0.269657	0.363363	0.961112		120	120.5	0.995851	-0.00599874	1	1		NA	NA		0	0	0	0	0	1	0
ENSMUSG00000020740	MGI:2384159	Gga3	47.7085	46.1533	1.0337	0.0478111	0.917923	1		208	209	0.995215	-0.00691941	1	1		NA	NA		0	0	0	0	0	1	0
ENSMUSG00000020741	MGI:1921398	1300001I01Rik	162.218	138.139	1.17431	0.231812	0.184117	0.750361		58	53	1.09434	0.130061	0.704379	0.889729		NA	NA		0	0	0	0	0	1	0
ENSMUSG00000020744	MGI:1914533	Slc25a19	11.797	9.54276	1.23623	0.305942	0.831812	1		42	37	1.13514	0.182864	0.652964	0.862617		NA	NA		0	0	0	0	0	1	0
ENSMUSG00000020745	MGI:109520	Pafah1b1	205.803	184.139	1.11765	0.160467	0.287598	0.891831		553	654	0.845566	-0.242011	0.00397903	0.0218125		NA	NA		0	0	0	0	0	1	0
ENSMUSG00000020781	MGI:1923515	Tsen54	22.9261	27.2438	0.841516	-0.248938	0.671811	1		156.5	251.5	0.622266	-0.684396	3.043e-06	3.56569e-05		0.357324	0.603537		0	0	0	0	0	0	1
ENSMUSG00000020782	MGI:1918843	Llgl2	12.9429	26.3996	0.490268	-1.02836	0.0532519	0.36351		133	136	0.977941	-0.0321804	0.902974	0.994505		NA	NA		0	0	0	0	0	1	0
ENSMUSG00000020790	MGI:1337008	Ankfy1	125.54	86.6632	1.44859	0.534652	0.00906297	0.109632		166.5	180	0.925	-0.112475	0.519509	0.760557		NA	NA		0	0	0	0	0	1	0
ENSMUSG00000020792	MGI:1859270	Exoc7	44.3706	40.9662	1.0831	0.115171	0.828423	1		124	124.5	0.995984	-0.00580562	1	1		NA	NA		0	0	0	0	0	1	0
ENSMUSG00000020802	MGI:2444266	Ube2o	75.8993	91.5114	0.829398	-0.269864	0.247082	0.831432		667	680	0.980882	-0.027848	0.74371	0.908117		NA	NA		0	0	0	0	0	1	0
ENSMUSG00000020807	MGI:1921727	4933427D14Rik	13.6243	19.6988	0.691628	-0.531932	0.391528	0.991024		74.5	120	0.620833	-0.687722	0.00156071	0.00978208		NA	NA		0	0	0	0	0	1	0
ENSMUSG00000020808	MGI:1924434	Fam64a	30.5586	34.121	0.895595	-0.159082	0.804317	1		45	34	1.32353	0.40439	0.260426	0.513912		NA	NA		0	0	0	0	0	1	0
ENSMUSG00000020812	MGI:1913543	1810032O08Rik	9.19606	10.3587	0.887764	-0.171753	1	1		128	120.5	1.06224	0.0871107	0.703853	0.889374		NA	NA		0	0	0	0	0	1	0
ENSMUSG00000020814	MGI:1914872	Mxra7	31.045	14.8899	2.08497	1.06003	0.0258961	0.22645		115	83.5	1.37725	0.461786	0.0331879	0.123022		NA	NA		0	0	0	0	0	1	0
ENSMUSG00000020817	MGI:1860236	Rabep1	72.8611	57.3933	1.2695	0.344266	0.188107	0.754737		107	108	0.990741	-0.0134205	1	1		NA	NA		0	0	0	0	0	1	0
ENSMUSG00000020818	MGI:1917150	Mfsd11	28.3485	23.8713	1.18756	0.247999	0.677809	1		30.5	23	1.32609	0.407175	0.340891	0.602578		NA	NA		0	0	0	0	0	1	0
ENSMUSG00000020821	MGI:1098260	Kif1c	538.279	505.588	1.06466	0.0903928	0.337347	0.940535		1499.5	1387.5	1.08072	0.111994	0.0388577	0.137307		NA	NA		0	0	0	0	0	1	0
ENSMUSG00000020823	MGI:1921386	Sec14l1	67.6328	66.7525	1.01319	0.0189023	1	1		197.5	206.5	0.956416	-0.0642891	0.691033	0.884883		NA	NA		0	0	0	0	0	1	0
ENSMUSG00000020840	MGI:1345186	Blmh	35.0632	37.3969	0.937595	-0.0929635	0.906294	1		203	188.5	1.07692	0.106915	0.51149	0.754765		NA	NA		0	0	0	0	0	1	0
ENSMUSG00000020843	MGI:1929742	Timm22	23.6995	29.8701	0.793419	-0.333845	0.496617	1		70	81	0.864198	-0.210567	0.415855	0.674024		NA	NA		0	0	0	0	0	1	0
ENSMUSG00000020844	MGI:109331	Nxn	117.319	151.687	0.773428	-0.370661	0.0379732	0.291959		273.5	418	0.654306	-0.611962	4.89648e-08	7.25279e-07		0.273551	0.516827		0	0	0	0	0	0	1
ENSMUSG00000020849	MGI:894689	Ywhae	508.1	545.427	0.931563	-0.102274	0.267249	0.854375		2113.5	2316	0.912565	-0.132001	0.00252464	0.0148011		NA	NA		0	0	0	0	0	1	0
ENSMUSG00000020850	MGI:2179381	Prpf8	372.996	390.168	0.955988	-0.0649358	0.562456	1		172	153	1.12418	0.168877	0.318057	0.58089		NA	NA		0	0	0	0	0	1	0
ENSMUSG00000020857	MGI:97356	Nme2	714.871	629.861	1.13497	0.18265	0.0219611	0.203309		3527	3118.5	1.13099	0.177589	5.9155e-07	7.72207e-06		0.976103	1		0	0	0	0	0	0	1
ENSMUSG00000020859	MGI:1918084	Spag9	216.928	150.331	1.443	0.529073	0.000552798	0.0108438		62.5	65	0.961538	-0.0565835	0.929614	1		NA	NA		0	0	0	0	0	1	0
ENSMUSG00000020869	MGI:2138133	Lrrc59	427.168	461.473	0.925662	-0.111442	0.268108	0.854375		401	379.5	1.05665	0.0795024	0.474227	0.724695		NA	NA		0	0	0	0	0	1	0
ENSMUSG00000020883	MGI:1919444	Fbxl20	35.2476	35.8601	0.982922	-0.0248516	1	1		266	183	1.45355	0.539583	0.000104465	0.000929177		0.12205	0.30228		0	0	0	0	0	0	1
ENSMUSG00000020888	MGI:106613	Dvl2	44.8636	36.7292	1.22147	0.288618	0.439705	1		12	11	1.09091	0.125531	1	1		NA	NA		0	0	0	0	0	1	0
ENSMUSG00000020889	MGI:2444210	Nr1d1	39.9798	48.2127	0.829238	-0.270141	0.455741	1		90.5	96.5	0.937824	-0.0926112	0.715469	0.897179		NA	NA		0	0	0	0	0	1	0
ENSMUSG00000020893	MGI:1098283	Per1	37.7653	40.0422	0.943137	-0.0844615	0.909946	1		54	42	1.28571	0.36257	0.261469	0.514573		NA	NA		0	0	0	0	0	1	0
ENSMUSG00000020894	MGI:1313277	Vamp2	38.9896	37.1745	1.04883	0.0687754	0.908777	1		344	343.5	1.00146	0.00209847	1	1		NA	NA		0	0	0	0	0	1	0
ENSMUSG00000020897	MGI:107168	Aurkb	24.0356	20.118	1.19473	0.25669	0.651588	1		113.5	145	0.782759	-0.353361	0.0620976	0.192444		NA	NA		0	0	0	0	0	1	0
ENSMUSG00000020900	MGI:1930780	Myh10	498.422	452.409	1.10171	0.139739	0.144252	0.66181		963.5	883	1.09117	0.125871	0.0626483	0.193655		NA	NA		0	0	0	0	0	1	0
ENSMUSG00000020914	MGI:98790	Top2a	180.083	109.548	1.64388	0.717101	4.69834e-05	0.00129169		153	159	0.962264	-0.0554951	0.777177	0.926536		NA	NA		0	0	0	0	0	1	0
ENSMUSG00000020922	MGI:1919592	Lsm12	51.3943	49.3465	1.0415	0.0586606	0.920411	1		132.5	106.5	1.24413	0.315139	0.106388	0.287932		NA	NA		0	0	0	0	0	1	0
ENSMUSG00000020923	MGI:98512	Ubtf	142.632	128.114	1.11332	0.154863	0.395122	0.995762		217	216	1.00463	0.00666373	1	1		NA	NA		0	0	0	0	0	1	0
ENSMUSG00000020929	MGI:1336880	Eftud2	157.315	159.689	0.985131	-0.0216121	0.910584	1		41	37	1.10811	0.148099	0.734342	0.905757		NA	NA		0	0	0	0	0	1	0
ENSMUSG00000020936	MGI:102579	Nmt1	141.824	159.527	0.889028	-0.169699	0.327962	0.930248		121.5	136.5	0.89011	-0.167945	0.384383	0.641358		NA	NA		0	0	0	0	0	1	0
ENSMUSG00000020946	MGI:1927204	Gosr2	124.025	145.526	0.852257	-0.230639	0.201155	0.773608		640.5	785	0.815924	-0.293494	0.00015077	0.00127453		NA	NA		0	0	0	0	0	1	0
ENSMUSG00000020948	MGI:1913939	Klhl28	9.74374	6.49396	1.50043	0.585379	0.454498	1		31	19	1.63158	0.706269	0.11892	0.309142		NA	NA		0	0	0	0	0	1	0
ENSMUSG00000020952	MGI:1924233	Scfd1	41.5993	39.9257	1.04192	0.0592428	0.912157	1		327.5	306	1.07026	0.0979633	0.404291	0.661484		NA	NA		0	0	0	0	0	1	0
ENSMUSG00000020953	MGI:1278313	Coch	36.4581	45.1994	0.806605	-0.310066	0.374174	0.971996		463	116	3.99138	1.99689	4.9631e-50	5.29738e-48		1.18328e-10	2.09484e-09		0	0	0	0	1	0	0
ENSMUSG00000020954	MGI:2151064	Strn3	106.873	100.265	1.06591	0.092087	0.67676	1		187	213.5	0.875878	-0.191198	0.194094	0.426373		NA	NA		0	0	0	0	0	1	0
ENSMUSG00000020956	MGI:1923485	6530401N04Rik	4.85595	5.30998	0.914495	-0.128952	1	1		30	26.5	1.13208	0.17897	0.791366	0.933941		NA	NA		0	0	0	0	0	1	0
ENSMUSG00000020964	MGI:1329016	Sel1l	150.43	122.135	1.23167	0.30061	0.10143	0.529639		624	631.5	0.988124	-0.0172367	0.843433	0.963725		NA	NA		0	0	0	0	0	1	0
ENSMUSG00000020973	MGI:1923566	1110034A24Rik	10.6508	12.7916	0.832641	-0.264233	0.83882	1		30	31.5	0.952381	-0.0703893	0.899076	0.993259		NA	NA		0	0	0	0	0	1	0
ENSMUSG00000020978	MGI:1916804	Klhdc2	60.3321	57.8576	1.04277	0.060418	0.926704	1		212.5	203	1.0468	0.0659831	0.659076	0.866271		NA	NA		0	0	0	0	0	1	0
ENSMUSG00000020982	MGI:1918305	Nemf	46.2475	37.437	1.23534	0.304911	0.379999	0.978325		55	32	1.71875	0.78136	0.0178276	0.0763828		NA	NA		0	0	0	0	0	1	0
ENSMUSG00000020988	MGI:2384968	L2hgdh	16.4685	19.0184	0.865923	-0.207689	0.735879	1		26	23	1.13043	0.176878	0.77545	0.925998		NA	NA		0	0	0	0	0	1	0
ENSMUSG00000021003	MGI:95636	Galc	21.9275	20.7659	1.05594	0.0785267	1	1		186.5	127	1.4685	0.554347	0.000842048	0.00582056		NA	NA		0	0	0	0	0	1	0
ENSMUSG00000021007	MGI:2144877	Spata7	6.54993	7.54287	0.868361	-0.203633	1	1		43	16.5	2.60606	1.38187	0.00106577	0.00700664		NA	NA		0	0	0	0	0	1	0
ENSMUSG00000021009	MGI:1344406	Ptpn21	115.621	89.6069	1.29032	0.367724	0.0812865	0.466017		389.5	393	0.991094	-0.012906	0.943026	1		NA	NA		0	0	0	0	0	1	0
ENSMUSG00000021012	MGI:1919824	Zc3h14	85.2057	70.1297	1.21497	0.280924	0.260732	0.848607		180	200.5	0.897756	-0.155605	0.305532	0.567846		NA	NA		0	0	0	0	0	1	0
ENSMUSG00000021013	MGI:1923510	Ttc8	11.8381	11.6444	1.01664	0.023805	1	1		45	39.5	1.13924	0.188072	0.664645	0.868563		NA	NA		0	0	0	0	0	1	0
ENSMUSG00000021033	MGI:1341859	Gstz1	12.662	14.3217	0.884112	-0.177699	1	1		47	82.5	0.569697	-0.811733	0.00202378	0.0121796		NA	NA		0	0	0	0	0	1	0
ENSMUSG00000021048	MGI:1342005	Mthfd1	56.8913	61.6481	0.922841	-0.115846	0.714026	1		199.5	227	0.878855	-0.186304	0.208258	0.445617		NA	NA		0	0	0	0	0	1	0
ENSMUSG00000021051	MGI:1349473	Ppp2r5e	44.3472	42.1206	1.05286	0.074316	0.914212	1		33	30	1.1	0.137504	0.801306	0.941314		NA	NA		0	0	0	0	0	1	0
ENSMUSG00000021072	MGI:1919986	Tmx1	46.6478	44.0403	1.05921	0.0829842	0.834081	1		95	92.5	1.02703	0.0384741	0.941886	1		NA	NA		0	0	0	0	0	1	0
ENSMUSG00000021094	MGI:1913625	Dhrs7	10.8811	6.06004	1.79554	0.844419	0.332306	0.934112		35	8	4.375	2.12928	4.19342e-05	0.000414657		0.189997	0.412649		0	0	0	0	0	0	1
ENSMUSG00000021096	MGI:99878	Ppm1a	98.1525	79.0579	1.24153	0.312116	0.175899	0.736261		110	132	0.833333	-0.263034	0.176916	0.402273		NA	NA		0	0	0	0	0	1	0
ENSMUSG00000021103	MGI:106207	Mnat1	24.6202	29.1411	0.844861	-0.243214	0.683489	1		73.5	85.5	0.859649	-0.21818	0.384567	0.641358		NA	NA		0	0	0	0	0	1	0
ENSMUSG00000021109	MGI:106918	Hif1a	126.358	125.493	1.0069	0.00991408	1	1		468.5	429.5	1.0908	0.125391	0.204997	0.441505		NA	NA		0	0	0	0	0	1	0
ENSMUSG00000021113	MGI:1922877	Snapc1	24.0905	11.6199	2.07321	1.05187	0.0652453	0.408233		75	36	2.08333	1.05889	0.000271818	0.00218236		NA	NA		0	0	0	0	0	1	0
ENSMUSG00000021156	MGI:1913755	Zmynd11	85.7073	70.1955	1.22098	0.28804	0.229658	0.806804		159	208	0.764423	-0.387557	0.0121211	0.056178		NA	NA		0	0	0	0	0	1	0
ENSMUSG00000021171	MGI:1261845	Esyt2	300.901	210.366	1.43037	0.516385	6.57626e-05	0.00171692		1730	1765.5	0.979892	-0.0293048	0.553893	0.783656		NA	NA		0	0	0	0	0	1	0
ENSMUSG00000021177	MGI:1920036	Tdp1	19.9713	18.1928	1.09776	0.134564	0.871415	1		96.5	83.5	1.15569	0.208753	0.372465	0.629271		NA	NA		0	0	0	0	0	1	0
ENSMUSG00000021185	MGI:2444813	9030617O03Rik	25.7845	22.4003	1.15108	0.202988	0.665466	1		113	84.5	1.33728	0.4193	0.0547339	0.176874		NA	NA		0	0	0	0	0	1	0
ENSMUSG00000021186	MGI:1346091	Fbln5	322.661	323.978	0.995937	-0.0058738	1	1		459.5	452.5	1.01547	0.0221471	0.842612	0.963709		NA	NA		0	0	0	0	0	1	0
ENSMUSG00000021188	MGI:1924393	Trip11	47.1173	38.5745	1.22146	0.288608	0.450548	1		88	69	1.27536	0.350907	0.150614	0.36284		NA	NA		0	0	0	0	0	1	0
ENSMUSG00000021189	MGI:1099442	Atxn3	15.3915	15.1929	1.01307	0.0187299	1	1		39.5	33	1.19697	0.259387	0.482789	0.733378		NA	NA		0	0	0	0	0	1	0
ENSMUSG00000021217	MGI:2442819	Tshz3	19.6393	12.1281	1.61932	0.695388	0.215327	0.789315		64	52	1.23077	0.29956	0.30709	0.569167		NA	NA		0	0	0	0	0	1	0
ENSMUSG00000021218	MGI:99845	Gdi2	285.513	277.112	1.03031	0.0430848	0.73603	1		526	635.5	0.827695	-0.272829	0.00137563	0.00877355		NA	NA		0	0	0	0	0	1	0
ENSMUSG00000021327	MGI:1919989	Zkscan3	29.1859	25.3461	1.1515	0.203511	0.683489	1		15.5	32.5	0.476923	-1.06817	0.0212941	0.0873179		NA	NA		0	0	0	0	0	1	0
ENSMUSG00000021357	MGI:1913732	Exoc2	51.6792	40.3546	1.28063	0.356853	0.251322	0.831432		47.5	31	1.53226	0.615659	0.0711634	0.213785		NA	NA		0	0	0	0	0	1	0
ENSMUSG00000021366	MGI:96100	Hivep1	60.7612	55.6256	1.09233	0.127402	0.711703	1		13	13	1	0	1	1		NA	NA		0	0	0	0	0	1	0
ENSMUSG00000021368	MGI:1914296	Tbc1d7	9.84994	9.32201	1.05663	0.079474	1	1		39.5	32	1.23438	0.303781	0.409579	0.667129		NA	NA		0	0	0	0	0	1	0
ENSMUSG00000021371	MGI:1923387	Ccdc90a	9.85864	10.3536	0.952194	-0.0706728	1	1		78.5	57.5	1.36522	0.449131	0.0871332	0.246915		NA	NA		0	0	0	0	0	1	0
ENSMUSG00000021373	MGI:1914502	Cap2	11.5209	15.1149	0.762224	-0.391712	0.701108	1		21	30	0.7	-0.514573	0.262438	0.516198		NA	NA		0	0	0	0	0	1	0
ENSMUSG00000021375	MGI:1098264	Kif13a	51.0176	51.2201	0.996046	-0.00571613	1	1		63	74	0.851351	-0.232173	0.392988	0.648841		NA	NA		0	0	0	0	0	1	0
ENSMUSG00000021376	MGI:98812	Tpmt	2.06196	3.86767	0.533127	-0.907447	0.6875	1		12	26.5	0.45283	-1.14296	0.0237027	0.095387		NA	NA		0	0	0	0	0	1	0
ENSMUSG00000021377	MGI:1926209	Dek	56.6732	41.4009	1.36889	0.453004	0.129293	0.618726		114	94.5	1.20635	0.270648	0.213001	0.450252		NA	NA		0	0	0	0	0	1	0
ENSMUSG00000021427	MGI:105082	Ssr1	180.572	175.402	1.02948	0.0419103	0.791054	1		243	301	0.807309	-0.308807	0.0144562	0.0646078		NA	NA		0	0	0	0	0	1	0
ENSMUSG00000021428	MGI:1918590	Riok1	36.4304	32.2385	1.13003	0.17636	0.716301	1		301	284	1.05986	0.0838726	0.508314	0.75393		NA	NA		0	0	0	0	0	1	0
ENSMUSG00000021432	MGI:1913978	Slc35b3	16.4317	18.8635	0.871085	-0.199114	0.735879	1		21	26	0.807692	-0.308122	0.560065	0.787781		NA	NA		0	0	0	0	0	1	0
ENSMUSG00000021458	MGI:1919311	2010111I01Rik	40.7756	51.1277	0.797524	-0.326401	0.348141	0.952076		224.5	339	0.662242	-0.59457	1.80964e-06	2.23374e-05		0.423671	0.686892		0	0	0	0	0	0	1
ENSMUSG00000021460	MGI:1338011	Auh	10.6694	12.3121	0.866573	-0.206607	1	1		87	81	1.07407	0.103093	0.699797	0.88827		NA	NA		0	0	0	0	0	1	0
ENSMUSG00000021464	MGI:1347521	Ror2	25.6877	25.1515	1.02132	0.030434	1	1		13	16	0.8125	-0.29956	0.711071	0.893208		NA	NA		0	0	0	0	0	1	0
ENSMUSG00000021466	MGI:105373	Ptch1	9.51395	8.76737	1.08515	0.117901	1	1		38	37	1.02703	0.0384741	1	1		NA	NA		0	0	0	0	0	1	0
ENSMUSG00000021468	MGI:1099431	Sptlc1	61.9308	53.5911	1.15562	0.208664	0.515913	1		422.5	415.5	1.01685	0.0241029	0.835914	0.960282		NA	NA		0	0	0	0	0	1	0
ENSMUSG00000021469	MGI:97169	Msx2	19.4836	17.3604	1.1223	0.166455	0.867939	1		280.5	177.5	1.58028	0.660182	1.75275e-06	2.17833e-05		0.376309	0.631142		0	0	0	0	0	0	1
ENSMUSG00000021470	MGI:1923501	0610007P08Rik	26.7011	20.0188	1.3338	0.415546	0.381693	0.978325		86.5	94	0.920213	-0.119961	0.655734	0.865016		NA	NA		0	0	0	0	0	1	0
ENSMUSG00000021476	MGI:1891713	Habp4	32.4032	37.2766	0.869262	-0.202138	0.630456	1		507	467	1.08565	0.118563	0.211409	0.448919		NA	NA		0	0	0	0	0	1	0
ENSMUSG00000021477	MGI:88564	Ctsl	564.735	600.28	0.940785	-0.0880631	0.319187	0.923693		3852	4641.5	0.829904	-0.268983	1.06198e-17	3.38064e-16		0.0447561	0.13455		0	0	0	0	0	0	1
ENSMUSG00000021481	MGI:1349417	Zfp346	29.9276	33.0734	0.904885	-0.144194	0.801306	1		29.5	27	1.09259	0.127756	0.791366	0.933941		NA	NA		0	0	0	0	0	1	0
ENSMUSG00000021482	MGI:1913379	1110018J18Rik	20.0909	16.2659	1.23515	0.304688	0.617719	1		164.5	184	0.894022	-0.161618	0.335296	0.596346		NA	NA		0	0	0	0	0	1	0
ENSMUSG00000021484	MGI:1914140	Lman2	226.648	228.568	0.9916	-0.0121698	0.962656	1		64.5	94	0.68617	-0.543362	0.0260702	0.102169		NA	NA		0	0	0	0	0	1	0
ENSMUSG00000021508	MGI:1888514	Cxcl14	32.4476	63.9435	0.507443	-0.978683	0.0014245	0.0243844		315	322.5	0.976744	-0.0339473	0.781704	0.929186		NA	NA		0	0	0	0	0	1	0
ENSMUSG00000021514	MGI:2176229	Zfp369	5.89633	5.84266	1.00918	0.0131904	1	1		26.5	27	0.981481	-0.026967	1	1		NA	NA		0	0	0	0	0	1	0
ENSMUSG00000021518	MGI:1276575	Ptdss1	71.9669	65.2557	1.10284	0.141229	0.608384	1		563	523.5	1.07545	0.104945	0.249073	0.500214		NA	NA		0	0	0	0	0	1	0
ENSMUSG00000021519	MGI:1913660	Mterfd1	15.2989	10.9568	1.39629	0.481602	0.557197	1		29	41.5	0.698795	-0.517058	0.153913	0.366262		NA	NA		0	0	0	0	0	1	0
ENSMUSG00000021520	MGI:1914780	Uqcrb	43.992	45.1441	0.974479	-0.0372972	1	1		91.5	85.5	1.07018	0.0978473	0.707948	0.891795		NA	NA		0	0	0	0	0	1	0
ENSMUSG00000021532	MGI:1916827	Fastkd3	7.66382	7.404	1.03509	0.0497592	1	1		65.5	64.5	1.0155	0.0221957	1	1		NA	NA		0	0	0	0	0	1	0
ENSMUSG00000021540	MGI:1328787	Smad5	67.8992	57.0396	1.19039	0.251431	0.371161	0.971996		161	171	0.94152	-0.0869356	0.621416	0.83492		NA	NA		0	0	0	0	0	1	0
ENSMUSG00000021577	MGI:1914195	Sdha	187.099	167.363	1.11792	0.160817	0.312571	0.915512		1352	1138	1.18805	0.248595	1.94588e-05	0.00020176		0.608417	0.813378		0	0	0	0	0	0	1
ENSMUSG00000021578	MGI:1914683	Ccdc127	16.9842	16.5394	1.02689	0.0382815	1	1		57.5	60	0.958333	-0.0614005	0.926704	1		NA	NA		0	0	0	0	0	1	0
ENSMUSG00000021589	MGI:1920546	Rhobtb3	65.9433	42.4013	1.55522	0.637119	0.0264235	0.229737		636	507	1.25444	0.327041	0.000150798	0.00127453		NA	NA		0	0	0	0	0	1	0
ENSMUSG00000021591	MGI:2135625	Glrx	15.2997	55.1605	0.277368	-1.85013	1.65252e-06	5.87941e-05		108.5	322.5	0.336434	-1.5716	1.13474e-25	5.34803e-24		0.552496	0.800282		1	0	0	0	0	0	0
ENSMUSG00000021592	MGI:1924291	Arsk	7.08808	5.15844	1.37407	0.458459	0.774414	1		31.5	24	1.3125	0.392317	0.349682	0.609508		NA	NA		0	0	0	0	0	1	0
ENSMUSG00000021594	MGI:98400	Srd5a1	6.80764	6.6341	1.02616	0.0372549	1	1		45	55	0.818182	-0.289507	0.368202	0.625857		NA	NA		0	0	0	0	0	1	0
ENSMUSG00000021595	MGI:107252	Nsun2	179.325	201.545	0.88975	-0.168528	0.259675	0.846685		819.5	853	0.960727	-0.0578018	0.434017	0.690205		NA	NA		0	0	0	0	0	1	0
ENSMUSG00000021597	MGI:2145448	Ankrd32	11.0054	8.01477	1.37313	0.457472	0.647606	1		38	41	0.926829	-0.109624	0.822144	0.952632		NA	NA		0	0	0	0	0	1	0
ENSMUSG00000021598	MGI:106331	Med10	44.8308	44.473	1.00805	0.0115604	1	1		340	288	1.18056	0.239466	0.0417532	0.144445		NA	NA		0	0	0	0	0	1	0
ENSMUSG00000021606	MGI:107932	Ndufs6	23.9849	25.8931	0.926303	-0.110445	0.887725	1		39	35.5	1.09859	0.135655	0.817554	0.950804		NA	NA		0	0	0	0	0	1	0
ENSMUSG00000021621	MGI:1916335	Zcchc9	26.6265	26.2228	1.0154	0.0220429	1	1		42	37	1.13514	0.182864	0.652964	0.862617		NA	NA		0	0	0	0	0	1	0
ENSMUSG00000021650	MGI:1916177	Ptcd2	19.4563	16.8244	1.15644	0.209689	0.867939	1		49	44	1.11364	0.155278	0.678532	0.876296		NA	NA		0	0	0	0	0	1	0
ENSMUSG00000021662	MGI:1346016	Rgnef	38.2081	60.6713	0.629756	-0.667135	0.0265251	0.229737		38	101	0.376238	-1.41028	8.81754e-08	1.2698e-06		0.0903425	0.235977		0	0	0	0	0	0	1
ENSMUSG00000021665	MGI:96074	Hexb	23.2939	23.7936	0.979	-0.0306186	1	1		31	47	0.659574	-0.600393	0.0887824	0.249567		NA	NA		0	0	0	0	0	1	0
ENSMUSG00000021668	MGI:1349767	Polk	33.0248	37.0673	0.890942	-0.166597	0.720203	1		267.5	233.5	1.14561	0.196116	0.140711	0.346053		NA	NA		0	0	0	0	0	1	0
ENSMUSG00000021669	MGI:1915268	Col4a3bp	70.9463	56.6584	1.25218	0.324437	0.25044	0.831432		220.5	193	1.14249	0.192178	0.184449	0.413955		NA	NA		0	0	0	0	0	1	0
ENSMUSG00000021670	MGI:96159	Hmgcr	195.946	184.323	1.06306	0.0882194	0.572616	1		1070.5	1051	1.01855	0.0265221	0.680013	0.87696		NA	NA		0	0	0	0	0	1	0
ENSMUSG00000021671	MGI:1914713	Poc5	16.2843	14.7746	1.10218	0.140356	1	1		53	56	0.946429	-0.0794345	0.848195	0.965527		NA	NA		0	0	0	0	0	1	0
ENSMUSG00000021676	MGI:2449975	Iqgap2	5.84091	28.7748	0.202987	-2.30054	0.000116842	0.00284577		4	29	0.137931	-2.85798	1.09286e-05	0.000118035		0.735009	0.891013		0	0	0	0	0	0	1
ENSMUSG00000021678	MGI:101910	F2rl1	11.8566	15.8763	0.746812	-0.421183	0.571588	1		439	375.5	1.16911	0.225408	0.029811	0.113998		NA	NA		0	0	0	0	0	1	0
ENSMUSG00000021690	MGI:1913096	Jmy	23.2253	20.6971	1.12216	0.166272	0.880396	1		43	51	0.843137	-0.246161	0.470492	0.722868		NA	NA		0	0	0	0	0	1	0
ENSMUSG00000021692	MGI:1913504	Dimt1	25.2733	21.0154	1.20261	0.266169	0.658738	1		35	54.5	0.642202	-0.638901	0.0445975	0.151967		NA	NA		0	0	0	0	0	1	0
ENSMUSG00000021693	MGI:108390	Kif2a	59.8578	52.37	1.14298	0.192799	0.508513	1		14	7	2	1	0.189247	0.419624		NA	NA		0	0	0	0	0	1	0
ENSMUSG00000021701	MGI:1099790	Plk2	281.183	443.695	0.633729	-0.658062	1.52858e-09	8.89152e-08		237	266	0.890977	-0.166539	0.211821	0.449006		0.00397945	0.0155916		0	0	0	0	0	0	1
ENSMUSG00000021710	MGI:1923055	Nln	49.7515	46.1841	1.07724	0.107343	0.759649	1		46	53	0.867925	-0.204358	0.546713	0.778659		NA	NA		0	0	0	0	0	1	0
ENSMUSG00000021711	MGI:1914225	2410002O22Rik	40.6837	40.1984	1.01207	0.0173129	1	1		20.5	27	0.759259	-0.397335	0.470879	0.722868		NA	NA		0	0	0	0	0	1	0
ENSMUSG00000021712	MGI:1933161	Trim23	17.6838	16.3153	1.08388	0.116202	0.864166	1		36	32	1.125	0.169925	0.716301	0.897602		NA	NA		0	0	0	0	0	1	0
ENSMUSG00000021713	MGI:2443069	Ppwd1	7.45157	9.92771	0.750583	-0.413917	0.629059	1		34	61	0.557377	-0.843274	0.00731312	0.0361079		NA	NA		0	0	0	0	0	1	0
ENSMUSG00000021714	MGI:1926210	Cenpk	2.6234	1.77027	1.48192	0.567463	1	1		14	10	1.4	0.485427	0.541256	0.776166		NA	NA		0	0	0	0	0	1	0
ENSMUSG00000021725	MGI:1098713	Parp8	42.3641	44.1446	0.959666	-0.0593951	0.914212	1		141	208	0.677885	-0.560888	0.000396036	0.00300673		NA	NA		0	0	0	0	0	1	0
ENSMUSG00000021733	MGI:2443878	Slc4a7	46.2425	41.5149	1.11388	0.15559	0.749329	1		224.5	204.5	1.0978	0.134615	0.359545	0.617903		NA	NA		0	0	0	0	0	1	0
ENSMUSG00000021737	MGI:1913663	Psmd6	101.647	102.068	0.995868	-0.00597309	1	1		127	130.5	0.97318	-0.0392213	0.851885	0.967705		NA	NA		0	0	0	0	0	1	0
ENSMUSG00000021738	MGI:2179277	Atxn7	28.6656	23.0697	1.24257	0.313321	0.488456	1		145	154.5	0.938511	-0.0915539	0.603406	0.822599		NA	NA		0	0	0	0	0	1	0
ENSMUSG00000021745	MGI:97814	Ptprg	83.7928	90.9496	0.921311	-0.11824	0.650272	1		307.5	454	0.677313	-0.562106	1.37712e-07	1.94457e-06		0.074355	0.205443		0	0	0	0	0	0	1
ENSMUSG00000021748	MGI:1915513	Pdhb	57.5013	59.0134	0.974378	-0.037446	1	1		529.5	484	1.09401	0.129624	0.157573	0.372043		NA	NA		0	0	0	0	0	1	0
ENSMUSG00000021752	MGI:1918643	Kctd6	7.2908	6.03556	1.20797	0.272588	1	1		39.5	43	0.918605	-0.122484	0.826405	0.953988		NA	NA		0	0	0	0	0	1	0
ENSMUSG00000021759	MGI:108412	Ppap2a	165.21	85.0073	1.94348	0.95864	4.70845e-07	1.85728e-05		1479.5	788.5	1.87635	0.907927	2.79136e-48	2.7378e-46		0.833932	0.961367		1	0	0	0	0	0	0
ENSMUSG00000021767	MGI:1858746	Myst4	16.0954	15.13	1.06381	0.0892361	1	1		26	21	1.2381	0.308122	0.560065	0.787781		NA	NA		0	0	0	0	0	1	0
ENSMUSG00000021770	MGI:1914880	Samd8	10.8898	10.2464	1.06279	0.0878563	1	1		98.5	109.5	0.899543	-0.152735	0.489208	0.739724		NA	NA		0	0	0	0	0	1	0
ENSMUSG00000021771	MGI:106915	Vdac2	257.781	312.624	0.824572	-0.278283	0.0237476	0.211745		366	482	0.759336	-0.397189	7.65928e-05	0.000707265		0.478411	0.740066		0	0	0	0	0	0	1
ENSMUSG00000021772	MGI:1916971	Nkiras1	7.82446	9.39925	0.832455	-0.264555	1	1		46.5	43	1.0814	0.112894	0.752033	0.911228		NA	NA		0	0	0	0	0	1	0
ENSMUSG00000021774	MGI:107411	Ube2e1	46.6568	43.2928	1.0777	0.10796	0.752033	1		77	64.5	1.1938	0.255559	0.356	0.615209		NA	NA		0	0	0	0	0	1	0
ENSMUSG00000021775	MGI:2449205	Nr1d2	27.2621	24.4643	1.11436	0.156221	0.779768	1		59	61.5	0.95935	-0.0598715	0.855822	0.967833		NA	NA		0	0	0	0	0	1	0
ENSMUSG00000021785	MGI:1913276	Ngly1	16.8457	14.575	1.15579	0.208885	0.86005	1		20	17	1.17647	0.234465	0.742829	0.908117		NA	NA		0	0	0	0	0	1	0
ENSMUSG00000021794	MGI:95753	Glud1	320.244	334.018	0.958763	-0.060754	0.611249	1		1528	1548.5	0.986761	-0.0192268	0.718442	0.899484		NA	NA		0	0	0	0	0	1	0
ENSMUSG00000021796	MGI:1338938	Bmpr1a	73.2886	57.837	1.26716	0.341597	0.221116	0.797062		487.5	366.5	1.33015	0.411589	3.95153e-05	0.000395044		0.777028	0.921637		0	0	0	0	0	0	1
ENSMUSG00000021798	MGI:1344412	Ldb3	16.8872	28.6924	0.588561	-0.764737	0.103805	0.538927		259	340.5	0.760646	-0.394703	0.00092829	0.00627331		NA	NA		0	0	0	0	0	1	0
ENSMUSG00000021806	MGI:1298229	Nid2	38.4092	68.0914	0.564083	-0.826021	0.00461854	0.0623073		259.5	234	1.10897	0.149226	0.260651	0.513958		NA	NA		0	0	0	0	0	1	0
ENSMUSG00000021807	MGI:1915295	2700060E02Rik	87.2578	86.8101	1.00516	0.00742106	1	1		408	366	1.11475	0.156726	0.140508	0.346006		NA	NA		0	0	0	0	0	1	0
ENSMUSG00000021814	MGI:88031	Anxa7	154.974	143.512	1.07987	0.110858	0.563124	1		237.5	170	1.39706	0.482393	0.00088788	0.00609096		NA	NA		0	0	0	0	0	1	0
ENSMUSG00000021819	MGI:1919156	2310021P13Rik	318.83	309.242	1.03101	0.0440519	0.719522	1		85	94.5	0.899471	-0.152851	0.502445	0.748819		NA	NA		0	0	0	0	0	1	0
ENSMUSG00000021820	MGI:88259	Camk2g	150.833	125.53	1.20157	0.264918	0.149165	0.670779		252.5	243	1.03909	0.0553271	0.686172	0.881458		NA	NA		0	0	0	0	0	1	0
ENSMUSG00000021823	MGI:98927	Vcl	905.123	983.951	0.919887	-0.120472	0.0726822	0.435973		364.5	489.5	0.744637	-0.42539	2.15895e-05	0.000222581		0.0116891	0.0410839		0	0	0	0	0	0	1
ENSMUSG00000021824	MGI:1929212	Ap3m1	53.1614	45.9148	1.15783	0.211418	0.546713	1		114	115.5	0.987013	-0.018859	0.947446	1		NA	NA		0	0	0	0	0	1	0
ENSMUSG00000021835	MGI:88180	Bmp4	4.75929	8.35119	0.569894	-0.811235	0.581055	1		49	32	1.53125	0.61471	0.0747882	0.221556		NA	NA		0	0	0	0	0	1	0
ENSMUSG00000021838	MGI:1921730	Samd4	198.268	107.491	1.84451	0.883239	2.09668e-07	8.45427e-06		1589	1445.5	1.09927	0.136551	0.00993852	0.0478341		3.03934e-05	0.000196325		0	1	0	0	0	0	0
ENSMUSG00000021840	MGI:2444022	Mapk1ip1l	172.702	170.715	1.01164	0.0166909	0.957012	1		1311.5	1519	0.863397	-0.211904	0.00010739	0.000952636		0.170023	0.376703		0	0	0	0	0	0	1
ENSMUSG00000021843	MGI:109153	Ktn1	115.405	96.2228	1.19935	0.262258	0.215186	0.789315		520.5	552.5	0.942081	-0.0860763	0.344188	0.606044		NA	NA		0	0	0	0	0	1	0
ENSMUSG00000021846	MGI:1891445	Peli2	14.4661	4.68738	3.08619	1.62582	0.0635681	0.405444		98	39.5	2.48101	1.31093	8.53658e-07	1.09855e-05		1	1		0	0	0	0	0	0	1
ENSMUSG00000021871	MGI:97365	Pnp	46.8366	58.7605	0.797076	-0.32721	0.285284	0.890961		215	295.5	0.72758	-0.458821	0.000391569	0.00297904		NA	NA		0	0	0	0	0	1	0
ENSMUSG00000021876	MGI:1926217	Rnase4	69.1696	66.7652	1.03601	0.0510417	0.931708	1		1062	889.5	1.19393	0.255717	0.000107628	0.000952636		0.423919	0.686892		0	0	0	0	0	0	1
ENSMUSG00000021890	MGI:1921677	Eaf1	193.433	195.695	0.988445	-0.0167679	0.919247	1		247.5	214.5	1.15385	0.206451	0.136885	0.340711		NA	NA		0	0	0	0	0	1	0
ENSMUSG00000021892	MGI:1344391	Sh3bp5	16.4317	21.4995	0.764284	-0.38782	0.511376	1		95.5	110	0.868182	-0.203931	0.365103	0.624097		NA	NA		0	0	0	0	0	1	0
ENSMUSG00000021893	MGI:1338030	Capn7	42.851	41.3047	1.03744	0.0530233	0.913202	1		53.5	70	0.764286	-0.387816	0.177732	0.40337		NA	NA		0	0	0	0	0	1	0
ENSMUSG00000021900	MGI:1347001	Btd	18.8118	17.3081	1.08688	0.120196	0.867939	1		25.5	14.5	1.75862	0.814444	0.117275	0.307594		NA	NA		0	0	0	0	0	1	0
ENSMUSG00000021909	No associated gene	Tnnc1	1.84564	3.01546	0.612059	-0.708258	1	1		16.5	19	0.868421	-0.203533	0.867939	0.976381		NA	NA		0	0	0	0	0	1	0
ENSMUSG00000021910	MGI:1928323	Nisch	578.441	503.609	1.14859	0.199868	0.026423	0.229737		319	341.5	0.934114	-0.0983292	0.392179	0.648081		NA	NA		0	0	0	0	0	1	0
ENSMUSG00000021911	MGI:1347094	Parg	32.9877	28.7178	1.14869	0.199986	0.703537	1		76	58	1.31034	0.389947	0.141662	0.347998		NA	NA		0	0	0	0	0	1	0
ENSMUSG00000021936	MGI:1346861	Mapk8	32.0629	23.7881	1.34786	0.430667	0.349682	0.953415		133	103	1.29126	0.368782	0.058831	0.185812		NA	NA		0	0	0	0	0	1	0
ENSMUSG00000021950	MGI:1201374	Anxa8	114.415	119.317	0.958916	-0.0605242	0.793352	1		1105	1903.5	0.58051	-0.784608	1.68717e-48	1.70076e-46		0.000255134	0.00137027		0	0	0	0	0	0	1
ENSMUSG00000021978	MGI:1860765	Extl3	171.559	174.978	0.980458	-0.0284728	0.914519	1		45	73.5	0.612245	-0.707819	0.00996632	0.0479044		NA	NA		0	0	0	0	0	1	0
ENSMUSG00000021996	MGI:95421	Esd	454.07	419.046	1.08358	0.115806	0.249831	0.831432		3092.5	2548	1.2137	0.279408	4.21212e-13	1.04697e-11		0.125103	0.306662		0	0	0	0	0	0	1
ENSMUSG00000022000	MGI:1914552	Zc3h13	68.0788	65.4195	1.04065	0.0574854	0.862403	1		32	25	1.28	0.356144	0.427043	0.684789		NA	NA		0	0	0	0	0	1	0
ENSMUSG00000022008	MGI:1914717	1200011I18Rik	33.8153	29.4134	1.14966	0.201204	0.614655	1		161.5	163.5	0.987768	-0.0177565	0.955843	1		NA	NA		0	0	0	0	0	1	0
ENSMUSG00000022010	MGI:109127	Tsc22d1	343.726	335.171	1.02552	0.0363618	0.75886	1		1287	1373.5	0.937022	-0.0938449	0.0954651	0.263655		NA	NA		0	0	0	0	0	1	0
ENSMUSG00000022016	MGI:2684060	Akap11	83.3597	76.3417	1.09193	0.12688	0.634334	1		59	60	0.983333	-0.0242475	1	1		NA	NA		0	0	0	0	0	1	0
ENSMUSG00000022031	MGI:1921445	Elp3	51.989	47.3377	1.09826	0.135215	0.687885	1		218	216	1.00926	0.0132968	0.961722	1		NA	NA		0	0	0	0	0	1	0
ENSMUSG00000022051	MGI:1332659	Bnip3l	45.138	65.9889	0.684024	-0.547881	0.0571636	0.378762		14	8	1.75	0.807355	0.286279	0.544785		NA	NA		0	0	0	0	0	1	0
ENSMUSG00000022066	MGI:5435040	Entpd4	51.6063	39.1393	1.31853	0.398927	0.208174	0.787763		801	313.5	2.55502	1.35334	1.43752e-49	1.4905e-47		0.00397218	0.0155916		0	0	0	0	0	0	1
ENSMUSG00000022074	MGI:1341090	Tnfrsf10b	104.524	132.682	0.787777	-0.34414	0.079874	0.462301		833	925.5	0.900054	-0.151916	0.0282366	0.109011		NA	NA		0	0	0	0	0	1	0
ENSMUSG00000022075	MGI:2180557	Rhobtb2	10.8026	9.32876	1.15799	0.211627	0.823803	1		39	30	1.3	0.378512	0.335558	0.596346		NA	NA		0	0	0	0	0	1	0
ENSMUSG00000022089	MGI:1929883	Bin3	35.7595	40.8678	0.875005	-0.192637	0.648791	1		241	224	1.07589	0.105534	0.458135	0.712938		NA	NA		0	0	0	0	0	1	0
ENSMUSG00000022090	MGI:2384850	Pdlim2	18.9586	115.196	0.164577	-2.60316	6.13729e-18	9.2801e-16		316.5	728.5	0.434454	-1.20272	5.81474e-38	4.13758e-36		6.23645e-05	0.000377345		0	0	1	0	0	0	0
ENSMUSG00000022091	MGI:700013	Sorbs3	52.7387	94.4501	0.558376	-0.84069	0.000906193	0.0165255		162.5	298	0.545302	-0.874873	3.27473e-10	6.42378e-09		0.921231	1		0	0	0	0	0	0	1
ENSMUSG00000022092	MGI:107162	Ppp3cc	7.49323	6.24028	1.20079	0.263978	1	1		39.5	35	1.12857	0.174498	0.644464	0.856165		NA	NA		0	0	0	0	0	1	0
ENSMUSG00000022094	MGI:2384851	Slc39a14	107.878	91.6997	1.17643	0.234412	0.28882	0.891831		427.5	387	1.10465	0.143591	0.161131	0.378721		NA	NA		0	0	0	0	0	1	0
ENSMUSG00000022095	MGI:3036290	Fam160b2	36.0811	42.1501	0.856014	-0.224294	0.571587	1		380	323.5	1.17465	0.232234	0.0381071	0.135314		NA	NA		0	0	0	0	0	1	0
ENSMUSG00000022098	MGI:88176	Bmp1	294.083	370.64	0.793446	-0.333797	0.00317769	0.0456889		3480	3021	1.15194	0.204061	1.32635e-08	2.16817e-07		4.79956e-06	3.9555e-05		0	0	0	0	1	0	0
ENSMUSG00000022100	MGI:1929705	Xpo7	74.3163	63.1296	1.1772	0.235362	0.392988	0.992433		105	109.5	0.958904	-0.0605415	0.785084	0.931069		NA	NA		0	0	0	0	0	1	0
ENSMUSG00000022106	MGI:1917200	Rcbtb2	27.3725	23.7075	1.15459	0.207387	0.779768	1		23.5	30	0.783333	-0.352302	0.496617	0.744164		NA	NA		0	0	0	0	0	1	0
ENSMUSG00000022108	MGI:1309517	Itm2b	286.803	283.779	1.01066	0.0152913	0.933307	1		557	512.5	1.08683	0.120125	0.188637	0.419624		NA	NA		0	0	0	0	0	1	0
ENSMUSG00000022109	MGI:1914631	Med4	21.0204	28.6819	0.732881	-0.448349	0.322236	0.923693		70.5	57.5	1.22609	0.294061	0.290688	0.54943		NA	NA		0	0	0	0	0	1	0
ENSMUSG00000022110	MGI:1306775	Sucla2	60.7654	65.1814	0.93225	-0.101211	0.789396	1		519.5	585.5	0.887276	-0.172545	0.050593	0.167215		NA	NA		0	0	0	0	0	1	0
ENSMUSG00000022114	MGI:1345138	Spry2	82.4685	78.1774	1.05489	0.0770916	0.812616	1		219.5	201.5	1.08933	0.123441	0.407957	0.665716		NA	NA		0	0	0	0	0	1	0
ENSMUSG00000022120	MGI:1919736	Rnf219	16.0729	12.039	1.33506	0.416905	0.571588	1		51	86.5	0.589595	-0.762203	0.00275434	0.0158659		NA	NA		0	0	0	0	0	1	0
ENSMUSG00000022124	MGI:1354702	Fbxl3	37.7972	39.0144	0.968803	-0.0457254	1	1		140.5	156	0.900641	-0.150976	0.416629	0.674675		NA	NA		0	0	0	0	0	1	0
ENSMUSG00000022130	MGI:1923605	Tgds	22.5535	19.5663	1.15267	0.20498	0.760792	1		552.5	496	1.11391	0.155634	0.0837564	0.240278		NA	NA		0	0	0	0	0	1	0
ENSMUSG00000022131	MGI:1930949	Gpr180	36.528	34.4304	1.06092	0.0853204	0.812589	1		467	403	1.15881	0.212643	0.0326281	0.121818		NA	NA		0	0	0	0	0	1	0
ENSMUSG00000022136	MGI:107373	Dnajc3	136.462	125.506	1.0873	0.120745	0.57828	1		760	785	0.968153	-0.0466932	0.541487	0.776166		NA	NA		0	0	0	0	0	1	0
ENSMUSG00000022139	MGI:2145597	Mbnl2	258.7	200.852	1.28802	0.365152	0.00780077	0.097955		406	451.5	0.899225	-0.153246	0.124421	0.319099		NA	NA		0	0	0	0	0	1	0
ENSMUSG00000022159	MGI:1923588	Rab2b	9.37114	11.1493	0.840516	-0.250653	0.823803	1		49	75.5	0.649007	-0.623695	0.0196774	0.0822687		NA	NA		0	0	0	0	0	1	0
ENSMUSG00000022160	MGI:1927165	Mettl3	18.135	14.5497	1.24642	0.317787	0.728332	1		200	192	1.04167	0.0588937	0.723723	0.901972		NA	NA		0	0	0	0	0	1	0
ENSMUSG00000022174	MGI:101912	Dad1	119.734	158.656	0.754679	-0.406066	0.0227352	0.205312		3041.5	3165.5	0.960828	-0.0576504	0.118494	0.308919		NA	NA		0	0	0	0	0	1	0
ENSMUSG00000022175	MGI:1929480	Lrp10	238.855	354.171	0.674407	-0.568308	2.6613e-06	9.11118e-05		1677.5	1670	1.00449	0.00646466	0.903711	0.994775		1.00323e-05	7.3776e-05		0	1	0	0	0	0	0
ENSMUSG00000022177	MGI:1261794	Haus4	19.4742	18.2008	1.06996	0.097558	1	1		304.5	232	1.3125	0.392317	0.00186311	0.0113825		NA	NA		0	0	0	0	0	1	0
ENSMUSG00000022178	MGI:1341886	Jub	151.712	157.856	0.961079	-0.0572727	0.776479	1		2173	1840	1.18098	0.239982	1.57338e-07	2.20455e-06		0.086471	0.228696		0	0	0	0	0	0	1
ENSMUSG00000022184	MGI:2146220	Fbxo4	15.5386	23.6872	0.655993	-0.608249	0.268187	0.854375		80.5	84	0.958333	-0.0614005	0.876331	0.981914		NA	NA		0	0	0	0	0	1	0
ENSMUSG00000022185	MGI:1891824	Acin1	125.981	111.731	1.12753	0.173172	0.399465	1		1549.5	1598.5	0.969346	-0.044916	0.392349	0.648081		NA	NA		0	0	0	0	0	1	0
ENSMUSG00000022191	MGI:1261425	Drosha	58.3217	53.5079	1.08996	0.124281	0.776965	1		216.5	229.5	0.943355	-0.0841271	0.570369	0.797498		NA	NA		0	0	0	0	0	1	0
ENSMUSG00000022193	MGI:1194513	Psmb5	134.971	205.865	0.655628	-0.60905	0.000142787	0.00334306		2294.5	3036	0.755764	-0.403992	3.26935e-24	1.46475e-22		0.214859	0.452435		0	0	0	0	0	0	1
ENSMUSG00000022195	MGI:1925127	6030458C11Rik	18.4252	15.0908	1.22096	0.288012	0.728332	1		263	285	0.922807	-0.115899	0.369693	0.627216		NA	NA		0	0	0	0	0	1	0
ENSMUSG00000022199	MGI:1926225	Slc22a17	14.1811	12.4396	1.13999	0.189025	0.845019	1		52	55	0.945455	-0.08092	0.846802	0.965152		NA	NA		0	0	0	0	0	1	0
ENSMUSG00000022200	MGI:1913879	Golph3	104.351	102.416	1.01889	0.0269997	0.944476	1		225.5	219	1.02968	0.0421966	0.776121	0.926189		NA	NA		0	0	0	0	0	1	0
ENSMUSG00000022201	MGI:1341890	Zfr	131.729	106.636	1.23532	0.304889	0.120377	0.595103		179.5	149	1.2047	0.268672	0.0979891	0.268785		NA	NA		0	0	0	0	0	1	0
ENSMUSG00000022204	MGI:1916216	Ngdn	27.6951	27.2029	1.01809	0.0258699	1	1		172	162.5	1.05846	0.0819688	0.662113	0.868066		NA	NA		0	0	0	0	0	1	0
ENSMUSG00000022206	MGI:97373	Npr3	36.4164	40.97	0.888856	-0.169979	0.648791	1		9	11	0.818182	-0.289507	0.823803	0.952862		NA	NA		0	0	0	0	0	1	0
ENSMUSG00000022234	MGI:107185	Cct5	361.23	392.6	0.920097	-0.120143	0.258903	0.845353		1962	2182	0.899175	-0.153326	0.000667177	0.00478495		NA	NA		0	0	0	0	0	1	0
ENSMUSG00000022240	MGI:1195966	Ctnnd2	11.461	9.37055	1.22309	0.290529	0.823803	1		43.5	50	0.87	-0.200913	0.606296	0.82392		NA	NA		0	0	0	0	0	1	0
ENSMUSG00000022241	MGI:106314	Tars	202.574	162.604	1.24581	0.317081	0.0413471	0.307208		164	179	0.916201	-0.126264	0.449739	0.70387		NA	NA		0	0	0	0	0	1	0
ENSMUSG00000022244	MGI:1098273	Amacr	18.8573	7.19971	2.61918	1.38911	0.0289593	0.242197		233	63.5	3.66929	1.8755	1.00424e-23	4.33229e-22		0.620741	0.815149		0	0	0	0	0	0	1
ENSMUSG00000022246	MGI:1922896	Rai14	286.098	231.691	1.23483	0.304307	0.0197877	0.191705		1191	793.5	1.50095	0.585871	4.75843e-19	1.66042e-17		0.0505058	0.148109		0	0	0	0	0	0	1
ENSMUSG00000022255	MGI:1914404	Mtdh	128.369	89.2958	1.43757	0.52363	0.0097303	0.115396		353	290	1.21724	0.283615	0.0144201	0.0645261		NA	NA		0	0	0	0	0	1	0
ENSMUSG00000022257	MGI:1890494	Laptm4b	30.7374	60.5814	0.507373	-0.978883	0.0023146	0.0360502		327	471.5	0.693531	-0.527967	3.25983e-07	4.34924e-06		0.216617	0.454136		0	0	0	0	0	0	1
ENSMUSG00000022261	MGI:1349165	Sdc2	126.817	98.4325	1.28837	0.365544	0.0617076	0.399175		1610	1455	1.10653	0.146042	0.00539952	0.0279927		NA	NA		0	0	0	0	0	1	0
ENSMUSG00000022263	MGI:1927230	Trio	232.91	211.689	1.10025	0.137831	0.343093	0.944013		587	606.5	0.967848	-0.0471471	0.582434	0.807535		NA	NA		0	0	0	0	0	1	0
ENSMUSG00000022272	MGI:107716	Myo10	227.795	469.28	0.485414	-1.04271	4.17637e-20	8.42003e-18		518	918	0.56427	-0.825542	3.03519e-26	1.46863e-24		0.133568	0.320832		1	0	0	0	0	0	0
ENSMUSG00000022280	MGI:1353623	Rnf19a	57.322	55.3706	1.03524	0.0499689	0.924775	1		498	518.5	0.960463	-0.0581982	0.530583	0.769887		NA	NA		0	0	0	0	0	1	0
ENSMUSG00000022283	MGI:1349722	Pabpc1	1065.58	1061.04	1.00428	0.00616157	0.930888	1		911	1022	0.891389	-0.165872	0.0123317	0.0570086		NA	NA		0	0	0	0	0	1	0
ENSMUSG00000022285	MGI:109484	Ywhaz	447.257	466.5	0.958751	-0.0607719	0.55139	1		690	957	0.721003	-0.471923	5.08325e-11	1.07878e-09		0.000658403	0.0030555		0	0	0	0	0	0	1
ENSMUSG00000022292	MGI:2155865	Rrm2b	10.752	12.3649	0.869558	-0.201646	1	1		21	25	0.84	-0.251539	0.658738	0.866145		NA	NA		0	0	0	0	0	1	0
ENSMUSG00000022295	MGI:1913585	Atp6v1c1	61.6713	61.6173	1.00088	0.00126416	1	1		252	225	1.12	0.163499	0.233832	0.479508		NA	NA		0	0	0	0	0	1	0
ENSMUSG00000022297	MGI:108474	Fzd6	16.1791	13.2264	1.22324	0.290707	0.711071	1		120	52	2.30769	1.20645	2.28496e-07	3.10566e-06		0.135712	0.324353		0	0	0	0	0	0	1
ENSMUSG00000022299	MGI:1917156	Slc25a32	15.9849	16.3389	0.978332	-0.031604	1	1		80	105.5	0.758294	-0.399171	0.0665004	0.202288		NA	NA		0	0	0	0	0	1	0
ENSMUSG00000022300	MGI:2684929	Dcaf13	44.5636	45.0073	0.990142	-0.0142931	1	1		344.5	353	0.975921	-0.0351642	0.791068	0.933941		NA	NA		0	0	0	0	0	1	0
ENSMUSG00000022305	MGI:2443132	Lrp12	36.2144	41.6846	0.868771	-0.202951	0.571587	1		15	11	1.36364	0.447459	0.557197	0.787083		NA	NA		0	0	0	0	0	1	0
ENSMUSG00000022306	MGI:1334444	Zfpm2	12.3446	25.5208	0.483705	-1.0478	0.0335524	0.268949		88	129.5	0.679537	-0.557377	0.00536792	0.0278686		NA	NA		0	0	0	0	0	1	0
ENSMUSG00000022307	MGI:2179326	Oxr1	63.3752	35.2134	1.79975	0.847793	0.00609263	0.0804006		245	269.5	0.909091	-0.137504	0.290244	0.549079		NA	NA		0	0	0	0	0	1	0
ENSMUSG00000022314	MGI:108016	Rad21	117.006	94.851	1.23358	0.302849	0.149049	0.670779		117.5	124	0.947581	-0.0776794	0.747974	0.908966		NA	NA		0	0	0	0	0	1	0
ENSMUSG00000022321	MGI:107436	Cdh10	8.62536	6.59315	1.30823	0.387617	0.803619	1		96.5	32.5	2.96923	1.57009	1.69872e-08	2.7038e-07		0.140961	0.334449		0	0	0	0	0	0	1
ENSMUSG00000022322	MGI:1338802	Shcbp1	15.9946	14.353	1.11437	0.156233	0.855536	1		92	123	0.747967	-0.418953	0.0405087	0.141216		NA	NA		0	0	0	0	0	1	0
ENSMUSG00000022323	MGI:1095401	Hrsp12	10.126	9.06411	1.11716	0.159831	1	1		32	62.5	0.512	-0.965784	0.00192435	0.0116585		NA	NA		0	0	0	0	0	1	0
ENSMUSG00000022324	MGI:109613	Matn2	19.6447	23.3006	0.843101	-0.246222	0.760792	1		155.5	126	1.23413	0.303491	0.0839993	0.240583		NA	NA		0	0	0	0	0	1	0
ENSMUSG00000022325	MGI:1914974	Pop1	41.1531	41.192	0.999056	-0.00136295	1	1		206.5	217.5	0.949425	-0.0748736	0.627678	0.841153		NA	NA		0	0	0	0	0	1	0
ENSMUSG00000022329	MGI:1928487	Stk3	20.2884	15.6678	1.29491	0.372852	0.617719	1		108	91	1.18681	0.247093	0.256651	0.508121		NA	NA		0	0	0	0	0	1	0
ENSMUSG00000022336	MGI:99257	Eif3e	135.715	137.328	0.988257	-0.0170416	1	1		841	931.5	0.902845	-0.14745	0.0325354	0.121692		NA	NA		0	0	0	0	0	1	0
ENSMUSG00000022337	MGI:1913986	Ttc35	26.5482	48.3883	0.548649	-0.866045	0.0202984	0.192691		37.5	77	0.487013	-1.03797	0.000350998	0.00272174		NA	NA		0	0	0	0	0	1	0
ENSMUSG00000022338	MGI:1919286	Eny2	25.1586	23.0406	1.09193	0.126878	0.885433	1		147	156	0.942308	-0.0857299	0.645884	0.857051		NA	NA		0	0	0	0	0	1	0
ENSMUSG00000022339	MGI:1859920	Ebag9	6.37008	7.96919	0.799339	-0.32312	0.790527	1		18	12.5	1.44	0.526069	0.47313	0.723856		NA	NA		0	0	0	0	0	1	0
ENSMUSG00000022350	MGI:2146110	E430025E21Rik	120.882	130.593	0.925641	-0.111475	0.570838	1		357.5	447.5	0.798883	-0.323944	0.00170241	0.0105608		NA	NA		0	0	0	0	0	1	0
ENSMUSG00000022351	MGI:109296	Sqle	115.234	128.064	0.899811	-0.152305	0.441483	1		157.5	209	0.753589	-0.408151	0.00896344	0.0436622		NA	NA		0	0	0	0	0	1	0
ENSMUSG00000022365	MGI:1915069	Derl1	131.117	116.348	1.12693	0.172402	0.373071	0.971996		28	31.5	0.888889	-0.169925	0.698883	0.88827		NA	NA		0	0	0	0	0	1	0
ENSMUSG00000022412	MGI:2146020	Smcr7l	20.1832	21.4163	0.942419	-0.085559	1	1		110.5	97	1.13918	0.18799	0.367419	0.625699		NA	NA		0	0	0	0	0	1	0
ENSMUSG00000022414	MGI:1913763	Tab1	17.1776	21.4168	0.802065	-0.31821	0.627103	1		16	15	1.06667	0.0931094	1	1		NA	NA		0	0	0	0	0	1	0
ENSMUSG00000022420	MGI:1859217	Dnalc4	21.7574	20.4514	1.06385	0.0893006	0.877614	1		155	137.5	1.12727	0.172837	0.349945	0.609674		NA	NA		0	0	0	0	0	1	0
ENSMUSG00000022426	MGI:1921408	Josd1	61.147	54.4644	1.1227	0.166968	0.576012	1		72.5	59	1.22881	0.297266	0.257761	0.509763		NA	NA		0	0	0	0	0	1	0
ENSMUSG00000022428	MGI:1920989	Cby1	9.53205	11.3869	0.837106	-0.256517	1	1		31	49	0.632653	-0.660514	0.0566644	0.181176		NA	NA		0	0	0	0	0	1	0
ENSMUSG00000022433	MGI:1351660	Csnk1e	134.672	124.056	1.08557	0.118457	0.534438	1		381.5	339	1.12537	0.170398	0.117718	0.30778		NA	NA		0	0	0	0	0	1	0
ENSMUSG00000022437	MGI:1915903	Samm50	90.1268	105.346	0.855528	-0.225114	0.316073	0.918358		85	86.5	0.982659	-0.0252373	0.93925	1		NA	NA		0	0	0	0	0	1	0
ENSMUSG00000022438	MGI:2153063	Parvb	103.497	121.609	0.851069	-0.232652	0.230064	0.80745		980	764.5	1.28188	0.358265	2.91112e-07	3.91277e-06		0.0034892	0.014255		0	0	0	0	0	0	1
ENSMUSG00000022440	MGI:1919959	C1qtnf6	20.1508	24.0886	0.836526	-0.257518	0.651588	1		56	42	1.33333	0.415037	0.188847	0.419624		NA	NA		0	0	0	0	0	1	0
ENSMUSG00000022451	MGI:1100520	Twf1	124.553	136.172	0.914678	-0.128664	0.536008	1		104	98	1.06122	0.0857299	0.725085	0.901972		NA	NA		0	0	0	0	0	1	0
ENSMUSG00000022462	MGI:1915010	Slc38a2	243.493	192.37	1.26576	0.339998	0.0164172	0.169239		67	85.5	0.783626	-0.351763	0.145366	0.354899		NA	NA		0	0	0	0	0	1	0
ENSMUSG00000022466	MGI:1277218	Rpap3	19.1708	17.7331	1.08108	0.112467	1	1		111	112.5	0.986667	-0.0193653	0.946749	1		NA	NA		0	0	0	0	0	1	0
ENSMUSG00000022475	MGI:1891835	Hdac7	156.5	155.844	1.00421	0.00606375	1	1		165	187.5	0.88	-0.184425	0.241581	0.490096		NA	NA		0	0	0	0	0	1	0
ENSMUSG00000022479	MGI:103076	Vdr	15.9533	15.9633	0.999377	-0.000898978	1	1		46	47	0.978723	-0.0310269	1	1		NA	NA		0	0	0	0	0	1	0
ENSMUSG00000022483	MGI:88452	Col2a1	113.204	123.59	0.915971	-0.126627	0.516056	1		523	464	1.12716	0.172686	0.0648144	0.198779		NA	NA		0	0	0	0	0	1	0
ENSMUSG00000022503	MGI:1347073	Nubp1	25.0567	25.4731	0.983651	-0.0237809	1	1		143.5	143.5	1	0	1	1		NA	NA		0	0	0	0	0	1	0
ENSMUSG00000022507	MGI:1916303	1810013L24Rik	82.4894	81.9087	1.00709	0.0101919	1	1		41	29	1.41379	0.499571	0.188216	0.419624		NA	NA		0	0	0	0	0	1	0
ENSMUSG00000022533	MGI:2685387	Atp13a3	184.962	170.493	1.08487	0.11752	0.457503	1		532	585	0.909402	-0.13701	0.119697	0.310938		NA	NA		0	0	0	0	0	1	0
ENSMUSG00000022594	MGI:1345180	Lynx1	43.7219	18.3156	2.38714	1.25528	0.001299	0.0225554		600.5	302.5	1.98512	0.989229	2.06999e-23	8.63448e-22		0.577367	0.809329		0	0	0	0	0	0	1
ENSMUSG00000022602	MGI:88067	Arc	35.0716	10.6693	3.28714	1.71683	0.000535585	0.0106793		533.5	430.5	1.23926	0.309475	0.0010152	0.00674753		NA	NA		0	0	0	0	0	1	0
ENSMUSG00000022621	MGI:1915958	Rabl2	9.41729	4.52404	2.08161	1.0577	0.42395	1		100	44	2.27273	1.18442	3.49381e-06	4.05081e-05		0.764156	0.912292		0	0	0	0	0	0	1
ENSMUSG00000022634	MGI:1914307	Yaf2	37.1854	38.5965	0.96344	-0.0537327	0.908777	1		94.5	78	1.21154	0.27684	0.223705	0.467372		NA	NA		0	0	0	0	0	1	0
ENSMUSG00000022639	MGI:1915440	5330426P16Rik	7.28603	2.38442	3.05568	1.61149	0.179688	0.743579		28	26.5	1.0566	0.0794345	1	1		NA	NA		0	0	0	0	0	1	0
ENSMUSG00000022661	MGI:1196990	Cd200	0.984966	30.9595	0.0318146	-4.97417	1.53668e-08	7.43549e-07		1	37	0.027027	-5.20945	2.83762e-10	5.62718e-09		1	1		1	0	0	0	0	0	0
ENSMUSG00000022663	MGI:1915091	Atg3	37.1436	36.8921	1.00682	0.00980365	1	1		227.5	216	1.05324	0.0748352	0.601694	0.822119		NA	NA		0	0	0	0	0	1	0
ENSMUSG00000022664	MGI:1921352	Slc35a5	11.0602	6.88313	1.60686	0.684242	0.480682	1		51	46	1.1087	0.148863	0.684859	0.880532		NA	NA		0	0	0	0	0	1	0
ENSMUSG00000022665	MGI:1915146	Ccdc80	402.774	251.376	1.60228	0.680123	3.01923e-09	1.66012e-07		6130.5	4495.5	1.3637	0.447523	8.44319e-57	9.88398e-55		0.0501447	0.147958		1	0	0	0	0	0	0
ENSMUSG00000022680	MGI:1920909	Pdxdc1	147.434	160.946	0.916044	-0.126511	0.458904	1		147	141	1.04255	0.060121	0.768338	0.921752		NA	NA		0	0	0	0	0	1	0
ENSMUSG00000022687	MGI:2151153	Boc	40.4993	67.6224	0.598904	-0.739603	0.00905798	0.109632		166.5	171	0.973684	-0.0384741	0.870409	0.978233		NA	NA		0	0	0	0	0	1	0
ENSMUSG00000022698	MGI:1919367	Naa50	101.58	80.187	1.26679	0.341177	0.119319	0.592351		124	166	0.746988	-0.420843	0.0159113	0.0699905		NA	NA		0	0	0	0	0	1	0
ENSMUSG00000022707	MGI:1921435	Gbe1	9.9285	9.16583	1.08321	0.11531	1	1		17	22	0.772727	-0.371969	0.522397	0.763293		NA	NA		0	0	0	0	0	1	0
ENSMUSG00000022722	MGI:1927136	Arl6	7.65442	6.60877	1.15822	0.211913	1	1		76	65	1.16923	0.22556	0.399787	0.657043		NA	NA		0	0	0	0	0	1	0
ENSMUSG00000022723	MGI:2676311	Crybg3	32.3706	26.308	1.23045	0.299182	0.511842	1		82	47	1.74468	0.802963	0.00261833	0.0152274		NA	NA		0	0	0	0	0	1	0
ENSMUSG00000022742	MGI:104841	Cpox	34.2259	17.6145	1.94305	0.958324	0.0364834	0.282902		10	14	0.714286	-0.485427	0.541256	0.776166		NA	NA		0	0	0	0	0	1	0
ENSMUSG00000022744	MGI:2447860	Cldn25	59.5688	52.0829	1.14373	0.193746	0.508513	1		225.5	189.5	1.18997	0.25093	0.0860366	0.244884		NA	NA		0	0	0	0	0	1	0
ENSMUSG00000022749	MGI:1914831	Tbc1d23	24.6476	32.6631	0.7546	-0.406216	0.358143	0.956701		58	80.5	0.720497	-0.472936	0.0616493	0.19169		NA	NA		0	0	0	0	0	1	0
ENSMUSG00000022751	MGI:1261838	Nit2	17.7992	18.544	0.95984	-0.0591341	1	1		19.5	26.5	0.735849	-0.442518	0.381693	0.638325		NA	NA		0	0	0	0	0	1	0
ENSMUSG00000022752	MGI:106295	Tomm70a	171.369	136.429	1.2561	0.32895	0.0521439	0.360993		229	261.5	0.875717	-0.191463	0.148625	0.359334		NA	NA		0	0	0	0	0	1	0
ENSMUSG00000022793	MGI:1928387	B4galt4	8.18836	15.7784	0.51896	-0.946304	0.15159	0.674992		101.5	167	0.607784	-0.718368	8.86562e-05	0.000810412		0.826447	0.956517		0	0	0	0	0	0	1
ENSMUSG00000022799	MGI:1333857	Arhgap31	172.835	220.146	0.785094	-0.349063	0.0202028	0.19243		3214.5	4664	0.689215	-0.536973	3.7355e-60	4.84147e-58		0.2076	0.441034		0	0	0	0	0	0	1
ENSMUSG00000022812	MGI:1861437	Gsk3b	38.5157	30.9236	1.24551	0.316735	0.402963	1		56	53	1.0566	0.0794345	0.848195	0.965527		NA	NA		0	0	0	0	0	1	0
ENSMUSG00000022848	MGI:2387188	Dirc2	41.5076	41.7686	0.993752	-0.0090428	1	1		55	78	0.705128	-0.504043	0.0560279	0.179775		NA	NA		0	0	0	0	0	1	0
ENSMUSG00000022849	MGI:1913917	Hspbap1	19.6771	13.0913	1.50307	0.587909	0.296206	0.895777		185.5	107	1.73364	0.793808	4.58123e-06	5.24457e-05		0.849287	0.966569		0	0	0	0	0	0	1
ENSMUSG00000022863	MGI:109532	Btg3	74.4439	81.5022	0.913397	-0.130687	0.575315	1		18	26	0.692308	-0.530515	0.291215	0.549854		NA	NA		0	0	0	0	0	1	0
ENSMUSG00000022864	MGI:1196400	D16Ertd472e	10.6833	7.56777	1.41168	0.49741	0.647606	1		49	52.5	0.933333	-0.0995357	0.766604	0.920585		NA	NA		0	0	0	0	0	1	0
ENSMUSG00000022867	MGI:1353655	Usp25	53.6447	52.8993	1.01409	0.020187	1	1		189	173	1.09249	0.127614	0.430514	0.688287		NA	NA		0	0	0	0	0	1	0
ENSMUSG00000022893	MGI:109249	Adamts1	90.3467	102.252	0.883568	-0.178586	0.427355	1		471	497	0.947686	-0.0775188	0.421682	0.680429		NA	NA		0	0	0	0	0	1	0
ENSMUSG00000022894	MGI:1346321	Adamts5	30.4237	33.8918	0.89767	-0.155743	0.707981	1		75	49	1.53061	0.614109	0.0243702	0.097293		NA	NA		0	0	0	0	0	1	0
ENSMUSG00000022898	MGI:1206040	Dscr3	51.957	47.0355	1.10463	0.143567	0.687885	1		111	100	1.11	0.15056	0.491274	0.740687		NA	NA		0	0	0	0	0	1	0
ENSMUSG00000022905	MGI:103560	Kpna1	74.3928	69.0415	1.07751	0.107699	0.738137	1		19	12	1.58333	0.662965	0.281042	0.539915		NA	NA		0	0	0	0	0	1	0
ENSMUSG00000022940	MGI:1860433	Pigp	8.92923	5.41297	1.6496	0.722115	0.42395	1		48	39	1.23077	0.29956	0.391191	0.647438		NA	NA		0	0	0	0	0	1	0
ENSMUSG00000022945	MGI:1314881	Chaf1b	21.15	22.6202	0.935008	-0.0969499	0.880396	1		43	37	1.16216	0.216811	0.576431	0.802096		NA	NA		0	0	0	0	0	1	0
ENSMUSG00000022957	MGI:1338069	Itsn1	75.683	66.541	1.13739	0.185726	0.503639	1		177.5	150.5	1.1794	0.238056	0.151627	0.363684		NA	NA		0	0	0	0	0	1	0
ENSMUSG00000022960	MGI:1890621	Donson	14.835	11.9149	1.24507	0.316228	0.701108	1		28	31.5	0.888889	-0.169925	0.698883	0.88827		NA	NA		0	0	0	0	0	1	0
ENSMUSG00000022961	MGI:98353	Son	405.153	329.874	1.2282	0.29655	0.00630402	0.0828887		154	186	0.827957	-0.272372	0.0925757	0.256909		NA	NA		0	0	0	0	0	1	0
ENSMUSG00000022962	MGI:95654	Gart	118.194	123.433	0.957554	-0.0625742	0.796732	1		47.5	55	0.863636	-0.211504	0.554601	0.784046		NA	NA		0	0	0	0	0	1	0
ENSMUSG00000022972	MGI:1915251	1110004E09Rik	14.0157	17.5001	0.800889	-0.320326	0.596615	1		55	51	1.07843	0.108934	0.770919	0.924237		NA	NA		0	0	0	0	0	1	0
ENSMUSG00000022974	MGI:1914617	Gcfc1	33.4253	26.8069	1.24689	0.318334	0.518958	1		38	33	1.15152	0.203533	0.635308	0.84887		NA	NA		0	0	0	0	0	1	0
ENSMUSG00000022994	MGI:87917	Adcy6	139.03	155.285	0.895323	-0.15952	0.381705	0.978325		246	252.5	0.974257	-0.0376251	0.788272	0.933629		NA	NA		0	0	0	0	0	1	0
ENSMUSG00000023018	MGI:1933623	Smarcd1	40.4584	40.6771	0.994624	-0.00777671	1	1		329.5	301.5	1.09287	0.12812	0.282812	0.541882		NA	NA		0	0	0	0	0	1	0
ENSMUSG00000023020	MGI:1913629	2310016M24Rik	32.2236	41.046	0.785061	-0.349124	0.349182	0.953415		128	133	0.962406	-0.0552824	0.804506	0.943008		NA	NA		0	0	0	0	0	1	0
ENSMUSG00000023021	MGI:1919199	Lass5	102.618	115.431	0.888996	-0.169752	0.456341	1		549	550	0.998182	-0.00262547	1	1		NA	NA		0	0	0	0	0	1	0
ENSMUSG00000023022	MGI:1920992	Lima1	350.72	313.638	1.11823	0.161219	0.162658	0.704401		5760.5	5098.5	1.12984	0.176121	2.22725e-10	4.46557e-09		0.904471	1		0	0	0	0	0	0	1
ENSMUSG00000023030	MGI:1345279	Slc11a2	33.9505	34.6575	0.979601	-0.029734	1	1		174	179	0.972067	-0.0408723	0.831444	0.956661		NA	NA		0	0	0	0	0	1	0
ENSMUSG00000023064	MGI:1298397	Sncg	10.8345	5.17575	2.09332	1.06579	0.210114	0.789315		63.5	70.5	0.900709	-0.150867	0.605742	0.823891		NA	NA		0	0	0	0	0	1	0
ENSMUSG00000023075	MGI:1915300	Akirin1	92.9141	83.0412	1.11889	0.16207	0.497629	1		128	120.5	1.06224	0.0871107	0.703853	0.889374		NA	NA		0	0	0	0	0	1	0
ENSMUSG00000023087	MGI:109382	Ccrn4l	99.6989	140.041	0.711926	-0.490201	0.0116641	0.13353		401	429	0.934732	-0.0973754	0.34867	0.608914		NA	NA		0	0	0	0	0	1	0
ENSMUSG00000023110	MGI:1351645	Prmt5	82.9275	83.0019	0.999103	-0.00129411	1	1		990.5	980	1.01071	0.0153752	0.821795	0.952632		NA	NA		0	0	0	0	0	1	0
ENSMUSG00000023118	MGI:1915438	Sympk	194.394	160.25	1.21307	0.278657	0.0792954	0.459685		686	497	1.38028	0.464963	4.32185e-08	6.45431e-07		0.298223	0.544958		0	0	0	0	0	0	1
ENSMUSG00000023150	MGI:2152389	Ivns1abp	105.766	61.1128	1.73066	0.791324	0.000618695	0.0118796		94.5	76.5	1.23529	0.304855	0.194747	0.427272		NA	NA		0	0	0	0	0	1	0
ENSMUSG00000023156	MGI:1914303	Rpp14	23.0094	21.364	1.07702	0.107043	0.880396	1		140.5	112.5	1.24889	0.320645	0.0900428	0.252523		NA	NA		0	0	0	0	0	1	0
ENSMUSG00000023169	MGI:2145895	Slc38a1	129.396	103.346	1.25207	0.32431	0.100522	0.52792		579	486.5	1.19013	0.251124	0.00529292	0.0277883		NA	NA		0	0	0	0	0	1	0
ENSMUSG00000023170	MGI:1891751	Gps2	21.7433	18.6436	1.16626	0.221893	0.755229	1		59.5	42	1.41667	0.5025	0.0918377	0.255796		NA	NA		0	0	0	0	0	1	0
ENSMUSG00000023235	MGI:1099448	Ccl25	1.41313	3.81491	0.370422	-1.43276	0.375	0.973444		15	26	0.576923	-0.793549	0.117275	0.307594		NA	NA		0	0	0	0	0	1	0
ENSMUSG00000023249	MGI:1891258	Parp3	82.2879	61.3805	1.34062	0.422901	0.0940833	0.505989		810.5	543	1.49263	0.57786	3.35125e-13	8.38736e-12		0.59099	0.813378		0	0	0	0	0	0	1
ENSMUSG00000023262	MGI:87913	Acy1	13.334	14.5286	0.917779	-0.123782	0.850554	1		155.5	211	0.736967	-0.440328	0.00475385	0.0254826		NA	NA		0	0	0	0	0	1	0
ENSMUSG00000023277	MGI:1346078	Twf2	15.3871	26.1379	0.58869	-0.76442	0.117275	0.584604		33	60	0.55	-0.862496	0.00669502	0.0334019		NA	NA		0	0	0	0	0	1	0
ENSMUSG00000023286	MGI:2153608	Ube2j2	66.3065	65.3912	1.014	0.0200542	1	1		353.5	158	2.23734	1.16179	2.62825e-18	8.7504e-17		8.5426e-05	0.000504119		0	0	0	0	1	0	0
ENSMUSG00000023345	MGI:1917485	Poc1a	12.8558	9.75592	1.31774	0.398065	0.677639	1		84	68.5	1.22628	0.294285	0.257634	0.509763		NA	NA		0	0	0	0	0	1	0
ENSMUSG00000023348	MGI:1343458	Trip6	76.6642	85.1707	0.900124	-0.151804	0.582476	1		232	266	0.87218	-0.197301	0.139125	0.343931		NA	NA		0	0	0	0	0	1	0
ENSMUSG00000023353	MGI:2183446	Agap3	82.3205	81.0172	1.01609	0.0230223	1	1		406.5	415	0.979518	-0.029856	0.80713	0.944863		NA	NA		0	0	0	0	0	1	0
ENSMUSG00000023452	MGI:2445114	Pisd	40.6562	54.0866	0.751686	-0.411797	0.218054	0.792903		151	183.5	0.822888	-0.281232	0.0802491	0.232793		NA	NA		0	0	0	0	0	1	0
ENSMUSG00000023495	MGI:1890471	Pcbp4	202.237	232.827	0.868612	-0.203216	0.15024	0.673944		1527.5	1728	0.88397	-0.177931	0.000485792	0.00362		NA	NA		0	0	0	0	0	1	0
ENSMUSG00000023571	MGI:1914639	Fam132a	17.8217	5.02802	3.54448	1.82557	0.010622	0.123549		83.5	26	3.21154	1.68326	2.61404e-08	4.03674e-07		1	1		0	0	0	0	0	0	1
ENSMUSG00000023572	MGI:109595	Ccndbp1	25.274	36.9212	0.684538	-0.546798	0.161881	0.702712		452.5	498	0.908635	-0.138228	0.153601	0.366262		NA	NA		0	0	0	0	0	1	0
ENSMUSG00000023707	MGI:1913877	Ogfod2	14.4201	16.9767	0.849405	-0.235476	0.7201	1		36	27	1.33333	0.415037	0.313503	0.576052		NA	NA		0	0	0	0	0	1	0
ENSMUSG00000023723	MGI:1928138	Mrps23	42.9896	35.5667	1.2087	0.27346	0.499897	1		345.5	274.5	1.25865	0.33188	0.00492939	0.0262298		NA	NA		0	0	0	0	0	1	0
ENSMUSG00000023800	MGI:1344338	Tiam2	63.9961	40.2959	1.58816	0.667353	0.0236456	0.211355		146	116	1.25862	0.331844	0.0729907	0.21747		NA	NA		0	0	0	0	0	1	0
ENSMUSG00000023805	MGI:1201671	Synj2	47.6006	43.0923	1.10462	0.143552	0.675222	1		200.5	170.5	1.17595	0.23383	0.13258	0.334233		NA	NA		0	0	0	0	0	1	0
ENSMUSG00000023809	MGI:1342290	Rps6ka2	79.9364	87.3825	0.914788	-0.128491	0.642569	1		47.5	23.5	2.02128	1.01527	0.00630983	0.031981		NA	NA		0	0	0	0	0	1	0
ENSMUSG00000023827	MGI:1915512	Agpat4	32.1544	45.7245	0.703221	-0.50795	0.140538	0.653295		228	150	1.52	0.604071	7.08329e-05	0.000662507		0.00242554	0.0101031		0	0	0	0	0	0	1
ENSMUSG00000023845	MGI:2387123	Lnpep	63.7055	53.2736	1.19582	0.257995	0.35528	0.956701		31	44	0.704545	-0.505235	0.165428	0.385355		NA	NA		0	0	0	0	0	1	0
ENSMUSG00000023846	MGI:1914295	Riok2	43.8593	40.7716	1.07573	0.105317	0.828423	1		463	500	0.926	-0.110916	0.246001	0.496178		NA	NA		0	0	0	0	0	1	0
ENSMUSG00000023852	MGI:88393	Chd1	91.3946	79.8294	1.14487	0.195189	0.444533	1		183	165	1.10909	0.149378	0.36216	0.620821		NA	NA		0	0	0	0	0	1	0
ENSMUSG00000023885	MGI:98738	Thbs2	466.547	317.687	1.46857	0.554416	1.17315e-07	5.04081e-06		185.5	188.5	0.984085	-0.0231453	0.917759	1		0.00156671	0.00693412		0	0	0	0	0	0	1
ENSMUSG00000023904	MGI:2663619	Hcfc1r1	70.6886	74.5643	0.948023	-0.0770065	0.80402	1		336	408.5	0.822521	-0.281875	0.00829942	0.0407008		NA	NA		0	0	0	0	0	1	0
ENSMUSG00000023905	MGI:1351484	Tnfrsf12a	530.658	533.745	0.994215	-0.00836991	0.951136	1		1210	1206	1.00332	0.00477714	0.951334	1		NA	NA		0	0	0	0	0	1	0
ENSMUSG00000023908	MGI:2137630	Pkmyt1	14.4667	7.54287	1.91793	0.93955	0.286279	0.891		121	75.5	1.60265	0.680458	0.00165074	0.0102754		NA	NA		0	0	0	0	0	1	0
ENSMUSG00000023909	MGI:1923748	Paqr4	5.71648	9.49	0.602369	-0.731282	0.607239	1		42.5	34	1.25	0.321928	0.362032	0.620821		NA	NA		0	0	0	0	0	1	0
ENSMUSG00000023913	MGI:1351327	Pla2g7	29.6365	16.6935	1.77533	0.828089	0.0789407	0.458361		110	103.5	1.0628	0.0878728	0.732596	0.905757		NA	NA		0	0	0	0	0	1	0
ENSMUSG00000023915	MGI:2151075	Tnfrsf21	17.2189	45.2006	0.380943	-1.39235	0.000497092	0.0101345		118	225	0.524444	-0.931138	7.96373e-09	1.36969e-07		0.308786	0.552699		0	0	0	0	0	0	1
ENSMUSG00000023919	MGI:1933744	Cenpq	6.00183	5.6008	1.0716	0.0997687	1	1		22	20	1.1	0.137504	0.877614	0.981914		NA	NA		0	0	0	0	0	1	0
ENSMUSG00000023921	MGI:97239	Mut	18.3743	24.1697	0.760221	-0.39551	0.440799	1		89	101	0.881188	-0.182478	0.424932	0.683334		NA	NA		0	0	0	0	0	1	0
ENSMUSG00000023923	MGI:1919488	Tbc1d5	18.0702	16.6682	1.08411	0.116512	1	1		140	94.5	1.48148	0.567041	0.00400582	0.0219263		NA	NA		0	0	0	0	0	1	0
ENSMUSG00000023940	MGI:1919665	Sgol1	14.4616	10.4477	1.38419	0.469042	0.541256	1		78	64.5	1.2093	0.274175	0.315625	0.578469		NA	NA		0	0	0	0	0	1	0
ENSMUSG00000023945	MGI:1927126	Slc5a7	8.21558	1.46299	5.61562	2.48944	0.0390625	0.297811		46	40	1.15	0.201634	0.590036	0.812113		NA	NA		0	0	0	0	0	1	0
ENSMUSG00000023951	MGI:103178	Vegfa	404.308	418.697	0.965633	-0.0504525	0.62557	1		343	281.5	1.21847	0.285074	0.0163268	0.0711282		NA	NA		0	0	0	0	0	1	0
ENSMUSG00000023952	MGI:1860138	Gtpbp2	51.731	35.4397	1.45969	0.545663	0.085689	0.480626		51	39	1.30769	0.387023	0.246106	0.496178		NA	NA		0	0	0	0	0	1	0
ENSMUSG00000023953	MGI:1891457	Polh	31.5287	15.6024	2.02076	1.0149	0.0293049	0.244057		58	35	1.65714	0.728698	0.0220186	0.0897412		NA	NA		0	0	0	0	0	1	0
ENSMUSG00000023960	MGI:1933830	Enpp5	13.9459	5.28127	2.64064	1.40089	0.0635681	0.405444		74.5	36	2.06944	1.04924	0.000271818	0.00218236		NA	NA		0	0	0	0	0	1	0
ENSMUSG00000023972	MGI:1918711	Ptk7	347.642	321.967	1.07974	0.110686	0.334131	0.93779		3230	2962	1.09048	0.124963	0.00068987	0.00492823		NA	NA		0	0	0	0	0	1	0
ENSMUSG00000023973	MGI:1919279	Cnpy3	38.3918	40.4077	0.95011	-0.073834	0.909946	1		197	190	1.03684	0.0521962	0.760414	0.916638		NA	NA		0	0	0	0	0	1	0
ENSMUSG00000023977	MGI:1861099	Ubr2	126.478	140.738	0.898679	-0.154123	0.391603	0.991024		45.5	41	1.10976	0.150243	0.668285	0.871123		NA	NA		0	0	0	0	0	1	0
ENSMUSG00000023994	MGI:97316	Nfya	62.9699	56.7053	1.11048	0.151179	0.64826	1		239.5	203.5	1.1769	0.234997	0.096598	0.26538		NA	NA		0	0	0	0	0	1	0
ENSMUSG00000024006	MGI:2442572	Stk38	50.3584	43.4283	1.15958	0.213598	0.53406	1		50	61	0.819672	-0.286881	0.342581	0.604681		NA	NA		0	0	0	0	0	1	0
ENSMUSG00000024007	MGI:1916066	Ppil1	28.2611	45.242	0.624666	-0.678844	0.06037	0.393327		691	1015	0.680788	-0.554722	4.38532e-15	1.22418e-13		0.807778	0.944053		0	0	0	0	0	0	1
ENSMUSG00000024012	MGI:1929261	Mtch1	301.254	409.631	0.735426	-0.443347	4.95602e-05	0.00133225		869	1010	0.860396	-0.216927	0.00123327	0.00800632		NA	NA		0	0	0	0	0	1	0
ENSMUSG00000024014	MGI:97584	Pim1	28.3621	36.8119	0.770461	-0.376206	0.321084	0.923693		116	120.5	0.962656	-0.0549083	0.795063	0.935868		NA	NA		0	0	0	0	0	1	0
ENSMUSG00000024030	MGI:107704	Abcg1	10.2319	15.2647	0.670301	-0.577118	0.424356	1		47	27	1.74074	0.799701	0.0265168	0.103362		NA	NA		0	0	0	0	0	1	0
ENSMUSG00000024042	MGI:104754	Sik1	19.1153	15.7873	1.21081	0.275967	0.735879	1		59	27	2.18519	1.12776	0.00073171	0.00517617		NA	NA		0	0	0	0	0	1	0
ENSMUSG00000024044	MGI:103008	Epb4.1l3	273.2	124.862	2.18802	1.12963	8.98569e-14	8.58133e-12		236.5	184.5	1.28184	0.358219	0.0129484	0.0592469		0.000308597	0.00158612		0	0	0	0	0	0	1
ENSMUSG00000024048	MGI:1914518	2900073G15Rik	1000.76	1006.23	0.994564	-0.00786347	0.928857	1		2904.5	3069	0.946399	-0.0794788	0.0349449	0.128096		NA	NA		0	0	0	0	0	1	0
ENSMUSG00000024049	MGI:1341430	Myom1	12.2844	11.5503	1.06356	0.0888994	1	1		154.5	150	1.03	0.0426443	0.818885	0.951212		NA	NA		0	0	0	0	0	1	0
ENSMUSG00000024052	MGI:1891341	Lpin2	26.475	29.1724	0.907536	-0.139973	0.787706	1		74.5	85.5	0.871345	-0.198684	0.430725	0.688287		NA	NA		0	0	0	0	0	1	0
ENSMUSG00000024053	MGI:2389136	Emilin2	63.7245	41.0257	1.55328	0.635322	0.0313018	0.257404		448	727.5	0.615808	-0.699449	2.97901e-16	8.86134e-15		6.41564e-06	5.02734e-05		0	0	0	0	1	0	0
ENSMUSG00000024054	MGI:1921605	Smchd1	67.1855	58.27	1.153	0.205396	0.474422	1		20	17	1.17647	0.234465	0.742829	0.908117		NA	NA		0	0	0	0	0	1	0
ENSMUSG00000024056	MGI:1914302	Ndc80	18.0152	15.9434	1.12994	0.176248	0.864166	1		12	14	0.857143	-0.222392	0.845019	0.963725		NA	NA		0	0	0	0	0	1	0
ENSMUSG00000024059	MGI:1919100	Clip4	2.7432	7.33815	0.373828	-1.41956	0.34375	0.944013		12	24	0.5	-1	0.0652453	0.199613		NA	NA		0	0	0	0	0	1	0
ENSMUSG00000024063	MGI:1925139	Lbh	222.149	263.354	0.843536	-0.245478	0.0692133	0.421187		604.5	723	0.8361	-0.258253	0.00131592	0.00845216		NA	NA		0	0	0	0	0	1	0
ENSMUSG00000024065	MGI:1928900	Ehd3	15.9905	35.8778	0.445694	-1.16588	0.00778744	0.097955		164	244.5	0.670757	-0.576139	7.25643e-05	0.00067522		0.22822	0.466192		0	0	0	0	0	0	1
ENSMUSG00000024067	MGI:1913560	Dpy30	15.0739	17.8256	0.845631	-0.241899	0.728332	1		51	43	1.18605	0.246161	0.470492	0.722868		NA	NA		0	0	0	0	0	1	0
ENSMUSG00000024068	MGI:1858896	Spast	25.5359	22.0436	1.15843	0.212168	0.665466	1		228.5	255	0.896078	-0.158303	0.255781	0.507892		NA	NA		0	0	0	0	0	1	0
ENSMUSG00000024069	MGI:2386741	Slc30a6	15.7277	21.1698	0.742932	-0.428698	0.511376	1		87	115	0.756522	-0.402547	0.0572016	0.181932		NA	NA		0	0	0	0	0	1	0
ENSMUSG00000024070	MGI:1922542	Prkd3	48.0385	31.7911	1.51107	0.595569	0.0929119	0.505237		186.5	138	1.35145	0.434507	0.00765887	0.0376613		NA	NA		0	0	0	0	0	1	0
ENSMUSG00000024072	MGI:1915114	Yipf4	35.441	25.6251	1.38306	0.467862	0.305677	0.912188		178.5	154	1.15909	0.212994	0.188365	0.419624		NA	NA		0	0	0	0	0	1	0
ENSMUSG00000024073	MGI:1276108	Birc6	206.223	150.913	1.3665	0.450488	0.0041991	0.0577218		728	702	1.03704	0.0524674	0.508557	0.75393		NA	NA		0	0	0	0	0	1	0
ENSMUSG00000024074	MGI:1354756	Crim1	363.485	355.49	1.02249	0.0320866	0.793931	1		738	815	0.905521	-0.143179	0.0537534	0.174952		NA	NA		0	0	0	0	0	1	0
ENSMUSG00000024077	MGI:1333757	Strn	46.4232	46.8291	0.991332	-0.0125598	1	1		412.5	372.5	1.10738	0.147154	0.164158	0.384342		NA	NA		0	0	0	0	0	1	0
ENSMUSG00000024078	MGI:1921446	Ttc27	23.0921	21.1378	1.09246	0.127574	0.880396	1		167	157.5	1.06032	0.0844963	0.657282	0.865771		NA	NA		0	0	0	0	0	1	0
ENSMUSG00000024079	MGI:1353449	Eif2ak2	29.2276	31.5808	0.925484	-0.11172	0.798153	1		143.5	119	1.20588	0.270089	0.13875	0.343468		NA	NA		0	0	0	0	0	1	0
ENSMUSG00000024081	MGI:109386	Cebpz	50.5099	39.8974	1.26599	0.340271	0.29447	0.895192		368	399	0.922306	-0.116683	0.278694	0.537018		NA	NA		0	0	0	0	0	1	0
ENSMUSG00000024082	MGI:1920944	2410091C18Rik	15.1749	13.5582	1.11924	0.162522	1	1		184	125	1.472	0.557778	0.000938256	0.00632887		NA	NA		0	0	0	0	0	1	0
ENSMUSG00000024084	MGI:1917786	Qpct	11.9581	1.82726	6.54427	2.71023	0.0129395	0.141865		57.5	13.5	4.25926	2.0906	1.64643e-07	2.28049e-06		1	1		0	0	0	0	0	0	1
ENSMUSG00000024104	MGI:106463	D6Wsu116e	103.258	107.476	0.960752	-0.0577642	0.836056	1		322.5	309	1.04369	0.0616923	0.605113	0.823891		NA	NA		0	0	0	0	0	1	0
ENSMUSG00000024118	MGI:1919266	1600002H07Rik	9.21471	10.4486	0.88191	-0.181296	1	1		79	77	1.02597	0.0369942	0.93622	1		NA	NA		0	0	0	0	0	1	0
ENSMUSG00000024120	MGI:1919666	Lrpprc	82.4768	69.1179	1.19328	0.254928	0.328809	0.930248		20.5	21	0.97619	-0.0347654	1	1		NA	NA		0	0	0	0	0	1	0
ENSMUSG00000024121	MGI:88116	Atp6v0c	292.809	348.414	0.840405	-0.250843	0.0328544	0.266731		930.5	991	0.938951	-0.0908789	0.178357	0.404536		NA	NA		0	0	0	0	0	1	0
ENSMUSG00000024122	MGI:1338068	Pdpk1	68.231	62.2791	1.09557	0.13168	0.66117	1		156	224	0.696429	-0.521953	0.000570489	0.00413643		NA	NA		0	0	0	0	0	1	0
ENSMUSG00000024127	MGI:2441932	Prepl	56.9586	75.3012	0.75641	-0.40276	0.138668	0.647934		15	7	2.14286	1.09954	0.133801	0.336262		NA	NA		0	0	0	0	0	1	0
ENSMUSG00000024130	MGI:1351617	Abca3	23.0049	70.808	0.324892	-1.62197	7.25437e-07	2.80065e-05		279	547	0.510055	-0.971276	7.03333e-21	2.71532e-19		0.0816489	0.220498		1	0	0	0	0	0	0
ENSMUSG00000024132	MGI:94871	Eci1	19.0004	16.1317	1.17783	0.236132	0.735879	1		128	103	1.24272	0.313499	0.114122	0.302518		NA	NA		0	0	0	0	0	1	0
ENSMUSG00000024137	MGI:109530	E4f1	17.5732	20.2535	0.867666	-0.204788	0.871415	1		98	78	1.25641	0.329308	0.151889	0.364073		NA	NA		0	0	0	0	0	1	0
ENSMUSG00000024142	MGI:1929514	Mlst8	19.2487	19.5266	0.985768	-0.0206796	1	1		93.5	96.5	0.968912	-0.0455626	0.884985	0.985656		NA	NA		0	0	0	0	0	1	0
ENSMUSG00000024146	MGI:1929655	Cript	25.227	30.0706	0.838925	-0.253386	0.590053	1		122	148	0.824324	-0.278716	0.127992	0.325268		NA	NA		0	0	0	0	0	1	0
ENSMUSG00000024150	MGI:2183439	Mcfd2	175.737	136.489	1.28755	0.364629	0.0270887	0.2324		1195	912	1.31031	0.389905	7.62711e-10	1.43413e-08		0.951208	1		0	0	0	0	0	0	1
ENSMUSG00000024158	MGI:95745	Hagh	18.0288	25.8961	0.696197	-0.522432	0.291215	0.891831		121	107	1.13084	0.177396	0.389314	0.647192		NA	NA		0	0	0	0	0	1	0
ENSMUSG00000024160	MGI:1891471	Spsb3	44.8866	43.1552	1.04012	0.0567505	0.915187	1		387.5	300.5	1.28952	0.366831	0.00103727	0.00687051		NA	NA		0	0	0	0	0	1	0
ENSMUSG00000024163	MGI:1353598	Mapk8ip3	70.9051	75.6351	0.937463	-0.0931668	0.741592	1		214	233	0.918455	-0.122719	0.394588	0.650741		NA	NA		0	0	0	0	0	1	0
ENSMUSG00000024165	MGI:1196260	Hn1l	63.8498	55.3474	1.15362	0.206166	0.463488	1		717.5	565	1.26991	0.344728	2.15427e-05	0.000222581		0.699747	0.868777		0	0	0	0	0	0	1
ENSMUSG00000024169	MGI:2146906	Ift140	18.3882	19.8841	0.924767	-0.112839	0.871415	1		97.5	98	0.994898	-0.00737953	1	1		NA	NA		0	0	0	0	0	1	0
ENSMUSG00000024170	MGI:1918968	Telo2	20.0544	21.6029	0.928318	-0.107308	0.877614	1		236	317.5	0.743307	-0.42797	0.000566814	0.00413643		NA	NA		0	0	0	0	0	1	0
ENSMUSG00000024182	MGI:1096327	Axin1	83.6458	77.7553	1.07576	0.105352	0.694567	1		247.5	221.5	1.11738	0.160122	0.248816	0.499973		NA	NA		0	0	0	0	0	1	0
ENSMUSG00000024187	MGI:2146854	Itfg3	62.427	76.237	0.818854	-0.288321	0.26839	0.854375		332	348.5	0.952654	-0.0699754	0.539827	0.776166		NA	NA		0	0	0	0	0	1	0
ENSMUSG00000024188	MGI:1914228	Luc7l	44.4206	38.0482	1.16748	0.223398	0.581114	1		97	101.5	0.955665	-0.0654231	0.776838	0.926536		NA	NA		0	0	0	0	0	1	0
ENSMUSG00000024212	MGI:1927238	Mllt1	101.068	105.279	0.960003	-0.0588894	0.834496	1		178	161	1.10559	0.144817	0.384876	0.641578		NA	NA		0	0	0	0	0	1	0
ENSMUSG00000024213	MGI:1928484	Nudt3	101.287	112.596	0.899561	-0.152707	0.452162	1		332.5	364	0.913462	-0.130584	0.255802	0.507892		NA	NA		0	0	0	0	0	1	0
ENSMUSG00000024219	MGI:2446180	Anks1	28.0396	25.2967	1.10843	0.148519	0.783846	1		64	60.5	1.05785	0.0811368	0.858119	0.969827		NA	NA		0	0	0	0	0	1	0
ENSMUSG00000024236	MGI:2147319	Svil	73.3368	57.0898	1.28459	0.361304	0.188107	0.754737		84.5	78	1.08333	0.115477	0.638522	0.852537		NA	NA		0	0	0	0	0	1	0
ENSMUSG00000024238	MGI:1344313	Zeb1	66.8172	79.263	0.842981	-0.246428	0.362679	0.961112		272.5	248.5	1.09658	0.13301	0.314086	0.576832		NA	NA		0	0	0	0	0	1	0
ENSMUSG00000024240	MGI:1278322	Epc1	25.9231	21.5755	1.20151	0.264845	0.665466	1		11	14	0.785714	-0.347923	0.690038	0.884883		NA	NA		0	0	0	0	0	1	0
ENSMUSG00000024248	MGI:106015	Cox7a2l	137.023	134.074	1.022	0.0313939	0.903331	1		121	120	1.00833	0.0119726	1	1		NA	NA		0	0	0	0	0	1	0
ENSMUSG00000024260	MGI:1919782	Sap130	68.1349	68.6316	0.992762	-0.0104796	1	1		149	165	0.90303	-0.147154	0.397311	0.654489		NA	NA		0	0	0	0	0	1	0
ENSMUSG00000024286	MGI:1915224	Ccny	72.2482	72.6044	0.995093	-0.00709605	1	1		370.5	352	1.05256	0.0738981	0.50325	0.749096		NA	NA		0	0	0	0	0	1	0
ENSMUSG00000024287	MGI:1919668	Thoc1	42.9527	52.3244	0.820893	-0.284734	0.41191	1		200.5	237.5	0.844211	-0.244325	0.0856465	0.244086		NA	NA		0	0	0	0	0	1	0
ENSMUSG00000024290	MGI:107927	Rock1	74.9454	76.9035	0.974539	-0.0372088	0.935389	1		245	243	1.00823	0.0118254	0.9639	1		NA	NA		0	0	0	0	0	1	0
ENSMUSG00000024293	MGI:1925055	Esco1	15.465	15.2909	1.01139	0.0163352	1	1		40	28	1.42857	0.514573	0.18181	0.409552		NA	NA		0	0	0	0	0	1	0
ENSMUSG00000024294	MGI:2443157	Mib1	58.4079	49.8011	1.17282	0.229987	0.500766	1		162.5	209.5	0.775656	-0.366511	0.0171122	0.074028		NA	NA		0	0	0	0	0	1	0
ENSMUSG00000024304	MGI:88355	Cdh2	225.094	255.059	0.882519	-0.180302	0.185558	0.75239		244.5	203	1.20443	0.268355	0.0526157	0.172275		NA	NA		0	0	0	0	0	1	0
ENSMUSG00000024359	MGI:96245	Hspa9	673.679	525.57	1.28181	0.358179	2.15145e-05	0.000650636		1361.5	1351	1.00777	0.0111693	0.847756	0.965527		0.000591786	0.00280073		0	0	0	0	0	0	1
ENSMUSG00000024360	MGI:2385071	Etf1	271.682	236.737	1.14761	0.198634	0.131724	0.627333		378	378	1	0	1	1		NA	NA		0	0	0	0	0	1	0
ENSMUSG00000024376	MGI:103007	Epb4.1l4a	7.36894	8.14605	0.904603	-0.144644	1	1		23	15	1.53333	0.616671	0.255875	0.507892		NA	NA		0	0	0	0	0	1	0
ENSMUSG00000024378	MGI:2156764	Stard4	32.9138	69.4003	0.47426	-1.07625	0.000468604	0.0096623		362.5	696.5	0.520459	-0.942142	6.06324e-25	2.75044e-23		0.743731	0.895127		0	0	0	0	0	0	1
ENSMUSG00000024381	MGI:108092	Bin1	130.439	192.66	0.677044	-0.562678	0.000540968	0.0107277		604.5	626.5	0.964884	-0.0515722	0.549662	0.780713		NA	NA		0	0	0	0	0	1	0
ENSMUSG00000024383	MGI:1346873	Map3k2	49.9618	37.2213	1.34229	0.424697	0.197979	0.767592		21	11	1.90909	0.932886	0.110184	0.295535		NA	NA		0	0	0	0	0	1	0
ENSMUSG00000024384	MGI:1920723	Iws1	51.4863	44.18	1.16538	0.220795	0.538394	1		320.5	337	0.951039	-0.0724242	0.558741	0.787781		NA	NA		0	0	0	0	0	1	0
ENSMUSG00000024404	MGI:1914128	Riok3	92.0489	123.133	0.747558	-0.419742	0.0405087	0.305124		1037.5	1484	0.699124	-0.51638	6.44682e-19	2.20712e-17		0.665282	0.843574		0	0	0	0	0	0	1
ENSMUSG00000024410	MGI:1916528	3110002H16Rik	39.1193	53.0251	0.737751	-0.438793	0.174984	0.734123		195	273.5	0.71298	-0.488067	0.000306853	0.00243744		NA	NA		0	0	0	0	0	1	0
ENSMUSG00000024413	MGI:1097712	Npc1	54.2245	54.8413	0.988752	-0.0163193	1	1		663	594	1.11616	0.158546	0.0550719	0.177334		NA	NA		0	0	0	0	0	1	0
ENSMUSG00000024422	MGI:1916442	Dhx16	50.5851	58.0134	0.871956	-0.197674	0.5657	1		21	42	0.5	-1	0.0111414	0.0525248		NA	NA		0	0	0	0	0	1	0
ENSMUSG00000024423	MGI:1098233	Impact	122.757	164.875	0.744548	-0.425564	0.0155482	0.162606		51.5	2183	0.0235914	-5.4056	4.94065645841247e-324	5.97819431467908e-321		2.80047e-85	1.33862e-82		0	0	0	0	1	0	0
ENSMUSG00000024424	MGI:1919997	Ttc39c	15.7644	18.3401	0.859557	-0.218335	0.864166	1		127.5	109	1.16972	0.226169	0.242253	0.491137		NA	NA		0	0	0	0	0	1	0
ENSMUSG00000024425	MGI:1929601	Ndfip1	93.6147	87.5196	1.06964	0.0971282	0.711027	1		232.5	264.5	0.879017	-0.186037	0.164724	0.385355		NA	NA		0	0	0	0	0	1	0
ENSMUSG00000024426	MGI:1913869	Atat1	10.8668	9.98976	1.08779	0.121399	1	1		27	36	0.75	-0.415037	0.313503	0.576052		NA	NA		0	0	0	0	0	1	0
ENSMUSG00000024431	MGI:95824	Nr3c1	52.0382	41.9526	1.24041	0.310812	0.353328	0.956173		38	33.5	1.13433	0.181838	0.723948	0.901972		NA	NA		0	0	0	0	0	1	0
ENSMUSG00000024442	MGI:1914089	0610009O20Rik	26.0743	25.5525	1.02042	0.0291662	1	1		38	23	1.65217	0.724366	0.0721774	0.215959		NA	NA		0	0	0	0	0	1	0
ENSMUSG00000024446	MGI:1914926	Rpp21	13.132	14.5311	0.903715	-0.14606	0.850554	1		67	63	1.06349	0.0888093	0.792583	0.935072		NA	NA		0	0	0	0	0	1	0
ENSMUSG00000024477	MGI:1917514	Pggt1b	17.274	18.3544	0.941135	-0.0875264	1	1		78.5	64	1.22656	0.294621	0.241604	0.490096		NA	NA		0	0	0	0	0	1	0
ENSMUSG00000024493	MGI:1913808	Lars	159.198	125.284	1.2707	0.345626	0.0500163	0.351082		245.5	308.5	0.795786	-0.329547	0.00843593	0.0412588		NA	NA		0	0	0	0	0	1	0
ENSMUSG00000024501	MGI:1349762	Dpysl3	568.239	740.181	0.767702	-0.381382	2.19451e-06	7.73192e-05		1501.5	1759	0.85361	-0.228351	7.28628e-06	8.08621e-05		0.107323	0.272876		1	0	0	0	0	0	0
ENSMUSG00000024512	MGI:1922827	2310002L13Rik	6.85352	17.3456	0.395114	-1.33966	0.0639147	0.405444		157	300.5	0.522463	-0.9366	1.6171e-11	3.57832e-10		0.665679	0.843574		0	0	0	0	0	0	1
ENSMUSG00000024521	MGI:1930146	Pmaip1	47.3384	25.4769	1.85809	0.893821	0.0127746	0.140909		292.5	118	2.47881	1.30965	2.82561e-18	9.23797e-17		0.327975	0.573167		0	0	0	0	0	0	1
ENSMUSG00000024527	MGI:1916847	Afg3l2	93.9654	86.4614	1.08679	0.120073	0.601969	1		1038.5	833	1.2467	0.318113	2.10984e-06	2.53531e-05		0.432759	0.694301		0	0	0	0	0	0	1
ENSMUSG00000024528	MGI:1914472	Srfbp1	28.229	28.7558	0.981681	-0.0266731	1	1		623.5	675	0.923704	-0.114498	0.16533	0.385355		NA	NA		0	0	0	0	0	1	0
ENSMUSG00000024529	MGI:96817	Lox	1810.98	1964.92	0.92166	-0.117694	0.012769	0.140909		368.5	493.5	0.746707	-0.421385	2.35867e-05	0.000241797		0.00579616	0.0219886		0	0	0	0	0	0	1
ENSMUSG00000024533	MGI:1915416	Spire1	81.3573	89.452	0.909508	-0.136842	0.591485	1		456.5	381.5	1.19659	0.258932	0.0105831	0.0504019		NA	NA		0	0	0	0	0	1	0
ENSMUSG00000024535	MGI:1916476	Snx24	31.722	31.6273	1.003	0.00431627	1	1		166	135	1.22963	0.298224	0.0836078	0.240042		NA	NA		0	0	0	0	0	1	0
ENSMUSG00000024542	MGI:1918049	Cep192	50.3726	37.3425	1.34894	0.431822	0.197979	0.767592		130	145	0.896552	-0.157541	0.398582	0.65569		NA	NA		0	0	0	0	0	1	0
ENSMUSG00000024544	MGI:1277150	D18Ertd653e	46.2168	40.184	1.15013	0.201795	0.590036	1		47	52.5	0.895238	-0.159657	0.617299	0.83211		NA	NA		0	0	0	0	0	1	0
ENSMUSG00000024556	MGI:2147351	Me2	69.2668	71.2014	0.972829	-0.039742	0.932687	1		170	146.5	1.16041	0.214634	0.216528	0.455789		NA	NA		0	0	0	0	0	1	0
ENSMUSG00000024561	MGI:1333811	Mbd1	45.9724	39.358	1.16806	0.224112	0.515426	1		166	201	0.825871	-0.276012	0.0757901	0.224341		NA	NA		0	0	0	0	0	1	0
ENSMUSG00000024566	MGI:1354757	Atp9b	89.0158	90.712	0.981301	-0.027232	0.940612	1		60	74	0.810811	-0.302563	0.26135	0.514573		NA	NA		0	0	0	0	0	1	0
ENSMUSG00000024570	MGI:1915981	Rbfa	37.5178	38.8996	0.964478	-0.0521803	1	1		342.5	261	1.31226	0.392054	0.000965619	0.00650135		NA	NA		0	0	0	0	0	1	0
ENSMUSG00000024583	MGI:1860078	Txnl1	119.398	113.028	1.05635	0.079093	0.742791	1		683.5	689.5	0.991298	-0.0126092	0.892706	0.9892		NA	NA		0	0	0	0	0	1	0
ENSMUSG00000024587	MGI:1917473	Nars	514.6	395.709	1.30045	0.379012	9.0534e-05	0.00226585		392.5	465	0.844086	-0.244538	0.0153063	0.0679906		NA	NA		0	0	0	0	0	1	0
ENSMUSG00000024588	MGI:95513	Fech	54.1421	61.4771	0.880687	-0.183298	0.576012	1		86	74	1.16216	0.216811	0.384567	0.641358		NA	NA		0	0	0	0	0	1	0
ENSMUSG00000024593	MGI:2685177	Megf10	43.5416	58.4891	0.744441	-0.425771	0.19779	0.767592		65	44	1.47727	0.562936	0.0549088	0.176966		NA	NA		0	0	0	0	0	1	0
ENSMUSG00000024594	MGI:1916106	Prrc1	124.766	118.743	1.05073	0.0713863	0.748973	1		31	27.5	1.12727	0.172837	0.794844	0.935868		NA	NA		0	0	0	0	0	1	0
ENSMUSG00000024597	MGI:101924	Slc12a2	29.7709	35.7343	0.833119	-0.263405	0.538583	1		22	27	0.814815	-0.295456	0.568172	0.795792		NA	NA		0	0	0	0	0	1	0
ENSMUSG00000024598	MGI:95490	Fbn2	25.9176	10.7145	2.41893	1.27437	0.0200739	0.191705		80	85.5	0.935673	-0.0959244	0.698084	0.88827		NA	NA		0	0	0	0	0	1	0
ENSMUSG00000024601	MGI:1913557	Isoc1	29.319	19.3675	1.51383	0.598202	0.193413	0.763759		166.5	154	1.08117	0.112592	0.503063	0.749096		NA	NA		0	0	0	0	0	1	0
ENSMUSG00000024603	MGI:1914915	Dctn4	74.9196	83.2805	0.899605	-0.152637	0.577743	1		101.5	123.5	0.821862	-0.283031	0.162297	0.381214		NA	NA		0	0	0	0	0	1	0
ENSMUSG00000024604	MGI:1914060	Rbm22	42.0459	47.8025	0.879576	-0.18512	0.598412	1		207.5	244.5	0.848671	-0.236723	0.0906446	0.253623		NA	NA		0	0	0	0	0	1	0
ENSMUSG00000024613	MGI:892003	Tcof1	97.1138	68.5586	1.41651	0.502338	0.035799	0.278787		69	59	1.16949	0.225881	0.426439	0.684756		NA	NA		0	0	0	0	0	1	0
ENSMUSG00000024622	MGI:2441817	Hmgxb3	90.2834	88.2039	1.02358	0.0336188	0.94028	1		48	53	0.90566	-0.142958	0.690826	0.884883		NA	NA		0	0	0	0	0	1	0
ENSMUSG00000024644	MGI:1913304	Cndp2	69.9799	114.105	0.613294	-0.70535	0.0014563	0.0248118		88.5	69.5	1.27338	0.348664	0.153215	0.366042		NA	NA		0	0	0	0	0	1	0
ENSMUSG00000024646	MGI:1926952	Cyb5	35.4323	56.5344	0.626738	-0.674065	0.0280169	0.237555		250	331.5	0.754148	-0.407081	0.000772313	0.00542113		NA	NA		0	0	0	0	0	1	0
ENSMUSG00000024659	MGI:96819	Anxa1	1568.66	1064.51	1.4736	0.559341	8.30927e-23	2.51286e-20		18161	12610	1.44021	0.526275	6.88005e-221	3.12096e-218		0.591487	0.813378		1	0	0	0	0	0	0
ENSMUSG00000024713	MGI:97515	Pcsk5	16.519	14.3238	1.15325	0.205705	0.7201	1		29	24	1.20833	0.273018	0.583132	0.80765		NA	NA		0	0	0	0	0	1	0
ENSMUSG00000024725	MGI:700012	Ostf1	105.752	139.609	0.757484	-0.400712	0.0351645	0.276216		578	588.5	0.982158	-0.0259729	0.769745	0.923134		NA	NA		0	0	0	0	0	1	0
ENSMUSG00000024726	MGI:1914633	2410127L17Rik	22.5622	17.0447	1.32371	0.404585	0.429591	1		153	129.5	1.18147	0.24058	0.190861	0.422338		NA	NA		0	0	0	0	0	1	0
ENSMUSG00000024754	MGI:1890373	Tmem2	78.6149	109.234	0.719696	-0.474541	0.0341478	0.272357		489.5	496.5	0.985901	-0.0204849	0.848552	0.96563		NA	NA		0	0	0	0	0	1	0
ENSMUSG00000024782	MGI:1860835	Ak3	34.9525	46.5995	0.750062	-0.414919	0.224245	0.80018		25	26	0.961538	-0.0565835	1	1		NA	NA		0	0	0	0	0	1	0
ENSMUSG00000024785	MGI:1913275	Rcl1	34.801	31.8966	1.09106	0.125726	0.807195	1		116	125	0.928	-0.107803	0.606418	0.82392		NA	NA		0	0	0	0	0	1	0
ENSMUSG00000024789	MGI:96629	Jak2	46.0458	49.2633	0.934687	-0.097445	0.837556	1		61	87.5	0.697143	-0.520474	0.0328218	0.122165		NA	NA		0	0	0	0	0	1	0
ENSMUSG00000024811	MGI:1921743	Tnks2	147.861	132.561	1.11542	0.157592	0.403665	1		34	41	0.829268	-0.270089	0.488683	0.739546		NA	NA		0	0	0	0	0	1	0
ENSMUSG00000024921	MGI:99603	Smarca2	21.3887	19.9073	1.07441	0.103547	1	1		66.5	72	0.923611	-0.114643	0.734539	0.905757		NA	NA		0	0	0	0	0	1	0
ENSMUSG00000024976	MGI:1927197	Shoc2	72.1932	61.1935	1.17975	0.238486	0.385959	0.984982		64	64	1	0	1	1		NA	NA		0	0	0	0	0	1	0
ENSMUSG00000024981	MGI:1919129	Acsl5	71.7155	72.2187	0.993033	-0.0100864	1	1		48.5	62	0.782258	-0.354283	0.254605	0.507114		NA	NA		0	0	0	0	0	1	0
ENSMUSG00000024983	MGI:1855699	Vti1a	20.9008	24.0637	0.868558	-0.203306	0.765992	1		84.5	90	0.938889	-0.0909737	0.762469	0.91805		NA	NA		0	0	0	0	0	1	0
ENSMUSG00000024989	MGI:1921357	Cep55	25.711	18.4009	1.39727	0.482609	0.291215	0.891831		125	119	1.05042	0.0709665	0.748973	0.908966		NA	NA		0	0	0	0	0	1	0
ENSMUSG00000024991	MGI:95301	Eif3a	599.6	535.465	1.11977	0.163206	0.0574264	0.378762		2520	2673	0.942761	-0.0850361	0.0349103	0.128096		NA	NA		0	0	0	0	0	1	0
ENSMUSG00000024993	MGI:1915144	Fam45a	23.9482	23.7109	1.01001	0.0143715	1	1		257	250.5	1.02595	0.0369578	0.824466	0.952862		NA	NA		0	0	0	0	0	1	0
ENSMUSG00000024997	MGI:88034	Prdx3	64.4383	63.1436	1.0205	0.029283	1	1		445	406.5	1.09471	0.13055	0.204914	0.441505		NA	NA		0	0	0	0	0	1	0
ENSMUSG00000024999	MGI:1932610	Noc3l	38.0223	28.1083	1.35271	0.43585	0.267812	0.854375		145.5	168	0.866071	-0.207442	0.235929	0.48263		NA	NA		0	0	0	0	0	1	0
ENSMUSG00000025006	MGI:700014	Sorbs1	70.1917	56.3132	1.24645	0.317828	0.246706	0.831432		342.5	319	1.07367	0.102548	0.371377	0.628604		NA	NA		0	0	0	0	0	1	0
ENSMUSG00000025007	MGI:1888908	Aldh18a1	163.933	86.5661	1.89373	0.921232	1.34252e-06	4.91944e-05		754	592.5	1.27257	0.347749	1.27486e-05	0.000136474		0.00661938	0.0245276		1	0	0	0	0	0	0
ENSMUSG00000025027	MGI:2180003	Xpnpep1	116.09	176.441	0.657954	-0.60394	0.000532927	0.0106793		244.5	295.5	0.827411	-0.273324	0.0314865	0.118531		NA	NA		0	0	0	0	0	1	0
ENSMUSG00000025035	MGI:1929699	Arl3	30.8469	24.9252	1.23758	0.30752	0.504404	1		142	127	1.11811	0.161062	0.39337	0.649177		NA	NA		0	0	0	0	0	1	0
ENSMUSG00000025036	MGI:2137678	Sfxn2	12.4644	5.47038	2.27852	1.1881	0.143463	0.660695		95.5	40.5	2.35802	1.23758	2.9549e-06	3.4816e-05		1	1		0	0	0	0	0	0	1
ENSMUSG00000025041	MGI:2178563	Nt5c2	37.9733	35.6841	1.06415	0.0897057	0.907561	1		117	153.5	0.762215	-0.39173	0.0285676	0.110055		NA	NA		0	0	0	0	0	1	0
ENSMUSG00000025047	MGI:1341788	Pdcd11	98.7192	88.8649	1.11089	0.151718	0.51168	1		226.5	210	1.07857	0.109122	0.444079	0.697345		NA	NA		0	0	0	0	0	1	0
ENSMUSG00000025066	MGI:1915038	6330577E15Rik	124.53	104.319	1.19374	0.255494	0.18617	0.75403		923.5	448	2.06138	1.04361	2.14614e-38	1.55767e-36		0.000224948	0.00123592		0	0	0	0	0	0	1
ENSMUSG00000025068	MGI:1342273	Gsto1	523.864	665.169	0.787566	-0.344528	4.81289e-05	0.00130775		8208	6835.5	1.20079	0.263984	4.80282e-29	2.8112e-27		3.24311e-12	7.04639e-11		0	0	0	0	1	0	0
ENSMUSG00000025102	MGI:1914540	3110040N11Rik	7.62665	8.47739	0.899646	-0.152571	1	1		35	36	0.972222	-0.040642	1	1		NA	NA		0	0	0	0	0	1	0
ENSMUSG00000025104	MGI:1352760	Hdgfrp3	10.7796	7.50277	1.43675	0.522812	0.647606	1		12	14	0.857143	-0.222392	0.845019	0.963725		NA	NA		0	0	0	0	0	1	0
ENSMUSG00000025133	MGI:1917164	Ints4	31.9757	36.6135	0.87333	-0.195401	0.630456	1		27	38	0.710526	-0.49304	0.214539	0.452653		NA	NA		0	0	0	0	0	1	0
ENSMUSG00000025157	MGI:1921418	Zdhhc16	43.8827	42.763	1.02618	0.0372874	1	1		55.5	49.5	1.12121	0.165059	0.627431	0.841133		NA	NA		0	0	0	0	0	1	0
ENSMUSG00000025159	MGI:1919449	Mms19	52.1451	59.4793	0.876693	-0.189856	0.56922	1		53	59	0.898305	-0.154723	0.6368	0.850551		NA	NA		0	0	0	0	0	1	0
ENSMUSG00000025162	MGI:1355272	Csnk1d	216.838	233.209	0.9298	-0.105007	0.479541	1		209.5	174.5	1.20057	0.263723	0.0829975	0.238667		NA	NA		0	0	0	0	0	1	0
ENSMUSG00000025173	MGI:1914090	Wdr45l	76.4963	82.6174	0.92591	-0.111057	0.634334	1		138	137.5	1.00364	0.00523665	1	1		NA	NA		0	0	0	0	0	1	0
ENSMUSG00000025178	MGI:1934031	Pi4k2a	77.8415	74.3701	1.04668	0.0658174	0.807846	1		1165	1125	1.03556	0.050405	0.41509	0.673384		NA	NA		0	0	0	0	0	1	0
ENSMUSG00000025184	MGI:1196316	D19Ertd386e	18.1028	21.4493	0.843984	-0.244713	0.749259	1		50	48	1.04167	0.0588937	0.919607	1		NA	NA		0	0	0	0	0	1	0
ENSMUSG00000025185	MGI:1914823	Loxl4	73.8651	79.4812	0.929341	-0.10572	0.746528	1		819	1000	0.819	-0.288065	2.40338e-05	0.000245686		0.447164	0.703106		0	0	0	0	0	0	1
ENSMUSG00000025188	MGI:2177763	Hps1	18.287	16.9375	1.07968	0.110602	1	1		160.5	123.5	1.2996	0.378062	0.0327873	0.122161		NA	NA		0	0	0	0	0	1	0
ENSMUSG00000025190	MGI:95791	Got1	79.0283	58.9526	1.34054	0.422816	0.105454	0.543598		278.5	241	1.1556	0.208644	0.104593	0.284588		NA	NA		0	0	0	0	0	1	0
ENSMUSG00000025192	MGI:2135885	Entpd7	14.7657	18.1383	0.814058	-0.296797	0.728332	1		54.5	72.5	0.751724	-0.411725	0.132625	0.334233		NA	NA		0	0	0	0	0	1	0
ENSMUSG00000025195	MGI:1917352	Dnmbp	34.9031	42.5414	0.820449	-0.285514	0.428207	1		103.5	154.5	0.669903	-0.577976	0.00183562	0.0112715		NA	NA		0	0	0	0	0	1	0
ENSMUSG00000025198	MGI:2387613	Erlin1	42.0878	26.6001	1.58224	0.661971	0.0911865	0.502148		77	66	1.16667	0.222392	0.403104	0.660435		NA	NA		0	0	0	0	0	1	0
ENSMUSG00000025199	MGI:99484	Chuk	71.3231	66.9272	1.06568	0.0917766	0.798545	1		205	226	0.90708	-0.140699	0.335371	0.596346		NA	NA		0	0	0	0	0	1	0
ENSMUSG00000025200	MGI:1919752	Cwf19l1	15.4278	17.2372	0.895032	-0.159988	0.86005	1		78.5	73	1.07534	0.104796	0.685209	0.880532		NA	NA		0	0	0	0	0	1	0
ENSMUSG00000025209	MGI:2137410	Peo1	19.8933	19.7862	1.00541	0.00779016	1	1		15	12	1.25	0.321928	0.701108	0.88859		NA	NA		0	0	0	0	0	1	0
ENSMUSG00000025212	MGI:2137679	Sfxn3	105.675	112.375	0.940378	-0.088688	0.734966	1		486.5	533	0.912758	-0.131696	0.1588	0.374455		NA	NA		0	0	0	0	0	1	0
ENSMUSG00000025217	MGI:1338871	Btrc	22.6227	21.253	1.06445	0.090102	0.880396	1		50	48	1.04167	0.0588937	0.919607	1		NA	NA		0	0	0	0	0	1	0
ENSMUSG00000025220	MGI:1932139	Mgea5	155.413	126.039	1.23305	0.302235	0.0946767	0.507506		186.5	163.5	1.14067	0.189885	0.240244	0.488969		NA	NA		0	0	0	0	0	1	0
ENSMUSG00000025224	MGI:1861607	Gbf1	98.3424	106.698	0.921686	-0.117653	0.576444	1		101.5	112.5	0.902222	-0.148445	0.495333	0.743717		NA	NA		0	0	0	0	0	1	0
ENSMUSG00000025225	MGI:1099800	Nfkb2	64.1154	88.6319	0.72339	-0.467155	0.0519889	0.360858		94.5	118	0.800847	-0.320401	0.131512	0.332584		NA	NA		0	0	0	0	0	1	0
ENSMUSG00000025228	MGI:1858964	Actr1a	253.703	301.891	0.84038	-0.250887	0.0461374	0.335536		3736.5	3946	0.946908	-0.0787034	0.0176385	0.0758822		NA	NA		0	0	0	0	0	1	0
ENSMUSG00000025231	MGI:1345643	Sufu	48.3242	50.7576	0.95206	-0.0708761	0.840822	1		36	23	1.56522	0.646363	0.117477	0.307594		NA	NA		0	0	0	0	0	1	0
ENSMUSG00000025234	MGI:1344363	Arih1	161.051	139.793	1.15207	0.204222	0.248958	0.831432		40	37	1.08108	0.112475	0.819893	0.951212		NA	NA		0	0	0	0	0	1	0
ENSMUSG00000025236	MGI:1919391	Adpgk	28.7072	26.69	1.07558	0.105115	0.893853	1		80.5	88	0.914773	-0.128515	0.644542	0.856165		NA	NA		0	0	0	0	0	1	0
ENSMUSG00000025239	MGI:1352502	Limd1	92.8466	84.7317	1.09577	0.131948	0.599936	1		952.5	879.5	1.083	0.115036	0.0925979	0.256909		NA	NA		0	0	0	0	0	1	0
ENSMUSG00000025240	MGI:1933169	Sacm1l	64.1152	50.495	1.26973	0.344527	0.22323	0.80018		597	514	1.16148	0.215963	0.0138528	0.0624502		NA	NA		0	0	0	0	0	1	0
ENSMUSG00000025241	MGI:107277	Fyco1	47.7904	44.3497	1.07758	0.107798	0.754652	1		559	481	1.16216	0.216811	0.0169141	0.0733349		NA	NA		0	0	0	0	0	1	0
ENSMUSG00000025245	MGI:1934860	Lztfl1	14.5308	15.9848	0.909039	-0.137586	1	1		83	76	1.09211	0.127112	0.634334	0.848506		NA	NA		0	0	0	0	0	1	0
ENSMUSG00000025277	MGI:1913332	Abhd6	5.86841	11.7879	0.497834	-1.00626	0.237885	0.819832		8.5	12	0.708333	-0.4975	0.663624	0.868165		NA	NA		0	0	0	0	0	1	0
ENSMUSG00000025278	MGI:2446089	Flnb	3442.93	3462.33	0.994397	-0.00810626	0.82851	1		34323.5	33507.5	1.02435	0.0347126	0.00175233	0.0108334		NA	NA		0	0	0	0	0	1	0
ENSMUSG00000025324	MGI:1330809	Atp10a	29.8443	14.7215	2.02726	1.01953	0.0356978	0.278596		118.5	59	2.00847	1.0061	8.10958e-06	8.91808e-05		1	1		0	0	0	0	0	0	1
ENSMUSG00000025373	MGI:1914838	Rnf41	63.872	59.6908	1.07005	0.0976748	0.787747	1		191.5	112	1.70982	0.773846	5.21791e-06	5.93598e-05		0.0299939	0.0949476		0	0	0	0	0	0	1
ENSMUSG00000025417	MGI:2152214	Pip4k2c	61.8517	74.5385	0.829795	-0.269173	0.305243	0.912188		154	193	0.797927	-0.32567	0.041201	0.143217		NA	NA		0	0	0	0	0	1	0
ENSMUSG00000025428	MGI:88115	Atp5a1	534.327	615.329	0.86836	-0.203636	0.0182316	0.182265		1111.5	961.5	1.15601	0.209149	0.00106397	0.00700664		NA	NA		0	0	0	0	0	1	0
ENSMUSG00000025436	MGI:1916984	Xrcc6bp1	2.25079	2.79048	0.806595	-0.310084	1	1		16	31.5	0.507937	-0.97728	0.0293049	0.112418		NA	NA		0	0	0	0	0	1	0
ENSMUSG00000025437	MGI:2159711	Usp33	52.0847	55.9975	0.930125	-0.104503	0.772989	1		253.5	256.5	0.988304	-0.0169731	0.929511	1		NA	NA		0	0	0	0	0	1	0
ENSMUSG00000025439	MGI:109638	Clns1a	50.9204	56.4837	0.901506	-0.149592	0.699175	1		174	187.5	0.928	-0.107803	0.494493	0.743378		NA	NA		0	0	0	0	0	1	0
ENSMUSG00000025451	MGI:2384993	Paip1	52.1805	40.2625	1.29601	0.374072	0.251322	0.831432		190.5	157	1.21338	0.279026	0.0767456	0.22642		NA	NA		0	0	0	0	0	1	0
ENSMUSG00000025453	MGI:109279	Nnt	44.0475	59.4886	0.740436	-0.433553	0.167444	0.71742		194	295	0.657627	-0.604658	5.69583e-06	6.43931e-05		0.581674	0.810612		0	0	0	0	0	0	1
ENSMUSG00000025473	MGI:107825	Adam8	15.0649	6.24872	2.41088	1.26956	0.0783539	0.458269		37	36.5	1.0137	0.0196288	1	1		NA	NA		0	0	0	0	0	1	0
ENSMUSG00000025477	MGI:2686961	Inpp5a	86.351	87.3846	0.988172	-0.017166	1	1		265	275	0.963636	-0.0534393	0.698573	0.88827		NA	NA		0	0	0	0	0	1	0
ENSMUSG00000025558	MGI:106321	Dock9	17.0068	12.9183	1.31649	0.396696	0.584665	1		20	17	1.17647	0.234465	0.742829	0.908117		NA	NA		0	0	0	0	0	1	0
ENSMUSG00000025571	MGI:2443265	Tnrc6c	53.1476	42.544	1.24924	0.321051	0.358398	0.956701		34	33	1.0303	0.0430687	1	1		NA	NA		0	0	0	0	0	1	0
ENSMUSG00000025572	MGI:1098686	Tmc6	26.991	21.9237	1.23113	0.299985	0.568172	1		74.5	73.5	1.01361	0.0194962	1	1		NA	NA		0	0	0	0	0	1	0
ENSMUSG00000025575	MGI:1923275	Cant1	34.3874	34.7884	0.988473	-0.0167258	1	1		209	165	1.26667	0.341037	0.0260518	0.102169		NA	NA		0	0	0	0	0	1	0
ENSMUSG00000025609	MGI:1351638	Mkln1	48.9543	49.1591	0.995834	-0.00602321	1	1		32	19	1.68421	0.752072	0.0919145	0.255796		NA	NA		0	0	0	0	0	1	0
ENSMUSG00000025612	MGI:894680	Bach1	42.9848	53.6637	0.801004	-0.320118	0.309934	0.914905		23	25.5	0.901961	-0.148863	0.77545	0.925998		NA	NA		0	0	0	0	0	1	0
ENSMUSG00000025646	MGI:1925349	Atrip	37.2737	41.0599	0.907788	-0.139572	0.734342	1		165	140	1.17857	0.237039	0.169265	0.390256		NA	NA		0	0	0	0	0	1	0
ENSMUSG00000025647	MGI:1915044	Shisa5	146.278	151.167	0.967657	-0.0474319	0.816506	1		114.5	140.5	0.814947	-0.295223	0.117998	0.307954		NA	NA		0	0	0	0	0	1	0
ENSMUSG00000025650	MGI:88462	Col7a1	553.929	751.437	0.737159	-0.439952	5.4621e-08	2.44715e-06		364	356.5	1.02104	0.0300364	0.823203	0.952862		0.000559775	0.00267572		0	0	0	0	0	0	1
ENSMUSG00000025702	MGI:1919029	41341	51.7762	46.0541	1.12425	0.168957	0.613734	1		497	470.5	1.05632	0.0790511	0.421682	0.680429		NA	NA		0	0	0	0	0	1	0
ENSMUSG00000025728	MGI:1333114	Pigq	72.0334	54.9443	1.31103	0.390696	0.1554	0.682745		11.5	19.5	0.589744	-0.76184	0.215327	0.453788		NA	NA		0	0	0	0	0	1	0
ENSMUSG00000025732	MGI:1915491	Fam195a	5.09051	5.94608	0.856112	-0.224128	1	1		21.5	26.5	0.811321	-0.301656	0.568172	0.795792		NA	NA		0	0	0	0	0	1	0
ENSMUSG00000025743	MGI:1349163	Sdc3	585.557	497.31	1.17745	0.235663	0.00746598	0.0954015		372.5	337	1.10534	0.144492	0.188968	0.419624		NA	NA		0	0	0	0	0	1	0
ENSMUSG00000025764	MGI:1925835	Phf17	105.352	51.5798	2.04251	1.03034	2.82309e-05	0.000819599		136	132	1.0303	0.0430687	0.854642	0.967705		0.00120265	0.00542328		0	0	0	0	0	0	1
ENSMUSG00000025790	MGI:1351867	Slco3a1	35.8318	79.775	0.449161	-1.1547	5.40045e-05	0.00144105		187.5	208	0.901442	-0.149693	0.339695	0.601344		NA	NA		0	0	0	0	0	1	0
ENSMUSG00000025791	MGI:97565	Pgm2	35.9937	42.1122	0.85471	-0.226493	0.571587	1		122	175.5	0.695157	-0.52459	0.00208728	0.012479		NA	NA		0	0	0	0	0	1	0
ENSMUSG00000025809	MGI:96610	Itgb1	2629.02	2932.82	0.896411	-0.157768	4.82883e-05	0.00130775		2680	3204.5	0.836324	-0.257866	8.19958e-12	1.87146e-10		0.0661346	0.187055		0	0	0	0	0	0	1
ENSMUSG00000025810	MGI:106206	Nrp1	302.24	227.936	1.32599	0.407066	0.00149598	0.0252403		306.5	239.5	1.27975	0.355861	0.00472857	0.0253846		NA	NA		0	0	0	0	0	1	0
ENSMUSG00000025812	MGI:2135608	Pard3	49.8389	44.1121	1.12982	0.176099	0.606296	1		58	64.5	0.899225	-0.153246	0.588688	0.811374		NA	NA		0	0	0	0	0	1	0
ENSMUSG00000025816	MGI:1931071	Sec61a2	19.1469	15.32	1.2498	0.321692	0.607591	1		35.5	40	0.8875	-0.172181	0.731009	0.905074		NA	NA		0	0	0	0	0	1	0
ENSMUSG00000025854	MGI:2136853	Fam20c	35.6943	34.701	1.02863	0.0407174	1	1		153.5	171	0.897661	-0.155758	0.374825	0.63091		NA	NA		0	0	0	0	0	1	0
ENSMUSG00000025878	MGI:103185	Uimc1	29.283	24.8801	1.17697	0.235072	0.683489	1		65.5	56	1.16964	0.226068	0.415285	0.6734		NA	NA		0	0	0	0	0	1	0
ENSMUSG00000025880	MGI:1100518	Smad7	98.6694	129.238	0.763473	-0.38935	0.054547	0.367256		216	227	0.951542	-0.071661	0.634755	0.848757		NA	NA		0	0	0	0	0	1	0
ENSMUSG00000025925	MGI:109634	Terf1	11.6402	11.3413	1.02635	0.0375233	1	1		128	148	0.864865	-0.209453	0.252719	0.505298		NA	NA		0	0	0	0	0	1	0
ENSMUSG00000025931	MGI:1921479	Paqr8	13.1452	14.3154	0.918254	-0.123035	1	1		152	147.5	1.03051	0.0433564	0.862527	0.972991		NA	NA		0	0	0	0	0	1	0
ENSMUSG00000025959	MGI:1935151	Klf7	55.5085	35.4658	1.56513	0.64628	0.0354496	0.277256		25	23	1.08696	0.120294	0.885433	0.985656		NA	NA		0	0	0	0	0	1	0
ENSMUSG00000025964	MGI:1345162	Adam23	25.0158	41.1536	0.607865	-0.718176	0.0640175	0.405444		27	44	0.613636	-0.704544	0.0568147	0.181337		NA	NA		0	0	0	0	0	1	0
ENSMUSG00000025968	MGI:2443241	Ndufs1	81.5413	79.4133	1.0268	0.0381514	0.874818	1		69.5	66	1.05303	0.074547	0.797102	0.937661		NA	NA		0	0	0	0	0	1	0
ENSMUSG00000025969	MGI:1100492	Nrp2	88.3206	60.9014	1.45022	0.536276	0.0328218	0.266731		326.5	337.5	0.967407	-0.0478045	0.698207	0.88827		NA	NA		0	0	0	0	0	1	0
ENSMUSG00000025995	MGI:1920924	Wdr75	65.275	54.6383	1.19467	0.256618	0.411423	1		74	65	1.13846	0.187086	0.497564	0.7447		NA	NA		0	0	0	0	0	1	0
ENSMUSG00000026000	MGI:1336997	Lancl1	19.9295	22.7244	0.87701	-0.189336	0.760792	1		31.5	54	0.583333	-0.777608	0.0229826	0.0929809		NA	NA		0	0	0	0	0	1	0
ENSMUSG00000026003	MGI:87866	Acadl	53.47	55.4137	0.964924	-0.0515132	0.923401	1		657.5	701.5	0.937277	-0.0934522	0.243604	0.492774		NA	NA		0	0	0	0	0	1	0
ENSMUSG00000026005	MGI:1913896	Rpe	25.6414	27.2396	0.941328	-0.0872308	1	1		25	35	0.714286	-0.485427	0.245061	0.494619		NA	NA		0	0	0	0	0	1	0
ENSMUSG00000026024	MGI:1921268	Als2	41.3328	62.0258	0.66638	-0.585582	0.0482337	0.342544		200	392	0.510204	-0.970854	2.38093e-15	6.85745e-14		0.262135	0.509352		0	0	0	0	0	0	1
ENSMUSG00000026028	MGI:1918077	Trak2	111.224	116.937	0.951147	-0.0722591	0.740626	1		650	648.5	1.00231	0.00333314	1	1		NA	NA		0	0	0	0	0	1	0
ENSMUSG00000026034	MGI:107403	Clk1	41.0517	44.6494	0.919423	-0.1212	0.746534	1		76.5	72.5	1.05517	0.0774788	0.806596	0.944542		NA	NA		0	0	0	0	0	1	0
ENSMUSG00000026035	MGI:1917475	Ppil3	18.8437	15.6931	1.20076	0.263949	0.735879	1		23	13	1.76923	0.823122	0.132498	0.334233		NA	NA		0	0	0	0	0	1	0
ENSMUSG00000026042	MGI:88458	Col5a2	2829.65	3293.12	0.859262	-0.218829	3.48584e-09	1.88808e-07		8745.5	8601.5	1.01674	0.0239526	0.27761	0.535875		1.7444e-08	2.25358e-07		0	1	0	0	0	0	0
ENSMUSG00000026043	MGI:88453	Col3a1	426.364	686.78	0.620817	-0.687761	4.91999e-15	4.95963e-13		2549	1881	1.35513	0.438432	1.01473e-23	4.33229e-22		1.23391e-30	8.42584e-29		0	0	0	1	0	0	0
ENSMUSG00000026047	MGI:1919300	Kdelc1	25.4391	20.1842	1.26034	0.333817	0.551484	1		39	59	0.661017	-0.597241	0.0543906	0.176235		NA	NA		0	0	0	0	0	1	0
ENSMUSG00000026048	MGI:103582	Ercc5	30.3875	31.2043	0.973822	-0.0382695	1	1		299	260	1.15	0.201634	0.107921	0.29097		NA	NA		0	0	0	0	0	1	0
ENSMUSG00000026064	MGI:1277096	Ptp4a1	135.218	132.105	1.02356	0.0336002	0.902614	1		61	61.5	0.99187	-0.0117772	1	1		NA	NA		0	0	0	0	0	1	0
ENSMUSG00000026069	MGI:98427	Il1rl1	122.053	95.4732	1.2784	0.354341	0.0773233	0.454055		212	214	0.990654	-0.0135465	0.961365	1		NA	NA		0	0	0	0	0	1	0
ENSMUSG00000026072	MGI:96545	Il1r1	25.1495	33.4997	0.750739	-0.413617	0.358143	0.956701		13	19	0.684211	-0.547488	0.377086	0.633246		NA	NA		0	0	0	0	0	1	0
ENSMUSG00000026127	MGI:106572	Imp4	57.4933	55.5994	1.03406	0.0483249	1	1		475	390.5	1.21639	0.282605	0.00476733	0.0255172		NA	NA		0	0	0	0	0	1	0
ENSMUSG00000026131	MGI:104627	Dst	613.067	490.192	1.25067	0.322699	0.000236071	0.0052503		2283.5	2276.5	1.00307	0.00442933	0.929208	1		NA	NA		0	0	0	0	0	1	0
ENSMUSG00000026134	MGI:97758	Prim2	23.9205	22.8139	1.0485	0.0683318	1	1		64	45.5	1.40659	0.492205	0.104613	0.284588		NA	NA		0	0	0	0	0	1	0
ENSMUSG00000026174	MGI:1928902	Rqcd1	56.5949	58.4549	0.968181	-0.0466515	1	1		37	33.5	1.10448	0.143364	0.812589	0.948998		NA	NA		0	0	0	0	0	1	0
ENSMUSG00000026207	MGI:109282	Speg	73.4585	72.1384	1.0183	0.0261605	1	1		99.5	91.5	1.08743	0.120925	0.613547	0.828896		NA	NA		0	0	0	0	0	1	0
ENSMUSG00000026209	MGI:1278328	Dnpep	104.602	100.706	1.03868	0.0547528	0.834496	1		168.5	128.5	1.31128	0.39098	0.0237087	0.095387		NA	NA		0	0	0	0	0	1	0
ENSMUSG00000026211	MGI:2138628	Obsl1	52.7336	58.3097	0.904371	-0.145013	0.704379	1		143	131.5	1.08745	0.120952	0.546572	0.778659		NA	NA		0	0	0	0	0	1	0
ENSMUSG00000026213	MGI:1918978	Stk11ip	14.4343	20.4172	0.706966	-0.500288	0.391528	0.991024		87	66.5	1.30827	0.387661	0.125479	0.320002		NA	NA		0	0	0	0	0	1	0
ENSMUSG00000026223	MGI:1927594	Itm2c	249.551	277.781	0.898373	-0.154614	0.239957	0.823066		620	648.5	0.956052	-0.0648384	0.431874	0.688608		NA	NA		0	0	0	0	0	1	0
ENSMUSG00000026229	MGI:1917497	Psmd1	237.315	273.802	0.86674	-0.206329	0.111172	0.561274		88	73.5	1.19728	0.259759	0.307067	0.569167		NA	NA		0	0	0	0	0	1	0
ENSMUSG00000026234	MGI:97286	Ncl	905.811	725.924	1.2478	0.319392	9.20106e-06	0.000298131		28	31.5	0.888889	-0.169925	0.698883	0.88827		0.187809	0.411801		0	0	0	0	0	0	1
ENSMUSG00000026235	MGI:98277	Epha4	23.7127	33.1046	0.716296	-0.481372	0.289244	0.891831		102.5	122.5	0.836735	-0.257158	0.206181	0.44379		NA	NA		0	0	0	0	0	1	0
ENSMUSG00000026245	MGI:1346035	Farsb	73.5045	85.3986	0.860722	-0.21638	0.42784	1		485.5	717.5	0.676655	-0.563508	2.42986e-11	5.24879e-10		0.145237	0.33865		0	0	0	0	0	0	1
ENSMUSG00000026248	MGI:1916413	Mrpl44	17.2973	17.6863	0.978006	-0.0320844	1	1		107	135.5	0.789668	-0.340682	0.0722442	0.215959		NA	NA		0	0	0	0	0	1	0
ENSMUSG00000026249	MGI:101780	Serpine2	184.002	115.38	1.59474	0.673323	7.8577e-05	0.00200814		258.5	251.5	1.02783	0.0396059	0.790714	0.933941		NA	NA		0	0	0	0	0	1	0
ENSMUSG00000026254	MGI:1914440	Eif4e2	111.139	100.95	1.10092	0.138713	0.536595	1		264.5	282.5	0.936283	-0.0949831	0.467746	0.722627		NA	NA		0	0	0	0	0	1	0
ENSMUSG00000026273	MGI:1918355	Mterfd2	9.64315	9.67741	0.99646	-0.00511623	1	1		47	47	1	0	1	1		NA	NA		0	0	0	0	0	1	0
ENSMUSG00000026276	MGI:97298	41519	270.858	207.552	1.30501	0.384061	0.00456345	0.0617939		115.5	117.5	0.982979	-0.0247679	0.947896	1		NA	NA		0	0	0	0	0	1	0
ENSMUSG00000026277	MGI:1891699	Stk25	116.501	113.845	1.02333	0.0332727	0.895345	1		271.5	194	1.39948	0.484896	0.000350887	0.00272174		NA	NA		0	0	0	0	0	1	0
ENSMUSG00000026278	MGI:1858494	Bok	74.8769	88.1173	0.849741	-0.234905	0.347293	0.950473		503.5	436.5	1.15349	0.20601	0.0313792	0.11825		NA	NA		0	0	0	0	0	1	0
ENSMUSG00000026279	MGI:1914276	Thap4	47.7768	46.3306	1.03122	0.0443454	0.917923	1		110.5	136	0.8125	-0.29956	0.12657	0.322105		NA	NA		0	0	0	0	0	1	0
ENSMUSG00000026280	MGI:1913865	Atg4b	60.4106	68.906	0.876711	-0.189827	0.481354	1		127.5	138.5	0.920578	-0.119389	0.540624	0.776166		NA	NA		0	0	0	0	0	1	0
ENSMUSG00000026283	MGI:1922816	Ing5	32.3994	27.0425	1.19809	0.260738	0.602923	1		24	20.5	1.17073	0.22741	0.765992	0.920458		NA	NA		0	0	0	0	0	1	0
ENSMUSG00000026289	MGI:1924290	Atg16l1	56.5453	57.5352	0.982795	-0.0250378	1	1		125.5	123	1.02033	0.029029	0.899176	0.993259		NA	NA		0	0	0	0	0	1	0
ENSMUSG00000026305	MGI:1342770	Lrrfip1	159.147	103.615	1.53595	0.619134	0.000836007	0.0154126		288	238.5	1.20755	0.27208	0.0364358	0.131094		NA	NA		0	0	0	0	0	1	0
ENSMUSG00000026307	MGI:1355310	Scly	9.22425	10.5503	0.874311	-0.193781	0.823803	1		27	20	1.35	0.432959	0.381693	0.638325		NA	NA		0	0	0	0	0	1	0
ENSMUSG00000026309	MGI:1914694	Ilkap	37.8995	36.6587	1.03385	0.0480245	1	1		48	45.5	1.05495	0.0771679	0.917923	1		NA	NA		0	0	0	0	0	1	0
ENSMUSG00000026311	MGI:1929735	Asb1	28.1635	23.8092	1.18288	0.242307	0.677809	1		86	67.5	1.27407	0.349449	0.170517	0.391401		NA	NA		0	0	0	0	0	1	0
ENSMUSG00000026315	MGI:894657	Serpinb8	7.34144	13.0711	0.561656	-0.832242	0.263176	0.851976		40.5	68	0.595588	-0.747613	0.0124036	0.0572682		NA	NA		0	0	0	0	0	1	0
ENSMUSG00000026317	MGI:1349447	Cln8	29.9819	24.9168	1.20328	0.266974	0.590053	1		28	27	1.03704	0.0524674	1	1		NA	NA		0	0	0	0	0	1	0
ENSMUSG00000026339	MGI:1918079	Ccdc93	43.804	39.8767	1.09848	0.135515	0.743644	1		58	60.5	0.958678	-0.0608822	0.85463	0.967705		NA	NA		0	0	0	0	0	1	0
ENSMUSG00000026343	MGI:1918361	Gpr39	4.95247	8.60487	0.575543	-0.797005	0.42395	1		73.5	40.5	1.81481	0.859822	0.0026857	0.0155693		NA	NA		0	0	0	0	0	1	0
ENSMUSG00000026349	MGI:1920199	Ccnt2	30.7139	30.8971	0.994073	-0.0085758	1	1		30	20	1.5	0.584963	0.202639	0.438246		NA	NA		0	0	0	0	0	1	0
ENSMUSG00000026353	MGI:1915062	Ubxn4	131.929	124.405	1.06048	0.0847181	0.661833	1		158.5	142.5	1.11228	0.153521	0.388087	0.646634		NA	NA		0	0	0	0	0	1	0
ENSMUSG00000026355	MGI:1298227	Mcm6	92.0136	61.8802	1.48696	0.572368	0.0191502	0.187038		646.5	449	1.43987	0.525935	2.42611e-09	4.4243e-08		0.930294	1		0	0	0	0	0	0	1
ENSMUSG00000026356	MGI:2442544	Dars	61.4599	42.9483	1.43102	0.517042	0.0950437	0.508722		457.5	383.5	1.19296	0.254545	0.0118333	0.0551259		NA	NA		0	0	0	0	0	1	0
ENSMUSG00000026374	MGI:109263	Tsn	84.9435	79.916	1.06291	0.0880185	0.755606	1		158.5	151.5	1.0462	0.065165	0.733745	0.905757		NA	NA		0	0	0	0	0	1	0
ENSMUSG00000026377	MGI:1915199	Mki67ip	58.762	59.0328	0.995413	-0.00663305	1	1		103	136.5	0.754579	-0.406257	0.0329434	0.122491		NA	NA		0	0	0	0	0	1	0
ENSMUSG00000026385	MGI:94865	Dbi	60.619	65.9893	0.918617	-0.122464	0.722787	1		521.5	427.5	1.21988	0.286743	0.00253217	0.0148213		NA	NA		0	0	0	0	0	1	0
ENSMUSG00000026389	MGI:1915678	Steap3	8.57935	14.7924	0.579984	-0.785915	0.307456	0.912188		85	251.5	0.337972	-1.56502	2.43571e-20	8.92849e-19		0.227173	0.466046		0	0	0	0	0	0	1
ENSMUSG00000026413	MGI:1328359	Pkp1	28.3842	15.3293	1.85163	0.888796	0.065994	0.409445		229.5	104.5	2.19617	1.13499	7.15451e-12	1.65374e-10		0.728033	0.890534		0	0	0	0	0	0	1
ENSMUSG00000026421	MGI:88549	Csrp1	1039.67	1198.84	0.86723	-0.205514	0.000836673	0.0154126		4325	5276	0.81975	-0.286744	2.92057e-22	1.17764e-20		0.238541	0.479087		0	0	0	0	0	0	1
ENSMUSG00000026425	MGI:109605	Srgap2	53.0288	42.5039	1.24762	0.319182	0.358398	0.956701		47	71	0.661972	-0.595158	0.0337882	0.124738		NA	NA		0	0	0	0	0	1	0
ENSMUSG00000026426	MGI:1915974	Arl8a	160.119	174.181	0.919266	-0.121446	0.476936	1		1076	1401	0.768023	-0.380779	7.07142e-11	1.46641e-09		0.127057	0.30829		0	0	0	0	0	0	1
ENSMUSG00000026427	MGI:109342	Eif2d	42.4095	56.7205	0.747693	-0.419483	0.15907	0.695208		71	81.5	0.871166	-0.198981	0.418921	0.677781		NA	NA		0	0	0	0	0	1	0
ENSMUSG00000026429	MGI:1914446	Ube2t	6.65094	4.3763	1.51976	0.603847	0.548828	1		83	88	0.943182	-0.0843922	0.759794	0.91637		NA	NA		0	0	0	0	0	1	0
ENSMUSG00000026437	MGI:97518	Cdk18	29.2183	36.4379	0.801866	-0.318568	0.457021	1		233	226.5	1.0287	0.0408189	0.815695	0.950804		NA	NA		0	0	0	0	0	1	0
ENSMUSG00000026439	MGI:1918367	Rbbp5	32.7481	30.7953	1.06341	0.0887006	0.900653	1		121	148.5	0.814815	-0.295456	0.10017	0.273526		NA	NA		0	0	0	0	0	1	0
ENSMUSG00000026455	MGI:2385619	Klhl12	20.6109	16.4955	1.24948	0.321333	0.511376	1		119.5	75	1.59333	0.672048	0.00156071	0.00978208		NA	NA		0	0	0	0	0	1	0
ENSMUSG00000026464	MGI:1917829	Zc3h11a	186.981	168.077	1.11247	0.153767	0.339416	0.943862		847	755	1.12185	0.165885	0.0229616	0.0929809		NA	NA		0	0	0	0	0	1	0
ENSMUSG00000026478	MGI:99914	Lamc1	300.174	286.198	1.04883	0.0687851	0.591288	1		3088	3107.5	0.993725	-0.00908164	0.809264	0.945744		NA	NA		0	0	0	0	0	1	0
ENSMUSG00000026482	MGI:107484	Rgl1	18.9631	10.0548	1.88598	0.915314	0.136046	0.638694		24.5	16	1.53125	0.61471	0.211024	0.448638		NA	NA		0	0	0	0	0	1	0
ENSMUSG00000026504	MGI:1924066	Sdccag8	15.1617	13.7308	1.10421	0.143013	1	1		40	20.5	1.95122	0.964376	0.0204147	0.0842833		NA	NA		0	0	0	0	0	1	0
ENSMUSG00000026536	MGI:3041120	Mnda	4.46005	2.44985	1.82054	0.864369	0.6875	1		24	20.5	1.17073	0.22741	0.765992	0.920458		NA	NA		0	0	0	0	0	1	0
ENSMUSG00000026544	MGI:1915690	Dusp23	3.42907	1.84794	1.85562	0.891901	1	1		30	16	1.875	0.906891	0.054076	0.175687		NA	NA		0	0	0	0	0	1	0
ENSMUSG00000026547	MGI:1312985	Tagln2	722.151	637.954	1.13198	0.178847	0.0243719	0.215375		2760	2856.5	0.966217	-0.0495803	0.200221	0.435351		NA	NA		0	0	0	0	0	1	0
ENSMUSG00000026553	MGI:1334462	Copa	457.365	463.208	0.987386	-0.0183144	0.869077	1		2784	2833	0.982704	-0.0251714	0.52188	0.763293		NA	NA		0	0	0	0	0	1	0
ENSMUSG00000026554	MGI:91860	Dcaf8	80.9764	74.1147	1.09258	0.127741	0.629998	1		496.5	433	1.14665	0.197427	0.0387853	0.137185		NA	NA		0	0	0	0	0	1	0
ENSMUSG00000026556	MGI:2135272	Vangl2	10.1079	10.5026	0.96242	-0.0552614	1	1		18	14	1.28571	0.36257	0.596615	0.818297		NA	NA		0	0	0	0	0	1	0
ENSMUSG00000026596	MGI:87860	Abl2	144.438	122.35	1.18053	0.239435	0.197796	0.767592		709.5	678.5	1.04569	0.0644539	0.420857	0.680307		NA	NA		0	0	0	0	0	1	0
ENSMUSG00000026600	MGI:104665	Soat1	216.292	220.097	0.982713	-0.0251577	0.885779	1		154.5	119.5	1.29289	0.370596	0.0401428	0.14048		NA	NA		0	0	0	0	0	1	0
ENSMUSG00000026604	MGI:102467	Ptpn14	159.762	136.306	1.17208	0.229073	0.181176	0.746297		569	581	0.979346	-0.0301095	0.745672	0.908966		NA	NA		0	0	0	0	0	1	0
ENSMUSG00000026608	MGI:2444629	Kctd3	64.8936	57.0599	1.13729	0.185599	0.526416	1		15	18	0.833333	-0.263034	0.728332	0.90363		NA	NA		0	0	0	0	0	1	0
ENSMUSG00000026615	MGI:97838	Eprs	326.102	263.976	1.23535	0.304917	0.0119635	0.136527		2492.5	2871.5	0.868013	-0.204211	2.43363e-07	3.29539e-06		5.24686e-05	0.00033		0	0	0	0	1	0	0
ENSMUSG00000026617	MGI:1338800	Bpnt1	50.5101	45.5455	1.109	0.149262	0.684859	1		616.5	480.5	1.28304	0.359564	4.5238e-05	0.000439083		0.522847	0.77136		0	0	0	0	0	0	1
ENSMUSG00000026618	MGI:1919586	Iars2	94.619	73.9226	1.27997	0.356114	0.123683	0.602497		1077.5	855.5	1.2595	0.332848	4.88946e-07	6.40573e-06		0.935744	1		0	0	0	0	0	0	1
ENSMUSG00000026620	MGI:2664902	Mark1	22.6775	32.0726	0.707068	-0.50008	0.28061	0.879389		37.5	37.5	1	0	1	1		NA	NA		0	0	0	0	0	1	0
ENSMUSG00000026622	MGI:109359	Nek2	22.766	18.6837	1.2185	0.285103	0.643969	1		103.5	102.5	1.00976	0.0140069	1	1		NA	NA		0	0	0	0	0	1	0
ENSMUSG00000026637	MGI:107548	Traf5	15.9582	18.5419	0.86066	-0.216485	0.735879	1		98	69	1.42029	0.506185	0.0299512	0.114314		NA	NA		0	0	0	0	0	1	0
ENSMUSG00000026641	MGI:99542	Usf1	19.9943	33.7226	0.592907	-0.754123	0.0759047	0.452312		187	253	0.73913	-0.436099	0.00191026	0.0116119		NA	NA		0	0	0	0	0	1	0
ENSMUSG00000026643	MGI:1202298	Nmt2	55.8772	45.3876	1.23111	0.29996	0.319727	0.923693		114	107.5	1.06047	0.0846972	0.737274	0.906203		NA	NA		0	0	0	0	0	1	0
ENSMUSG00000026655	MGI:1913790	Fam107b	51.5415	45.3691	1.13605	0.184024	0.54261	1		414	328	1.2622	0.335935	0.00178699	0.0110102		NA	NA		0	0	0	0	0	1	0
ENSMUSG00000026657	MGI:1919850	Frmd4a	144.409	142.966	1.01009	0.014488	1	1		364	392	0.928571	-0.106915	0.326111	0.589401		NA	NA		0	0	0	0	0	1	0
ENSMUSG00000026659	MGI:1890614	Dusp12	15.1479	25.0396	0.604959	-0.725092	0.15386	0.67703		303.5	602	0.504153	-0.988067	2.32235e-23	9.57705e-22		0.610967	0.813378		0	0	0	0	0	0	1
ENSMUSG00000026663	MGI:1926157	Atf6	88.7676	79.4981	1.1166	0.159113	0.487567	1		994.5	1220.5	0.81483	-0.295429	1.72176e-06	2.14717e-05		0.044719	0.13455		0	0	0	0	0	0	1
ENSMUSG00000026667	MGI:1341908	Uhmk1	152.411	122.577	1.24339	0.314276	0.0911405	0.502148		1687.5	1281.5	1.31682	0.397054	9.85068e-14	2.53533e-12		0.656205	0.838679		0	0	0	0	0	0	1
ENSMUSG00000026670	MGI:1334459	Uap1	143.779	176.109	0.816421	-0.292615	0.0829432	0.471661		1007	1248	0.806891	-0.309554	4.22269e-07	5.57242e-06		0.904552	1		0	0	0	0	0	0	1
ENSMUSG00000026674	MGI:1345277	Ddr2	170.139	92.5987	1.83738	0.877653	2.37627e-06	8.29181e-05		943.5	808	1.1677	0.223667	0.00125218	0.0081001		0.00109959	0.00500573		0	0	0	0	0	0	1
ENSMUSG00000026675	MGI:1330808	Hsd17b7	86.646	54.8785	1.57887	0.658893	0.00904325	0.109632		985.5	702	1.40385	0.489385	5.05338e-12	1.18314e-10		0.535401	0.785035		0	0	0	0	0	0	1
ENSMUSG00000026683	MGI:1914227	Nuf2	24.2292	18.1768	1.33298	0.414654	0.440799	1		221.5	196.5	1.12723	0.172777	0.240971	0.489632		NA	NA		0	0	0	0	0	1	0
ENSMUSG00000026701	MGI:894320	Prdx6	162.753	208.765	0.779599	-0.359195	0.0195186	0.189901		546.5	541	1.01017	0.0145929	0.879523	0.982997		NA	NA		0	0	0	0	0	1	0
ENSMUSG00000026705	MGI:2444855	Klhl20	23.7001	20.5392	1.15389	0.206509	0.765992	1		66	73	0.90411	-0.14543	0.610974	0.827014		NA	NA		0	0	0	0	0	1	0
ENSMUSG00000026708	MGI:1917704	Cenpl	6.35171	7.09249	0.895554	-0.159148	1	1		48	34	1.41176	0.4975	0.150675	0.36284		NA	NA		0	0	0	0	0	1	0
ENSMUSG00000026749	MGI:1891638	Nek6	31.8698	44.5679	0.715083	-0.483817	0.171061	0.723697		59.5	97	0.613402	-0.705095	0.00392177	0.0215312		NA	NA		0	0	0	0	0	1	0
ENSMUSG00000026764	MGI:1098269	Kif5c	18.5396	27.5933	0.671886	-0.573711	0.24296	0.825648		105	85.5	1.22807	0.296393	0.192634	0.424213		NA	NA		0	0	0	0	0	1	0
ENSMUSG00000026766	MGI:1923786	Mmadhc	72.8754	71.7425	1.01579	0.0226037	1	1		134	130	1.03077	0.0437214	0.853558	0.967705		NA	NA		0	0	0	0	0	1	0
ENSMUSG00000026803	MGI:105044	Ttf1	22.379	29.8566	0.749549	-0.415906	0.33175	0.933271		99	97	1.02062	0.0294438	0.943081	1		NA	NA		0	0	0	0	0	1	0
ENSMUSG00000026827	MGI:99778	Gpd2	64.3557	79.8096	0.806365	-0.310494	0.211153	0.789315		59	70.5	0.836879	-0.256908	0.334688	0.596346		NA	NA		0	0	0	0	0	1	0
ENSMUSG00000026836	MGI:87911	Acvr1	103.764	100.226	1.0353	0.0500454	0.833699	1		190	202.5	0.938272	-0.0919225	0.545021	0.778659		NA	NA		0	0	0	0	0	1	0
ENSMUSG00000026853	MGI:109501	Crat	38.6035	46.9013	0.82308	-0.280896	0.450548	1		21	35	0.6	-0.736966	0.0814268	0.235269		NA	NA		0	0	0	0	0	1	0
ENSMUSG00000026856	MGI:1914093	Dolpp1	17.3663	16.6559	1.04265	0.0602554	1	1		32	33	0.969697	-0.0443941	1	1		NA	NA		0	0	0	0	0	1	0
ENSMUSG00000026887	MGI:1915121	Mrrf	19.4744	17.4385	1.11675	0.159305	0.867939	1		54	46	1.17391	0.231326	0.484118	0.73509		NA	NA		0	0	0	0	0	1	0
ENSMUSG00000026888	MGI:1355324	Grb14	53.2224	57.8235	0.920429	-0.119622	0.704379	1		58	49	1.18367	0.243271	0.43944	0.693695		NA	NA		0	0	0	0	0	1	0
ENSMUSG00000026889	MGI:1915139	Rbm18	55.0198	55.9569	0.983252	-0.0243666	1	1		110	205.5	0.53528	-0.901635	7.27116e-08	1.06399e-06		0.00668605	0.0245841		0	0	0	0	0	0	1
ENSMUSG00000026914	MGI:1913284	Psmd14	115.763	111.151	1.0415	0.0586568	0.790703	1		166.5	165.5	1.00604	0.00869096	1	1		NA	NA		0	0	0	0	0	1	0
ENSMUSG00000026918	MGI:1914632	Brd3	78.6338	73.2553	1.07342	0.102217	0.685209	1		16	33.5	0.477612	-1.06609	0.0153467	0.0679906		NA	NA		0	0	0	0	0	1	0
ENSMUSG00000026923	MGI:97363	Notch1	49.0777	66.4861	0.738165	-0.437985	0.13535	0.638694		41.5	52.5	0.790476	-0.339206	0.304885	0.567399		NA	NA		0	0	0	0	0	1	0
ENSMUSG00000026924	MGI:2139207	Sec16a	176.26	171.547	1.02747	0.0391026	0.872267	1		36	42	0.857143	-0.222392	0.571587	0.797498		NA	NA		0	0	0	0	0	1	0
ENSMUSG00000026930	MGI:1915089	Gpsm1	39.5747	46.9013	0.843787	-0.245049	0.520292	1		293	240	1.22083	0.287866	0.0242082	0.0967528		NA	NA		0	0	0	0	0	1	0
ENSMUSG00000026960	MGI:1929507	Arl6ip6	16.7722	13.2513	1.2657	0.339937	0.584665	1		133.5	117.5	1.13617	0.184179	0.344722	0.606116		NA	NA		0	0	0	0	0	1	0
ENSMUSG00000026970	MGI:1861774	Rbms1	171.382	123.784	1.38453	0.469396	0.00729795	0.093584		584.5	476	1.22794	0.296241	0.000905859	0.00617925		NA	NA		0	0	0	0	0	1	0
ENSMUSG00000026980	MGI:106662	Ly75	43.5147	32.2241	1.35038	0.433362	0.206737	0.7856		121.5	108	1.125	0.169925	0.391384	0.647438		NA	NA		0	0	0	0	0	1	0
ENSMUSG00000026987	MGI:2442782	Baz2b	24.9512	19.1568	1.30247	0.381247	0.451381	1		12	12.5	0.96	-0.0588937	1	1		NA	NA		0	0	0	0	0	1	0
ENSMUSG00000027007	MGI:1917849	Ssfa2	53.1842	54.4598	0.976579	-0.0341917	1	1		255	323	0.789474	-0.341037	0.0052779	0.0277587		NA	NA		0	0	0	0	0	1	0
ENSMUSG00000027010	MGI:1926080	Slc25a12	42.3176	40.8336	1.03634	0.0515006	1	1		170.5	178.5	0.955182	-0.0661523	0.708338	0.891936		NA	NA		0	0	0	0	0	1	0
ENSMUSG00000027012	MGI:107750	Dync1i2	141.706	138.506	1.02311	0.032956	0.905058	1		125.5	128.5	0.976654	-0.034081	0.900362	0.993259		NA	NA		0	0	0	0	0	1	0
ENSMUSG00000027035	MGI:2442564	Lass6	90.737	68.3391	1.32775	0.408978	0.0807086	0.464907		796	734	1.08447	0.116988	0.11885	0.309142		NA	NA		0	0	0	0	0	1	0
ENSMUSG00000027111	MGI:96605	Itga6	69.6624	61.0398	1.14126	0.190629	0.48472	1		108	118	0.915254	-0.127756	0.549488	0.780713		NA	NA		0	0	0	0	0	1	0
ENSMUSG00000027133	MGI:1913431	Nop10	29.5079	37.5793	0.785217	-0.348837	0.396125	0.996214		227	212.5	1.06824	0.0952295	0.53547	0.773883		NA	NA		0	0	0	0	0	1	0
ENSMUSG00000027162	MGI:1330839	Lin7c	57.3863	49.7441	1.15363	0.206181	0.562093	1		41.5	49.5	0.838384	-0.254317	0.465707	0.720401		NA	NA		0	0	0	0	0	1	0
ENSMUSG00000027164	MGI:108072	Traf6	27.8004	24.3875	1.13995	0.188966	0.677809	1		15	10	1.5	0.584963	0.424356	0.683225		NA	NA		0	0	0	0	0	1	0
ENSMUSG00000027165	MGI:1915420	B230118H07Rik	3.60387	6.9245	0.520453	-0.942161	0.548828	1		30	31	0.967742	-0.0473057	1	1		NA	NA		0	0	0	0	0	1	0
ENSMUSG00000027170	MGI:1351744	Eif3m	103.911	104.431	0.995013	-0.0072122	1	1		224.5	235.5	0.953291	-0.0690116	0.641444	0.854867		NA	NA		0	0	0	0	0	1	0
ENSMUSG00000027171	MGI:2442211	Prrg4	11.1107	8.04178	1.38162	0.466365	0.647606	1		86.5	62.5	1.384	0.468844	0.0600272	0.18763		NA	NA		0	0	0	0	0	1	0
ENSMUSG00000027175	MGI:2444263	Tcp11l1	8.52407	15.4471	0.551825	-0.857716	0.307456	0.912188		20	56	0.357143	-1.48543	4.36893e-05	0.000430838		0.311038	0.552699		0	0	0	0	0	0	1
ENSMUSG00000027176	MGI:1351825	Cstf3	28.1178	27.5659	1.02002	0.0285987	1	1		68	63.5	1.07087	0.0987782	0.794123	0.935868		NA	NA		0	0	0	0	0	1	0
ENSMUSG00000027177	MGI:1314882	Hipk3	84.1235	62.9983	1.33533	0.417195	0.0987007	0.522135		64	55	1.16364	0.21864	0.463488	0.717882		NA	NA		0	0	0	0	0	1	0
ENSMUSG00000027180	MGI:1929084	Fbxo3	33.4296	31.2862	1.06851	0.0956003	0.900653	1		75	74.5	1.00671	0.00965017	1	1		NA	NA		0	0	0	0	0	1	0
ENSMUSG00000027187	MGI:88271	Cat	62.1509	56.3009	1.10391	0.142617	0.645497	1		342.5	381	0.89895	-0.153687	0.169059	0.390256		NA	NA		0	0	0	0	0	1	0
ENSMUSG00000027193	MGI:1888993	Api5	112.435	100.428	1.11956	0.162927	0.450037	1		169.5	136	1.24632	0.317679	0.0590524	0.186349		NA	NA		0	0	0	0	0	1	0
ENSMUSG00000027194	MGI:1921819	Ttc17	38.4654	37.6135	1.02265	0.0323136	1	1		51	53	0.962264	-0.0554951	0.921949	1		NA	NA		0	0	0	0	0	1	0
ENSMUSG00000027198	MGI:108050	Ext2	164.733	158.241	1.04103	0.0580064	0.738552	1		140	145	0.965517	-0.0506261	0.812755	0.948998		NA	NA		0	0	0	0	0	1	0
ENSMUSG00000027204	MGI:95489	Fbn1	1009.33	803.363	1.25638	0.329276	1.42978e-06	5.13729e-05		1110	1182	0.939086	-0.0906704	0.138048	0.342197		4.34949e-06	3.67468e-05		0	1	0	0	0	0	0
ENSMUSG00000027207	MGI:1917226	Galk2	27.5702	29.9233	0.921363	-0.118158	0.895683	1		26	32	0.8125	-0.29956	0.511842	0.754765		NA	NA		0	0	0	0	0	1	0
ENSMUSG00000027227	MGI:98266	Sord	9.89146	11.8453	0.835054	-0.260059	0.831812	1		20	21	0.952381	-0.0703893	1	1		NA	NA		0	0	0	0	0	1	0
ENSMUSG00000027236	MGI:1925905	Eif3j	99.2373	77.8304	1.27505	0.350549	0.132534	0.628714		35.5	25	1.42	0.505891	0.200031	0.435351		NA	NA		0	0	0	0	0	1	0
ENSMUSG00000027245	MGI:1914943	2310003F16Rik	2.13098	1.68417	1.2653	0.339485	1	1		78	43.5	1.7931	0.842459	0.00266202	0.0154567		NA	NA		0	0	0	0	0	1	0
ENSMUSG00000027248	MGI:95834	Pdia3	796.746	921.257	0.864847	-0.209483	0.00299116	0.0437699		3436	3497	0.982556	-0.0253878	0.471162	0.722868		NA	NA		0	0	0	0	0	1	0
ENSMUSG00000027254	MGI:1306776	Mtap1a	153.679	271.077	0.566921	-0.81878	1.49967e-08	7.35447e-07		746	1263.5	0.590423	-0.760178	4.30132e-31	2.60158e-29		0.740429	0.893751		1	0	0	0	0	0	0
ENSMUSG00000027259	MGI:1923144	Adal	4.07328	5.29351	0.769485	-0.378035	1	1		8	19	0.421053	-1.24793	0.052239	0.171406		NA	NA		0	0	0	0	0	1	0
ENSMUSG00000027263	MGI:1196293	Tubgcp4	19.9535	18.8386	1.05918	0.0829517	1	1		24.5	12	2.04167	1.02975	0.047031	0.158179		NA	NA		0	0	0	0	0	1	0
ENSMUSG00000027272	MGI:1277977	Ubr1	38.6905	31.4234	1.23126	0.300139	0.402963	1		341.5	337	1.01335	0.019137	0.878014	0.981914		NA	NA		0	0	0	0	0	1	0
ENSMUSG00000027274	MGI:1891836	Mkks	15.4054	16.8404	0.914787	-0.128493	0.86005	1		192.5	163.5	1.17737	0.235568	0.138252	0.342469		NA	NA		0	0	0	0	0	1	0
ENSMUSG00000027276	MGI:1095416	Jag1	137.251	285.174	0.481291	-1.05502	4.82624e-13	4.37861e-11		427	504.5	0.846383	-0.240618	0.0116216	0.0544793		4.38194e-06	3.67468e-05		0	1	0	0	0	0	0
ENSMUSG00000027285	MGI:1913546	Haus2	20.7624	22.3226	0.930109	-0.104529	1	1		291	309.5	0.940226	-0.0889203	0.462834	0.717882		NA	NA		0	0	0	0	0	1	0
ENSMUSG00000027286	MGI:1913856	Lrrc57	15.1479	14.8207	1.02208	0.0315111	1	1		36	39.5	0.911392	-0.133856	0.731009	0.905074		NA	NA		0	0	0	0	0	1	0
ENSMUSG00000027287	MGI:109356	Snap23	47.831	40.0675	1.19376	0.255511	0.455741	1		185	151	1.22517	0.292977	0.0716556	0.214907		NA	NA		0	0	0	0	0	1	0
ENSMUSG00000027288	MGI:1270153	Zfp106	232.373	220.43	1.05418	0.0761239	0.604928	1		2339.5	2377.5	0.984017	-0.0232451	0.590119	0.812113		NA	NA		0	0	0	0	0	1	0
ENSMUSG00000027291	MGI:2443189	Vps39	36.9049	27.9584	1.31999	0.400529	0.321084	0.923693		279.5	201.5	1.3871	0.472068	0.00044113	0.00332129		NA	NA		0	0	0	0	0	1	0
ENSMUSG00000027293	MGI:1919619	Ehd4	43.0589	74.8057	0.57561	-0.796836	0.0041237	0.057118		503	844.5	0.595619	-0.747539	9.83133e-21	3.75557e-19		0.920986	1		0	0	0	0	0	0	1
ENSMUSG00000027298	MGI:104294	Tyro3	30.0283	29.2247	1.0275	0.0391366	1	1		151	166	0.909639	-0.136635	0.431728	0.688608		NA	NA		0	0	0	0	0	1	0
ENSMUSG00000027303	MGI:97808	Ptpra	75.8431	76.0758	0.996942	-0.00441911	1	1		206	219.5	0.938497	-0.0915766	0.52884	0.768895		NA	NA		0	0	0	0	0	1	0
ENSMUSG00000027304	MGI:1309480	Rtf1	49.613	49.0236	1.01202	0.0172439	1	1		407	413	0.985472	-0.021113	0.861402	0.972023		NA	NA		0	0	0	0	0	1	0
ENSMUSG00000027305	MGI:1916952	Ndufaf1	9.77138	9.67361	1.01011	0.0145079	1	1		92	87.5	1.05143	0.0723508	0.82314	0.952862		NA	NA		0	0	0	0	0	1	0
ENSMUSG00000027306	MGI:2675669	Nusap1	12.6024	11.0387	1.14166	0.191132	0.83882	1		109.5	150	0.73	-0.454032	0.0154156	0.0680574		NA	NA		0	0	0	0	0	1	0
ENSMUSG00000027313	MGI:1916315	Chac1	47.6288	14.3821	3.31167	1.72756	1.74285e-05	0.000545242		308	357	0.862745	-0.212994	0.0626121	0.193655		2.15205e-06	1.92331e-05		0	1	0	0	0	0	0
ENSMUSG00000027323	MGI:97890	Rad51	20.5563	16.7551	1.22687	0.29498	0.627103	1		29	42	0.690476	-0.534336	0.153913	0.366262		NA	NA		0	0	0	0	0	1	0
ENSMUSG00000027324	MGI:1918066	Rpusd2	6.55891	7.32971	0.894839	-0.160299	1	1		46.5	50	0.93	-0.104697	0.839214	0.961941		NA	NA		0	0	0	0	0	1	0
ENSMUSG00000027326	MGI:1923714	Casc5	15.9024	7.43185	2.13976	1.09745	0.0931396	0.505237		38.5	35	1.1	0.137504	0.727547	0.903273		NA	NA		0	0	0	0	0	1	0
ENSMUSG00000027332	MGI:1929242	Ivd	28.1779	20.982	1.34296	0.425414	0.391603	0.991024		200	135.5	1.47601	0.561707	0.000568389	0.00413643		NA	NA		0	0	0	0	0	1	0
ENSMUSG00000027341	MGI:1917862	5730494N06Rik	18.061	23.1241	0.781047	-0.35652	0.532709	1		28	57	0.491228	-1.02554	0.00219491	0.0130579		NA	NA		0	0	0	0	0	1	0
ENSMUSG00000027342	MGI:97503	Pcna	96.0688	93.1762	1.03104	0.0441063	0.884383	1		315	288	1.09375	0.129283	0.289682	0.548672		NA	NA		0	0	0	0	0	1	0
ENSMUSG00000027349	MGI:1915465	Fam98b	44.4349	45.2868	0.981189	-0.0273972	1	1		140.5	127	1.1063	0.145742	0.42719	0.684789		NA	NA		0	0	0	0	0	1	0
ENSMUSG00000027357	MGI:1913836	Crls1	28.6058	24.2849	1.17793	0.236248	0.583132	1		20	19	1.05263	0.0740006	1	1		NA	NA		0	0	0	0	0	1	0
ENSMUSG00000027366	MGI:1913802	2010106G01Rik	53.2671	53.0765	1.00359	0.00517145	1	1		42.5	41	1.03659	0.0518389	0.913202	0.997896		NA	NA		0	0	0	0	0	1	0
ENSMUSG00000027367	MGI:2139090	Stard7	42.6897	39.7881	1.07293	0.10155	0.826405	1		25	16	1.5625	0.643856	0.211024	0.448638		NA	NA		0	0	0	0	0	1	0
ENSMUSG00000027378	MGI:1858233	Nphp1	18.5309	16.9704	1.09195	0.126909	0.867939	1		34	36	0.944444	-0.0824622	0.904975	0.994775		NA	NA		0	0	0	0	0	1	0
ENSMUSG00000027379	MGI:1100510	Bub1	28.206	22.7806	1.23816	0.308199	0.575849	1		32	50.5	0.633663	-0.658211	0.0475249	0.159397		NA	NA		0	0	0	0	0	1	0
ENSMUSG00000027394	MGI:1916987	Ttl	43.2009	47.5483	0.908568	-0.138334	0.675222	1		278	215.5	1.29002	0.367397	0.00600405	0.0306451		NA	NA		0	0	0	0	0	1	0
ENSMUSG00000027395	MGI:108014	Polr1b	44.1906	34.2114	1.29169	0.369265	0.308168	0.912188		105	90.5	1.16022	0.2144	0.353141	0.613234		NA	NA		0	0	0	0	0	1	0
ENSMUSG00000027408	MGI:1934569	Cpxm1	6.95943	20.8271	0.334153	-1.58142	0.012541	0.140814		16	18	0.888889	-0.169925	0.864166	0.974234		NA	NA		0	0	0	0	0	1	0
ENSMUSG00000027411	MGI:2136772	Vps16	49.8577	52.3489	0.952412	-0.0703418	0.921191	1		73	97	0.752577	-0.410088	0.0774206	0.227498		NA	NA		0	0	0	0	0	1	0
ENSMUSG00000027412	MGI:1891342	Lpin3	16.1142	21.2661	0.757744	-0.400218	0.511376	1		91	60	1.51667	0.600904	0.0143596	0.0643347		NA	NA		0	0	0	0	0	1	0
ENSMUSG00000027422	MGI:1932395	Rrbp1	473.205	575.918	0.821653	-0.283398	0.00162419	0.0267918		4620	5089	0.90784	-0.139489	2.02918e-06	2.46284e-05		0.126184	0.307734		0	0	0	0	0	0	1
ENSMUSG00000027423	MGI:1916428	Snx5	145.146	128.47	1.12981	0.17608	0.332872	0.93498		516.5	350	1.47571	0.561413	1.56245e-08	2.50867e-07		0.0580376	0.16612		0	0	0	0	0	0	1
ENSMUSG00000027424	MGI:1921778	8430406I07Rik	7.51189	4.69118	1.60128	0.679224	0.581055	1		40.5	55.5	0.72973	-0.454566	0.154816	0.366929		NA	NA		0	0	0	0	0	1	0
ENSMUSG00000027425	MGI:1917264	Csrp2bp	47.2103	39.4331	1.19723	0.259695	0.450548	1		353	317	1.11356	0.155185	0.176277	0.401072		NA	NA		0	0	0	0	0	1	0
ENSMUSG00000027427	MGI:1924086	Polr3f	25.8117	24.1988	1.06665	0.0930892	0.887725	1		414.5	403	1.02854	0.0405923	0.700554	0.88859		NA	NA		0	0	0	0	0	1	0
ENSMUSG00000027428	MGI:1347074	Rbbp9	3.61313	4.01076	0.90086	-0.150626	1	1		20	24.5	0.816327	-0.292782	0.551484	0.780857		NA	NA		0	0	0	0	0	1	0
ENSMUSG00000027429	MGI:1350925	Sec23b	71.6225	90.3464	0.792754	-0.335055	0.18149	0.746742		527.5	626	0.842652	-0.246992	0.00427813	0.0231376		NA	NA		0	0	0	0	0	1	0
ENSMUSG00000027430	MGI:1913294	Dtd1	6.5178	7.54329	0.864053	-0.210808	1	1		53	63	0.84127	-0.249359	0.40347	0.660438		NA	NA		0	0	0	0	0	1	0
ENSMUSG00000027454	MGI:1916520	Gins1	4.18383	4.04833	1.03347	0.0474959	1	1		26	24	1.08333	0.115477	0.887725	0.986542		NA	NA		0	0	0	0	0	1	0
ENSMUSG00000027459	MGI:1921097	Fam110a	15.0419	14.621	1.02878	0.0409411	1	1		82	59.5	1.37815	0.462734	0.0776532	0.227812		NA	NA		0	0	0	0	0	1	0
ENSMUSG00000027465	MGI:1914481	Tbc1d20	110.847	107.245	1.03359	0.0476665	0.839049	1		189	193.5	0.976744	-0.0339473	0.838082	0.961824		NA	NA		0	0	0	0	0	1	0
ENSMUSG00000027470	MGI:2139434	Mylk2	15.1154	12.0015	1.25946	0.332806	0.701108	1		8	19.5	0.410256	-1.2854	0.0356981	0.129419		NA	NA		0	0	0	0	0	1	0
ENSMUSG00000027479	MGI:891995	Mapre1	248.795	227.679	1.09275	0.127959	0.359819	0.956701		1378	1234.5	1.11624	0.158649	0.00546091	0.0282302		NA	NA		0	0	0	0	0	1	0
ENSMUSG00000027490	MGI:101941	E2f1	54.5064	62.5454	0.871469	-0.198478	0.519491	1		52.5	42	1.25	0.321928	0.304885	0.567399		NA	NA		0	0	0	0	0	1	0
ENSMUSG00000027495	MGI:1914267	2010011I20Rik	18.7057	21.5303	0.868806	-0.202894	0.755229	1		282	246.5	1.14402	0.194108	0.139264	0.344037		NA	NA		0	0	0	0	0	1	0
ENSMUSG00000027496	MGI:894678	Aurka	61.9221	45.2986	1.36698	0.450989	0.121512	0.597518		256.5	227	1.12996	0.176267	0.187387	0.419252		NA	NA		0	0	0	0	0	1	0
ENSMUSG00000027498	MGI:1914587	Cstf1	58.2021	54.5087	1.06776	0.0945831	0.85087	1		240	188	1.2766	0.352302	0.0136012	0.0616215		NA	NA		0	0	0	0	0	1	0
ENSMUSG00000027502	MGI:1913654	2410001C21Rik	73.0777	88.0663	0.829804	-0.269158	0.269821	0.857426		781.5	772	1.01231	0.017645	0.819418	0.951212		NA	NA		0	0	0	0	0	1	0
ENSMUSG00000027509	MGI:1913929	Rae1	61.3187	57.9294	1.05851	0.0820317	0.85463	1		181.5	144.5	1.25606	0.3289	0.0463367	0.156099		NA	NA		0	0	0	0	0	1	0
ENSMUSG00000027522	MGI:1923396	Stx16	47.9144	43.7689	1.09471	0.130554	0.754652	1		68.5	49.5	1.38384	0.468675	0.0985236	0.269843		NA	NA		0	0	0	0	0	1	0
ENSMUSG00000027533	MGI:101790	Fabp5	30.4285	94.4214	0.322262	-1.63369	7.11531e-09	3.74224e-07		364	587	0.620102	-0.689422	4.77509e-13	1.17086e-11		0.00206689	0.00890068		1	0	0	0	0	0	0
ENSMUSG00000027540	MGI:97805	Ptpn1	96.4264	96.78	0.996346	-0.00528135	1	1		155	151.5	1.0231	0.0329504	0.909146	0.995262		NA	NA		0	0	0	0	0	1	0
ENSMUSG00000027546	MGI:1330826	Atp9a	35.9571	26.186	1.37314	0.457478	0.252854	0.833483		71.5	90	0.794444	-0.331982	0.18149	0.409552		NA	NA		0	0	0	0	0	1	0
ENSMUSG00000027550	MGI:1918960	Lrrcc1	12.9105	10.1573	1.27105	0.34602	0.677639	1		23	29.5	0.779661	-0.359081	0.410103	0.667486		NA	NA		0	0	0	0	0	1	0
ENSMUSG00000027551	MGI:107342	Zfp64	20.0127	25.8745	0.773453	-0.370615	0.461391	1		58	48	1.20833	0.273018	0.382126	0.638754		NA	NA		0	0	0	0	0	1	0
ENSMUSG00000027566	MGI:1347070	Psma7	143.205	167.759	0.853633	-0.228312	0.173443	0.730189		249	266	0.93609	-0.0952805	0.480819	0.73161		NA	NA		0	0	0	0	0	1	0
ENSMUSG00000027575	MGI:2183559	Arfgap1	105.218	114.893	0.915791	-0.126909	0.544094	1		575.5	519.5	1.1078	0.147692	0.0966014	0.26538		NA	NA		0	0	0	0	0	1	0
ENSMUSG00000027593	MGI:97850	Raly	214.023	298.24	0.71762	-0.478708	0.000237269	0.0052503		872	990.5	0.880363	-0.183829	0.00624469	0.0316951		NA	NA		0	0	0	0	0	1	0
ENSMUSG00000027597	MGI:87968	Ahcy	151.39	192.573	0.786143	-0.347137	0.0269209	0.232057		660.5	817.5	0.807951	-0.30766	4.90845e-05	0.000473146		0.809808	0.944118		0	0	0	0	0	0	1
ENSMUSG00000027598	MGI:1202301	Itch	65.4407	55.7585	1.17364	0.230995	0.467207	1		297	354.5	0.8378	-0.255323	0.0255205	0.100667		NA	NA		0	0	0	0	0	1	0
ENSMUSG00000027603	MGI:1913385	Ggt7	17.8089	18.5524	0.959925	-0.0590068	1	1		59	47.5	1.24211	0.312787	0.333705	0.595972		NA	NA		0	0	0	0	0	1	0
ENSMUSG00000027610	MGI:95852	Gss	62.413	83.465	0.747774	-0.419325	0.096394	0.513677		932.5	1179.5	0.790589	-0.339	8.43891e-08	1.22011e-06		0.795507	0.93663		0	0	0	0	0	0	1
ENSMUSG00000027611	MGI:104596	Procr	52.4349	69.1732	0.758024	-0.399685	0.145487	0.663959		114	86	1.32558	0.406625	0.0559657	0.179734		NA	NA		0	0	0	0	0	1	0
ENSMUSG00000027613	MGI:1196288	Eif6	190.104	184.082	1.03271	0.0464393	0.796029	1		2270	2202.5	1.03065	0.0435503	0.323724	0.587326		NA	NA		0	0	0	0	0	1	0
ENSMUSG00000027618	MGI:1316706	Nfs1	35.1103	38.2825	0.917137	-0.124791	0.815121	1		318	371.5	0.855989	-0.224335	0.043547	0.149228		NA	NA		0	0	0	0	0	1	0
ENSMUSG00000027620	MGI:2157953	Rbm39	132.015	112.702	1.17136	0.228189	0.250102	0.831432		118.5	131	0.90458	-0.14468	0.486692	0.738003		NA	NA		0	0	0	0	0	1	0
ENSMUSG00000027624	MGI:103010	Epb4.1l1	269.664	96.8336	2.78481	1.47758	5.42939e-20	1.03701e-17		1116	580	1.92414	0.944212	3.20401e-39	2.42237e-37		0.00394441	0.0155916		1	0	0	0	0	0	0
ENSMUSG00000027628	MGI:1915545	0610011L14Rik	36.3023	40.6344	0.893389	-0.16264	0.648791	1		351	364.5	0.962963	-0.0544478	0.627116	0.841022		NA	NA		0	0	0	0	0	1	0
ENSMUSG00000027634	MGI:1352499	Ndrg3	33.9953	44.3978	0.765697	-0.385154	0.308168	0.912188		120	136	0.882353	-0.180572	0.348521	0.608914		NA	NA		0	0	0	0	0	1	0
ENSMUSG00000027637	MGI:1914638	1110008F13Rik	57.0158	71.6556	0.795693	-0.329716	0.217561	0.792903		818.5	734.5	1.11436	0.15622	0.0352152	0.128663		NA	NA		0	0	0	0	0	1	0
ENSMUSG00000027649	MGI:1913892	Ctnnbl1	27.317	38.4285	0.710852	-0.492379	0.214539	0.789315		61	57	1.07018	0.0978473	0.782556	0.929589		NA	NA		0	0	0	0	0	1	0
ENSMUSG00000027651	MGI:1917720	Rprd1b	36.3666	35.0121	1.03869	0.0547604	1	1		100.5	90.5	1.1105	0.151206	0.51611	0.757671		NA	NA		0	0	0	0	0	1	0
ENSMUSG00000027654	MGI:1919128	Fam83d	28.574	28.4118	1.00571	0.0082136	1	1		19	16	1.1875	0.247928	0.735879	0.90615		NA	NA		0	0	0	0	0	1	0
ENSMUSG00000027655	MGI:1918965	Dhx35	15.1429	22.3424	0.677764	-0.561145	0.324009	0.925848		56	56.5	0.99115	-0.012824	1	1		NA	NA		0	0	0	0	0	1	0
ENSMUSG00000027656	MGI:1328326	Wisp2	58.4434	95.7552	0.610342	-0.712311	0.00274858	0.0408794		126	161	0.782609	-0.353637	0.044566	0.151967		NA	NA		0	0	0	0	0	1	0
ENSMUSG00000027661	MGI:2156687	Slc2a10	23.2113	14.7004	1.57896	0.658976	0.255875	0.83806		226	120.5	1.87552	0.90729	1.85681e-08	2.92972e-07		0.594414	0.813378		0	0	0	0	0	0	1
ENSMUSG00000027663	MGI:1195270	Zmat3	123.722	124.163	0.996448	-0.0051329	1	1		532	547.5	0.971689	-0.0414327	0.648097	0.858903		NA	NA		0	0	0	0	0	1	0
ENSMUSG00000027668	MGI:1914664	Mfn1	50.8281	47.0739	1.07975	0.110698	0.762036	1		190.5	171	1.11404	0.155795	0.317981	0.58089		NA	NA		0	0	0	0	0	1	0
ENSMUSG00000027669	MGI:104581	Gnb4	66.2148	64.5732	1.02542	0.0362183	1	1		525	594.5	0.883095	-0.179359	0.0391822	0.138185		NA	NA		0	0	0	0	0	1	0
ENSMUSG00000027671	MGI:1861453	Actl6a	38.0701	40.3993	0.942346	-0.0856719	0.909946	1		319.5	248.5	1.28571	0.36257	0.00330506	0.0187115		NA	NA		0	0	0	0	0	1	0
ENSMUSG00000027678	MGI:1276535	Ncoa3	40.8078	37.6536	1.08377	0.11606	0.822144	1		64.5	51.5	1.25243	0.324727	0.267182	0.522416		NA	NA		0	0	0	0	0	1	0
ENSMUSG00000027708	MGI:2150386	Dcun1d1	20.5604	17.1586	1.19825	0.260933	0.627103	1		45.5	45.5	1	0	1	1		NA	NA		0	0	0	0	0	1	0
ENSMUSG00000027709	MGI:1919289	Mccc1	11.6953	7.30523	1.60095	0.678928	0.359283	0.956701		33	23.5	1.40426	0.489805	0.289244	0.548128		NA	NA		0	0	0	0	0	1	0
ENSMUSG00000027710	MGI:1914272	Acad9	42.7595	46.0862	0.927816	-0.108089	0.832258	1		101.5	83	1.22289	0.290296	0.185559	0.415932		NA	NA		0	0	0	0	0	1	0
ENSMUSG00000027712	MGI:106008	Anxa5	672.357	824.354	0.815616	-0.294037	9.34026e-05	0.00232163		5391	6091.5	0.885004	-0.176245	6.38899e-11	1.348e-09		0.144296	0.33865		0	0	0	0	0	0	1
ENSMUSG00000027714	MGI:1355319	Exosc9	49.0003	25.2806	1.93825	0.954757	0.00708425	0.0914902		440.5	198.5	2.21914	1.15	5.2208e-22	2.08201e-20		0.691576	0.866642		0	0	0	0	0	0	1
ENSMUSG00000027715	MGI:108069	Ccna2	57.6175	48.6285	1.18485	0.244705	0.43944	1		98	139	0.705036	-0.504231	0.00922543	0.0446984		NA	NA		0	0	0	0	0	1	0
ENSMUSG00000027722	MGI:1927170	Spata5	28.5872	20.1264	1.42038	0.506277	0.25287	0.833483		158	131.5	1.20152	0.264862	0.141958	0.348321		NA	NA		0	0	0	0	0	1	0
ENSMUSG00000027742	MGI:1914792	Cog6	27.8881	31.5471	0.884015	-0.177857	0.698883	1		165.5	163	1.01534	0.0219593	0.912222	0.997414		NA	NA		0	0	0	0	0	1	0
ENSMUSG00000027763	MGI:1928482	Mbnl1	157.625	193.12	0.816204	-0.292999	0.0694047	0.421187		57	91	0.626374	-0.674905	0.00647967	0.0325688		NA	NA		0	0	0	0	0	1	0
ENSMUSG00000027770	MGI:1919412	Dhx36	52.2081	44.9402	1.16172	0.216268	0.54261	1		13	15	0.866667	-0.206451	0.850554	0.966999		NA	NA		0	0	0	0	0	1	0
ENSMUSG00000027784	MGI:2139740	Ppm1l	24.6107	16.7366	1.47048	0.556282	0.279956	0.879389		31	20.5	1.5122	0.596644	0.211609	0.449006		NA	NA		0	0	0	0	0	1	0
ENSMUSG00000027809	MGI:106100	Etfdh	32.3709	33.8716	0.955695	-0.065378	0.902159	1		64	83.5	0.766467	-0.383704	0.118039	0.307954		NA	NA		0	0	0	0	0	1	0
ENSMUSG00000027811	MGI:1923189	4930579G24Rik	15.1477	10.5634	1.43398	0.520021	0.557197	1		151.5	106	1.42925	0.515254	0.00498747	0.0265		NA	NA		0	0	0	0	0	1	0
ENSMUSG00000027827	MGI:109155	Kcnab1	26.1627	26.3122	0.994316	-0.00822331	1	1		51.5	81.5	0.631902	-0.662228	0.0119515	0.0555341		NA	NA		0	0	0	0	0	1	0
ENSMUSG00000027828	MGI:1914687	Ssr3	396.348	341.053	1.16213	0.216769	0.046615	0.336984		334	411	0.812652	-0.29929	0.00532748	0.0277883		NA	NA		0	0	0	0	0	1	0
ENSMUSG00000027845	MGI:2156057	Dclre1b	9.62436	8.96069	1.07406	0.10308	1	1		42	32.5	1.29231	0.36995	0.355699	0.615209		NA	NA		0	0	0	0	0	1	0
ENSMUSG00000027848	MGI:1914877	Olfml3	25.3611	19.3202	1.31267	0.392505	0.451381	1		59	97.5	0.605128	-0.724687	0.00231747	0.013675		NA	NA		0	0	0	0	0	1	0
ENSMUSG00000027858	MGI:1917997	Tspan2	51.5312	50.3726	1.023	0.0328077	0.921191	1		237	322	0.736025	-0.442174	0.00037223	0.00285965		NA	NA		0	0	0	0	0	1	0
ENSMUSG00000027860	MGI:2159344	Vangl1	26.8937	24.7112	1.08832	0.122103	0.889884	1		45	47	0.957447	-0.0627358	0.917041	1		NA	NA		0	0	0	0	0	1	0
ENSMUSG00000027878	MGI:97364	Notch2	145.673	140.104	1.03975	0.0562337	0.767553	1		592	547	1.08227	0.114056	0.1923	0.423971		NA	NA		0	0	0	0	0	1	0
ENSMUSG00000027894	MGI:2442535	Slc6a17	51.0074	22.8916	2.22822	1.15589	0.00151622	0.0252403		319.5	165	1.93636	0.95335	1.75684e-12	4.25039e-11		0.692588	0.866642		0	0	0	0	0	0	1
ENSMUSG00000027907	MGI:1338798	S100a11	724.153	977.997	0.740445	-0.433535	8.06588e-10	4.9612e-08		8325	8054.5	1.03358	0.0476552	0.0355659	0.129327		7.79402e-11	1.49022e-09		0	1	0	0	0	0	0
ENSMUSG00000027963	MGI:1889574	Extl2	22.2496	23.9565	0.92875	-0.106637	0.882996	1		58.5	77.5	0.754839	-0.40576	0.123775	0.318091		NA	NA		0	0	0	0	0	1	0
ENSMUSG00000027966	MGI:88446	Col11a1	105.413	87.8113	1.20045	0.263578	0.249377	0.831432		558.5	331	1.68731	0.754726	2.00079e-14	5.37842e-13		0.0339443	0.106746		0	0	0	0	0	0	1
ENSMUSG00000027968	MGI:107634	Larp7	31.0776	33.799	0.919483	-0.121106	0.804317	1		155.5	178.5	0.871148	-0.199009	0.229317	0.473696		NA	NA		0	0	0	0	0	1	0
ENSMUSG00000027993	MGI:1933163	Trim2	23.1145	19.9179	1.16049	0.214733	0.760792	1		16	13	1.23077	0.29956	0.711071	0.893208		NA	NA		0	0	0	0	0	1	0
ENSMUSG00000027994	MGI:1914065	Ccdc109b	38.5023	16.8108	2.29033	1.19555	0.00456153	0.0617939		265.5	117.5	2.25957	1.17605	3.03808e-14	8.10677e-13		1	1		0	0	0	0	0	0	1
ENSMUSG00000027997	MGI:1312921	Casp6	8.54259	14.2719	0.598559	-0.740435	0.404873	1		118	134	0.880597	-0.183446	0.344722	0.606116		NA	NA		0	0	0	0	0	1	0
ENSMUSG00000027998	MGI:1858197	Plrg1	49.8477	56.0034	0.890085	-0.167985	0.627431	1		336.5	348	0.966954	-0.0484808	0.702431	0.889126		NA	NA		0	0	0	0	0	1	0
ENSMUSG00000027999	MGI:1913600	Pla2g12a	18.8025	16.0819	1.16917	0.225484	0.735879	1		364	353.5	1.0297	0.0422282	0.73699	0.906203		NA	NA		0	0	0	0	0	1	0
ENSMUSG00000028010	MGI:1930948	Gar1	22.8937	23.3094	0.982164	-0.0259645	1	1		112.5	135.5	0.830258	-0.268368	0.163127	0.382667		NA	NA		0	0	0	0	0	1	0
ENSMUSG00000028015	MGI:2139628	Ctso	4.61185	4.67135	0.987263	-0.0184937	1	1		37.5	39	0.961538	-0.0565835	1	1		NA	NA		0	0	0	0	0	1	0
ENSMUSG00000028018	MGI:1914803	Gstcd	18.9955	15.4926	1.2261	0.294074	0.607591	1		132.5	156	0.849359	-0.235554	0.195538	0.428249		NA	NA		0	0	0	0	0	1	0
ENSMUSG00000028028	MGI:1918731	Alpk1	6.40221	12.6274	0.507008	-0.97992	0.167068	0.71742		76	183	0.415301	-1.26777	2.35251e-11	5.14293e-10		0.799467	0.93663		0	0	0	0	0	0	1
ENSMUSG00000028029	MGI:102774	Aimp1	61.8291	61.0238	1.0132	0.0189138	1	1		496.5	437.5	1.13486	0.182511	0.0577959	0.183662		NA	NA		0	0	0	0	0	1	0
ENSMUSG00000028034	MGI:1196294	Fubp1	95.4733	63.2963	1.50835	0.592974	0.0134012	0.145608		318	270.5	1.1756	0.233398	0.0579477	0.183983		NA	NA		0	0	0	0	0	1	0
ENSMUSG00000028073	MGI:1920432	Pear1	79.4896	90.4883	0.878452	-0.186965	0.44185	1		1035.5	993.5	1.04227	0.0597357	0.362832	0.621386		NA	NA		0	0	0	0	0	1	0
ENSMUSG00000028081	MGI:1202063	Rps3a	769.772	843.049	0.913081	-0.131185	0.072983	0.43673		10327	10772	0.958689	-0.0608649	0.00223717	0.0132658		NA	NA		0	0	0	0	0	1	0
ENSMUSG00000028082	MGI:1350923	Sh3d19	21.5823	34.7521	0.621036	-0.687252	0.111161	0.561274		45	66	0.681818	-0.552541	0.0571636	0.181932		NA	NA		0	0	0	0	0	1	0
ENSMUSG00000028086	MGI:1354695	Fbxw7	20.0035	18.8137	1.06324	0.0884672	1	1		20.5	26	0.788462	-0.342888	0.560065	0.787781		NA	NA		0	0	0	0	0	1	0
ENSMUSG00000028093	MGI:1931010	Acp6	16.6712	17.7534	0.939043	-0.0907371	1	1		28	24	1.16667	0.222392	0.677809	0.876296		NA	NA		0	0	0	0	0	1	0
ENSMUSG00000028096	MGI:1914799	Gpr89	16.8689	18.6681	0.903621	-0.146211	0.867939	1		23.5	18	1.30556	0.384664	0.440799	0.693695		NA	NA		0	0	0	0	0	1	0
ENSMUSG00000028099	MGI:1921664	Polr3c	35.9569	39.9738	0.899512	-0.152786	0.731009	1		25	33	0.757576	-0.400538	0.358143	0.616749		NA	NA		0	0	0	0	0	1	0
ENSMUSG00000028101	MGI:1913126	Pias3	26.4657	28.2146	0.938014	-0.0923189	0.891923	1		75.5	62	1.21774	0.284208	0.26839	0.523368		NA	NA		0	0	0	0	0	1	0
ENSMUSG00000028108	MGI:103060	Ecm1	396.882	221.043	1.7955	0.844386	1.37039e-12	1.18408e-10		529	493	1.07302	0.10168	0.273588	0.530936		7.88253e-07	7.38794e-06		0	1	0	0	0	0	0
ENSMUSG00000028111	MGI:107823	Ctsk	52.3927	37.4712	1.39821	0.483584	0.137368	0.643733		14	8	1.75	0.807355	0.286279	0.544785		NA	NA		0	0	0	0	0	1	0
ENSMUSG00000028121	MGI:1352501	Bcar3	22.6914	15.7784	1.43813	0.524195	0.336784	0.940535		42	46	0.913043	-0.131245	0.749329	0.908966		NA	NA		0	0	0	0	0	1	0
ENSMUSG00000028124	MGI:104995	Gclm	88.3309	77.0597	1.14627	0.196942	0.436368	1		28	14.5	1.93103	0.949374	0.065994	0.200916		NA	NA		0	0	0	0	0	1	0
ENSMUSG00000028127	MGI:1349216	Abcd3	55.6375	48.2064	1.15415	0.206832	0.492645	1		397.5	495.5	0.80222	-0.31793	0.00116605	0.00762448		NA	NA		0	0	0	0	0	1	0
ENSMUSG00000028136	MGI:1923992	Snx27	45.7554	42.8521	1.06775	0.0945763	0.832258	1		101	112	0.901786	-0.149143	0.493316	0.742531		NA	NA		0	0	0	0	0	1	0
ENSMUSG00000028145	MGI:1923028	Them4	6.22292	3.78578	1.64376	0.716999	0.753906	1		11	13	0.846154	-0.241008	0.83882	0.961941		NA	NA		0	0	0	0	0	1	0
ENSMUSG00000028149	MGI:2385189	Rap1gds1	122.802	106.05	1.15796	0.211583	0.29035	0.891831		331	362	0.914365	-0.129158	0.254434	0.507114		NA	NA		0	0	0	0	0	1	0
ENSMUSG00000028158	MGI:106926	Mttp	6.2737	5.06052	1.23974	0.310032	1	1		16	12	1.33333	0.415037	0.571588	0.797498		NA	NA		0	0	0	0	0	1	0
ENSMUSG00000028159	MGI:1347063	Dapp1	7.35968	7.8835	0.933555	-0.0991937	1	1		41	45.5	0.901099	-0.150243	0.668285	0.871123		NA	NA		0	0	0	0	0	1	0
ENSMUSG00000028163	MGI:97312	Nfkb1	74.3521	91.9322	0.808771	-0.306197	0.186854	0.754737		231.5	206.5	1.12107	0.16487	0.251992	0.504401		NA	NA		0	0	0	0	0	1	0
ENSMUSG00000028164	MGI:88175	Manba	13.9093	13.115	1.06057	0.0848392	1	1		86	70	1.22857	0.296982	0.229658	0.473696		NA	NA		0	0	0	0	0	1	0
ENSMUSG00000028165	MGI:1914256	Cisd2	39.0681	28.4662	1.37244	0.456741	0.221549	0.797062		71.5	48	1.48958	0.574909	0.0353237	0.128834		NA	NA		0	0	0	0	0	1	0
ENSMUSG00000028173	MGI:1915401	Wls	241.812	250.082	0.966929	-0.0485178	0.752355	1		177.5	151	1.1755	0.23327	0.151627	0.363684		NA	NA		0	0	0	0	0	1	0
ENSMUSG00000028207	MGI:1914186	Asph	75.6968	75.0416	1.00873	0.012541	1	1		194	185.5	1.04582	0.0646375	0.719577	0.899484		NA	NA		0	0	0	0	0	1	0
ENSMUSG00000028223	MGI:1914710	Decr1	25.8211	20.2834	1.27301	0.348248	0.461391	1		175	125.5	1.39442	0.479668	0.00557444	0.0286945		NA	NA		0	0	0	0	0	1	0
ENSMUSG00000028228	MGI:1917818	Cpne3	49.134	44.5168	1.10372	0.14237	0.757189	1		99	129.5	0.764479	-0.387452	0.0471912	0.158571		NA	NA		0	0	0	0	0	1	0
ENSMUSG00000028229	MGI:1913552	Fam82b	4.05953	4.42948	0.916479	-0.125826	1	1		17	26.5	0.641509	-0.640458	0.174171	0.397605		NA	NA		0	0	0	0	0	1	0
ENSMUSG00000028232	MGI:1919348	Tmem68	14.706	9.64491	1.52474	0.608568	0.424356	1		65.5	43.5	1.50575	0.59048	0.0447621	0.152241		NA	NA		0	0	0	0	0	1	0
ENSMUSG00000028233	MGI:2151797	Tgs1	31.6393	25.3499	1.2481	0.319739	0.427043	1		52	28.5	1.82456	0.86755	0.0139995	0.0628763		NA	NA		0	0	0	0	0	1	0
ENSMUSG00000028234	MGI:1914677	Rps20	782.081	687.644	1.13733	0.185656	0.0152536	0.16045		4372	4421.5	0.988805	-0.0162425	0.601311	0.821905		NA	NA		0	0	0	0	0	1	0
ENSMUSG00000028248	MGI:1913875	Sfrs18	50.8049	40.4238	1.25681	0.329765	0.29447	0.895192		26	28	0.928571	-0.106915	0.891923	0.988769		NA	NA		0	0	0	0	0	1	0
ENSMUSG00000028249	MGI:1337026	Sdcbp	218.334	203.074	1.07515	0.104536	0.495084	1		73	70.5	1.03546	0.0502732	0.933625	1		NA	NA		0	0	0	0	0	1	0
ENSMUSG00000028266	MGI:109360	Lmo4	41.9722	45.1492	0.929635	-0.105264	0.830373	1		137.5	161	0.854037	-0.227629	0.203192	0.438918		NA	NA		0	0	0	0	0	1	0
ENSMUSG00000028273	MGI:1927489	Pdlim5	430.593	360.444	1.19462	0.256549	0.0127643	0.140909		1392.5	1284	1.0845	0.117032	0.0368349	0.131959		NA	NA		0	0	0	0	0	1	0
ENSMUSG00000028277	MGI:1926245	Ube2j1	135.251	137.374	0.984547	-0.022468	0.951666	1		103	89	1.1573	0.210767	0.348171	0.608914		NA	NA		0	0	0	0	0	1	0
ENSMUSG00000028282	MGI:1349399	Casp8ap2	21.4026	18.5803	1.1519	0.204012	0.874629	1		26	19	1.36842	0.452512	0.371298	0.628604		NA	NA		0	0	0	0	0	1	0
ENSMUSG00000028284	MGI:1346877	Map3k7	114.511	109.377	1.04693	0.0661645	0.738406	1		1042.5	1013	1.02912	0.0414132	0.522464	0.763293		NA	NA		0	0	0	0	0	1	0
ENSMUSG00000028309	MGI:1925927	Rnf20	84.5066	78.7206	1.0735	0.102323	0.696341	1		73	72.5	1.0069	0.00991547	1	1		NA	NA		0	0	0	0	0	1	0
ENSMUSG00000028334	MGI:2149820	Nans	90.2594	116.646	0.773792	-0.369982	0.0704853	0.426319		316	304	1.03947	0.0558532	0.65869	0.866145		NA	NA		0	0	0	0	0	1	0
ENSMUSG00000028339	MGI:88449	Col15a1	5.85901	21.9419	0.267025	-1.90496	0.00371917	0.0521114		17.5	36	0.486111	-1.04064	0.0198343	0.0826392		NA	NA		0	0	0	0	0	1	0
ENSMUSG00000028343	MGI:1923549	Erp44	48.9728	54.5906	0.897091	-0.156673	0.624144	1		7	14	0.5	-1	0.189247	0.419624		NA	NA		0	0	0	0	0	1	0
ENSMUSG00000028347	MGI:1926810	Tmeff1	64.1792	77.5712	0.827359	-0.273415	0.27525	0.870117		80	100	0.8	-0.321928	0.156531	0.369826		NA	NA		0	0	0	0	0	1	0
ENSMUSG00000028369	MGI:1928849	Svep1	75.9396	102.256	0.742643	-0.429259	0.0606494	0.394438		245.5	508.5	0.482793	-1.05052	5.73574e-22	2.2625e-20		0.0139534	0.048684		0	0	0	0	0	0	1
ENSMUSG00000028381	MGI:1332243	Ugcg	119.977	98.7407	1.21507	0.281044	0.176408	0.737537		422	392	1.07653	0.106389	0.309414	0.572366		NA	NA		0	0	0	0	0	1	0
ENSMUSG00000028385	MGI:2443882	Snx30	142.571	132.082	1.07941	0.110242	0.546572	1		287.5	244	1.17828	0.236681	0.0621799	0.192535		NA	NA		0	0	0	0	0	1	0
ENSMUSG00000028389	MGI:99181	Zfp37	12.5703	11.0302	1.13962	0.188553	0.83882	1		17	7	2.42857	1.28011	0.0639147	0.196565		NA	NA		0	0	0	0	0	1	0
ENSMUSG00000028399	MGI:97812	Ptprd	26.1289	18.0965	1.44386	0.529932	0.291215	0.891831		129	79	1.63291	0.707447	0.000644446	0.00463108		NA	NA		0	0	0	0	0	1	0
ENSMUSG00000028402	MGI:1343489	Mpdz	106.172	90.0843	1.17858	0.23705	0.283948	0.888316		457	353.5	1.29279	0.370484	0.000335683	0.0026425		NA	NA		0	0	0	0	0	1	0
ENSMUSG00000028403	MGI:1915518	Zdhhc21	25.7709	17.3549	1.48493	0.570396	0.222053	0.797062		48.5	58	0.836207	-0.258068	0.43944	0.693695		NA	NA		0	0	0	0	0	1	0
ENSMUSG00000028413	MGI:95705	B4galt1	201.865	183.316	1.10119	0.139062	0.358968	0.956701		105	163	0.644172	-0.634483	0.000475713	0.00355951		NA	NA		0	0	0	0	0	1	0
ENSMUSG00000028426	MGI:105128	Rad23b	287.775	255.741	1.12526	0.170256	0.183759	0.750361		2876.5	2448	1.17504	0.232711	4.40317e-09	7.79469e-08		0.651669	0.836673		0	0	0	0	0	0	1
ENSMUSG00000028431	MGI:1914544	Ikbkap	98.7565	78.2593	1.26192	0.335615	0.132534	0.628714		552.5	494.5	1.11729	0.160004	0.0782333	0.228774		NA	NA		0	0	0	0	0	1	0
ENSMUSG00000028452	MGI:99919	Vcp	769.325	878.298	0.875928	-0.191116	0.0077674	0.097955		449	432	1.03935	0.0556841	0.589875	0.812113		NA	NA		0	0	0	0	0	1	0
ENSMUSG00000028454	MGI:1861452	Pigo	11.4655	14.4838	0.791607	-0.337143	0.690038	1		23	36	0.638889	-0.646363	0.117477	0.307594		NA	NA		0	0	0	0	0	1	0
ENSMUSG00000028458	MGI:1201675	Tesk1	84.2583	95.1448	0.885579	-0.175307	0.454895	1		90	108	0.833333	-0.263034	0.226906	0.471843		NA	NA		0	0	0	0	0	1	0
ENSMUSG00000028464	MGI:98810	Tpm2	1171.05	1160.02	1.00951	0.0136536	0.835919	1		2890	2645	1.09263	0.127802	0.00103749	0.00687051		NA	NA		0	0	0	0	0	1	0
ENSMUSG00000028465	MGI:1099832	Tln1	1403.57	1503.76	0.933378	-0.099467	0.0663609	0.410634		2826	2853	0.990536	-0.0137183	0.730087	0.904971		NA	NA		0	0	0	0	0	1	0
ENSMUSG00000028466	MGI:99946	Creb3	121.457	148.351	0.818712	-0.288572	0.112741	0.567459		1050	1168	0.898973	-0.153651	0.0129628	0.0592469		NA	NA		0	0	0	0	0	1	0
ENSMUSG00000028467	MGI:2654325	Gba2	19.9767	27.411	0.728784	-0.456437	0.381693	0.978325		102	107	0.953271	-0.0690416	0.7821	0.929352		NA	NA		0	0	0	0	0	1	0
ENSMUSG00000028469	MGI:97372	Npr2	110.585	105.806	1.04517	0.0637434	0.786052	1		159	136	1.16912	0.22542	0.200151	0.435351		NA	NA		0	0	0	0	0	1	0
ENSMUSG00000028470	MGI:1916167	Hint2	7.65919	11.5785	0.661499	-0.596188	0.503445	1		52	61	0.852459	-0.230298	0.451853	0.706191		NA	NA		0	0	0	0	0	1	0
ENSMUSG00000028476	MGI:1855698	Reck	21.2878	16.9147	1.25854	0.331751	0.627103	1		81	69	1.17391	0.231326	0.369161	0.626906		NA	NA		0	0	0	0	0	1	0
ENSMUSG00000028478	MGI:894297	Clta	211.116	284.714	0.741503	-0.431475	0.00102634	0.0183477		636	660	0.963636	-0.0534393	0.522911	0.763444		NA	NA		0	0	0	0	0	1	0
ENSMUSG00000028479	MGI:1354951	Gne	40.0995	36.0487	1.11237	0.153636	0.731009	1		40	13	3.07692	1.62149	0.00026854	0.00216563		NA	NA		0	0	0	0	0	1	0
ENSMUSG00000028480	MGI:1917770	Glipr2	165.342	158.326	1.04432	0.0625593	0.738552	1		2300	1337	1.72027	0.782634	6.03655e-58	7.30221e-56		2.02143e-05	0.000136264		0	0	0	0	1	0	0
ENSMUSG00000028483	MGI:1916338	Snapc3	15.1798	17.9176	0.8472	-0.239225	0.728332	1		51	75	0.68	-0.556393	0.0400358	0.140241		NA	NA		0	0	0	0	0	1	0
ENSMUSG00000028484	MGI:2142116	Psip1	40.1956	40.9995	0.980393	-0.0285683	1	1		16	33	0.484848	-1.04439	0.0212941	0.0873179		NA	NA		0	0	0	0	0	1	0
ENSMUSG00000028494	MGI:87920	Plin2	203.995	357.722	0.570261	-0.810307	8.36417e-11	5.83723e-09		432.5	369	1.17209	0.229079	0.0260462	0.102169		1.04352e-10	1.91847e-09		0	1	0	0	0	0	0
ENSMUSG00000028514	MGI:1919936	Usp24	153.56	104.007	1.47644	0.562123	0.00222153	0.0350519		147	157.5	0.933333	-0.0995357	0.566988	0.794996		NA	NA		0	0	0	0	0	1	0
ENSMUSG00000028532	MGI:2444177	Cachd1	22.434	26.9762	0.831621	-0.266003	0.568172	1		44	26	1.69231	0.758992	0.0413914	0.143489		NA	NA		0	0	0	0	0	1	0
ENSMUSG00000028538	MGI:1316659	St3gal3	41.0895	47.2352	0.869893	-0.20109	0.594288	1		223	214.5	1.03963	0.0560661	0.738066	0.906203		NA	NA		0	0	0	0	0	1	0
ENSMUSG00000028550	MGI:2651854	Atg4c	5.79504	6.79745	0.852532	-0.230175	1	1		31	26	1.19231	0.253757	0.596642	0.818297		NA	NA		0	0	0	0	0	1	0
ENSMUSG00000028552	MGI:104583	Eps15	57.0093	51.8065	1.10043	0.138066	0.701811	1		106.5	122	0.872951	-0.196028	0.354916	0.615209		NA	NA		0	0	0	0	0	1	0
ENSMUSG00000028556	MGI:1914549	Dock7	143.684	95.1182	1.51059	0.595108	0.00184349	0.0300001		148.5	151	0.983444	-0.0240856	0.953972	1		NA	NA		0	0	0	0	0	1	0
ENSMUSG00000028560	MGI:2385198	Usp1	44.9412	35.2987	1.27317	0.348423	0.314307	0.917094		23	37	0.621622	-0.685891	0.092461	0.256909		NA	NA		0	0	0	0	0	1	0
ENSMUSG00000028567	MGI:1913323	Txndc12	34.4519	27.7816	1.2401	0.310456	0.525773	1		84	116	0.724138	-0.465664	0.0281254	0.108698		NA	NA		0	0	0	0	0	1	0
ENSMUSG00000028576	MGI:1914944	Ift74	16.3122	18.2941	0.891664	-0.165427	0.864166	1		36.5	52	0.701923	-0.510615	0.137368	0.34121		NA	NA		0	0	0	0	0	1	0
ENSMUSG00000028577	MGI:104810	Plaa	110.62	120.852	0.915337	-0.127625	0.554695	1		116.5	117	0.995726	-0.00617857	1	1		NA	NA		0	0	0	0	0	1	0
ENSMUSG00000028582	MGI:2443076	Cc2d1b	51.0683	50.303	1.01521	0.0217836	1	1		129	121	1.06612	0.092364	0.658056	0.866145		NA	NA		0	0	0	0	0	1	0
ENSMUSG00000028583	MGI:103098	Pdpn	88.7145	25.7352	3.4472	1.78543	2.95238e-09	1.64834e-07		553	35.5	15.5775	3.96139	5.04599e-120	1.14449e-117		3.76016e-07	3.59471e-06		0	0	1	0	0	0	0
ENSMUSG00000028599	MGI:1314883	Tnfrsf1b	61.2267	8.19796	7.46853	2.90082	3.24325e-11	2.35395e-09		851.5	121.5	7.00823	2.80905	2.17376e-135	5.63469e-133		1	1		1	0	0	0	0	0	0
ENSMUSG00000028601	MGI:1289238	Echdc2	6.02497	8.92819	0.674826	-0.567413	0.607239	1		58	80.5	0.720497	-0.472936	0.0616493	0.19169		NA	NA		0	0	0	0	0	1	0
ENSMUSG00000028633	MGI:1858304	Ctps	170.238	197.897	0.860237	-0.217195	0.159195	0.695208		204	267	0.764045	-0.388271	0.00423039	0.0229252		NA	NA		0	0	0	0	0	1	0
ENSMUSG00000028641	MGI:1888921	Lepre1	119.568	130.557	0.915825	-0.126856	0.527997	1		135	111	1.21622	0.2824	0.142377	0.349112		NA	NA		0	0	0	0	0	1	0
ENSMUSG00000028643	MGI:1916466	Ccdc23	18.7285	25.9585	0.721478	-0.470972	0.371298	0.971996		39	31	1.25806	0.331206	0.402963	0.660435		NA	NA		0	0	0	0	0	1	0
ENSMUSG00000028645	MGI:95755	Slc2a1	241.222	262.011	0.920658	-0.119262	0.37254	0.971996		252.5	283.5	0.890653	-0.167065	0.195413	0.428233		NA	NA		0	0	0	0	0	1	0
ENSMUSG00000028646	MGI:1858751	Rragc	152.066	141.601	1.0739	0.102863	0.599735	1		163.5	165.5	0.987915	-0.0175406	0.956111	1		NA	NA		0	0	0	0	0	1	0
ENSMUSG00000028648	MGI:1890889	Ndufs5	34.0333	39.5125	0.86133	-0.215362	0.561381	1		803	890	0.902247	-0.148405	0.0365764	0.131292		NA	NA		0	0	0	0	0	1	0
ENSMUSG00000028649	MGI:108559	Macf1	354.837	376.177	0.943273	-0.0842534	0.459489	1		189.5	199	0.952261	-0.0705706	0.685078	0.880532		NA	NA		0	0	0	0	0	1	0
ENSMUSG00000028651	MGI:1917118	Ppie	24.6067	25.3997	0.968782	-0.0457558	1	1		70.5	71	0.992958	-0.0101958	1	1		NA	NA		0	0	0	0	0	1	0
ENSMUSG00000028656	MGI:88262	Cap1	690.605	932.24	0.740802	-0.432841	2.40226e-09	1.36216e-07		4203	4487.5	0.936602	-0.0944925	0.00231432	0.013675		1.86727e-05	0.000131258		0	1	0	0	0	0	0
ENSMUSG00000028657	MGI:1298204	Ppt1	69.5701	53.1137	1.30983	0.389383	0.148816	0.670779		332	336	0.988095	-0.017278	0.907606	0.994775		NA	NA		0	0	0	0	0	1	0
ENSMUSG00000028668	MGI:1351315	Tceb3	108.076	125.168	0.863448	-0.211818	0.294533	0.895192		252	238.5	1.0566	0.0794345	0.588172	0.810971		NA	NA		0	0	0	0	0	1	0
ENSMUSG00000028670	MGI:1347000	Lypla2	54.2061	63.0266	0.860051	-0.217507	0.459691	1		197.5	209	0.944976	-0.0816503	0.620173	0.834069		NA	NA		0	0	0	0	0	1	0
ENSMUSG00000028671	MGI:1921496	Gale	29.8077	36.5941	0.814548	-0.295928	0.463818	1		328.5	359.5	0.913769	-0.130098	0.253059	0.5057		NA	NA		0	0	0	0	0	1	0
ENSMUSG00000028672	MGI:96158	Hmgcl	14.2223	22.2542	0.639084	-0.645922	0.242985	0.825648		283	433.5	0.652826	-0.61523	1.88811e-08	2.96622e-07		1	1		0	0	0	0	0	0	1
ENSMUSG00000028673	MGI:95593	Fuca1	63.0626	103.264	0.610692	-0.711484	0.00236861	0.0365774		450	625	0.72	-0.473931	1.0478e-07	1.49704e-06		0.352894	0.600297		0	0	0	0	0	0	1
ENSMUSG00000028675	MGI:106512	Pnrc2	35.5011	19.1193	1.85682	0.892836	0.0300289	0.248235		197	122.5	1.60816	0.685414	4.17132e-05	0.000413599		0.652885	0.836673		0	0	0	0	0	0	1
ENSMUSG00000028676	MGI:1333805	Srsf10	51.2091	42.6411	1.20093	0.264158	0.470492	1		224.5	209	1.07416	0.103213	0.471552	0.722868		NA	NA		0	0	0	0	0	1	0
ENSMUSG00000028729	MGI:1916322	Ebna1bp2	84.954	87.1706	0.974571	-0.0371601	0.93925	1		213	247	0.862348	-0.213658	0.123801	0.318091		NA	NA		0	0	0	0	0	1	0
ENSMUSG00000028772	MGI:1919955	Zcchc17	31.7086	36.2336	0.875115	-0.192456	0.716301	1		123.5	113	1.09292	0.128188	0.516056	0.757671		NA	NA		0	0	0	0	0	1	0
ENSMUSG00000028776	MGI:2137617	Tinagl1	333.305	293.895	1.1341	0.181542	0.129056	0.618683		1469	1174.5	1.25074	0.322788	1.1712e-08	1.94077e-07		0.283882	0.527998		0	0	0	0	0	0	1
ENSMUSG00000028779	MGI:1915148	Pef1	47.9339	68.2053	0.702788	-0.508838	0.0772623	0.454055		211.5	186.5	1.13405	0.181482	0.229513	0.473696		NA	NA		0	0	0	0	0	1	0
ENSMUSG00000028780	MGI:107557	Sema3c	88.6117	67.6904	1.30907	0.388547	0.110157	0.561274		168	256	0.65625	-0.607683	2.24214e-05	0.000230502		0.00033445	0.00170071		0	0	0	0	0	0	1
ENSMUSG00000028788	MGI:1277117	Ptp4a2	249.65	184.978	1.34962	0.432554	0.00211528	0.0336681		856.5	802.5	1.06729	0.0939519	0.1933	0.425133		NA	NA		0	0	0	0	0	1	0
ENSMUSG00000028789	MGI:2442093	Adc	57.9853	48.8425	1.18719	0.247551	0.43944	1		118	75.5	1.56291	0.644238	0.00314216	0.0178171		NA	NA		0	0	0	0	0	1	0
ENSMUSG00000028790	MGI:893579	Khdrbs1	104.988	92.8566	1.13064	0.177144	0.434446	1		354	368.5	0.960651	-0.0579153	0.60263	0.822469		NA	NA		0	0	0	0	0	1	0
ENSMUSG00000028792	MGI:87978	Ak2	95.1653	113.811	0.836168	-0.258135	0.213001	0.789315		452.5	392.5	1.15287	0.205225	0.0424496	0.146157		NA	NA		0	0	0	0	0	1	0
ENSMUSG00000028793	MGI:1922484	Rnf19b	118.295	222.969	0.530546	-0.91445	1.38134e-08	6.86698e-07		319.5	275.5	1.15971	0.213764	0.0780918	0.228544		2.14319e-08	2.69591e-07		0	1	0	0	0	0	0
ENSMUSG00000028797	MGI:1924049	2510006D16Rik	70.7484	65.3815	1.08208	0.113814	0.668266	1		161	117	1.37607	0.460552	0.00978393	0.0471526		NA	NA		0	0	0	0	0	1	0
ENSMUSG00000028798	MGI:1860763	Eif3i	184.162	191.958	0.959386	-0.0598161	0.718154	1		869.5	774.5	1.12266	0.166921	0.0204413	0.084297		NA	NA		0	0	0	0	0	1	0
ENSMUSG00000028800	MGI:108086	Hdac1	116.156	132.327	0.877793	-0.188047	0.340859	0.944013		1878.5	1721	1.09152	0.126334	0.00887009	0.0432655		NA	NA		0	0	0	0	0	1	0
ENSMUSG00000028809	MGI:1858303	Srrm1	141.806	120.596	1.17587	0.233734	0.217406	0.792903		294	264	1.11364	0.155278	0.219537	0.461053		NA	NA		0	0	0	0	0	1	0
ENSMUSG00000028811	MGI:2147627	Yars	134.262	130.531	1.02858	0.0406601	0.902249	1		570	615	0.926829	-0.109624	0.201164	0.436719		NA	NA		0	0	0	0	0	1	0
ENSMUSG00000028830	MGI:2140475	AU040320	30.9679	32.3896	0.956105	-0.064759	1	1		25.5	16	1.59375	0.672425	0.164149	0.384342		NA	NA		0	0	0	0	0	1	0
ENSMUSG00000028832	MGI:96739	Stmn1	73.6711	59.1729	1.24501	0.316163	0.22463	0.800768		336	256.5	1.30994	0.389502	0.00134001	0.00856145		NA	NA		0	0	0	0	0	1	0
ENSMUSG00000028840	MGI:1915290	Zfp593	16.1649	19.8938	0.812557	-0.299459	0.617719	1		363.5	330	1.10152	0.139489	0.210297	0.448185		NA	NA		0	0	0	0	0	1	0
ENSMUSG00000028842	MGI:2446634	Eif2c3	43.9507	23.8084	1.84602	0.884419	0.0205269	0.192985		98	56	1.75	0.807355	0.000893531	0.00611816		NA	NA		0	0	0	0	0	1	0
ENSMUSG00000028848	MGI:2140368	Gpn2	30.157	33.596	0.897638	-0.155795	0.707981	1		713	725	0.983448	-0.0240789	0.771769	0.924645		NA	NA		0	0	0	0	0	1	0
ENSMUSG00000028850	MGI:2442492	Gpatch3	7.75108	11.2721	0.687635	-0.540286	0.647606	1		182.5	185.5	0.983827	-0.0235227	0.917096	1		NA	NA		0	0	0	0	0	1	0
ENSMUSG00000028851	MGI:106014	Nudc	128.711	182.49	0.705305	-0.503681	0.00312882	0.045418		275.5	393.5	0.700127	-0.514311	5.86632e-06	6.61145e-05		0.944526	1		0	0	0	0	0	0	1
ENSMUSG00000028854	MGI:102462	Slc9a1	60.2907	81.2549	0.741995	-0.430519	0.0917692	0.503442		330	444.5	0.742407	-0.429717	4.09596e-05	0.000407239		1	1		0	0	0	0	0	0	1
ENSMUSG00000028862	MGI:1855691	Map3k6	24.5557	17.9535	1.36774	0.451796	0.360378	0.956701		221.5	125	1.772	0.825379	2.14751e-07	2.94088e-06		0.503198	0.758766		0	0	0	0	0	0	1
ENSMUSG00000028868	MGI:1098641	Wasf2	159.293	136.387	1.16795	0.223976	0.200151	0.773191		1056	971.5	1.08698	0.120324	0.0652909	0.199613		NA	NA		0	0	0	0	0	1	0
ENSMUSG00000028873	MGI:1196274	Cdca8	43.1787	38.9857	1.10755	0.147375	0.740653	1		141.5	148.5	0.952862	-0.0696609	0.72511	0.901972		NA	NA		0	0	0	0	0	1	0
ENSMUSG00000028883	MGI:107558	Sema3a	56.788	38.6168	1.47055	0.556357	0.0821931	0.46973		169	117.5	1.4383	0.524362	0.00309555	0.0176078		NA	NA		0	0	0	0	0	1	0
ENSMUSG00000028886	MGI:109339	Eya3	48.7247	44.3362	1.09898	0.13617	0.678532	1		84.5	69.5	1.21583	0.281938	0.260732	0.513958		NA	NA		0	0	0	0	0	1	0
ENSMUSG00000028889	MGI:2387201	Yrdc	58.2923	57.582	1.01233	0.0176867	1	1		241.5	218	1.1078	0.147695	0.283536	0.542697		NA	NA		0	0	0	0	0	1	0
ENSMUSG00000028890	MGI:101786	Mtf1	36.3253	36.3649	0.998912	-0.00157074	1	1		21	24.5	0.857143	-0.222392	0.658738	0.866145		NA	NA		0	0	0	0	0	1	0
ENSMUSG00000028894	MGI:103257	Inpp5b	36.2656	35.0496	1.03469	0.0492004	1	1		10	13	0.769231	-0.378512	0.677639	0.876296		NA	NA		0	0	0	0	0	1	0
ENSMUSG00000028898	MGI:1919037	Trnau1ap	25.5641	19.0577	1.34141	0.423746	0.371298	0.971996		69	68.5	1.0073	0.0104924	1	1		NA	NA		0	0	0	0	0	1	0
ENSMUSG00000028906	MGI:95401	Epb4.1	19.2814	14.4505	1.33431	0.416092	0.48685	1		42	38	1.10526	0.14439	0.737554	0.906203		NA	NA		0	0	0	0	0	1	0
ENSMUSG00000028917	MGI:1916832	Plekhm2	64.4895	72.5964	0.888329	-0.170833	0.494442	1		357.5	352.5	1.01418	0.02032	0.880769	0.98348		NA	NA		0	0	0	0	0	1	0
ENSMUSG00000028919	MGI:1925912	Arhgef19	21.2924	8.10088	2.62841	1.39419	0.0241195	0.214009		248	135	1.83704	0.877381	8.22668e-09	1.40824e-07		0.544347	0.792627		0	0	0	0	0	0	1
ENSMUSG00000028920	MGI:1924992	Fbxo42	55.338	47.4424	1.16642	0.222092	0.488434	1		364.5	336	1.08482	0.117458	0.290256	0.549079		NA	NA		0	0	0	0	0	1	0
ENSMUSG00000028923	MGI:1913397	Necap2	71.4575	85.9482	0.831402	-0.266381	0.263796	0.852462		1421.5	1343	1.05845	0.0819548	0.137964	0.342197		NA	NA		0	0	0	0	0	1	0
ENSMUSG00000028926	MGI:894318	Cdk14	46.2985	30.8228	1.50209	0.586968	0.110016	0.561274		149.5	117	1.27778	0.353637	0.0499832	0.165865		NA	NA		0	0	0	0	0	1	0
ENSMUSG00000028933	MGI:1927345	Xrcc2	10.9502	7.88308	1.38908	0.474129	0.647606	1		32	12	2.66667	1.41504	0.00365777	0.0204216		NA	NA		0	0	0	0	0	1	0
ENSMUSG00000028936	MGI:99262	Rpl22	212.072	213.329	0.994109	-0.00852425	1	1		1729	1631.5	1.05976	0.0837389	0.0977254	0.268264		NA	NA		0	0	0	0	0	1	0
ENSMUSG00000028937	MGI:1917275	Acot7	204.613	238.18	0.859071	-0.21915	0.128325	0.616337		1074.5	995.5	1.07936	0.110172	0.0865087	0.24565		NA	NA		0	0	0	0	0	1	0
ENSMUSG00000028944	MGI:1336153	Prkag2	31.5609	22.5809	1.39768	0.483033	0.28061	0.879389		153.5	80	1.91875	0.940167	1.50529e-06	1.91673e-05		0.347886	0.596019		0	0	0	0	0	0	1
ENSMUSG00000028952	MGI:2140248	Zbtb48	14.457	12.993	1.11268	0.154037	1	1		77	77	1	0	1	1		NA	NA		0	0	0	0	0	1	0
ENSMUSG00000028953	MGI:1351657	Abcf2	174.74	192.139	0.909442	-0.136946	0.403642	1		162	194.5	0.832905	-0.263776	0.0901971	0.252761		NA	NA		0	0	0	0	0	1	0
ENSMUSG00000028954	MGI:1889001	Nub1	50.8187	70.4218	0.721633	-0.470662	0.101368	0.529639		302	220	1.37273	0.457045	0.000382491	0.00292223		NA	NA		0	0	0	0	0	1	0
ENSMUSG00000028955	MGI:1321389	Vamp3	122.247	94.3407	1.29581	0.373852	0.0659436	0.409445		1173.5	969	1.21104	0.276249	1.03407e-05	0.000112355		0.667094	0.843574		0	0	0	0	0	0	1
ENSMUSG00000028960	MGI:1927086	Ube4b	108.766	112.09	0.970347	-0.043428	0.89302	1		388	357.5	1.08531	0.118113	0.288335	0.547634		NA	NA		0	0	0	0	0	1	0
ENSMUSG00000028964	MGI:2135637	Park7	106.973	105.285	1.01603	0.0229461	0.945266	1		283	292	0.969178	-0.0451663	0.738697	0.906571		NA	NA		0	0	0	0	0	1	0
ENSMUSG00000028967	MGI:1921405	Errfi1	222.679	218.604	1.01864	0.0266433	0.886552	1		123.5	96	1.28646	0.363405	0.068464	0.207047		NA	NA		0	0	0	0	0	1	0
ENSMUSG00000028970	MGI:97568	Abcb1b	28.8494	37.3083	0.77327	-0.370956	0.389052	0.990787		15	22	0.681818	-0.552541	0.324009	0.587326		NA	NA		0	0	0	0	0	1	0
ENSMUSG00000028973	MGI:1351667	Abcb8	17.275	18.4334	0.937158	-0.0936365	1	1		15	15	1	0	1	1		NA	NA		0	0	0	0	0	1	0
ENSMUSG00000028974	MGI:1196227	Dffa	18.0845	21.5058	0.84091	-0.249977	0.635828	1		108	130	0.830769	-0.26748	0.173314	0.396567		NA	NA		0	0	0	0	0	1	0
ENSMUSG00000028975	MGI:1927868	Pex14	51.9936	47.5627	1.09316	0.128503	0.764353	1		49	66	0.742424	-0.429684	0.13535	0.338385		NA	NA		0	0	0	0	0	1	0
ENSMUSG00000028980	MGI:2140356	H6pd	81.5932	68.5287	1.19064	0.251742	0.328809	0.930248		165.5	143.5	1.15331	0.20578	0.232926	0.478376		NA	NA		0	0	0	0	0	1	0
ENSMUSG00000028982	MGI:1917806	Slc25a33	14.0151	11.9111	1.17664	0.234671	0.845019	1		50	59.5	0.840336	-0.250962	0.390927	0.647438		NA	NA		0	0	0	0	0	1	0
ENSMUSG00000028986	MGI:1196453	Klhl7	20.3853	21.6422	0.941927	-0.0863134	0.877614	1		90	125	0.72	-0.473931	0.0201928	0.0836524		NA	NA		0	0	0	0	0	1	0
ENSMUSG00000028988	MGI:1915756	Ctnnbip1	29.4947	37.8688	0.778864	-0.360556	0.328432	0.930248		45	24.5	1.83673	0.877143	0.0224629	0.0910814		NA	NA		0	0	0	0	0	1	0
ENSMUSG00000028989	MGI:3605801	Angptl7	8.63939	1.1595	7.45096	2.89743	0.0214844	0.199404		23	88	0.261364	-1.93587	3.79572e-10	7.40574e-09		2.024e-05	0.000136264		0	0	0	0	1	0	0
ENSMUSG00000028990	MGI:1916401	Lzic	40.1732	36.1289	1.11194	0.153077	0.731009	1		90.5	81	1.11728	0.159996	0.492672	0.742178		NA	NA		0	0	0	0	0	1	0
ENSMUSG00000028991	MGI:1928394	Mtor	94.0661	80.0396	1.17524	0.232961	0.324373	0.926162		445.5	378	1.17857	0.237039	0.0195378	0.0819684		NA	NA		0	0	0	0	0	1	0
ENSMUSG00000028995	MGI:2149839	Fam126a	6.95467	4.49406	1.54752	0.629962	0.548828	1		43	14.5	2.96552	1.56828	0.000306947	0.00243744		NA	NA		0	0	0	0	0	1	0
ENSMUSG00000028999	MGI:1916233	Rint1	21.9177	18.9488	1.15668	0.209994	0.755229	1		461	293.5	1.5707	0.651406	1.31583e-09	2.43629e-08		0.411999	0.676755		0	0	0	0	0	0	1
ENSMUSG00000029003	MGI:1919140	Mad2l2	9.5277	11.5097	0.827795	-0.272655	0.831812	1		68.5	63	1.0873	0.120752	0.663585	0.868165		NA	NA		0	0	0	0	0	1	0
ENSMUSG00000029004	MGI:1924825	Mll5	66.0672	43.2674	1.52695	0.610653	0.0346154	0.274268		154.5	106.5	1.4507	0.536753	0.00360722	0.0201704		NA	NA		0	0	0	0	0	1	0
ENSMUSG00000029007	MGI:1339977	Agtrap	26.9542	25.6154	1.05227	0.073501	1	1		374	254.5	1.46955	0.555373	2.37807e-06	2.83882e-05		0.246521	0.488951		0	0	0	0	0	0	1
ENSMUSG00000029009	MGI:106639	Mthfr	95.12	99.5916	0.955101	-0.0662754	0.774623	1		729.5	743.5	0.98117	-0.0274248	0.734919	0.905918		NA	NA		0	0	0	0	0	1	0
ENSMUSG00000029014	MGI:99470	Dnajc2	48.2779	42.6605	1.13168	0.178464	0.675222	1		81.5	92.5	0.881081	-0.182653	0.449786	0.70387		NA	NA		0	0	0	0	0	1	0
ENSMUSG00000029016	MGI:1347049	Clcn6	31.069	42.2261	0.735777	-0.44266	0.241645	0.825648		240	370	0.648649	-0.624491	1.58743e-07	2.21568e-06		0.614573	0.813378		0	0	0	0	0	0	1
ENSMUSG00000029017	MGI:1920328	Pmpcb	58.3072	62.2158	0.937176	-0.093608	0.784328	1		90	108	0.833333	-0.263034	0.226906	0.471843		NA	NA		0	0	0	0	0	1	0
ENSMUSG00000029019	MGI:97368	Nppb	14.3374	7.28202	1.96887	0.977369	0.189247	0.756363		162	126	1.28571	0.36257	0.038985	0.137623		NA	NA		0	0	0	0	0	1	0
ENSMUSG00000029020	MGI:2442230	Mfn2	197.31	199.961	0.98674	-0.0192587	0.920062	1		1500.5	1448	1.03626	0.0513817	0.338286	0.599726		NA	NA		0	0	0	0	0	1	0
ENSMUSG00000029022	MGI:106506	Miip	19.6727	14.5919	1.34819	0.431025	0.49956	1		250	130	1.92308	0.943416	7.51104e-10	1.41966e-08		0.354737	0.601292		0	0	0	0	0	0	1
ENSMUSG00000029028	MGI:1920196	Lrrc47	52.894	55.8493	0.947084	-0.0784355	0.848195	1		43	13	3.30769	1.72583	7.33322e-05	0.00068062		0.000492125	0.00240036		0	0	0	0	0	0	1
ENSMUSG00000029030	MGI:1915058	Tprgl	94.7061	110.654	0.85588	-0.224519	0.29596	0.895777		591	651.5	0.907137	-0.140607	0.088747	0.249567		NA	NA		0	0	0	0	0	1	0
ENSMUSG00000029033	MGI:2153589	Acap3	92.2244	114.048	0.808649	-0.306415	0.143245	0.660695		584.5	744	0.785618	-0.3481	1.43188e-05	0.000152832		0.880292	0.992404		0	0	0	0	0	0	1
ENSMUSG00000029034	MGI:1919207	Cpsf3l	47.7949	74.059	0.645363	-0.631818	0.0232164	0.208838		554.5	751.5	0.737858	-0.438586	5.59198e-08	8.24931e-07		0.565435	0.806799		0	0	0	0	0	0	1
ENSMUSG00000029038	MGI:1916241	Ssu72	63.8958	61.299	1.04236	0.0598578	0.858119	1		86	74.5	1.15436	0.207096	0.430725	0.688287		NA	NA		0	0	0	0	0	1	0
ENSMUSG00000029050	MGI:98310	Ski	144.554	121.001	1.19465	0.256589	0.158346	0.694846		69	89.5	0.77095	-0.375291	0.11243	0.299786		NA	NA		0	0	0	0	0	1	0
ENSMUSG00000029056	MGI:2387466	Pank4	26.5078	29.3543	0.903029	-0.147155	0.893853	1		49	45.5	1.07692	0.106915	0.837556	0.96158		NA	NA		0	0	0	0	0	1	0
ENSMUSG00000029063	MGI:2183149	Nadk	271.719	258.754	1.05011	0.0705351	0.602579	1		501.5	500	1.003	0.00432161	0.9748	1		NA	NA		0	0	0	0	0	1	0
ENSMUSG00000029066	MGI:2137221	Mrpl20	63.4684	70.7675	0.896858	-0.157049	0.545534	1		507.5	504.5	1.00595	0.00855355	0.949899	1		NA	NA		0	0	0	0	0	1	0
ENSMUSG00000029068	MGI:1927119	Ccnl2	81.6105	84.4696	0.966153	-0.049677	0.938165	1		599	598.5	1.00084	0.00120476	1	1		NA	NA		0	0	0	0	0	1	0
ENSMUSG00000029070	MGI:1922011	Mxra8	204.577	147.468	1.38726	0.472243	0.00233389	0.0361952		3943	2164.5	1.82167	0.86526	4.3979e-116	9.38822e-114		0.0189478	0.0645744		0	0	0	0	0	0	1
ENSMUSG00000029071	MGI:94941	Dvl1	142.498	126.846	1.12339	0.167857	0.39337	0.992433		960	871.5	1.10155	0.139534	0.0420615	0.145293		NA	NA		0	0	0	0	0	1	0
ENSMUSG00000029073	MGI:1933107	Gltpd1	28.0079	42.0489	0.66608	-0.586233	0.119609	0.592981		386.5	428.5	0.901984	-0.148827	0.151161	0.363528		NA	NA		0	0	0	0	0	1	0
ENSMUSG00000029076	MGI:108079	Sdf4	139.409	144.021	0.96798	-0.0469503	0.812107	1		136.5	157	0.869427	-0.201864	0.267787	0.523317		NA	NA		0	0	0	0	0	1	0
ENSMUSG00000029141	MGI:1196608	Slc4a1ap	26.019	30.3859	0.856287	-0.223834	0.68888	1		83	133	0.62406	-0.680243	0.000816071	0.00570621		NA	NA		0	0	0	0	0	1	0
ENSMUSG00000029144	MGI:1919002	Gtf3c2	51.7909	49.1451	1.05384	0.0756496	0.842382	1		36	35	1.02857	0.040642	1	1		NA	NA		0	0	0	0	0	1	0
ENSMUSG00000029146	MGI:2387801	Snx17	112.123	123.922	0.904783	-0.144356	0.474044	1		84.5	83.5	1.01198	0.0171751	1	1		NA	NA		0	0	0	0	0	1	0
ENSMUSG00000029152	MGI:1915345	Ociad1	132.65	126.2	1.05111	0.0719135	0.709358	1		584	506.5	1.15301	0.205406	0.0213535	0.0874628		NA	NA		0	0	0	0	0	1	0
ENSMUSG00000029161	MGI:1915817	Cgref1	27.105	23.3508	1.16077	0.215087	0.671811	1		105.5	85.5	1.23392	0.303247	0.170148	0.391266		NA	NA		0	0	0	0	0	1	0
ENSMUSG00000029163	MGI:1926189	Emilin1	151.134	99.0564	1.52574	0.609509	0.00121308	0.0212669		574	464.5	1.23574	0.305372	0.000798518	0.00559425		NA	NA		0	0	0	0	0	1	0
ENSMUSG00000029175	MGI:1922169	4930471M23Rik	50.6997	51.2894	0.988503	-0.0166827	1	1		104	136	0.764706	-0.387023	0.0451624	0.152602		NA	NA		0	0	0	0	0	1	0
ENSMUSG00000029177	MGI:88375	Cenpa	47.0773	34.3038	1.37236	0.456664	0.182077	0.748309		88.5	63.5	1.3937	0.478921	0.0519889	0.170895		NA	NA		0	0	0	0	0	1	0
ENSMUSG00000029207	MGI:108405	Apbb2	89.449	125.535	0.71254	-0.488957	0.0138933	0.149611		160.5	162.5	0.987692	-0.0178664	0.955707	1		NA	NA		0	0	0	0	0	1	0
ENSMUSG00000029221	MGI:1923690	Slc30a9	69.5462	72.5605	0.958458	-0.0612127	0.86725	1		474	483.5	0.980352	-0.0286288	0.77124	0.924316		NA	NA		0	0	0	0	0	1	0
ENSMUSG00000029223	MGI:103149	Uchl1	55.1035	102.719	0.536452	-0.89848	0.000166167	0.00381659		204.5	141	1.45035	0.536406	0.000684919	0.00490251		NA	NA		0	0	0	0	0	1	0
ENSMUSG00000029227	MGI:1914149	Fip1l1	65.456	56.4976	1.15856	0.212334	0.467207	1		52	56	0.928571	-0.106915	0.772989	0.925178		NA	NA		0	0	0	0	0	1	0
ENSMUSG00000029233	MGI:1930252	Srd5a3	18.0474	17.0721	1.05713	0.0801491	1	1		204	181.5	1.12397	0.1686	0.285113	0.544369		NA	NA		0	0	0	0	0	1	0
ENSMUSG00000029238	MGI:99698	Clock	54.978	44.1247	1.24597	0.317267	0.31488	0.917094		49	28	1.75	0.807355	0.0220335	0.0897412		NA	NA		0	0	0	0	0	1	0
ENSMUSG00000029249	MGI:104897	Rest	71.1948	69.7907	1.02012	0.0287359	1	1		21	20	1.05	0.0703893	1	1		NA	NA		0	0	0	0	0	1	0
ENSMUSG00000029253	MGI:99700	Cenpc1	23.5937	21.7599	1.08427	0.11673	0.882996	1		114	90	1.26667	0.341037	0.107099	0.288968		NA	NA		0	0	0	0	0	1	0
ENSMUSG00000029267	MGI:105050	Mtf2	13.4259	14.7134	0.912492	-0.132117	0.850554	1		27	20	1.35	0.432959	0.381693	0.638325		NA	NA		0	0	0	0	0	1	0
ENSMUSG00000029270	MGI:1914516	Fam69a	11.056	7.73956	1.4285	0.514505	0.647606	1		66	60	1.1	0.137504	0.656178	0.865287		NA	NA		0	0	0	0	0	1	0
ENSMUSG00000029311	MGI:2149821	Hsd17b11	18.8299	24.7454	0.760947	-0.394133	0.451381	1		33.5	29	1.15517	0.208108	0.614655	0.82983		NA	NA		0	0	0	0	0	1	0
ENSMUSG00000029313	MGI:1100819	Aff1	200.408	170.395	1.17613	0.234053	0.131537	0.627262		102.5	75	1.36667	0.450661	0.0426943	0.14686		NA	NA		0	0	0	0	0	1	0
ENSMUSG00000029314	MGI:3603816	Agpat9	6.15404	9.37477	0.656447	-0.60725	0.607239	1		36	36.5	0.986301	-0.0198996	1	1		NA	NA		0	0	0	0	0	1	0
ENSMUSG00000029326	MGI:1915120	Enoph1	34.0922	34.1063	0.999589	-0.000593691	1	1		101.5	110.5	0.918552	-0.122567	0.583692	0.80765		NA	NA		0	0	0	0	0	1	0
ENSMUSG00000029338	MGI:1919164	Antxr2	78.1455	78.5497	0.994855	-0.00744241	1	1		171	146.5	1.16724	0.223096	0.197051	0.431041		NA	NA		0	0	0	0	0	1	0
ENSMUSG00000029344	MGI:1309516	Tpst2	113.091	131.755	0.858343	-0.220374	0.250102	0.831432		121	195.5	0.618926	-0.692162	2.98779e-05	0.000302868		0.0698888	0.194226		0	0	0	0	0	0	1
ENSMUSG00000029345	MGI:1930075	Tfip11	66.2203	85.1242	0.777925	-0.362297	0.142718	0.660617		201	195.5	1.02813	0.0400269	0.840922	0.962988		NA	NA		0	0	0	0	0	1	0
ENSMUSG00000029363	MGI:1919401	Rfc5	24.0497	23.8139	1.0099	0.0142157	1	1		26	25	1.04	0.0565835	1	1		NA	NA		0	0	0	0	0	1	0
ENSMUSG00000029364	MGI:2144041	Wsb2	228.111	280.754	0.812495	-0.299569	0.0210831	0.196686		959.5	1137.5	0.843516	-0.245512	0.000110435	0.000975106		0.72845	0.890534		0	0	0	0	0	0	1
ENSMUSG00000029370	MGI:1920496	Rassf6	18.8483	22.1415	0.851267	-0.232317	0.755229	1		53	43	1.23256	0.301656	0.358398	0.616749		NA	NA		0	0	0	0	0	1	0
ENSMUSG00000029376	MGI:1915871	Mthfd2l	10.1488	9.98934	1.01596	0.0228417	1	1		21	31.5	0.666667	-0.584963	0.168978	0.390256		NA	NA		0	0	0	0	0	1	0
ENSMUSG00000029377	MGI:107508	Ereg	166.128	186.449	0.891007	-0.166491	0.311199	0.915188		700	926	0.75594	-0.403657	2.29007e-08	3.56682e-07		0.172946	0.38096		0	0	0	0	0	0	1
ENSMUSG00000029378	MGI:88068	Areg	5.22869	6.55686	0.797439	-0.326553	0.774414	1		34	26	1.30769	0.387023	0.366294	0.624662		NA	NA		0	0	0	0	0	1	0
ENSMUSG00000029385	No associated gene	Ccng2	10.4711	13.6603	0.766537	-0.383572	0.541256	1		32	15	2.13333	1.09311	0.0186238	0.0789896		NA	NA		0	0	0	0	0	1	0
ENSMUSG00000029386	MGI:1915228	Tctn2	12.9338	28.188	0.458839	-1.12394	0.0275332	0.235101		54	99	0.545455	-0.874469	0.000342979	0.00268248		NA	NA		0	0	0	0	0	1	0
ENSMUSG00000029387	MGI:1277143	Gtf2h3	22.7792	17.6314	1.29197	0.36957	0.532709	1		210.5	143	1.47203	0.557805	0.000355716	0.00274658		NA	NA		0	0	0	0	0	1	0
ENSMUSG00000029388	MGI:2384802	Eif2b1	47.1327	44.7604	1.053	0.0745064	0.917041	1		220.5	209.5	1.05251	0.0738284	0.630082	0.843752		NA	NA		0	0	0	0	0	1	0
ENSMUSG00000029389	MGI:1915098	Ddx55	11.2997	14.2753	0.791554	-0.33724	0.690038	1		32.5	33	0.984848	-0.0220263	1	1		NA	NA		0	0	0	0	0	1	0
ENSMUSG00000029392	MGI:1922945	Rilpl1	14.2502	16.4504	0.866256	-0.207135	0.855536	1		99.5	111	0.896396	-0.157791	0.491274	0.740687		NA	NA		0	0	0	0	0	1	0
ENSMUSG00000029397	MGI:1915348	Rchy1	27.9293	24.011	1.16319	0.218088	0.677809	1		55	32	1.71875	0.78136	0.0178276	0.0763828		NA	NA		0	0	0	0	0	1	0
ENSMUSG00000029403	MGI:1858227	Cdkl2	5.76249	5.67045	1.01623	0.0232312	1	1		18	21	0.857143	-0.222392	0.749259	0.908966		NA	NA		0	0	0	0	0	1	0
ENSMUSG00000029405	MGI:2442040	G3bp2	133.933	124.925	1.07211	0.100453	0.619207	1		163.5	157.5	1.0381	0.0539388	0.780573	0.928343		NA	NA		0	0	0	0	0	1	0
ENSMUSG00000029413	MGI:1914361	Naaa	45.6555	19.8487	2.30018	1.20175	0.00185823	0.030105		155.5	98	1.58673	0.666061	0.000329929	0.00260852		NA	NA		0	0	0	0	0	1	0
ENSMUSG00000029414	MGI:2673709	Kntc1	41.9314	22.8869	1.83211	0.873508	0.024812	0.217494		53	54	0.981481	-0.026967	1	1		NA	NA		0	0	0	0	0	1	0
ENSMUSG00000029415	MGI:2140779	Sdad1	57.9845	51.7854	1.11971	0.163123	0.633756	1		605	598.5	1.01086	0.0155839	0.885431	0.985656		NA	NA		0	0	0	0	0	1	0
ENSMUSG00000029416	MGI:2140796	Slc15a4	30.037	35.8753	0.837264	-0.256246	0.538583	1		189	196	0.964286	-0.0524674	0.759812	0.91637		NA	NA		0	0	0	0	0	1	0
ENSMUSG00000029426	MGI:1196458	Scarb2	40.8905	43.2565	0.945303	-0.0811515	0.913202	1		377	452	0.834071	-0.261758	0.0101236	0.0485318		NA	NA		0	0	0	0	0	1	0
ENSMUSG00000029427	MGI:1917900	Zcchc8	32.1223	31.3985	1.02305	0.0328788	1	1		78	70	1.11429	0.156119	0.565172	0.793734		NA	NA		0	0	0	0	0	1	0
ENSMUSG00000029430	MGI:1333112	Ran	508.843	517.368	0.983523	-0.0239689	0.827024	1		132	130.5	1.01149	0.0164881	1	1		NA	NA		0	0	0	0	0	1	0
ENSMUSG00000029432	MGI:1278343	Gbas	27.5245	28.1855	0.976547	-0.0342386	1	1		262.5	235.5	1.11465	0.15659	0.244429	0.493893		NA	NA		0	0	0	0	0	1	0
ENSMUSG00000029433	MGI:1913843	Diablo	31.009	26.0421	1.19072	0.251839	0.596642	1		31	28	1.10714	0.146841	0.794844	0.935868		NA	NA		0	0	0	0	0	1	0
ENSMUSG00000029434	MGI:1924823	Vps33a	44.2644	59.7672	0.740614	-0.433207	0.140956	0.653295		166.5	176	0.946023	-0.0800533	0.665833	0.869328		NA	NA		0	0	0	0	0	1	0
ENSMUSG00000029436	MGI:1346076	Mmp17	14.1348	21.3788	0.661159	-0.59693	0.310505	0.914905		68	87	0.781609	-0.355481	0.147998	0.358075		NA	NA		0	0	0	0	0	1	0
ENSMUSG00000029439	MGI:101760	Sfswap	66.8135	63.8683	1.04611	0.0650407	0.861369	1		162	186.5	0.868633	-0.203182	0.198831	0.433463		NA	NA		0	0	0	0	0	1	0
ENSMUSG00000029440	MGI:1914401	Psmd9	34.8666	37.6852	0.925206	-0.112153	0.815121	1		123	94	1.30851	0.387926	0.0570824	0.181872		NA	NA		0	0	0	0	0	1	0
ENSMUSG00000029446	MGI:97788	Psph	55.1097	34.7744	1.58478	0.664279	0.0445975	0.326958		28.5	14.5	1.96552	0.974909	0.0487668	0.16281		NA	NA		0	0	0	0	0	1	0
ENSMUSG00000029447	MGI:107943	Cct6a	273.623	248.404	1.10153	0.139503	0.273843	0.868687		2570.5	2395.5	1.07305	0.101722	0.0135452	0.0614444		NA	NA		0	0	0	0	0	1	0
ENSMUSG00000029455	MGI:99600	Aldh2	164.673	129.934	1.26736	0.341822	0.0475694	0.339822		499	433	1.15242	0.204673	0.0331865	0.123022		NA	NA		0	0	0	0	0	1	0
ENSMUSG00000029458	MGI:1919649	Brap	68.1116	82.3392	0.827207	-0.273679	0.288456	0.891831		108.5	103	1.0534	0.0750507	0.731387	0.905074		NA	NA		0	0	0	0	0	1	0
ENSMUSG00000029469	MGI:1098597	Ift81	8.28979	9.99778	0.829163	-0.270273	0.814529	1		17	18	0.944444	-0.0824622	1	1		NA	NA		0	0	0	0	0	1	0
ENSMUSG00000029470	MGI:1338859	P2rx4	26.9308	25.834	1.04245	0.0599841	1	1		44	47	0.93617	-0.0951572	0.834081	0.959087		NA	NA		0	0	0	0	0	1	0
ENSMUSG00000029472	MGI:1929722	Anapc5	268.556	258.562	1.03865	0.0547133	0.695337	1		1090.5	1073	1.01631	0.0233397	0.714789	0.896637		NA	NA		0	0	0	0	0	1	0
ENSMUSG00000029474	MGI:2153340	Rnf34	26.9029	29.0668	0.925551	-0.111615	0.893853	1		67	36.5	1.83562	0.876265	0.00423255	0.0229252		NA	NA		0	0	0	0	0	1	0
ENSMUSG00000029475	MGI:1354737	Kdm2b	35.4689	38.1001	0.930938	-0.103243	0.815121	1		25	26	0.961538	-0.0565835	1	1		NA	NA		0	0	0	0	0	1	0
ENSMUSG00000029478	MGI:1337080	Ncor2	587.947	530.779	1.10771	0.147574	0.0940732	0.505989		2306	2631	0.876473	-0.190219	3.9733e-06	4.57749e-05		0.000440776	0.00217207		0	0	0	0	0	0	1
ENSMUSG00000029480	MGI:3028576	Dhx37	53.8237	54.1023	0.994851	-0.00744768	1	1		49	33.5	1.46269	0.548621	0.123853	0.318091		NA	NA		0	0	0	0	0	1	0
ENSMUSG00000029482	MGI:1926144	Aacs	182.404	181.227	1.00649	0.00933881	1	1		591	547	1.08044	0.111617	0.202406	0.438246		NA	NA		0	0	0	0	0	1	0
ENSMUSG00000029484	MGI:1201378	Anxa3	426.073	498.754	0.854276	-0.227226	0.0178686	0.180126		1716.5	2282.5	0.752026	-0.411145	3.61301e-19	1.27297e-17		0.0839076	0.224066		0	0	0	0	0	0	1
ENSMUSG00000029486	MGI:2137202	Mrpl1	10.1906	10.5993	0.96144	-0.0567313	1	1		25	13	1.92308	0.943416	0.0729514	0.21747		NA	NA		0	0	0	0	0	1	0
ENSMUSG00000029500	MGI:1919792	Pgam5	69.8275	68.1361	1.02482	0.0353757	0.932202	1		91	84.5	1.07692	0.106915	0.706371	0.891314		NA	NA		0	0	0	0	0	1	0
ENSMUSG00000029501	MGI:1261856	Ankle2	40.7715	39.4036	1.03472	0.0492346	0.911072	1		48	56.5	0.849558	-0.235216	0.435114	0.69074		NA	NA		0	0	0	0	0	1	0
ENSMUSG00000029502	MGI:96958	Golga3	107.884	108.867	0.99097	-0.0130861	1	1		258	290.5	0.888124	-0.171167	0.171969	0.393986		NA	NA		0	0	0	0	0	1	0
ENSMUSG00000029504	MGI:1916913	Ddx51	33.0388	38.4804	0.858587	-0.219964	0.635308	1		48	40	1.2	0.263034	0.455741	0.710166		NA	NA		0	0	0	0	0	1	0
ENSMUSG00000029505	MGI:1276124	Ep400	126.875	106.683	1.18927	0.250073	0.214123	0.789315		321.5	352.5	0.912057	-0.132805	0.248194	0.499277		NA	NA		0	0	0	0	0	1	0
ENSMUSG00000029507	MGI:1929237	Pus1	42.7872	44.0057	0.97231	-0.040512	1	1		21	13	1.61538	0.691878	0.229481	0.473696		NA	NA		0	0	0	0	0	1	0
ENSMUSG00000029512	MGI:1270126	Ulk1	59.9279	78.201	0.766332	-0.383959	0.147592	0.669836		189.5	186	1.01882	0.0268952	0.877074	0.981914		NA	NA		0	0	0	0	0	1	0
ENSMUSG00000029516	MGI:105313	Cit	23.1434	15.1955	1.52305	0.606959	0.255875	0.83806		13	21	0.619048	-0.691878	0.229481	0.473696		NA	NA		0	0	0	0	0	1	0
ENSMUSG00000029518	MGI:1924657	Rab35	93.0765	94.7173	0.982678	-0.0252095	0.941886	1		119.5	111.5	1.07175	0.0999669	0.645917	0.857051		NA	NA		0	0	0	0	0	1	0
ENSMUSG00000029521	MGI:1355321	Chek2	5.32549	4.51095	1.18057	0.239485	1	1		23	18.5	1.24324	0.314109	0.643969	0.856165		NA	NA		0	0	0	0	0	1	0
ENSMUSG00000029528	MGI:108295	Pxn	93.1412	105.358	0.884046	-0.177806	0.434446	1		258	318	0.811321	-0.301656	0.0138885	0.0625329		NA	NA		0	0	0	0	0	1	0
ENSMUSG00000029534	MGI:1927450	St7	24.4822	26.5482	0.922178	-0.116882	0.779768	1		39	45.5	0.857143	-0.222392	0.515426	0.757586		NA	NA		0	0	0	0	0	1	0
ENSMUSG00000029535	MGI:1916326	Triap1	24.616	23.9063	1.02969	0.0422057	1	1		29	34.5	0.84058	-0.250543	0.532309	0.771465		NA	NA		0	0	0	0	0	1	0
ENSMUSG00000029545	MGI:87868	Acads	40.1043	53.9123	0.74388	-0.426859	0.179665	0.743579		254.5	258	0.986434	-0.0197054	0.929648	1		NA	NA		0	0	0	0	0	1	0
ENSMUSG00000029550	MGI:1891433	Sppl3	81.1095	95.2677	0.851386	-0.232115	0.32714	0.930222		277.5	298	0.931208	-0.102825	0.42858	0.686069		NA	NA		0	0	0	0	0	1	0
ENSMUSG00000029575	MGI:1924947	Mmab	17.4954	20.7857	0.841702	-0.248619	0.627103	1		34	44.5	0.764045	-0.388271	0.260426	0.513912		NA	NA		0	0	0	0	0	1	0
ENSMUSG00000029577	MGI:1891295	Ube3b	136.031	143.758	0.946246	-0.0797132	0.675781	1		144	132	1.09091	0.125531	0.507966	0.75393		NA	NA		0	0	0	0	0	1	0
ENSMUSG00000029599	MGI:1919240	Ddx54	144.797	175.861	0.823361	-0.280403	0.0938907	0.505989		97.5	100	0.975	-0.0365259	0.943368	1		NA	NA		0	0	0	0	0	1	0
ENSMUSG00000029600	MGI:1922021	1110008J03Rik	5.77638	7.42468	0.777997	-0.362163	1	1		17	22	0.772727	-0.371969	0.522397	0.763293		NA	NA		0	0	0	0	0	1	0
ENSMUSG00000029613	MGI:1353448	Eif2ak1	39.5004	47.4791	0.831952	-0.265428	0.520292	1		111	111	1	0	1	1		NA	NA		0	0	0	0	0	1	0
ENSMUSG00000029616	MGI:1914647	Erp29	50.1828	58.2076	0.862135	-0.214015	0.500766	1		517.5	535.5	0.966387	-0.0493277	0.600553	0.821488		NA	NA		0	0	0	0	0	1	0
ENSMUSG00000029617	MGI:2141070	Ccz1	44.2407	55.3812	0.79884	-0.324022	0.31488	0.917094		136.5	126	1.08333	0.115477	0.537562	0.775235		NA	NA		0	0	0	0	0	1	0
ENSMUSG00000029622	MGI:1343142	Arpc1b	542.858	663.438	0.81825	-0.289387	0.000605295	0.0116841		219	227	0.964758	-0.0517614	0.740339	0.907437		NA	NA		0	0	0	0	0	1	0
ENSMUSG00000029623	MGI:2448536	Pdap1	102.051	116.989	0.872311	-0.197086	0.344153	0.944013		36	34	1.05882	0.0824622	0.904975	0.994775		NA	NA		0	0	0	0	0	1	0
ENSMUSG00000029624	MGI:1919049	Ptcd1	26.0979	25.9159	1.00702	0.0100952	1	1		111	116	0.956897	-0.0635651	0.790703	0.933941		NA	NA		0	0	0	0	0	1	0
ENSMUSG00000029625	MGI:1861602	Cpsf4	32.7572	40.065	0.817602	-0.290529	0.482789	1		184	231	0.796537	-0.328187	0.0238264	0.0955425		NA	NA		0	0	0	0	0	1	0
ENSMUSG00000029634	MGI:1921382	Rnf6	88.3262	84.5574	1.04457	0.0629119	0.879199	1		240.5	296.5	0.81113	-0.301995	0.017648	0.0758822		NA	NA		0	0	0	0	0	1	0
ENSMUSG00000029635	MGI:1196224	Cdk8	65.2105	54.2268	1.20255	0.266098	0.359358	0.956701		46.5	52	0.894231	-0.161281	0.687885	0.883346		NA	NA		0	0	0	0	0	1	0
ENSMUSG00000029638	MGI:2179717	Glcci1	18.1989	5.51891	3.29756	1.7214	0.0226558	0.205312		101	33	3.06061	1.61382	3.27752e-09	5.91748e-08		1	1		0	0	0	0	0	0	1
ENSMUSG00000029642	MGI:108403	Polr1d	74.5085	97.6512	0.763006	-0.390233	0.0941147	0.505989		737	804.5	0.916097	-0.126428	0.0879361	0.248342		NA	NA		0	0	0	0	0	1	0
ENSMUSG00000029647	MGI:1919837	Pan3	30.0289	30.5699	0.982302	-0.0257617	1	1		48.5	53	0.915094	-0.128008	0.766604	0.920585		NA	NA		0	0	0	0	0	1	0
ENSMUSG00000029648	MGI:95558	Flt1	11.5798	65.189	0.177635	-2.49301	5.91771e-10	3.70265e-08		50	139.5	0.358423	-1.48027	4.63309e-11	9.89028e-10		0.0777871	0.21247		1	0	0	0	0	0	0
ENSMUSG00000029661	MGI:88468	Col1a2	2585.02	3558.24	0.726489	-0.460987	1.85361e-35	1.12112e-32		3662.5	3739	0.97954	-0.0298237	0.383352	0.640508		7.47257e-18	2.38126e-16		0	1	0	0	0	0	0
ENSMUSG00000029701	MGI:2655711	Rbm28	82.6833	87.1212	0.949061	-0.075428	0.818106	1		721	853.5	0.844757	-0.243392	0.00087515	0.00602641		NA	NA		0	0	0	0	0	1	0
ENSMUSG00000029710	MGI:104757	Ephb4	53.691	61.2905	0.876007	-0.190985	0.576012	1		189.5	181	1.04696	0.0662082	0.67795	0.876296		NA	NA		0	0	0	0	0	1	0
ENSMUSG00000029714	MGI:1888677	Gigyf1	38.9621	41.9602	0.928548	-0.106952	0.824313	1		82	91	0.901099	-0.150243	0.54316	0.776646		NA	NA		0	0	0	0	0	1	0
ENSMUSG00000029718	MGI:105099	Pcolce	388.482	352.101	1.10333	0.141859	0.198192	0.767596		2296	2097	1.0949	0.130796	0.00281004	0.01611		NA	NA		0	0	0	0	0	1	0
ENSMUSG00000029720	MGI:5306917	Lrch4	39.7039	43.4371	0.914054	-0.129648	0.826405	1		337.5	263.5	1.28083	0.357085	0.00289655	0.0165276		NA	NA		0	0	0	0	0	1	0
ENSMUSG00000029722	MGI:2443267	Agfg2	17.3528	18.1801	0.954495	-0.06719	1	1		87.5	78	1.12179	0.165809	0.484957	0.735747		NA	NA		0	0	0	0	0	1	0
ENSMUSG00000029729	MGI:1921820	Zkscan1	26.272	22.1592	1.1856	0.245617	0.665466	1		8	16	0.5	-1	0.15159	0.363684		NA	NA		0	0	0	0	0	1	0
ENSMUSG00000029752	MGI:1350929	Asns	194.006	88.4483	2.19344	1.13319	2.50228e-10	1.65105e-08		907	683.5	1.32699	0.408161	2.48276e-08	3.85039e-07		0.000227941	0.00123813		1	0	0	0	0	0	0
ENSMUSG00000029761	MGI:88250	Cald1	2236.23	1739.96	1.28522	0.362018	3.83354e-15	4.09174e-13		4228.5	3420	1.2364	0.30615	2.30481e-20	8.53487e-19		0.33501	0.580198		1	0	0	0	0	0	0
ENSMUSG00000029763	MGI:1096376	Exoc4	131.868	107.966	1.22139	0.288521	0.137474	0.643733		518.5	574.5	0.902524	-0.147963	0.096297	0.265347		NA	NA		0	0	0	0	0	1	0
ENSMUSG00000029777	MGI:2449057	Gars	381.101	328.176	1.16127	0.215702	0.0507547	0.354892		577.5	476.5	1.21196	0.277345	0.00206436	0.0123623		NA	NA		0	0	0	0	0	1	0
ENSMUSG00000029780	MGI:1927186	Nt5c3	10.9361	10.0392	1.08934	0.123455	1	1		75.5	79	0.955696	-0.065376	0.872441	0.97991		NA	NA		0	0	0	0	0	1	0
ENSMUSG00000029781	MGI:1350921	Fkbp9	432.488	352.331	1.22751	0.29573	0.0047499	0.0638421		5338	4932.5	1.08221	0.11398	6.69625e-05	0.000631187		0.0951069	0.24638		0	0	0	0	0	0	1
ENSMUSG00000029787	MGI:1926187	Avl9	26.5387	28.6675	0.92574	-0.111322	0.893853	1		265	187.5	1.41333	0.499102	0.000345454	0.00269024		NA	NA		0	0	0	0	0	1	0
ENSMUSG00000029822	MGI:1918970	Osbpl3	48.5922	43.698	1.112	0.153157	0.678532	1		176	134.5	1.30855	0.387969	0.0231637	0.0935049		NA	NA		0	0	0	0	0	1	0
ENSMUSG00000029838	MGI:97804	Ptn	52.6189	54.6489	0.962854	-0.0546116	0.923401	1		255	330	0.772727	-0.371969	0.00218992	0.0130496		NA	NA		0	0	0	0	0	1	0
ENSMUSG00000029922	MGI:1859353	Mkrn1	35.2162	43.5456	0.80872	-0.306287	0.368188	0.968227		15	22.5	0.666667	-0.584963	0.255875	0.507892		NA	NA		0	0	0	0	0	1	0
ENSMUSG00000029992	MGI:95698	Gfpt1	49.9297	34.576	1.44405	0.530125	0.128396	0.616337		72	70	1.02857	0.040642	0.933161	1		NA	NA		0	0	0	0	0	1	0
ENSMUSG00000029993	MGI:1913290	Nfu1	27.0272	26.2164	1.03092	0.0439381	1	1		130	136	0.955882	-0.065095	0.759238	0.916286		NA	NA		0	0	0	0	0	1	0
ENSMUSG00000029994	MGI:88030	Anxa4	34.7547	57.4984	0.604445	-0.726316	0.0280169	0.237555		260	368.5	0.705563	-0.503153	1.58624e-05	0.000167339		0.572224	0.809329		0	0	0	0	0	0	1
ENSMUSG00000029998	MGI:1914131	Pcyox1	110.148	104.16	1.05748	0.0806345	0.732596	1		548.5	532	1.03102	0.0440654	0.626534	0.841022		NA	NA		0	0	0	0	0	1	0
ENSMUSG00000030002	MGI:1919352	Dusp11	93.1264	65.8285	1.41468	0.500477	0.038878	0.297028		23.5	22	1.06818	0.0951572	0.882996	0.984755		NA	NA		0	0	0	0	0	1	0
ENSMUSG00000030019	MGI:2141676	Fbxl14	53.0413	45.7046	1.16052	0.214776	0.546713	1		99.5	93.5	1.06417	0.0897302	0.719712	0.899484		NA	NA		0	0	0	0	0	1	0
ENSMUSG00000030029	MGI:107935	Lrig1	72.5986	141.556	0.51286	-0.963363	2.92771e-06	9.83765e-05		57	63	0.904762	-0.14439	0.64826	0.858903		0.0191832	0.0645744		0	0	0	0	0	0	1
ENSMUSG00000030035	MGI:104710	Wbp1	27.3317	38.4956	0.709995	-0.49412	0.214539	0.789315		239.5	239.5	1	0	1	1		NA	NA		0	0	0	0	0	1	0
ENSMUSG00000030036	MGI:1929872	Mogs	67.7897	58.4655	1.15948	0.213481	0.422791	1		72	59	1.22034	0.287282	0.294406	0.55474		NA	NA		0	0	0	0	0	1	0
ENSMUSG00000030045	MGI:1926274	Mrpl19	14.7425	19.0032	0.77579	-0.366262	0.607591	1		41.5	46	0.902174	-0.148523	0.749329	0.908966		NA	NA		0	0	0	0	0	1	0
ENSMUSG00000030083	MGI:1933148	Abtb1	7.9444	14.8971	0.533287	-0.907017	0.21004	0.789315		16	16.5	0.969697	-0.0443941	1	1		NA	NA		0	0	0	0	0	1	0
ENSMUSG00000030084	MGI:107685	Plxna1	601.615	444.222	1.35431	0.437561	1.15515e-06	4.2776e-05		1769	1807.5	0.9787	-0.0310616	0.525195	0.765743		4.04864e-06	3.51864e-05		0	1	0	0	0	0	0
ENSMUSG00000030086	MGI:1913348	Chchd6	9.82665	11.3291	0.867384	-0.205258	1	1		30	16	1.875	0.906891	0.054076	0.175687		NA	NA		0	0	0	0	0	1	0
ENSMUSG00000030095	MGI:1921372	Tmem43	185.356	176.633	1.04939	0.0695457	0.712994	1		110	149	0.738255	-0.437809	0.0180444	0.0771297		NA	NA		0	0	0	0	0	1	0
ENSMUSG00000030101	MGI:1889844	Sumf1	63.5308	60.9803	1.04182	0.0591128	0.858119	1		359.5	335	1.07313	0.101831	0.362636	0.621344		NA	NA		0	0	0	0	0	1	0
ENSMUSG00000030102	MGI:96623	Itpr1	34.3454	16.3554	2.09995	1.07035	0.0153467	0.160963		32	31	1.03226	0.0458037	1	1		NA	NA		0	0	0	0	0	1	0
ENSMUSG00000030104	MGI:2180139	Edem1	113.765	103.72	1.09685	0.133371	0.542253	1		320.5	248	1.29234	0.369984	0.00251108	0.0147455		NA	NA		0	0	0	0	0	1	0
ENSMUSG00000030123	MGI:2154244	Plxnd1	33.0838	69.0457	0.479158	-1.06143	0.000468604	0.0096623		22	40	0.55	-0.862496	0.0300159	0.11442		NA	NA		0	0	0	0	0	1	0
ENSMUSG00000030126	MGI:2442368	Tmcc1	42.0176	51.9335	0.809064	-0.305674	0.353328	0.956173		66	68	0.970588	-0.0430687	0.931202	1		NA	NA		0	0	0	0	0	1	0
ENSMUSG00000030138	MGI:2446132	Bms1	80.7911	82.0396	0.984782	-0.0221239	1	1		75.5	74	1.02027	0.0289514	0.934961	1		NA	NA		0	0	0	0	0	1	0
ENSMUSG00000030168	MGI:93830	Adipor2	64.9626	67.0083	0.969471	-0.0447303	0.930684	1		102	88	1.15909	0.212994	0.345645	0.60655		NA	NA		0	0	0	0	0	1	0
ENSMUSG00000030170	MGI:98959	Wnt5b	7.37357	4.55654	1.61824	0.694425	0.774414	1		34	11	3.09091	1.62803	0.000824082	0.00572911		NA	NA		0	0	0	0	0	1	0
ENSMUSG00000030172	MGI:2151013	Erc1	33.1947	40.2828	0.824041	-0.279212	0.482789	1		33.5	55	0.609091	-0.715271	0.0334167	0.123738		NA	NA		0	0	0	0	0	1	0
ENSMUSG00000030199	MGI:109336	Etv6	77.0366	59.145	1.3025	0.381288	0.144636	0.662209		44.5	41.5	1.07229	0.100694	0.830373	0.956035		NA	NA		0	0	0	0	0	1	0
ENSMUSG00000030204	MGI:1915005	Ddx47	53.8516	57.3317	0.939298	-0.0903445	0.84955	1		500	455	1.0989	0.136062	0.154466	0.366856		NA	NA		0	0	0	0	0	1	0
ENSMUSG00000030207	MGI:1921775	8430419L09Rik	6.95467	8.42041	0.82593	-0.275909	1	1		72.5	75	0.966667	-0.0489096	0.934525	1		NA	NA		0	0	0	0	0	1	0
ENSMUSG00000030208	MGI:107941	Emp1	981.287	1396.66	0.702596	-0.509234	1.44107e-17	1.9369e-15		6787	13154.5	0.515945	-0.95471	4.94065645841247e-324	5.97819431467908e-321		4.88064e-12	1.01432e-10		0	0	1	0	0	0	0
ENSMUSG00000030213	MGI:1858965	Atf7ip	53.9999	46.4568	1.16237	0.217066	0.484118	1		349.5	333	1.04955	0.0697703	0.540421	0.776166		NA	NA		0	0	0	0	0	1	0
ENSMUSG00000030216	MGI:1891823	Wbp11	90.5313	87.0604	1.03987	0.0563999	0.822167	1		485	411.5	1.17861	0.237092	0.0161689	0.0706953		NA	NA		0	0	0	0	0	1	0
ENSMUSG00000030218	MGI:96976	Mgp	118.674	76.3253	1.55484	0.636769	0.00254282	0.0386105		4633.5	2220.5	2.08669	1.06122	1.38888e-190	5.60026e-188		0.0626202	0.178169		0	0	0	0	0	0	1
ENSMUSG00000030220	MGI:101940	Arhgdib	154.731	99.8516	1.54961	0.631907	0.000690477	0.0131191		1961	1473	1.3313	0.412832	8.47863e-17	2.60754e-15		0.26495	0.512737		0	0	0	0	0	0	1
ENSMUSG00000030224	MGI:1329037	Strap	217.322	212.091	1.02467	0.0351558	0.846892	1		1684.5	1627	1.03534	0.0501062	0.321958	0.586163		NA	NA		0	0	0	0	0	1	0
ENSMUSG00000030225	MGI:1913762	Dera	18.6832	23.3994	0.79845	-0.324727	0.643969	1		154.5	159	0.971698	-0.0414199	0.865595	0.974634		NA	NA		0	0	0	0	0	1	0
ENSMUSG00000030265	MGI:96680	Kras	40.9316	42.4148	0.96503	-0.0513537	1	1		84	80.5	1.04348	0.0614005	0.876331	0.981914		NA	NA		0	0	0	0	0	1	0
ENSMUSG00000030268	MGI:104861	Bcat1	105.955	133.508	0.793621	-0.333477	0.0811454	0.465991		420.5	609.5	0.68991	-0.53552	4.33267e-09	7.70749e-08		0.345507	0.594073		0	0	0	0	0	0	1
ENSMUSG00000030291	MGI:1347064	Med21	26.3873	27.2075	0.969853	-0.0441616	1	1		25	33	0.757576	-0.400538	0.358143	0.616749		NA	NA		0	0	0	0	0	1	0
ENSMUSG00000030301	MGI:1914265	Ccdc91	20.7948	19.2366	1.081	0.112369	0.874629	1		230	192.5	1.19481	0.256775	0.07993	0.232425		NA	NA		0	0	0	0	0	1	0
ENSMUSG00000030319	MGI:1914338	Cand2	21.9375	20.0884	1.09205	0.127033	0.877614	1		22	19	1.15789	0.211504	0.755229	0.913575		NA	NA		0	0	0	0	0	1	0
ENSMUSG00000030323	MGI:1932386	Ift122	18.572	16.0616	1.15629	0.209508	0.735879	1		7	14.5	0.482759	-1.05063	0.133801	0.336262		NA	NA		0	0	0	0	0	1	0
ENSMUSG00000030352	MGI:1924558	Tspan9	77.0454	136.18	0.565762	-0.821733	6.39515e-05	0.00168174		478.5	536.5	0.891892	-0.165059	0.0736838	0.219179		NA	NA		0	0	0	0	0	1	0
ENSMUSG00000030357	MGI:95543	Fkbp4	120.688	93.3948	1.29224	0.369871	0.0646866	0.408233		223.5	180.5	1.23823	0.308276	0.0367579	0.131813		NA	NA		0	0	0	0	0	1	0
ENSMUSG00000030374	MGI:2142346	Strn4	116.482	105.078	1.10853	0.14865	0.501245	1		341.5	308.5	1.10697	0.146615	0.209744	0.448005		NA	NA		0	0	0	0	0	1	0
ENSMUSG00000030397	MGI:1920955	Mark4	64.9355	55.5948	1.16801	0.224058	0.467207	1		418	329.5	1.26859	0.343224	0.00145113	0.00919051		NA	NA		0	0	0	0	0	1	0
ENSMUSG00000030400	MGI:95413	Ercc2	39.9568	24.1777	1.65263	0.724766	0.0599412	0.391235		450.5	286	1.57517	0.655512	1.31375e-09	2.43629e-08		0.894076	0.997002		0	0	0	0	0	0	1
ENSMUSG00000030403	MGI:109268	Vasp	280.629	330.797	0.848342	-0.237282	0.0475355	0.339822		367	373	0.983914	-0.0233956	0.854183	0.967705		NA	NA		0	0	0	0	0	1	0
ENSMUSG00000030407	MGI:1914619	Qpctl	28.3717	41.2245	0.688224	-0.539051	0.148032	0.669836		456	488.5	0.93347	-0.0993247	0.297891	0.558669		NA	NA		0	0	0	0	0	1	0
ENSMUSG00000030409	MGI:94906	Dmpk	69.8777	89.7876	0.778256	-0.361683	0.132823	0.62926		345	343.5	1.00437	0.00628626	1	1		NA	NA		0	0	0	0	0	1	0
ENSMUSG00000030410	MGI:94907	Dmwd	90.3481	103.204	0.875429	-0.191938	0.387763	0.988891		535.5	534.5	1.00187	0.00269663	1	1		NA	NA		0	0	0	0	0	1	0
ENSMUSG00000030421	MGI:1342294	C80913	38.7922	43.7782	0.886107	-0.174446	0.660884	1		103	157	0.656051	-0.60812	0.000975825	0.00654578		NA	NA		0	0	0	0	0	1	0
ENSMUSG00000030423	MGI:1913411	Pop4	47.8691	18.964	2.52421	1.33583	0.000521613	0.010575		689	190	3.62632	1.8585	4.16232e-67	6.29378e-65		0.221103	0.45951		0	0	0	0	0	0	1
ENSMUSG00000030432	MGI:101839	Rpl28	543.475	526.177	1.03287	0.046664	0.624605	1		2436	2393	1.01797	0.0256937	0.545586	0.778659		NA	NA		0	0	0	0	0	1	0
ENSMUSG00000030435	MGI:98886	U2af2	224.348	228.078	0.983644	-0.0237923	0.887805	1		270.5	294	0.920068	-0.120188	0.354692	0.615209		NA	NA		0	0	0	0	0	1	0
ENSMUSG00000030447	MGI:1338801	Cyfip1	218.754	210.027	1.04155	0.058734	0.699364	1		833.5	789.5	1.05573	0.0782429	0.285956	0.544743		NA	NA		0	0	0	0	0	1	0
ENSMUSG00000030451	MGI:103234	Herc2	153.57	140.611	1.09216	0.127185	0.484824	1		108	133	0.81203	-0.300395	0.121931	0.314714		NA	NA		0	0	0	0	0	1	0
ENSMUSG00000030452	MGI:1913918	Nipa2	48.2642	45.1939	1.06794	0.0948248	0.835846	1		97	89.5	1.0838	0.116097	0.660948	0.867224		NA	NA		0	0	0	0	0	1	0
ENSMUSG00000030499	MGI:2385276	Kctd15	47.2698	35.4582	1.33311	0.414798	0.224245	0.80018		79.5	91	0.873626	-0.194912	0.444533	0.697755		NA	NA		0	0	0	0	0	1	0
ENSMUSG00000030505	MGI:1919224	Prmt3	36.5084	32.7104	1.11611	0.15848	0.720203	1		159	225.5	0.7051	-0.504101	0.000748249	0.00528287		NA	NA		0	0	0	0	0	1	0
ENSMUSG00000030512	MGI:1916231	Snrpa1	44.9597	67.427	0.66679	-0.584695	0.0467351	0.33718		105.5	96	1.09896	0.136137	0.526682	0.766371		NA	NA		0	0	0	0	0	1	0
ENSMUSG00000030513	MGI:102897	Pcsk6	29.8256	17.2663	1.72739	0.788595	0.0789407	0.458361		48	29	1.65517	0.726982	0.0395395	0.13904		NA	NA		0	0	0	0	0	1	0
ENSMUSG00000030521	MGI:1915223	Mphosph10	36.5083	30.1124	1.2124	0.277867	0.463818	1		160.5	143.5	1.11847	0.161523	0.359606	0.617903		NA	NA		0	0	0	0	0	1	0
ENSMUSG00000030527	MGI:1917711	Crtc3	51.7168	44.516	1.16176	0.216309	0.54261	1		189	175	1.08	0.111031	0.495681	0.743932		NA	NA		0	0	0	0	0	1	0
ENSMUSG00000030530	MGI:97513	Furin	384.972	372.41	1.03373	0.0478649	0.662758	1		917	856	1.07126	0.0993109	0.154154	0.366479		NA	NA		0	0	0	0	0	1	0
ENSMUSG00000030532	MGI:1915945	Hddc3	0.897566	6.47032	0.13872	-2.84975	0.125	0.604107		7	46	0.152174	-2.71621	4.0032e-08	6.02805e-07		1	1		0	0	0	0	0	0	1
ENSMUSG00000030533	MGI:2142246	Unc45a	106.158	86.8029	1.22297	0.290392	0.19496	0.765364		480	377.5	1.27152	0.346558	0.000556967	0.00407507		NA	NA		0	0	0	0	0	1	0
ENSMUSG00000030534	MGI:2446237	Vps33b	25.1171	23.1009	1.08728	0.12072	0.885433	1		21	29	0.724138	-0.465664	0.322236	0.586163		NA	NA		0	0	0	0	0	1	0
ENSMUSG00000030536	MGI:1352757	Iqgap1	1091.45	734.165	1.48666	0.572076	6.28578e-17	7.6037e-15		2106.5	1948.5	1.08109	0.112484	0.0136842	0.06192		2.43702e-08	2.98691e-07		0	1	0	0	0	0	0
ENSMUSG00000030539	MGI:107559	Sema4b	17.7943	20.0939	0.885559	-0.17534	0.871415	1		42	45	0.933333	-0.0995357	0.830373	0.956035		NA	NA		0	0	0	0	0	1	0
ENSMUSG00000030556	MGI:1915689	Lrrc28	11.8566	13.2378	0.895665	-0.158969	1	1		35	46.5	0.752688	-0.409876	0.224245	0.467961		NA	NA		0	0	0	0	0	1	0
ENSMUSG00000030583	MGI:1921456	Sipa1l3	113.804	125.667	0.905602	-0.143051	0.477752	1		210.5	206.5	1.01937	0.0276785	0.883364	0.984863		NA	NA		0	0	0	0	0	1	0
ENSMUSG00000030590	MGI:1921083	Fam98c	6.42999	5.49865	1.16937	0.225737	1	1		120	69	1.73913	0.798366	0.0002551	0.00208036		NA	NA		0	0	0	0	0	1	0
ENSMUSG00000030591	MGI:1888669	Psmd8	443.455	263.559	1.68256	0.750659	1.69934e-11	1.25855e-09		3013	1760	1.71193	0.775625	3.07471e-74	5.07188e-72		0.83466	0.961367		1	0	0	0	0	0	0
ENSMUSG00000030595	MGI:104752	Nfkbib	25.2785	33.4182	0.756427	-0.402728	0.358143	0.956701		161	154	1.04545	0.0641303	0.735377	0.90615		NA	NA		0	0	0	0	0	1	0
ENSMUSG00000030598	MGI:1354707	Fbxo17	26.0749	12.3573	2.11008	1.0773	0.0335524	0.268949		36	14	2.57143	1.36257	0.00260217	0.0151578		NA	NA		0	0	0	0	0	1	0
ENSMUSG00000030603	MGI:1346093	Psmc4	174.633	201.844	0.865189	-0.208913	0.180472	0.745938		327	350	0.934286	-0.0980643	0.397832	0.655052		NA	NA		0	0	0	0	0	1	0
ENSMUSG00000030605	MGI:102768	Mfge8	368.631	417.514	0.882918	-0.179649	0.0870138	0.484377		2171	1849	1.17415	0.231615	4.07532e-07	5.39757e-06		0.000279313	0.00146716		0	0	0	0	0	0	1
ENSMUSG00000030609	MGI:1915298	Aen	183.332	221.494	0.827703	-0.272815	0.065515	0.409215		896	1067	0.839738	-0.25199	0.000123429	0.00106903		NA	NA		0	0	0	0	0	1	0
ENSMUSG00000030614	MGI:1915722	Tmem126b	9.55982	8.06289	1.18566	0.245687	0.814529	1		31	22	1.40909	0.494765	0.271679	0.528396		NA	NA		0	0	0	0	0	1	0
ENSMUSG00000030616	MGI:1933366	Sytl2	27.9664	11.6039	2.41009	1.26909	0.016589	0.169582		107	43	2.48837	1.3152	1.77201e-07	2.4451e-06		0.847042	0.966315		0	0	0	0	0	0	1
ENSMUSG00000030629	MGI:1929510	Zfand6	23.7914	29.3695	0.810072	-0.303878	0.583132	1		242.5	226	1.07301	0.101662	0.460058	0.715317		NA	NA		0	0	0	0	0	1	0
ENSMUSG00000030630	MGI:95482	Fah	21.6144	32.0418	0.674569	-0.567962	0.220328	0.797062		46	52.5	0.87619	-0.190684	0.546713	0.778659		NA	NA		0	0	0	0	0	1	0
ENSMUSG00000030641	MGI:1921291	4632434I11Rik	15.0972	12.1978	1.2377	0.307661	0.701108	1		138	156.5	0.881789	-0.181494	0.294626	0.55474		NA	NA		0	0	0	0	0	1	0
ENSMUSG00000030643	MGI:1923235	Rab30	11.8105	10.2971	1.14698	0.197836	0.831812	1		17	13	1.30769	0.387023	0.584665	0.808411		NA	NA		0	0	0	0	0	1	0
ENSMUSG00000030647	MGI:1344370	Ndufc2	35.1186	33.3393	1.05337	0.0750095	0.903597	1		320	314	1.01911	0.0273073	0.842615	0.963709		NA	NA		0	0	0	0	0	1	0
ENSMUSG00000030652	MGI:107207	Coq7	11.1114	10.5389	1.05432	0.0763159	1	1		132.5	75.5	1.75497	0.811444	9.78701e-05	0.000883509		0.249275	0.491028		0	0	0	0	0	0	1
ENSMUSG00000030654	MGI:1858943	Arl6ip1	133.867	88.5213	1.51226	0.596705	0.00312634	0.045418		666	568	1.17254	0.229631	0.00573533	0.0294392		NA	NA		0	0	0	0	0	1	0
ENSMUSG00000030655	MGI:1919742	Smg1	189.502	144.319	1.31307	0.392948	0.0136853	0.14825		263.5	254.5	1.03536	0.0501373	0.725505	0.901972		NA	NA		0	0	0	0	0	1	0
ENSMUSG00000030657	MGI:2451073	Xylt1	8.16957	9.65503	0.846146	-0.241021	0.814529	1		10.5	27	0.388889	-1.36257	0.013853	0.0624502		NA	NA		0	0	0	0	0	1	0
ENSMUSG00000030659	MGI:1858179	Nucb2	30.5711	54.0157	0.565967	-0.82121	0.0165088	0.169239		357	466	0.766094	-0.384406	0.000163446	0.0013667		NA	NA		0	0	0	0	0	1	0
ENSMUSG00000030660	MGI:1203729	Pik3c2a	98.4743	101.428	0.970882	-0.0426323	0.887303	1		747.5	698	1.07092	0.0988465	0.197527	0.431822		NA	NA		0	0	0	0	0	1	0
ENSMUSG00000030662	MGI:1917822	Ipo5	485.166	486.127	0.998023	-0.00285554	1	1		298	275	1.08364	0.115881	0.358074	0.616749		NA	NA		0	0	0	0	0	1	0
ENSMUSG00000030663	MGI:1929274	1110004F10Rik	79.0426	66.3806	1.19075	0.251869	0.318989	0.923693		150.5	159	0.946541	-0.0792633	0.691011	0.884883		NA	NA		0	0	0	0	0	1	0
ENSMUSG00000030691	MGI:2448475	Fchsd2	36.5919	31.4335	1.1641	0.219219	0.544612	1		29	34.5	0.84058	-0.250543	0.532309	0.771465		NA	NA		0	0	0	0	0	1	0
ENSMUSG00000030704	MGI:894313	Rab6	105.747	94.5682	1.11821	0.161186	0.480688	1		458	479	0.956159	-0.0646781	0.513538	0.756344		NA	NA		0	0	0	0	0	1	0
ENSMUSG00000030706	MGI:1289321	Mrpl48	20.5652	16.9599	1.21258	0.27808	0.627103	1		118	81.5	1.44785	0.533915	0.0131304	0.0598619		NA	NA		0	0	0	0	0	1	0
ENSMUSG00000030718	MGI:1919840	Ppme1	126.805	141.502	0.896133	-0.158215	0.39337	0.992433		40	51	0.784314	-0.350497	0.29447	0.55474		NA	NA		0	0	0	0	0	1	0
ENSMUSG00000030726	MGI:1915217	Pold3	15.2122	12.2636	1.24043	0.310845	0.701108	1		35	27	1.2963	0.374396	0.374152	0.630361		NA	NA		0	0	0	0	0	1	0
ENSMUSG00000030733	MGI:1201407	Sh2b1	56.0378	56.6665	0.988906	-0.0160942	1	1		77	72	1.06944	0.0968615	0.743269	0.908117		NA	NA		0	0	0	0	0	1	0
ENSMUSG00000030744	MGI:1350917	Rps3	994.312	1003.66	0.990686	-0.0135003	0.840434	1		3471	3275	1.05985	0.0838565	0.0175821	0.0757783		NA	NA		0	0	0	0	0	1	0
ENSMUSG00000030754	MGI:1917599	Copb1	185.34	173.191	1.07015	0.0978146	0.561053	1		122	120	1.01667	0.0238467	0.948763	1		NA	NA		0	0	0	0	0	1	0
ENSMUSG00000030770	MGI:1931144	Parva	303.063	351.087	0.863211	-0.212214	0.0660031	0.409445		512	482.5	1.06114	0.0856149	0.374732	0.63091		NA	NA		0	0	0	0	0	1	0
ENSMUSG00000030774	MGI:1339975	Pak1	38.6532	76.7017	0.503941	-0.988673	0.000534095	0.0106793		166.5	244.5	0.680982	-0.554312	0.000142422	0.00121452		NA	NA		0	0	0	0	0	1	0
ENSMUSG00000030780	MGI:2384572	BC017158	13.781	11.2708	1.22271	0.290084	0.690038	1		174	177	0.983051	-0.0246621	0.915006	0.998964		NA	NA		0	0	0	0	0	1	0
ENSMUSG00000030782	MGI:102784	Tgfb1i1	292.385	354.999	0.823622	-0.279945	0.0147268	0.155813		2522	2797	0.90168	-0.149312	0.000171466	0.00143046		NA	NA		0	0	0	0	0	1	0
ENSMUSG00000030795	MGI:1353633	Fus	291.523	308.845	0.943914	-0.083273	0.514013	1		1838	1841	0.99837	-0.00235286	0.973696	1		NA	NA		0	0	0	0	0	1	0
ENSMUSG00000030824	MGI:97388	Nucb1	309.905	289.893	1.06903	0.0963036	0.437968	1		334.5	323.5	1.034	0.0482405	0.696904	0.88827		NA	NA		0	0	0	0	0	1	0
ENSMUSG00000030826	MGI:1276534	Bcat2	25.2327	29.2433	0.862855	-0.21281	0.683489	1		269.5	237.5	1.13474	0.182358	0.168944	0.390256		NA	NA		0	0	0	0	0	1	0
ENSMUSG00000030835	MGI:2385850	Nomo1	288.355	203.444	1.41737	0.503217	0.000144952	0.003372		4034.5	3459	1.16638	0.222035	3.02442e-11	6.49445e-10		0.0396931	0.122408		0	0	0	0	0	0	1
ENSMUSG00000030839	MGI:1351630	Sergef	7.71419	10.904	0.707462	-0.499275	0.647606	1		42	37	1.13514	0.182864	0.652964	0.862617		NA	NA		0	0	0	0	0	1	0
ENSMUSG00000030846	MGI:107913	Tial1	40.6935	33.5111	1.21433	0.280159	0.488683	1		205	197	1.04061	0.0574283	0.727041	0.902954		NA	NA		0	0	0	0	0	1	0
ENSMUSG00000030847	MGI:1352493	Bag3	152.309	220.768	0.689904	-0.535533	0.000415591	0.00871779		1923.5	2160.5	0.890303	-0.167631	0.000221263	0.00181666		NA	NA		0	0	0	0	0	1	0
ENSMUSG00000030867	MGI:97621	Plk1	67.8534	52.2805	1.29787	0.376148	0.170645	0.723448		826	687	1.20233	0.265832	0.000385121	0.00293615		NA	NA		0	0	0	0	0	1	0
ENSMUSG00000030868	MGI:1891689	Dctn5	45.5117	38.25	1.18985	0.250779	0.445205	1		547	429	1.27506	0.350563	0.000177353	0.0014728		NA	NA		0	0	0	0	0	1	0
ENSMUSG00000030870	MGI:107301	Ubfd1	30.8382	32.9257	0.936602	-0.0944919	0.900653	1		20	28	0.714286	-0.485427	0.312327	0.574764		NA	NA		0	0	0	0	0	1	0
ENSMUSG00000030871	MGI:1914667	Ears2	8.16086	8.37777	0.974109	-0.0378443	1	1		30	27	1.11111	0.152003	0.791366	0.933941		NA	NA		0	0	0	0	0	1	0
ENSMUSG00000030881	MGI:1924182	Arfip2	65.2293	69.9444	0.932588	-0.100689	0.730789	1		107.5	90.5	1.18785	0.248347	0.256651	0.508121		NA	NA		0	0	0	0	0	1	0
ENSMUSG00000030965	MGI:1926116	Fam175b	30.3914	26.6288	1.1413	0.190676	0.791366	1		88	102	0.862745	-0.212994	0.345645	0.60655		NA	NA		0	0	0	0	0	1	0
ENSMUSG00000030967	MGI:106441	Zranb1	40.7986	36.5494	1.11626	0.158673	0.734342	1		35	27	1.2963	0.374396	0.374152	0.630361		NA	NA		0	0	0	0	0	1	0
ENSMUSG00000030970	MGI:1201686	Ctbp2	89.9645	98.3316	0.914909	-0.128299	0.6098	1		67	92	0.728261	-0.457473	0.056656	0.181176		NA	NA		0	0	0	0	0	1	0
ENSMUSG00000030978	MGI:98180	Rrm1	188.098	170.096	1.10583	0.145136	0.368953	0.969536		845.5	845	1.00059	0.000853413	1	1		NA	NA		0	0	0	0	0	1	0
ENSMUSG00000030980	MGI:1913606	2310008H09Rik	31.2383	30.7261	1.01667	0.0238526	1	1		388	296	1.31081	0.390459	0.000493591	0.00366307		NA	NA		0	0	0	0	0	1	0
ENSMUSG00000030982	MGI:1918767	9030624J02Rik	83.5675	84.2961	0.991357	-0.0125237	1	1		848	822	1.03163	0.0449259	0.540709	0.776166		NA	NA		0	0	0	0	0	1	0
ENSMUSG00000030987	MGI:107476	Stim1	38.5485	59.7305	0.645374	-0.631793	0.0438753	0.323625		110	107	1.02804	0.0398927	0.892045	0.988769		NA	NA		0	0	0	0	0	1	0
ENSMUSG00000031070	MGI:2384823	Mrgprf	4.27137	16.7454	0.255077	-1.971	0.00719738	0.0926216		35.5	135.5	0.261993	-1.9324	7.07662e-15	1.96039e-13		1	1		0	0	0	0	0	0	1
ENSMUSG00000031072	MGI:1919534	Oraov1	17.09	21.2733	0.803354	-0.315892	0.627103	1		89	113.5	0.784141	-0.350815	0.0918453	0.255796		NA	NA		0	0	0	0	0	1	0
ENSMUSG00000031075	MGI:2142149	Ano1	21.5316	11.0049	1.95655	0.968311	0.0801433	0.462385		31	28	1.10714	0.146841	0.794844	0.935868		NA	NA		0	0	0	0	0	1	0
ENSMUSG00000031077	MGI:109324	Fadd	13.0214	14.6603	0.888213	-0.171022	0.850554	1		40	52.5	0.761905	-0.392317	0.213153	0.450252		NA	NA		0	0	0	0	0	1	0
ENSMUSG00000031078	MGI:99695	Cttn	576.429	557.396	1.03414	0.048438	0.592836	1		325	268.5	1.21043	0.275518	0.0239471	0.0958149		NA	NA		0	0	0	0	0	1	0
ENSMUSG00000031441	MGI:1354735	Atp11a	268.071	204.407	1.31146	0.391173	0.00368867	0.0518844		203.5	215.5	0.944316	-0.0826591	0.591496	0.8137		NA	NA		0	0	0	0	0	1	0
ENSMUSG00000031442	MGI:103263	Mcf2l	17.4814	17.1755	1.01781	0.025462	1	1		25	41	0.609756	-0.713696	0.0640175	0.196714		NA	NA		0	0	0	0	0	1	0
ENSMUSG00000031446	MGI:1914487	Cul4a	169.417	151.102	1.12121	0.16506	0.341958	0.944013		565.5	597.5	0.946444	-0.0794117	0.363554	0.622328		NA	NA		0	0	0	0	0	1	0
ENSMUSG00000031467	MGI:1196345	Agpat5	19.1843	19.061	1.00647	0.00930037	1	1		31	44	0.704545	-0.505235	0.165428	0.385355		NA	NA		0	0	0	0	0	1	0
ENSMUSG00000031502	MGI:88454	Col4a1	1683.12	2271.26	0.741051	-0.432355	8.58422e-21	1.94701e-18		15262	14715.5	1.03714	0.0526075	0.00164509	0.0102602		5.14736e-23	2.23676e-21		0	1	0	0	0	0	0
ENSMUSG00000031503	MGI:88455	Col4a2	1292.09	1676.13	0.770876	-0.37543	1.92513e-12	1.62472e-10		1004.5	892.5	1.12549	0.170553	0.0108196	0.0513932		1.62642e-10	2.77653e-09		0	1	0	0	0	0	0
ENSMUSG00000031505	MGI:1913353	Carkd	33.9265	36.5574	0.928036	-0.107748	0.812589	1		26	32.5	0.8	-0.321928	0.434993	0.69074		NA	NA		0	0	0	0	0	1	0
ENSMUSG00000031513	MGI:1915442	Leprotl1	76.6904	59.5638	1.28754	0.364612	0.171409	0.723697		422.5	403	1.04839	0.0681715	0.508576	0.75393		NA	NA		0	0	0	0	0	1	0
ENSMUSG00000031516	MGI:1343154	Dctn6	52.5585	46.9498	1.11946	0.162806	0.617299	1		413	385	1.07273	0.101283	0.339183	0.60073		NA	NA		0	0	0	0	0	1	0
ENSMUSG00000031520	MGI:109124	Vegfc	8.63041	15.2495	0.565947	-0.821262	0.307456	0.912188		15.5	26	0.596154	-0.746243	0.164149	0.384342		NA	NA		0	0	0	0	0	1	0
ENSMUSG00000031521	MGI:104873	Aga	56.9121	34.7301	1.6387	0.712549	0.0280169	0.237555		94.5	51	1.85294	0.889817	0.000339448	0.0026606		NA	NA		0	0	0	0	0	1	0
ENSMUSG00000031523	MGI:1354949	Dlc1	191.031	132.664	1.43996	0.526028	0.00150301	0.0252403		1578	1124	1.40391	0.489455	2.43414e-18	8.17915e-17		0.858224	0.97442		0	0	0	0	0	0	1
ENSMUSG00000031527	MGI:1914526	Eri1	25.4162	25.739	0.987458	-0.0182084	1	1		206	202.5	1.01728	0.0247224	0.921239	1		NA	NA		0	0	0	0	0	1	0
ENSMUSG00000031529	MGI:1341087	Tnks	86.3469	70.206	1.22991	0.29855	0.229658	0.806804		447	454.5	0.983498	-0.0240055	0.815719	0.950804		NA	NA		0	0	0	0	0	1	0
ENSMUSG00000031530	MGI:2442191	Dusp4	220.808	259.823	0.849838	-0.23474	0.0830508	0.471661		1919	1808.5	1.0611	0.0855611	0.0742136	0.220394		NA	NA		0	0	0	0	0	1	0
ENSMUSG00000031532	MGI:1915137	Tmem66	141.85	128.551	1.10346	0.142031	0.466098	1		735.5	589.5	1.24767	0.319234	6.72849e-05	0.000632583		0.349292	0.596292		0	0	0	0	0	0	1
ENSMUSG00000031534	MGI:2142501	AI316807	9.39414	13.3243	0.705037	-0.504229	0.523467	1		14.5	26	0.557692	-0.842459	0.117275	0.307594		NA	NA		0	0	0	0	0	1	0
ENSMUSG00000031539	MGI:1929214	Ap3m2	10.8074	10.7107	1.00903	0.012967	1	1		33	27	1.22222	0.289507	0.518958	0.760557		NA	NA		0	0	0	0	0	1	0
ENSMUSG00000031546	MGI:1923847	Gins4	21.4949	24.1621	0.889612	-0.168752	0.765992	1		191.5	139	1.3777	0.46226	0.00419144	0.0228389		NA	NA		0	0	0	0	0	1	0
ENSMUSG00000031555	MGI:105376	Adam9	409.701	376.007	1.08961	0.123812	0.239148	0.821067		835	748.5	1.11556	0.157774	0.0326708	0.121852		NA	NA		0	0	0	0	0	1	0
ENSMUSG00000031556	MGI:1916992	Tm2d2	79.4346	91.9749	0.863655	-0.211472	0.358834	0.956701		438	394.5	1.11027	0.150906	0.145565	0.354899		NA	NA		0	0	0	0	0	1	0
ENSMUSG00000031557	MGI:1928144	Plekha2	17.3293	26.9112	0.643943	-0.634994	0.174171	0.732407		16	23.5	0.680851	-0.554589	0.268187	0.523368		NA	NA		0	0	0	0	0	1	0
ENSMUSG00000031562	MGI:2444529	Dctd	7.47907	3.29024	2.2731	1.18466	0.34375	0.944013		44.5	35	1.27143	0.34645	0.314307	0.576944		NA	NA		0	0	0	0	0	1	0
ENSMUSG00000031563	MGI:1261872	Wwc2	304.451	229.006	1.32944	0.410821	0.00132746	0.0229398		840.5	700	1.20071	0.263893	0.00035884	0.00276482		NA	NA		0	0	0	0	0	1	0
ENSMUSG00000031565	MGI:95522	Fgfr1	352.744	515.823	0.683847	-0.548254	3.56682e-08	1.63848e-06		165	196	0.841837	-0.248388	0.114223	0.302567		0.112836	0.282386		0	0	0	0	0	0	1
ENSMUSG00000031568	MGI:2681000	Rwdd4a	45.1893	41.9324	1.07767	0.107918	0.830373	1		189.5	176	1.0767	0.106622	0.496861	0.744164		NA	NA		0	0	0	0	0	1	0
ENSMUSG00000031577	MGI:2384576	BC019943	13.8128	10.9619	1.26008	0.333515	0.690038	1		350	334.5	1.04634	0.0653487	0.592743	0.815105		NA	NA		0	0	0	0	0	1	0
ENSMUSG00000031578	MGI:1915170	Mak16	58.8227	51.8824	1.13377	0.181127	0.56922	1		865.5	826	1.04782	0.067392	0.34307	0.604956		NA	NA		0	0	0	0	0	1	0
ENSMUSG00000031583	MGI:109635	Wrn	13.8454	10.8297	1.27846	0.354404	0.690038	1		97.5	59.5	1.63866	0.712513	0.00311962	0.0177169		NA	NA		0	0	0	0	0	1	0
ENSMUSG00000031584	MGI:95804	Gsr	28.2277	27.5912	1.02307	0.0329062	1	1		438	518	0.84556	-0.242021	0.0105799	0.0504019		NA	NA		0	0	0	0	0	1	0
ENSMUSG00000031585	MGI:1915403	Gtf2e2	17.2276	18.1303	0.950208	-0.0736842	1	1		19.5	19.5	1	0	1	1		NA	NA		0	0	0	0	0	1	0
ENSMUSG00000031586	MGI:1334446	Rbpms	20.4228	47.9645	0.425789	-1.23179	0.000914391	0.0165916		74	143	0.517483	-0.950418	3.26368e-06	3.80832e-05		0.554927	0.800739		0	0	0	0	0	0	1
ENSMUSG00000031590	MGI:893597	Frg1	15.6126	18.381	0.849384	-0.235511	0.864166	1		75	93.5	0.802139	-0.318076	0.165979	0.385678		NA	NA		0	0	0	0	0	1	0
ENSMUSG00000031591	MGI:1277124	Asah1	234.677	121.071	1.93834	0.95482	1.54358e-09	8.89152e-08		2031.5	1436.5	1.4142	0.499987	4.9958e-24	2.21095e-22		0.00653901	0.0244191		1	0	0	0	0	0	0
ENSMUSG00000031592	MGI:1277958	Pcm1	63.1488	64.577	0.977884	-0.0322646	0.929614	1		82	126	0.650794	-0.619728	0.0027799	0.0159624		NA	NA		0	0	0	0	0	1	0
ENSMUSG00000031595	MGI:1916047	Pdgfrl	5.25129	43.0218	0.122061	-3.03432	1.36805e-08	6.86698e-07		44	229	0.19214	-2.37977	2.4326e-31	1.49626e-29		0.388243	0.644376		1	0	0	0	0	0	0
ENSMUSG00000031600	MGI:1261835	Vps37a	51.072	38.5543	1.32468	0.405642	0.246106	0.831432		523.5	498.5	1.05015	0.070596	0.45305	0.707452		NA	NA		0	0	0	0	0	1	0
ENSMUSG00000031601	MGI:1298230	Cnot7	41.6405	35.66	1.16771	0.223679	0.571587	1		111.5	115	0.969565	-0.0445902	0.894433	0.990207		NA	NA		0	0	0	0	0	1	0
ENSMUSG00000031627	MGI:96591	Irf2	14.4524	10.7559	1.34367	0.426184	0.690038	1		27	23.5	1.14894	0.200299	0.779768	0.927796		NA	NA		0	0	0	0	0	1	0
ENSMUSG00000031628	MGI:107739	Casp3	17.4306	17.5554	0.992889	-0.0102963	1	1		54.5	54	1.00926	0.0132968	1	1		NA	NA		0	0	0	0	0	1	0
ENSMUSG00000031634	MGI:1913679	Ufsp2	23.6162	22.6332	1.04343	0.0613322	1	1		91	61	1.4918	0.577057	0.0183674	0.0783258		NA	NA		0	0	0	0	0	1	0
ENSMUSG00000031642	MGI:1913066	Sh3rf1	39.0269	47.2001	0.826838	-0.274323	0.450548	1		19	9	2.11111	1.078	0.0871586	0.246915		NA	NA		0	0	0	0	0	1	0
ENSMUSG00000031647	MGI:1918556	Mfap3l	44.4294	26.0412	1.70612	0.770716	0.0413914	0.307208		256.5	246	1.04268	0.0603005	0.655728	0.865016		NA	NA		0	0	0	0	0	1	0
ENSMUSG00000031652	MGI:2136825	N4bp1	54.3173	43.8006	1.24011	0.310464	0.363354	0.961112		19	19	1	0	1	1		NA	NA		0	0	0	0	0	1	0
ENSMUSG00000031657	MGI:2444491	Heatr3	79.8536	85.8984	0.929629	-0.105272	0.698084	1		395	497	0.794769	-0.331393	0.000711672	0.00507399		NA	NA		0	0	0	0	0	1	0
ENSMUSG00000031659	MGI:102891	Adcy7	37.0198	25.7293	1.43882	0.524883	0.207368	0.786351		317	299.5	1.05843	0.0819268	0.519521	0.760557		NA	NA		0	0	0	0	0	1	0
ENSMUSG00000031660	MGI:1349766	Brd7	43.9702	44.6228	0.985375	-0.0212547	1	1		29	33	0.878788	-0.186413	0.703537	0.889374		NA	NA		0	0	0	0	0	1	0
ENSMUSG00000031666	MGI:105085	Rbl2	20.4406	14.1554	1.44401	0.530082	0.391528	0.991024		229.5	166.5	1.37838	0.462972	0.00182447	0.011222		NA	NA		0	0	0	0	0	1	0
ENSMUSG00000031667	MGI:3693832	Aktip	22.7194	22.2378	1.02166	0.0309169	1	1		54.5	60.5	0.900826	-0.150679	0.642667	0.85524		NA	NA		0	0	0	0	0	1	0
ENSMUSG00000031672	MGI:95792	Got2	223.618	279.52	0.800006	-0.321918	0.0142093	0.151218		214.5	199.5	1.07519	0.104589	0.491982	0.741446		NA	NA		0	0	0	0	0	1	0
ENSMUSG00000031673	MGI:99217	Cdh11	381.58	416.988	0.915087	-0.128019	0.229019	0.806804		398.5	419	0.951074	-0.0723705	0.50651	0.752841		NA	NA		0	0	0	0	0	1	0
ENSMUSG00000031691	MGI:2384849	Tnpo2	194.977	192.471	1.01302	0.0186636	0.919039	1		1615.5	1709	0.94529	-0.0811716	0.110591	0.296187		NA	NA		0	0	0	0	0	1	0
ENSMUSG00000031696	MGI:1890467	Vps35	177.83	146.768	1.21164	0.276964	0.0959414	0.512017		666.5	592.5	1.12489	0.16979	0.039688	0.139427		NA	NA		0	0	0	0	0	1	0
ENSMUSG00000031697	MGI:1929285	Orc6	41.1675	34.3469	1.19858	0.261328	0.488683	1		336	314.5	1.06836	0.0954012	0.433144	0.690026		NA	NA		0	0	0	0	0	1	0
ENSMUSG00000031700	MGI:1915391	Gpt2	32.4121	20.4544	1.58461	0.664124	0.126347	0.608108		82	85.5	0.959064	-0.0603005	0.817046	0.950804		NA	NA		0	0	0	0	0	1	0
ENSMUSG00000031701	MGI:1931882	Dnaja2	185.921	160.907	1.15546	0.208462	0.19754	0.767592		725.5	677.5	1.07085	0.0987547	0.209704	0.448005		NA	NA		0	0	0	0	0	1	0
ENSMUSG00000031703	MGI:106419	Itfg1	75.5847	52.936	1.42785	0.513845	0.0523235	0.360993		227	211	1.07583	0.105449	0.473583	0.724245		NA	NA		0	0	0	0	0	1	0
ENSMUSG00000031706	MGI:105982	Rfx1	27.6806	29.7148	0.931544	-0.102304	0.895683	1		211	223.5	0.944072	-0.0830318	0.565101	0.793734		NA	NA		0	0	0	0	0	1	0
ENSMUSG00000031708	MGI:1915408	Tecr	120.031	120.524	0.995908	-0.0059161	1	1		192.5	154	1.25	0.321928	0.041201	0.143217		NA	NA		0	0	0	0	0	1	0
ENSMUSG00000031709	MGI:1918560	Tbc1d9	33.4524	45.556	0.734312	-0.445534	0.176611	0.737537		385	410	0.939024	-0.0907655	0.394676	0.650741		NA	NA		0	0	0	0	0	1	0
ENSMUSG00000031711	MGI:1353574	Zfp330	34.9161	40.6386	0.859186	-0.218958	0.566573	1		241	249.5	0.965932	-0.0500067	0.718113	0.899484		NA	NA		0	0	0	0	0	1	0
ENSMUSG00000031734	MGI:1197522	Irx3	11.9391	25.1367	0.474968	-1.0741	0.047031	0.338642		55.5	131	0.423664	-1.23901	4.16238e-08	6.24184e-07		0.845149	0.966315		0	0	0	0	0	0	1
ENSMUSG00000031737	MGI:1859086	Irx5	7.10646	13.4809	0.527149	-0.923717	0.263176	0.851976		30	33.5	0.895522	-0.159199	0.707981	0.891795		NA	NA		0	0	0	0	0	1	0
ENSMUSG00000031740	MGI:97009	Mmp2	200.843	159.754	1.2572	0.33021	0.035123	0.276216		3439	1802.5	1.90791	0.93199	8.73159e-115	1.76039e-112		0.000163331	0.000918497		0	0	0	0	1	0	0
ENSMUSG00000031751	MGI:1345634	Amfr	247.899	245	1.01183	0.0169734	0.928239	1		100	110	0.909091	-0.137504	0.534662	0.773266		NA	NA		0	0	0	0	0	1	0
ENSMUSG00000031770	MGI:1927406	Herpud1	75.0478	47.6226	1.57588	0.656162	0.0186934	0.183844		174.5	178.5	0.977591	-0.032697	0.873345	0.980621		NA	NA		0	0	0	0	0	1	0
ENSMUSG00000031774	MGI:1919637	Fam192a	29.545	33.2625	0.888239	-0.17098	0.801306	1		41	31	1.32258	0.403356	0.288784	0.547634		NA	NA		0	0	0	0	0	1	0
ENSMUSG00000031776	MGI:1349429	Arl2bp	73.758	81.6141	0.903741	-0.146019	0.575315	1		593	570.5	1.03944	0.0558052	0.538229	0.775708		NA	NA		0	0	0	0	0	1	0
ENSMUSG00000031780	MGI:1329039	Ccl17	1.00797	4.52404	0.222804	-2.16615	0.21875	0.793844		13	48	0.270833	-1.88452	7.66517e-06	8.48076e-05		1	1		0	0	0	0	0	0	1
ENSMUSG00000031781	MGI:1922083	Ciapin1	51.5182	96.9062	0.531629	-0.911508	0.000283869	0.00616863		106.5	139	0.766187	-0.384231	0.0478788	0.160288		NA	NA		0	0	0	0	0	1	0
ENSMUSG00000031782	MGI:1915164	Coq9	26.4337	34.7626	0.760407	-0.395157	0.305677	0.912188		264.5	344	0.768895	-0.379141	0.0015528	0.00976622		NA	NA		0	0	0	0	0	1	0
ENSMUSG00000031788	MGI:109202	Kifc3	98.9412	122.097	0.810349	-0.303385	0.138728	0.647934		290	281	1.03203	0.0454828	0.737817	0.906203		NA	NA		0	0	0	0	0	1	0
ENSMUSG00000031791	MGI:1921416	Tmem38a	20.4545	30.6413	0.667547	-0.583058	0.16078	0.700443		189	203.5	0.928747	-0.106643	0.480107	0.730834		NA	NA		0	0	0	0	0	1	0
ENSMUSG00000031792	MGI:2142454	AA960436	27.7818	37.7059	0.736801	-0.440652	0.267812	0.854375		235.5	285.5	0.824869	-0.277764	0.0318804	0.119642		NA	NA		0	0	0	0	0	1	0
ENSMUSG00000031799	MGI:2449202	Tpm4	1292.6	1240.94	1.04163	0.0588397	0.310996	0.915188		7251.5	7490	0.968158	-0.0466863	0.0509397	0.168055		NA	NA		0	0	0	0	0	1	0
ENSMUSG00000031807	MGI:1913421	Pgls	89.257	76.4122	1.1681	0.224163	0.350234	0.953489		301.5	281.5	1.07105	0.0990231	0.431761	0.688608		NA	NA		0	0	0	0	0	1	0
ENSMUSG00000031808	MGI:1347098	Slc27a1	23.6124	27.0475	0.872996	-0.195954	0.779768	1		106	82	1.29268	0.370368	0.0931912	0.258161		NA	NA		0	0	0	0	0	1	0
ENSMUSG00000031813	MGI:1920961	Fam125a	26.2403	29.3463	0.89416	-0.161395	0.787706	1		236.5	253.5	0.932939	-0.100146	0.470288	0.722868		NA	NA		0	0	0	0	0	1	0
ENSMUSG00000031820	MGI:1915501	5430437P03Rik	66.1374	67.4148	0.981051	-0.0275992	1	1		406.5	379	1.07256	0.101058	0.335522	0.596346		NA	NA		0	0	0	0	0	1	0
ENSMUSG00000031833	MGI:2683541	Mast3	33.4202	32.6133	1.02474	0.035262	1	1		163	133	1.22556	0.293446	0.0917061	0.255796		NA	NA		0	0	0	0	0	1	0
ENSMUSG00000031834	MGI:1098772	Pik3r2	95.1983	112.736	0.844438	-0.243937	0.23843	0.820155		468	467.5	1.00107	0.00154216	1	1		NA	NA		0	0	0	0	0	1	0
ENSMUSG00000031838	MGI:2137648	Ifi30	42.3178	59.8217	0.707399	-0.499405	0.0918377	0.503442		100.5	122	0.82377	-0.279686	0.180345	0.408024		NA	NA		0	0	0	0	0	1	0
ENSMUSG00000031848	MGI:1354692	Lsm4	53.0148	59.6165	0.889263	-0.169318	0.572656	1		345.5	294	1.17517	0.23287	0.0437208	0.149682		NA	NA		0	0	0	0	0	1	0
ENSMUSG00000031858	MGI:1921799	Mau2	55.5453	59.3552	0.935811	-0.0957103	0.852156	1		335	283.5	1.18166	0.240812	0.044379	0.151506		NA	NA		0	0	0	0	0	1	0
ENSMUSG00000031862	MGI:2180801	Atp13a1	98.5307	104.876	0.939498	-0.0900373	0.726381	1		278.5	332.5	0.837594	-0.255677	0.0320772	0.120256		NA	NA		0	0	0	0	0	1	0
ENSMUSG00000031864	MGI:1918135	Ints10	25.3433	23.0629	1.09887	0.136026	0.885433	1		237	208.5	1.13669	0.18484	0.201025	0.436719		NA	NA		0	0	0	0	0	1	0
ENSMUSG00000031865	MGI:107745	Dctn1	251.996	308.53	0.816764	-0.292009	0.0179844	0.180791		145	142	1.02113	0.030162	0.90605	0.994775		NA	NA		0	0	0	0	0	1	0
ENSMUSG00000031913	MGI:1890520	Vps4a	55.7991	58.1168	0.960119	-0.0587144	0.925435	1		95	100	0.95	-0.0740006	0.774623	0.925998		NA	NA		0	0	0	0	0	1	0
ENSMUSG00000031916	MGI:2142885	Cog8	33.3648	34.7529	0.960059	-0.0588055	0.903597	1		61	60.5	1.00826	0.0118741	1	1		NA	NA		0	0	0	0	0	1	0
ENSMUSG00000031917	MGI:1913414	Nip7	60.3611	55.331	1.09091	0.125532	0.709323	1		344.5	321	1.07321	0.101931	0.372817	0.629574		NA	NA		0	0	0	0	0	1	0
ENSMUSG00000031924	MGI:1913677	Cyb5b	220.448	161.885	1.36176	0.445473	0.00348701	0.0494311		500.5	344	1.45494	0.540962	7.38839e-08	1.07681e-06		0.616413	0.813378		0	0	0	0	0	0	1
ENSMUSG00000031969	MGI:1914198	Acad8	27.5708	26.1413	1.05468	0.0768088	0.891923	1		60.5	54.5	1.11009	0.150679	0.642667	0.85524		NA	NA		0	0	0	0	0	1	0
ENSMUSG00000031982	MGI:1916115	Arv1	6.69723	8.71461	0.768507	-0.37987	0.803619	1		38.5	45	0.855556	-0.225067	0.585647	0.808411		NA	NA		0	0	0	0	0	1	0
ENSMUSG00000031983	MGI:1916801	2310022B05Rik	189.43	114.863	1.64919	0.721757	2.59683e-05	0.000759992		1893.5	1304	1.45207	0.538112	1.54561e-25	7.10001e-24		0.328552	0.573167		1	0	0	0	0	0	0
ENSMUSG00000031988	MGI:1917656	Vps26b	64.5903	73.4727	0.879106	-0.185891	0.551413	1		284.5	316	0.900316	-0.151496	0.221024	0.463104		NA	NA		0	0	0	0	0	1	0
ENSMUSG00000032006	MGI:1919035	Pdgfd	11.5616	6.58049	1.75695	0.813075	0.359283	0.956701		82.5	68.5	1.20438	0.26829	0.291654	0.550397		NA	NA		0	0	0	0	0	1	0
ENSMUSG00000032014	MGI:94852	Oaf	215.742	227.064	0.950141	-0.073787	0.634755	1		300.5	336.5	0.893016	-0.163242	0.165799	0.385678		NA	NA		0	0	0	0	0	1	0
ENSMUSG00000032018	MGI:1353611	Sc5d	65.1005	70.4091	0.924603	-0.113094	0.730789	1		778	726	1.07163	0.0998006	0.188471	0.419624		NA	NA		0	0	0	0	0	1	0
ENSMUSG00000032020	MGI:1920078	Ubash3b	25.2961	17.0033	1.48772	0.573101	0.279956	0.879389		215.5	125	1.724	0.78576	9.50683e-07	1.2148e-05		0.616477	0.813378		0	0	0	0	0	0	1
ENSMUSG00000032024	MGI:1918816	9030425E11Rik	39.8091	33.1679	1.20023	0.26331	0.482789	1		119	109	1.09174	0.126633	0.551244	0.780857		NA	NA		0	0	0	0	0	1	0
ENSMUSG00000032035	MGI:95455	Ets1	119.403	113.943	1.04792	0.067528	0.793352	1		266.5	277	0.962094	-0.0557504	0.699629	0.88827		NA	NA		0	0	0	0	0	1	0
ENSMUSG00000032038	MGI:1316743	St3gal4	31.497	28.2357	1.1155	0.157693	0.794844	1		225	203.5	1.10565	0.144896	0.334246	0.596346		NA	NA		0	0	0	0	0	1	0
ENSMUSG00000032041	MGI:2152213	Tirap	18.1619	19.3291	0.939616	-0.0898565	1	1		61	70.5	0.865248	-0.208814	0.433537	0.690094		NA	NA		0	0	0	0	0	1	0
ENSMUSG00000032042	MGI:1914648	Srpr	195.674	187.979	1.04094	0.0578805	0.72098	1		945.5	972.5	0.972237	-0.0406208	0.552844	0.782477		NA	NA		0	0	0	0	0	1	0
ENSMUSG00000032044	MGI:1919239	Rpusd4	15.0509	18.5165	0.812833	-0.298969	0.607591	1		16	9	1.77778	0.830075	0.229523	0.473696		NA	NA		0	0	0	0	0	1	0
ENSMUSG00000032046	MGI:1923442	Abhd12	51.8731	63.6526	0.814941	-0.295233	0.30709	0.912188		145	178.5	0.812325	-0.299871	0.0665873	0.202383		NA	NA		0	0	0	0	0	1	0
ENSMUSG00000032050	MGI:97887	Rdx	123.717	105.224	1.17574	0.233574	0.234184	0.816381		415.5	429.5	0.967404	-0.0478097	0.654937	0.864908		NA	NA		0	0	0	0	0	1	0
ENSMUSG00000032058	MGI:1920949	Ppp2r1b	39.3861	43.072	0.914425	-0.129063	0.740653	1		55	65	0.846154	-0.241008	0.411423	0.669231		NA	NA		0	0	0	0	0	1	0
ENSMUSG00000032059	MGI:1924753	Alg9	30.3551	22.0516	1.37655	0.461055	0.33175	0.933271		353	285	1.2386	0.308706	0.00793896	0.0389858		NA	NA		0	0	0	0	0	1	0
ENSMUSG00000032060	MGI:88516	Cryab	189.193	304.813	0.620685	-0.688067	2.02485e-07	8.2564e-06		885.5	591	1.49831	0.583334	1.65274e-14	4.47597e-13		6.46365e-17	1.81743e-15		0	0	0	1	0	0	0
ENSMUSG00000032067	MGI:1338783	Pts	7.45675	5.39608	1.38188	0.466635	0.774414	1		45.5	36	1.26389	0.33787	0.320293	0.583799		NA	NA		0	0	0	0	0	1	0
ENSMUSG00000032085	MGI:106012	Tagln	4889.02	5796.45	0.843451	-0.245625	1.78706e-18	3.24263e-16		524.5	536	0.978545	-0.0312902	0.758858	0.916133		0.0218471	0.0715268		0	0	0	0	0	0	1
ENSMUSG00000032086	MGI:1346542	Bace1	101.656	64.8032	1.56868	0.649553	0.00518488	0.0690892		744	570.5	1.30412	0.383076	2.03781e-06	2.46507e-05		0.281506	0.525625		0	0	0	0	0	0	1
ENSMUSG00000032096	MGI:2387591	Arcn1	254.841	225.771	1.12876	0.174739	0.201663	0.773608		1708	1747.5	0.977396	-0.0329845	0.507078	0.753248		NA	NA		0	0	0	0	0	1	0
ENSMUSG00000032097	MGI:104976	Ddx6	186.754	186.102	1.00351	0.00504886	1	1		1099.5	1300.5	0.845444	-0.242219	4.42944e-05	0.000435621		0.131834	0.318266		0	0	0	0	0	0	1
ENSMUSG00000032112	MGI:1926211	Trappc4	84.4137	73.0236	1.15598	0.209115	0.424912	1		565.5	534.5	1.058	0.0813371	0.365937	0.624662		NA	NA		0	0	0	0	0	1	0
ENSMUSG00000032113	MGI:1202065	Chek1	7.46574	5.15802	1.4474	0.533467	0.774414	1		12	16	0.75	-0.415037	0.571588	0.797498		NA	NA		0	0	0	0	0	1	0
ENSMUSG00000032114	MGI:1316650	Slc37a4	8.69017	9.21901	0.942636	-0.0852277	1	1		67.5	76.5	0.882353	-0.180572	0.506596	0.752841		NA	NA		0	0	0	0	0	1	0
ENSMUSG00000032115	MGI:108030	Hyou1	243.857	222.17	1.09762	0.134375	0.330655	0.933271		1415.5	1354.5	1.04504	0.0635514	0.254361	0.507114		NA	NA		0	0	0	0	0	1	0
ENSMUSG00000032116	MGI:105124	Stt3a	265.989	214.995	1.23719	0.307061	0.0225208	0.205312		871	710.5	1.2259	0.293838	6.31511e-05	0.000601511		0.958263	1		0	0	0	0	0	0	1
ENSMUSG00000032118	MGI:2670976	Fez1	91.6316	49.2355	1.86109	0.896146	0.000368176	0.0078135		82	56.5	1.45133	0.537373	0.0413978	0.143489		NA	NA		0	0	0	0	0	1	0
ENSMUSG00000032119	MGI:2429620	Hinfp	11.9299	12.9588	0.9206	-0.119353	1	1		70	99	0.707071	-0.500074	0.0309477	0.116746		NA	NA		0	0	0	0	0	1	0
ENSMUSG00000032120	MGI:1919014	C2cd2l	31.4506	38.0778	0.825957	-0.275862	0.470369	1		244.5	211.5	1.15603	0.209177	0.134332	0.337364		NA	NA		0	0	0	0	0	1	0
ENSMUSG00000032123	MGI:1196396	Dpagt1	41.0888	42.8589	0.958701	-0.0608471	0.913202	1		337	417.5	0.807186	-0.309028	0.00356932	0.0199893		NA	NA		0	0	0	0	0	1	0
ENSMUSG00000032126	MGI:96112	Hmbs	28.091	44.2965	0.634157	-0.657088	0.0763692	0.452849		511	718	0.711699	-0.490661	3.87073e-09	6.91965e-08		0.712672	0.880251		0	0	0	0	0	0	1
ENSMUSG00000032127	MGI:1918982	Vps11	55.2799	66.6313	0.829637	-0.269447	0.319308	0.923693		393.5	467.5	0.841711	-0.248603	0.0128594	0.0589228		NA	NA		0	0	0	0	0	1	0
ENSMUSG00000032135	MGI:1933966	Mcam	351.436	203.275	1.72887	0.789825	3.3408e-10	2.12698e-08		3154.5	2959	1.06607	0.0923017	0.01263	0.0580179		1.12607e-07	1.22332e-06		0	1	0	0	0	0	0
[truncated: 1,632 more rows]

## Sheet: TM
Supp Table 7: B6x129_F1. This table shows the expression data and tests used to classify genes into regulatory categories for the B6x129 F1 cross under TM conditions. See Materials and Methods
			Parental expression difference							F1 allelic expression difference							Fisher's exact test for P vs F1 ratio			Regulatory classification (FDR 0.1%)
Ensemble	ID	Symbol	mean B6 count	mean 129 count	B6/129	log(P ratio)	binomial P	FDR		mean B6 count	mean 129 count	B6/129	log(F1)	binomial P	FDR		Fisher's P	FDR		cis	trans	cis+trans	cisxtrans	compensatory	conserved	ambiguous
ENSMUSG00000000058	MGI:107571	Cav2	40.9856	34.8371	1.17649	0.234492	0.566573	0.987084		823	670.5	1.72727	0.788496	0.0518939	0.198156		NA	NA		0	0	0	0	0	1	0
ENSMUSG00000000168	MGI:2385311	Dlat	93.6783	79.6098	1.17672	0.234769	0.324373	0.800239		762	755.5	1.1375	0.185867	0.022026	0.10758		NA	NA		0	0	0	0	0	1	0
ENSMUSG00000000171	MGI:1914175	Sdhd	75.2151	94.8275	0.793179	-0.334282	0.144831	0.530901		97	88	1.13444	0.181984	0.0773355	0.264515		NA	NA		0	0	0	0	0	1	0
ENSMUSG00000000275	MGI:102749	Trim25	19.5764	24.238	0.807672	-0.308158	0.651588	1		25	42	0.819905	-0.286471	0.19496	0.479342		NA	NA		0	0	0	0	0	1	0
ENSMUSG00000000276	MGI:1889276	Dgke	22.9109	20.8587	1.09839	0.135385	0.880396	1		20.5	31	1.40078	0.486229	0.00437343	0.0303464		NA	NA		0	0	0	0	0	1	0
ENSMUSG00000000278	MGI:1921867	Scpep1	420.704	211.194	1.99202	0.994235	4.8056e-17	5.81317e-15		32	34	1.3815	0.466232	1.32424e-31	1.33491e-29		3.24728e-05	0.000162067		0	0	1	0	0	0	0
ENSMUSG00000000282	MGI:109150	Mnt	26.6149	29.8065	0.892921	-0.163396	0.791366	1		78	60	1.2381	0.308122	0.353328	0.661624		NA	NA		0	0	0	0	0	1	0
ENSMUSG00000000346	MGI:1344344	Dazap2	66.5761	92.1772	0.722262	-0.469405	0.056656	0.287157		170	126.5	1.03125	0.0443941	0.875581	0.999409		NA	NA		0	0	0	0	0	1	0
ENSMUSG00000000378	MGI:2384924	Ccm2	83.4916	92.0606	0.90692	-0.140953	0.545473	0.976262		12	8	1.31584	0.395984	2.10985e-06	3.73495e-05		0.0225111	0.0546698		0	0	0	0	0	0	1
ENSMUSG00000000489	MGI:97528	Pdgfb	29.0756	28.3902	1.02414	0.0344199	1	1		85	78	2.51813	1.33236	1.35514e-15	5.78567e-14		0.0031358	0.00953487		0	0	0	0	0	0	1
ENSMUSG00000000530	MGI:1338946	Acvrl1	16.1159	2.95839	5.44754	2.44561	0.00442505	0.0472309		45	50	7.46429	2.9	2.04652e-18	1.09218e-16		0.705426	0.827052		0	0	0	0	0	0	1
ENSMUSG00000000531	MGI:1860303	Grasp	20.4248	21.6317	0.944207	-0.0828254	0.877614	1		15	17.5	1.13265	0.179706	0.558394	0.830838		NA	NA		0	0	0	0	0	1	0
ENSMUSG00000000538	MGI:2443306	Tom1l2	71.3965	60.6191	1.17779	0.236079	0.433537	0.899546		35	40	1.38333	0.468149	0.00768372	0.0474221		NA	NA		0	0	0	0	0	1	0
ENSMUSG00000000605	MGI:104571	Clcn4-2	63.1076	48.1683	1.31015	0.389729	0.183657	0.605981		26	29	1.18519	0.245112	0.1622	0.431227		NA	NA		0	0	0	0	0	1	0
ENSMUSG00000000628	MGI:1315197	Hk2	155.462	141.864	1.09585	0.132051	0.486298	0.931846		97	133	0.9	-0.152003	0.380626	0.69342		NA	NA		0	0	0	0	0	1	0
ENSMUSG00000000693	MGI:1337004	Loxl3	198.868	114.573	1.73573	0.795544	2.46901e-06	7.65816e-05		81.5	75	1.07339	0.10218	0.480515	0.779105		0.00146029	0.00470818		0	0	0	0	0	0	1
ENSMUSG00000000751	MGI:1915525	Rpa1	128.683	173.808	0.740372	-0.433678	0.0113573	0.096524		76	50	0.898305	-0.154723	0.6368	0.886099		NA	NA		0	0	0	0	0	1	0
ENSMUSG00000000753	MGI:108080	Serpinf1	685.596	1147.02	0.59772	-0.742458	3.38739e-27	1.5366e-24		188	120	1.34321	0.425689	6.85135e-05	0.000869355		2.8073e-20	9.554e-19		0	0	0	1	0	0	0
ENSMUSG00000000759	MGI:2183752	Tubgcp3	52.6941	34.9629	1.50714	0.591816	0.069346	0.328812		131	126	1.26316	0.337035	0.192726	0.476708		NA	NA		0	0	0	0	0	1	0
ENSMUSG00000000776	MGI:1914315	Polr3d	73.5211	66.0271	1.1135	0.155101	0.554269	0.978736		1520	1489.5	1.18447	0.244237	0.0205256	0.101759		NA	NA		0	0	0	0	0	1	0
ENSMUSG00000000915	MGI:1352504	Hip1r	27.9437	38.6101	0.723741	-0.466455	0.221549	0.666667		6	18	1.17308	0.230298	0.596642	0.86092		NA	NA		0	0	0	0	0	1	0
ENSMUSG00000000938	MGI:96171	Hoxa10	9.47165	4.67114	2.02769	1.01984	0.42395	0.891197		947	1004	1.45455	0.540568	0.442068	0.751305		NA	NA		0	0	0	0	0	1	0
ENSMUSG00000000957	MGI:101900	Mmp14	380.285	393.647	0.966056	-0.0498207	0.640331	1		122	97	1.26458	0.338654	1.25351e-21	8.12316e-20		0.000381453	0.00147076		0	0	0	0	0	0	1
ENSMUSG00000000958	MGI:1337120	Slc7a7	4.73841	4.15213	1.1412	0.190553	1	1		912.5	656.5	1	0	1	1		NA	NA		0	0	0	0	0	1	0
ENSMUSG00000000959	MGI:1916339	Oxa1l	40.4736	47.2449	0.856676	-0.223179	0.520292	0.95942		320.5	282.5	0.814961	-0.295198	0.0320467	0.141272		NA	NA		0	0	0	0	0	1	0
ENSMUSG00000001034	MGI:1346347	Mapk7	52.5963	40.4313	1.30088	0.379489	0.213153	0.654981		357	322	1.17647	0.234465	0.742829	0.944535		NA	NA		0	0	0	0	0	1	0
ENSMUSG00000001036	MGI:1333766	Epn2	50.7367	45.0242	1.12688	0.172331	0.610068	1		230.5	223.5	1.42308	0.509014	0.377086	0.689045		NA	NA		0	0	0	0	0	1	0
ENSMUSG00000001039	MGI:1351471	B9d1	5.95256	10.0613	0.591631	-0.757231	0.454498	0.908746		118	111	0.728261	-0.457473	0.218518	0.511614		NA	NA		0	0	0	0	0	1	0
ENSMUSG00000001052	MGI:2139764	Sec24b	149.687	141.361	1.0589	0.0825643	0.639168	1		17	16	1.14758	0.198598	0.0156558	0.083306		NA	NA		0	0	0	0	0	1	0
ENSMUSG00000001098	MGI:2141207	Kctd10	237.728	283.099	0.839735	-0.251993	0.0537912	0.275329				1.06865	0.0957893	0.334786	0.643505		NA	NA		0	0	0	0	0	1	0
ENSMUSG00000001175	MGI:88251	Calm1	487.685	600.532	0.812088	-0.300293	0.000682083	0.0105781				1.13333	0.180572	0.348521	0.657511		NA	NA		0	0	0	0	0	1	0
ENSMUSG00000001211	MGI:1336186	Agpat3	61.4358	72.5669	0.846609	-0.240233	0.342015	0.823604				1.29412	0.371969	0.522397	0.806308		NA	NA		0	0	0	0	0	1	0
ENSMUSG00000001248	MGI:105490	Gramd1a	69.2772	85.8335	0.807112	-0.30916	0.198584	0.631962				1.01352	0.0193798	0.827079	0.983122		NA	NA		0	0	0	0	0	1	0
ENSMUSG00000001280	MGI:98372	Sp1	34.7191	15.0919	2.30051	1.20196	0.00660045	0.0640455				0.816667	-0.292181	0.590053	0.855495		NA	NA		0	0	0	0	0	1	0
ENSMUSG00000001285	MGI:1929864	Myg1	27.1585	33.5795	0.808784	-0.306174	0.442626	0.901903				0.951724	-0.0713846	0.801339	0.970647		NA	NA		0	0	0	0	0	1	0
ENSMUSG00000001333	MGI:1916078	Sync	6.81795	10.3251	0.660331	-0.598739	0.629059	1				0.863636	-0.211504	0.755229	0.945866		NA	NA		0	0	0	0	0	1	0
ENSMUSG00000001379	MGI:108404	Apbb3	16.5872	13.0367	1.27235	0.347491	0.584665	0.991746				2.23077	1.15754	0.0195205	0.097845		NA	NA		0	0	0	0	0	1	0
ENSMUSG00000001380	MGI:108087	Hars	134.886	165.634	0.814361	-0.296259	0.0836078	0.370373				1	0	1	1		NA	NA		0	0	0	0	0	1	0
ENSMUSG00000001383	MGI:1913742	Zmat2	42.9145	50.7597	0.845444	-0.242218	0.470492	0.919709				1.27103	0.345996	0.239089	0.536914		NA	NA		0	0	0	0	0	1	0
ENSMUSG00000001424	MGI:1929266	Snd1	248.189	250.148	0.992166	-0.011347	0.964264	1				1	0	1	1		NA	NA		0	0	0	0	0	1	0
ENSMUSG00000001435	MGI:88451	Col18a1	60.566	86.468	0.700445	-0.513657	0.0473914	0.255177				1.72222	0.784271	0.0854331	0.280323		NA	NA		0	0	0	0	0	1	0
ENSMUSG00000001467	MGI:106040	Cyp51	166.146	147.272	1.12816	0.173973	0.30895	0.781125				1.11092	0.151749	0.205629	0.494519		NA	NA		0	0	0	0	0	1	0
ENSMUSG00000001473	MGI:1915201	Tubb6	597.615	776.256	0.769868	-0.377316	1.74058e-06	5.63979e-05				0.888807	-0.170058	2.5298e-06	4.41378e-05		0.0171487	0.0430443		1	0	0	0	0	0	0
ENSMUSG00000001504	MGI:1197526	Irx2	27.5041	21.1239	1.30204	0.380769	0.391603	0.86707				0.55	-0.862496	0.149613	0.411322		NA	NA		0	0	0	0	0	1	0
ENSMUSG00000001517	MGI:1347487	Foxm1	67.965	61.248	1.10967	0.150131	0.597485	0.998284				0.703704	-0.50696	0.0498481	0.192856		NA	NA		0	0	0	0	0	1	0
ENSMUSG00000001518	MGI:1915450	Itfg2	21.0217	20.3741	1.03179	0.0451443	1	1				1.45946	0.545434	0.301996	0.611575		NA	NA		0	0	0	0	0	1	0
ENSMUSG00000001521	MGI:1329045	Tulp3	77.6052	89.2707	0.869324	-0.202034	0.439129	0.901903				1.3209	0.401516	0.0923768	0.295362		NA	NA		0	0	0	0	0	1	0
ENSMUSG00000001524	MGI:1338799	Gtf2h4	17.9954	18.9906	0.947592	-0.0776621	1	1				1.8	0.847997	0.00170949	0.0140675		NA	NA		0	0	0	0	0	1	0
ENSMUSG00000001525	MGI:107812	Tubb5	1796.3	1731.17	1.03763	0.0532871	0.281189	0.748119				0.952535	-0.0701561	0.0361886	0.15378		NA	NA		0	0	0	0	0	1	0
ENSMUSG00000001542	MGI:2183438	Ell2	83.9617	93.0667	0.902166	-0.148535	0.547751	0.976262				0.829146	-0.270302	0.0835481	0.275633		NA	NA		0	0	0	0	0	1	0
ENSMUSG00000001630	MGI:1922250	Stk38l	52.8876	71.0577	0.744291	-0.426062	0.12651	0.481796				0.866029	-0.207513	0.171484	0.446104		NA	NA		0	0	0	0	0	1	0
ENSMUSG00000001674	MGI:1914192	Ddx18	101.92	89.0422	1.14463	0.194879	0.385288	0.861498				1.16239	0.217098	0.257738	0.560079		NA	NA		0	0	0	0	0	1	0
ENSMUSG00000001687	MGI:1344373	Ubl3	39.0818	41.6285	0.938822	-0.0910761	0.824313	1				1.13725	0.185556	0.5657	0.837245		NA	NA		0	0	0	0	0	1	0
ENSMUSG00000001700	MGI:1914815	Gramd3	8.71752	18.4876	0.471534	-1.08457	0.122078	0.471801				0.650794	-0.619728	0.0389579	0.162317		NA	NA		0	0	0	0	0	1	0
ENSMUSG00000001707	MGI:1913393	Eef1e1	51.7508	50.6836	1.02105	0.0300604	1	1				0.820513	-0.285402	0.170423	0.444938		NA	NA		0	0	0	0	0	1	0
ENSMUSG00000001761	MGI:108075	Smo	82.293	81.4963	1.00978	0.0140354	1	1				0.837104	-0.256521	0.233874	0.53112		NA	NA		0	0	0	0	0	1	0
ENSMUSG00000001768	MGI:1921280	Rin2	14.8639	23.8832	0.622356	-0.684188	0.199591	0.631962				0.571429	-0.807355	0.286279	0.596973		NA	NA		0	0	0	0	0	1	0
ENSMUSG00000001847	MGI:97845	Rac1	380.099	471.119	0.8068	-0.309717	0.00201682	0.0252381				0.853097	-0.229218	0.0112353	0.0637077		NA	NA		0	0	0	0	0	1	0
ENSMUSG00000001870	MGI:109151	Ltbp1	473.771	722.273	0.655945	-0.608354	7.63975e-13	5.89886e-11				0.496439	-1.01031	4.81636e-263	4.36964e-260		9.69153e-06	5.66259e-05		0	0	1	0	0	0	0
ENSMUSG00000001909	MGI:1289155	Trmt1	85.8175	72.0668	1.19081	0.251938	0.301016	0.771247				0.975664	-0.0355441	0.849968	0.992495		NA	NA		0	0	0	0	0	1	0
ENSMUSG00000001910	MGI:1914080	Nacc1	131.103	127.652	1.02703	0.0384822	0.90113	1				0.93484	-0.097208	0.393987	0.705714		NA	NA		0	0	0	0	0	1	0
ENSMUSG00000001918	MGI:105305	Slc1a5	65.8832	6.43579	10.237	3.35572	7.25575e-14	6.26931e-12				10.35	3.37156	2.34892e-40	3.27855e-38		1	1		1	0	0	0	0	0	0
ENSMUSG00000002017	MGI:1919972	Fam98a	61.353	69.0455	0.888588	-0.170414	0.53942	0.973854				0.703297	-0.507795	0.0364228	0.154414		NA	NA		0	0	0	0	0	1	0
ENSMUSG00000002028	MGI:96995	Mll1	114.272	85.2692	1.34013	0.422376	0.0468865	0.253201				0.781095	-0.356431	0.00113399	0.00986869		NA	NA		0	0	0	0	0	1	0
ENSMUSG00000002031	MGI:1923818	Ift46	50.181	66.2786	0.757122	-0.401402	0.163423	0.570801				0.904851	-0.144248	0.288363	0.597759		NA	NA		0	0	0	0	0	1	0
ENSMUSG00000002043	MGI:1914341	Trappc6a	15.4567	17.3557	0.890584	-0.167177	0.86005	1				1.17021	0.226771	0.488434	0.785747		NA	NA		0	0	0	0	0	1	0
ENSMUSG00000002068	MGI:88316	Ccne1	51.9845	63.2602	0.821757	-0.283217	0.351125	0.831203				0.917749	-0.123829	0.392461	0.703556		NA	NA		0	0	0	0	0	1	0
ENSMUSG00000002083	MGI:2181667	Bbc3	17.0337	16.098	1.05812	0.0815052	1	1				1.12903	0.175087	0.864166	0.994586		NA	NA		0	0	0	0	0	1	0
ENSMUSG00000002210	MGI:1919247	1500002O20Rik	27.8382	19.0857	1.45859	0.544574	0.24296	0.693778				1.69432	0.760709	8.18977e-06	0.000127011		0.746956	0.864896		0	0	0	0	0	0	1
ENSMUSG00000002297	MGI:1351328	Dbf4	58.893	47.0364	1.25207	0.324319	0.285284	0.754133				1.11455	0.156463	0.357981	0.66728		NA	NA		0	0	0	0	0	1	0
ENSMUSG00000002342	MGI:2384577	Tmem161a	53.6248	53.9536	0.993906	-0.00881892	1	1				1.08871	0.122619	0.534438	0.814563		NA	NA		0	0	0	0	0	1	0
ENSMUSG00000002343	MGI:1924063	Armc6	20.2793	32.8249	0.617804	-0.694779	0.0983706	0.412225				0.555556	-0.847997	0.184933	0.464767		NA	NA		0	0	0	0	0	1	0
ENSMUSG00000002346	MGI:1920345	Slc25a42	8.06861	8.30055	0.972058	-0.040886	1	1				0.625	-0.678072	0.32694	0.635168		NA	NA		0	0	0	0	0	1	0
ENSMUSG00000002365	MGI:1913866	Snx9	318.738	176.449	1.8064	0.853117	1.30624e-10	8.17299e-09				1.07738	0.107528	0.650272	0.894331		0.00505846	0.0143323		0	0	0	0	0	0	1
ENSMUSG00000002379	MGI:1917125	Ndufa11	52.0739	97.0912	0.53634	-0.89878	0.000283869	0.00497663				1.36364	0.447459	0.212683	0.503803		NA	NA		0	0	0	0	0	1	0
ENSMUSG00000002393	MGI:1352453	Nr2f6	80.6855	109.919	0.734043	-0.446064	0.0424817	0.237911				1.15497	0.207856	0.175813	0.452822		NA	NA		0	0	0	0	0	1	0
ENSMUSG00000002395	MGI:1914273	Use1	42.6201	44.5211	0.957301	-0.0629552	0.915187	1				1.25862	0.331844	0.0729907	0.254655		NA	NA		0	0	0	0	0	1	0
ENSMUSG00000002396	MGI:1924340	Ocel1	1.90071	11.4723	0.165679	-2.59354	0.0224609	0.153216				0.221053	-2.17754	1.24163e-06	2.29891e-05		1	1		0	0	0	0	0	0	1
ENSMUSG00000002458	MGI:1915153	Rgs19	38.8437	38.6929	1.0039	0.0056128	1	1				0.854369	-0.227069	0.475152	0.775101		NA	NA		0	0	0	0	0	1	0
ENSMUSG00000002486	MGI:1925082	Tchp	13.5192	15.9857	0.845705	-0.241773	0.855536	1				0.714286	-0.485427	0.541256	0.819106		NA	NA		0	0	0	0	0	1	0
ENSMUSG00000002496	MGI:102548	Tsc2	108.136	71.1835	1.51912	0.603239	0.00696119	0.0671866				1.1369	0.185111	0.142991	0.398552		NA	NA		0	0	0	0	0	1	0
ENSMUSG00000002504	MGI:1890662	Slc9a3r2	21.0585	31.1899	0.675169	-0.566679	0.211609	0.653555				1.33094	0.41244	0.0123007	0.0685725		NA	NA		0	0	0	0	0	1	0
ENSMUSG00000002658	MGI:1923848	Gtf2f1	103.803	120.987	0.857969	-0.221003	0.286099	0.754133				1	0	1	1		NA	NA		0	0	0	0	0	1	0
ENSMUSG00000002660	MGI:1858213	Clpp	37.0065	53.3247	0.693984	-0.527025	0.113344	0.448557				0.865672	-0.208108	0.474422	0.774483		NA	NA		0	0	0	0	0	1	0
ENSMUSG00000002688	MGI:99879	Prkd1	16.4676	18.996	0.866898	-0.206066	0.735879	1				0.690909	-0.533432	0.0965652	0.303407		NA	NA		0	0	0	0	0	1	0
ENSMUSG00000002718	MGI:1339951	Cse1l	123.363	102.661	1.20165	0.265019	0.206181	0.643361				1.29044	0.367864	0.0270887	0.124258		NA	NA		0	0	0	0	0	1	0
ENSMUSG00000002741	MGI:1927550	Ykt6	180.655	235.308	0.76774	-0.38131	0.00928035	0.0827479				0.828125	-0.27208	0.0467318	0.183726		NA	NA		0	0	0	0	0	1	0
ENSMUSG00000002763	MGI:2385054	Pex6	31.903	43.3861	0.735328	-0.443541	0.248046	0.699649				1.46584	0.551726	0.0105297	0.0609448		NA	NA		0	0	0	0	0	1	0
ENSMUSG00000002768	MGI:96957	Mea1	61.4084	54.4566	1.12766	0.17333	0.576012	0.990686				1.06298	0.0881105	0.491555	0.788618		NA	NA		0	0	0	0	0	1	0
ENSMUSG00000002778	MGI:1915387	Kdelr1	131.237	150.6	0.871428	-0.198547	0.257834	0.716995				1.15536	0.208344	0.0256721	0.119902		NA	NA		0	0	0	0	0	1	0
ENSMUSG00000002781	MGI:1917459	Tmem143	11.5817	11.7298	0.987375	-0.01833	1	1				1	0	1	1		NA	NA		0	0	0	0	0	1	0
ENSMUSG00000002797	MGI:95700	Ggct	9.52397	12.1993	0.780699	-0.357161	0.831812	1				1.26316	0.337035	0.542384	0.819106		NA	NA		0	0	0	0	0	1	0
ENSMUSG00000002812	MGI:1342286	Flii	227.162	221.725	1.02452	0.0349468	0.850298	1				1.12973	0.175978	0.434446	0.746146		NA	NA		0	0	0	0	0	1	0
ENSMUSG00000002814	MGI:1197527	Top3a	17.2421	12.7238	1.35511	0.438407	0.584665	0.991746				0.88	-0.184425	0.770867	0.952883		NA	NA		0	0	0	0	0	1	0
ENSMUSG00000002835	MGI:1351331	Chaf1a	30.6822	26.5217	1.15687	0.21023	0.694004	1				2.5	1.32193	0.0783539	0.265993		NA	NA		0	0	0	0	0	1	0
ENSMUSG00000002845	MGI:1915096	Tmem39a	62.7684	65.1365	0.963644	-0.0534281	0.929614	1				0.841611	-0.248775	0.0268366	0.123748		NA	NA		0	0	0	0	0	1	0
ENSMUSG00000002846	MGI:1922139	4930455C21Rik	23.5621	41.377	0.56945	-0.81236	0.0463535	0.250696				0.603751	-0.727973	1.1108e-10	3.25088e-09		1	1		0	0	0	0	0	0	1
ENSMUSG00000002870	MGI:105380	Mcm2	63.9923	57.7786	1.10754	0.147363	0.65096	1				1.04255	0.060121	0.918778	1		NA	NA		0	0	0	0	0	1	0
ENSMUSG00000002871	MGI:1345190	Tpra1	22.7697	33.8954	0.671765	-0.573971	0.18485	0.607351				0.714286	-0.485427	0.114468	0.341055		NA	NA		0	0	0	0	0	1	0
ENSMUSG00000002885	MGI:1347095	Cd97	95.646	90.9834	1.05125	0.0721004	0.769989	1				1.44346	0.529534	1.26536e-16	5.96361e-15		0.0438832	0.0971142		0	0	0	0	0	0	1
ENSMUSG00000002900	MGI:96743	Lamb1	692.522	667.314	1.03778	0.053496	0.497844	0.94541				1.00609	0.00876311	0.887994	1		NA	NA		0	0	0	0	0	1	0
ENSMUSG00000002910	MGI:1918057	Arrdc2	5.36173	7.40484	0.724085	-0.46577	0.774414	1				1.53448	0.617752	0.0805069	0.269769		NA	NA		0	0	0	0	0	1	0
ENSMUSG00000002948	MGI:1346871	Map2k7	26.9173	19.3679	1.38979	0.474864	0.301996	0.771247				1.23529	0.304855	0.627103	0.881734		NA	NA		0	0	0	0	0	1	0
ENSMUSG00000002949	MGI:1343262	Timm44	40.2534	39.8401	1.01037	0.0148875	1	1				1.51351	0.597902	0.0613859	0.223216		NA	NA		0	0	0	0	0	1	0
ENSMUSG00000002963	MGI:1891698	Pnkp	34.4569	43.6408	0.789558	-0.340883	0.308168	0.78042				0.90099	-0.150417	0.684859	0.913397		NA	NA		0	0	0	0	0	1	0
ENSMUSG00000002981	MGI:1927155	Clptm1	152.851	165.722	0.922332	-0.116641	0.501728	0.947614				1.06173	0.0864148	0.590611	0.855961		NA	NA		0	0	0	0	0	1	0
ENSMUSG00000002983	MGI:103289	Relb	56.8443	47.1406	1.20584	0.270043	0.377584	0.855338				1.09639	0.132755	0.274294	0.580755		NA	NA		0	0	0	0	0	1	0
ENSMUSG00000002984	MGI:1858259	Tomm40	133.771	166.035	0.805678	-0.311725	0.073312	0.341526				0.943144	-0.0844503	0.639168	0.888032		NA	NA		0	0	0	0	0	1	0
ENSMUSG00000002997	MGI:97760	Prkar2b	18.9959	23.8955	0.794957	-0.331051	0.542384	0.973854				0.821101	-0.284369	0.201843	0.48968		NA	NA		0	0	0	0	0	1	0
ENSMUSG00000003031	MGI:104565	Cdkn1b	12.8381	17.3127	0.74154	-0.431403	0.584665	0.991746				0.952381	-0.0703893	0.912157	1		NA	NA		0	0	0	0	0	1	0
ENSMUSG00000003032	MGI:1342287	Klf4	124.679	117.717	1.05915	0.0829019	0.700395	1				0.921927	-0.117276	0.360577	0.670012		NA	NA		0	0	0	0	0	1	0
ENSMUSG00000003033	MGI:102776	Ap1m1	69.9638	64.7732	1.08014	0.111213	0.730789	1				1.01546	0.022139	0.943081	1		NA	NA		0	0	0	0	0	1	0
ENSMUSG00000003037	MGI:96960	Rab8a	52.1214	52.9396	0.984544	-0.0224721	1	1				1.19808	0.260728	0.106143	0.32342		NA	NA		0	0	0	0	0	1	0
ENSMUSG00000003038	MGI:96136	Hmgn2	48.9743	33.8917	1.44502	0.531092	0.123853	0.476126				0.859195	-0.218942	0.201255	0.48968		NA	NA		0	0	0	0	0	1	0
ENSMUSG00000003039	MGI:1915172	Fam32a	53.7294	101.87	0.527429	-0.92295	0.000150421	0.00288825				0.683867	-0.548212	1.75577e-12	6.24675e-11		0.168288	0.290044		0	0	0	0	0	0	1
ENSMUSG00000003062	MGI:1923455	Stard3nl	61.2952	66.1528	0.926569	-0.11003	0.722787	1				1.1986	0.261348	0.0528432	0.199967		NA	NA		0	0	0	0	0	1	0
ENSMUSG00000003099	MGI:102666	Ppp5c	68.9345	69.297	0.994769	-0.00756589	1	1				1.15758	0.211107	0.055889	0.207809		NA	NA		0	0	0	0	0	1	0
ENSMUSG00000003119	MGI:1098802	Cdk12	42.6423	31.3157	1.36169	0.445398	0.200678	0.631962				0.942857	-0.0848889	0.903597	1		NA	NA		0	0	0	0	0	1	0
ENSMUSG00000003131	MGI:108415	Pafah1b2	172.277	125.465	1.37311	0.457445	0.00749936	0.0708728				1.25919	0.332501	4.18534e-05	0.000556359		0.516972	0.680801		0	0	0	0	0	0	1
ENSMUSG00000003184	MGI:1859179	Irf3	38.1485	33.7052	1.13183	0.178653	0.723948	1				1.30769	0.387023	0.366294	0.678205		NA	NA		0	0	0	0	0	1	0
ENSMUSG00000003228	MGI:109161	Grk5	27.432	21.3802	1.28306	0.359585	0.470879	0.919709				1.88172	0.912052	0.000527335	0.00515281		NA	NA		0	0	0	0	0	1	0
ENSMUSG00000003269	MGI:1334255	Cyth2	105.418	118.471	0.889819	-0.168417	0.421702	0.891197				1.06227	0.0871473	0.321933	0.630828		NA	NA		0	0	0	0	0	1	0
ENSMUSG00000003355	MGI:1913370	Fkbp11	26.771	26.9139	0.99469	-0.00768146	1	1				0.834586	-0.260867	0.0947086	0.300173		NA	NA		0	0	0	0	0	1	0
ENSMUSG00000003382	MGI:1350926	Etv3	38.9619	31.4415	1.23919	0.309394	0.402963	0.87753				0.957746	-0.0622843	0.70754	0.926452		NA	NA		0	0	0	0	0	1	0
ENSMUSG00000003420	MGI:103017	Fcgrt	22.1013	22.009	1.00419	0.00603452	1	1				1.5	0.584963	0.268187	0.571668		NA	NA		0	0	0	0	0	1	0
ENSMUSG00000003437	MGI:1923988	Paf1	82.0903	117.591	0.6981	-0.518495	0.0131304	0.107079				0.788235	-0.343302	0.0445307	0.17863		NA	NA		0	0	0	0	0	1	0
ENSMUSG00000003458	MGI:1891700	Ncstn	184.08	119.322	1.54272	0.625473	0.000224633	0.00409645				1.36204	0.445768	2.11383e-08	4.73524e-07		0.33435	0.484678		0	0	0	0	0	0	1
ENSMUSG00000003464	MGI:1334458	Pex19	50.4834	64.8251	0.778764	-0.360741	0.191496	0.619239				0.826923	-0.274175	0.217356	0.509998		NA	NA		0	0	0	0	0	1	0
ENSMUSG00000003500	MGI:96567	Impdh1	68.2367	67.1087	1.01681	0.0240485	1	1				0.75	-0.415037	0.440799	0.751305		NA	NA		0	0	0	0	0	1	0
ENSMUSG00000003534	MGI:99216	Ddr1	162.341	229.353	0.707823	-0.498539	0.000822672	0.0123367				1.06309	0.0882658	0.280872	0.588517		NA	NA		0	0	0	0	0	1	0
ENSMUSG00000003545	MGI:95575	Fosb	18.3047	29.4801	0.620919	-0.687524	0.143865	0.528428				0.670543	-0.576599	0.00515652	0.034718		NA	NA		0	0	0	0	0	1	0
ENSMUSG00000003546	MGI:1922014	Klc4	11.9278	11.9478	0.998332	-0.00240885	1	1				2.54545	1.34792	0.0094753	0.0561712		NA	NA		0	0	0	0	0	1	0
ENSMUSG00000003549	MGI:95412	Ercc1	55.848	149.41	0.373791	-1.4197	6.17922e-11	4.00435e-09				0.45104	-1.14867	1.92015e-39	2.58082e-37		0.28702	0.444824		1	0	0	0	0	0	0
ENSMUSG00000003573	MGI:1347359	Homer3	38.0283	43.2859	0.878538	-0.186823	0.656992	1				0.803681	-0.315305	0.070432	0.247672		NA	NA		0	0	0	0	0	1	0
ENSMUSG00000003575	MGI:2142523	Crtc1	24.6348	21.6317	1.13883	0.187549	0.770867	1				0.879845	-0.184679	0.369165	0.68005		NA	NA		0	0	0	0	0	1	0
ENSMUSG00000003604	MGI:1921518	Aven	20.4884	28.5488	0.71766	-0.478628	0.25287	0.706439				0.733333	-0.447459	0.557197	0.829396		NA	NA		0	0	0	0	0	1	0
ENSMUSG00000003644	MGI:104558	Rps6ka1	3.93742	5.03063	0.782688	-0.353491	1	1				0.8	-0.321928	0.701108	0.924199		NA	NA		0	0	0	0	0	1	0
ENSMUSG00000003660	MGI:2444401	Snrnp200	150.229	137.211	1.09488	0.130775	0.4788	0.930345				0.85124	-0.232363	0.255965	0.55756		NA	NA		0	0	0	0	0	1	0
ENSMUSG00000003662	MGI:1346998	Ciao1	33.745	40.7481	0.828137	-0.272058	0.488683	0.933876				0.863158	-0.212304	0.525015	0.80698		NA	NA		0	0	0	0	0	1	0
ENSMUSG00000003721	MGI:1920249	Insig2	34.157	31.3157	1.09073	0.125297	0.804317	1				0.697561	-0.519609	0.0230682	0.110796		NA	NA		0	0	0	0	0	1	0
ENSMUSG00000003731	MGI:1100836	Kpna6	118.91	98.2231	1.21061	0.275735	0.174424	0.594058				1.16525	0.220645	0.0926616	0.295723		NA	NA		0	0	0	0	0	1	0
ENSMUSG00000003762	MGI:1924139	Adck4	14.3202	23.466	0.610251	-0.712525	0.187742	0.612693				0.705882	-0.5025	0.458258	0.764958		NA	NA		0	0	0	0	0	1	0
ENSMUSG00000003778	MGI:1925906	Brd8	40.4003	47.0364	0.858914	-0.219414	0.520292	0.95942				1.36782	0.451874	0.140956	0.395309		NA	NA		0	0	0	0	0	1	0
ENSMUSG00000003779	MGI:1201682	Kif20a	86.0478	78.1006	1.10176	0.139805	0.584783	0.991746				1.52381	0.607683	0.168978	0.441802		NA	NA		0	0	0	0	0	1	0
ENSMUSG00000003808	MGI:1913840	Farsa	70.3539	96.0851	0.732204	-0.449682	0.0520058	0.269355				0.819712	-0.286812	0.00711469	0.0446699		NA	NA		0	0	0	0	0	1	0
ENSMUSG00000003809	MGI:104541	Gcdh	19.0318	17.9845	1.05824	0.0816601	1	1				1.00952	0.0136749	1	1		NA	NA		0	0	0	0	0	1	0
ENSMUSG00000003813	MGI:105126	Rad23a	34.5087	33.3727	1.03404	0.04829	0.903597	1				0.596558	-0.745265	2.4392e-07	4.86365e-06		0.0320165	0.0748386		0	0	0	0	0	0	1
ENSMUSG00000003814	MGI:88252	Calr	2014.02	2116.01	0.951803	-0.0712658	0.116029	0.452762				1.07248	0.100956	0.0028481	0.0210934		NA	NA		0	0	0	0	0	1	0
ENSMUSG00000003929	MGI:1890752	Zfp81	12.462	10.0613	1.23861	0.308725	0.831812	1				1.3	0.378512	0.461391	0.766661		NA	NA		0	0	0	0	0	1	0
ENSMUSG00000003948	MGI:1914718	Mmd	74.9647	163.334	0.458965	-1.12354	1.17478e-08	5.39654e-07				0.574431	-0.799795	9.56833e-09	2.19769e-07		0.207468	0.343331		1	0	0	0	0	0	0
ENSMUSG00000004056	MGI:104874	Akt2	88.1926	97.1597	0.907708	-0.1397	0.556535	0.978736				0.669811	-0.578173	0.0893207	0.289415		NA	NA		0	0	0	0	0	1	0
ENSMUSG00000004098	MGI:1858212	Col5a3	90.2607	86.2085	1.047	0.0662676	0.821177	1				1.40093	0.486387	0.000176939	0.002032		NA	NA		0	0	0	0	0	1	0
ENSMUSG00000004099	MGI:94912	Dnmt1	116.78	76.7172	1.52222	0.606173	0.0049791	0.0511874				1.17881	0.237329	0.151627	0.414973		NA	NA		0	0	0	0	0	1	0
ENSMUSG00000004100	MGI:2178445	Ppan	82.2585	83.8858	0.980601	-0.0282625	0.938165	1				0.873817	-0.194597	0.109479	0.331082		NA	NA		0	0	0	0	0	1	0
ENSMUSG00000004127	MGI:1920421	Rg9mtd2	24.9798	23.644	1.0565	0.0792891	1	1				1.02941	0.0418202	1	1		NA	NA		0	0	0	0	0	1	0
ENSMUSG00000004394	MGI:1915070	Tmed4	56.3518	58.6069	0.961521	-0.0566096	0.852156	1				1.25203	0.324272	0.234932	0.53214		NA	NA		0	0	0	0	0	1	0
ENSMUSG00000004446	MGI:108093	Bid	32.415	24.4456	1.326	0.407086	0.349682	0.828326				0.706745	-0.500739	0.00405979	0.0286077		NA	NA		0	0	0	0	0	1	0
ENSMUSG00000004530	MGI:1345964	Coro1c	252.785	267.408	0.945314	-0.0811345	0.56866	0.987289				0.818519	-0.288913	0.142377	0.397756		NA	NA		0	0	0	0	0	1	0
ENSMUSG00000004558	MGI:1352498	Ndrg2	5.44482	6.57049	0.828678	-0.271117	0.774414	1				1.2766	0.352302	0.496617	0.790449		NA	NA		0	0	0	0	0	1	0
ENSMUSG00000004561	MGI:1098577	Mettl17	13.6764	17.4815	0.78234	-0.354132	0.7201	1				1.10798	0.147933	0.505074	0.795791		NA	NA		0	0	0	0	0	1	0
ENSMUSG00000004562	MGI:2685515	Arhgef40	214.833	192.866	1.11389	0.155612	0.298493	0.767417				0.994368	-0.00814828	0.940106	1		NA	NA		0	0	0	0	0	1	0
ENSMUSG00000004565	MGI:1354723	Pnpla6	21.8756	34.2083	0.639482	-0.645025	0.140895	0.520907				1.01333	0.0191088	1	1		NA	NA		0	0	0	0	0	1	0
ENSMUSG00000004567	MGI:1890498	Mcoln1	34.7706	28.0268	1.24062	0.311058	0.449963	0.908496				1.38889	0.473931	0.160578	0.428594		NA	NA		0	0	0	0	0	1	0
ENSMUSG00000004568	MGI:2142567	Arhgef18	57.6375	59.2357	0.973019	-0.0394598	1	1				1.05903	0.0827489	0.532007	0.812611		NA	NA		0	0	0	0	0	1	0
ENSMUSG00000004591	No associated gene	Pkn2	102.849	66.0271	1.55768	0.639401	0.00546132	0.0549006				1.01843	0.0263513	0.946268	1		NA	NA		0	0	0	0	0	1	0
ENSMUSG00000004626	MGI:107370	Stxbp2	12.2616	12.098	1.01352	0.0193761	1	1				0.961538	-0.0565835	1	1		NA	NA		0	0	0	0	0	1	0
ENSMUSG00000004631	MGI:1329042	Sgce	25.1624	24.3418	1.03371	0.04783	1	1				0	#NUM!	2.1684e-19	1.22955e-17		1.04655e-11	1.51038e-10		0	0	0	0	1	0	0
ENSMUSG00000004637	MGI:1931237	Wwox	5.93214	6.91712	0.857603	-0.221619	1	1				1.28571	0.36257	0.532709	0.812611		NA	NA		0	0	0	0	0	1	0
ENSMUSG00000004655	MGI:103201	Aqp1	110.973	23.5182	4.71859	2.23835	1.43232e-14	1.36787e-12				1.48718	0.572579	0.0670518	0.23856		0.000182943	0.000763143		0	1	0	0	0	0	0
ENSMUSG00000004661	MGI:1930768	Arid3b	4.4923	6.41406	0.700384	-0.513782	0.753906	1				0.733333	-0.447459	0.557197	0.829396		NA	NA		0	0	0	0	0	1	0
ENSMUSG00000004677	MGI:106624	Myo9b	213.289	196.446	1.08574	0.118674	0.428893	0.894296				0.973577	-0.0386327	0.700185	0.924199		NA	NA		0	0	0	0	0	1	0
ENSMUSG00000004768	MGI:99833	Rab23	77.7478	87.9194	0.884308	-0.17738	0.484957	0.931661				0.974576	-0.037153	0.752736	0.945866		NA	NA		0	0	0	0	0	1	0
ENSMUSG00000004815	MGI:102918	Dgkq	23.1797	19.9968	1.15917	0.213096	0.760792	1				0.821918	-0.282934	0.298071	0.606333		NA	NA		0	0	0	0	0	1	0
ENSMUSG00000004846	MGI:1347008	Plod3	272.44	261.324	1.04254	0.0600989	0.664947	1				1.02349	0.0335017	0.750761	0.94524		NA	NA		0	0	0	0	0	1	0
ENSMUSG00000004849	MGI:1098244	Ap1s1	128.539	166.137	0.773697	-0.37016	0.0359035	0.212898				1.0367	0.0519946	0.840484	0.988693		NA	NA		0	0	0	0	0	1	0
ENSMUSG00000004945	MGI:1917794	5730437N04Rik	31.3041	43.7665	0.715252	-0.483476	0.165428	0.573981				0.756272	-0.403022	0.0351645	0.151378		NA	NA		0	0	0	0	0	1	0
ENSMUSG00000004994	MGI:1914986	Ccdc130	17.0581	19.6195	0.869448	-0.201829	0.742829	1				0.619048	-0.691878	0.229481	0.525182		NA	NA		0	0	0	0	0	1	0
ENSMUSG00000005034	MGI:97594	Prkacb	97.5246	70.4289	1.38472	0.469598	0.0369268	0.217357				0.852459	-0.230298	0.596642	0.86092		NA	NA		0	0	0	0	0	1	0
ENSMUSG00000005045	MGI:3036258	Chd5	18.048	6.03676	2.98968	1.57999	0.0226558	0.153966				0.586538	-0.769702	0.0275342	0.125372		NA	NA		0	0	0	0	0	1	0
ENSMUSG00000005078	MGI:1915057	Jkamp	17.5753	18.5808	0.945889	-0.0802574	1	1				1.16129	0.215729	0.625407	0.880715		NA	NA		0	0	0	0	0	1	0
ENSMUSG00000005102	MGI:1353427	Eif2ak4	37.9294	34.7114	1.09271	0.127909	0.815121	1				1.03297	0.0467942	0.7804	0.957105		NA	NA		0	0	0	0	0	1	0
ENSMUSG00000005103	MGI:1337100	Wdr1	765.111	824.395	0.928087	-0.107668	0.145643	0.531728				1.08372	0.115993	0.316234	0.624722		NA	NA		0	0	0	0	0	1	0
ENSMUSG00000005142	MGI:107286	Man2b1	62.6306	59.8944	1.04568	0.0644473	0.856984	1				1.16443	0.219623	0.181659	0.462496		NA	NA		0	0	0	0	0	1	0
ENSMUSG00000005150	MGI:1915086	Wdr83	12.3775	13.0796	0.946316	-0.0796055	1	1				1.16667	0.222392	0.845019	0.990495		NA	NA		0	0	0	0	0	1	0
ENSMUSG00000005161	MGI:109486	Prdx2	261.81	371.387	0.704953	-0.504401	1.6883e-05	0.000434528				1.0295	0.041943	0.401135	0.712888		1.76791e-05	9.64812e-05		0	1	0	0	0	0	0
ENSMUSG00000005198	MGI:98086	Polr2a	176.632	165.256	1.06884	0.0960409	0.552032	0.976755				1	0	1	1		NA	NA		0	0	0	0	0	1	0
ENSMUSG00000005204	MGI:2158736	Senp3	123.584	108.159	1.14262	0.192346	0.324729	0.800573				1.21849	0.285091	0.298071	0.606333		NA	NA		0	0	0	0	0	1	0
ENSMUSG00000005233	MGI:1913692	Spc25	22.0527	20.6049	1.07026	0.0979656	1	1				1.00493	0.00708942	1	1		NA	NA		0	0	0	0	0	1	0
ENSMUSG00000005397	MGI:97342	Nid1	445.324	407.356	1.09321	0.128565	0.204914	0.641467				1.03936	0.0556954	0.287861	0.597759		NA	NA		0	0	0	0	0	1	0
ENSMUSG00000005410	MGI:103197	Mcm5	55.4674	58.0915	0.954829	-0.0666863	0.85087	1				0.831967	-0.265401	0.204164	0.491646		NA	NA		0	0	0	0	0	1	0
ENSMUSG00000005442	MGI:1918972	Cic	133.046	93.1925	1.42765	0.513641	0.00932837	0.0829722				0.970149	-0.0437214	1	1		NA	NA		0	0	0	0	0	1	0
ENSMUSG00000005469	MGI:97592	Prkaca	76.7248	75.7763	1.01252	0.0179471	1	1				0.881533	-0.181913	0.331094	0.639134		NA	NA		0	0	0	0	0	1	0
ENSMUSG00000005470	MGI:1914179	Asf1b	16.8744	19.6072	0.860623	-0.216546	0.742829	1				0.52	-0.943416	0.0729514	0.254655		NA	NA		0	0	0	0	0	1	0
ENSMUSG00000005481	MGI:1915528	Ddx39	182.5	181.103	1.00772	0.0110896	0.958208	1				0.897933	-0.155321	0.160974	0.428594		NA	NA		0	0	0	0	0	1	0
ENSMUSG00000005483	MGI:1931874	Dnajb1	78.014	108.536	0.718785	-0.476368	0.0279794	0.180671				0.575949	-0.795986	0.00402473	0.0284159		NA	NA		0	0	0	0	0	1	0
ENSMUSG00000005501	MGI:2443184	Usp40	26.311	11.1932	2.35063	1.23305	0.0200739	0.14312				2.55882	1.35548	0.000729905	0.00679186		NA	NA		0	0	0	0	0	1	0
ENSMUSG00000005534	MGI:96575	Insr	37.0655	19.9968	1.85357	0.890309	0.033144	0.203519				1.93519	0.952472	6.41488e-05	0.000819704		0.872277	0.965182		0	0	0	0	0	0	1
ENSMUSG00000005566	MGI:109274	Trim28	318.181	347.868	0.914658	-0.128696	0.261113	0.723969				1.03544	0.0502482	0.765074	0.949683		NA	NA		0	0	0	0	0	1	0
ENSMUSG00000005621	MGI:2443541	Zfp592	66.2708	55.4627	1.19487	0.256854	0.363363	0.845285				1.1938	0.255559	0.153555	0.417417		NA	NA		0	0	0	0	0	1	0
ENSMUSG00000005674	MGI:3589112	Tomm40l	22.8807	23.1409	0.988756	-0.0163142	1	1				1.2695	0.344264	0.1558	0.420683		NA	NA		0	0	0	0	0	1	0
ENSMUSG00000005687	MGI:1915433	Bcas2	50.3477	55.84	0.901642	-0.149373	0.627431	1				0.878049	-0.187627	0.648791	0.893534		NA	NA		0	0	0	0	0	1	0
ENSMUSG00000005802	MGI:1345282	Slc30a4	88.6544	51.564	1.71931	0.781828	0.00231311	0.0282635				1.06107	0.0855181	0.518643	0.806308		NA	NA		0	0	0	0	0	1	0
ENSMUSG00000005803	MGI:1929899	Sqrdl	15.9331	23.0152	0.692287	-0.530558	0.336784	0.816385				0.796392	-0.32845	0.0417883	0.171162		NA	NA		0	0	0	0	0	1	0
ENSMUSG00000005804	MGI:1927580	Pldn	22.7602	32.4476	0.701446	-0.511595	0.28061	0.748119				0.728291	-0.457412	0.00623008	0.0400868		NA	NA		0	0	0	0	0	1	0
ENSMUSG00000005813	MGI:1922874	Metap1	78.8466	84.7662	0.930166	-0.10444	0.696341	1				1.06061	0.0848889	0.903597	1		NA	NA		0	0	0	0	0	1	0
ENSMUSG00000005836	MGI:107516	Gata6	6.94848	6.41406	1.08332	0.11546	1	1				1.05263	0.0740006	1	1		NA	NA		0	0	0	0	0	1	0
ENSMUSG00000005881	MGI:1913616	Ergic3	114.83	97.217	1.18117	0.240222	0.242916	0.693778				1.2882	0.365358	0.00266736	0.0200609		NA	NA		0	0	0	0	0	1	0
ENSMUSG00000005882	MGI:1929472	Uqcc	27.9745	26.2851	1.06427	0.0898681	0.891923	1				1.13546	0.183275	0.329302	0.637353		NA	NA		0	0	0	0	0	1	0
ENSMUSG00000005886	MGI:1276533	Ncoa2	14.9377	11.9478	1.25025	0.322222	0.701108	1				1.30909	0.388565	0.381733	0.693782		NA	NA		0	0	0	0	0	1	0
ENSMUSG00000005897	MGI:1352465	Nr2c1	17.4301	13.6624	1.27577	0.351369	0.7201	1				0.764706	-0.387023	0.170645	0.445199		NA	NA		0	0	0	0	0	1	0
ENSMUSG00000005968	MGI:109572	Tuft1	10.9014	23.5182	0.463531	-1.10926	0.0409596	0.231891				0.816667	-0.292181	0.590053	0.855495		NA	NA		0	0	0	0	0	1	0
ENSMUSG00000006019	MGI:1918973	Dhx34	14.4199	8.97897	1.60597	0.683443	0.404873	0.87753				1.875	0.906891	0.000440585	0.00442904		NA	NA		0	0	0	0	0	1	0
ENSMUSG00000006021	MGI:1890380	Kptn	7.2886	8.86494	0.822183	-0.282469	0.803619	1				0.545455	-0.874469	0.121449	0.355436		NA	NA		0	0	0	0	0	1	0
ENSMUSG00000006024	MGI:104563	Napa	205.167	252.599	0.812225	-0.300048	0.0279706	0.180671				0.831981	-0.265377	0.0104213	0.0604781		NA	NA		0	0	0	0	0	1	0
ENSMUSG00000006050	MGI:1344414	Sra1	42.6535	63.0087	0.676946	-0.562888	0.0644636	0.312752				0.939024	-0.0907655	0.751191	0.94524		NA	NA		0	0	0	0	0	1	0
ENSMUSG00000006169	MGI:2144243	Clint1	192.501	158.339	1.21575	0.281847	0.0694047	0.328812				0.949367	-0.0749621	0.809073	0.974485		NA	NA		0	0	0	0	0	1	0
ENSMUSG00000006215	MGI:107410	Zbtb17	45.699	46.5149	0.98246	-0.0255289	1	1				1.28878	0.366005	0.000944945	0.00836391		NA	NA		0	0	0	0	0	1	0
ENSMUSG00000006219	MGI:1921452	Fblim1	85.6735	96.5882	0.886998	-0.172998	0.459867	0.910489				1.24135	0.311907	0.000215727	0.00238681		NA	NA		0	0	0	0	0	1	0
ENSMUSG00000006221	MGI:1352494	Hspb7	11.3617	31.288	0.363133	-1.46143	0.00288725	0.0340189				0.530253	-0.915247	4.01895e-16	1.84617e-14		0.316145	0.467344		0	0	0	0	0	0	1
ENSMUSG00000006273	MGI:109618	Atp6v1b2	88.9361	117.088	0.759567	-0.396752	0.0596842	0.296509				0.879211	-0.185718	0.0308606	0.137246		NA	NA		0	0	0	0	0	1	0
ENSMUSG00000006276	MGI:104582	Eps15l1	49.2592	44.7726	1.10021	0.137777	0.757189	1				1.62712	0.702319	0.00369304	0.0265387		NA	NA		0	0	0	0	0	1	0
ENSMUSG00000006281	MGI:109573	Tep1	24.1754	19.6195	1.23221	0.301251	0.651588	1				1.04734	0.0667261	0.820171	0.979724		NA	NA		0	0	0	0	0	1	0
ENSMUSG00000006288	MGI:2683584	Ttc5	13.907	17.4815	0.79553	-0.330011	0.7201	1				1.27273	0.347923	0.164907	0.435551		NA	NA		0	0	0	0	0	1	0
ENSMUSG00000006289	MGI:1913496	Osgep	22.1723	20.3741	1.08826	0.122024	0.877614	1				1.1324	0.179389	0.304266	0.61509		NA	NA		0	0	0	0	0	1	0
ENSMUSG00000006301	MGI:1916910	Tmbim1	205.091	214.845	0.954603	-0.0670276	0.6606	1				1.13043	0.176878	0.419609	0.730692		NA	NA		0	0	0	0	0	1	0
ENSMUSG00000006307	MGI:109565	Wbp7	79.5907	68.7939	1.15694	0.210319	0.412743	0.88525				0.678571	-0.559427	0.24296	0.538335		NA	NA		0	0	0	0	0	1	0
ENSMUSG00000006333	MGI:1924096	Rps9	921.926	960.977	0.959363	-0.059851	0.381195	0.858662				1.12802	0.173787	7.90156e-18	3.92805e-16		0.000799449	0.00290285		0	0	0	0	0	0	1
ENSMUSG00000006335	MGI:1916964	Tfpt	18.7599	20.3741	0.920772	-0.119085	1	1				1.04082	0.0577155	1	1		NA	NA		0	0	0	0	0	1	0
ENSMUSG00000006360	MGI:88501	Crip1	4.79045	12.3251	0.388676	-1.36336	0.143463	0.52802				0.185185	-2.43296	0.000113074	0.00136782		NA	NA		0	0	0	0	0	1	0
ENSMUSG00000006392	MGI:1915269	Med8	41.038	41.7543	0.982845	-0.0249645	1	1				0.882911	-0.179659	0.324735	0.633242		NA	NA		0	0	0	0	0	1	0
ENSMUSG00000006395	MGI:1915430	Hyi	11.4828	14.5888	0.787092	-0.345395	0.557197	0.978736				0.844118	-0.244484	0.158185	0.42491		NA	NA		0	0	0	0	0	1	0
ENSMUSG00000006403	MGI:1339949	Adamts4	5.68632	8.04901	0.706462	-0.501316	0.790527	1				2.85714	1.51457	0.0191573	0.0964241		NA	NA		0	0	0	0	0	1	0
ENSMUSG00000006412	MGI:1276111	Pfdn2	42.3496	39.6528	1.06801	0.0949247	0.912157	1				1.29795	0.376229	0.0188504	0.095542		NA	NA		0	0	0	0	0	1	0
ENSMUSG00000006442	MGI:102690	Srm	179.895	156.753	1.14763	0.198658	0.230705	0.678167				1.18182	0.241008	0.0973918	0.304685		NA	NA		0	0	0	0	0	1	0
ENSMUSG00000006445	MGI:95278	Epha2	356.379	300.199	1.18714	0.247494	0.0316839	0.196213				0.856034	-0.22426	3.20924e-09	8.03196e-08		8.69645e-05	0.000393827		0	0	0	0	1	0	0
ENSMUSG00000006576	MGI:109350	Slc4a3	12.5238	12.3007	1.01814	0.0259385	1	1				0.857143	-0.222392	0.658738	0.899383		NA	NA		0	0	0	0	0	1	0
ENSMUSG00000006641	MGI:2660847	Slc5a6	6.62331	6.91712	0.957524	-0.0626194	1	1				2	1	0.189247	0.472987		NA	NA		0	0	0	0	0	1	0
ENSMUSG00000006673	MGI:1916482	Qrich1	119.113	117.968	1.0097	0.0139298	1	1				1	0	1	1		NA	NA		0	0	0	0	0	1	0
ENSMUSG00000006676	MGI:1918722	Usp19	182.664	173.808	1.05095	0.0716934	0.672059	1				1.525	0.608809	0.0460441	0.181821		NA	NA		0	0	0	0	0	1	0
ENSMUSG00000006731	MGI:1342057	B4galnt1	28.5731	37.8585	0.754733	-0.405962	0.328432	0.805869				0.925	-0.112475	0.819893	0.979724		NA	NA		0	0	0	0	0	1	0
ENSMUSG00000006740	MGI:1098268	Kif5b	372.271	335.616	1.10922	0.149539	0.188344	0.613005				0.985601	-0.0209242	0.599509	0.863683		NA	NA		0	0	0	0	0	1	0
ENSMUSG00000006800	MGI:1919293	Sulf2	126.349	61.751	2.04611	1.03288	3.52696e-06	0.000106661				1.47867	0.564303	0.00240384	0.0186133		0.114473	0.215141		0	0	0	0	0	0	1
ENSMUSG00000006906	MGI:1917777	Stambp	23.9068	25.5875	0.934318	-0.0980151	0.887725	1				1.13953	0.188445	0.602412	0.865686		NA	NA		0	0	0	0	0	1	0
ENSMUSG00000007080	MGI:1196391	Pole	36.3944	24.0213	1.51509	0.599405	0.155002	0.549318				0.911765	-0.133267	0.804317	0.971013		NA	NA		0	0	0	0	0	1	0
ENSMUSG00000007458	MGI:96904	M6pr	167.816	189.529	0.885439	-0.175536	0.267023	0.731225				0.940945	-0.0878179	0.702714	0.924972		NA	NA		0	0	0	0	0	1	0
ENSMUSG00000007564	MGI:1926334	Ppp2r1a	268.626	316.05	0.849948	-0.234553	0.0570959	0.287721				0.879257	-0.185643	0.122912	0.35856		NA	NA		0	0	0	0	0	1	0
ENSMUSG00000007610	MGI:1917609	Gtpbp3	22.9652	28.2635	0.81254	-0.29949	0.575849	0.990686				1.12	0.163499	0.603046	0.865686		NA	NA		0	0	0	0	0	1	0
ENSMUSG00000007617	MGI:1347345	Homer1	21.5464	14.4968	1.48629	0.571712	0.242985	0.693778				0.566667	-0.819428	0.0789407	0.266166		NA	NA		0	0	0	0	0	1	0
ENSMUSG00000007656	MGI:1891691	Arpp19	55.7828	60.2058	0.926535	-0.110083	0.780739	1				1.17333	0.230613	0.581114	0.850006		NA	NA		0	0	0	0	0	1	0
ENSMUSG00000007670	MGI:1336214	Khsrp	139.561	85.2692	1.63671	0.710799	0.000298859	0.00518928				1.39683	0.482152	0.206737	0.494887		NA	NA		0	0	0	0	0	1	0
ENSMUSG00000007721	MGI:1916403	Ccdc124	60.742	70.0516	0.867104	-0.205723	0.48472	0.931661				1.24592	0.317212	0.000712077	0.006643		NA	NA		0	0	0	0	0	1	0
ENSMUSG00000007783	MGI:2446526	Cpt1c	58.385	48.6008	1.20132	0.264619	0.43944	0.901903				1.125	0.169925	0.582494	0.850994		NA	NA		0	0	0	0	0	1	0
ENSMUSG00000007817	MGI:3040693	Zmiz1	186.255	139.474	1.33541	0.41728	0.0106111	0.0912611				0.880503	-0.1836	0.46255	0.767883		NA	NA		0	0	0	0	0	1	0
ENSMUSG00000007827	MGI:1917887	Ankrd26	9.09415	6.28829	1.4462	0.53227	0.607239	1				0.904762	-0.14439	0.874629	0.998877		NA	NA		0	0	0	0	0	1	0
ENSMUSG00000007837	MGI:1929596	Prrg2	10.0317	9.90788	1.0125	0.0179197	1	1				1	0	1	1		NA	NA		0	0	0	0	0	1	0
ENSMUSG00000007880	MGI:1935147	Arid1a	101.334	88.4134	1.14614	0.196782	0.382785	0.858662				0.709677	-0.494765	0.0160241	0.0847056		NA	NA		0	0	0	0	0	1	0
ENSMUSG00000007888	MGI:1340030	Crlf1	411.148	421.867	0.974592	-0.0371303	0.729005	1				1.01645	0.023533	0.748146	0.944535		NA	NA		0	0	0	0	0	1	0
ENSMUSG00000007892	MGI:1927099	Rplp1	1339.31	1666.27	0.803775	-0.315136	2.63825e-09	1.29381e-07				1.07785	0.108153	0.000190682	0.00215572		2.20399e-12	3.42833e-11		0	1	0	0	0	0	0
ENSMUSG00000007950	MGI:1918946	Abhd8	46.4212	55.0854	0.842714	-0.246886	0.42616	0.892403				1.03891	0.0550714	0.805236	0.971799		NA	NA		0	0	0	0	0	1	0
ENSMUSG00000007987	MGI:1914536	Rabl5	13.7854	23.1409	0.595716	-0.747304	0.187742	0.612693				0.885714	-0.175087	0.864166	0.994586		NA	NA		0	0	0	0	0	1	0
ENSMUSG00000008036	MGI:2141861	Ap2s1	87.7519	145.888	0.6015	-0.733363	0.000181344	0.00337486				0.933905	-0.098653	0.355258	0.66435		NA	NA		0	0	0	0	0	1	0
ENSMUSG00000008090	MGI:2150920	Fgfrl1	41.6544	39.7358	1.04828	0.0680283	0.912157	1				0.85	-0.234465	0.68888	0.916298		NA	NA		0	0	0	0	0	1	0
ENSMUSG00000008140	MGI:1916933	2310044H10Rik	115.657	95.6371	1.20933	0.274204	0.191796	0.619239				1.31214	0.391917	3.34805e-10	9.34621e-09		0.611567	0.752389		0	0	0	0	0	0	1
ENSMUSG00000008167	MGI:1915878	Fbxw9	26.0278	35.0887	0.741771	-0.430954	0.305677	0.778458				0.917857	-0.123658	0.542133	0.819106		NA	NA		0	0	0	0	0	1	0
ENSMUSG00000008206	MGI:1914510	Lass4	13.9433	23.7697	0.586597	-0.769559	0.143307	0.52798				0.718519	-0.476903	0.00266999	0.0200609		NA	NA		0	0	0	0	0	1	0
ENSMUSG00000008305	MGI:104636	Tle1	69.8327	51.1749	1.36459	0.448465	0.101368	0.420205				1.33078	0.412276	0.000567512	0.00546287		NA	NA		0	0	0	0	0	1	0
ENSMUSG00000008318	MGI:2443373	Relt	22.4515	37.7542	0.594674	-0.749829	0.0518939	0.269355				1.17241	0.229482	0.86005	0.994586		NA	NA		0	0	0	0	0	1	0
ENSMUSG00000008348	MGI:98889	Ubc	259.766	244.615	1.06194	0.0867048	0.533331	0.972455				3.5	1.80735	3.67139e-19	2.01871e-17		2.00931e-12	3.26843e-11		0	0	0	0	1	0	0
ENSMUSG00000008373	MGI:1916238	Prpf31	73.5085	73.214	1.00402	0.00579099	1	1				0.983673	-0.0237486	0.948973	1		NA	NA		0	0	0	0	0	1	0
ENSMUSG00000008384	MGI:1913438	Sertad1	71.0273	108.284	0.655933	-0.60838	0.00696119	0.0671866				0.962085	-0.0557633	0.730869	0.938025		NA	NA		0	0	0	0	0	1	0
ENSMUSG00000008398	MGI:101762	Elk3	104.143	113.944	0.913988	-0.129754	0.542253	0.973854				0.906498	-0.141625	0.0383009	0.160687		NA	NA		0	0	0	0	0	1	0
ENSMUSG00000008475	MGI:1915021	Arpc5	274.991	375.034	0.733244	-0.447635	0.000100175	0.00200848				1.06289	0.0879965	0.0368017	0.155657		NA	NA		0	0	0	0	0	1	0
ENSMUSG00000008540	MGI:1913850	Mgst1	10.4558	14.3373	0.729271	-0.455473	0.541256	0.973854				1.7	0.765535	0.0759047	0.261346		NA	NA		0	0	0	0	0	1	0
ENSMUSG00000008683	MGI:2389091	Rps15a	460.806	536.769	0.858482	-0.22014	0.0175487	0.131308				1.02254	0.032162	0.520613	0.806308		NA	NA		0	0	0	0	0	1	0
ENSMUSG00000008730	MGI:1314873	Hipk1	92.2985	79.6098	1.15939	0.213362	0.401684	0.87753				0.834025	-0.261838	0.202134	0.48968		NA	NA		0	0	0	0	0	1	0
ENSMUSG00000008734	MGI:1927596	Gprc5b	11.6492	8.17478	1.42502	0.510983	0.503445	0.947614				1.26667	0.341037	0.607591	0.866918		NA	NA		0	0	0	0	0	1	0
ENSMUSG00000009035	MGI:2445179	Tmem184b	147.086	130.796	1.12454	0.169336	0.36834	0.848702				1.16315	0.218041	0.0104161	0.0604781		NA	NA		0	0	0	0	0	1	0
ENSMUSG00000009073	MGI:97307	Nf2	38.5447	29.0519	1.32675	0.407899	0.27499	0.743778				1.19149	0.252766	0.236161	0.532907		NA	NA		0	0	0	0	0	1	0
ENSMUSG00000009079	MGI:99960	Ewsr1	261.548	242.484	1.07862	0.109186	0.397393	0.874553				0.905724	-0.142857	0.256399	0.558173		NA	NA		0	0	0	0	0	1	0
ENSMUSG00000009090	MGI:1096368	Ap1b1	77.6175	88.128	0.880737	-0.183217	0.484957	0.931661				0.82069	-0.285091	0.123729	0.359786		NA	NA		0	0	0	0	0	1	0
ENSMUSG00000009112	MGI:2136959	Bcl2l13	37.3993	38.4844	0.971804	-0.0412621	1	1				1.62687	0.702095	0.0334167	0.144886		NA	NA		0	0	0	0	0	1	0
ENSMUSG00000009207	MGI:1918115	Lnp	35.8505	26.1593	1.37047	0.454668	0.252854	0.706439				1.53846	0.621488	0.202639	0.48968		NA	NA		0	0	0	0	0	1	0
ENSMUSG00000009418	MGI:2183683	Nav1	54.8303	78.1006	0.702047	-0.510361	0.0560279	0.284538				0.66416	-0.590396	2.2397e-07	4.51549e-06		0.771838	0.880084		0	0	0	0	0	0	1
ENSMUSG00000009470	MGI:2681523	Tnpo1	241.37	168.526	1.43224	0.518272	0.000440453	0.00720002				1.15385	0.206451	0.68888	0.916298		NA	NA		0	0	0	0	0	1	0
ENSMUSG00000009535	MGI:1915147	Rnmt	47.1685	52.3168	0.901594	-0.14945	0.687885	1				1.29412	0.371969	0.266406	0.570039		NA	NA		0	0	0	0	0	1	0
ENSMUSG00000009549	MGI:107169	Srp14	89.8961	137.839	0.65218	-0.616657	0.00179207	0.0228191				0.763674	-0.388971	9.45577e-05	0.00116718		NA	NA		0	0	0	0	0	1	0
ENSMUSG00000009585	MGI:1933111	Apobec3	2.35095	13.4425	0.174889	-2.51549	0.00738525	0.0699767				0.29661	-1.75336	3.05506e-06	5.22962e-05		0.509174	0.675287		0	0	0	0	0	0	1
ENSMUSG00000009630	MGI:1321161	Ppp2cb	107.841	118.597	0.909306	-0.137162	0.506956	0.9507				1.27812	0.354018	0.000879197	0.00783932		NA	NA		0	0	0	0	0	1	0
ENSMUSG00000009733	MGI:98509	Tcfcp2	13.3625	13.0796	1.02162	0.0308647	1	1				0.64	-0.643856	0.38331	0.693782		NA	NA		0	0	0	0	0	1	0
ENSMUSG00000009739	MGI:102935	Pou6f1	7.99501	12.4508	0.642127	-0.639069	0.503445	0.947614				1.05634	0.0790716	0.907561	1		NA	NA		0	0	0	0	0	1	0
ENSMUSG00000009863	MGI:1914930	Sdhb	94.0196	129.036	0.728632	-0.456738	0.0225843	0.153768				0.956009	-0.0649033	0.444344	0.752514		NA	NA		0	0	0	0	0	1	0
ENSMUSG00000009905	MGI:1918000	Kdsr	49.9587	47.6975	1.04741	0.0668224	0.919607	1				0.771429	-0.374396	0.374152	0.685797		NA	NA		0	0	0	0	0	1	0
ENSMUSG00000010045	MGI:1930765	Tmem115	80.4906	73.4226	1.09626	0.132596	0.627771	1				1.05964	0.0835734	0.463137	0.768507		NA	NA		0	0	0	0	0	1	0
ENSMUSG00000010047	MGI:1196334	Hyal2	25.1319	26.4108	0.951575	-0.0716102	1	1				1.125	0.169925	0.464707	0.768601		NA	NA		0	0	0	0	0	1	0
ENSMUSG00000010048	MGI:1316708	Ifrd2	36.2958	26.6624	1.36131	0.444998	0.313503	0.783542				1.13669	0.18484	0.512356	0.80144		NA	NA		0	0	0	0	0	1	0
ENSMUSG00000010057	MGI:1914482	Nprl2	9.9377	13.6624	0.727373	-0.459232	0.541256	0.973854				0.727273	-0.459432	0.160578	0.428594		NA	NA		0	0	0	0	0	1	0
ENSMUSG00000010067	MGI:1928386	Rassf1	268.143	290.519	0.92298	-0.115629	0.352122	0.832075				0.873418	-0.195256	0.0216426	0.106424		NA	NA		0	0	0	0	0	1	0
ENSMUSG00000010290	MGI:2138299	AI597479	23.7602	18.6133	1.27651	0.352209	0.542384	0.973854				1.2	0.263034	0.651588	0.894331		NA	NA		0	0	0	0	0	1	0
ENSMUSG00000010358	MGI:1917360	Ifi35	10.6754	15.9723	0.668374	-0.581273	0.442068	0.901903				1.10345	0.142019	1	1		NA	NA		0	0	0	0	0	1	0
ENSMUSG00000010392	MGI:1858260	Gosr1	50.7925	50.6866	1.00209	0.00301085	1	1				0.917241	-0.124627	0.509496	0.800901		NA	NA		0	0	0	0	0	1	0
ENSMUSG00000010554	MGI:1914743	Mettl16	30.9275	27.1163	1.14055	0.189728	0.694004	1				0.428571	-1.22239	0.0427739	0.174156		NA	NA		0	0	0	0	0	1	0
ENSMUSG00000010660	MGI:97614	Plcd1	59.4399	54.4566	1.09151	0.126324	0.706882	1				1.22807	0.296393	0.532309	0.812611		NA	NA		0	0	0	0	0	1	0
ENSMUSG00000010755	MGI:1351477	Cars	225.771	207.136	1.08996	0.124278	0.387048	0.862628				1.11679	0.159356	0.378441	0.690479		NA	NA		0	0	0	0	0	1	0
ENSMUSG00000010797	MGI:98954	Wnt2	9.46158	16.3741	0.577839	-0.79126	0.229523	0.676543				1.40385	0.489385	0.207368	0.495417		NA	NA		0	0	0	0	0	1	0
ENSMUSG00000010830	MGI:2145953	Kdelr3	73.8193	103.042	0.7164	-0.481162	0.0350282	0.210795				0.937743	-0.0927352	0.658056	0.899383		NA	NA		0	0	0	0	0	1	0
ENSMUSG00000010914	MGI:1351627	Pdhx	22.1159	27.404	0.807033	-0.309301	0.568172	0.987289				1.10345	0.142019	0.798153	0.968879		NA	NA		0	0	0	0	0	1	0
ENSMUSG00000011096	MGI:1914855	Akt1s1	116.37	149.536	0.778212	-0.361765	0.0428335	0.238409				0.96248	-0.0551721	0.653953	0.896222		NA	NA		0	0	0	0	0	1	0
ENSMUSG00000011114	MGI:1100877	Tbrg1	175.162	240.087	0.729578	-0.454866	0.00164797	0.0211325				1.19433	0.256204	0.163021	0.431512		NA	NA		0	0	0	0	0	1	0
ENSMUSG00000011179	MGI:97402	Odc1	371.888	529.852	0.701871	-0.510722	1.60243e-07	5.99505e-06				1.04461	0.062964	0.216471	0.50978		1.68408e-07	1.28229e-06		0	1	0	0	0	0	0
ENSMUSG00000011254	MGI:1913878	Thg1l	12.0785	23.8955	0.505471	-0.984301	0.0652453	0.31528				0.527778	-0.921997	0.0300289	0.133876		NA	NA		0	0	0	0	0	1	0
ENSMUSG00000011257	MGI:2385206	Pabpc4	285.007	219.746	1.29698	0.37516	0.00435377	0.0466071				0.839623	-0.252187	0.251822	0.550852		NA	NA		0	0	0	0	0	1	0
ENSMUSG00000011306	MGI:1917866	Sugp1	39.9328	40.5351	0.98514	-0.0215989	1	1				1.15686	0.210218	0.31187	0.621741		NA	NA		0	0	0	0	0	1	0
ENSMUSG00000011831	MGI:104736	Evi5	56.5786	42.9689	1.31673	0.396963	0.193348	0.620938				1.16393	0.21901	0.433537	0.745643		NA	NA		0	0	0	0	0	1	0
ENSMUSG00000011832	MGI:2442167	Evi5l	28.1113	20.1225	1.39701	0.48234	0.312327	0.782218				1.05844	0.0819416	0.751191	0.94524		NA	NA		0	0	0	0	0	1	0
ENSMUSG00000011837	MGI:1914861	Snapc2	40.2962	64.1406	0.628248	-0.670594	0.0236456	0.158614				0.782434	-0.35396	5.52814e-05	0.000713937		0.302189	0.45572		0	0	0	0	0	0	1
ENSMUSG00000011960	MGI:1328363	Ccnt1	68.961	49.1744	1.40237	0.487871	0.0798343	0.360158				0.930233	-0.104337	0.698084	0.922851		NA	NA		0	0	0	0	0	1	0
ENSMUSG00000012117	MGI:1914672	Dhdds	36.6503	37.6286	0.974	-0.0380056	1	1				1.17241	0.229482	0.176202	0.453388		NA	NA		0	0	0	0	0	1	0
ENSMUSG00000012296	MGI:1921344	Tjap1	91.0781	72.766	1.25166	0.323839	0.184182	0.605981				1.13956	0.188479	0.0527149	0.199898		NA	NA		0	0	0	0	0	1	0
ENSMUSG00000012405	MGI:1913730	Rpl15	463.417	572.989	0.808771	-0.306197	0.000700641	0.0106833				0.830882	-0.267284	0.371161	0.682681		NA	NA		0	0	0	0	0	1	0
ENSMUSG00000012443	MGI:1098231	Kif11	46.4615	23.466	1.97995	0.985462	0.00762052	0.0713722				1.44444	0.530515	0.523467	0.806308		NA	NA		0	0	0	0	0	1	0
ENSMUSG00000012483	MGI:1915490	Rpa3	11.2522	8.30055	1.3556	0.438926	0.647606	1				0.882353	-0.180572	0.86005	0.994586		NA	NA		0	0	0	0	0	1	0
ENSMUSG00000012889	MGI:2685352	Podnl1	3.9791	5.1564	0.771683	-0.373921	1	1				0.621622	-0.685891	0.092461	0.295371		NA	NA		0	0	0	0	0	1	0
ENSMUSG00000013033	MGI:1929461	Lphn1	48.1771	35.969	1.3394	0.421591	0.229864	0.676543				1.09524	0.131245	0.749329	0.944535		NA	NA		0	0	0	0	0	1	0
ENSMUSG00000013236	MGI:97815	Ptprs	93.8157	79.1067	1.18594	0.246029	0.287118	0.755038				0.666667	-0.584963	0.202639	0.48968		NA	NA		0	0	0	0	0	1	0
ENSMUSG00000013593	MGI:2385112	Ndufs2	138.183	153.937	0.897657	-0.155764	0.380079	0.858662				1.10787	0.147782	0.013998	0.0762745		NA	NA		0	0	0	0	0	1	0
ENSMUSG00000013629	MGI:1916969	Cad	158.446	123.251	1.28556	0.362394	0.0423412	0.23749				0.904762	-0.14439	0.457679	0.764958		NA	NA		0	0	0	0	0	1	0
ENSMUSG00000013646	MGI:1933124	Sh3bp5l	45.9517	57.7786	0.795308	-0.330415	0.28069	0.748119				0.688202	-0.539095	0.00180801	0.0146784		NA	NA		0	0	0	0	0	1	0
ENSMUSG00000013698	MGI:104799	Pea15a	283.355	335.492	0.844597	-0.243665	0.0401298	0.228795				1.07223	0.100612	0.136843	0.387065		NA	NA		0	0	0	0	0	1	0
ENSMUSG00000013736	MGI:1917297	Trnt1	30.326	25.0685	1.20973	0.274682	0.590053	0.994567				1.14286	0.192645	0.522991	0.806308		NA	NA		0	0	0	0	0	1	0
ENSMUSG00000013921	MGI:1923936	Clip3	69.5466	83.0055	0.837856	-0.255226	0.331993	0.809354				1.55405	0.636037	0.0396082	0.16446		NA	NA		0	0	0	0	0	1	0
ENSMUSG00000013973	MGI:1333874	Dedd	27.3463	29.6807	0.921347	-0.118183	0.791366	1				0.996269	-0.00539326	1	1		NA	NA		0	0	0	0	0	1	0
ENSMUSG00000013997	MGI:1350916	Nit1	11.3864	8.80361	1.29338	0.371151	0.823803	1				2.42857	1.28011	0.0055152	0.0367242		NA	NA		0	0	0	0	0	1	0
ENSMUSG00000014077	MGI:1927185	1500003O03Rik	158.448	149.158	1.06228	0.0871623	0.648041	1				1.15175	0.203829	0.0043859	0.0303748		NA	NA		0	0	0	0	0	1	0
ENSMUSG00000014177	MGI:1914760	Fam18b	28.8451	38.4591	0.75002	-0.415	0.328432	0.805869				0.85159	-0.231769	0.217406	0.509998		NA	NA		0	0	0	0	0	1	0
ENSMUSG00000014198	MGI:3608347	Zfp385c	20.0114	26.6624	0.750548	-0.413984	0.381693	0.858662				1.08824	0.121991	0.812589	0.976651		NA	NA		0	0	0	0	0	1	0
ENSMUSG00000014226	MGI:1270839	Cacybp	94.5816	92.5405	1.02206	0.0314753	0.941886	1				1.45614	0.542149	0.0342357	0.147906		NA	NA		0	0	0	0	0	1	0
ENSMUSG00000014313	MGI:104614	Cox6c	79.1896	103.254	0.766942	-0.382811	0.08794	0.383575				1.02504	0.035679	0.783352	0.959428		NA	NA		0	0	0	0	0	1	0
ENSMUSG00000014498	MGI:2444029	Ankrd52	187.235	111.051	1.68602	0.753624	1.26043e-05	0.000331456				1.15278	0.205114	0.421939	0.733002		0.0691983	0.141823		0	0	0	0	0	0	1
ENSMUSG00000014554	MGI:1351602	Dguok	9.22008	10.4386	0.883271	-0.179073	1	1				1.4	0.485427	0.312327	0.621741		NA	NA		0	0	0	0	0	1	0
ENSMUSG00000014602	MGI:108391	Kif1a	97.183	56.9719	1.7058	0.770453	0.00158768	0.0205042				1.52941	0.612977	0.000229287	0.00249875		NA	NA		0	0	0	0	0	1	0
ENSMUSG00000014668	MGI:2444898	Chfr	39.2321	40.2237	0.975348	-0.0360108	1	1				0.941667	-0.0867116	0.853408	0.994228		NA	NA		0	0	0	0	0	1	0
ENSMUSG00000014748	MGI:1096575	Tex261	102.03	105.464	0.967435	-0.0477638	0.889486	1				0.875862	-0.191224	0.0445466	0.17863		NA	NA		0	0	0	0	0	1	0
ENSMUSG00000014813	MGI:109131	Stc1	1.9585	14.5888	0.134247	-2.89704	0.00234985	0.0286162				1.16667	0.222392	0.845019	0.990495		NA	NA		0	0	0	0	0	1	0
ENSMUSG00000014867	MGI:98445	Surf4	569.999	580.497	0.981915	-0.0263306	0.790719	1				0.976783	-0.0338904	0.806045	0.972129		NA	NA		0	0	0	0	0	1	0
ENSMUSG00000014956	MGI:104871	Ppp1cb	96.3265	68.6251	1.40366	0.489197	0.0426332	0.238391				1.16489	0.220198	0.293602	0.602255		NA	NA		0	0	0	0	0	1	0
ENSMUSG00000014980	MGI:1913887	Tsen15	16.6237	16.2238	1.02465	0.0351288	1	1				0.678571	-0.559427	0.24296	0.538335		NA	NA		0	0	0	0	0	1	0
ENSMUSG00000015126	MGI:1915577	0610007P22Rik	42.1118	51.3125	0.820693	-0.285085	0.406924	0.879005				1.08211	0.113841	0.41852	0.729903		NA	NA		0	0	0	0	0	1	0
ENSMUSG00000015127	MGI:1921404	Unkl	21.4989	17.9845	1.19541	0.257511	0.749259	1				0.944	-0.0831412	0.786058	0.961651		NA	NA		0	0	0	0	0	1	0
ENSMUSG00000015133	MGI:2142227	Lrrk1	110.129	97.0912	1.13428	0.181776	0.404307	0.87753				0.902784	-0.147547	0.0231138	0.110806		NA	NA		0	0	0	0	0	1	0
ENSMUSG00000015149	MGI:1927664	Sirt2	57.4607	64.1503	0.895719	-0.158882	0.585626	0.991746				1.01759	0.0251535	0.881083	1		NA	NA		0	0	0	0	0	1	0
ENSMUSG00000015165	MGI:104816	Hnrnpl	192.145	213.802	0.898707	-0.154077	0.297305	0.767417				1.03181	0.04518	0.712262	0.926452		NA	NA		0	0	0	0	0	1	0
ENSMUSG00000015222	MGI:97175	Mtap2	4.11538	8.30055	0.495797	-1.01218	0.387695	0.862628				0.112069	-3.15754	7.77364e-22	5.12919e-20		0.0394904	0.0895116		0	0	0	0	0	0	1
ENSMUSG00000015305	MGI:1917347	Sash1	240.006	167.772	1.43055	0.51657	0.000426263	0.00704519				0.95082	-0.0727563	0.426934	0.737971		NA	NA		0	0	0	0	0	1	0
ENSMUSG00000015357	MGI:1346017	Clpx	39.2902	36.9752	1.06261	0.0876131	0.908777	1				1.10811	0.148099	0.575315	0.845773		NA	NA		0	0	0	0	0	1	0
ENSMUSG00000015377	MGI:1916690	Fam116b	7.37744	5.78523	1.27522	0.350747	1	1				0.758621	-0.398549	0.557197	0.829396		NA	NA		0	0	0	0	0	1	0
ENSMUSG00000015501	MGI:1338076	Hivep2	46.9255	40.4966	1.15875	0.212572	0.520292	0.95942				0.668942	-0.580047	0.00210153	0.0166154		NA	NA		0	0	0	0	0	1	0
ENSMUSG00000015522	MGI:88071	Arnt	38.3432	34.2083	1.12087	0.164622	0.723948	1				1.5431	0.625835	0.0105826	0.0611535		NA	NA		0	0	0	0	0	1	0
ENSMUSG00000015542	MGI:1913426	Nat9	7.73884	12.3251	0.627895	-0.671405	0.503445	0.947614				0.787879	-0.343954	0.231266	0.527175		NA	NA		0	0	0	0	0	1	0
ENSMUSG00000015568	MGI:96820	Lpl	23.6021	8.40805	2.80708	1.48907	0.00700037	0.0673855				1.57143	0.652077	0.0763692	0.262317		NA	NA		0	0	0	0	0	1	0
ENSMUSG00000015605	MGI:106658	Srf	195.201	173.611	1.12436	0.169102	0.297793	0.767417				0.923077	-0.115477	0.307487	0.617869		NA	NA		0	0	0	0	0	1	0
ENSMUSG00000015647	MGI:105382	Lama5	77.788	22.8894	3.39843	1.76487	3.55206e-08	1.44836e-06				1.05914	0.082893	0.718319	0.930057		1.76559e-05	9.64812e-05		0	1	0	0	0	0	0
ENSMUSG00000015653	MGI:1921301	Steap2	83.1426	83.8858	0.99114	-0.0128397	1	1				1.22353	0.291049	0.190291	0.474291		NA	NA		0	0	0	0	0	1	0
ENSMUSG00000015656	MGI:105384	Hspa8	2903.53	3081.25	0.942322	-0.0857084	0.0228982	0.155033				1.00262	0.00377944	0.90591	1		NA	NA		0	0	0	0	0	1	0
ENSMUSG00000015697	MGI:1934229	Setdb1	47.3901	36.3463	1.30385	0.382777	0.272269	0.739569				0.903226	-0.146841	0.794844	0.9673		NA	NA		0	0	0	0	0	1	0
ENSMUSG00000015709	MGI:107188	Arnt2	16.1688	25.5305	0.633316	-0.659003	0.164149	0.571706				1.14286	0.192645	0.644464	0.890047		NA	NA		0	0	0	0	0	1	0
ENSMUSG00000015711	MGI:1925152	Prune	21.1482	22.2658	0.949807	-0.0742934	1	1				1	0	1	1		NA	NA		0	0	0	0	0	1	0
ENSMUSG00000015733	MGI:106222	Capza2	194.144	211.79	0.916682	-0.125507	0.398868	0.876736				1.08867	0.122567	0.409065	0.72036		NA	NA		0	0	0	0	0	1	0
ENSMUSG00000015747	MGI:891965	Vps45	14.6603	20.6256	0.710782	-0.492522	0.405032	0.87753				0.692308	-0.530515	0.523467	0.806308		NA	NA		0	0	0	0	0	1	0
ENSMUSG00000015749	MGI:1913721	Anp32e	80.143	73.0054	1.09777	0.134573	0.627771	1				0.815126	-0.294905	0.338185	0.647297		NA	NA		0	0	0	0	0	1	0
ENSMUSG00000015755	MGI:1915902	Tab2	165.106	143.247	1.15259	0.204883	0.231414	0.678167				0.864865	-0.209453	0.630456	0.884394		NA	NA		0	0	0	0	0	1	0
ENSMUSG00000015757	MGI:1914668	Ppil4	34.9373	30.6869	1.13851	0.187148	0.712231	1				1.28	0.356144	0.427043	0.737971		NA	NA		0	0	0	0	0	1	0
ENSMUSG00000015759	MGI:1277202	Cnih	172.858	174.06	0.993094	-0.0099981	1	1				0.892814	-0.163569	0.12311	0.358835		NA	NA		0	0	0	0	0	1	0
ENSMUSG00000015766	MGI:104684	Eps8	56.5936	32.8249	1.7241	0.785848	0.0148668	0.116526				0.950791	-0.0728001	0.581452	0.850157		NA	NA		0	0	0	0	0	1	0
ENSMUSG00000015839	MGI:108420	Nfe2l2	145.298	100.897	1.44007	0.526139	0.00600154	0.0588638				1.36164	0.445349	0.00173234	0.0142232		NA	NA		0	0	0	0	0	1	0
ENSMUSG00000015846	MGI:98214	Rxra	30.4769	23.0152	1.32421	0.405134	0.410103	0.881672				0.411765	-1.28011	0.0639147	0.230232		NA	NA		0	0	0	0	0	1	0
ENSMUSG00000015850	MGI:2389008	Adamtsl4	19.2581	13.5982	1.41622	0.50205	0.48685	0.931846				0.813953	-0.296982	0.428207	0.738576		NA	NA		0	0	0	0	0	1	0
ENSMUSG00000015889	MGI:96836	Lta4h	72.4068	72.3797	1.00037	0.000539886	1	1				1.08189	0.113548	0.464256	0.768601		NA	NA		0	0	0	0	0	1	0
ENSMUSG00000015932	MGI:1929270	Dstn	1313	1003.61	1.30828	0.387667	1.47546e-10	8.77776e-09				1.34849	0.431347	1.19142e-72	2.88243e-70		0.497974	0.662936		1	0	0	0	0	0	0
ENSMUSG00000015937	MGI:1349392	H2afy	97.5585	95.3305	1.02337	0.0333292	0.885578	1				1.39344	0.478654	0.0180877	0.0929751		NA	NA		0	0	0	0	0	1	0
ENSMUSG00000015980	MGI:1923862	Lrrc27	13.6971	7.54595	1.81516	0.860101	0.286279	0.754133				1.47328	0.559034	0.018509	0.0946046		NA	NA		0	0	0	0	0	1	0
ENSMUSG00000015994	MGI:104683	Fnta	73.7635	99.7323	0.739615	-0.435154	0.0577475	0.289455				0.795417	-0.330216	0.00808458	0.0493922		NA	NA		0	0	0	0	0	1	0
ENSMUSG00000016018	MGI:1919448	Skiv2l2	62.0907	37.7542	1.6446	0.717739	0.0209787	0.146973				1.21429	0.280108	0.560065	0.831618		NA	NA		0	0	0	0	0	1	0
ENSMUSG00000016128	MGI:2385331	Stard13	33.6507	24.6501	1.36514	0.449044	0.297595	0.767417				1.10256	0.140863	0.443712	0.752093		NA	NA		0	0	0	0	0	1	0
ENSMUSG00000016252	MGI:1855697	Atp5e	59.9761	52.9474	1.13275	0.179827	0.572656	0.987724				3.01639	1.59282	1.77607e-22	1.26379e-20		2.00669e-05	0.000107391		0	0	0	0	1	0	0
ENSMUSG00000016253	MGI:1926424	Th1l	38.3219	51.6898	0.741382	-0.431711	0.170242	0.582839				0.946429	-0.0794345	0.848195	0.992295		NA	NA		0	0	0	0	0	1	0
ENSMUSG00000016257	MGI:1913640	Slmo2	77.3369	79.9871	0.966868	-0.0486095	0.873248	1				1.13376	0.181113	0.487567	0.785747		NA	NA		0	0	0	0	0	1	0
ENSMUSG00000016356	MGI:1920618	Col20a1	3.33537	3.75456	0.888352	-0.170797	1	1				0.774194	-0.369234	0.418754	0.729903		NA	NA		0	0	0	0	0	1	0
ENSMUSG00000016487	MGI:1914783	Ppfibp1	376.884	213.047	1.76902	0.822947	1.44287e-11	1.00695e-09				1.35652	0.439912	9.26429e-25	7.15321e-23		0.0034092	0.0101194		1	0	0	0	0	0	0
ENSMUSG00000016495	MGI:1915009	5033414D02Rik	20.98	24.147	0.868843	-0.202832	0.765992	1				1.15333	0.20581	0.387519	0.697573		NA	NA		0	0	0	0	0	1	0
ENSMUSG00000016520	MGI:2155959	Lnx2	10.9747	19.6195	0.55938	-0.8381	0.149613	0.538102				0.25	-2	0.0118179	0.0663631		NA	NA		0	0	0	0	0	1	0
ENSMUSG00000016526	MGI:1330300	Dyrk3	13.4657	23.7789	0.566288	-0.820393	0.0988717	0.41337				1	0	1	1		NA	NA		0	0	0	0	0	1	0
ENSMUSG00000016528	MGI:109298	Mapkapk2	218.252	249.142	0.876014	-0.190973	0.164996	0.573981				1.08846	0.12229	0.345121	0.65436		NA	NA		0	0	0	0	0	1	0
ENSMUSG00000016637	MGI:1914292	Ift27	15.3518	15.2177	1.00881	0.0126559	1	1				0.990291	-0.0140752	1	1		NA	NA		0	0	0	0	0	1	0
ENSMUSG00000016757	MGI:3039573	Ttll12	77.7941	45.0506	1.72682	0.788115	0.00373145	0.0413542				2	1	4.28141e-05	0.00056499		0.615555	0.754811		0	0	0	0	0	0	1
ENSMUSG00000016831	MGI:1915389	Tox4	72.5215	76.2141	0.951549	-0.0716499	0.869923	1				1.00595	0.00856201	0.969278	1		NA	NA		0	0	0	0	0	1	0
ENSMUSG00000016918	MGI:2138563	Sulf1	173.312	194.686	0.890217	-0.167771	0.273627	0.742701				0.610294	-0.712423	0.016745	0.0874355		NA	NA		0	0	0	0	0	1	0
ENSMUSG00000016933	MGI:97615	Plcg1	54.2762	45.7788	1.18562	0.245642	0.484118	0.931661				0.935484	-0.0962153	0.897422	1		NA	NA		0	0	0	0	0	1	0
ENSMUSG00000016946	MGI:1916509	Kctd5	91.2135	115.325	0.790924	-0.33839	0.108824	0.436859				0.976519	-0.0342795	0.79365	0.96682		NA	NA		0	0	0	0	0	1	0
ENSMUSG00000016984	MGI:1915395	Etaa1	12.9479	9.29038	1.39369	0.478909	0.523467	0.960881				1.10448	0.143364	0.812589	0.976651		NA	NA		0	0	0	0	0	1	0
ENSMUSG00000017009	MGI:1349164	Sdc4	193.25	226.63	0.852713	-0.229867	0.107235	0.434552				1.18996	0.250909	0.00658905	0.0419503		NA	NA		0	0	0	0	0	1	0
ENSMUSG00000017119	MGI:108498	Nbr1	68.6901	71.6865	0.958201	-0.0615991	0.866322	1				0.924528	-0.113211	0.766604	0.949683		NA	NA		0	0	0	0	0	1	0
ENSMUSG00000017144	MGI:1921444	Rnd3	151.553	142.569	1.06302	0.0881629	0.641449	1				0.870506	-0.200073	0.000526761	0.00515281		NA	NA		0	0	0	0	0	1	0
ENSMUSG00000017188	MGI:1098757	Ccdc56	19.2984	23.8955	0.807615	-0.308261	0.542384	0.973854				1.00633	0.00910221	1	1		NA	NA		0	0	0	0	0	1	0
ENSMUSG00000017264	MGI:1355322	Exosc10	66.3576	53.77	1.2341	0.30346	0.315303	0.786416				1.14909	0.200493	0.269411	0.572959		NA	NA		0	0	0	0	0	1	0
ENSMUSG00000017286	MGI:1914451	Glod4	26.0637	20.2483	1.2872	0.364241	0.461391	0.910489				1.22034	0.287282	0.294406	0.602255		NA	NA		0	0	0	0	0	1	0
ENSMUSG00000017288	MGI:1915549	Vps53	45.2166	50.1652	0.901355	-0.149833	0.681743	1				1.03448	0.0489096	1	1		NA	NA		0	0	0	0	0	1	0
ENSMUSG00000017485	MGI:98791	Top2b	132.673	149.765	0.88587	-0.174834	0.341567	0.823073				0.778325	-0.361555	0.0204421	0.101622		NA	NA		0	0	0	0	0	1	0
ENSMUSG00000017493	MGI:96439	Igfbp4	313.068	70.5546	4.43724	2.14966	2.36494e-37	1.43039e-34				1.78808	0.838411	7.09931e-09	1.68238e-07		4.22295e-08	3.75781e-07		0	0	1	0	0	0	0
ENSMUSG00000017631	MGI:107771	Abr	65.9879	72.0638	0.915686	-0.127075	0.670534	1				0.592217	-0.755803	2.71417e-08	5.96952e-07		0.0292643	0.0688356		0	0	0	0	0	0	1
ENSMUSG00000017664	MGI:2385166	Slc35c2	43.3251	41.7174	1.03854	0.0545538	1	1				0.387755	-1.36678	0.0166738	0.0871893		NA	NA		0	0	0	0	0	1	0
ENSMUSG00000017667	MGI:2388656	Zfp334	26.1988	22.1348	1.1836	0.243187	0.665466	1				1.1028	0.141176	0.706882	0.926427		NA	NA		0	0	0	0	0	1	0
ENSMUSG00000017670	MGI:2153045	Elmo2	87.4336	68.4582	1.27718	0.352966	0.147998	0.535602				1.31655	0.396759	0.0164285	0.0860302		NA	NA		0	0	0	0	0	1	0
ENSMUSG00000017679	MGI:1923330	Ttpal	64.5334	54.5824	1.18231	0.24161	0.411423	0.883464				1.33926	0.421437	2.54323e-05	0.000356575		0.555377	0.708911		0	0	0	0	0	0	1
ENSMUSG00000017697	MGI:87916	Ada	7.02093	19.4937	0.360164	-1.47327	0.0289593	0.184698				0.783051	-0.352822	0.0561958	0.208736		NA	NA		0	0	0	0	0	1	0
ENSMUSG00000017707	MGI:1349457	Serinc3	249.009	304.353	0.818156	-0.289552	0.0215734	0.149408				0.952484	-0.0702325	0.181024	0.462306		NA	NA		0	0	0	0	0	1	0
ENSMUSG00000017721	MGI:1926178	Pigt	57.0447	62.1781	0.91744	-0.124314	0.714026	1				1.22876	0.297201	0.221011	0.515125		NA	NA		0	0	0	0	0	1	0
ENSMUSG00000017724	MGI:99423	Etv4	36.5968	52.5701	0.696153	-0.522525	0.113344	0.448557				0.777251	-0.363547	0.0931912	0.29588		NA	NA		0	0	0	0	0	1	0
ENSMUSG00000017760	MGI:97748	Ctsa	215.117	201.599	1.06705	0.0936302	0.556824	0.978736				1.10887	0.149091	0.421945	0.733002		NA	NA		0	0	0	0	0	1	0
ENSMUSG00000017774	MGI:106612	Myo1c	958.795	853.95	1.12278	0.167071	0.0145634	0.115394				1.19799	0.260621	6.66834e-06	0.000105674		0.30812	0.459111		0	0	0	0	0	0	1
ENSMUSG00000017776	MGI:88508	Crk	235.09	224.734	1.04608	0.0649945	0.674804	1				0.941489	-0.0869833	0.521711	0.806308		NA	NA		0	0	0	0	0	1	0
ENSMUSG00000017778	MGI:103226	Cox7c	25.7006	27.7943	0.924673	-0.112986	0.891923	1				1.72152	0.783682	0.00012314	0.00146999		NA	NA		0	0	0	0	0	1	0
ENSMUSG00000017781	MGI:99887	Pitpna	276.304	325.356	0.849237	-0.235761	0.0501442	0.264112				1.01956	0.0279465	0.882806	1		NA	NA		0	0	0	0	0	1	0
ENSMUSG00000017831	MGI:105926	Rab5a	77.165	85.3781	0.903804	-0.145919	0.582476	0.991746				1.0996	0.136981	0.295805	0.603416		NA	NA		0	0	0	0	0	1	0
ENSMUSG00000017858	MGI:2387217	Ift52	22.3304	31.9445	0.699037	-0.516558	0.220328	0.66631				0.986559	-0.0195226	0.958548	1		NA	NA		0	0	0	0	0	1	0
ENSMUSG00000017861	MGI:101785	Mybl2	22.2102	21.7973	1.01894	0.0270735	1	1				1.1831	0.24257	0.335135	0.643836		NA	NA		0	0	0	0	0	1	0
ENSMUSG00000017999	MGI:2385884	Ddx27	104.733	84.7662	1.23555	0.305159	0.167911	0.57813				1.02778	0.0395284	0.93408	1		NA	NA		0	0	0	0	0	1	0
ENSMUSG00000018001	MGI:1335107	Cyth3	88.3697	98.2497	0.899441	-0.1529	0.509419	0.951947				0.972973	-0.0395284	0.93408	1		NA	NA		0	0	0	0	0	1	0
ENSMUSG00000018040	MGI:1922028	Rrp7a	69.7666	78.533	0.888373	-0.170763	0.512356	0.953509				0.931638	-0.102159	0.394419	0.706141		NA	NA		0	0	0	0	0	1	0
ENSMUSG00000018042	MGI:94893	Cyb5r3	420.856	407.37	1.0331	0.0469843	0.651453	1				1.2029	0.266518	1.51186e-12	5.43223e-11		0.0443675	0.0976085		0	0	0	0	0	0	1
ENSMUSG00000018068	MGI:1917672	Ints2	38.5116	26.7881	1.43764	0.5237	0.175286	0.594058				0.918033	-0.123382	0.711703	0.926452		NA	NA		0	0	0	0	0	1	0
ENSMUSG00000018076	MGI:2670178	Med13l	81.1792	49.8033	1.63	0.704869	0.00851137	0.0774129				1.42647	0.51245	0.0289648	0.130901		NA	NA		0	0	0	0	0	1	0
ENSMUSG00000018102	MGI:1915274	Hist1h2bc	59.4275	89.9226	0.660874	-0.597552	0.013712	0.110384				1.33396	0.415718	0.000396294	0.00405112		NA	NA		0	0	0	0	0	1	0
ENSMUSG00000018143	MGI:99951	Mafk	123.514	124.382	0.993021	-0.0101038	1	1				0.821782	-0.283172	0.209996	0.500153		NA	NA		0	0	0	0	0	1	0
ENSMUSG00000018160	MGI:1100846	Med1	23.1895	28.2973	0.819494	-0.287194	0.575849	0.990686				1.78947	0.839535	0.247789	0.544985		NA	NA		0	0	0	0	0	1	0
ENSMUSG00000018171	MGI:1923159	Vmp1	188.426	258.826	0.728003	-0.457984	0.000909603	0.0133103				0.8384	-0.254289	0.0369643	0.156162		NA	NA		0	0	0	0	0	1	0
ENSMUSG00000018196	MGI:1916617	Glrx2	11.7691	16.5047	0.713077	-0.48787	0.458258	0.909748				1.25	0.321928	0.31488	0.623744		NA	NA		0	0	0	0	0	1	0
ENSMUSG00000018199	MGI:106652	Trove2	47.6112	50.7909	0.937397	-0.0932682	0.840822	1				0.925532	-0.111645	0.655734	0.897985		NA	NA		0	0	0	0	0	1	0
ENSMUSG00000018209	MGI:1929004	Stk4	57.484	64.8952	0.885797	-0.174952	0.526416	0.963857				0.695652	-0.523562	2.86621e-06	4.92961e-05		0.273114	0.430871		0	0	0	0	0	0	1
ENSMUSG00000018340	MGI:88255	Anxa6	583.504	694.073	0.840696	-0.250344	0.00228324	0.0279929				1.02103	0.0300249	0.395016	0.706353		NA	NA		0	0	0	0	0	1	0
ENSMUSG00000018362	MGI:103561	Kpna2	263.887	236.566	1.11549	0.157679	0.245373	0.698399				0.869078	-0.202442	0.0228104	0.109786		NA	NA		0	0	0	0	0	1	0
ENSMUSG00000018377	MGI:1313291	Vezf1	53.0584	47.288	1.12203	0.166107	0.617299	1				0.827907	-0.272459	0.199564	0.487426		NA	NA		0	0	0	0	0	1	0
ENSMUSG00000018378	MGI:2144281	Cuedc1	39.3785	41.9365	0.939003	-0.0907983	0.824313	1				0.696335	-0.522146	9.36037e-05	0.00115934		NA	NA		0	0	0	0	0	1	0
ENSMUSG00000018412	MGI:1923969	1700081L11Rik	90.8734	88.6649	1.02491	0.0354939	0.940612	1				0.876761	-0.189745	0.327496	0.635552		NA	NA		0	0	0	0	0	1	0
ENSMUSG00000018417	MGI:107752	Myo1b	43.7871	57.3492	0.763517	-0.389268	0.2323	0.678813				1.04615	0.065095	0.83207	0.983619		NA	NA		0	0	0	0	0	1	0
ENSMUSG00000018425	MGI:1914737	Dhx40	49.2635	39.7566	1.23913	0.309326	0.39657	0.873273				1.47205	0.557826	0.0087225	0.0525813		NA	NA		0	0	0	0	0	1	0
ENSMUSG00000018428	MGI:104729	Akap1	55.227	49.1744	1.12308	0.167466	0.624144	1				0.883094	-0.179362	0.175602	0.452822		NA	NA		0	0	0	0	0	1	0
ENSMUSG00000018446	MGI:1194505	C1qbp	134.797	174.689	0.771641	-0.373998	0.0265965	0.173283				1.30545	0.384552	0.000964604	0.00849647		NA	NA		0	0	0	0	0	1	0
ENSMUSG00000018449	MGI:1916973	Rpain	7.01087	7.67172	0.913859	-0.129956	1	1				0.588235	-0.765535	0.247789	0.544985		NA	NA		0	0	0	0	0	1	0
ENSMUSG00000018474	MGI:1344395	Chd3	182.06	193.931	0.938788	-0.0911282	0.570581	0.987289				1.44256	0.528633	4.99325e-06	8.19932e-05		0.00111804	0.00380135		0	0	0	0	0	0	1
ENSMUSG00000018476	MGI:2448492	Kdm6b	115.354	81.7478	1.4111	0.49682	0.0223722	0.153206				0.993921	-0.00879695	1	1		NA	NA		0	0	0	0	0	1	0
ENSMUSG00000018501	MGI:1349717	Ncor1	104.393	72.3154	1.44357	0.529644	0.0191962	0.139326				1.0625	0.0874628	0.794123	0.967071		NA	NA		0	0	0	0	0	1	0
ENSMUSG00000018583	MGI:1351465	G3bp1	287.534	259.581	1.10769	0.147549	0.24873	0.700807				0.805556	-0.311944	0.00675666	0.0426433		NA	NA		0	0	0	0	0	1	0
ENSMUSG00000018593	MGI:98373	Sparc	3008.12	2353.33	1.27824	0.354158	3.78322e-19	5.72055e-17				1.30112	0.379755	1.1038e-81	3.33807e-79		0.568695	0.720447		1	0	0	0	0	0	0
ENSMUSG00000018604	MGI:98495	Tbx3	19.1638	14.7146	1.30237	0.381136	0.607591	1				0.75	-0.415037	0.313503	0.622035		NA	NA		0	0	0	0	0	1	0
ENSMUSG00000018648	MGI:1927168	Dusp14	26.5815	38.7972	0.68514	-0.545528	0.175286	0.594058				0.987342	-0.0183785	1	1		NA	NA		0	0	0	0	0	1	0
ENSMUSG00000018661	MGI:1333873	Cog1	39.929	47.0747	0.848206	-0.237514	0.520292	0.95942				0.851351	-0.232173	0.114354	0.341055		NA	NA		0	0	0	0	0	1	0
ENSMUSG00000018678	MGI:1926162	Sp2	16.4771	13.5827	1.21309	0.278687	0.855536	1				0.852941	-0.229482	0.86005	0.994586		NA	NA		0	0	0	0	0	1	0
ENSMUSG00000018697	MGI:1929608	Aatf	51.1591	50.8094	1.00688	0.0098949	1	1				0.830769	-0.26748	0.518958	0.806308		NA	NA		0	0	0	0	0	1	0
ENSMUSG00000018733	MGI:2144177	Pex12	9.50241	8.65636	1.09774	0.134534	1	1				0.823529	-0.280108	0.7201	0.930057		NA	NA		0	0	0	0	0	1	0
ENSMUSG00000018736	MGI:1932915	Ndel1	178.682	166.76	1.07149	0.0996249	0.554339	0.978736				0.956897	-0.0635651	0.790703	0.964686		NA	NA		0	0	0	0	0	1	0
ENSMUSG00000018765	MGI:1346074	Fxr2	152.264	145.594	1.04582	0.0646297	0.772147	1				1.88889	0.917538	0.168638	0.441802		NA	NA		0	0	0	0	0	1	0
ENSMUSG00000018796	MGI:102797	Acsl1	13.7492	12.8281	1.0718	0.100039	1	1				1.14286	0.192645	0.855536	0.994586		NA	NA		0	0	0	0	0	1	0
ENSMUSG00000018800	MGI:2386607	Abca5	34.8134	54.9627	0.633401	-0.658808	0.0445975	0.244478				0.606407	-0.721641	5.31605e-06	8.65109e-05		0.903267	0.987783		0	0	0	0	0	0	1
ENSMUSG00000018821	MGI:1916784	Avpi1	33.7813	44.7726	0.754507	-0.406394	0.260426	0.723122				1.25339	0.32584	0.0875023	0.284795		NA	NA		0	0	0	0	0	1	0
ENSMUSG00000018841	MGI:1261809	Rad51l3	6.27801	5.34586	1.17437	0.231886	1	1				1.2069	0.271302	0.532309	0.812611		NA	NA		0	0	0	0	0	1	0
ENSMUSG00000018861	MGI:104724	Fdxr	5.15185	8.55206	0.60241	-0.731183	0.42395	0.891197				0.943396	-0.0840643	0.889884	1		NA	NA		0	0	0	0	0	1	0
ENSMUSG00000018865	MGI:1888971	Sult4a1	11.1015	5.94473	1.86746	0.901076	0.332306	0.809354				1.45	0.536053	0.424356	0.735078		NA	NA		0	0	0	0	0	1	0
ENSMUSG00000018923	MGI:1913422	Med11	11.8959	12.8281	0.927331	-0.108844	1	1				1.31034	0.389947	0.607591	0.866918		NA	NA		0	0	0	0	0	1	0
ENSMUSG00000018999	MGI:1931249	Slc35b4	46.1812	58.545	0.788816	-0.34224	0.241432	0.693778				0.851282	-0.232291	0.298039	0.606333		NA	NA		0	0	0	0	0	1	0
ENSMUSG00000019055	MGI:99907	Plod1	70.6144	67.4105	1.04753	0.0669898	0.798545	1				0.911471	-0.133731	0.219546	0.512368		NA	NA		0	0	0	0	0	1	0
ENSMUSG00000019139	MGI:1919030	Isyna1	26.3785	37.4414	0.704529	-0.505269	0.207368	0.644296				0.635945	-0.653027	0.00334971	0.0242637		NA	NA		0	0	0	0	0	1	0
ENSMUSG00000019158	MGI:1916344	Tmem160	25.1742	52.6959	0.477725	-1.06575	0.00203114	0.0253299				0.648485	-0.624855	7.47946e-07	1.44378e-05		0.262585	0.416131		0	0	0	0	0	0	1
ENSMUSG00000019188	MGI:95886	H13	313.126	350.53	0.893292	-0.162797	0.150983	0.539287				1.94128	0.957006	6.76459e-41	9.81948e-39		5.9578e-17	1.39315e-15		0	0	0	0	1	0	0
ENSMUSG00000019189	MGI:1921565	Rnf145	99.4244	76.2141	1.30454	0.383542	0.0960235	0.405197				0.822581	-0.281771	0.122063	0.356413		NA	NA		0	0	0	0	0	1	0
ENSMUSG00000019194	MGI:98247	Scn1b	20.656	29.9323	0.69009	-0.535143	0.262438	0.725904				0.6875	-0.540568	0.220328	0.513864		NA	NA		0	0	0	0	0	1	0
ENSMUSG00000019214	MGI:2384887	Chtf18	14.9015	17.2084	0.865943	-0.207656	0.86005	1				2.09756	1.06871	0.0081469	0.0496059		NA	NA		0	0	0	0	0	1	0
ENSMUSG00000019256	MGI:105043	Ahr	13.0735	4.4018	2.97004	1.57048	0.0490417	0.260194				1.7625	0.817623	0.00419553	0.02928		NA	NA		0	0	0	0	0	1	0
ENSMUSG00000019261	MGI:2443304	Mtap1s	96.2929	98.5573	0.977024	-0.033534	0.886162	1				0.952194	-0.070672	0.411338	0.72218		NA	NA		0	0	0	0	0	1	0
ENSMUSG00000019362	MGI:1289231	D8Ertd738e	68.3908	73.4473	0.931156	-0.102905	0.736356	1				1.1113	0.152246	0.201227	0.48968		NA	NA		0	0	0	0	0	1	0
ENSMUSG00000019370	MGI:103249	Calm3	317.249	438.033	0.72426	-0.465421	1.20855e-05	0.000320134				0.899537	-0.152746	0.00266977	0.0200609		0.00757465	0.0208303		0	0	0	0	0	0	1
ENSMUSG00000019428	MGI:1341070	Fkbp8	182.135	233.421	0.780286	-0.357925	0.0140145	0.112519				0.971108	-0.042297	0.747035	0.944535		NA	NA		0	0	0	0	0	1	0
ENSMUSG00000019433	MGI:1926252	Gipc1	99.2712	144.756	0.68578	-0.544181	0.00387578	0.0424931				1.01907	0.02725	0.854707	0.994586		NA	NA		0	0	0	0	0	1	0
ENSMUSG00000019461	MGI:1917560	Plscr3	83.347	71.8582	1.15988	0.213977	0.421939	0.891197				1.22982	0.298453	0.00989921	0.0581298		NA	NA		0	0	0	0	0	1	0
ENSMUSG00000019464	MGI:97793	Ptger1	20.3843	11.4183	1.78522	0.836104	0.149613	0.538102				0.692308	-0.530515	0.291215	0.599328		NA	NA		0	0	0	0	0	1	0
ENSMUSG00000019470	MGI:1914689	Xab2	43.0016	39.8678	1.07861	0.109168	0.826405	1				1.67421	0.743479	2.0097e-05	0.000291728		0.0987639	0.193391		0	0	0	0	0	0	1
ENSMUSG00000019471	MGI:109531	Cdc37	293.402	346.611	0.846489	-0.240438	0.0360879	0.213643				0.888333	-0.170827	0.178938	0.458268		NA	NA		0	0	0	0	0	1	0
ENSMUSG00000019539	MGI:1277122	Rcn3	210.702	245.621	0.857833	-0.221231	0.111633	0.443719				0.983278	-0.0243293	0.869544	0.997277		NA	NA		0	0	0	0	0	1	0
ENSMUSG00000019718	MGI:1914467	2810055F11Rik	4.40864	2.13802	2.06202	1.04406	0.6875	1				6	2.58496	0.000179991	0.00205405		NA	NA		0	0	0	0	0	1	0
ENSMUSG00000019731	MGI:2142403	Slc35e1	83.2285	76.2141	1.09204	0.12702	0.634334	1				0.975342	-0.0360192	0.765776	0.949683		NA	NA		0	0	0	0	0	1	0
ENSMUSG00000019763	MGI:1913334	Rmnd1	10.7965	8.35615	1.29204	0.369651	0.647606	1				1.17105	0.227806	0.51041	0.801327		NA	NA		0	0	0	0	0	1	0
ENSMUSG00000019769	MGI:1927152	Syne1	94.2274	42.1316	2.2365	1.16125	9.66916e-06	0.000261861				0.714286	-0.485427	0.312327	0.621741		0.00100616	0.00351684		0	0	0	0	0	0	1
ENSMUSG00000019775	MGI:1927469	Rgs17	5.92725	1.81655	3.26291	1.70616	0.289062	0.755699				1.05	0.0703893	1	1		NA	NA		0	0	0	0	0	1	0
ENSMUSG00000019794	MGI:1344353	Katna1	32.6617	34.2083	0.954789	-0.0667464	1	1				0.927419	-0.108706	0.604916	0.866918		NA	NA		0	0	0	0	0	1	0
ENSMUSG00000019795	MGI:97502	Pcmt1	70.5837	67.7878	1.04124	0.0583088	0.865374	1				1.0829	0.114902	0.622463	0.878614		NA	NA		0	0	0	0	0	1	0
ENSMUSG00000019797	MGI:1915101	1700021F05Rik	15.0205	19.4937	0.770533	-0.376072	0.607591	1				0.974576	-0.037153	1	1		NA	NA		0	0	0	0	0	1	0
ENSMUSG00000019802	MGI:2155302	Sec63	203.723	236.188	0.862545	-0.213329	0.139355	0.517094				0.962529	-0.0550977	0.732723	0.939263		NA	NA		0	0	0	0	0	1	0
ENSMUSG00000019804	MGI:1860188	Snx3	64.5969	72.9442	0.885566	-0.175328	0.551413	0.976262				1.1	0.137504	0.479577	0.778695		NA	NA		0	0	0	0	0	1	0
ENSMUSG00000019806	MGI:1913503	Aig1	16.7436	21.1287	0.792458	-0.335594	0.627103	1				0.453333	-1.14136	0.0064558	0.0412467		NA	NA		0	0	0	0	0	1	0
ENSMUSG00000019831	MGI:1890563	Wasf1	6.11011	7.52573	0.811896	-0.300633	0.790527	1				1	0	1	1		NA	NA		0	0	0	0	0	1	0
ENSMUSG00000019849	MGI:1270863	Prep	143.568	137.588	1.04346	0.0613785	0.765959	1				1.08947	0.123631	0.570754	0.841635		NA	NA		0	0	0	0	0	1	0
ENSMUSG00000019850	MGI:1196377	Tnfaip3	88.9238	149.284	0.595668	-0.747419	0.000121507	0.00240956				0.946429	-0.0794345	0.848195	0.992295		NA	NA		0	0	0	0	0	1	0
ENSMUSG00000019851	MGI:1929938	Perp	14.6867	9.60179	1.52958	0.61314	0.424356	0.891197				1.70732	0.771731	0.0814268	0.271799		NA	NA		0	0	0	0	0	1	0
ENSMUSG00000019899	MGI:99912	Lama2	34.6823	40.7481	0.851139	-0.232534	0.566573	0.987084				1.8125	0.857981	0.000314568	0.00329933		NA	NA		0	0	0	0	0	1	0
ENSMUSG00000019947	MGI:2175912	Arid5b	55.3176	25.5305	2.16673	1.11552	0.00168864	0.0215777				1.5	0.584963	0.00279981	0.0208634		NA	NA		0	0	0	0	0	1	0
ENSMUSG00000019970	MGI:1340062	Sgk1	271.573	242.225	1.12116	0.164992	0.200803	0.631962				1.19578	0.257949	0.0366354	0.155134		NA	NA		0	0	0	0	0	1	0
ENSMUSG00000019975	MGI:1914704	Ikbip	25.7978	27.2206	0.94773	-0.0774527	1	1				1.38889	0.473931	0.0392092	0.163177		NA	NA		0	0	0	0	0	1	0
ENSMUSG00000019977	MGI:1891704	Hbs1l	116.333	115.327	1.00872	0.0125266	1	1				0.951613	-0.0715533	1	1		NA	NA		0	0	0	0	0	1	0
ENSMUSG00000019978	MGI:103009	Epb4.1l2	218.471	173.305	1.26062	0.334129	0.0259435	0.169944				1.08468	0.117266	0.265767	0.569344		NA	NA		0	0	0	0	0	1	0
ENSMUSG00000019984	MGI:1917458	Med23	34.8241	26.9139	1.29391	0.371733	0.374152	0.851985				0.89697	-0.156869	0.523301	0.806308		NA	NA		0	0	0	0	0	1	0
ENSMUSG00000019988	MGI:97293	Nedd1	32.9691	26.0335	1.26641	0.340742	0.434993	0.899732				1.35922	0.442782	0.123427	0.359196		NA	NA		0	0	0	0	0	1	0
ENSMUSG00000019992	MGI:1919054	Fam54a	5.62882	5.63185	0.999463	-0.000775102	1	1				1.63636	0.710493	0.264931	0.567888		NA	NA		0	0	0	0	0	1	0
ENSMUSG00000019997	MGI:95537	Ctgf	5498.92	4956.94	1.10934	0.149701	1.21081e-07	4.57713e-06				1.123	0.167356	1.00983e-43	1.66576e-41		0.57238	0.720775		1	0	0	0	0	0	0
ENSMUSG00000020000	MGI:1921582	Moxd1	3.46102	13.4569	0.257192	-1.95908	0.0212708	0.147877				1.375	0.459432	0.289244	0.597759		NA	NA		0	0	0	0	0	1	0
ENSMUSG00000020009	MGI:107655	Ifngr1	38.8584	42.2998	0.918642	-0.122425	0.824313	1				1.21429	0.280108	0.7201	0.930057		NA	NA		0	0	0	0	0	1	0
ENSMUSG00000020015	MGI:97517	Cdk17	78.7365	74.4268	1.0579	0.0812099	0.746528	1				1.40271	0.488214	9.20373e-06	0.00014093		0.149452	0.262418		0	0	0	0	0	0	1
ENSMUSG00000020018	MGI:1917128	Snrpf	17.366	17.3557	1.0006	0.000859301	1	1				0.785425	-0.348454	0.0800647	0.269137		NA	NA		0	0	0	0	0	1	0
ENSMUSG00000020019	MGI:1888978	Ntn4	49.3754	5.28217	9.34756	3.22459	3.89139e-10	2.20654e-08				13.1587	3.71795	4.69153e-86	1.54778e-83		0.579885	0.725341		1	0	0	0	0	0	0
ENSMUSG00000020021	MGI:1261419	Fgd6	20.5105	15.8465	1.29432	0.372198	0.511376	0.952661				1.5339	0.617203	0.0111216	0.0633599		NA	NA		0	0	0	0	0	1	0
ENSMUSG00000020022	MGI:1913664	Ndufa12	29.1797	47.1785	0.618496	-0.693165	0.0504524	0.264268				0.615016	-0.701304	1.07133e-07	2.26038e-06		1	1		0	0	0	0	0	0	1
ENSMUSG00000020121	MGI:2152936	Srgap1	22.9503	16.3496	1.40372	0.48926	0.336784	0.816385				0.819048	-0.287981	0.358398	0.667672		NA	NA		0	0	0	0	0	1	0
ENSMUSG00000020130	MGI:1913937	Tbc1d15	53.9709	54.6498	0.987578	-0.0180335	1	1				1.0098	0.0140752	1	1		NA	NA		0	0	0	0	0	1	0
ENSMUSG00000020156	MGI:1915364	Mum1	34.8287	35.3402	0.985525	-0.0210355	1	1				1	0	1	1		NA	NA		0	0	0	0	0	1	0
ENSMUSG00000020160	MGI:104717	Meis1	13.5451	22.6379	0.598336	-0.740971	0.187742	0.612693				1.32143	0.402098	0.48685	0.785584		NA	NA		0	0	0	0	0	1	0
ENSMUSG00000020167	MGI:98510	Tcf3	102.86	84.5995	1.21584	0.281958	0.214922	0.65709				0.825688	-0.276331	0.368202	0.678875		NA	NA		0	0	0	0	0	1	0
ENSMUSG00000020196	MGI:1298375	Cabin1	94.3715	84.0116	1.12331	0.167762	0.500055	0.946634				1.51724	0.601451	0.100644	0.311104		NA	NA		0	0	0	0	0	1	0
ENSMUSG00000020220	MGI:2448530	Vps13d	57.2919	32.9507	1.73872	0.798024	0.0148668	0.116526				1.23779	0.307761	0.0589928	0.216904		NA	NA		0	0	0	0	0	1	0
ENSMUSG00000020246	MGI:1915183	Hcfc2	26.4349	20.1225	1.3137	0.39363	0.461391	0.910489				0.647059	-0.628031	0.140895	0.395309		NA	NA		0	0	0	0	0	1	0
ENSMUSG00000020250	MGI:1354175	Txnrd1	838.597	606.82	1.38195	0.466709	1.14739e-09	6.03459e-08				0.704572	-0.505182	1.07906e-35	1.26319e-33		2.74141e-29	1.46394e-27		0	0	0	1	0	0	0
ENSMUSG00000020251	MGI:1922032	Glt8d2	7.7282	4.7975	1.61088	0.68785	0.581055	0.991746				1.03546	0.0502732	0.933625	1		NA	NA		0	0	0	0	0	1	0
ENSMUSG00000020253	MGI:1915155	Ppm1m	23.2841	31.5672	0.737603	-0.439084	0.28061	0.748119				0.847826	-0.23816	0.210322	0.500498		NA	NA		0	0	0	0	0	1	0
ENSMUSG00000020257	MGI:1924555	Wdr82	79.4645	72.9011	1.09003	0.124369	0.685209	1				1.07633	0.10612	0.190905	0.475494		NA	NA		0	0	0	0	0	1	0
ENSMUSG00000020326	MGI:102890	Ccng1	621.462	716.864	0.866917	-0.206034	0.00937488	0.083182				1.04019	0.0568538	0.604369	0.866899		NA	NA		0	0	0	0	0	1	0
ENSMUSG00000020330	MGI:104667	Hmmr	52.672	35.5917	1.47989	0.565493	0.0893207	0.386808				0.709677	-0.494765	0.442068	0.751305		NA	NA		0	0	0	0	0	1	0
ENSMUSG00000020393	MGI:1933988	Kremen1	60.2552	63.8891	0.943123	-0.0844819	0.787747	1				1.01269	0.0181931	0.920062	1		NA	NA		0	0	0	0	0	1	0
ENSMUSG00000020399	MGI:2159682	Havcr2	9.91125	23.5182	0.421429	-1.24664	0.0243065	0.161695				0.508475	-0.975752	0.0356978	0.15241		NA	NA		0	0	0	0	0	1	0
ENSMUSG00000020413	MGI:1277962	Hus1	16.4098	12.8281	1.2792	0.355246	0.711071	1				2.26667	1.18057	0.00939924	0.0559178		NA	NA		0	0	0	0	0	1	0
ENSMUSG00000020422	MGI:2443012	Tns3	534.167	369.877	1.44417	0.530245	5.45949e-08	2.13038e-06				0.829268	-0.270089	0.488683	0.785747		0.0278232	0.0658599		0	0	0	0	0	0	1
ENSMUSG00000020423	MGI:108384	Btg2	119.072	110.291	1.07962	0.110526	0.597142	0.998284				1.34375	0.426265	0.0326667	0.143346		NA	NA		0	0	0	0	0	1	0
ENSMUSG00000020427	MGI:96438	Igfbp3	8.0206	26.2851	0.305139	-1.71246	0.00293506	0.0344366				1.92857	0.947533	0.0595839	0.218414		NA	NA		0	0	0	0	0	1	0
ENSMUSG00000020440	MGI:99434	Arf5	66.8012	97.3428	0.686247	-0.543199	0.023249	0.157115				0.981818	-0.0264722	0.903684	1		NA	NA		0	0	0	0	0	1	0
ENSMUSG00000020441	MGI:1915112	2310033P09Rik	11.1107	12.4508	0.892369	-0.164287	1	1				2	1	0.15159	0.414973		NA	NA		0	0	0	0	0	1	0
ENSMUSG00000020444	MGI:95871	Guk1	39.8284	48.6714	0.818313	-0.289276	0.39657	0.873273				1.05172	0.0727563	0.685181	0.91349		NA	NA		0	0	0	0	0	1	0
ENSMUSG00000020451	MGI:1197517	Limk2	95.6144	119.52	0.799984	-0.321957	0.117389	0.456597				0.955556	-0.0655883	0.915187	1		NA	NA		0	0	0	0	0	1	0
ENSMUSG00000020455	MGI:2137355	Trim11	53.5333	46.0303	1.163	0.217853	0.484118	0.931661				1.08423	0.116666	0.319094	0.628711		NA	NA		0	0	0	0	0	1	0
ENSMUSG00000020471	MGI:1097163	Pold2	29.7556	34.3125	0.867193	-0.205576	0.707981	1				1.07692	0.106915	1	1		NA	NA		0	0	0	0	0	1	0
ENSMUSG00000020472	MGI:2679270	Zkscan17	50.5309	53.8738	0.937949	-0.0924191	0.84537	1				0.477612	-1.06609	0.0153467	0.0821432		NA	NA		0	0	0	0	0	1	0
ENSMUSG00000020474	MGI:1860191	Polm	29.6826	34.6702	0.856139	-0.224082	0.620145	1				0.953271	-0.0690416	0.7821	0.958542		NA	NA		0	0	0	0	0	1	0
ENSMUSG00000020476	MGI:700006	Dbnl	81.2798	89.5453	0.907695	-0.139721	0.540812	0.973854				0.879102	-0.185898	0.145213	0.403441		NA	NA		0	0	0	0	0	1	0
ENSMUSG00000020477	MGI:1928142	Mrps24	23.676	28.5488	0.829314	-0.27001	0.583132	0.991746				1.06944	0.0968615	0.743269	0.944535		NA	NA		0	0	0	0	0	1	0
ENSMUSG00000020482	MGI:2144383	Ccdc117	19.2941	18.9441	1.01847	0.0264099	1	1				0.8125	-0.29956	0.711071	0.926452		NA	NA		0	0	0	0	0	1	0
ENSMUSG00000020483	MGI:1915347	Dynll2	56.8043	74.5306	0.76216	-0.391834	0.138668	0.515073				0.913333	-0.130787	0.385949	0.696474		NA	NA		0	0	0	0	0	1	0
ENSMUSG00000020493	MGI:2444496	Prr11	31.33	23.1409	1.35388	0.437098	0.340891	0.822535				1.02564	0.0365259	1	1		NA	NA		0	0	0	0	0	1	0
ENSMUSG00000020496	MGI:1914224	Rnf187	134.74	122.622	1.09883	0.135962	0.493526	0.941412				1.14304	0.192874	0.00684807	0.0431452		NA	NA		0	0	0	0	0	1	0
ENSMUSG00000020515	MGI:1916375	Cnot8	48.184	71.0577	0.678096	-0.560438	0.0432683	0.24003				0.94027	-0.0888534	0.504075	0.795552		NA	NA		0	0	0	0	0	1	0
ENSMUSG00000020516	MGI:1270849	Rps6kb1	59.6098	69.5637	0.856909	-0.222786	0.430021	0.894296				0.828829	-0.270854	0.206352	0.494887		NA	NA		0	0	0	0	0	1	0
ENSMUSG00000020519	MGI:1354709	Sap30l	21.231	31.5672	0.672564	-0.572256	0.168978	0.580152				0.898305	-0.154723	0.6368	0.886099		NA	NA		0	0	0	0	0	1	0
ENSMUSG00000020520	MGI:1890480	Galnt10	78.7265	47.0364	1.67373	0.74307	0.00553603	0.055193				1.3399	0.422127	3.7412e-09	9.23592e-08		0.261982	0.416131		0	0	0	0	0	0	1
ENSMUSG00000020521	MGI:1924142	Rnft1	89.2498	83.6343	1.06714	0.0937544	0.761143	1				1.12446	0.169237	0.409138	0.72036		NA	NA		0	0	0	0	0	1	0
ENSMUSG00000020522	MGI:1924068	Mfap3	40.7344	28.1716	1.44594	0.532007	0.148032	0.535602				0.878968	-0.186117	0.182796	0.463893		NA	NA		0	0	0	0	0	1	0
ENSMUSG00000020523	MGI:1917629	Fam114a2	41.3174	49.426	0.835945	-0.25852	0.460792	0.910489				0.689034	-0.537352	3.39861e-05	0.000463668		0.418543	0.584086		0	0	0	0	0	0	1
ENSMUSG00000020528	MGI:2384838	Prpsap2	19.142	22.0059	0.869855	-0.201153	0.755229	1				0.971429	-0.0418202	1	1		NA	NA		0	0	0	0	0	1	0
ENSMUSG00000020532	MGI:108451	Acaca	81.408	58.2296	1.39805	0.483419	0.0616493	0.302332				1.03673	0.0520467	0.720286	0.930057		NA	NA		0	0	0	0	0	1	0
ENSMUSG00000020534	MGI:98299	Shmt1	15.0473	9.05514	1.66174	0.732694	0.307456	0.779706				2.14286	1.09954	0.133801	0.382032		NA	NA		0	0	0	0	0	1	0
ENSMUSG00000020538	MGI:107606	Srebf1	95.3588	127.275	0.749234	-0.416512	0.0372331	0.218639				0.885714	-0.175087	0.295589	0.603314		NA	NA		0	0	0	0	0	1	0
ENSMUSG00000020541	MGI:1919193	Tom1l1	22.0849	25.9508	0.85103	-0.232718	0.665466	1				0.828571	-0.271302	0.532309	0.812611		NA	NA		0	0	0	0	0	1	0
ENSMUSG00000020544	MGI:1917052	Cox11	6.69174	6.79136	0.985332	-0.0213189	1	1				2.30303	1.20353	5.48078e-09	1.3439e-07		0.142353	0.254185		0	0	0	0	0	0	1
ENSMUSG00000020549	MGI:1890496	Elac2	44.0309	38.511	1.14333	0.193248	0.660884	1				1.63636	0.710493	0.0869489	0.283247		NA	NA		0	0	0	0	0	1	0
ENSMUSG00000020553	MGI:107375	Pctp	3.38224	4.7791	0.707714	-0.498761	0.726562	1				1.33333	0.415037	0.663624	0.90232		NA	NA		0	0	0	0	0	1	0
ENSMUSG00000020561	MGI:106292	Twistnb	40.7033	35.7602	1.13823	0.186792	0.648791	1				1.05738	0.0804899	0.789396	0.963902		NA	NA		0	0	0	0	0	1	0
ENSMUSG00000020570	MGI:108081	Sypl	93.5501	96.2109	0.972344	-0.0404615	0.942191	1				1.00525	0.00755999	1	1		NA	NA		0	0	0	0	0	1	0
ENSMUSG00000020571	MGI:1919103	Pdia6	861.135	838.858	1.02656	0.0378119	0.610538	1				1.05073	0.0713986	0.0599699	0.219165		NA	NA		0	0	0	0	0	1	0
ENSMUSG00000020572	MGI:1929865	Nampt	26.3366	20.9682	1.25602	0.328861	0.560065	0.980924				1.21212	0.277534	0.482789	0.781114		NA	NA		0	0	0	0	0	1	0
ENSMUSG00000020580	MGI:107926	Rock2	564.86	363.966	1.55196	0.634089	4.48905e-11	2.96196e-09				1.04294	0.0606495	0.472384	0.773766		4.78862e-06	2.98577e-05		0	1	0	0	0	0	0
ENSMUSG00000020590	MGI:2661416	Snx13	38.4366	39.3647	0.976422	-0.0344226	1	1				0.7125	-0.489038	0.059768	0.218868		NA	NA		0	0	0	0	0	1	0
ENSMUSG00000020610	MGI:104837	Amz2	24.891	30.7666	0.809026	-0.305742	0.504404	0.947945				1.17391	0.231326	0.671811	0.908006		NA	NA		0	0	0	0	0	1	0
ENSMUSG00000020611	MGI:95768	Gna13	113.67	82.3766	1.37989	0.46455	0.0265555	0.173283				1.0751	0.104469	0.432139	0.74465		NA	NA		0	0	0	0	0	1	0
ENSMUSG00000020612	MGI:104878	Prkar1a	369.079	395.031	0.934305	-0.098034	0.365757	0.847756				1.24561	0.316857	0.25044	0.549484		NA	NA		0	0	0	0	0	1	0
ENSMUSG00000020621	MGI:1920402	Rdh14	17.8971	18.6133	0.961517	-0.0566153	1	1				1.175	0.232661	0.520292	0.806308		NA	NA		0	0	0	0	0	1	0
ENSMUSG00000020628	MGI:2445089	Ttc15	24.5201	21.6949	1.13023	0.176611	0.770867	1				0.89697	-0.156869	0.523301	0.806308		NA	NA		0	0	0	0	0	1	0
ENSMUSG00000020629	MGI:2144929	Adi1	13.7544	25.4047	0.54141	-0.885207	0.108129	0.434552				0.364185	-1.45726	4.07698e-18	2.08385e-16		0.257361	0.414883		0	0	0	0	0	0	1
ENSMUSG00000020630	MGI:1335073	Rnaseh1	17.3885	16.3496	1.06354	0.0888778	1	1				0.800971	-0.320178	0.163398	0.431947		NA	NA		0	0	0	0	0	1	0
ENSMUSG00000020644	MGI:96397	Id2	10.7594	18.6133	0.578047	-0.790741	0.200488	0.631962				1.25676	0.329705	0.326134	0.635168		NA	NA		0	0	0	0	0	1	0
ENSMUSG00000020646	MGI:1914466	Mboat2	11.1628	19.19	0.581697	-0.78166	0.200488	0.631962				1.5	0.584963	0.0134012	0.0737628		NA	NA		0	0	0	0	0	1	0
ENSMUSG00000020648	MGI:1919166	Dus4l	9.20427	5.73614	1.60461	0.682222	0.607239	1				1.11111	0.152003	1	1		NA	NA		0	0	0	0	0	1	0
ENSMUSG00000020649	MGI:98181	Rrm2	278.874	200.974	1.38761	0.472605	0.000429041	0.00704519				0.962894	-0.0545507	0.466787	0.770688		NA	NA		0	0	0	0	0	1	0
ENSMUSG00000020653	MGI:2653368	Klf11	7.11639	8.71946	0.81615	-0.293095	0.803619	1				2.23529	1.16046	0.0064558	0.0412467		NA	NA		0	0	0	0	0	1	0
ENSMUSG00000020674	MGI:1916925	Pxdn	135.595	108.41	1.25076	0.322799	0.0836886	0.370373				1.33704	0.419047	1.46373e-13	5.71168e-12		0.685103	0.816015		0	0	0	0	0	0	1
ENSMUSG00000020680	MGI:1917689	Taf15	128.396	80.0974	1.603	0.680776	0.00106918	0.0149477				0.352941	-1.5025	4.93535e-06	8.14109e-05		1.25027e-08	1.26351e-07		0	0	0	0	1	0	0
ENSMUSG00000020682	MGI:2153062	Mmp28	7.59796	2.01225	3.77585	1.9168	0.109375	0.438104				2.14286	1.09954	0.133801	0.382032		NA	NA		0	0	0	0	0	1	0
ENSMUSG00000020687	MGI:102685	Cdc27	121.21	90.9287	1.33302	0.414701	0.0461451	0.250315				0.851852	-0.231326	0.166069	0.437665		NA	NA		0	0	0	0	0	1	0
ENSMUSG00000020689	MGI:96612	Itgb3	62.2575	92.4379	0.673506	-0.570238	0.0191502	0.139326				1.13876	0.187459	0.104863	0.320597		NA	NA		0	0	0	0	0	1	0
ENSMUSG00000020692	MGI:2429770	Nle1	28.9394	30.6623	0.94381	-0.0834321	0.897422	1				0.85	-0.234465	0.154112	0.417877		NA	NA		0	0	0	0	0	1	0
ENSMUSG00000020695	MGI:107818	Mrc2	151.014	143.75	1.05053	0.0711211	0.726904	1				0.877419	-0.188662	0.456482	0.764216		NA	NA		0	0	0	0	0	1	0
ENSMUSG00000020721	MGI:1925705	Helz	34.891	33.9568	1.02751	0.0391573	1	1				1.2377	0.307667	0.231537	0.527463		NA	NA		0	0	0	0	0	1	0
[truncated: 3,035 more rows]

## Sheet: Classification
Genes with cis-regulatory differences					Genes with trans-regulatory differences
[truncated: 67 more rows]
