# Supplementary material for: The Genetic Architecture of the Genome-Wide Transcriptional Response to ER Stress in the Mouse
Source: PLoS Genet. 2015 Feb 4;11(2):e1004924. doi: 10.1371/journal.pgen.1004924 (PMC4412289; doi:10.1371/journal.pgen.1004924)
Supplement: S9 Table — (XLSX) [file pgen.1004924.s012.xlsx]

## Sheet: Control
Supp Table 7: B6xNZO_F1. This table shows the expression data and tests used to classify genes into regulatory categories for the B6xNZO F1 cross under control conditions. See Materials and Methods
			Parental expression difference							F1 allelic expression difference							Fisher's exact test for P vs F1 ratio			Regulatory classification (FDR 0.1%)
Ensemble	ID	Symbol	mean B6 count	mean NZO count	B6/NZO	log(P ratio)	binomial P	FDR		mean B6 count	mean NZO count	B6/NZO	log(F1)	binomial P	FDR		Fisher's P	FDR		cis	trans	cis+trans	cisxtrans	compensatory	conserved	ambiguous
ENSMUSG00000000001	MGI:95773	Gnai3	180.374	150.372	1.19952	0.262454	0.110261	0.7043		1631	1482	1.10054	0.138211	0.007977	0.03262		0.486721	NA		0	0	0	0	0	1	0
ENSMUSG00000000058	MGI:107571	Cav2	37.4482	25.1198	1.49079	0.576072	0.161881	0.851043		156	62	2.51613	1.33121	1.57e-10	2.6e-09		0.087409	0.207466		0	0	0	0	0	0	1
ENSMUSG00000000078	MGI:1346318	Klf6	313.032	286.893	1.09111	0.125801	0.307432	1		1310	1185	1.10549	0.14468	0.013031	0.048165		0.891434	NA		0	0	0	0	0	1	0
ENSMUSG00000000148	MGI:1891679	Baat1	24.1094	29.2071	0.825464	-0.27672	0.583132	1		145	128	1.13281	0.179909	0.332872	0.556297		0.367587	NA		0	0	0	0	0	1	0
ENSMUSG00000000168	MGI:2385311	Dlat	93.2233	90.3824	1.03143	0.044649	0.882518	1		355	268	1.32463	0.405586	0.000559	0.00338		0.150637	NA		0	0	0	0	0	1	0
ENSMUSG00000000184	MGI:88314	Ccnd2	775.643	535.977	1.44716	0.533221	3.68e-11	3.42e-09		2377	2131.5	1.11518	0.157273	0.000278	0.001814		4.23e-05	0.000297611		0	1	0	0	0	0	0
ENSMUSG00000000194	MGI:2139054	Gpr107	80.0819	100.572	0.796262	-0.32869	0.136905	0.787308		231	195	1.18461	0.244419	0.089814	0.218901		0.026523	NA		0	0	0	0	0	1	0
ENSMUSG00000000275	MGI:102749	Trim25	29.8033	32.7701	0.909466	-0.13691	0.801306	1		440	529	0.831758	-0.26576	0.004674	0.020691		0.79441	NA		0	0	0	0	0	1	0
ENSMUSG00000000276	MGI:1889276	Dgke	21.2417	18.4684	1.15016	0.20184	0.749259	1		299	153	1.95425	0.966614	6e-12	1.11e-10		0.160059	0.313228		0	0	0	0	0	0	1
ENSMUSG00000000278	MGI:1921867	Scpep1	393.9	183.036	2.15204	1.10571	9.36e-19	1.78e-16		6803	3201	2.12527	1.08765	2.9e-290	2.76e-287		0.926869	0.976434		1	0	0	0	0	0	0
ENSMUSG00000000346	MGI:1344344	Dazap2	77.0312	81.3334	0.947104	-0.0784	0.811457	1		160	164	0.97561	-0.03562	0.867665	0.972388		0.922852	NA		0	0	0	0	0	1	0
ENSMUSG00000000359	MGI:1097696	Rem1	4.22058	19.5709	0.215656	-2.21319	0.001544	0.030934		108	178	0.606742	-0.72085	4.15e-05	0.00032		0.045994	0.127618		0	0	0	0	0	0	1
ENSMUSG00000000374	MGI:1336209	Trappc10	70.3527	62.9781	1.1171	0.159757	0.603046	1		33	46	0.717391	-0.47917	0.176611	0.358399		0.15534	NA		0	0	0	0	0	1	0
ENSMUSG00000000420	MGI:894693	Galnt1	105.351	124.604	0.845488	-0.24214	0.210177	0.967048		81	94	0.861702	-0.21474	0.364388	0.587808		0.920065	NA		0	0	0	0	0	1	0
ENSMUSG00000000489	MGI:97528	Pdgfb	8.09605	9.65096	0.838886	-0.25345	0.814529	1		153	51	3	1.58496	4.93e-13	9.87e-12		0.010624	0.038519		0	0	0	0	0	0	1
ENSMUSG00000000530	MGI:1338946	Acvrl1	19.1471	3.78376	5.06036	2.33924	0.002599	0.048511		76	4	19	4.24793	2.76e-18	8.08e-17		0.071957	0.178683		0	0	0	0	0	0	1
ENSMUSG00000000531	MGI:1860303	Grasp	26.4977	27.1801	0.974895	-0.03668	1	1		64	53	1.20755	0.27208	0.35528	0.582243		0.51157	NA		0	0	0	0	0	1	0
ENSMUSG00000000538	MGI:2443306	Tom1l2	82.426	89.5121	0.920836	-0.11898	0.593647	1		58	47	1.23404	0.303392	0.329137	0.55175		0.265021	NA		0	0	0	0	0	1	0
ENSMUSG00000000561	MGI:1917715	Wdr77	58.933	45.0531	1.30808	0.38745	0.202173	0.951388		190	180	1.05556	0.078003	0.639924	0.838525		0.37428	NA		0	0	0	0	0	1	0
ENSMUSG00000000563	MGI:1100495	Atp5f1	151.343	156.848	0.964899	-0.05155	0.775774	1		756	671	1.12668	0.172073	0.026137	0.083617		0.209214	NA		0	0	0	0	0	1	0
ENSMUSG00000000581	MGI:1927354	C1d	22.195	21.5886	1.02809	0.039966	1	1		10	11	0.909091	-0.1375	1	1		1	NA		0	0	0	0	0	1	0
ENSMUSG00000000605	MGI:104571	Clcn4-2	64.728	51.6859	1.25233	0.324619	0.267182	1		312	205	1.52195	0.605922	2.9e-06	2.77e-05		0.349612	0.530668		0	0	0	0	0	0	1
ENSMUSG00000000627	MGI:1340055	Sema4f	22.3738	23.3396	0.958618	-0.06097	1	1		109	64	1.70312	0.768184	0.000774	0.004462		0.090586	NA		0	0	0	0	0	1	0
ENSMUSG00000000628	MGI:1315197	Hk2	110.401	158.476	0.69664	-0.52151	0.004008	0.066858		1198	1229	0.974776	-0.03686	0.542562	0.756396		0.009998	NA		0	0	0	0	0	1	0
ENSMUSG00000000693	MGI:1337004	Loxl3	306.685	252.35	1.21531	0.281331	0.02229	0.244543		1693	1299	1.30331	0.382181	6.25e-13	1.25e-11		0.486007	0.655776		0	0	0	0	0	0	1
ENSMUSG00000000751	MGI:1915525	Rpa1	138.249	171.563	0.805821	-0.31147	0.060718	0.484598		240	235	1.02128	0.030374	0.854405	0.967137		0.108088	NA		0	0	0	0	0	1	0
ENSMUSG00000000759	MGI:2183752	Tubgcp3	49.0106	40.115	1.22175	0.288952	0.39657	1		122	107	1.14019	0.18927	0.354916	0.581898		0.803117	NA		0	0	0	0	0	1	0
ENSMUSG00000000811	MGI:2386711	Txnrd3	19.7918	12.917	1.53223	0.615631	0.296206	1		29	18	1.61111	0.688056	0.143865	0.309607		1	NA		0	0	0	0	0	1	0
ENSMUSG00000000826	MGI:892995	Dnajc5	129.502	137.494	0.941881	-0.08638	0.713549	1		1371	1063	1.28975	0.367087	4.64e-10	7.21e-09		0.019407	0.0651668		0	0	0	0	0	0	1
ENSMUSG00000000876	MGI:1891701	Pxmp4	7.96264	13.9835	0.569431	-0.81241	0.286279	1		47	55	0.854545	-0.22677	0.488434	0.712049		0.482095	NA		0	0	0	0	0	1	0
ENSMUSG00000000938	MGI:96171	Hoxa10	10.2778	11.2515	0.913459	-0.13059	1	1		18	19	0.947368	-0.078	1	1		1	NA		0	0	0	0	0	1	0
ENSMUSG00000000957	MGI:101900	Mmp14	559.216	552.202	1.0127	0.018209	0.857156	1		6997	6128	1.14181	0.19132	3.48e-14	7.52e-13		0.056194	0.148927		0	0	0	0	0	0	1
ENSMUSG00000000958	MGI:1337120	Slc7a7	4.05967	2.6622	1.52493	0.608743	1	1		17	16	1.0625	0.087463	1	1		1	NA		0	0	0	0	0	1	0
ENSMUSG00000000959	MGI:1916339	Oxa1l	40.9223	46.4049	0.881854	-0.18139	0.668285	1		432	444	0.972973	-0.03953	0.710172	0.88199		0.73657	NA		0	0	0	0	0	1	0
ENSMUSG00000000976	MGI:1919790	Heatr6	29.4757	30.0695	0.980254	-0.02877	1	1		21	30	0.7	-0.51457	0.262438	0.473283		0.446115	NA		0	0	0	0	0	1	0
ENSMUSG00000001016	MGI:1915031	Ilf2	51.3069	51.0129	1.00576	0.008291	1	1		116	82	1.41463	0.500429	0.018789	0.064791		0.177663	NA		0	0	0	0	0	1	0
ENSMUSG00000001017	MGI:1913761	2500003M10Rik	86.6366	83.2397	1.04081	0.057705	0.818106	1		61	50	1.22	0.286881	0.342581	0.567132		0.543906	NA		0	0	0	0	0	1	0
ENSMUSG00000001018	MGI:1333745	Snapin	47.3399	33.5571	1.41073	0.496441	0.182077	0.904062		154	115	1.33913	0.421296	0.020338	0.069007		1	NA		0	0	0	0	0	1	0
ENSMUSG00000001020	MGI:1330282	S100a4	857.275	916.137	0.93575	-0.0958	0.168357	0.867572		2911	2212	1.316	0.396163	1.56e-22	5.71e-21		6.61e-10	1.15e-08		0	0	0	0	1	0	0
ENSMUSG00000001021	MGI:1338849	S100a3	3.99065	3.6843	1.08315	0.115231	1	1		18	8	2.25	1.16993	0.075519	0.19308		0.409682	NA		0	0	0	0	0	1	0
ENSMUSG00000001025	MGI:1339467	S100a6	2395.88	2146.79	1.11603	0.158372	0.000233	0.006291		27748	22302.5	1.24416	0.315178	4.77e-131	1.51e-128		0.000482	0.00259061		0	0	0	0	0	0	1
ENSMUSG00000001034	MGI:1346347	Mapk7	46.0137	51.5151	0.893207	-0.16293	0.613734	1		27	31	0.870968	-0.19931	0.694004	0.872259		1	NA		0	0	0	0	0	1	0
ENSMUSG00000001036	MGI:1333766	Epn2	59.2381	60.2865	0.98261	-0.02531	1	1		34	21	1.61905	0.695145	0.104789	0.245019		0.144358	NA		0	0	0	0	0	1	0
ENSMUSG00000001039	MGI:1351471	B9d1	6.62807	9.97576	0.664418	-0.58984	0.629059	1		54	57	0.947368	-0.078	0.84955	0.965171		0.611323	NA		0	0	0	0	0	1	0
ENSMUSG00000001052	MGI:2139764	Sec24b	152.185	159.554	0.953814	-0.06822	0.691952	1		1029	987.5	1.04202	0.05939	0.373121	0.596586		0.465643	NA		0	0	0	0	0	1	0
ENSMUSG00000001053	MGI:2442218	N4bp3	1.7031	2.71752	0.626713	-0.67412	1	1		7	14	0.5	-1	0.189247	0.374267		1	NA		0	0	0	0	0	1	0
ENSMUSG00000001054	MGI:1913339	Rmnd5b	35.5888	37.2479	0.955457	-0.06574	1	1		198	161	1.22981	0.29844	0.057281	0.156658		0.370235	NA		0	0	0	0	0	1	0
ENSMUSG00000001098	MGI:2141207	Kctd10	326.903	387.791	0.842987	-0.24642	0.024773	0.259091		790	808	0.977723	-0.0325	0.670656	0.859081		0.105111	NA		0	0	0	0	0	1	0
ENSMUSG00000001123	MGI:109496	Lgals9	34.01	52.5241	0.647512	-0.62702	0.053003	0.447412		68	90	0.755556	-0.40439	0.094475	0.22778		0.589428	NA		0	0	0	0	0	1	0
ENSMUSG00000001143	MGI:2443010	Lman2l	17.2969	11.8676	1.45748	0.543479	0.458258	1		87	64	1.35938	0.442943	0.073049	0.188107		1	NA		0	0	0	0	0	1	0
ENSMUSG00000001175	MGI:88251	Calm1	458.566	507.391	0.903773	-0.14597	0.13044	0.766337		470	244	1.92623	0.94578	2.04e-17	5.5e-16		8.21e-14	1.8e-12		0	0	0	0	1	0	0
ENSMUSG00000001211	MGI:1336186	Agpat3	82.4453	96.4194	0.85507	-0.22589	0.329875	1		56	26	2.15385	1.10692	0.00122	0.00659		0.00086	NA		0	0	0	0	0	1	0
ENSMUSG00000001248	MGI:105490	Gramd1a	73.506	84.6348	0.868508	-0.20339	0.42784	1		288	374	0.770053	-0.37697	0.00094	0.005273		0.533682	NA		0	0	0	0	0	1	0
ENSMUSG00000001270	MGI:88407	Ckb	256.634	230.677	1.11253	0.153841	0.257739	1		1452	800	1.815	0.85997	2.04e-43	1.94e-41		1.54e-06	1.52e-05		0	0	0	0	1	0	0
ENSMUSG00000001280	MGI:98372	Sp1	41.8385	39.5107	1.05892	0.082591	0.912157	1		34	27	1.25926	0.332575	0.442626	0.667886		0.615099	NA		0	0	0	0	0	1	0
ENSMUSG00000001285	MGI:1929864	Myg1	25.5872	24.6012	1.04008	0.056692	1	1		129	111	1.16216	0.216811	0.272457	0.485829		0.758635	NA		0	0	0	0	0	1	0
ENSMUSG00000001300	MGI:105097	Efnb2	73.1839	79.1213	0.924958	-0.11254	0.685209	1		267	276	0.967391	-0.04783	0.731398	0.894741		0.854451	NA		0	0	0	0	0	1	0
ENSMUSG00000001379	MGI:108404	Apbb3	16.2153	17.0929	0.948657	-0.07604	1	1		49	48	1.02083	0.029747	1	1		1	NA		0	0	0	0	0	1	0
ENSMUSG00000001380	MGI:108087	Hars	118.599	137.636	0.861686	-0.21477	0.261479	1		494	522	0.94636	-0.07954	0.39697	0.623199		0.529766	NA		0	0	0	0	0	1	0
ENSMUSG00000001383	MGI:1913742	Zmat2	40.854	39.8987	1.02394	0.034136	1	1		116	81	1.4321	0.518131	0.015206	0.054871		0.231753	NA		0	0	0	0	0	1	0
ENSMUSG00000001435	MGI:88451	Col18a1	77.7123	64.6446	1.20215	0.265613	0.315625	1		5	15	0.333333	-1.58496	0.041389	0.120374		0.016558	NA		0	0	0	0	0	1	0
ENSMUSG00000001440	MGI:107532	Kpnb1	782.925	718.821	1.08918	0.123242	0.10401	0.681523		391	344	1.13663	0.18476	0.089678	0.218736		0.652297	NA		0	0	0	0	0	1	0
ENSMUSG00000001441	MGI:1101358	Npepps	94.0335	114.612	0.820447	-0.28552	0.166379	0.861777		298	235	1.26808	0.342652	0.007185	0.029862		0.008822	NA		0	0	0	0	0	1	0
ENSMUSG00000001504	MGI:1197526	Irx2	26.3553	7.35579	3.58293	1.84114	0.001319	0.026847		36	38	0.947368	-0.078	0.907561	0.992555		0.005402	NA		0	0	0	0	0	1	0
ENSMUSG00000001506	MGI:88467	Col1a1	4769.37	6660.49	0.716069	-0.48183	2.96e-70	5.64e-67		2698.5	2711	0.995389	-0.00667	0.881119	0.977557		2.81e-23	2.37e-21		0	1	0	0	0	0	0
ENSMUSG00000001517	MGI:1347487	Foxm1	81.7453	77.9978	1.04804	0.067701	0.812616	1		52	48	1.08333	0.115477	0.764353	0.912478		1	NA		0	0	0	0	0	1	0
ENSMUSG00000001524	MGI:1338799	Gtf2h4	20.0409	15.4525	1.29694	0.37511	0.49956	1		101	111	0.90991	-0.1362	0.536595	0.753529		0.362345	NA		0	0	0	0	0	1	0
ENSMUSG00000001525	MGI:107812	Tubb5	2163.82	2133.83	1.01406	0.020138	0.658242	1		7976	7511	1.06191	0.08666	0.000192	0.00131		0.184208	NA		0	0	0	0	0	1	0
ENSMUSG00000001542	MGI:2183438	Ell2	54.8547	53.0181	1.03464	0.049129	0.923401	1		194	172	1.12791	0.173648	0.272319	0.48581		0.742688	NA		0	0	0	0	0	1	0
ENSMUSG00000001569	MGI:1861749	Nom1	60.6918	63.1176	0.961567	-0.05654	0.928492	1		9	22	0.409091	-1.28951	0.029449	0.092047		0.046655	NA		0	0	0	0	0	1	0
ENSMUSG00000001576	MGI:1914708	Ergic1	192.019	161.88	1.18618	0.246323	0.123114	0.748717		818	638	1.28213	0.358544	2.64e-06	2.54e-05		0.512241	0.675746		0	0	0	0	0	0	1
ENSMUSG00000001632	MGI:1926033	Brpf1	64.1079	66.2964	0.966989	-0.04843	0.930155	1		35	53	0.660377	-0.59864	0.069346	0.18107		0.212078	NA		0	0	0	0	0	1	0
ENSMUSG00000001674	MGI:1914192	Ddx18	65.8785	53.2969	1.23607	0.305757	0.271248	1		145	162	0.895062	-0.15994	0.361176	0.585246		0.132128	NA		0	0	0	0	0	1	0
ENSMUSG00000001700	MGI:1914815	Gramd3	10.2778	12.4546	0.825224	-0.27714	0.831812	1		79	87	0.908046	-0.13916	0.587054	0.79506		1	NA		0	0	0	0	0	1	0
ENSMUSG00000001729	MGI:87986	Akt1	648.519	590.108	1.09898	0.13617	0.099364	0.662486		4540	4001	1.13472	0.182332	5.77e-09	7.93e-08		0.626052	0.761311		0	0	0	0	0	0	1
ENSMUSG00000001761	MGI:108075	Smo	111.235	136.432	0.81531	-0.29458	0.12657	0.757786		150	174	0.862069	-0.21412	0.201255	0.39271		0.799289	NA		0	0	0	0	0	1	0
ENSMUSG00000001768	MGI:1921280	Rin2	18.107	27.1506	0.66691	-0.58444	0.232693	1		6	28	0.214286	-2.22239	0.000195	0.001324		0.047587	NA		0	0	0	0	0	1	0
ENSMUSG00000001802	MGI:3584516	Lrp3	7.10197	11.0949	0.640113	-0.6436	0.480682	1		40	41	0.97561	-0.03562	1	1		0.447812	NA		0	0	0	0	0	1	0
ENSMUSG00000001827	MGI:95568	Folr1	1.8873	2.18481	0.86383	-0.21118	1	1		16	23	0.695652	-0.52356	0.336784	0.560619		1	NA		0	0	0	0	0	1	0
ENSMUSG00000001829	MGI:1100517	Clpb	30.6636	27.2912	1.12357	0.168088	0.694004	1		28	33	0.848485	-0.23704	0.608921	0.811113		0.465311	NA		0	0	0	0	0	1	0
ENSMUSG00000001855	MGI:1095411	Nup214	72.6462	62.269	1.16665	0.222372	0.389503	1		146	161	0.906832	-0.14109	0.424324	0.647245		0.216634	NA		0	0	0	0	0	1	0
ENSMUSG00000001864	MGI:1919598	Aif1l	27.3363	32.4342	0.842826	-0.24669	0.602923	1		86	62	1.3871	0.472068	0.058312	0.158567		0.123137	NA		0	0	0	0	0	1	0
ENSMUSG00000001870	MGI:109151	Ltbp1	509.179	606.026	0.840194	-0.25121	0.004021	0.066858		1299	1400	0.927857	-0.10803	0.054227	0.149813		0.164641	NA		0	0	0	0	0	1	0
ENSMUSG00000001942	MGI:104803	Siae	7.58975	4.34236	1.74784	0.805573	0.387695	1		42	57	0.736842	-0.44057	0.15907	0.332076		0.133038	NA		0	0	0	0	0	1	0
ENSMUSG00000001983	MGI:1917457	Taco1	9.06292	7.18848	1.26076	0.334288	0.803619	1		19	7	2.71429	1.44057	0.028959	0.090814		0.322249	NA		0	0	0	0	0	1	0
ENSMUSG00000002028	MGI:96995	Mll1	148.741	133.908	1.11077	0.15156	0.405332	1		96	84	1.14286	0.192645	0.412351	0.635554		0.924025	NA		0	0	0	0	0	1	0
ENSMUSG00000002102	MGI:1098754	Psmc3	211.524	207.721	1.01831	0.026172	0.88364	1		683	610	1.11967	0.163076	0.045209	0.129211		0.43126	NA		0	0	0	0	0	1	0
ENSMUSG00000002105	MGI:1915677	Slc39a13	143.34	167.544	0.855533	-0.2251	0.173443	0.885115		478	495	0.965657	-0.05042	0.608018	0.810478		0.361583	NA		0	0	0	0	0	1	0
ENSMUSG00000002129	MGI:1914715	Sf3a1	113.937	101.627	1.12113	0.164955	0.454263	1		69	42	1.64286	0.716207	0.013234	0.048818		0.126199	NA		0	0	0	0	0	1	0
ENSMUSG00000002147	MGI:103034	Stat6	112.695	128.676	0.875801	-0.19132	0.33494	1		52	50	1.04	0.056584	0.921191	1		0.48062	NA		0	0	0	0	0	1	0
ENSMUSG00000002205	MGI:2182465	Vrk3	14.379	17.6651	0.813979	-0.29694	0.596615	1		33	55.5	0.594595	-0.75002	0.019187	0.065838		0.531594	NA		0	0	0	0	0	1	0
ENSMUSG00000002221	MGI:1890430	Paxip1	46.8739	43.6408	1.07409	0.103109	0.834081	1		87	63	1.38095	0.465664	0.060027	0.162189		0.351946	NA		0	0	0	0	0	1	0
ENSMUSG00000002227	MGI:97054	Mov10	15.0697	16.1544	0.932851	-0.10028	1	1		126	107	1.17757	0.235813	0.238246	0.443562		0.570885	NA		0	0	0	0	0	1	0
ENSMUSG00000002228	MGI:1919137	Ppm1j	8.11934	16.4482	0.493632	-1.01849	0.15159	0.818584		52	82	0.634146	-0.65711	0.011952	0.044982		0.65566	NA		0	0	0	0	0	1	0
ENSMUSG00000002233	MGI:106028	Rhoc	350.599	347.202	1.00978	0.014047	0.909604	1		4703	4505	1.04395	0.062054	0.040069	0.116981		0.694713	NA		0	0	0	0	0	1	0
ENSMUSG00000002279	MGI:1923733	Lmf1	16.3722	18.7575	0.872837	-0.19622	0.735879	1		18	27	0.666667	-0.58496	0.232693	0.435956		0.653304	NA		0	0	0	0	0	1	0
ENSMUSG00000002289	MGI:1888999	Angptl4	18.9123	19.5014	0.969793	-0.04425	1	1		58	59	0.983051	-0.02466	1	1		1	NA		0	0	0	0	0	1	0
ENSMUSG00000002297	MGI:1351328	Dbf4	48.2189	33.0944	1.45701	0.543011	0.119274	0.733562		216	204	1.05882	0.082462	0.591496	0.797954		0.224598	NA		0	0	0	0	0	1	0
ENSMUSG00000002308	MGI:1860083	Cd320	14.0248	25.8596	0.542343	-0.88272	0.08069	0.572046		133	198	0.671717	-0.57407	0.000419	0.002601		0.609141	NA		0	0	0	0	0	1	0
ENSMUSG00000002342	MGI:2384577	Tmem161a	55.1272	69.7641	0.790194	-0.33972	0.210327	0.967048		243	270	0.9	-0.152	0.250974	0.458287		0.548906	NA		0	0	0	0	0	1	0
ENSMUSG00000002343	MGI:1924063	Armc6	19.3957	24.5985	0.788492	-0.34283	0.451381	1		70	64	1.09375	0.129283	0.66595	0.854778		0.385132	NA		0	0	0	0	0	1	0
ENSMUSG00000002346	MGI:1920345	Slc25a42	6.40249	11.5714	0.5533	-0.85386	0.237885	1		21	11	1.90909	0.932886	0.110184	0.254533		0.039901	NA		0	0	0	0	0	1	0
ENSMUSG00000002393	MGI:1352453	Nr2f6	95.8192	134.776	0.710953	-0.49217	0.012245	0.162999		327	263	1.24335	0.314228	0.009438	0.037271		0.000462	NA		0	0	0	0	0	1	0
ENSMUSG00000002395	MGI:1914273	Use1	40.5406	30.1622	1.34409	0.426627	0.235098	1		276	204	1.35294	0.436099	0.00117	0.006373		1	NA		0	0	0	0	0	1	0
ENSMUSG00000002396	MGI:1924340	Ocel1	2.16774	10.4079	0.208278	-2.26342	0.038574	0.358176		51	91	0.56044	-0.83537	0.000995	0.005537		0.220478	NA		0	0	0	0	0	1	0
ENSMUSG00000002458	MGI:1915153	Rgs19	41.7008	41.9584	0.993859	-0.00889	1	1		80	63	1.26984	0.344648	0.180701	0.365337		0.410375	NA		0	0	0	0	0	1	0
ENSMUSG00000002486	MGI:1925082	Tchp	11.1799	13.7304	0.814245	-0.29647	0.690038	1		26	30	0.866667	-0.20645	0.68888	0.868399		1	NA		0	0	0	0	0	1	0
ENSMUSG00000002489	MGI:103306	Tiam1	26.8522	34.6781	0.774328	-0.36898	0.374152	1		64	43	1.48837	0.573735	0.052668	0.146891		0.05448	NA		0	0	0	0	0	1	0
ENSMUSG00000002496	MGI:102548	Tsc2	135.939	91.7999	1.48082	0.566396	0.0043	0.070265		655	534	1.22659	0.294655	0.000496	0.003032		0.216258	NA		0	0	0	0	0	1	0
ENSMUSG00000002504	MGI:1890662	Slc9a3r2	31.4137	37.6719	0.833876	-0.2621	0.470369	1		424	331	1.28097	0.357233	0.000802	0.004593		0.077524	NA		0	0	0	0	0	1	0
ENSMUSG00000002550	MGI:98904	Uck1	43.8456	47.7828	0.917602	-0.12406	0.754652	1		48	41	1.17073	0.22741	0.525015	0.743299		0.458402	NA		0	0	0	0	0	1	0
ENSMUSG00000002602	MGI:1347244	Axl	1227.52	1357.47	0.904271	-0.14517	0.011803	0.159335		870	751	1.15846	0.212202	0.003368	0.015675		0.00011	NA		0	0	0	0	0	1	0
ENSMUSG00000002635	MGI:1915329	Pdcd2l	17.7438	18.7008	0.948827	-0.07578	1	1		113	137	0.824818	-0.27785	0.145617	0.312142		0.726101	NA		0	0	0	0	0	1	0
ENSMUSG00000002731	MGI:1344375	Prkra	13.4075	17.119	0.783194	-0.35256	0.584665	1		67	70	0.957143	-0.06319	0.864405	0.970734		0.687557	NA		0	0	0	0	0	1	0
ENSMUSG00000002732	MGI:1336879	Fkbp7	18.5164	15.6094	1.18623	0.246387	0.735879	1		200	177	1.12994	0.176251	0.257161	0.46664		1	NA		0	0	0	0	0	1	0
ENSMUSG00000002778	MGI:1915387	Kdelr1	142.384	172.637	0.82476	-0.27795	0.09081	0.625448		1306	1504	0.868351	-0.20365	0.000201	0.001356		0.676708	NA		0	0	0	0	0	1	0
ENSMUSG00000002781	MGI:1917459	Tmem143	12.4732	13.4928	0.924437	-0.11335	1	1		50	52	0.961538	-0.05658	0.921191	1		1	NA		0	0	0	0	0	1	0
ENSMUSG00000002797	MGI:95700	Ggct	8.30326	9.97549	0.832366	-0.26471	0.814529	1		26	11	2.36364	1.24101	0.020074	0.068233		0.081494	NA		0	0	0	0	0	1	0
ENSMUSG00000002803	MGI:3026623	Btbd6	11.2171	8.71442	1.28718	0.364217	0.823803	1		49	45	1.08889	0.122857	0.757189	0.908039		1	NA		0	0	0	0	0	1	0
ENSMUSG00000002804	MGI:1913424	Nudt14	3.55786	4.45408	0.798786	-0.32412	1	1		25	9	2.77778	1.47393	0.009041	0.036163		0.226421	NA		0	0	0	0	0	1	0
ENSMUSG00000002812	MGI:1342286	Flii	276.475	255.575	1.08178	0.113407	0.410103	1		1926	1845	1.0439	0.061987	0.192653	0.379818		0.74582	NA		0	0	0	0	0	1	0
ENSMUSG00000002814	MGI:1197527	Top3a	15.2212	15.0045	1.01444	0.020682	1	1		34	47	0.723404	-0.46713	0.182077	0.366949		0.520793	NA		0	0	0	0	0	1	0
ENSMUSG00000002870	MGI:105380	Mcm2	77.1068	65.428	1.1785	0.236949	0.356	1		50	57	0.877193	-0.18903	0.562093	0.774549		0.251913	NA		0	0	0	0	0	1	0
ENSMUSG00000002871	MGI:1345190	Tpra1	28.7218	49.2426	0.583273	-0.77776	0.030786	0.310047		70	91	0.769231	-0.37851	0.114696	0.262093		0.401719	NA		0	0	0	0	0	1	0
ENSMUSG00000002881	MGI:107564	Nab1	49.9165	52.0895	0.958283	-0.06148	0.921191	1		210	209	1.00479	0.006886	1	1		0.912151	NA		0	0	0	0	0	1	0
ENSMUSG00000002910	MGI:1918057	Arrdc2	4.68564	5.07235	0.923761	-0.11441	1	1		81	54	1.5	0.584963	0.024876	0.08012		0.528508	NA		0	0	0	0	0	1	0
ENSMUSG00000002948	MGI:1346871	Map2k7	35.736	38.6818	0.923846	-0.11428	0.817554	1		97	104	0.932692	-0.10053	0.67225	0.859965		1	NA		0	0	0	0	0	1	0
ENSMUSG00000002949	MGI:1343262	Timm44	34.847	35.7798	0.97393	-0.03811	1	1		34	42	0.809524	-0.30485	0.422191	0.645836		0.62201	NA		0	0	0	0	0	1	0
ENSMUSG00000002963	MGI:1891698	Pnkp	32.0168	30.9047	1.03598	0.051003	1	1		47	44	1.06818	0.095157	0.834081	0.954704		1	NA		0	0	0	0	0	1	0
ENSMUSG00000002968	MGI:1922863	Med25	77.2715	99.2914	0.77823	-0.36173	0.113179	0.720371		168	161	1.04348	0.061401	0.740859	0.898863		0.134928	NA		0	0	0	0	0	1	0
ENSMUSG00000002985	MGI:88057	Apoe	9.60612	12.7467	0.753616	-0.4081	0.677639	1		165	0	#DIV/0!	#DIV/0!	4.28e-50	4.65e-48		2.97e-14	7.31e-13		0	0	0	0	1	0	0
ENSMUSG00000003031	MGI:104565	Cdkn1b	9.72537	23.2737	0.41787	-1.25887	0.035082	0.340207		71	102	0.696078	-0.52268	0.022282	0.073496		0.331101	NA		0	0	0	0	0	1	0
ENSMUSG00000003032	MGI:1342287	Klf4	81.5273	43.5394	1.8725	0.904963	0.000905	0.019147		463	360	1.28611	0.363015	0.000371	0.002344		0.066354	NA		0	0	0	0	0	1	0
ENSMUSG00000003033	MGI:102776	Ap1m1	81.0911	76.2567	1.0634	0.088681	0.749665	1		160	164	0.97561	-0.03562	0.867665	0.972388		0.697514	NA		0	0	0	0	0	1	0
ENSMUSG00000003037	MGI:96960	Rab8a	49.6536	47.1068	1.05407	0.075964	0.839214	1		353	310	1.13871	0.1874	0.102788	0.242		0.827686	NA		0	0	0	0	0	1	0
ENSMUSG00000003039	MGI:1915172	Fam32a	58.188	83.234	0.69909	-0.51645	0.04288	0.38775		1266	1632	0.775735	-0.36636	1.13e-11	2.04e-10		0.602043	0.741798		0	0	0	0	0	0	1
ENSMUSG00000003119	MGI:1098802	Cdk12	43.3118	39.9632	1.08379	0.116088	0.826405	1		47	49	0.959184	-0.06012	0.918778	0.999368		0.765006	NA		0	0	0	0	0	1	0
ENSMUSG00000003228	MGI:109161	Grk5	26.5808	13.2688	2.00326	1.00235	0.038477	0.358149		22	18	1.22222	0.289507	0.635828	0.835265		0.35879	NA		0	0	0	0	0	1	0
ENSMUSG00000003269	MGI:1334255	Cyth2	95.3318	104.684	0.910659	-0.13502	0.524622	1		371	349	1.06304	0.088192	0.433869	0.657826		0.337675	NA		0	0	0	0	0	1	0
ENSMUSG00000003382	MGI:1350926	Etv3	32.9364	30.557	1.07787	0.10818	0.900653	1		228	170	1.34118	0.423499	0.004217	0.019021		0.416852	NA		0	0	0	0	0	1	0
ENSMUSG00000003420	MGI:103017	Fcgrt	25.4432	27.8498	0.913584	-0.13039	0.783846	1		87	79	1.10127	0.139163	0.587054	0.79506		0.531218	NA		0	0	0	0	0	1	0
ENSMUSG00000003423	MGI:1916095	Pih1d1	27.7774	42.9506	0.64673	-0.62876	0.095924	0.645197		87	121	0.719008	-0.47592	0.021903	0.072697		0.780834	NA		0	0	0	0	0	1	0
ENSMUSG00000003458	MGI:1891700	Ncstn	195.111	130.365	1.49666	0.581743	0.00037	0.0092		1425.5	867	1.64417	0.717364	1.12e-31	5.75e-30		0.4641	0.639354		0	0	0	0	0	0	1
ENSMUSG00000003464	MGI:1334458	Pex19	66.0042	86.8766	0.759746	-0.39641	0.105592	0.683654		202	176	1.14773	0.19878	0.198427	0.388987		0.035099	NA		0	0	0	0	0	1	0
ENSMUSG00000003518	MGI:1919599	Dusp3	62.1589	58.7769	1.05754	0.080713	0.855822	1		46	29	1.58621	0.665581	0.06395	0.171087		0.185578	NA		0	0	0	0	0	1	0
ENSMUSG00000003534	MGI:99216	Ddr1	188.635	248.878	0.757942	-0.39984	0.004759	0.076131		1654	1436	1.15181	0.203903	9.41e-05	0.00068		5.23e-05	0.00035941		0	0	0	0	1	0	0
ENSMUSG00000003546	MGI:1922014	Klc4	16.0267	15.3149	1.04648	0.065545	1	1		30	29	1.03448	0.04891	1	1		1	NA		0	0	0	0	0	1	0
ENSMUSG00000003549	MGI:95412	Ercc1	63.3062	196.366	0.322389	-1.63313	4.62e-17	6.77e-15		132	279	0.473118	-1.07973	3.35e-13	6.78e-12		0.035954	0.106243		1	0	0	0	0	0	0
ENSMUSG00000003559	MGI:1929882	As3mt	5.0769	3.57204	1.42129	0.507201	1	1		32	20	1.6	0.678072	0.126347	0.282279		0.728669	NA		0	0	0	0	0	1	0
ENSMUSG00000003573	MGI:1347359	Homer3	53.6221	57.3278	0.935359	-0.09641	0.84955	1		292	284	1.02817	0.040077	0.770571	0.915722		0.755973	NA		0	0	0	0	0	1	0
ENSMUSG00000003575	MGI:2142523	Crtc1	32.542	29.5507	1.10123	0.139112	0.801306	1		361	220	1.64091	0.714495	5.35e-09	7.4e-08		0.136475	0.278127		0	0	0	0	0	0	1
ENSMUSG00000003581	MGI:1918923	Rnf215	29.9084	37.3207	0.801389	-0.31942	0.463818	1		73	62	1.17742	0.235628	0.389503	0.615285		0.234008	NA		0	0	0	0	0	1	0
ENSMUSG00000003604	MGI:1921518	Aven	17.0763	16.8798	1.01164	0.016703	1	1		22	21	1.04762	0.067114	1	1		1	NA		0	0	0	0	0	1	0
ENSMUSG00000003660	MGI:2444401	Snrnp200	180.538	181.149	0.996625	-0.00488	1	1		187	201	0.930348	-0.10416	0.509322	0.727832		0.66109	NA		0	0	0	0	0	1	0
ENSMUSG00000003662	MGI:1346998	Ciao1	38.1337	36.5378	1.04368	0.061674	1	1		82	80	1.025	0.035624	0.937409	1		1	NA		0	0	0	0	0	1	0
ENSMUSG00000003665	MGI:106590	Has1	8.7223	6.501	1.34169	0.424047	0.803619	1		29	22	1.31818	0.398549	0.401062	0.627298		1	NA		0	0	0	0	0	1	0
ENSMUSG00000003731	MGI:1100836	Kpna6	136.572	134.983	1.01177	0.016888	0.951666	1		408	346	1.17919	0.237797	0.026252	0.083915		0.321125	NA		0	0	0	0	0	1	0
ENSMUSG00000003868	MGI:1342299	Ruvbl2	95.2541	83.9024	1.1353	0.183069	0.454895	1		170	168	1.01191	0.017074	0.956633	1		0.5795	NA		0	0	0	0	0	1	0
ENSMUSG00000003929	MGI:1890752	Zfp81	6.78436	5.77264	1.17526	0.23298	1	1		14	13	1.07692	0.106915	1	1		1	NA		0	0	0	0	0	1	0
ENSMUSG00000003970	MGI:1350927	Rpl8	916.383	884.803	1.03569	0.050594	0.479632	1		3149	2715	1.15985	0.213942	1.54e-08	2.04e-07		0.035293	0.105343		0	0	0	0	0	0	1
ENSMUSG00000003992	MGI:1914220	Ssbp2	13.997	12.5401	1.11618	0.158566	1	1		20	25	0.8	-0.32193	0.551484	0.763733		0.628664	NA		0	0	0	0	0	1	0
ENSMUSG00000004018	MGI:1914280	Fancl	3.29552	3.05458	1.07888	0.109531	1	1		18	12	1.5	0.584963	0.361595	0.585246		0.677365	NA		0	0	0	0	0	1	0
ENSMUSG00000004032	MGI:1309466	Gstm5	24.8593	24.4743	1.01573	0.022518	1	1		340	171.5	1.98251	0.987326	9.53e-14	1.98e-12		0.040623	0.117687		0	0	0	0	0	0	1
ENSMUSG00000004056	MGI:104874	Akt2	106.053	105.88	1.00163	0.002349	1	1		98	84	1.16667	0.222392	0.335252	0.559292		0.479607	NA		0	0	0	0	0	1	0
ENSMUSG00000004098	MGI:1858212	Col5a3	50.3511	44.9443	1.1203	0.163885	0.681743	1		61	42	1.45238	0.53842	0.075619	0.19308		0.391065	NA		0	0	0	0	0	1	0
ENSMUSG00000004099	MGI:94912	Dnmt1	134.417	120.866	1.11212	0.153311	0.452436	1		302	262	1.15267	0.204982	0.100464	0.237409		0.820672	NA		0	0	0	0	0	1	0
ENSMUSG00000004100	MGI:2178445	Ppan	81.5374	80.4015	1.01413	0.02024	0.937409	1		406	407	0.997543	-0.00355	1	1		0.931466	NA		0	0	0	0	0	1	0
ENSMUSG00000004127	MGI:1920421	Rg9mtd2	17.0117	17.3602	0.979926	-0.02926	1	1		63	64	0.984375	-0.02272	1	1		1	NA		0	0	0	0	0	1	0
ENSMUSG00000004319	MGI:103555	Clcn3	10.7335	9.40054	1.14179	0.191302	0.823803	1		27	24	1.125	0.169925	0.779768	0.921224		1	NA		0	0	0	0	0	1	0
ENSMUSG00000004356	MGI:1917933	Utp20	123.299	95.4994	1.2911	0.368599	0.067203	0.515809		16	14	1.14286	0.192645	0.855536	0.967137		0.845024	NA		0	0	0	0	0	1	0
ENSMUSG00000004364	MGI:1347360	Cul3	97.0195	85.8836	1.12966	0.175892	0.459867	1		52	42	1.23809	0.308122	0.353328	0.580043		0.799209	NA		0	0	0	0	0	1	0
ENSMUSG00000004508	MGI:1333854	Gab2	31.289	33.108	0.945057	-0.08153	0.900653	1		137	132	1.03788	0.053638	0.807376	0.938315		0.781418	NA		0	0	0	0	0	1	0
ENSMUSG00000004558	MGI:1352498	Ndrg2	7.3507	14.0249	0.524117	-0.93204	0.189247	0.913135		374	81	4.61728	2.20704	4.79e-46	4.8e-44		2.34e-06	2.2e-05		0	0	0	0	1	0	0
ENSMUSG00000004561	MGI:1098577	Mettl17	10.8256	12.5502	0.862586	-0.21326	0.83882	1		149	215	0.693023	-0.52902	0.000637	0.00379		0.672205	NA		0	0	0	0	0	1	0
ENSMUSG00000004562	MGI:2685515	Arhgef40	273.351	262.37	1.04185	0.059149	0.665536	1		1349	1456	0.926511	-0.11012	0.045327	0.129453		0.219949	NA		0	0	0	0	0	1	0
ENSMUSG00000004565	MGI:1354723	Pnpla6	30.4199	44.0759	0.69017	-0.53498	0.130178	0.766337		99	124	0.798387	-0.32484	0.107811	0.250266		0.590516	NA		0	0	0	0	0	1	0
ENSMUSG00000004568	MGI:2142567	Arhgef18	64.7977	48.4202	1.33824	0.420335	0.131924	0.770453		182	115	1.58261	0.662305	0.000121	0.000849		0.499772	0.664425		0	0	0	0	0	0	1
ENSMUSG00000004591	No associated gene	Pkn2	81.0771	69.1733	1.17209	0.229078	0.369161	1		129	137	0.941606	-0.0868	0.66786	0.856363		0.307687	NA		0	0	0	0	0	1	0
ENSMUSG00000004626	MGI:107370	Stxbp2	12.7355	19.5014	0.653058	-0.61472	0.296206	1		18	21	0.857143	-0.22239	0.749259	0.904097		0.636634	NA		0	0	0	0	0	1	0
ENSMUSG00000004637	MGI:1931237	Wwox	6.9367	7.36915	0.941317	-0.08725	1	1		95	46	2.06522	1.04629	4.49e-05	0.000344		0.239221	0.4194		0	0	0	0	0	0	1
ENSMUSG00000004655	MGI:103201	Aqp1	147.765	110.451	1.33784	0.419906	0.021069	0.233848		34	34	1	0	1	1		0.336702	NA		0	0	0	0	0	1	0
ENSMUSG00000004677	MGI:106624	Myo9b	295.294	292.14	1.0108	0.015494	0.93422	1		916	877	1.04447	0.062771	0.369502	0.593541		0.739324	NA		0	0	0	0	0	1	0
ENSMUSG00000004768	MGI:99833	Rab23	72.4336	73.2032	0.989488	-0.01525	1	1		501	505	0.992079	-0.01147	0.924651	1		1	NA		0	0	0	0	0	1	0
ENSMUSG00000004815	MGI:102918	Dgkq	34.2815	34.1871	1.00276	0.003978	1	1		100	115	0.869565	-0.20163	0.339701	0.56498		0.676558	NA		0	0	0	0	0	1	0
ENSMUSG00000004846	MGI:1347008	Plod3	345.366	410.098	0.842155	-0.24784	0.019788	0.222658		962.5	945	1.01852	0.026472	0.697148	0.874478		0.028278	NA		0	0	0	0	0	1	0
ENSMUSG00000004849	MGI:1098244	Ap1s1	143.988	153.881	0.935707	-0.09587	0.602193	1		213	169	1.26035	0.33383	0.027671	0.08764		0.063199	NA		0	0	0	0	0	1	0
ENSMUSG00000004880	MGI:2138281	Lbr	48.7238	37.8425	1.28754	0.364619	0.283607	1		131	106	1.23585	0.305503	0.118819	0.269482		0.900086	NA		0	0	0	0	0	1	0
ENSMUSG00000004885	MGI:88491	Crabp2	17.2321	13.0704	1.3184	0.398792	0.584665	1		34	68	0.5	-1	0.000987	0.005507		0.031953	NA		0	0	0	0	0	1	0
ENSMUSG00000004891	MGI:101784	Nes	341.691	739.883	0.461818	-1.1146	2.73e-34	1.73e-31		4506	6529	0.690152	-0.53501	5.09e-83	9.69e-81		2.48e-09	4.07e-08		0	0	1	0	0	0	0
ENSMUSG00000004895	MGI:2137738	Prcc	42.7691	42.2808	1.01155	0.016566	1	1		67	61	1.09836	0.135352	0.658701	0.851037		0.888759	NA		0	0	0	0	0	1	0
ENSMUSG00000004896	MGI:2387197	Rrnad1	14.2593	13.45	1.06018	0.084305	1	1		22	25	0.88	-0.18442	0.770867	0.915722		0.809775	NA		0	0	0	0	0	1	0
ENSMUSG00000004897	MGI:1194494	Hdgf	358.212	321.34	1.11474	0.156711	0.167062	0.864135		498	409	1.2176	0.284045	0.003455	0.016003		0.415351	NA		0	0	0	0	0	1	0
ENSMUSG00000005034	MGI:97594	Prkacb	91.3221	87.0079	1.04958	0.069818	0.822167	1		106	104	1.01923	0.027481	0.945006	1		0.919097	NA		0	0	0	0	0	1	0
ENSMUSG00000005054	MGI:109514	Cstb	100.248	74.8356	1.33957	0.421772	0.069337	0.528748		3669	2583	1.42044	0.506339	4.64e-43	4.21e-41		0.697622	0.825558		0	0	0	0	0	0	1
ENSMUSG00000005078	MGI:1915057	Jkamp	22.5166	20.4984	1.09846	0.135477	0.760792	1		63	71	0.887324	-0.17247	0.545534	0.759916		0.487345	NA		0	0	0	0	0	1	0
ENSMUSG00000005102	MGI:1353427	Eif2ak4	50.1661	44.3568	1.13096	0.177555	0.606296	1		337	269	1.25279	0.325142	0.006448	0.027369		0.657779	NA		0	0	0	0	0	1	0
ENSMUSG00000005103	MGI:1337100	Wdr1	876.337	994.046	0.881586	-0.18183	0.006802	0.101157		2125	2262	0.939434	-0.09014	0.04003	0.116957		0.257118	NA		0	0	0	0	0	1	0
ENSMUSG00000005107	MGI:2152844	Slc2a9	3.56263	6.32007	0.563701	-0.827	0.753906	1		15	21	0.714286	-0.48543	0.405032	0.629967		1	NA		0	0	0	0	0	1	0
ENSMUSG00000005198	MGI:98086	Polr2a	217.071	218.643	0.992808	-0.01041	0.96181	1		152	133	1.14286	0.192645	0.286302	0.502513		0.361283	NA		0	0	0	0	0	1	0
ENSMUSG00000005233	MGI:1913692	Spc25	16.5472	12.287	1.34672	0.429452	0.458258	1		34	34	1	0	1	1		0.508399	NA		0	0	0	0	0	1	0
ENSMUSG00000005410	MGI:103197	Mcm5	67.7393	68.6477	0.986767	-0.01922	1	1		210	171	1.22807	0.296393	0.051416	0.143822		0.273895	NA		0	0	0	0	0	1	0
ENSMUSG00000005417	MGI:1349438	Mprip	716.325	819.946	0.873624	-0.19492	0.008565	0.123047		821	882	0.930839	-0.1034	0.145943	0.312665		0.378415	NA		0	0	0	0	0	1	0
ENSMUSG00000005501	MGI:2443184	Usp40	26.6731	12.7791	2.08724	1.0616	0.038477	0.358149		53	34	1.55882	0.640458	0.053003	0.147718		0.554931	NA		0	0	0	0	0	1	0
ENSMUSG00000005505	MGI:1914386	Kbtbd4	16.3443	15.7901	1.0351	0.04977	1	1		40	38	1.05263	0.074001	0.909946	0.994307		1	NA		0	0	0	0	0	1	0
ENSMUSG00000005609	MGI:109345	Ctr9	64.5399	66.1839	0.97516	-0.03629	1	1		86	62	1.3871	0.472068	0.058312	0.158567		0.185508	NA		0	0	0	0	0	1	0
ENSMUSG00000005610	MGI:109207	Eif4g2	1213.75	1015.92	1.19472	0.256676	2.99e-05	0.001173		196	172	1.13953	0.188445	0.230498	0.432909		0.692772	NA		0	0	0	0	0	1	0
ENSMUSG00000005611	MGI:1338023	Mrvi1	11.6542	25.9479	0.449139	-1.15477	0.033552	0.332837		52	76	0.684211	-0.54749	0.041638	0.120913		0.348032	NA		0	0	0	0	0	1	0
ENSMUSG00000005615	MGI:88557	Pcyt1a	65.9755	80.6464	0.818083	-0.28968	0.248126	1		76	62	1.22581	0.293731	0.26839	0.480376		0.097488	NA		0	0	0	0	0	1	0
ENSMUSG00000005621	MGI:2443541	Zfp592	65.8979	60.2031	1.09459	0.130395	0.656178	1		200	185	1.08108	0.112475	0.47558	0.699507		1	NA		0	0	0	0	0	1	0
ENSMUSG00000005667	MGI:1338850	Mthfd2	137.277	79.9148	1.71779	0.780551	0.000133	0.004037		235	275	0.854545	-0.22677	0.084076	0.208384		3.35e-05	NA		0	0	0	0	0	1	0
ENSMUSG00000005674	MGI:3589112	Tomm40l	24.1597	22.0224	1.09705	0.133626	0.882996	1		167	98.5	1.69543	0.761652	3.64e-05	0.000287		0.191562	0.36012		0	0	0	0	0	0	1
ENSMUSG00000005686	MGI:1096344	Ampd3	20.2063	22.3611	0.903636	-0.14619	0.877614	1		33	91	0.362637	-1.4634	1.86e-07	2.09e-06		0.02065	0.068561		0	0	0	0	0	0	1
ENSMUSG00000005802	MGI:1345282	Slc30a4	61.1135	50.345	1.21389	0.279642	0.342581	1		339	213	1.59155	0.670432	9.16e-08	1.1e-06		0.20438	0.373959		0	0	0	0	0	0	1
ENSMUSG00000005803	MGI:1929899	Sqrdl	16.8459	21.593	0.780154	-0.35817	0.522397	1		126	300	0.42	-1.25154	1.85e-17	5.07e-16		0.101143	0.230793		0	0	0	0	0	0	1
ENSMUSG00000005804	MGI:1927580	Pldn	18.0424	26.3552	0.684584	-0.5467	0.291215	1		253	229	1.1048	0.14379	0.294805	0.511775		0.157723	NA		0	0	0	0	0	1	0
ENSMUSG00000005813	MGI:1922874	Metap1	76.0779	75.5523	1.00696	0.010002	1	1		66	60	1.1	0.137504	0.656178	0.849684		0.718799	NA		0	0	0	0	0	1	0
ENSMUSG00000005836	MGI:107516	Gata6	5.30656	6.41816	0.826804	-0.27438	1	1		27	16	1.6875	0.754888	0.126289	0.282279		0.324267	NA		0	0	0	0	0	1	0
ENSMUSG00000005881	MGI:1913616	Ergic3	130.968	111.723	1.17226	0.229287	0.24816	1		753	647	1.16383	0.218884	0.004994	0.02188		1	NA		0	0	0	0	0	1	0
ENSMUSG00000005882	MGI:1929472	Uqcc	27.354	20.4265	1.33915	0.421313	0.381693	1		508	292	1.73973	0.79886	2.05e-14	4.61e-13		0.437776	0.610202		0	0	0	0	0	0	1
ENSMUSG00000005886	MGI:1276533	Ncoa2	20.2157	22.0984	0.914803	-0.12847	0.877614	1		73	29	2.51724	1.33184	1.55e-05	0.000131		0.007714	0.0290396		0	0	0	0	0	0	1
ENSMUSG00000005897	MGI:1352465	Nr2c1	14.0889	12.9025	1.09195	0.126903	1	1		70	66	1.06061	0.084889	0.797102	0.932279		1	NA		0	0	0	0	0	1	0
ENSMUSG00000005968	MGI:109572	Tuft1	8.74054	33.3148	0.262362	-1.93037	0.000272	0.007179		64	178	0.359551	-1.47573	1.31e-13	2.72e-12		0.569672	0.724035		0	0	0	0	0	0	1
ENSMUSG00000006019	MGI:1918973	Dhx34	14.4208	10.7739	1.3385	0.420616	0.690038	1		154	111	1.38739	0.472371	0.009747	0.038251		0.835548	NA		0	0	0	0	0	1	0
ENSMUSG00000006021	MGI:1890380	Kptn	6.66946	8.05582	0.827906	-0.27246	1	1		36	41	0.878049	-0.18763	0.648791	0.843152		1	NA		0	0	0	0	0	1	0
ENSMUSG00000006024	MGI:104563	Napa	227.433	234.084	0.971585	-0.04159	0.779937	1		801	803	0.997509	-0.0036	0.980081	1		0.832606	NA		0	0	0	0	0	1	0
ENSMUSG00000006050	MGI:1344414	Sra1	46.3443	48.3869	0.957786	-0.06223	0.917923	1		182	140	1.3	0.378512	0.022175	0.073474		0.197674	NA		0	0	0	0	0	1	0
ENSMUSG00000006057	MGI:107653	Atp5g1	115.525	122.827	0.940552	-0.08842	0.698022	1		25	30	0.833333	-0.26303	0.590053	0.796572		0.765073	NA		0	0	0	0	0	1	0
ENSMUSG00000006169	MGI:2144243	Clint1	164.192	162.734	1.00896	0.012865	1	1		348	421	0.826603	-0.27473	0.009377	0.037069		0.145682	NA		0	0	0	0	0	1	0
ENSMUSG00000006215	MGI:107410	Zbtb17	37.31	34.8269	1.0713	0.099362	0.906294	1		195	119	1.63865	0.712513	2.12e-05	0.000173		0.109466	0.241397		0	0	0	0	0	0	1
ENSMUSG00000006219	MGI:1921452	Fblim1	122.153	129.766	0.941338	-0.08722	0.659329	1		48	53	0.90566	-0.14296	0.690826	0.869701		0.906579	NA		0	0	0	0	0	1	0
ENSMUSG00000006221	MGI:1352494	Hspb7	15.6859	73.0596	0.214701	-2.2196	7.24e-10	5.62e-08		250	485	0.515464	-0.95606	3.15e-18	9.16e-17		0.00176	0.00781958		1	0	0	0	0	0	0
ENSMUSG00000006262	MGI:1915723	Mobkl1a	59.9491	48.7578	1.22953	0.298106	0.338185	1		558	480	1.1625	0.217231	0.016808	0.059339		0.840242	NA		0	0	0	0	0	1	0
ENSMUSG00000006273	MGI:109618	Atp6v1b2	82.0479	84.6798	0.96892	-0.04555	0.877067	1		1451	1173	1.237	0.306845	6.22e-08	7.64e-07		0.127681	0.265842		0	0	0	0	0	0	1
ENSMUSG00000006276	MGI:104582	Eps15l1	53.3452	45.6307	1.16906	0.225351	0.546713	1		142.5	124	1.14919	0.200622	0.270612	0.484126		1	NA		0	0	0	0	0	1	0
ENSMUSG00000006281	MGI:109573	Tep1	26.9442	29.0591	0.927221	-0.10901	0.893853	1		156	122	1.27869	0.354665	0.047597	0.135025		0.304791	NA		0	0	0	0	0	1	0
ENSMUSG00000006288	MGI:2683584	Ttc5	15.088	15.7203	0.959778	-0.05923	1	1		132	118	1.11864	0.161751	0.411019	0.635044		0.704991	NA		0	0	0	0	0	1	0
ENSMUSG00000006289	MGI:1913496	Osgep	22.1893	16.4348	1.35014	0.433111	0.417692	1		294	283	1.03887	0.055014	0.677223	0.861929		0.503267	NA		0	0	0	0	0	1	0
ENSMUSG00000006301	MGI:1916910	Tmbim1	199.993	206.993	0.966181	-0.04964	0.766197	1		181	208	0.870192	-0.20059	0.18735	0.373293		0.478328	NA		0	0	0	0	0	1	0
ENSMUSG00000006307	MGI:109565	Wbp7	101.869	103.939	0.980089	-0.02901	0.944476	1		376	331	1.13595	0.183901	0.097898	0.233362		0.383407	NA		0	0	0	0	0	1	0
ENSMUSG00000006356	MGI:1915587	Crip2	155.425	244.154	0.636583	-0.65158	9.75e-06	0.000426		367	528	0.695076	-0.52476	8.23e-08	9.97e-07		0.499799	0.664425		1	0	0	0	0	0	0
ENSMUSG00000006360	MGI:88501	Crip1	8.96149	36.9937	0.242244	-2.04547	4.06e-05	0.00156		27	53	0.509434	-0.97303	0.004868	0.021401		0.104253	NA		0	0	0	0	0	1	0
ENSMUSG00000006390	MGI:1858959	Elovl1	110.033	113.41	0.970221	-0.04361	0.893497	1		165	172	0.959302	-0.05994	0.743843	0.899856		1	NA		0	0	0	0	0	1	0
ENSMUSG00000006392	MGI:1915269	Med8	37.4155	31.3513	1.19343	0.255111	0.544612	1		213	182	1.17033	0.226915	0.131076	0.290628		1	NA		0	0	0	0	0	1	0
ENSMUSG00000006395	MGI:1915430	Hyi	9.27489	12.5655	0.738125	-0.43806	0.523467	1		218	281	0.775801	-0.36624	0.005459	0.023667		0.830249	NA		0	0	0	0	0	1	0
ENSMUSG00000006398	MGI:1859866	Cdc20	109.026	104.762	1.0407	0.05756	0.837573	1		231	217	1.06452	0.090198	0.539136	0.755425		0.93377	NA		0	0	0	0	0	1	0
ENSMUSG00000006403	MGI:1339949	Adamts4	7.98579	9.22042	0.866098	-0.2074	1	1		68	43	1.5814	0.661198	0.022298	0.073496		0.297304	NA		0	0	0	0	0	1	0
ENSMUSG00000006412	MGI:1276111	Pfdn2	40.6187	33.5535	1.21056	0.27568	0.488683	1		262	240	1.09167	0.126532	0.348627	0.574723		0.711571	NA		0	0	0	0	0	1	0
ENSMUSG00000006435	MGI:1334263	Neurl1a	6.28268	14.1091	0.445292	-1.16718	0.115318	0.723211		90	47	1.91489	0.937264	0.0003	0.00194		0.003076	NA		0	0	0	0	0	1	0
ENSMUSG00000006442	MGI:102690	Srm	174.857	153.316	1.14051	0.189673	0.246199	1		781	707	1.10467	0.143612	0.058396	0.158683		0.80705	NA		0	0	0	0	0	1	0
ENSMUSG00000006445	MGI:95278	Epha2	290.228	320.723	0.904919	-0.14414	0.224844	0.996485		3008	3369	0.892847	-0.16352	6.51e-06	5.81e-05		0.898796	0.960143		0	0	0	0	0	0	1
ENSMUSG00000006526	MGI:1921500	Tmem110	28.6241	30.5025	0.938417	-0.0917	0.897422	1		88	96	0.916667	-0.12553	0.605943	0.810193		1	NA		0	0	0	0	0	1	0
ENSMUSG00000006527	MGI:1859609	Sfmbt1	13.4676	10.3706	1.29863	0.376991	0.677639	1		28	25	1.12	0.163499	0.783846	0.923725		0.80684	NA		0	0	0	0	0	1	0
ENSMUSG00000006576	MGI:109350	Slc4a3	16.7862	18.4365	0.910489	-0.13529	1	1		45	27	1.66667	0.736966	0.044371	0.127237		0.211842	NA		0	0	0	0	0	1	0
ENSMUSG00000006651	MGI:88046	Aplp1	67.2235	79.2445	0.848305	-0.23735	0.362679	1		1366	832	1.64183	0.715302	3.13e-30	1.51e-28		0.000147	0.000894384		0	0	0	0	1	0	0
ENSMUSG00000006676	MGI:1918722	Usp19	198.405	222.567	0.891439	-0.16579	0.242092	1		82	86	0.953488	-0.06871	0.817046	0.944578		0.715396	NA		0	0	0	0	0	1	0
ENSMUSG00000006731	MGI:1342057	B4galnt1	37.9405	53.713	0.706356	-0.50153	0.11737	0.726667		107	82	1.30488	0.383915	0.080581	0.2017		0.021801	NA		0	0	0	0	0	1	0
ENSMUSG00000006800	MGI:1919293	Sulf2	168.451	105.503	1.59665	0.675052	0.000216	0.005874		207	175	1.18286	0.242276	0.112598	0.258697		0.078405	NA		0	0	0	0	0	1	0
ENSMUSG00000006906	MGI:1917777	Stambp	18.236	17.2057	1.05988	0.083903	1	1		204	192	1.0625	0.087463	0.580476	0.790652		1	NA		0	0	0	0	0	1	0
ENSMUSG00000006931	MGI:1913430	Leprel4	189.78	246.554	0.769731	-0.37757	0.007318	0.107566		90	90	1	0	1	1		0.154798	NA		0	0	0	0	0	1	0
ENSMUSG00000007029	MGI:90675	Vars	219.844	171.734	1.28014	0.356304	0.017492	0.202885		74	65	1.13846	0.187086	0.497564	0.718693		0.619663	NA		0	0	0	0	0	1	0
ENSMUSG00000007036	MGI:99476	Abhd16a	46.1335	61.5525	0.749498	-0.416	0.148576	0.812687		544	500	1.088	0.121679	0.183222	0.368672		0.068557	NA		0	0	0	0	0	1	0
ENSMUSG00000007038	MGI:97305	Neu1	18.7838	19.7951	0.948911	-0.07566	1	1		118	113	1.04425	0.062464	0.79248	0.929443		0.863101	NA		0	0	0	0	0	1	0
ENSMUSG00000007039	MGI:1859016	Ddah2	32.7578	31.5312	1.0389	0.05506	1	1		241	223	1.08072	0.111989	0.430024	0.653533		0.895046	NA		0	0	0	0	0	1	0
ENSMUSG00000007041	MGI:2148924	Clic1	445.167	565.368	0.787394	-0.34484	0.000178	0.005093		2935.5	3182	0.922533	-0.11633	0.001732	0.008948		0.020762	NA		0	0	0	0	0	1	0
ENSMUSG00000007080	MGI:1196391	Pole	39.7545	34.874	1.13995	0.188968	0.644464	1		53	65	0.815385	-0.29445	0.311231	0.528815		0.301335	NA		0	0	0	0	0	1	0
ENSMUSG00000007411	MGI:1341865	Mark3	117.7	113.571	1.03636	0.051523	0.843913	1		197.5	190	1.03947	0.055853	0.722362	0.889114		1	NA		0	0	0	0	0	1	0
ENSMUSG00000007458	MGI:96904	M6pr	175.139	187.706	0.933048	-0.09998	0.528859	1		259	203	1.27586	0.351472	0.010425	0.040374		0.0294	NA		0	0	0	0	0	1	0
ENSMUSG00000007476	MGI:2652847	Lrrc8a	58.5226	56.9771	1.02713	0.038613	0.926078	1		44	50	0.88	-0.18442	0.606296	0.810193		0.581151	NA		0	0	0	0	0	1	0
ENSMUSG00000007564	MGI:1926334	Ppp2r1a	297.044	303.168	0.9798	-0.02944	0.838278	1		566	611	0.92635	-0.11037	0.199639	0.39076		0.581239	NA		0	0	0	0	0	1	0
ENSMUSG00000007610	MGI:1917609	Gtpbp3	23.8883	29.5744	0.807737	-0.30804	0.496617	1		125	111	1.12613	0.171368	0.397474	0.623199		0.29213	NA		0	0	0	0	0	1	0
ENSMUSG00000007617	MGI:1347345	Homer1	16.2195	13.4906	1.20228	0.265774	0.711071	1		12	30	0.4	-1.32193	0.007916	0.032509		0.029028	NA		0	0	0	0	0	1	0
ENSMUSG00000007656	MGI:1891691	Arpp19	56.047	50.8851	1.10144	0.139393	0.699175	1		193	92	2.09783	1.06889	2.16e-09	3.11e-08		0.006595	0.025813		0	0	0	0	0	0	1
ENSMUSG00000007721	MGI:1916403	Ccdc124	70.9147	65.8651	1.07667	0.106571	0.732684	1		1126	854	1.3185	0.398899	1.06e-09	1.57e-08		0.284881	0.465794		0	0	0	0	0	0	1
ENSMUSG00000007777	MGI:1913300	0610009B22Rik	5.33012	8.98091	0.593495	-0.75269	0.42395	1		52	71	0.732394	-0.44931	0.104204	0.244276		0.777801	NA		0	0	0	0	0	1	0
ENSMUSG00000007833	MGI:1916998	Aldh16a1	27.7957	32.6851	0.850407	-0.23377	0.608921	1		74	117	0.632479	-0.66091	0.002287	0.011324		0.369288	NA		0	0	0	0	0	1	0
ENSMUSG00000007850	MGI:1891925	Hnrnph1	231.527	223.435	1.03622	0.051327	0.70767	1		695	613	1.13377	0.181126	0.025076	0.080493		0.445649	NA		0	0	0	0	0	1	0
ENSMUSG00000007888	MGI:1340030	Crlf1	497.644	876.862	0.567528	-0.81724	1.08e-24	3.72e-22		1110.5	1053	1.05461	0.076704	0.220449	0.419206		1.19e-18	4.4e-17		0	1	0	0	0	0	0
ENSMUSG00000007892	MGI:1927099	Rplp1	1526.59	1531.07	0.997069	-0.00424	0.956737	1		15663	15600	1.00404	0.005815	0.72585	0.891966		0.864613	NA		0	0	0	0	0	1	0
ENSMUSG00000007950	MGI:1918946	Abhd8	65.1335	75.1651	0.866539	-0.20666	0.44699	1		364	274.5	1.32605	0.407132	0.00049	0.003007		0.024584	NA		0	0	0	0	0	1	0
ENSMUSG00000007987	MGI:1914536	Rabl5	17.2148	18.5458	0.928233	-0.10744	0.867939	1		40	45	0.888889	-0.16993	0.664645	0.854778		1	NA		0	0	0	0	0	1	0
ENSMUSG00000008090	MGI:2150920	Fgfrl1	56.9966	61.626	0.924878	-0.11266	0.714026	1		64	63	1.01587	0.02272	1	1		0.703964	NA		0	0	0	0	0	1	0
ENSMUSG00000008200	MGI:1860513	Fnbp4	56.1163	51.7025	1.08537	0.118184	0.772989	1		27	12	2.25	1.16993	0.023703	0.077323		0.089216	NA		0	0	0	0	0	1	0
ENSMUSG00000008301	MGI:1891839	Phax	32.951	34.8247	0.946195	-0.07979	0.903597	1		20	13	1.53846	0.621488	0.296206	0.513038		0.292668	NA		0	0	0	0	0	1	0
ENSMUSG00000008318	MGI:2443373	Relt	28.1002	39.0493	0.719608	-0.47472	0.221549	0.988719		60	47	1.2766	0.352302	0.245891	0.453541		0.086411	NA		0	0	0	0	0	1	0
ENSMUSG00000008333	MGI:104805	Snrpb2	24.8729	22.1676	1.12203	0.166118	0.770867	1		677	582	1.16323	0.218137	0.008043	0.032773		1	NA		0	0	0	0	0	1	0
ENSMUSG00000008348	MGI:98889	Ubc	499.755	599.096	0.834182	-0.26157	0.003097	0.055887		2329	2371	0.982286	-0.02579	0.549813	0.763641		0.015818	NA		0	0	0	0	0	1	0
ENSMUSG00000008373	MGI:1916238	Prpf31	77.2437	64.6125	1.19549	0.257605	0.356	1		217	157	1.38217	0.46693	0.002239	0.011146		0.486034	NA		0	0	0	0	0	1	0
ENSMUSG00000008398	MGI:101762	Elk3	126.803	128.139	0.989581	-0.01511	1	1		1647	1467	1.1227	0.166972	0.001334	0.007124		0.361341	NA		0	0	0	0	0	1	0
ENSMUSG00000008429	MGI:1915393	Herpud2	43.3113	41.3377	1.04774	0.067286	0.913202	1		29	39	0.74359	-0.42742	0.27499	0.488972		0.329235	NA		0	0	0	0	0	1	0
ENSMUSG00000008475	MGI:1915021	Arpc5	269.41	317.558	0.848382	-0.23721	0.04748	0.419385		3620	3769	0.960467	-0.05819	0.085109	0.210396		0.144783	NA		0	0	0	0	0	1	0
ENSMUSG00000008540	MGI:1913850	Mgst1	11.033	8.22394	1.34157	0.423922	0.647606	1		125.5	99	1.26768	0.342187	0.082808	0.205374		1	NA		0	0	0	0	0	1	0
ENSMUSG00000008668	MGI:98146	Rps18	727.19	679.392	1.07035	0.098088	0.210028	0.967048		8503	8672	0.980512	-0.02839	0.199869	0.390765		0.113911	NA		0	0	0	0	0	1	0
ENSMUSG00000008683	MGI:2389091	Rps15a	460.714	401.582	1.14725	0.198177	0.04828	0.42134		22	14	1.57143	0.652077	0.242985	0.449268		0.39769	NA		0	0	0	0	0	1	0
ENSMUSG00000008730	MGI:1314873	Hipk1	102.622	113.072	0.907576	-0.13991	0.54039	1		135	148	0.912162	-0.13264	0.475709	0.699507		1	NA		0	0	0	0	0	1	0
ENSMUSG00000008763	MGI:104676	Man1a2	102.549	95.231	1.07684	0.106805	0.618971	1		45	31	1.45161	0.537657	0.135385	0.297925		0.343425	NA		0	0	0	0	0	1	0
ENSMUSG00000008855	MGI:1333784	Hdac5	68.25	66.2975	1.02945	0.041873	0.931202	1		18	13	1.38461	0.469485	0.47313	0.698638		0.550949	NA		0	0	0	0	0	1	0
ENSMUSG00000008958	MGI:1202305	Vps72	27.4872	25.6814	1.07031	0.098035	1	1		42	33	1.27273	0.347923	0.355699	0.582429		0.593701	NA		0	0	0	0	0	1	0
ENSMUSG00000008976	MGI:95610	Gabpa	36.3385	32.4451	1.12	0.1635	0.716301	1		79	54	1.46296	0.548893	0.037029	0.110331		0.451528	NA		0	0	0	0	0	1	0
ENSMUSG00000009035	MGI:2445179	Tmem184b	231.773	191.313	1.21149	0.276779	0.051663	0.439998		412	322	1.2795	0.355584	0.001006	0.005593		0.712423	NA		0	0	0	0	0	1	0
ENSMUSG00000009073	MGI:97307	Nf2	47.1924	37.4795	1.25915	0.33245	0.326134	1		45	37	1.21622	0.2824	0.439705	0.664533		1	NA		0	0	0	0	0	1	0
ENSMUSG00000009079	MGI:99960	Ewsr1	267.113	249.798	1.06932	0.09669	0.481668	1		516.5	524	0.985687	-0.0208	0.852485	0.966259		0.484345	NA		0	0	0	0	0	1	0
ENSMUSG00000009090	MGI:1096368	Ap1b1	84.2069	93.4215	0.901366	-0.14982	0.547751	1		311	256	1.21484	0.280771	0.023258	0.076133		0.101041	NA		0	0	0	0	0	1	0
ENSMUSG00000009376	MGI:96969	Met	15.2994	13.8023	1.10847	0.148572	1	1		75	63	1.19048	0.251539	0.349115	0.574723		0.839545	NA		0	0	0	0	0	1	0
ENSMUSG00000009418	MGI:2183683	Nav1	90.2605	94.3067	0.957095	-0.06327	0.82504	1		706	786	0.898219	-0.15486	0.040796	0.118921		0.696247	NA		0	0	0	0	0	1	0
ENSMUSG00000009470	MGI:2681523	Tnpo1	239.735	202.253	1.18532	0.245279	0.078305	0.561467		48	34	1.41176	0.4975	0.150675	0.318855		0.546022	NA		0	0	0	0	0	1	0
ENSMUSG00000009535	MGI:1915147	Rnmt	33.2633	31.381	1.05998	0.084038	0.900653	1		26	25	1.04	0.056584	1	1		1	NA		0	0	0	0	0	1	0
ENSMUSG00000009549	MGI:107169	Srp14	81.9752	107.454	0.762888	-0.39046	0.080581	0.572046		523	749	0.698264	-0.51815	2.53e-10	4.07e-09		0.579909	0.73076		0	0	0	0	0	0	1
ENSMUSG00000009563	MGI:1353596	Tor2a	19.9438	19.1771	1.03998	0.056557	1	1		80	51	1.56863	0.649503	0.014118	0.051482		0.35422	NA		0	0	0	0	0	1	0
ENSMUSG00000009575	MGI:109372	Cbx5	20.6659	18.1872	1.13629	0.184333	0.749259	1		30	23	1.30435	0.383329	0.410103	0.634143		0.834141	NA		0	0	0	0	0	1	0
ENSMUSG00000009687	MGI:1201785	Fxyd5	66.3075	119.182	0.556357	-0.84592	0.000119	0.003727		413	473	0.87315	-0.1957	0.047402	0.134571		0.007226	NA		0	0	0	0	0	1	0
ENSMUSG00000009733	MGI:98509	Tcfcp2	13.2977	13.6445	0.974578	-0.03715	1	1		17	9	1.88889	0.917538	0.168638	0.345771		0.270917	NA		0	0	0	0	0	1	0
ENSMUSG00000009739	MGI:102935	Pou6f1	11.1204	19.0406	0.584036	-0.77587	0.200488	0.946972		80	71	1.12676	0.172181	0.515163	0.733716		0.1137	NA		0	0	0	0	0	1	0
ENSMUSG00000009772	MGI:1921387	Nuak2	81.7996	92.2552	0.886666	-0.17354	0.495169	1		24	28	0.857143	-0.22239	0.677809	0.861929		1	NA		0	0	0	0	0	1	0
ENSMUSG00000009863	MGI:1914930	Sdhb	89.7584	85.8194	1.0459	0.064744	0.821177	1		1273	1224	1.04003	0.056629	0.336766	0.560619		1	NA		0	0	0	0	0	1	0
ENSMUSG00000009894	MGI:1915076	Snap47	80.0611	54.876	1.45895	0.544928	0.038472	0.358149		347	227	1.52863	0.612243	6.22e-07	6.54e-06		0.845158	0.92461		0	0	0	0	0	0	1
ENSMUSG00000009905	MGI:1918000	Kdsr	51.0208	41.2156	1.2379	0.307896	0.348141	1		67	105	0.638095	-0.64816	0.004642	0.02062		0.013425	NA		0	0	0	0	0	1	0
ENSMUSG00000009907	MGI:1100499	Vps4b	49.563	45.7866	1.08248	0.114337	0.759649	1		131	120	1.09167	0.126532	0.527997	0.746133		1	NA		0	0	0	0	0	1	0
ENSMUSG00000009927	MGI:1922867	Rps25	356.842	352.983	1.01093	0.015688	0.910368	1		4611	4822	0.956242	-0.06455	0.030598	0.094551		0.483635	NA		0	0	0	0	0	1	0
ENSMUSG00000010045	MGI:1930765	Tmem115	84.6765	78.3693	1.08048	0.111673	0.638522	1		711	552	1.28804	0.365181	8.53e-06	7.54e-05		0.316197	0.501369		0	0	0	0	0	0	1
ENSMUSG00000010047	MGI:1196334	Hyal2	44.2464	40.3058	1.09777	0.134575	0.743644	1		304	253	1.20158	0.264934	0.034033	0.103321		0.725649	NA		0	0	0	0	0	1	0
ENSMUSG00000010048	MGI:1316708	Ifrd2	34.6959	25.1051	1.38203	0.466785	0.245061	1		94	54	1.74074	0.799701	0.001269	0.006814		0.52965	NA		0	0	0	0	0	1	0
ENSMUSG00000010057	MGI:1914482	Nprl2	11.9349	11.4456	1.04275	0.0604	1	1		84	85	0.988235	-0.01707	1	1		1	NA		0	0	0	0	0	1	0
ENSMUSG00000010067	MGI:1928386	Rassf1	240.527	200.027	1.20247	0.266002	0.056688	0.461134		905	975	0.928205	-0.10748	0.111503	0.257267		0.014903	NA		0	0	0	0	0	1	0
ENSMUSG00000010290	MGI:2138299	AI597479	17.2053	11.8254	1.45494	0.540961	0.458258	1		21	25	0.84	-0.25154	0.658738	0.851037		0.34503	NA		0	0	0	0	0	1	0
ENSMUSG00000010362	MGI:1913849	Rdm1	4.05504	4.63637	0.874614	-0.19328	1	1		20	22	0.909091	-0.1375	0.877614	0.976262		1	NA		0	0	0	0	0	1	0
ENSMUSG00000010392	MGI:1858260	Gosr1	49.1152	46.982	1.0454	0.064061	0.918778	1		232	228	1.01754	0.025091	0.888778	0.981968		1	NA		0	0	0	0	0	1	0
ENSMUSG00000010453	MGI:1918055	4632411B12Rik	100.584	104.829	0.959505	-0.05964	0.834496	1		89	83	1.07229	0.100694	0.703139	0.877655		0.607194	NA		0	0	0	0	0	1	0
ENSMUSG00000010554	MGI:1914743	Mettl16	22.369	18.1139	1.23491	0.304407	0.635828	1		20	22	0.909091	-0.1375	0.877614	0.976262		0.517347	NA		0	0	0	0	0	1	0
ENSMUSG00000010609	MGI:109284	Psen2	14.9448	15.6212	0.956703	-0.06386	1	1		25	9	2.77778	1.47393	0.009041	0.036163		0.045012	NA		0	0	0	0	0	1	0
ENSMUSG00000010830	MGI:2145953	Kdelr3	87.4969	111.197	0.786866	-0.34581	0.101904	0.672357		150	142	1.05634	0.079072	0.682139	0.86378		0.117615	NA		0	0	0	0	0	1	0
ENSMUSG00000010914	MGI:1351627	Pdhx	22.6318	25.6228	0.883267	-0.17908	0.77545	1		53	35	1.51429	0.598637	0.069346	0.18107		0.153615	NA		0	0	0	0	0	1	0
ENSMUSG00000011096	MGI:1914855	Akt1s1	125.983	139.502	0.903095	-0.14705	0.425458	1		862	841	1.02497	0.035582	0.627942	0.827475		0.356023	NA		0	0	0	0	0	1	0
ENSMUSG00000011114	MGI:1100877	Tbrg1	140.08	185.408	0.755525	-0.40445	0.014533	0.182652		184	189	0.973545	-0.03868	0.835957	0.955529		0.110146	NA		0	0	0	0	0	1	0
ENSMUSG00000011148	MGI:87947	Adssl1	4.72716	7.42501	0.636654	-0.65142	0.774414	1		40	74	0.540541	-0.88753	0.001867	0.009539		0.753863	NA		0	0	0	0	0	1	0
ENSMUSG00000011158	MGI:1919558	Brf1	39.0635	41.9625	0.930914	-0.10328	0.824313	1		296	271	1.09225	0.127304	0.313499	0.531629		0.552694	NA		0	0	0	0	0	1	0
ENSMUSG00000011179	MGI:97402	Odc1	320.034	297.5	1.07574	0.105335	0.3758	1		3342	3018	1.10736	0.147119	5.1e-05	0.000389		0.767628	0.87207		0	0	0	0	0	0	1
ENSMUSG00000011306	MGI:1917866	Sugp1	35.6808	34.4653	1.03527	0.050006	0.904975	1		157	169	0.928994	-0.10626	0.542435	0.756396		0.692931	NA		0	0	0	0	0	1	0
ENSMUSG00000011427	MGI:1923431	Zfp790	7.10197	6.54296	1.08544	0.118274	1	1		34	32	1.0625	0.087463	0.902159	0.989204		1	NA		0	0	0	0	0	1	0
ENSMUSG00000011831	MGI:104736	Evi5	51.4072	43.6113	1.17876	0.237268	0.538394	1		84	78	1.07692	0.106915	0.694567	0.872679		0.796997	NA		0	0	0	0	0	1	0
ENSMUSG00000011884	MGI:1929253	Gltp	44.6564	29.8156	1.49775	0.582801	0.105342	0.683654		19	21	0.904762	-0.14439	0.874629	0.975312		0.238825	NA		0	0	0	0	0	1	0
ENSMUSG00000011958	MGI:109327	Bnip2	163.262	181.78	0.89813	-0.155	0.332509	1		290	271	1.07011	0.09776	0.447307	0.673348		0.218097	NA		0	0	0	0	0	1	0
ENSMUSG00000012076	MGI:1196337	Brms1l	23.1198	28.6648	0.806557	-0.31015	0.488456	1		39	27	1.44444	0.530515	0.175286	0.356265		0.13797	NA		0	0	0	0	0	1	0
ENSMUSG00000012296	MGI:1921344	Tjap1	101.893	96.7117	1.05357	0.075287	0.776838	1		168	151	1.11258	0.153913	0.37037	0.594437		0.786491	NA		0	0	0	0	0	1	0
ENSMUSG00000012405	MGI:1913730	Rpl15	484.909	449.764	1.07814	0.108547	0.266163	1		71	71	1	0	1	1		0.718758	NA		0	0	0	0	0	1	0
ENSMUSG00000012640	MGI:1917180	Zfp715	6.68756	4.70858	1.42029	0.506188	0.774414	1		59	34.5	1.71015	0.774119	0.01721	0.060435		0.761492	NA		0	0	0	0	0	1	0
ENSMUSG00000013076	MGI:1922973	Amotl1	102.019	69.7657	1.46231	0.548253	0.017834	0.205123		464	354	1.31073	0.390375	0.000135	0.000944		0.553855	0.714338		0	0	0	0	0	0	1
ENSMUSG00000013275	MGI:2444823	Slc41a1	39.496	42.2998	0.933715	-0.09895	0.824313	1		465	384	1.21094	0.276124	0.006008	0.025756		0.293611	NA		0	0	0	0	0	1	0
ENSMUSG00000013415	MGI:1890357	Igf2bp1	69.5562	81.4729	0.853734	-0.22814	0.415855	1		251	313	0.801917	-0.31848	0.010149	0.039468		0.712954	NA		0	0	0	0	0	1	0
ENSMUSG00000013465	MGI:1931035	Cobra1	65.9672	65.2869	1.01042	0.014955	1	1		69	74	0.932432	-0.10093	0.738137	0.898653		0.808918	NA		0	0	0	0	0	1	0
ENSMUSG00000013584	MGI:107928	Aldh1a2	3.8202	7.06178	0.540968	-0.88638	0.548828	1		19	7	2.71429	1.44057	0.028959	0.090814		0.062699	NA		0	0	0	0	0	1	0
ENSMUSG00000013593	MGI:2385112	Ndufs2	148.932	146.073	1.01957	0.02796	0.907326	1		2362	1929	1.22447	0.292156	4.1e-11	7.17e-10		0.131121	0.270953		0	0	0	0	0	0	1
ENSMUSG00000013646	MGI:1933124	Sh3bp5l	43.3673	45.4583	0.954002	-0.06794	0.915187	1		249	269	0.925651	-0.11146	0.403847	0.629967		0.908578	NA		0	0	0	0	0	1	0
ENSMUSG00000013663	MGI:109583	Pten	74.678	84.9819	0.878751	-0.18647	0.476882	1		14	14	1	0	1	1		0.838553	NA		0	0	0	0	0	1	0
ENSMUSG00000013698	MGI:104799	Pea15a	310.527	413.46	0.751044	-0.41303	0.00017	0.004951		1955	1789.5	1.09248	0.127612	0.007356	0.030541		5.31e-06	NA		0	0	0	0	0	1	0
ENSMUSG00000013787	MGI:2148922	Ehmt2	183.661	200.539	0.915837	-0.12684	0.414857	1		608	546	1.11355	0.15517	0.072501	0.187633		0.099467	NA		0	0	0	0	0	1	0
ENSMUSG00000013921	MGI:1923936	Clip3	89.3018	101.974	0.875734	-0.19144	0.385288	1		54	42	1.28571	0.36257	0.261469	0.47176		0.134412	NA		0	0	0	0	0	1	0
ENSMUSG00000013973	MGI:1333874	Dedd	25.8494	20.8325	1.24082	0.311298	0.560065	1		138	138	1	0	1	1		0.530975	NA		0	0	0	0	0	1	0
ENSMUSG00000013997	MGI:1350916	Nit1	12.1333	8.77136	1.38328	0.468096	0.663624	1		77	57	1.35088	0.433897	0.100366	0.237324		1	NA		0	0	0	0	0	1	0
ENSMUSG00000014039	MGI:1930121	Prdm15	20.2933	17.9049	1.1334	0.180652	0.871415	1		15	12	1.25	0.321928	0.701108	0.876558		1	NA		0	0	0	0	0	1	0
ENSMUSG00000014075	MGI:1913311	Tctex1d2	4.11494	6.61191	0.622353	-0.68419	0.548828	1		15	35	0.428571	-1.22239	0.0066	0.027796		0.726446	NA		0	0	0	0	0	1	0
ENSMUSG00000014077	MGI:1927185	1500003O03Rik	166.278	180.736	0.920004	-0.12029	0.452364	1		1154	1028	1.12257	0.166803	0.007437	0.030842		0.082847	NA		0	0	0	0	0	1	0
ENSMUSG00000014177	MGI:1914760	Fam18b	21.4535	33.1342	0.647473	-0.62711	0.133674	0.776492		147	240	0.6125	-0.70722	2.63e-06	2.53e-05		0.882432	0.948213		0	0	0	0	0	0	1
ENSMUSG00000014198	MGI:3608347	Zfp385c	21.8861	21.9818	0.995647	-0.00629	1	1		55	87	0.632184	-0.66158	0.009043	0.036163		0.220919	NA		0	0	0	0	0	1	0
ENSMUSG00000014226	MGI:1270839	Cacybp	72.2981	61.8017	1.16984	0.226311	0.436991	1		95	93	1.02151	0.030697	0.941886	1		0.574139	NA		0	0	0	0	0	1	0
ENSMUSG00000014554	MGI:1351602	Dguok	7.23089	6.34705	1.13925	0.188089	1	1		67	73	0.917808	-0.12374	0.672757	0.860245		0.775634	NA		0	0	0	0	0	1	0
ENSMUSG00000014599	MGI:1339753	Csf1	2476.68	2021.84	1.22497	0.292742	1.25e-11	1.19e-09		16336	13570	1.20383	0.267634	1.27e-57	1.62e-55		0.596099	0.738563		1	0	0	0	0	0	0
ENSMUSG00000014601	MGI:2443884	Fam40a	81.6433	82.6408	0.98793	-0.01752	1	1		796	807	0.986369	-0.0198	0.802778	0.936975		1	NA		0	0	0	0	0	1	0
ENSMUSG00000014602	MGI:108391	Kif1a	180.389	125.438	1.43807	0.524139	0.001939	0.037865		558.5	237	2.35654	1.23667	8.26e-31	4.03e-29		0.000565	0.00290196		0	0	0	0	0	0	1
ENSMUSG00000014668	MGI:2444898	Chfr	43.4453	40.6437	1.06893	0.096168	0.913202	1		115	86	1.33721	0.419225	0.048001	0.135766		0.363116	NA		0	0	0	0	0	1	0
ENSMUSG00000014748	MGI:1096575	Tex261	115.166	119.269	0.965593	-0.05051	0.844572	1		1270	1076	1.1803	0.23915	6.7e-05	0.000495		0.149266	0.297024		0	0	0	0	0	0	1
ENSMUSG00000014850	MGI:109519	Msh3	6.25056	5.81352	1.07518	0.104573	1	1		18	11	1.63636	0.710493	0.264931	0.475303		0.507244	NA		0	0	0	0	0	1	0
ENSMUSG00000014907	MGI:2682306	Naf1	23.7504	24.2971	0.977499	-0.03283	1	1		179	168	1.06548	0.091498	0.59145	0.797954		0.878316	NA		0	0	0	0	0	1	0
ENSMUSG00000014932	MGI:99147	Yes1	15.9578	14.6841	1.08674	0.120012	1	1		27	10	2.7	1.43296	0.007632	0.031548		0.082163	NA		0	0	0	0	0	1	0
ENSMUSG00000014956	MGI:104871	Ppp1cb	83.7974	58.3989	1.43491	0.520964	0.035537	0.340207		173	129	1.34109	0.423401	0.013216	0.048801		0.757538	NA		0	0	0	0	0	1	0
ENSMUSG00000014980	MGI:1913887	Tsen15	13.7529	18.019	0.763243	-0.38978	0.596615	1		43	54	0.796296	-0.32862	0.309934	0.527455		1	NA		0	0	0	0	0	1	0
ENSMUSG00000015120	MGI:107365	Ube2i	185.733	170.212	1.09119	0.125901	0.426655	1		18	14	1.28571	0.36257	0.596615	0.801205		0.714431	NA		0	0	0	0	0	1	0
ENSMUSG00000015126	MGI:1915577	0610007P22Rik	33.2506	37.0937	0.896395	-0.15779	0.720203	1		370	336	1.10119	0.139064	0.214218	0.411259		0.452259	NA		0	0	0	0	0	1	0
ENSMUSG00000015127	MGI:1921404	Unkl	23.0919	25.0917	0.9203	-0.11982	0.885433	1		54	54	1	0	1	1		0.863176	NA		0	0	0	0	0	1	0
ENSMUSG00000015133	MGI:2142227	Lrrk1	153.741	150.582	1.02098	0.029955	0.90885	1		404	380	1.06316	0.088356	0.411418	0.635132		0.787259	NA		0	0	0	0	0	1	0
ENSMUSG00000015134	MGI:1861722	Aldh1a3	24.7703	19.8379	1.24864	0.320355	0.551484	1		168	259	0.648649	-0.62449	1.24e-05	0.000107		0.039049	0.114246		0	0	0	0	0	0	1
ENSMUSG00000015143	MGI:2137706	Actn1	1944.72	2027	0.959407	-0.05979	0.198706	0.946777		9918	9330	1.06302	0.088172	2.32e-05	0.000188		0.003403	0.0140662		0	0	0	0	0	0	1
ENSMUSG00000015176	MGI:1918019	Nolc1	143.863	121.115	1.18782	0.248311	0.176439	0.890538		225	97	2.31959	1.21387	7.35e-13	1.46e-11		0.000113	0.00071235		0	0	0	0	1	0	0
ENSMUSG00000015202	MGI:2674130	Cnksr3	6.94568	6.02415	1.15297	0.205359	1	1		24	12	2	1	0.065245	0.17304		0.507685	NA		0	0	0	0	0	1	0
ENSMUSG00000015305	MGI:1917347	Sash1	148.815	113.688	1.30897	0.388437	0.035835	0.340207		342	328	1.04268	0.060301	0.615536	0.816781		0.126554	NA		0	0	0	0	0	1	0
ENSMUSG00000015354	MGI:1923727	Pcolce2	49.0616	7.83264	6.26373	2.64702	2.72e-08	1.67e-06		311	61	5.09836	2.35003	1.77e-41	1.43e-39		0.846386	0.92461		1	0	0	0	0	0	0
ENSMUSG00000015357	MGI:1346017	Clpx	28.072	27.3209	1.02749	0.039126	1	1		146	118	1.23729	0.307182	0.09638	0.230622		0.555793	NA		0	0	0	0	0	1	0
ENSMUSG00000015461	MGI:105121	Atf6b	66.468	72.4882	0.91695	-0.12509	0.670534	1		122	152	0.802632	-0.31719	0.079592	0.200401		0.531509	NA		0	0	0	0	0	1	0
ENSMUSG00000015478	MGI:1860076	Rnf5	27.239	27.8648	0.97754	-0.03277	1	1		68	66	1.0303	0.043069	0.931202	1		0.873674	NA		0	0	0	0	0	1	0
ENSMUSG00000015501	MGI:1338076	Hivep2	40.5498	38.8272	1.04437	0.062627	0.911072	1		177	141	1.25532	0.328054	0.04951	0.139205		0.530316	NA		0	0	0	0	0	1	0
ENSMUSG00000015533	MGI:96600	Itga2	6.98693	29.7897	0.234542	-2.09208	0.000191	0.005295		51	250	0.204	-2.29336	1.13e-32	6.15e-31		0.817082	0.903103		0	0	0	0	0	0	1
ENSMUSG00000015536	MGI:1336894	Mocs2	31.6484	33.2328	0.952323	-0.07048	1	1		313	275	1.13818	0.186731	0.126975	0.283348		0.601014	NA		0	0	0	0	0	1	0
ENSMUSG00000015542	MGI:1913426	Nat9	6.5359	8.20923	0.796165	-0.32886	1	1		79	104	0.759615	-0.39666	0.075754	0.193295		0.793538	NA		0	0	0	0	0	1	0
ENSMUSG00000015568	MGI:96820	Lpl	22.4342	10.006	2.24208	1.16484	0.050102	0.429595		539	387	1.39277	0.477952	6.6e-07	6.9e-06		0.275822	0.456613		0	0	0	0	0	0	1
ENSMUSG00000015575	MGI:1328318	Atp6v0e	99.1799	85.2512	1.16338	0.218328	0.337894	1		74	61	1.21311	0.278716	0.301683	0.520007		0.90959	NA		0	0	0	0	0	1	0
ENSMUSG00000015605	MGI:106658	Srf	254.586	235.174	1.08254	0.114424	0.39073	1		761	703	1.0825	0.114372	0.136271	0.299011		1	NA		0	0	0	0	0	1	0
ENSMUSG00000015647	MGI:105382	Lama5	150.093	140.863	1.06553	0.091565	0.639168	1		349	291	1.19931	0.262208	0.024176	0.078464		0.435563	NA		0	0	0	0	0	1	0
ENSMUSG00000015656	MGI:105384	Hspa8	2815.43	2776.64	1.01397	0.020013	0.620755	1		8964	8433	1.06297	0.088097	5.86e-05	0.000441		0.124132	0.262008		0	0	0	0	0	0	1
ENSMUSG00000015659	MGI:2447813	Serac1	6.47614	7.44081	0.870355	-0.20032	1	1		30	17	1.76471	0.819428	0.078941	0.198893		0.340003	NA		0	0	0	0	0	1	0
ENSMUSG00000015709	MGI:107188	Arnt2	17.8865	34.0882	0.524713	-0.9304	0.036483	0.344646		236	155	1.52258	0.606519	4.92e-05	0.000376		0.000535	0.00282264		0	0	0	0	0	0	1
ENSMUSG00000015733	MGI:106222	Capza2	152.272	135.721	1.12195	0.166005	0.37679	1		197	135	1.45926	0.545236	0.000789	0.004526		0.105094	NA		0	0	0	0	0	1	0
ENSMUSG00000015755	MGI:1915902	Tab2	151.17	127.744	1.18338	0.242916	0.187707	0.913135		241	212	1.13679	0.184969	0.188264	0.373293		0.819341	NA		0	0	0	0	0	1	0
ENSMUSG00000015757	MGI:1914668	Ppil4	23.6851	26.2438	0.902502	-0.148	0.887725	1		207	185	1.11892	0.162105	0.288832	0.505788		0.550227	NA		0	0	0	0	0	1	0
ENSMUSG00000015759	MGI:1277202	Cnih	141.34	127.551	1.10811	0.1481	0.464445	1		933	834	1.11871	0.16183	0.019709	0.067354		0.947754	NA		0	0	0	0	0	1	0
ENSMUSG00000015766	MGI:104684	Eps8	56.2542	55.3037	1.01719	0.024583	1	1		953	839	1.13588	0.183805	0.007582	0.031375		0.624441	NA		0	0	0	0	0	1	0
ENSMUSG00000015804	MGI:1914249	Med28	51.1228	53.613	0.953553	-0.06861	0.84537	1		168	253	0.664032	-0.59068	4.01e-05	0.00031		0.121474	0.260113		0	0	0	0	0	0	1
ENSMUSG00000015806	MGI:97836	Qdpr	25.7387	26.7038	0.963862	-0.0531	1	1		452	292	1.54794	0.630354	4.88e-09	6.83e-08		0.110231	0.24218		0	0	0	0	0	0	1
ENSMUSG00000015837	MGI:107931	Sqstm1	689.274	544.997	1.26473	0.33883	4.6e-05	0.0017		832	803	1.03611	0.051184	0.488656	0.712049		0.009137	NA		0	0	0	0	0	1	0
ENSMUSG00000015839	MGI:108420	Nfe2l2	96.979	74.1026	1.30871	0.388147	0.092204	0.62968		255	166	1.53615	0.619314	1.68e-05	0.00014		0.406611	0.583039		0	0	0	0	0	0	1
ENSMUSG00000015880	MGI:1930197	Ncapg	24.2106	19.2523	1.25754	0.330606	0.542384	1		82	94	0.87234	-0.19704	0.407087	0.632073		0.309784	NA		0	0	0	0	0	1	0
ENSMUSG00000015889	MGI:96836	Lta4h	75.1997	55.7354	1.34923	0.432134	0.115454	0.723211		566	426	1.32864	0.409949	9.86e-06	8.63e-05		1	1		0	0	0	0	0	0	1
ENSMUSG00000015932	MGI:1929270	Dstn	1077.58	662.583	1.62634	0.701626	2.08e-23	6.59e-21		14499	10196.5	1.42196	0.507879	9.48e-166	4.51e-163		0.008756	0.0323432		1	0	0	0	0	0	0
ENSMUSG00000015937	MGI:1349392	H2afy	96.2889	99.902	0.963833	-0.05314	0.830393	1		166	145	1.14483	0.19513	0.256718	0.466059		0.361872	NA		0	0	0	0	0	1	0
ENSMUSG00000015994	MGI:104683	Fnta	63.7885	85.9534	0.742129	-0.43026	0.086071	0.600133		420	492	0.853659	-0.22827	0.018672	0.064504		0.479439	NA		0	0	0	0	0	1	0
ENSMUSG00000016018	MGI:1919448	Skiv2l2	55.7665	46.9338	1.1882	0.248773	0.430689	1		293	322	0.909938	-0.13616	0.258851	0.468814		0.241308	NA		0	0	0	0	0	1	0
ENSMUSG00000016252	MGI:1855697	Atp5e	60.0657	51.9119	1.15707	0.210476	0.508513	1		652	312	2.08974	1.06333	2.58e-28	1.16e-26		0.004202	0.0171266		0	0	0	0	0	0	1
ENSMUSG00000016253	MGI:1926424	Th1l	43.6442	43.6928	0.998887	-0.00161	1	1		146	111	1.31532	0.395409	0.03373	0.102647		0.32062	NA		0	0	0	0	0	1	0
ENSMUSG00000016256	MGI:1891190	Ctsz	141.613	126.375	1.12058	0.164248	0.35955	1		605	454	1.3326	0.414243	3.9e-06	3.66e-05		0.241316	0.420702		0	0	0	0	0	0	1
ENSMUSG00000016257	MGI:1913640	Slmo2	70.2011	55.9719	1.25422	0.326791	0.246706	1		267	269	0.992565	-0.01077	0.965553	1		0.276208	NA		0	0	0	0	0	1	0
ENSMUSG00000016262	MGI:2443496	Sertad4	25.7483	34.1189	0.754662	-0.4061	0.366294	1		42	58	0.724138	-0.46566	0.133211	0.29382		0.870528	NA		0	0	0	0	0	1	0
ENSMUSG00000016344	MGI:1913746	Ppdpf	19.7508	28.2967	0.697989	-0.51872	0.312327	1		754	849	0.888104	-0.1712	0.018857	0.064966		0.557597	NA		0	0	0	0	0	1	0
ENSMUSG00000016481	MGI:88513	Cr1l	35.1186	19.7684	1.7765	0.829038	0.058064	0.467337		326.5	232	1.40733	0.492958	6.76e-05	0.000498		0.477157	0.65127		0	0	0	0	0	0	1
ENSMUSG00000016494	MGI:88329	Cd34	12.5979	10.9826	1.14708	0.197964	0.83882	1		53	6	8.83333	3.14296	1.75e-10	2.87e-09		0.000624	0.00315327		0	0	0	0	0	0	1
ENSMUSG00000016503	MGI:1913846	Gtf3a	19.6766	18.7727	1.04815	0.067841	1	1		354	322	1.09938	0.136689	0.233116	0.436534		1	NA		0	0	0	0	0	1	0
ENSMUSG00000016510	MGI:1923616	Mtif3	8.1561	7.15933	1.13923	0.188054	1	1		107	78	1.3718	0.456065	0.039244	0.115545		0.789772	NA		0	0	0	0	0	1	0
ENSMUSG00000016520	MGI:2155959	Lnx2	16.6896	15.6214	1.06838	0.095421	1	1		71	73	0.972603	-0.04008	0.933625	1		0.849029	NA		0	0	0	0	0	1	0
ENSMUSG00000016526	MGI:1330300	Dyrk3	13.8311	15.6912	0.881454	-0.18204	0.855536	1		38	40	0.95	-0.074	0.909946	0.994307		1	NA		0	0	0	0	0	1	0
ENSMUSG00000016528	MGI:109298	Mapkapk2	239.361	241.234	0.992238	-0.01124	0.963601	1		478	390	1.22564	0.293536	0.003125	0.014742		0.068177	NA		0	0	0	0	0	1	0
ENSMUSG00000016541	MGI:1859293	Atxn10	173.943	166.683	1.04356	0.061512	0.745297	1		276	262	1.05343	0.075101	0.5752	0.787113		0.944901	NA		0	0	0	0	0	1	0
ENSMUSG00000016619	MGI:1351502	Nup50	56.2087	61.4636	0.914504	-0.12894	0.711703	1		305	276	1.10507	0.144141	0.24536	0.453		0.363803	NA		0	0	0	0	0	1	0
ENSMUSG00000016637	MGI:1914292	Ift27	16.0818	13.4462	1.19602	0.258237	0.711071	1		135	121	1.1157	0.157952	0.416557	0.640223		0.846491	NA		0	0	0	0	0	1	0
ENSMUSG00000016757	MGI:3039573	Ttll12	100.065	102.955	0.971924	-0.04108	0.888411	1		35	38	0.921053	-0.11864	0.815121	0.943109		0.891849	NA		0	0	0	0	0	1	0
ENSMUSG00000016831	MGI:1915389	Tox4	62.3992	60.7647	1.0269	0.038296	1	1		567	384	1.47656	0.562242	3.23e-09	4.6e-08		0.052406	0.140783		0	0	0	0	0	0	1
ENSMUSG00000016946	MGI:1916509	Kctd5	87.5527	112.163	0.780583	-0.35738	0.103639	0.681357		553	576	0.960069	-0.05879	0.512646	0.731227		0.219287	NA		0	0	0	0	0	1	0
ENSMUSG00000016984	MGI:1915395	Etaa1	8.95237	6.37457	1.40439	0.489943	0.607239	1		32	34	0.941176	-0.08746	0.902159	0.989204		0.568969	NA		0	0	0	0	0	1	0
ENSMUSG00000017119	MGI:108498	Nbr1	60.5347	69.6488	0.869141	-0.20234	0.48472	1		131	110	1.19091	0.252063	0.197535	0.387637		0.159318	NA		0	0	0	0	0	1	0
ENSMUSG00000017146	MGI:104537	Brca1	13.8038	12.5538	1.09958	0.136949	1	1		21	11	1.90909	0.932886	0.110184	0.254533		0.302738	NA		0	0	0	0	0	1	0
ENSMUSG00000017264	MGI:1355322	Exosc10	65.3596	58.278	1.12152	0.165448	0.588688	1		300	243	1.23457	0.304006	0.016174	0.057547		0.688341	NA		0	0	0	0	0	1	0
ENSMUSG00000017286	MGI:1914451	Glod4	22.199	13.856	1.60212	0.679985	0.242985	1		171	121	1.41322	0.498989	0.00406	0.018378		0.858374	NA		0	0	0	0	0	1	0
ENSMUSG00000017288	MGI:1915549	Vps53	44.9689	45.264	0.993482	-0.00943	1	1		78	71	1.09859	0.135655	0.623194	0.824367		0.789699	NA		0	0	0	0	0	1	0
ENSMUSG00000017446	MGI:1919254	C1qtnf1	5.16893	5.82986	0.88663	-0.1736	1	1		26	25	1.04	0.056584	1	1		1	NA		0	0	0	0	0	1	0
ENSMUSG00000017466	MGI:98753	Timp2	1809.79	1720.63	1.05182	0.072888	0.138615	0.789586		462	436	1.05963	0.083565	0.404147	0.629967		0.940404	NA		0	0	0	0	0	1	0
ENSMUSG00000017631	MGI:107771	Abr	87.3474	114.302	0.764178	-0.38802	0.066402	0.510689		416	438	0.949772	-0.07435	0.472405	0.698638		0.18221	NA		0	0	0	0	0	1	0
ENSMUSG00000017721	MGI:1926178	Pigt	68.0475	123.892	0.549251	-0.86446	6.46e-05	0.002194		446	639	0.697966	-0.51877	5.1e-09	7.09e-08		0.150891	0.299251		0	0	0	0	0	0	1
ENSMUSG00000017724	MGI:99423	Etv4	42.5213	46.2354	0.919671	-0.12081	0.832258	1		449	297	1.51178	0.596253	2.91e-08	3.7e-07		0.039735	0.115681		0	0	0	0	0	0	1
ENSMUSG00000017737	MGI:97011	Mmp9	2.45786	3.20799	0.766166	-0.38427	1	1		53	33	1.60606	0.683526	0.039854	0.11662		0.380575	NA		0	0	0	0	0	1	0
ENSMUSG00000017754	MGI:103151	Pltp	5.44979	5.51978	0.98732	-0.01841	1	1		39	22	1.77273	0.825971	0.039617	0.116196		0.31873	NA		0	0	0	0	0	1	0
ENSMUSG00000017774	MGI:106612	Myo1c	1145.44	1228.46	0.932418	-0.10095	0.092293	0.62968		1994	1762	1.13167	0.178451	0.000163	0.001122		0.00024	NA		0	0	0	0	0	1	0
ENSMUSG00000017776	MGI:88508	Crk	208.297	194.945	1.06849	0.095579	0.550052	1		413	344	1.20058	0.263733	0.013402	0.049393		0.354019	NA		0	0	0	0	0	1	0
ENSMUSG00000017778	MGI:103226	Cox7c	17.3892	16.7577	1.03768	0.053367	1	1		75	69	1.08696	0.120294	0.67707	0.861929		0.850794	NA		0	0	0	0	0	1	0
ENSMUSG00000017781	MGI:99887	Pitpna	275.643	304.73	0.904549	-0.14473	0.24536	1		368	339	1.08555	0.11842	0.292313	0.509306		0.116869	NA		0	0	0	0	0	1	0
ENSMUSG00000017801	MGI:108398	Mlx	25.7845	23.886	1.07948	0.110339	0.887725	1		39	41	0.95122	-0.07215	0.911072	0.995252		0.857049	NA		0	0	0	0	0	1	0
ENSMUSG00000017831	MGI:105926	Rab5a	55.1996	52.5802	1.04982	0.070138	0.923401	1		225	229	0.982533	-0.02542	0.88805	0.981968		0.830893	NA		0	0	0	0	0	1	0
ENSMUSG00000018001	MGI:1335107	Cyth3	106.925	119.686	0.893378	-0.16266	0.425823	1		55	38	1.44737	0.533432	0.096565	0.230919		0.064503	NA		0	0	0	0	0	1	0
ENSMUSG00000018102	MGI:1915274	Hist1h2bc	61.5112	49.4284	1.24445	0.315509	0.254605	1		1004	712	1.41011	0.49581	1.9e-12	3.68e-11		0.619777	0.75836		0	0	0	0	0	0	1
ENSMUSG00000018143	MGI:99951	Mafk	94.1853	91.0184	1.03479	0.049343	0.88315	1		101	94	1.07447	0.103623	0.667546	0.85625		0.918251	NA		0	0	0	0	0	1	0
ENSMUSG00000018160	MGI:1100846	Med1	19.9711	24.4658	0.816285	-0.29286	0.651588	1		24	13	1.84615	0.884523	0.098872	0.23452		0.116867	NA		0	0	0	0	0	1	0
ENSMUSG00000018171	MGI:1923159	Vmp1	159.211	161.181	0.987779	-0.01774	0.955432	1		539	531	1.01507	0.021573	0.830562	0.952682		0.848549	NA		0	0	0	0	0	1	0
ENSMUSG00000018196	MGI:1916617	Glrx2	11.2171	11.7824	0.952021	-0.07093	1	1		93	82.5	1.12727	0.172837	0.497629	0.718693		0.664494	NA		0	0	0	0	0	1	0
ENSMUSG00000018199	MGI:106652	Trove2	43.8953	40.2417	1.09079	0.125375	0.743644	1		163	152	1.07237	0.100801	0.573208	0.786096		1	NA		0	0	0	0	0	1	0
ENSMUSG00000018209	MGI:1929004	Stk4	57.971	52.6663	1.10072	0.138451	0.704379	1		11	20	0.55	-0.8625	0.149613	0.317666		0.108572	NA		0	0	0	0	0	1	0
ENSMUSG00000018217	MGI:97631	Pmp22	64.111	54.9487	1.16674	0.222487	0.463488	1		38	25	1.52	0.604071	0.129918	0.288395		0.435047	NA		0	0	0	0	0	1	0
ENSMUSG00000018339	MGI:105102	Gpx3	12.3537	25.1217	0.491753	-1.02399	0.047031	0.417564		148	129	1.14729	0.198226	0.279444	0.495502		0.022029	NA		0	0	0	0	0	1	0
ENSMUSG00000018340	MGI:88255	Anxa6	645.517	749.086	0.86174	-0.21467	0.006295	0.096635		12825.5	12365.5	1.0372	0.052694	0.003828	0.017539		0.000868	NA		0	0	0	0	0	1	0
ENSMUSG00000018362	MGI:103561	Kpna2	245.686	240.548	1.02136	0.030494	0.856189	1		947	995	0.951759	-0.07133	0.286181	0.502513		0.510045	NA		0	0	0	0	0	1	0
ENSMUSG00000018363	MGI:1913563	Smurf2	63.4562	93.9007	0.675779	-0.56538	0.016379	0.197388		51	97	0.525773	-0.92749	0.000194	0.001321		0.343998	NA		0	0	0	0	0	1	0
ENSMUSG00000018372	MGI:2443502	Ccdc45	7.25867	6.48765	1.11885	0.16201	1	1		69	94	0.734043	-0.44606	0.059799	0.161827		0.562462	NA		0	0	0	0	0	1	0
ENSMUSG00000018377	MGI:1313291	Vezf1	44.3611	43.9658	1.00899	0.012912	1	1		127	124	1.02419	0.034488	0.899576	0.989204		1	NA		0	0	0	0	0	1	0
ENSMUSG00000018378	MGI:2144281	Cuedc1	39.4459	60.896	0.647758	-0.62647	0.0352	0.340207		359	497	0.722334	-0.46926	2.7e-06	2.59e-05		0.593696	0.737485		0	0	0	0	0	0	1
ENSMUSG00000018405	MGI:2443470	Mrm1	13.4401	17.3152	0.7762	-0.3655	0.584665	1		179	227	0.788546	-0.34273	0.019559	0.066961		1	NA		0	0	0	0	0	1	0
ENSMUSG00000018412	MGI:1923969	1700081L11Rik	81.4772	82.7304	0.984852	-0.02202	0.937791	1		43	42	1.02381	0.033947	1	1		0.894136	NA		0	0	0	0	0	1	0
ENSMUSG00000018415	MGI:1914021	4933439F18Rik	10.5818	7.22936	1.46373	0.549648	0.480682	1		17	9	1.88889	0.917538	0.168638	0.345771		1	NA		0	0	0	0	0	1	0
ENSMUSG00000018417	MGI:107752	Myo1b	37.6043	44.4432	0.846121	-0.24106	0.581114	1		70	64	1.09375	0.129283	0.66595	0.854778		0.483398	NA		0	0	0	0	0	1	0
ENSMUSG00000018425	MGI:1914737	Dhx40	34.5247	26.0572	1.32496	0.405951	0.305677	1		165	91	1.81319	0.858528	4.37e-06	4.04e-05		0.305769	0.488403		0	0	0	0	0	0	1
ENSMUSG00000018428	MGI:104729	Akap1	62.0909	49.1033	1.26449	0.338561	0.254605	1		473	519	0.911368	-0.13389	0.15304	0.321713		0.109612	NA		0	0	0	0	0	1	0
ENSMUSG00000018446	MGI:1194505	C1qbp	114.338	110.699	1.03287	0.046662	0.893968	1		487.5	392	1.24362	0.314549	0.001349	0.007184		0.203048	NA		0	0	0	0	0	1	0
ENSMUSG00000018449	MGI:1916973	Rpain	6.64659	5.2244	1.27222	0.347348	0.774414	1		31	33	0.939394	-0.0902	0.900653	0.989204		0.754325	NA		0	0	0	0	0	1	0
ENSMUSG00000018474	MGI:1344395	Chd3	234.954	238.72	0.984223	-0.02294	0.890422	1		665	536	1.24067	0.311121	0.000218	0.001461		0.033936	NA		0	0	0	0	0	1	0
ENSMUSG00000018476	MGI:2448492	Kdm6b	87.2117	75.6934	1.15217	0.204353	0.433567	1		102	107	0.953271	-0.06904	0.7821	0.922956		0.404162	NA		0	0	0	0	0	1	0
ENSMUSG00000018481	MGI:1914134	Appbp2	73.7804	79.8587	0.923888	-0.11421	0.687149	1		39	44	0.886364	-0.17403	0.660884	0.853165		0.892371	NA		0	0	0	0	0	1	0
ENSMUSG00000018500	MGI:99403	Adora2b	15.2398	4.66553	3.26647	1.70773	0.041389	0.376961		86	23	3.73913	1.9027	9.59e-10	1.43e-08		0.76878	0.87207		0	0	0	0	0	0	1
ENSMUSG00000018501	MGI:1349717	Ncor1	118.184	104.783	1.1279	0.173638	0.421702	1		128	131	0.977099	-0.03342	0.90113	0.989204		0.465564	NA		0	0	0	0	0	1	0
ENSMUSG00000018541	MGI:1914730	Cwc25	24.0772	28.7907	0.836282	-0.25794	0.583132	1		85	89	0.955056	-0.06634	0.820171	0.946546		0.753754	NA		0	0	0	0	0	1	0
ENSMUSG00000018547	MGI:1934234	Pip4k2b	116.398	121.906	0.95482	-0.0667	0.745938	1		268	237	1.1308	0.177346	0.181826	0.366637		0.272153	NA		0	0	0	0	0	1	0
ENSMUSG00000018583	MGI:1351465	G3bp1	286.421	245.275	1.16775	0.223736	0.082493	0.5805		2165	2021	1.07125	0.099298	0.027078	0.086263		0.356883	NA		0	0	0	0	0	1	0
ENSMUSG00000018585	MGI:1333855	Atox1	65.9444	69.4366	0.949707	-0.07445	0.863415	1		527	577	0.913345	-0.13077	0.140251	0.30563		0.855265	NA		0	0	0	0	0	1	0
ENSMUSG00000018593	MGI:98373	Sparc	3319.47	2999.11	1.10682	0.14642	5.97e-05	0.002047		33358	20619	1.61783	0.694058	9.88131291682493e-324	1.88090791371763e-320		1.75e-45	2.07e-43		0	0	0	0	1	0	0
ENSMUSG00000018599	MGI:2144199	Smcr7	13.2145	12.9306	1.02195	0.031329	1	1		98	66	1.48485	0.570316	0.015235	0.054872		0.394906	NA		0	0	0	0	0	1	0
ENSMUSG00000018648	MGI:1927168	Dusp14	21.9371	32.3304	0.678528	-0.55952	0.220328	0.988719		117.5	81	1.45062	0.536667	0.01053	0.040656		0.020188	NA		0	0	0	0	0	1	0
ENSMUSG00000018661	MGI:1333873	Cog1	46.1852	50.4527	0.915417	-0.1275	0.759649	1		327	291	1.12371	0.168271	0.159104	0.332076		0.381039	NA		0	0	0	0	0	1	0
ENSMUSG00000018677	MGI:1196386	Slc25a39	182.214	146.677	1.24228	0.312991	0.0607	0.484598		66	75	0.88	-0.18442	0.500629	0.720293		0.106643	NA		0	0	0	0	0	1	0
ENSMUSG00000018678	MGI:1926162	Sp2	16.4547	16.1547	1.01857	0.02655	1	1		16	10	1.6	0.678072	0.32694	0.549412		0.434016	NA		0	0	0	0	0	1	0
ENSMUSG00000018697	MGI:1929608	Aatf	41.9121	35.0405	1.1961	0.258342	0.494382	1		66	105	0.628571	-0.66985	0.003538	0.016326		0.026465	NA		0	0	0	0	0	1	0
ENSMUSG00000018733	MGI:2144177	Pex12	7.35968	8.01331	0.918432	-0.12276	1	1		13	17	0.764706	-0.38702	0.584665	0.794084		1	NA		0	0	0	0	0	1	0
ENSMUSG00000018736	MGI:1932915	Ndel1	169.89	160.255	1.06012	0.084232	0.620361	1		734	662	1.10876	0.148949	0.057359	0.156758		0.759377	NA		0	0	0	0	0	1	0
ENSMUSG00000018765	MGI:1346074	Fxr2	163.218	153.282	1.06482	0.090611	0.612724	1		279	270	1.03333	0.047306	0.732813	0.895896		0.832584	NA		0	0	0	0	0	1	0
ENSMUSG00000018796	MGI:102797	Acsl1	16.2478	12.457	1.30431	0.383285	0.571588	1		59	33	1.78788	0.838249	0.008781	0.0353		0.512217	NA		0	0	0	0	0	1	0
ENSMUSG00000018800	MGI:2386607	Abca5	25.977	34.4282	0.754525	-0.40636	0.366294	1		249	385	0.646753	-0.62871	7.39e-08	9.02e-07		0.581549	0.731267		0	0	0	0	0	0	1
ENSMUSG00000018821	MGI:1916784	Avpi1	36.7538	42.6811	0.861126	-0.2157	0.576431	1		224	173	1.2948	0.372727	0.011997	0.045086		0.109646	NA		0	0	0	0	0	1	0
ENSMUSG00000018846	MGI:2387464	Pank3	71.2361	55.852	1.27544	0.351001	0.213965	0.976912		722	666	1.08408	0.116477	0.139841	0.305087		0.405587	NA		0	0	0	0	0	1	0
ENSMUSG00000018848	MGI:1914297	Rars	221.588	143.98	1.53902	0.622008	5.37e-05	0.001891		1575	1512	1.04167	0.058894	0.264464	0.475303		0.000485	NA		0	0	0	0	0	1	0
ENSMUSG00000018849	MGI:2388637	Wwc1	26.0561	25.9882	1.00261	0.003763	1	1		210	135	1.55556	0.63743	6.37e-05	0.000474		0.172302	0.33278		0	0	0	0	0	0	1
ENSMUSG00000018861	MGI:104724	Fdxr	4.43256	4.86009	0.912032	-0.13284	1	1		61	49	1.2449	0.316027	0.294234	0.511426		0.729931	NA		0	0	0	0	0	1	0
ENSMUSG00000018882	MGI:1914286	Mrpl45	31.8423	23.6764	1.34489	0.427492	0.349682	1		20	34	0.588235	-0.76553	0.075905	0.19342		0.038186	NA		0	0	0	0	0	1	0
ENSMUSG00000018900	MGI:1329012	Slc22a5	8.14684	10.0169	0.813309	-0.29813	0.814529	1		64	58	1.10345	0.142019	0.65096	0.845226		0.616861	NA		0	0	0	0	0	1	0
ENSMUSG00000018906	MGI:894286	P4ha2	74.9413	91.7866	0.816474	-0.29252	0.215552	0.976912		516	425	1.21412	0.279908	0.003326	0.015555		0.018585	NA		0	0	0	0	0	1	0
ENSMUSG00000018923	MGI:1913422	Med11	10.6414	11.1505	0.954351	-0.06741	1	1		34	32	1.0625	0.087463	0.902159	0.989204		1	NA		0	0	0	0	0	1	0
ENSMUSG00000018932	MGI:1346868	Map2k3	314.57	306.893	1.02502	0.035645	0.778987	1		1824	1768	1.03167	0.044987	0.358785	0.584795		0.965368	NA		0	0	0	0	0	1	0
ENSMUSG00000018995	MGI:2142075	Nars2	6.74311	5.04347	1.337	0.418998	0.774414	1		33	27	1.22222	0.289507	0.518958	0.737467		1	NA		0	0	0	0	0	1	0
ENSMUSG00000019055	MGI:99907	Plod1	87.5709	116.15	0.753944	-0.40747	0.058441	0.469378		810	838	0.966587	-0.04903	0.506	0.72546		0.118772	NA		0	0	0	0	0	1	0
ENSMUSG00000019080	MGI:1916822	Mfsd3	9.59686	12.5096	0.767158	-0.3824	0.677639	1		50	65	0.769231	-0.37851	0.191496	0.377929		1	NA		0	0	0	0	0	1	0
ENSMUSG00000019124	MGI:1917188	Scrn1	22.8849	26.1561	0.874935	-0.19275	0.77545	1		188	137	1.37226	0.456557	0.005464	0.023667		0.166073	NA		0	0	0	0	0	1	0
ENSMUSG00000019139	MGI:1919030	Isyna1	24.3899	43.1064	0.565806	-0.82162	0.02712	0.279043		231	314	0.735669	-0.44287	0.000434	0.002685		0.358367	NA		0	0	0	0	0	1	0
ENSMUSG00000019188	MGI:95886	H13	304.163	379.681	0.801101	-0.31994	0.004102	0.067307		1193	609.5	1.95734	0.968896	1.69e-43	1.65e-41		1.21e-22	6.5e-21		0	0	0	0	1	0	0
ENSMUSG00000019189	MGI:1921565	Rnf145	136.467	142.878	0.95513	-0.06623	0.719508	1		461	387	1.19121	0.252433	0.012137	0.045433		0.11183	NA		0	0	0	0	0	1	0
ENSMUSG00000019194	MGI:98247	Scn1b	30.4377	43.5023	0.69968	-0.51523	0.130178	0.766337		306	189	1.61905	0.695145	1.63e-07	1.85e-06		0.000882	0.00420269		0	0	0	0	0	0	1
ENSMUSG00000019256	MGI:105043	Ahr	11.9388	11.5308	1.03538	0.050165	1	1		64	26	2.46154	1.29956	7.66e-05	0.000561		0.086146	0.205291		0	0	0	0	0	0	1
ENSMUSG00000019261	MGI:2443304	Mtap1s	102.449	113.943	0.899122	-0.15341	0.454263	1		1171	1110	1.05496	0.077181	0.209003	0.402822		0.25523	NA		0	0	0	0	0	1	0
ENSMUSG00000019370	MGI:103249	Calm3	383.384	439.173	0.872968	-0.196	0.055001	0.453224		1313	930	1.41183	0.497564	6.21e-16	1.55e-14		4.3e-09	6.69e-08		0	0	0	0	1	0	0
ENSMUSG00000019373	MGI:1349409	Cops3	59.8992	55.5523	1.07825	0.10869	0.780739	1		103	90	1.14444	0.194647	0.387763	0.613045		0.814481	NA		0	0	0	0	0	1	0
ENSMUSG00000019428	MGI:1341070	Fkbp8	208.99	218.471	0.956602	-0.06401	0.698695	1		673	596	1.12919	0.175294	0.032847	0.10036		0.145889	NA		0	0	0	0	0	1	0
ENSMUSG00000019432	MGI:99240	Ddx39b	142.309	144.969	0.981653	-0.02672	0.90605	1		170	136	1.25	0.321928	0.059052	0.160237		0.139832	NA		0	0	0	0	0	1	0
ENSMUSG00000019461	MGI:1917560	Plscr3	87.7694	81.9018	1.07164	0.099824	0.701482	1		328	295	1.11186	0.152981	0.199785	0.390765		0.862671	NA		0	0	0	0	0	1	0
ENSMUSG00000019470	MGI:1914689	Xab2	43.4186	38.2488	1.13516	0.1829	0.656992	1		179	128	1.39844	0.483816	0.004247	0.01911		0.449137	NA		0	0	0	0	0	1	0
ENSMUSG00000019471	MGI:109531	Cdc37	313.226	327.086	0.957626	-0.06247	0.607377	1		641	590	1.08644	0.119609	0.154104	0.323236		0.205096	NA		0	0	0	0	0	1	0
ENSMUSG00000019659	MGI:1919904	Ccdc12	24.4541	21.6875	1.12757	0.173211	0.882996	1		62	40	1.55	0.632268	0.037067	0.110331		0.370145	NA		0	0	0	0	0	1	0
ENSMUSG00000019699	MGI:1345147	Akt3	45.9445	32.9263	1.39538	0.480653	0.176611	0.890538		23	16	1.4375	0.523562	0.336784	0.560619		1	NA		0	0	0	0	0	1	0
ENSMUSG00000019710	MGI:1914957	Mrpl24	19.364	18.4509	1.04949	0.069685	1	1		97	124	0.782258	-0.35428	0.080065	0.201185		0.475816	NA		0	0	0	0	0	1	0
ENSMUSG00000019715	MGI:1921662	Gle1	38.0228	34.7866	1.09303	0.128336	0.815121	1		35	28	1.25	0.321928	0.449963	0.676378		0.731907	NA		0	0	0	0	0	1	0
ENSMUSG00000019731	MGI:2142403	Slc35e1	112.468	97.4436	1.15418	0.206869	0.332858	1		739	558	1.32437	0.405309	5.56e-07	5.9e-06		0.367739	0.54744		0	0	0	0	0	0	1
ENSMUSG00000019769	MGI:1927152	Syne1	118.797	82.0036	1.44868	0.534742	0.010926	0.149629		109	64	1.70312	0.768184	0.000774	0.004462		0.459152	NA		0	0	0	0	0	1	0
ENSMUSG00000019774	MGI:1918830	Mtrf1l	5.73949	6.17811	0.929004	-0.10624	1	1		30	23	1.30435	0.383329	0.410103	0.634143		0.753879	NA		0	0	0	0	0	1	0
ENSMUSG00000019794	MGI:1344353	Katna1	22.5257	21.2537	1.05985	0.083856	0.880396	1		206	199	1.03518	0.049876	0.765637	0.913394		0.875296	NA		0	0	0	0	0	1	0
ENSMUSG00000019795	MGI:97502	Pcmt1	67.2364	54.2585	1.23919	0.309394	0.275253	1		131	114	1.14912	0.200533	0.306679	0.525173		0.739501	NA		0	0	0	0	0	1	0
ENSMUSG00000019796	MGI:2442989	Lrp11	20.7765	23.5958	0.880517	-0.18358	0.765992	1		50	27	1.85185	0.888969	0.011673	0.044217		0.058328	NA		0	0	0	0	0	1	0
ENSMUSG00000019806	MGI:1913503	Aig1	13.1086	16.7558	0.78233	-0.35415	0.584665	1		24	30	0.8	-0.32193	0.496617	0.71852		1	NA		0	0	0	0	0	1	0
ENSMUSG00000019846	MGI:109321	Lama4	24.9603	32.9829	0.756763	-0.40209	0.358143	1		150	111	1.35135	0.434403	0.018494	0.064124		0.057671	NA		0	0	0	0	0	1	0
ENSMUSG00000019849	MGI:1270863	Prep	156.448	146.157	1.07041	0.098171	0.604607	1		150	153	0.980392	-0.02857	0.908552	0.993353		0.625934	NA		0	0	0	0	0	1	0
ENSMUSG00000019878	MGI:96239	Hsf2	15.0051	15.4116	0.973625	-0.03856	1	1		20	31	0.645161	-0.63227	0.16078	0.334474		0.363451	NA		0	0	0	0	0	1	0
ENSMUSG00000019899	MGI:99912	Lama2	44.6422	102.62	0.435023	-1.20084	2.1e-06	9.86e-05		169	105	1.60952	0.686634	0.000132	0.000925		7.4e-10	1.25e-08		0	0	0	1	0	0	0
ENSMUSG00000019943	MGI:104653	Atp2b1	129.561	120.873	1.07188	0.100144	0.613678	1		18	17	1.05882	0.082462	1	1		1	NA		0	0	0	0	0	1	0
ENSMUSG00000019947	MGI:2175912	Arid5b	56.4239	31.9044	1.76853	0.82255	0.01375	0.176255		529	371	1.42588	0.511849	1.55e-07	1.78e-06		0.426773	0.60272		0	0	0	0	0	0	1
ENSMUSG00000019948	MGI:1914269	Actr6	4.94307	4.83257	1.02287	0.032618	1	1		58	24	2.41667	1.27302	0.000222	0.001478		0.277762	NA		0	0	0	0	0	1	0
ENSMUSG00000019951	MGI:2442888	Uhrf1bp1l	149.763	115.605	1.29547	0.373476	0.042834	0.38775		544	382	1.42408	0.510034	1.13e-07	1.33e-06		0.525686	0.688844		0	0	0	0	0	0	1
ENSMUSG00000019975	MGI:1914704	Ikbip	24.0863	21.0191	1.14592	0.19651	0.765992	1		237	163	1.45399	0.540015	0.000253	0.001659		0.523479	NA		0	0	0	0	0	1	0
ENSMUSG00000019977	MGI:1891704	Hbs1l	92.0043	76.4152	1.204	0.267841	0.247082	1		290	269	1.07807	0.108447	0.397623	0.623199		0.538035	NA		0	0	0	0	0	1	0
ENSMUSG00000019978	MGI:103009	Epb4.1l2	219.569	210.241	1.04437	0.062633	0.664325	1		1101	1032	1.06686	0.093371	0.140906	0.306356		0.874044	NA		0	0	0	0	0	1	0
ENSMUSG00000019979	MGI:1306796	Apaf1	47.2601	44.3582	1.06542	0.091423	0.834081	1		205	164	1.25	0.321928	0.03717	0.110552		0.55691	NA		0	0	0	0	0	1	0
ENSMUSG00000019984	MGI:1917458	Med23	34.5567	33.4609	1.03275	0.046491	0.903597	1		122	105	1.1619	0.216492	0.288233	0.505437		0.78258	NA		0	0	0	0	0	1	0
ENSMUSG00000019988	MGI:97293	Nedd1	29.2502	24.0966	1.21387	0.279615	0.583132	1		76	68	1.11765	0.160465	0.559821	0.772468		0.87265	NA		0	0	0	0	0	1	0
ENSMUSG00000020015	MGI:97517	Cdk17	57.4597	46.8662	1.22604	0.294003	0.377584	1		443	312	1.41987	0.505761	2.11e-06	2.07e-05		0.459776	0.634877		0	0	0	0	0	0	1
ENSMUSG00000020018	MGI:1917128	Snrpf	21.2003	24.2688	0.873561	-0.19502	0.765992	1		182	143	1.27273	0.347923	0.034882	0.105299		0.265119	NA		0	0	0	0	0	1	0
ENSMUSG00000020019	MGI:1888978	Ntn4	54.1274	7.38467	7.32969	2.87375	4.32e-10	3.5e-08		750	5	150	7.22882	2.14e-215	1.36e-212		5.49e-06	4.7e-05		0	0	1	0	0	0	0
ENSMUSG00000020021	MGI:1261419	Fgd6	21.1773	15.3699	1.37784	0.462406	0.405032	1		215	137	1.56934	0.650161	3.79e-05	0.000295		0.857989	0.930407		0	0	0	0	0	0	1
ENSMUSG00000020022	MGI:1913664	Ndufa12	32.6927	39.4393	0.828938	-0.27066	0.555998	1		437	462	0.945887	-0.08026	0.423469	0.646928		0.713608	NA		0	0	0	0	0	1	0
ENSMUSG00000020023	MGI:2442900	Tmcc3	120.119	72.5511	1.65565	0.727395	0.000882	0.018758		321	259	1.23938	0.309621	0.011249	0.042812		0.110667	NA		0	0	0	0	0	1	0
ENSMUSG00000020024	MGI:1924298	Ccdc41	37.3698	28.2327	1.32364	0.404506	0.321084	1		284	232	1.22414	0.291766	0.024664	0.079709		0.792879	NA		0	0	0	0	0	1	0
ENSMUSG00000020029	MGI:1918457	Nudt4	112.159	120.532	0.930527	-0.10388	0.600306	1		512	406	1.26108	0.334664	0.000522	0.003182		0.039201	NA		0	0	0	0	0	1	0
ENSMUSG00000020034	MGI:2444679	Tcp11l2	4.32201	7.34298	0.58859	-0.76466	0.548828	1		15	17	0.882353	-0.18057	0.86005	0.968701		0.727907	NA		0	0	0	0	0	1	0
ENSMUSG00000020042	MGI:1921257	Btbd11	24.1877	14.6835	1.64727	0.720076	0.199591	0.946972		33	26	1.26923	0.343954	0.434993	0.659243		0.677034	NA		0	0	0	0	0	1	0
ENSMUSG00000020044	MGI:98754	Timp3	1695.17	1265.31	1.33973	0.421941	2.81e-15	3.46e-13		4318	4632	0.932211	-0.10127	0.000937	0.005268		1.71e-17	5.32e-16		0	1	0	0	0	0	0
ENSMUSG00000020115	MGI:1929658	Tbk1	32.8957	37.1852	0.884644	-0.17683	0.720203	1		26	37	0.702703	-0.50901	0.207368	0.400329		0.600304	NA		0	0	0	0	0	1	0
ENSMUSG00000020116	MGI:1913499	Pno1	41.8937	44.0805	0.95039	-0.07341	0.914212	1		618	635	0.973228	-0.03915	0.651282	0.845356		1	NA		0	0	0	0	0	1	0
ENSMUSG00000020121	MGI:2152936	Srgap1	23.8235	19.5207	1.22042	0.287382	0.651588	1		83	80	1.0375	0.053111	0.875581	0.975516		0.735101	NA		0	0	0	0	0	1	0
ENSMUSG00000020122	MGI:95294	Egfr	98.7678	152.828	0.646268	-0.6298	0.000808	0.017377		232	218	1.06422	0.089797	0.540039	0.756347		0.002093	NA		0	0	0	0	0	1	0
ENSMUSG00000020123	MGI:1859216	Avpr1a	9.16407	8.12476	1.12792	0.173664	1	1		93	70	1.32857	0.409876	0.084543	0.209133		0.800292	NA		0	0	0	0	0	1	0
ENSMUSG00000020142	MGI:2135601	Slc1a4	80.834	57.2624	1.41164	0.497374	0.049848	0.428378		22	25	0.88	-0.18442	0.770867	0.915722		0.176052	NA		0	0	0	0	0	1	0
ENSMUSG00000020152	MGI:1913963	Actr2	325.717	302.482	1.07682	0.10677	0.358734	1		2092	1890.5	1.10659	0.146115	0.001526	0.007982		0.796508	NA		0	0	0	0	0	1	0
ENSMUSG00000020160	MGI:104717	Meis1	14.7515	23.6699	0.623218	-0.68219	0.199591	0.946972		41	69	0.594203	-0.75097	0.009722	0.038236		1	NA		0	0	0	0	0	1	0
ENSMUSG00000020167	MGI:98510	Tcf3	134.212	116.471	1.15232	0.204542	0.282272	1		77	74	1.04054	0.057333	0.870779	0.97395		0.67981	NA		0	0	0	0	0	1	0
ENSMUSG00000020173	MGI:105056	Cobl	24.4185	18.7474	1.3025	0.381283	0.542384	1		48	18	2.66667	1.41504	0.000287	0.001862		0.097323	NA		0	0	0	0	0	1	0
ENSMUSG00000020220	MGI:2448530	Vps13d	74.7435	67.1839	1.11252	0.153832	0.557071	1		314	278	1.1295	0.17568	0.150233	0.318629		1	NA		0	0	0	0	0	1	0
ENSMUSG00000020246	MGI:1915183	Hcfc2	20.3117	18.9144	1.07387	0.102822	1	1		55	56	0.982143	-0.026	1	1		1	NA		0	0	0	0	0	1	0
ENSMUSG00000020250	MGI:1354175	Txnrd1	693.44	691.343	1.00303	0.004371	0.978557	1		2570	2967	0.866195	-0.20724	1.02e-07	1.2e-06		0.016015	0.0547106		0	0	0	0	0	0	1
ENSMUSG00000020251	MGI:1922032	Glt8d2	7.10632	5.32359	1.33488	0.416704	0.774414	1		128	83	1.54217	0.624961	0.002373	0.011644		1	NA		0	0	0	0	0	1	0
ENSMUSG00000020253	MGI:1915155	Ppm1m	26.7606	35.4574	0.754725	-0.40598	0.374152	1		212.5	242	0.878099	-0.18754	0.189239	0.374267		0.684797	NA		0	0	0	0	0	1	0
ENSMUSG00000020257	MGI:1924555	Wdr82	73.3577	66.0951	1.10988	0.150406	0.610974	1		1082	929	1.16469	0.21995	0.000696	0.004073		0.79228	NA		0	0	0	0	0	1	0
ENSMUSG00000020261	MGI:2445299	Slc36a1	13.0812	13.9421	0.938253	-0.09195	1	1		76	71	1.07042	0.09818	0.741592	0.898863		0.834943	NA		0	0	0	0	0	1	0
ENSMUSG00000020267	MGI:1321133	Hint1	181.172	131.072	1.38223	0.466995	0.005451	0.085403		1317	1066	1.23546	0.305048	2.96e-07	3.26e-06		0.364208	0.544929		0	0	0	0	0	0	1
ENSMUSG00000020268	MGI:1922780	Lyrm7	0.699619	2.04529	0.342063	-1.54766	1	1		17	33	0.515152	-0.95693	0.032839	0.10036		1	NA		0	0	0	0	0	1	0
ENSMUSG00000020272	MGI:1099439	Stk10	40.8217	57.6085	0.708606	-0.49694	0.107352	0.693867		158	267	0.59176	-0.75692	1.39e-07	1.6e-06		0.490414	0.660216		0	0	0	0	0	0	1
ENSMUSG00000020289	MGI:109258	Nprl3	28.7904	31.8587	0.903692	-0.1461	0.798153	1		57	61	0.934426	-0.09785	0.782556	0.923207		1	NA		0	0	0	0	0	1	0
ENSMUSG00000020303	MGI:1316731	Stc2	12.9751	4.20339	3.08683	1.62613	0.049042	0.425289		33	35	0.942857	-0.08489	0.903597	0.990212		0.056129	NA		0	0	0	0	0	1	0
ENSMUSG00000020305	MGI:1929749	Asb3	11.4334	8.88227	1.28721	0.364251	0.823803	1		125	73	1.71233	0.77596	0.000269	0.00176		0.477746	NA		0	0	0	0	0	1	0
ENSMUSG00000020311	MGI:1914003	Erlec1	34.3915	30.4875	1.12805	0.173832	0.707981	1		356	295	1.20678	0.271162	0.018625	0.064401		0.895465	NA		0	0	0	0	0	1	0
ENSMUSG00000020315	MGI:98388	Spnb2	916.997	926.046	0.990229	-0.01417	0.852177	1		446	473	0.942918	-0.0848	0.391091	0.617282		0.544984	NA		0	0	0	0	0	1	0
ENSMUSG00000020346	MGI:96973	Mgat1	161.17	186.708	0.863219	-0.2122	0.180117	0.896346		179	161	1.1118	0.152899	0.35657	0.583604		0.109212	NA		0	0	0	0	0	1	0
ENSMUSG00000020349	MGI:1321159	Ppp2ca	176.665	173.549	1.01795	0.025673	0.915006	1		13	12	1.08333	0.115477	1	1		1	NA		0	0	0	0	0	1	0
ENSMUSG00000020354	MGI:1346525	Sgcd	11.737	7.39776	1.58656	0.665899	0.359283	1		18	5	3.6	1.848	0.010622	0.040847		0.322666	NA		0	0	0	0	0	1	0
ENSMUSG00000020357	MGI:95561	Flt4	40.5644	38.5316	1.05276	0.074173	0.911072	1		35	23	1.52174	0.605721	0.148006	0.315053		0.304059	NA		0	0	0	0	0	1	0
ENSMUSG00000020358	MGI:1330294	Hnrnpab	222.321	254.992	0.871875	-0.19781	0.142792	0.802003		890	915	0.972678	-0.03997	0.572153	0.785215		0.303026	NA		0	0	0	0	0	1	0
ENSMUSG00000020359	MGI:1920197	Agxt2l2	17.6974	11.406	1.55158	0.63374	0.264931	1		95	65	1.46154	0.547488	0.021574	0.071856		0.839443	NA		0	0	0	0	0	1	0
ENSMUSG00000020364	MGI:103172	Zfp354a	4.42316	2.53658	1.74375	0.802191	1	1		55	45	1.22222	0.289507	0.368202	0.591953		1	NA		0	0	0	0	0	1	0
ENSMUSG00000020368	MGI:88261	Canx	535.788	457.619	1.17081	0.227513	0.014553	0.182652		569	516	1.10271	0.141058	0.114373	0.261826		0.509497	NA		0	0	0	0	0	1	0
ENSMUSG00000020375	MGI:2429762	Rufy1	19.2164	13.1415	1.46227	0.54821	0.377086	1		99	81	1.22222	0.289507	0.204992	0.398265		0.70239	NA		0	0	0	0	0	1	0
ENSMUSG00000020385	MGI:1098551	Clk4	30.0191	23.0494	1.30238	0.38115	0.410103	1		22	13	1.69231	0.758992	0.175465	0.356265		0.659352	NA		0	0	0	0	0	1	0
ENSMUSG00000020386	MGI:1913647	Sar1b	38.3129	39.7039	0.964968	-0.05145	0.909946	1		241	228	1.05702	0.079999	0.579551	0.790241		0.714226	NA		0	0	0	0	0	1	0
ENSMUSG00000020388	MGI:1353470	Pdlim4	6.22292	15.6337	0.398045	-1.329	0.052479	0.444959		13	15	0.866667	-0.20645	0.850554	0.965432		0.241955	NA		0	0	0	0	0	1	0
ENSMUSG00000020392	MGI:1261797	Cdkn2aipnl	6.20468	5.00368	1.24002	0.310368	1	1		9	11	0.818182	-0.28951	0.823803	0.947784		0.715987	NA		0	0	0	0	0	1	0
ENSMUSG00000020393	MGI:1933988	Kremen1	90.5494	90.1947	1.00393	0.005663	1	1		356	346	1.0289	0.041105	0.734122	0.897051		0.933703	NA		0	0	0	0	0	1	0
ENSMUSG00000020399	MGI:2159682	Havcr2	11.4746	13.1688	0.871351	-0.19867	0.83882	1		49	52	0.942308	-0.08573	0.842382	0.960452		0.824913	NA		0	0	0	0	0	1	0
ENSMUSG00000020400	MGI:1926194	Tnip1	27.6303	62.3421	0.443204	-1.17396	0.000438	0.010485		335	536	0.625	-0.67807	1e-11	1.82e-10		0.208822	0.379735		0	0	0	0	0	0	1
ENSMUSG00000020402	MGI:106919	Vdac1	175.539	178.854	0.981466	-0.02699	0.915484	1		1591.5	1441.5	1.10406	0.142816	0.006819	0.028623		0.312443	NA		0	0	0	0	0	1	0
ENSMUSG00000020409	MGI:2385598	Slu7	36.6563	33.6925	1.08797	0.121632	0.812589	1		174	126	1.38095	0.465664	0.00656	0.027688		0.424273	NA		0	0	0	0	0	1	0
ENSMUSG00000020412	MGI:1922702	Ascc2	69.8373	50.4529	1.38421	0.46906	0.082407	0.5805		61	76	0.802632	-0.31719	0.231537	0.43427		0.03346	NA		0	0	0	0	0	1	0
ENSMUSG00000020413	MGI:1277962	Hus1	14.9726	11.3213	1.32251	0.403283	0.557197	1		22	25	0.88	-0.18442	0.770867	0.915722		0.465473	NA		0	0	0	0	0	1	0
ENSMUSG00000020415	MGI:1353578	Pttg1	8.95223	18.3787	0.487097	-1.03772	0.122078	0.743602		289	335	0.862687	-0.21309	0.071548	0.186055		0.236991	NA		0	0	0	0	0	1	0
ENSMUSG00000020422	MGI:2443012	Tns3	667.526	662.451	1.00766	0.011011	0.890957	1		63	62	1.01613	0.023084	1	1		1	NA		0	0	0	0	0	1	0
ENSMUSG00000020424	MGI:1919212	Gatsl3	20.3211	26.2234	0.774922	-0.36788	0.461391	1		31	27	1.14815	0.199309	0.694004	0.872259		0.330862	NA		0	0	0	0	0	1	0
ENSMUSG00000020427	MGI:96438	Igfbp3	9.54594	16.3217	0.584861	-0.77383	0.32694	1		5	22	0.227273	-2.1375	0.001514	0.007927		0.134993	NA		0	0	0	0	0	1	0
ENSMUSG00000020441	MGI:1915112	2310033P09Rik	13.9371	15.286	0.911757	-0.13328	1	1		22	29	0.758621	-0.39855	0.401062	0.627298		0.815475	NA		0	0	0	0	0	1	0
ENSMUSG00000020444	MGI:95871	Guk1	39.9936	39.8385	1.00389	0.005606	1	1		356	295	1.20678	0.271162	0.018625	0.064401		0.476044	NA		0	0	0	0	0	1	0
ENSMUSG00000020455	MGI:2137355	Trim11	59.2193	55.5552	1.06595	0.092144	0.852156	1		646	538	1.20074	0.263928	0.001861	0.009524		0.556576	NA		0	0	0	0	0	1	0
ENSMUSG00000020458	MGI:1915835	Rtn4	964.891	1040.64	0.927208	-0.10903	0.094	0.640173		229	271	0.845018	-0.24295	0.06661	0.175374		0.367932	NA		0	0	0	0	0	1	0
ENSMUSG00000020462	MGI:1913994	Ccdc104	47.9843	57.6101	0.832915	-0.26376	0.382126	1		65	56	1.16071	0.215013	0.467207	0.692893		0.232008	NA		0	0	0	0	0	1	0
ENSMUSG00000020463	MGI:2144474	Smek2	41.4599	37.373	1.10936	0.149722	0.734342	1		146	148	0.986486	-0.01963	0.953506	1		0.702964	NA		0	0	0	0	0	1	0
ENSMUSG00000020464	MGI:1918951	Pnpt1	25.4388	22.4739	1.13193	0.178779	0.770867	1		137	86	1.59302	0.671767	0.000776	0.004462		0.327313	NA		0	0	0	0	0	1	0
ENSMUSG00000020467	MGI:1339998	Efemp1	126.269	11.7148	10.7786	3.4301	3.86e-25	1.47e-22		351	123	2.85366	1.51281	1.89e-26	8.09e-25		6.98e-06	5.89e-05		0	0	1	0	0	0	0
ENSMUSG00000020471	MGI:1097163	Pold2	29.1959	24.7266	1.18075	0.239701	0.683489	1		96	82	1.17073	0.22741	0.329875	0.552745		1	NA		0	0	0	0	0	1	0
ENSMUSG00000020472	MGI:2679270	Zkscan17	44.7438	45.3095	0.987515	-0.01813	1	1		352.5	301	1.1711	0.22786	0.046041	0.131164		0.500264	NA		0	0	0	0	0	1	0
ENSMUSG00000020473	MGI:1197012	Aebp1	696.516	731.578	0.952073	-0.07086	0.368434	1		1554	881	1.76391	0.818773	9.27e-43	8.21e-41		8.13e-20	3.2e-18		0	0	0	0	1	0	0
ENSMUSG00000020474	MGI:1860191	Polm	31.4686	60.8263	0.517351	-0.95078	0.002315	0.04428		280	396	0.707071	-0.50007	9.28e-06	8.14e-05		0.174892	0.335589		0	0	0	0	0	0	1
ENSMUSG00000020477	MGI:1928142	Mrps24	23.6813	30.5826	0.774337	-0.36897	0.418754	1		336.5	318.5	1.05652	0.079313	0.506888	0.72546		0.325852	NA		0	0	0	0	0	1	0
ENSMUSG00000020482	MGI:2144383	Ccdc117	13.4215	13.5189	0.992798	-0.01043	1	1		14	18	0.777778	-0.36257	0.596615	0.801205		0.79682	NA		0	0	0	0	0	1	0
ENSMUSG00000020483	MGI:1915347	Dynll2	69.7642	73.1885	0.953214	-0.06913	0.86725	1		438	367	1.19346	0.255151	0.013569	0.049814		0.237811	NA		0	0	0	0	0	1	0
ENSMUSG00000020491	MGI:1917194	2810021J22Rik	4.72253	5.65983	0.834394	-0.2612	1	1		12	18	0.666667	-0.58496	0.361595	0.585246		1	NA		0	0	0	0	0	1	0
ENSMUSG00000020493	MGI:2444496	Prr11	27.9897	24.0418	1.16421	0.219348	0.677809	1		60	51	1.17647	0.234465	0.447806	0.673833		1	NA		0	0	0	0	0	1	0
ENSMUSG00000020495	MGI:1921383	1200011M11Rik	35.5334	29.4662	1.2059	0.270114	0.457021	1		12	16	0.75	-0.41504	0.571588	0.784723		0.365931	NA		0	0	0	0	0	1	0
ENSMUSG00000020496	MGI:1914224	Rnf187	168.067	154.023	1.09118	0.125895	0.468838	1		1609	1218	1.32102	0.40165	2.03e-13	4.19e-12		0.109385	0.241397		0	0	0	0	0	0	1
ENSMUSG00000020515	MGI:1916375	Cnot8	50.911	55.5817	0.915967	-0.12663	0.699175	1		707	350	2.02	1.01435	2.03e-28	9.18e-27		0.000112	0.00071235		0	0	0	0	1	0	0
ENSMUSG00000020516	MGI:1270849	Rps6kb1	52.0842	50.5922	1.02949	0.041933	1	1		57	57	1	0	1	1		1	NA		0	0	0	0	0	1	0
ENSMUSG00000020521	MGI:1924142	Rnft1	66.7309	58.8028	1.13483	0.182471	0.533053	1		181	177	1.0226	0.03224	0.874048	0.975312		0.678659	NA		0	0	0	0	0	1	0
ENSMUSG00000020526	MGI:3051596	Znhit3	9.79957	9.88776	0.991081	-0.01292	1	1		32	19	1.68421	0.752072	0.091915	0.223305		0.422449	NA		0	0	0	0	0	1	0
ENSMUSG00000020527	MGI:1913446	Myo19	46.7223	51.7944	0.902072	-0.14869	0.687885	1		68	56	1.21429	0.280108	0.323248	0.544756		0.284123	NA		0	0	0	0	0	1	0
ENSMUSG00000020532	MGI:108451	Acaca	112.321	98.5573	1.13965	0.188589	0.408799	1		496	398	1.24623	0.317572	0.001166	0.00636		0.539025	NA		0	0	0	0	0	1	0
ENSMUSG00000020534	MGI:98299	Shmt1	12.5746	9.08063	1.38477	0.469651	0.523467	1		24	38	0.631579	-0.66297	0.097954	0.233362		0.134289	NA		0	0	0	0	0	1	0
ENSMUSG00000020536	MGI:102682	Llgl1	90.2459	88.8737	1.01544	0.022106	1	1		581	394	1.47462	0.560343	2.31e-09	3.31e-08		0.021195	0.069979		0	0	0	0	0	0	1
ENSMUSG00000020537	MGI:1342307	Drg2	70.3219	82.961	0.84765	-0.23846	0.331993	1		588	612	0.960784	-0.05772	0.506737	0.72546		0.492239	NA		0	0	0	0	0	1	0
ENSMUSG00000020541	MGI:1919193	Tom1l1	18.5352	16.6155	1.11554	0.157742	0.867939	1		91	76	1.19737	0.259867	0.278612	0.494488		0.856018	NA		0	0	0	0	0	1	0
ENSMUSG00000020544	MGI:1917052	Cox11	5.735	8.12747	0.705631	-0.50301	0.790527	1		24	25	0.96	-0.05889	1	1		0.76738	NA		0	0	0	0	0	1	0
ENSMUSG00000020546	MGI:1342296	Stxbp4	10.614	10.594	1.00188	0.002711	1	1		21	17	1.23529	0.304855	0.627103	0.826655		0.790657	NA		0	0	0	0	0	1	0
ENSMUSG00000020553	MGI:107375	Pctp	4.80993	3.13851	1.53255	0.615938	0.726563	1		61	37	1.64865	0.721284	0.01969	0.06735		1	NA		0	0	0	0	0	1	0
ENSMUSG00000020561	MGI:106292	Twistnb	19.8882	20.6107	0.964945	-0.05148	1	1		146	155	0.941935	-0.0863	0.644791	0.840369		1	NA		0	0	0	0	0	1	0
ENSMUSG00000020571	MGI:1919103	Pdia6	384.939	352.654	1.09155	0.126375	0.253801	1		2461	2197	1.12016	0.16371	0.000116	0.000819		0.750976	0.86013		0	0	0	0	0	0	1
ENSMUSG00000020580	MGI:107926	Rock2	463.432	372.684	1.2435	0.314402	0.002065	0.040107		798	632	1.26266	0.336464	1.25e-05	0.000108		0.86091	0.931864		0	0	0	0	0	0	1
ENSMUSG00000020589	MGI:1261783	Fam49a	6.93152	13.7993	0.502309	-0.99335	0.189247	0.913135		50	18	2.77778	1.47393	0.000131	0.000916		0.001449	0.00653723		0	0	0	0	0	0	1
ENSMUSG00000020590	MGI:2661416	Snx13	30.4746	30.266	1.00689	0.009911	1	1		93	67	1.38806	0.47307	0.047767	0.135405		0.290123	NA		0	0	0	0	0	1	0
ENSMUSG00000020593	MGI:1891340	Lpin1	8.52477	7.28604	1.17002	0.226527	0.803619	1		53	37	1.43243	0.518467	0.113344	0.259941		1	NA		0	0	0	0	0	1	0
ENSMUSG00000020598	MGI:104750	Nrcam	13.5092	4.55272	2.96729	1.56914	0.063568	0.497868		35	17	2.05882	1.04182	0.017533	0.061294		0.773961	NA		0	0	0	0	0	1	0
ENSMUSG00000020601	MGI:2145021	Trib2	34.3417	15.3438	2.23815	1.16231	0.009399	0.133022		23	11	2.09091	1.06413	0.057613	0.157114		1	NA		0	0	0	0	0	1	0
ENSMUSG00000020605	MGI:1913224	Hs1bp3	27.2258	18.2417	1.49251	0.577737	0.232693	1		524	449	1.16704	0.222851	0.017631	0.061467		0.447757	NA		0	0	0	0	0	1	0
ENSMUSG00000020610	MGI:104837	Amz2	24.5369	20.1044	1.22047	0.287442	0.551484	1		65	43	1.51163	0.596103	0.042807	0.123366		0.594828	NA		0	0	0	0	0	1	0
ENSMUSG00000020611	MGI:95768	Gna13	88.3631	83.0628	1.06381	0.089242	0.759794	1		499	409	1.22005	0.286939	0.00312	0.014736		0.404036	NA		0	0	0	0	0	1	0
ENSMUSG00000020612	MGI:104878	Prkar1a	328.955	351.268	0.93648	-0.09468	0.420659	1		257	250	1.028	0.03984	0.789909	0.927571		0.445836	NA		0	0	0	0	0	1	0
ENSMUSG00000020621	MGI:1920402	Rdh14	14.0293	14.0246	1.00033	0.000476	1	1		103	120	0.858333	-0.22039	0.283946	0.50069		0.841112	NA		0	0	0	0	0	1	0
ENSMUSG00000020628	MGI:2445089	Ttc15	25.016	20.3578	1.22881	0.297268	0.551484	1		153	128	1.19531	0.257388	0.152097	0.320562		1	NA		0	0	0	0	0	1	0
ENSMUSG00000020629	MGI:2144929	Adi1	9.80869	12.7933	0.766707	-0.38325	0.677639	1		174	213	0.816901	-0.29177	0.053262	0.147974		1	NA		0	0	0	0	0	1	0
ENSMUSG00000020630	MGI:1335073	Rnaseh1	14.1718	11.0951	1.2773	0.353096	0.690038	1		247	123	2.00813	1.00585	1.09e-10	1.83e-09		0.2813	0.4618		0	0	0	0	0	0	1
ENSMUSG00000020644	MGI:96397	Id2	18.384	17.9607	1.02357	0.033602	1	1		69	64	1.07812	0.108524	0.728854	0.893142		0.85328	NA		0	0	0	0	0	1	0
ENSMUSG00000020646	MGI:1914466	Mboat2	11.585	9.71008	1.19309	0.254706	0.831812	1		152	97	1.56701	0.648015	0.000593	0.003558		0.65019	NA		0	0	0	0	0	1	0
ENSMUSG00000020649	MGI:98181	Rrm2	318.703	237.388	1.34254	0.424967	0.00058	0.013223		1426	1427	0.999299	-0.00101	1	1		0.001599	NA		0	0	0	0	0	1	0
ENSMUSG00000020653	MGI:2653368	Klf11	4.26238	4.67942	0.910878	-0.13467	1	1		44	28	1.57143	0.652077	0.076369	0.194084		0.47479	NA		0	0	0	0	0	1	0
ENSMUSG00000020654	MGI:99675	Adcy3	52.6462	65.5288	0.803406	-0.3158	0.271248	1		36	17	2.11765	1.08246	0.01266	0.047022		0.005125	NA		0	0	0	0	0	1	0
ENSMUSG00000020674	MGI:1916925	Pxdn	238.736	223.548	1.06794	0.094832	0.515326	1		2464	1727	1.42675	0.512734	4.27e-30	2.01e-28		0.003382	0.0140662		0	0	0	0	0	0	1
ENSMUSG00000020677	MGI:1925644	Ddx52	33.9777	29.5763	1.14882	0.200148	0.707981	1		107	100	1.07	0.097611	0.67676	0.861929		0.886707	NA		0	0	0	0	0	1	0
ENSMUSG00000020680	MGI:1917689	Taf15	79.2849	45.7997	1.73113	0.79171	0.004025	0.066858		129	107	1.20561	0.26976	0.171499	0.350213		0.145497	NA		0	0	0	0	0	1	0
ENSMUSG00000020689	MGI:96612	Itgb3	104.002	137.602	0.755816	-0.40389	0.033679	0.333031		608	345	1.76232	0.817475	1.33e-17	3.75e-16		5.55e-09	8.2e-08		0	0	0	0	1	0	0
ENSMUSG00000020715	MGI:1930134	Ern1	56.7612	51.0666	1.11151	0.152525	0.630634	1		100	89	1.1236	0.168123	0.467079	0.692893		1	NA		0	0	0	0	0	1	0
ENSMUSG00000020718	MGI:1354947	Polg2	2.2644	1.80768	1.25266	0.324989	1	1		12	16	0.75	-0.41504	0.571588	0.784723		1	NA		0	0	0	0	0	1	0
ENSMUSG00000020720	MGI:1914247	Psmd12	102.393	104.895	0.976144	-0.03483	0.889486	1		358	383	0.934726	-0.09738	0.377972	0.60257		0.813942	NA		0	0	0	0	0	1	0
ENSMUSG00000020733	MGI:1349482	Slc9a3r1	21.0945	31.1317	0.677589	-0.56152	0.211609	0.969427		209	182	1.14835	0.199564	0.188483	0.373532		0.103474	NA		0	0	0	0	0	1	0
ENSMUSG00000020736	MGI:1354954	Nt5c	39.4918	60.0516	0.657631	-0.60465	0.043875	0.394878		652	699	0.932761	-0.10042	0.210737	0.405599		0.09568	NA		0	0	0	0	0	1	0
ENSMUSG00000020737	MGI:1096361	Hn1	146.846	152.877	0.960551	-0.05807	0.772887	1		173	159	1.08805	0.121745	0.475611	0.699507		0.473474	NA		0	0	0	0	0	1	0
ENSMUSG00000020739	MGI:3046173	Nup85	66.0279	55.3332	1.19328	0.254931	0.363363	1		116	98.5	1.17766	0.235929	0.275154	0.489035		1	NA		0	0	0	0	0	1	0
ENSMUSG00000020740	MGI:2384159	Gga3	47.7085	44.6904	1.06753	0.094281	0.835846	1		202.5	202	1.00248	0.003567	1	1		0.818875	NA		0	0	0	0	0	1	0
ENSMUSG00000020741	MGI:1921398	1300001I01Rik	162.218	138.078	1.17483	0.232451	0.184117	0.909614		196	236	0.830508	-0.26793	0.060477	0.163171		0.024128	NA		0	0	0	0	0	1	0
ENSMUSG00000020743	MGI:1916924	Mif4gd	8.44593	9.75232	0.866044	-0.20749	0.814529	1		31.5	25.5	1.23529	0.304855	0.511842	0.730354		0.589805	NA		0	0	0	0	0	1	0
ENSMUSG00000020744	MGI:1914533	Slc25a19	11.797	7.93183	1.4873	0.572695	0.503445	1		61	33	1.84848	0.886343	0.005078	0.022146		0.798277	NA		0	0	0	0	0	1	0
ENSMUSG00000020745	MGI:109520	Pafah1b1	205.803	204.362	1.00705	0.010136	0.960619	1		639	697	0.916786	-0.12534	0.118857	0.269482		0.397367	NA		0	0	0	0	0	1	0
ENSMUSG00000020747	MGI:1919197	2310067B10Rik	12.989	16.8264	0.771946	-0.37343	0.584665	1		41	23	1.78261	0.83399	0.032766	0.10036		0.074558	NA		0	0	0	0	0	1	0
ENSMUSG00000020770	MGI:2442456	Unk	15.9575	18.7896	0.849274	-0.2357	0.735879	1		16	15	1.06667	0.093109	1	1		0.80538	NA		0	0	0	0	0	1	0
ENSMUSG00000020781	MGI:1923515	Tsen54	22.9261	24.9936	0.917278	-0.12457	0.885433	1		215	209	1.02871	0.040834	0.808179	0.938315		0.7619	NA		0	0	0	0	0	1	0
ENSMUSG00000020782	MGI:1918843	Llgl2	12.9429	21.4897	0.602283	-0.73149	0.229481	0.999764		139	168	0.827381	-0.27338	0.109883	0.254301		0.471694	NA		0	0	0	0	0	1	0
ENSMUSG00000020790	MGI:1337008	Ankfy1	125.54	144.708	0.867539	-0.205	0.27418	1		198	179	1.10614	0.145541	0.353917	0.58076		0.151647	NA		0	0	0	0	0	1	0
ENSMUSG00000020792	MGI:1859270	Exoc7	44.3706	36.9144	1.20199	0.26542	0.505236	1		113	95	1.18947	0.250323	0.23843	0.443562		1	NA		0	0	0	0	0	1	0
ENSMUSG00000020794	MGI:1914378	Ube2g1	37.1571	36.1204	1.0287	0.040826	1	1		31	30	1.03333	0.047306	1	1		1	NA		0	0	0	0	0	1	0
ENSMUSG00000020802	MGI:2444266	Ube2o	75.8993	79.3279	0.95678	-0.06374	0.872441	1		696	563	1.23623	0.305952	0.000197	0.001332		0.14674	NA		0	0	0	0	0	1	0
ENSMUSG00000020803	MGI:1289248	Txndc17	97.4677	91.1947	1.06879	0.095974	0.715469	1		545	520	1.04808	0.067745	0.462099	0.687729		0.937035	NA		0	0	0	0	0	1	0
ENSMUSG00000020812	MGI:1913543	1810032O08Rik	9.19606	7.95772	1.15562	0.20866	1	1		153	163	0.93865	-0.09134	0.612724	0.814753		0.805706	NA		0	0	0	0	0	1	0
ENSMUSG00000020814	MGI:1914872	Mxra7	31.045	19.2676	1.61126	0.688187	0.11892	0.733562		61	42	1.45238	0.53842	0.075619	0.19308		0.860494	NA		0	0	0	0	0	1	0
ENSMUSG00000020817	MGI:1860236	Rabep1	72.8611	61.5315	1.18413	0.243825	0.389503	1		120	125	0.96	-0.05889	0.798361	0.933464		0.391202	NA		0	0	0	0	0	1	0
ENSMUSG00000020818	MGI:1917150	Mfsd11	28.3485	20.5698	1.37816	0.462747	0.391603	1		31	34	0.911765	-0.13327	0.804317	0.936975		0.348434	NA		0	0	0	0	0	1	0
ENSMUSG00000020821	MGI:1098260	Kif1c	538.279	536.642	1.00305	0.004394	1	1		1342	1295	1.03629	0.051433	0.370372	0.594437		0.664103	NA		0	0	0	0	0	1	0
ENSMUSG00000020823	MGI:1921386	Sec14l1	67.6328	68.9614	0.980735	-0.02806	1	1		217	201	1.0796	0.1105	0.463189	0.688813		0.693837	NA		0	0	0	0	0	1	0
ENSMUSG00000020840	MGI:1345186	Blmh	35.0632	36.0179	0.973492	-0.03876	1	1		271	210	1.29048	0.367904	0.006165	0.026343		0.306415	NA		0	0	0	0	0	1	0
ENSMUSG00000020843	MGI:1929742	Timm22	23.6995	28.1613	0.841563	-0.24886	0.677809	1		61	82	0.743902	-0.42681	0.094083	0.227124		0.744448	NA		0	0	0	0	0	1	0
ENSMUSG00000020844	MGI:109331	Nxn	117.319	131.856	0.889751	-0.16853	0.374999	1		26	37	0.702703	-0.50901	0.207368	0.400329		0.479758	NA		0	0	0	0	0	1	0
ENSMUSG00000020846	MGI:1923816	Fam101b	53.4656	78.4556	0.681476	-0.55326	0.0356	0.340207		172	193	0.891192	-0.16619	0.29516	0.512157		0.219625	NA		0	0	0	0	0	1	0
ENSMUSG00000020849	MGI:894689	Ywhae	508.1	536.75	0.946623	-0.07914	0.38641	1		2387	2411	0.990046	-0.01443	0.739859	0.898863		0.516644	NA		0	0	0	0	0	1	0
ENSMUSG00000020850	MGI:2179381	Prpf8	372.996	385.275	0.968129	-0.04673	0.689524	1		160	184	0.869565	-0.20163	0.214888	0.412129		0.435161	NA		0	0	0	0	0	1	0
ENSMUSG00000020859	MGI:1918084	Spag9	216.928	180.256	1.20345	0.26717	0.070661	0.534457		331	292	1.13356	0.180863	0.127832	0.284928		0.652411	NA		0	0	0	0	0	1	0
ENSMUSG00000020866	MGI:1201678	Cacna1g	29.0017	27.3079	1.06203	0.086822	0.893853	1		16	15	1.06667	0.093109	1	1		1	NA		0	0	0	0	0	1	0
ENSMUSG00000020875	MGI:96190	Hoxb9	71.3193	59.2368	1.20397	0.267799	0.334688	1		192	184	1.04348	0.061401	0.718154	0.886227		0.541384	NA		0	0	0	0	0	1	0
ENSMUSG00000020876	MGI:1921729	Snx11	48.9782	59.7636	0.819533	-0.28713	0.338185	1		40	44	0.909091	-0.1375	0.743644	0.899856		0.771458	NA		0	0	0	0	0	1	0
ENSMUSG00000020897	MGI:107168	Aurkb	24.0356	22.0649	1.08931	0.123419	0.882996	1		31	20	1.55	0.632268	0.16078	0.334474		0.418668	NA		0	0	0	0	0	1	0
ENSMUSG00000020898	MGI:1916214	1500010J02Rik	38.2224	37.0861	1.03064	0.043543	1	1		142	119	1.19328	0.254929	0.173155	0.352702		0.600645	NA		0	0	0	0	0	1	0
ENSMUSG00000020899	MGI:2684864	Pfas	64.6231	56.0299	1.15337	0.205852	0.467207	1		275	249	1.10442	0.143286	0.274761	0.488793		0.840261	NA		0	0	0	0	0	1	0
ENSMUSG00000020900	MGI:1930780	Myh10	498.422	623.779	0.799036	-0.32367	0.000187	0.005295		2486	2189	1.13568	0.183554	1.49e-05	0.000126		1.43e-07	1.72e-06		0	0	0	0	1	0	0
ENSMUSG00000020911	MGI:96693	Krt19	45.1947	14.25	3.17156	1.66519	6.53e-05	0.0022		334	285	1.17193	0.228886	0.053608	0.148534		0.000904	NA		0	0	0	0	0	1	0
ENSMUSG00000020922	MGI:1919592	Lsm12	51.3943	46.8528	1.09693	0.133472	0.762036	1		137	111	1.23423	0.303616	0.112216	0.25813		0.632548	NA		0	0	0	0	0	1	0
ENSMUSG00000020923	MGI:98512	Ubtf	142.632	125.991	1.13208	0.178977	0.329302	1		211	191	1.10471	0.14367	0.343326	0.567786		0.87492	NA		0	0	0	0	0	1	0
ENSMUSG00000020929	MGI:1336880	Eftud2	157.315	162.746	0.966627	-0.04897	0.779906	1		356	361	0.98615	-0.02012	0.881265	0.977557		0.893087	NA		0	0	0	0	0	1	0
ENSMUSG00000020937	MGI:107451	Plcd3	19.4006	28.2038	0.687874	-0.53978	0.24296	1		18	17	1.05882	0.082462	1	1		0.373639	NA		0	0	0	0	0	1	0
ENSMUSG00000020948	MGI:1913939	Klhl28	9.74374	7.43972	1.30969	0.389228	0.629059	1		44	28	1.57143	0.652077	0.076369	0.194084		1	NA		0	0	0	0	0	1	0
ENSMUSG00000020949	MGI:1353460	Fkbp3	32.8634	27.1678	1.20965	0.274586	0.518958	1		219	166	1.31928	0.399748	0.007963	0.032596		0.78151	NA		0	0	0	0	0	1	0
ENSMUSG00000020973	MGI:1923566	1110034A24Rik	10.6508	11.8374	0.899762	-0.15238	1	1		44	24	1.83333	0.874469	0.020527	0.06934		0.217192	NA		0	0	0	0	0	1	0
ENSMUSG00000020978	MGI:1916804	Klhdc2	60.3321	58.2027	1.03659	0.051839	0.926704	1		257	204	1.2598	0.333199	0.01535	0.055233		0.352438	NA		0	0	0	0	0	1	0
ENSMUSG00000020982	MGI:1918305	Nemf	46.2475	36.9449	1.2518	0.324	0.379999	1		39	45	0.866667	-0.20645	0.585647	0.794285		0.279921	NA		0	0	0	0	0	1	0
ENSMUSG00000020988	MGI:2384968	L2hgdh	16.4685	16.8811	0.975555	-0.03571	1	1		31	22	1.40909	0.494765	0.271679	0.485351		0.382969	NA		0	0	0	0	0	1	0
ENSMUSG00000021003	MGI:95636	Galc	21.9275	16.1122	1.36093	0.444592	0.417692	1		234	95	2.46316	1.30051	1.11e-14	2.57e-13		0.096858	0.223607		0	0	0	0	0	0	1
ENSMUSG00000021013	MGI:1923510	Ttc8	11.8381	9.52589	1.24273	0.313513	0.831812	1		98	69	1.42029	0.506185	0.029951	0.093081		0.818978	NA		0	0	0	0	0	1	0
ENSMUSG00000021025	MGI:104741	Nfkbia	20.7122	31.926	0.648757	-0.62425	0.168978	0.868149		46	60	0.766667	-0.38333	0.206498	0.400204		0.734067	NA		0	0	0	0	0	1	0
ENSMUSG00000021028	MGI:1918320	Mbip	8.62073	7.88932	1.09271	0.12791	1	1		20	15	1.33333	0.415037	0.49956	0.719921		1	NA		0	0	0	0	0	1	0
ENSMUSG00000021048	MGI:1342005	Mthfd1	56.8913	54.0334	1.05289	0.074357	0.84955	1		191	187	1.02139	0.030534	0.877397	0.976262		0.914238	NA		0	0	0	0	0	1	0
ENSMUSG00000021072	MGI:1919986	Tmx1	46.6478	50.1453	0.930253	-0.10431	0.839214	1		89	68	1.30882	0.388271	0.110157	0.254533		0.243909	NA		0	0	0	0	0	1	0
ENSMUSG00000021094	MGI:1913625	Dhrs7	10.8811	4.81948	2.25772	1.17487	0.210114	0.967048		46	14	3.28571	1.71621	4.22e-05	0.000325		0.527811	0.688844		0	0	0	0	0	0	1
ENSMUSG00000021096	MGI:99878	Ppm1a	98.1525	82.256	1.19326	0.254904	0.263499	1		147	127	1.15748	0.210988	0.250993	0.458287		0.923371	NA		0	0	0	0	0	1	0
ENSMUSG00000021103	MGI:106207	Mnat1	24.6202	25.7359	0.956649	-0.06394	1	1		39	25	1.56	0.641546	0.103422	0.242891		0.257361	NA		0	0	0	0	0	1	0
ENSMUSG00000021109	MGI:106918	Hif1a	126.358	111.081	1.13754	0.185912	0.36317	1		509	466	1.09228	0.127336	0.178571	0.361605		0.827904	NA		0	0	0	0	0	1	0
ENSMUSG00000021111	MGI:109301	Papola	102.746	88.654	1.15895	0.21282	0.348171	1		85	80	1.0625	0.087463	0.755606	0.90664		0.749905	NA		0	0	0	0	0	1	0
ENSMUSG00000021112	MGI:1927339	Mpp5	36.4028	46.6536	0.780277	-0.35794	0.272269	1		218	196	1.11224	0.153474	0.302022	0.520007		0.148638	NA		0	0	0	0	0	1	0
ENSMUSG00000021113	MGI:1922877	Snapc1	24.0905	11.0415	2.18182	1.12553	0.04096	0.374839		118	27	4.37037	2.12776	9.12e-15	2.14e-13		0.108675	0.241397		0	0	0	0	0	0	1
ENSMUSG00000021114	MGI:1921084	Atp6v1d	49.4742	45.3329	1.09135	0.126117	0.757189	1		667	440	1.51591	0.600183	9.36e-12	1.72e-10		0.126688	0.265506		0	0	0	0	0	0	1
ENSMUSG00000021115	MGI:1261847	Vrk1	19.286	16.0127	1.20442	0.268337	0.735879	1		32	35	0.914286	-0.12928	0.807195	0.938315		0.676915	NA		0	0	0	0	0	1	0
ENSMUSG00000021116	MGI:95299	Eif2s1	140.586	122.255	1.14994	0.201561	0.266996	1		23	35	0.657143	-0.60572	0.148006	0.315053		0.060086	NA		0	0	0	0	0	1	0
ENSMUSG00000021120	MGI:99463	Pigh	3.95389	4.79196	0.825109	-0.27734	1	1		38	30	1.26667	0.341037	0.396125	0.622845		0.723901	NA		0	0	0	0	0	1	0
ENSMUSG00000021124	MGI:1855688	Vti1b	65.2022	74.8283	0.871358	-0.19866	0.44699	1		903	801	1.12734	0.172924	0.014392	0.05238		0.158786	NA		0	0	0	0	0	1	0
ENSMUSG00000021136	MGI:1929878	Smoc1	22.2171	43.8805	0.506308	-0.98191	0.00921	0.130837		40	29	1.37931	0.463947	0.2284	0.430793		0.005608	NA		0	0	0	0	0	1	0
ENSMUSG00000021143	MGI:1924399	Pacs2	104.538	85.7708	1.21881	0.285468	0.192634	0.92523		628	571	1.09983	0.137274	0.105784	0.246916		0.532864	NA		0	0	0	0	0	1	0
ENSMUSG00000021144	MGI:2150037	Mta1	144.592	121.835	1.18679	0.247063	0.178071	0.895908		511	508.5	1.00492	0.007076	0.975023	1		0.242465	NA		0	0	0	0	0	1	0
ENSMUSG00000021147	MGI:1920393	Wdr37	18.5896	27.4049	0.678334	-0.55993	0.301996	1		206	171	1.20468	0.268648	0.079793	0.200746		0.116829	NA		0	0	0	0	0	1	0
ENSMUSG00000021149	MGI:1916487	Gtpbp4	97.044	69.2377	1.40161	0.487083	0.035799	0.340207		855	642	1.33178	0.413351	4.06e-08	5.1e-07		0.804196	0.89845		0	0	0	0	0	0	1
ENSMUSG00000021156	MGI:1913755	Zmynd11	85.7073	61.3982	1.39593	0.481223	0.047391	0.419385		1045.5	576	1.8151	0.860052	9.13e-32	4.76e-30		0.151885	0.300214		0	0	0	0	0	0	1
ENSMUSG00000021171	MGI:1261845	Esyt2	300.901	243.54	1.23553	0.305131	0.016372	0.197388		1330	1071	1.24183	0.312468	1.36e-07	1.58e-06		0.96195	1		0	0	0	0	0	0	1
ENSMUSG00000021177	MGI:1920036	Tdp1	19.9713	15.5097	1.28767	0.36476	0.617719	1		19	12	1.58333	0.662965	0.281042	0.497177		0.804175	NA		0	0	0	0	0	1	0
ENSMUSG00000021185	MGI:2444813	9030617O03Rik	25.7845	20.609	1.25113	0.323226	0.560065	1		104	60	1.73333	0.793549	0.000736	0.004265		0.314301	NA		0	0	0	0	0	1	0
ENSMUSG00000021186	MGI:1346091	Fbln5	322.661	446.099	0.723296	-0.46734	1.04e-05	0.000451		511	581	0.879518	-0.18521	0.036746	0.109851		0.04192	0.119685		0	0	0	0	0	0	1
ENSMUSG00000021188	MGI:1924393	Trip11	47.1173	41.4783	1.13595	0.183902	0.594288	1		64	49	1.30612	0.38529	0.187599	0.373293		0.670139	NA		0	0	0	0	0	1	0
ENSMUSG00000021189	MGI:1099442	Atxn3	15.3915	13.6769	1.12536	0.170386	1	1		39	36	1.08333	0.115477	0.817554	0.944878		1	NA		0	0	0	0	0	1	0
ENSMUSG00000021190	MGI:1330838	Lgmn	60.7191	99.1584	0.612345	-0.70758	0.003316	0.059263		56	99	0.565657	-0.822	0.000692	0.004051		0.727834	NA		0	0	0	0	0	1	0
ENSMUSG00000021192	MGI:1351475	Golga5	50.5746	41.4546	1.22	0.286881	0.348141	1		443	359	1.23398	0.303323	0.003355	0.015635		1	NA		0	0	0	0	0	1	0
ENSMUSG00000021193	MGI:1916867	Pitrm1	116.523	74.025	1.57411	0.654535	0.002287	0.043982		981	658	1.49088	0.576166	1.47e-15	3.62e-14		0.755092	0.861505		0	0	0	0	0	0	1
ENSMUSG00000021196	MGI:1891833	Pfkp	72.3	82.4468	0.876929	-0.18947	0.468421	1		983	927	1.06041	0.084622	0.208207	0.401542		0.276523	NA		0	0	0	0	0	1	0
ENSMUSG00000021203	MGI:1915399	Otub2	9.13671	7.01819	1.30186	0.380577	0.803619	1		46	27	1.7037	0.768674	0.034416	0.104151		0.777135	NA		0	0	0	0	0	1	0
ENSMUSG00000021215	MGI:1927138	Net1	29.089	21.775	1.33589	0.4178	0.401062	1		283	228	1.24123	0.311768	0.016818	0.059339		0.883336	NA		0	0	0	0	0	1	0
ENSMUSG00000021217	MGI:2442819	Tshz3	19.6393	17.443	1.12591	0.171094	0.742829	1		152	127	1.19685	0.259243	0.150633	0.318855		1	NA		0	0	0	0	0	1	0
ENSMUSG00000021218	MGI:99845	Gdi2	285.513	261.388	1.0923	0.127366	0.30481	1		1158	1110	1.04324	0.061076	0.323689	0.545258		0.633754	NA		0	0	0	0	0	1	0
ENSMUSG00000021238	MGI:1915077	Aldh6a1	7.65442	5.62004	1.36199	0.445712	0.790527	1		13	16	0.8125	-0.29956	0.711071	0.88199		0.525602	NA		0	0	0	0	0	1	0
ENSMUSG00000021258	MGI:1276106	Ccnk	45.0842	40.1567	1.12271	0.166982	0.664645	1		106	116	0.913793	-0.13006	0.545913	0.760166		0.445512	NA		0	0	0	0	0	1	0
ENSMUSG00000021260	MGI:1919265	Hhipl1	12.3075	15.8329	0.77734	-0.36338	0.571588	1		48	84	0.571429	-0.80735	0.002194	0.011002		0.526534	NA		0	0	0	0	0	1	0
ENSMUSG00000021264	MGI:99150	Yy1	43.5687	43.7037	0.996912	-0.00446	1	1		30	37	0.810811	-0.30256	0.463818	0.689209		0.626487	NA		0	0	0	0	0	1	0
ENSMUSG00000021265	MGI:2444911	Slc25a29	4.86044	5.56092	0.874034	-0.19424	1	1		33	37	0.891892	-0.16506	0.720203	0.886744		1	NA		0	0	0	0	0	1	0
ENSMUSG00000021282	MGI:95309	Eif5	255.182	219.244	1.16392	0.218992	0.107824	0.694561		547	577	0.948007	-0.07703	0.387049	0.612426		0.062771	NA		0	0	0	0	0	1	0
ENSMUSG00000021285	MGI:1336199	Ppp1r13b	17.2144	16.1969	1.06282	0.087896	1	1		169	117	1.44444	0.530515	0.002504	0.012142		0.457467	NA		0	0	0	0	0	1	0
ENSMUSG00000021286	MGI:1915770	Zfyve21	21.3334	22.8448	0.93384	-0.09875	0.880396	1		258	230	1.12174	0.165737	0.221581	0.420727		0.532211	NA		0	0	0	0	0	1	0
ENSMUSG00000021287	MGI:1921585	Xrcc3	17.6238	13.9391	1.26434	0.338384	0.596615	1		174	122	1.42623	0.512206	0.002969	0.014078		0.850905	NA		0	0	0	0	0	1	0
ENSMUSG00000021288	MGI:107978	Klc1	184.293	165.551	1.11321	0.154727	0.363535	1		2570.5	2087	1.23167	0.300618	1.41e-12	2.75e-11		0.344204	0.526408		0	0	0	0	0	0	1
ENSMUSG00000021290	MGI:1917507	2010107E04Rik	32.0987	37.8779	0.847426	-0.23884	0.550413	1		299	388	0.770619	-0.37591	0.000775	0.004462		0.800518	NA		0	0	0	0	0	1	0
ENSMUSG00000021302	MGI:1341724	Ggps1	13.044	10.1447	1.2858	0.362664	0.677639	1		11	10	1.1	0.137504	1	1		1	NA		0	0	0	0	0	1	0
ENSMUSG00000021357	MGI:1913732	Exoc2	51.6792	48.4314	1.06706	0.093643	0.764353	1		27	31	0.870968	-0.19931	0.694004	0.872259		0.620688	NA		0	0	0	0	0	1	0
ENSMUSG00000021368	MGI:1914296	Tbc1d7	9.84994	9.4425	1.04315	0.060945	1	1		55.5	39	1.42308	0.509014	0.100173	0.237164		0.620699	NA		0	0	0	0	0	1	0
ENSMUSG00000021371	MGI:1923387	Ccdc90a	9.85864	8.93759	1.10305	0.141504	1	1		122	53	2.30189	1.20282	1.93e-07	2.15e-06		0.193161	0.36012		0	0	0	0	0	0	1
ENSMUSG00000021374	MGI:2385621	Nup153	137.344	112.905	1.21646	0.282688	0.145617	0.805087		48	27	1.77778	0.830075	0.020298	0.068935		0.184152	NA		0	0	0	0	0	1	0
ENSMUSG00000021375	MGI:1098264	Kif13a	51.0176	58.2989	0.875104	-0.19247	0.5657	1		160	164	0.97561	-0.03562	0.867665	0.972388		0.659035	NA		0	0	0	0	0	1	0
ENSMUSG00000021376	MGI:98812	Tpmt	2.06196	2.70444	0.762437	-0.39131	1	1		29	36	0.805556	-0.31194	0.457021	0.682841		1	NA		0	0	0	0	0	1	0
ENSMUSG00000021417	MGI:1346064	Eci2	31.8604	39.9804	0.796899	-0.32753	0.409579	1		92	39	2.35897	1.23816	4.15e-06	3.89e-05		0.000494	0.00263141		0	0	0	0	0	0	1
ENSMUSG00000021432	MGI:1913978	Slc35b3	16.4317	17.9479	0.915522	-0.12733	0.864166	1		25	20	1.25	0.321928	0.551484	0.763733		0.500898	NA		0	0	0	0	0	1	0
ENSMUSG00000021468	MGI:1099431	Sptlc1	61.9308	57.6651	1.07397	0.102958	0.784328	1		293	304	0.963816	-0.05317	0.682375	0.86378		0.618228	NA		0	0	0	0	0	1	0
ENSMUSG00000021469	MGI:97169	Msx2	19.4836	26.437	0.736981	-0.4403	0.371298	1		186	152	1.22368	0.291231	0.072503	0.187633		0.113906	NA		0	0	0	0	0	1	0
ENSMUSG00000021470	MGI:1923501	0610007P08Rik	26.7011	22.3609	1.1941	0.255925	0.568172	1		71	81	0.876543	-0.1901	0.465509	0.690913		0.328059	NA		0	0	0	0	0	1	0
ENSMUSG00000021476	MGI:1891713	Habp4	32.4032	36.1471	0.896425	-0.15774	0.716301	1		429	175	2.45143	1.29362	1.41e-25	5.82e-24		9.87e-05	0.000641008		0	0	0	0	1	0	0
ENSMUSG00000021477	MGI:88564	Ctsl	564.735	515.876	1.09471	0.130548	0.144278	0.803019		4364	4771.5	0.914597	-0.12879	2.06e-05	0.000168		0.005624	0.0226093		0	0	0	0	0	0	1
ENSMUSG00000021481	MGI:1349417	Zfp346	29.9276	34.4631	0.868396	-0.20358	0.707981	1		37	32	1.15625	0.209453	0.630456	0.829927		0.489469	NA		0	0	0	0	0	1	0
ENSMUSG00000021482	MGI:1913379	1110018J18Rik	20.0909	13.9682	1.43832	0.524389	0.391528	1		188	126	1.49206	0.577309	0.000555	0.003362		1	NA		0	0	0	0	0	1	0
ENSMUSG00000021484	MGI:1914140	Lman2	226.648	239.372	0.946845	-0.0788	0.610404	1		76	70	1.08571	0.118644	0.679164	0.862146		0.507422	NA		0	0	0	0	0	1	0
ENSMUSG00000021488	MGI:1276545	Nsd1	97.7799	90.3734	1.08195	0.113639	0.6098	1		25	22	1.13636	0.184425	0.770867	0.915722		1	NA		0	0	0	0	0	1	0
ENSMUSG00000021514	MGI:2176229	Zfp369	5.89633	6.71136	0.878559	-0.18679	1	1		26	16	1.625	0.70044	0.164149	0.339444		0.350822	NA		0	0	0	0	0	1	0
ENSMUSG00000021518	MGI:1276575	Ptdss1	71.9669	68.2087	1.0551	0.077378	0.799956	1		691	670	1.03134	0.044525	0.587747	0.795716		0.929334	NA		0	0	0	0	0	1	0
ENSMUSG00000021519	MGI:1913660	Mterfd1	15.2989	12.6941	1.2052	0.26927	0.850554	1		32	21	1.52381	0.607683	0.168978	0.346232		0.638351	NA		0	0	0	0	0	1	0
ENSMUSG00000021532	MGI:1916827	Fastkd3	7.66382	7.00619	1.09386	0.129434	1	1		61	54	1.12963	0.17585	0.576012	0.787113		1	NA		0	0	0	0	0	1	0
ENSMUSG00000021536	MGI:99676	Adcy2	8.25724	9.70737	0.850616	-0.23342	0.814529	1		48	17	2.82353	1.4975	0.000152	0.001051		0.024779	NA		0	0	0	0	0	1	0
ENSMUSG00000021548	MGI:1913921	Ccnh	18.1672	13.3388	1.36198	0.44571	0.47313	1		22	19	1.15789	0.211504	0.755229	0.90664		0.812086	NA		0	0	0	0	0	1	0
ENSMUSG00000021549	MGI:97860	Rasa1	97.6397	105.587	0.924736	-0.11289	0.624173	1		329	365	0.90137	-0.14981	0.183946	0.369347		0.873705	NA		0	0	0	0	0	1	0
ENSMUSG00000021577	MGI:1914195	Sdha	187.099	160.845	1.16322	0.218129	0.180117	0.896346		1382	985	1.40305	0.488562	3.4e-16	8.68e-15		0.103886	0.235236		0	0	0	0	0	0	1
ENSMUSG00000021578	MGI:1914683	Ccdc127	16.9842	15.0478	1.12868	0.174635	0.86005	1		72	45	1.6	0.678072	0.015864	0.056763		0.420614	NA		0	0	0	0	0	1	0
ENSMUSG00000021589	MGI:1920546	Rhobtb3	65.9433	47.4264	1.39044	0.475536	0.089954	0.621518		639	458	1.3952	0.480468	5.14e-08	6.39e-07		1	1		0	0	0	0	0	0	1
ENSMUSG00000021591	MGI:2135625	Glrx	15.2997	45.3215	0.337582	-1.56669	0.000135	0.004064		119	309	0.385113	-1.37665	1.49e-20	4.84e-19		0.757883	0.863023		0	0	0	0	0	0	1
ENSMUSG00000021592	MGI:1924291	Arsk	7.08808	4.34182	1.63251	0.707096	0.548828	1		24	15	1.6	0.678072	0.199591	0.39076		1	NA		0	0	0	0	0	1	0
ENSMUSG00000021594	MGI:98400	Srd5a1	6.80764	7.46806	0.911568	-0.13358	1	1		73	81	0.901235	-0.15003	0.572846	0.785883		1	NA		0	0	0	0	0	1	0
ENSMUSG00000021595	MGI:107252	Nsun2	179.325	187.868	0.954526	-0.06714	0.6763	1		836	777	1.07593	0.105588	0.148675	0.316205		0.298132	NA		0	0	0	0	0	1	0
ENSMUSG00000021597	MGI:2145448	Ankrd32	11.0054	8.84031	1.24491	0.316037	0.823803	1		44	25	1.76	0.815575	0.029493	0.092095		0.602224	NA		0	0	0	0	0	1	0
ENSMUSG00000021598	MGI:106331	Med10	44.8308	42.9541	1.04369	0.061693	0.915187	1		383	331	1.1571	0.210513	0.056234	0.154128		0.734249	NA		0	0	0	0	0	1	0
ENSMUSG00000021606	MGI:107932	Ndufs6	23.9849	22.8208	1.05101	0.071773	1	1		29	36	0.805556	-0.31194	0.457021	0.682841		0.566965	NA		0	0	0	0	0	1	0
ENSMUSG00000021614	MGI:102889	Vcan	107.541	124.982	0.860452	-0.21683	0.294533	1		84	154	0.545455	-0.87447	6.69e-06	5.96e-05		0.015072	0.052091		0	0	0	0	0	0	1
ENSMUSG00000021615	MGI:1333799	Xrcc4	3.76493	3.67122	1.02552	0.036362	1	1		21	27	0.777778	-0.36257	0.470879	0.697253		1	NA		0	0	0	0	0	1	0
ENSMUSG00000021621	MGI:1916335	Zcchc9	26.6265	24.365	1.09282	0.128052	0.779768	1		41	25	1.64	0.713696	0.064018	0.171103		0.349095	NA		0	0	0	0	0	1	0
ENSMUSG00000021639	MGI:1345669	Gtf2h2	11.7734	8.88308	1.32538	0.406403	0.663624	1		17	14.5	1.17241	0.229482	0.86005	0.968701		1	NA		0	0	0	0	0	1	0
ENSMUSG00000021646	MGI:1925288	Mccc2	8.1192	8.7978	0.922867	-0.11581	1	1		21	18	1.16667	0.222392	0.749259	0.904097		0.773116	NA		0	0	0	0	0	1	0
ENSMUSG00000021650	MGI:1916177	Ptcd2	19.4563	13.9249	1.39723	0.482571	0.48685	1		48	43	1.11628	0.158698	0.675222	0.861929		0.686826	NA		0	0	0	0	0	1	0
ENSMUSG00000021662	MGI:1346016	Rgnef	38.2081	47.8308	0.798819	-0.32406	0.331834	1		80	140	0.571429	-0.80735	6.32e-05	0.000471		0.23986	0.4194		0	0	0	0	0	0	1
ENSMUSG00000021665	MGI:96074	Hexb	23.2939	24.3775	0.955549	-0.0656	1	1		30	34	0.882353	-0.18057	0.707981	0.880524		0.849748	NA		0	0	0	0	0	1	0
ENSMUSG00000021668	MGI:1349767	Polk	33.0248	30.7537	1.07385	0.102787	0.900653	1		177	220	0.804545	-0.31375	0.034906	0.105299		0.34417	NA		0	0	0	0	0	1	0
ENSMUSG00000021669	MGI:1915268	Col4a3bp	70.9463	66.6368	1.06467	0.090409	0.798545	1		234.5	182.5	1.28493	0.361691	0.012521	0.046597		0.374526	NA		0	0	0	0	0	1	0
ENSMUSG00000021670	MGI:96159	Hmgcr	195.946	222.159	0.88201	-0.18113	0.221364	0.988719		1182	942	1.25478	0.327431	2.09e-07	2.33e-06		0.001053	0.00490198		0	0	0	0	0	0	1
ENSMUSG00000021671	MGI:1914713	Poc5	16.2843	13.8974	1.17175	0.228665	0.855536	1		65	36	1.80556	0.852443	0.005077	0.022146		0.291741	NA		0	0	0	0	0	1	0
ENSMUSG00000021676	MGI:2449975	Iqgap2	5.84091	6.78221	0.861212	-0.21556	1	1		20	9	2.22222	1.152	0.061428	0.165504		0.186757	NA		0	0	0	0	0	1	0
ENSMUSG00000021678	MGI:101910	F2rl1	11.8566	9.5406	1.24276	0.313542	0.831812	1		307	172	1.78488	0.83583	7.15e-10	1.08e-08		0.372085	0.551134		0	0	0	0	0	0	1
ENSMUSG00000021690	MGI:1913096	Jmy	23.2253	23.9625	0.969236	-0.04508	1	1		34	33	1.0303	0.043069	1	1		1	NA		0	0	0	0	0	1	0
ENSMUSG00000021692	MGI:1913504	Dimt1	25.2733	22.2497	1.13589	0.183828	0.770867	1		203	234	0.867521	-0.20503	0.151178	0.319741		0.442595	NA		0	0	0	0	0	1	0
ENSMUSG00000021693	MGI:108390	Kif2a	59.8578	56.8185	1.05349	0.075178	0.853408	1		169	153	1.10458	0.143492	0.403239	0.62977		0.829799	NA		0	0	0	0	0	1	0
ENSMUSG00000021694	MGI:1919241	Ercc8	6.8075	6.58466	1.03384	0.048017	1	1		44	34	1.29412	0.371969	0.308168	0.525665		0.772754	NA		0	0	0	0	0	1	0
ENSMUSG00000021699	MGI:99555	Pde4d	13.0028	16.8528	0.77155	-0.37417	0.584665	1		65	89	0.730337	-0.45337	0.063475	0.170176		1	NA		0	0	0	0	0	1	0
ENSMUSG00000021701	MGI:1099790	Plk2	281.183	322.867	0.870894	-0.19943	0.095181	0.643774		2317	2350	0.985957	-0.0204	0.639492	0.838525		0.15363	NA		0	0	0	0	0	1	0
ENSMUSG00000021703	MGI:2444223	Serinc5	16.0497	19.8245	0.809588	-0.30474	0.617719	1		65	62	1.04839	0.068172	0.859228	0.968701		0.571829	NA		0	0	0	0	0	1	0
ENSMUSG00000021706	MGI:2145181	Zfyve16	32.1731	30.2063	1.06511	0.091004	0.899076	1		35	45	0.777778	-0.36257	0.314307	0.532754		0.398598	NA		0	0	0	0	0	1	0
ENSMUSG00000021709	MGI:1890169	Erbb2ip	82.4482	78.9047	1.04491	0.063377	0.874818	1		501	459	1.0915	0.126316	0.185717	0.371337		0.798441	NA		0	0	0	0	0	1	0
ENSMUSG00000021710	MGI:1923055	Nln	49.7515	33.2751	1.49516	0.580299	0.07842	0.561467		278	206	1.34952	0.432441	0.001227	0.006616		0.718385	NA		0	0	0	0	0	1	0
ENSMUSG00000021711	MGI:1914225	2410002O22Rik	40.6837	44.5533	0.913146	-0.13108	0.746534	1		374.5	388	0.965206	-0.05109	0.664005	0.854778		0.820755	NA		0	0	0	0	0	1	0
ENSMUSG00000021712	MGI:1933161	Trim23	17.6838	16.673	1.06063	0.084918	1	1		124	158	0.78481	-0.34958	0.049207	0.138681		0.472054	NA		0	0	0	0	0	1	0
ENSMUSG00000021713	MGI:2443069	Ppwd1	7.45157	10.9859	0.678287	-0.56003	0.480682	1		100	117	0.854701	-0.22651	0.27738	0.492531		0.628178	NA		0	0	0	0	0	1	0
ENSMUSG00000021715	MGI:1914535	Cwc27	14.8763	9.79238	1.51917	0.603288	0.424356	1		151	166	0.909639	-0.13663	0.431728	0.655599		0.299372	NA		0	0	0	0	0	1	0
ENSMUSG00000021716	MGI:1914538	Srek1ip1	12.8187	10.173	1.26007	0.333503	0.677639	1		127	148	0.858108	-0.22077	0.227736	0.430269		0.38845	NA		0	0	0	0	0	1	0
ENSMUSG00000021725	MGI:1098713	Parp8	42.3641	42.1483	1.00512	0.007366	1	1		200	268	0.746269	-0.42223	0.001923	0.009788		0.233519	NA		0	0	0	0	0	1	0
ENSMUSG00000021733	MGI:2443878	Slc4a7	46.2425	49.0673	0.942429	-0.08554	0.837556	1		22	34	0.647059	-0.62803	0.140895	0.306356		0.312021	NA		0	0	0	0	0	1	0
ENSMUSG00000021738	MGI:2179277	Atxn7	28.6656	30.1101	0.952025	-0.07093	1	1		75	67	1.1194	0.16273	0.557071	0.769405		0.645607	NA		0	0	0	0	0	1	0
ENSMUSG00000021745	MGI:97814	Ptprg	83.7928	86.5545	0.968093	-0.04678	0.8785	1		27	46	0.586957	-0.76867	0.034416	0.104151		0.0928	NA		0	0	0	0	0	1	0
ENSMUSG00000021756	MGI:96560	Il6st	113.304	105.333	1.07567	0.105232	0.63553	1		869	647	1.34312	0.42559	1.3e-08	1.74e-07		0.143708	0.28693		0	0	0	0	0	0	1
ENSMUSG00000021759	MGI:108412	Ppap2a	165.21	148.282	1.11416	0.155952	0.365821	1		1820	893	2.03807	1.02721	4.17e-72	6.61e-70		8.27e-07	8.57e-06		0	0	0	0	1	0	0
ENSMUSG00000021760	MGI:1916840	Gpx8	96.851	87.8417	1.10256	0.14086	0.556535	1		490	406	1.2069	0.271302	0.005528	0.023908		0.626811	NA		0	0	0	0	0	1	0
ENSMUSG00000021764	MGI:1343135	Ndufs4	33.5723	34.856	0.963171	-0.05414	1	1		747	573	1.30367	0.382573	1.86e-06	1.84e-05		0.262914	0.44395		0	0	0	0	0	0	1
ENSMUSG00000021765	MGI:95586	Fst	69.0767	84.6207	0.81631	-0.29281	0.226651	0.999764		1027	407	2.52334	1.33533	5.18e-62	7.31e-60		5.48e-11	1.01e-09		0	0	0	0	1	0	0
ENSMUSG00000021770	MGI:1914880	Samd8	10.8898	13.4377	0.810388	-0.30331	0.83882	1		75	78	0.961538	-0.05658	0.871618	0.97395		0.828564	NA		0	0	0	0	0	1	0
ENSMUSG00000021771	MGI:106915	Vdac2	257.781	293.43	0.878511	-0.18687	0.147424	0.811183		383	421	0.909739	-0.13648	0.191898	0.378527		0.782007	NA		0	0	0	0	0	1	0
ENSMUSG00000021772	MGI:1916971	Nkiras1	7.82446	5.11295	1.53032	0.613833	0.581055	1		45	6	7.5	2.90689	1.83e-08	2.4e-07		0.037205	0.109395		0	0	0	0	0	0	1
ENSMUSG00000021774	MGI:107411	Ube2e1	46.6568	44.1222	1.05744	0.080581	0.834081	1		85	76	1.11842	0.161463	0.528506	0.746576		0.895966	NA		0	0	0	0	0	1	0
ENSMUSG00000021782	MGI:1918478	Dlg5	187.502	172.036	1.0899	0.124192	0.429236	1		601	537	1.11918	0.162443	0.061779	0.166097		0.856009	NA		0	0	0	0	0	1	0
ENSMUSG00000021792	MGI:1917814	5730469M10Rik	6.00687	2.60634	2.30472	1.20459	0.507813	1		40	15	2.66667	1.41504	0.001016	0.005607		0.702647	NA		0	0	0	0	0	1	0
ENSMUSG00000021806	MGI:1298229	Nid2	38.4092	151.414	0.25367	-1.97897	3.82e-17	6.08e-15		128	120	1.06667	0.093109	0.656768	0.850158		9.25e-12	1.82e-10		0	1	0	0	0	0	0
ENSMUSG00000021807	MGI:1915295	2700060E02Rik	87.2578	81.8358	1.06625	0.092552	0.758422	1		496	399	1.24311	0.313951	0.001319	0.007055		0.354985	NA		0	0	0	0	0	1	0
ENSMUSG00000021810	MGI:1917851	Ecd	42.6317	37.1	1.1491	0.200509	0.576431	1		44	33	1.33333	0.415037	0.254305	0.462781		0.748561	NA		0	0	0	0	0	1	0
ENSMUSG00000021814	MGI:88031	Anxa7	154.974	141.597	1.09447	0.130234	0.486298	1		563	463.5	1.21467	0.280566	0.002213	0.011069		0.428253	NA		0	0	0	0	0	1	0
ENSMUSG00000021816	MGI:107163	Ppp3cb	44.9588	38.4455	1.16942	0.22579	0.51041	1		52	39	1.33333	0.415037	0.208174	0.401542		0.760591	NA		0	0	0	0	0	1	0
ENSMUSG00000021819	MGI:1919156	2310021P13Rik	318.83	270.124	1.18031	0.239165	0.047859	0.41981		281	213	1.31925	0.399717	0.002539	0.012299		0.390393	NA		0	0	0	0	0	1	0
ENSMUSG00000021820	MGI:88259	Camk2g	150.833	157.342	0.958634	-0.06095	0.775774	1		392	350	1.12	0.163499	0.132229	0.292331		0.278045	NA		0	0	0	0	0	1	0
ENSMUSG00000021823	MGI:98927	Vcl	905.123	1078.7	0.839088	-0.25311	0.000102	0.003341		434	583	0.744425	-0.4258	3.34e-06	3.17e-05		0.13036	0.270325		0	0	0	0	0	0	1
ENSMUSG00000021824	MGI:1929212	Ap3m1	53.1614	42.2445	1.25842	0.331614	0.304885	1		134	119	1.12605	0.171271	0.378802	0.603389		0.717506	NA		0	0	0	0	0	1	0
ENSMUSG00000021830	MGI:1917811	Txndc16	14.6778	14.8645	0.987445	-0.01823	1	1		85	83	1.0241	0.034352	0.938533	1		1	NA		0	0	0	0	0	1	0
ENSMUSG00000021835	MGI:88180	Bmp4	4.75929	10.787	0.441208	-1.18047	0.210114	0.967048		65	51	1.27451	0.349942	0.227275	0.429611		0.106699	NA		0	0	0	0	0	1	0
ENSMUSG00000021838	MGI:1921730	Samd4	198.268	159.106	1.24614	0.317461	0.044156	0.396466		1325	1390	0.953237	-0.06909	0.219337	0.418135		0.01813	NA		0	0	0	0	0	1	0
ENSMUSG00000021840	MGI:2444022	Mapk1ip1l	172.702	189.299	0.912323	-0.13238	0.430514	1		996	1053	0.945869	-0.08029	0.216027	0.41369		0.77587	NA		0	0	0	0	0	1	0
ENSMUSG00000021843	MGI:109153	Ktn1	115.405	97.2812	1.18631	0.246476	0.242916	1		561	535	1.0486	0.068462	0.450172	0.676378		0.452907	NA		0	0	0	0	0	1	0
ENSMUSG00000021846	MGI:1891445	Peli2	14.4661	11.6156	1.24541	0.316618	0.845019	1		74	66	1.12121	0.165059	0.554269	0.766915		1	NA		0	0	0	0	0	1	0
ENSMUSG00000021871	MGI:97365	Pnp	46.8366	58.4897	0.800767	-0.32055	0.329137	1		656	289	2.2699	1.18263	1.67e-33	9.93e-32		9.83e-07	1e-05		0	0	0	0	1	0	0
ENSMUSG00000021876	MGI:1926217	Rnase4	69.1696	49.0371	1.41056	0.496264	0.079834	0.569156		1858	1075	1.72837	0.789414	8.19e-48	8.66e-46		0.285653	0.465794		0	0	0	0	0	0	1
ENSMUSG00000021939	MGI:88561	Ctsb	679.631	565.594	1.20162	0.264985	0.001359	0.027518		605	593	1.02024	0.028903	0.750646	0.904293		0.047093	NA		0	0	0	0	0	1	0
ENSMUSG00000021957	MGI:105992	Tkt	373.947	279.772	1.33662	0.418586	0.00027	0.007179		1427	1062	1.34369	0.426202	2.69e-13	5.48e-12		0.96458	1		0	0	0	0	0	0	1
ENSMUSG00000021975	MGI:1098533	Ints9	21.0346	20.16	1.04338	0.061269	1	1		67	53	1.26415	0.338169	0.235203	0.439146		0.7167	NA		0	0	0	0	0	1	0
ENSMUSG00000021978	MGI:1860765	Extl3	171.559	181.687	0.944255	-0.08275	0.632467	1		657	546	1.2033	0.266992	0.001506	0.007899		0.052408	NA		0	0	0	0	0	1	0
ENSMUSG00000021996	MGI:95421	Esd	454.07	382.527	1.18703	0.247354	0.01549	0.190837		2730.5	2285	1.19497	0.256971	3.23e-10	5.11e-09		0.940244	0.985527		0	0	0	0	0	0	1
ENSMUSG00000022000	MGI:1914552	Zc3h13	68.0788	61.6445	1.10438	0.143233	0.66117	1		176	148	1.18919	0.249978	0.13349	0.294265		0.754929	NA		0	0	0	0	0	1	0
ENSMUSG00000022008	MGI:1914717	1200011I18Rik	33.8153	28.6956	1.17841	0.236845	0.614655	1		651	505	1.28911	0.366374	1.95e-05	0.000161		0.794506	0.889305		0	0	0	0	0	0	1
ENSMUSG00000022009	MGI:1351474	Nufip1	21.7757	18.8997	1.15217	0.204356	0.755229	1		268	266	1.00752	0.010807	0.965488	1		0.746662	NA		0	0	0	0	0	1	0
ENSMUSG00000022010	MGI:109127	Tsc22d1	343.726	348.562	0.986127	-0.02015	0.879243	1		1963	1443	1.36036	0.443989	5.1e-19	1.52e-17		0.00013	0.000807692		0	0	0	0	1	0	0
ENSMUSG00000022016	MGI:2684060	Akap11	83.3597	86.2697	0.966269	-0.0495	0.87779	1		58	60	0.966667	-0.04891	0.926704	1		1	NA		0	0	0	0	0	1	0
ENSMUSG00000022019	MGI:2444023	Tdrd3	16.3902	13.814	1.18649	0.2467	0.855536	1		157	176	0.892045	-0.16481	0.323944	0.545446		0.569813	NA		0	0	0	0	0	1	0
ENSMUSG00000022020	MGI:1914147	Naa16	11.502	8.46209	1.35924	0.442796	0.503445	1		11	10	1.1	0.137504	1	1		0.755738	NA		0	0	0	0	0	1	0
ENSMUSG00000022021	MGI:1927222	Diap3	57.1297	59.5281	0.959709	-0.05933	0.853408	1		204	244	0.836066	-0.25831	0.065271	0.17304		0.602757	NA		0	0	0	0	0	1	0
ENSMUSG00000022031	MGI:1921445	Elp3	51.989	45.6313	1.13933	0.188183	0.613734	1		204	163	1.25153	0.323697	0.036655	0.109707		0.731821	NA		0	0	0	0	0	1	0
ENSMUSG00000022051	MGI:1332659	Bnip3l	45.138	43.6192	1.03482	0.049379	1	1		21	9	2.33333	1.22239	0.042774	0.123366		0.088874	NA		0	0	0	0	0	1	0
ENSMUSG00000022109	MGI:1914631	Med4	21.0204	19.4886	1.0786	0.109164	0.874629	1		299	196	1.52551	0.609292	4.22e-06	3.94e-05		0.402076	0.579578		0	0	0	0	0	0	1
ENSMUSG00000022110	MGI:1306775	Sucla2	60.7654	62.5961	0.970755	-0.04282	0.928492	1		843	760	1.10921	0.149533	0.040519	0.118203		0.513811	NA		0	0	0	0	0	1	0
ENSMUSG00000022111	MGI:1355274	Uchl3	15.0051	14.6832	1.02192	0.031284	1	1		45	48	0.9375	-0.09311	0.835846	0.955529		1	NA		0	0	0	0	0	1	0
ENSMUSG00000022124	MGI:1354702	Fbxl3	37.7972	42.6579	0.886055	-0.17453	0.656992	1		165	135	1.22222	0.289507	0.093904	0.226935		0.210954	NA		0	0	0	0	0	1	0
ENSMUSG00000022131	MGI:1930949	Gpr180	36.528	45.2882	0.806568	-0.31013	0.439705	1		82	89	0.921348	-0.11818	0.646483	0.841821		0.688651	NA		0	0	0	0	0	1	0
ENSMUSG00000022136	MGI:107373	Dnajc3	136.462	150.446	0.907055	-0.14074	0.442123	1		79	77	1.02597	0.036994	0.93622	1		0.551429	NA		0	0	0	0	0	1	0
ENSMUSG00000022139	MGI:2145597	Mbnl2	258.7	216.004	1.19767	0.260227	0.053854	0.451464		396	339	1.16814	0.224215	0.038795	0.114401		0.859365	NA		0	0	0	0	0	1	0
ENSMUSG00000022159	MGI:1923588	Rab2b	9.37114	11.5597	0.810671	-0.30281	0.663624	1		48	65	0.738462	-0.43741	0.131924	0.291828		1	NA		0	0	0	0	0	1	0
ENSMUSG00000022160	MGI:1927165	Mettl3	18.135	12.4276	1.45925	0.545226	0.361595	1		206	160	1.2875	0.364572	0.018541	0.064228		0.84843	NA		0	0	0	0	0	1	0
ENSMUSG00000022174	MGI:101912	Dad1	119.734	146.297	0.818433	-0.28906	0.125154	0.756246		3233	3165	1.02148	0.030668	0.40224	0.628882		0.091003	NA		0	0	0	0	0	1	0
ENSMUSG00000022175	MGI:1929480	Lrp10	238.855	337.284	0.708173	-0.49783	5.11e-05	0.001851		1722	1563	1.10173	0.139767	0.005831	0.025053		1.29e-06	NA		0	0	0	0	0	1	0
ENSMUSG00000022177	MGI:1261794	Haus4	19.4742	14.7939	1.31637	0.39656	0.607591	1		277	175	1.58286	0.662531	1.84e-06	1.83e-05		0.586115	0.734019		0	0	0	0	0	0	1
ENSMUSG00000022178	MGI:1341886	Jub	151.712	148.522	1.02148	0.030664	0.90825	1		2194	1710	1.28304	0.359567	9.94e-15	2.32e-13		0.061756	0.159379		0	0	0	0	0	0	1
ENSMUSG00000022184	MGI:2146220	Fbxo4	15.5386	26.213	0.592784	-0.75442	0.164149	0.858229		58	70	0.828571	-0.2713	0.330936	0.554277		0.475127	NA		0	0	0	0	0	1	0
ENSMUSG00000022185	MGI:1891824	Acin1	125.981	120.165	1.0484	0.068189	0.749961	1		1540.5	1294	1.1905	0.251561	3.78e-06	3.57e-05		0.351085	0.530668		0	0	0	0	0	0	1
ENSMUSG00000022191	MGI:1261425	Drosha	58.3217	52.8187	1.10419	0.142986	0.704379	1		229	243	0.942387	-0.08561	0.549636	0.763641		0.527037	NA		0	0	0	0	0	1	0
ENSMUSG00000022193	MGI:1194513	Psmb5	134.971	175.354	0.769708	-0.37762	0.026597	0.274472		2302	2815	0.817762	-0.29025	7.87e-13	1.55e-11		0.638406	0.774739		0	0	0	0	0	0	1
ENSMUSG00000022195	MGI:1925127	6030458C11Rik	18.4252	15.341	1.20104	0.264285	0.728332	1		432	313	1.38019	0.464869	1.48e-05	0.000126		0.721193	0.845685		0	0	0	0	0	0	1
ENSMUSG00000022199	MGI:1926225	Slc22a17	14.1811	14.2497	0.995182	-0.00697	1	1		310	29	10.6897	3.41814	1.54e-60	2.02e-58		1.41e-07	1.72e-06		0	0	0	0	1	0	0
ENSMUSG00000022200	MGI:1913879	Golph3	104.351	113.028	0.923232	-0.11524	0.58718	1		228	191	1.19372	0.255461	0.078501	0.19818		0.132008	NA		0	0	0	0	0	1	0
ENSMUSG00000022203	MGI:105311	Efs	8.25752	5.98355	1.38004	0.464709	0.790527	1		36	37	0.972973	-0.03953	1	1		0.771693	NA		0	0	0	0	0	1	0
ENSMUSG00000022204	MGI:1916216	Ngdn	27.6951	21.851	1.26745	0.341926	0.479888	1		200	183	1.0929	0.128156	0.413642	0.637028		0.653558	NA		0	0	0	0	0	1	0
ENSMUSG00000022240	MGI:1195966	Ctnnd2	11.461	28.8327	0.3975	-1.33097	0.006427	0.097851		9	21	0.428571	-1.22239	0.042774	0.123366		1	NA		0	0	0	0	0	1	0
ENSMUSG00000022300	MGI:2684929	Dcaf13	44.5636	41.2325	1.08079	0.112085	0.746534	1		57	69	0.826087	-0.27563	0.327123	0.549412		0.329854	NA		0	0	0	0	0	1	0
ENSMUSG00000022307	MGI:2179326	Oxr1	63.3752	44.6244	1.42019	0.506085	0.101433	0.671573		325	263	1.23574	0.305377	0.011819	0.044593		0.598855	NA		0	0	0	0	0	1	0
ENSMUSG00000022336	MGI:99257	Eif3e	135.715	130.51	1.03988	0.05642	0.80667	1		1363	1466	0.929741	-0.1051	0.055128	0.151423		0.405319	NA		0	0	0	0	0	1	0
ENSMUSG00000022337	MGI:1913986	Ttc35	26.5482	29.6725	0.894707	-0.16051	0.791366	1		89	73	1.21918	0.285909	0.2385	0.443562		0.356725	NA		0	0	0	0	0	1	0
ENSMUSG00000022338	MGI:1919286	Eny2	25.1586	23.6933	1.06185	0.086575	1	1		20	10	2	1	0.098737	0.23452		0.242095	NA		0	0	0	0	0	1	0
ENSMUSG00000022364	MGI:2684931	Wdr67	14.4941	7.51084	1.92975	0.948416	0.286279	1		14	8	1.75	0.807355	0.286279	0.502513		1	NA		0	0	0	0	0	1	0
ENSMUSG00000022367	MGI:107821	Has2	126.936	303.489	0.418256	-1.25754	1.11e-17	2.02e-15		764	697	1.09613	0.132414	0.084185	0.208518		5.83e-17	1.72e-15		0	1	0	0	0	0	0
ENSMUSG00000022385	MGI:1352755	Gtse1	71.0031	66.0343	1.07525	0.104667	0.732684	1		771	631	1.22187	0.289091	0.000203	0.001366		0.529217	NA		0	0	0	0	0	1	0
ENSMUSG00000022386	MGI:1919276	Trmu	9.08102	7.07486	1.28356	0.360152	0.803619	1		57	39	1.46154	0.547488	0.082193	0.204382		1	NA		0	0	0	0	0	1	0
ENSMUSG00000022389	MGI:98663	Tef	42.4464	44.2451	0.959347	-0.05988	0.914212	1		80	71	1.12676	0.172181	0.515163	0.733716		0.589598	NA		0	0	0	0	0	1	0
ENSMUSG00000022390	MGI:1328310	Zc3h7b	102.936	105.772	0.97319	-0.03921	0.890012	1		58	43	1.34884	0.431716	0.163279	0.338934		0.184747	NA		0	0	0	0	0	1	0
ENSMUSG00000022391	MGI:103071	Rangap1	195.268	203.517	0.959465	-0.0597	0.68884	1		304	278	1.09353	0.128986	0.300065	0.518542		0.329527	NA		0	0	0	0	0	1	0
ENSMUSG00000022394	MGI:2443584	L3mbtl2	18.4019	17.2885	1.0644	0.090044	1	1		54	43	1.25581	0.328623	0.309934	0.527455		0.695864	NA		0	0	0	0	0	1	0
ENSMUSG00000022403	MGI:1917606	St13	142.716	124.408	1.14716	0.198072	0.270612	1		453	443	1.02257	0.032204	0.763686	0.912478		0.403162	NA		0	0	0	0	0	1	0
ENSMUSG00000022404	MGI:1342248	Slc25a17	55.8908	56.4289	0.990465	-0.01382	1	1		150	129	1.16279	0.217591	0.231103	0.433831		0.504085	NA		0	0	0	0	0	1	0
ENSMUSG00000022407	MGI:103202	Adsl	58.1377	44.3105	1.31205	0.391824	0.19779	0.943591		49	48	1.02083	0.029747	1	1		0.395776	NA		0	0	0	0	0	1	0
ENSMUSG00000022412	MGI:2146020	Smcr7l	20.1832	26.4795	0.762219	-0.39172	0.461391	1		90	110.5	0.81448	-0.29605	0.158165	0.330662		1	NA		0	0	0	0	0	1	0
ENSMUSG00000022414	MGI:1913763	Tab1	17.1776	19.8365	0.865959	-0.20763	0.742829	1		78	71	1.09859	0.135655	0.623194	0.824367		0.582167	NA		0	0	0	0	0	1	0
ENSMUSG00000022420	MGI:1859217	Dnalc4	21.7574	15.7773	1.37903	0.463654	0.417692	1		149	117	1.2735	0.348804	0.057133	0.15645		0.86293	NA		0	0	0	0	0	1	0
ENSMUSG00000022426	MGI:1921408	Josd1	61.147	53.4181	1.14469	0.194952	0.512255	1		79	92	0.858696	-0.21978	0.358834	0.584795		0.229851	NA		0	0	0	0	0	1	0
ENSMUSG00000022428	MGI:1920989	Cby1	9.53205	12.9859	0.734029	-0.44609	0.677639	1		19	15	1.26667	0.341037	0.607591	0.810193		0.424183	NA		0	0	0	0	0	1	0
ENSMUSG00000022433	MGI:1351660	Csnk1e	134.672	117.71	1.1441	0.194216	0.314457	1		295	189	1.56085	0.642329	1.66e-06	1.65e-05		0.049496	0.134803		0	0	0	0	0	0	1
ENSMUSG00000022436	MGI:104603	Sh3bp1	57.439	75.0528	0.765315	-0.38587	0.138668	0.789586		137	157	0.872611	-0.19659	0.267787	0.479523		0.529499	NA		0	0	0	0	0	1	0
ENSMUSG00000022437	MGI:1915903	Samm50	90.1268	91.8187	0.981574	-0.02683	0.940938	1		102	79	1.29114	0.368645	0.101733	0.239961		0.207521	NA		0	0	0	0	0	1	0
ENSMUSG00000022438	MGI:2153063	Parvb	103.497	114.263	0.90578	-0.14277	0.497327	1		820	598	1.37124	0.455478	4.09e-09	5.75e-08		0.005128	0.0207568		0	0	0	0	0	0	1
ENSMUSG00000022440	MGI:1919959	C1qtnf6	20.1508	34.1969	0.589257	-0.76303	0.075905	0.554644		119	107	1.11215	0.153351	0.464424	0.68984		0.048654	NA		0	0	0	0	0	1	0
ENSMUSG00000022443	MGI:107717	Myh9	4099.47	4286.29	0.956414	-0.06429	0.042224	0.383645		19447	18123	1.07306	0.101726	8.72e-12	1.61e-10		1.93e-06	1.87e-05		0	0	0	0	1	0	0
ENSMUSG00000022451	MGI:1100520	Twf1	124.553	145.396	0.85665	-0.22322	0.247509	1		78	65	1.2	0.263034	0.315625	0.534275		0.121269	NA		0	0	0	0	0	1	0
ENSMUSG00000022462	MGI:1915010	Slc38a2	243.493	249.062	0.977641	-0.03262	0.821683	1		66	58	1.13793	0.186413	0.529769	0.748083		0.482272	NA		0	0	0	0	0	1	0
ENSMUSG00000022464	MGI:1916604	Slc38a4	33.6461	45.4642	0.740057	-0.43429	0.260426	1		27	359	0.075209	-3.73295	3.42e-75	5.66e-73		4.2e-14	9.55e-13		0	0	0	0	1	0	0
ENSMUSG00000022466	MGI:1277218	Rpap3	19.1708	21.5069	0.891382	-0.16588	0.755229	1		20	21	0.952381	-0.07039	1	1		1	NA		0	0	0	0	0	1	0
ENSMUSG00000022469	MGI:2441741	Rapgef3	5.09991	6.65441	0.766395	-0.38384	0.774414	1		16	18	0.888889	-0.16993	0.864166	0.970734		1	NA		0	0	0	0	0	1	0
ENSMUSG00000022471	MGI:95606	Xrcc6	26.4751	25.3885	1.0428	0.060464	1	1		79	58	1.36207	0.4458	0.087133	0.21401		0.41525	NA		0	0	0	0	0	1	0
ENSMUSG00000022474	MGI:1353418	Pmm1	53.102	71.2503	0.745289	-0.42413	0.12651	0.757786		524	553	0.947559	-0.07771	0.393559	0.620149		0.218725	NA		0	0	0	0	0	1	0
ENSMUSG00000022475	MGI:1891835	Hdac7	156.5	163.444	0.957514	-0.06264	0.736979	1		584	519	1.12524	0.170234	0.053925	0.149194		0.204025	NA		0	0	0	0	0	1	0
ENSMUSG00000022476	MGI:1926179	Polr3h	27.161	34.1094	0.79629	-0.32864	0.442626	1		103	107	0.962617	-0.05497	0.836056	0.955529		0.561625	NA		0	0	0	0	0	1	0
ENSMUSG00000022477	MGI:87880	Aco2	229.978	232.323	0.989907	-0.01464	0.962899	1		1045	998	1.04709	0.066391	0.308816	0.526494		0.606637	NA		0	0	0	0	0	1	0
ENSMUSG00000022479	MGI:103076	Vdr	15.9533	18.1046	0.881176	-0.1825	0.864166	1		159	131	1.21374	0.27946	0.112697	0.258769		0.467741	NA		0	0	0	0	0	1	0
ENSMUSG00000022483	MGI:88452	Col2a1	113.204	253.196	0.447103	-1.16132	1.89e-13	2.12e-11		205	240	0.854167	-0.22741	0.10691	0.249239		1.03e-05	8.23e-05		0	1	0	0	0	0	0
ENSMUSG00000022526	MGI:1918841	Zfp251	18.1576	21.0976	0.860645	-0.21651	0.749259	1		38	33	1.15152	0.203533	0.635308	0.835158		0.550755	NA		0	0	0	0	0	1	0
ENSMUSG00000022533	MGI:2685387	Atp13a3	184.962	185.387	0.997707	-0.00331	1	1		371.5	473	0.785412	-0.34848	0.000574	0.00345		0.060517	NA		0	0	0	0	0	1	0
ENSMUSG00000022538	MGI:107236	Lsg1	49.9443	49.3262	1.01253	0.017965	1	1		232.5	245	0.94898	-0.07555	0.61492	0.816291		0.82529	NA		0	0	0	0	0	1	0
ENSMUSG00000022546	MGI:95802	Gpt	3.41981	4.20257	0.813743	-0.29736	1	1		21	22	0.954545	-0.06711	1	1		1	NA		0	0	0	0	0	1	0
ENSMUSG00000022550	MGI:2679274	Adck5	18.1811	15.774	1.1526	0.20489	0.864166	1		73	56	1.30357	0.38247	0.158654	0.331501		0.703272	NA		0	0	0	0	0	1	0
ENSMUSG00000022552	MGI:1913331	Sharpin	35.9478	40.1807	0.894654	-0.1606	0.731009	1		34	35	0.971429	-0.04182	1	1		0.868622	NA		0	0	0	0	0	1	0
ENSMUSG00000022554	MGI:1930628	Fam203a	27.5158	28.8733	0.952983	-0.06948	1	1		306	408	0.75	-0.41504	0.000153	0.001057		0.405225	NA		0	0	0	0	0	1	0
ENSMUSG00000022556	MGI:96238	Hsf1	73.2667	64.3198	1.1391	0.187894	0.494442	1		54	61	0.885246	-0.17585	0.576012	0.787113		0.37605	NA		0	0	0	0	0	1	0
ENSMUSG00000022557	MGI:1334460	Bop1	121.38	119.018	1.01984	0.028348	0.94855	1		495	363.5	1.36176	0.445473	8.84e-06	7.79e-05		0.047464	0.130472		0	0	0	0	0	0	1
ENSMUSG00000022558	MGI:2442558	Heatr7a	108.344	118.475	0.914494	-0.12895	0.549488	1		477	569	0.838313	-0.25444	0.004874	0.021402		0.556846	NA		0	0	0	0	0	1	0
ENSMUSG00000022560	MGI:1289288	Gpr172b	20.5512	12.6919	1.61923	0.695309	0.229481	0.999764		111	80	1.3875	0.472488	0.029685	0.092556		0.850344	NA		0	0	0	0	0	1	0
ENSMUSG00000022587	MGI:106651	Ly6e	117.404	94.1504	1.24698	0.318438	0.129692	0.766337		868	730	1.18904	0.249799	0.000606	0.003625		0.769134	NA		0	0	0	0	0	1	0
ENSMUSG00000022602	MGI:88067	Arc	35.0716	8.11222	4.3233	2.11213	4.19e-05	0.001565		39	0	#DIV/0!	#DIV/0!	3.64e-12	6.79e-11		0.005795	0.0229844		0	0	0	0	0	0	1
ENSMUSG00000022607	MGI:95481	Ptk2	147.04	154.854	0.949537	-0.0747	0.687161	1		198	135	1.46667	0.552541	0.000658	0.003882		0.006768	NA		0	0	0	0	0	1	0
ENSMUSG00000022621	MGI:1915958	Rabl2	9.41729	4.95954	1.89882	0.925105	0.42395	1		193	97	1.98969	0.992544	1.81e-08	2.38e-07		1	1		0	0	0	0	0	0	1
ENSMUSG00000022634	MGI:1914307	Yaf2	37.1854	37.7883	0.984048	-0.0232	1	1		87	75	1.16	0.214125	0.387519	0.612914		0.577082	NA		0	0	0	0	0	1	0
ENSMUSG00000022661	MGI:1196990	Cd200	0.984966	37.4419	0.026307	-5.24844	2.84e-10	2.35e-08		5	49	0.102041	-3.29278	3.89e-10	6.12e-09		0.394769	0.570437		1	0	0	0	0	0	0
ENSMUSG00000022663	MGI:1915091	Atg3	37.1436	34.1533	1.08756	0.12109	0.812589	1		252	202	1.24752	0.319068	0.021363	0.071457		0.609822	NA		0	0	0	0	0	1	0
ENSMUSG00000022664	MGI:1921352	Slc35a5	11.0602	8.3501	1.32456	0.405513	0.647606	1		59	38	1.55263	0.634716	0.041729	0.120993		0.803623	NA		0	0	0	0	0	1	0
ENSMUSG00000022665	MGI:1915146	Ccdc80	402.774	266.129	1.51346	0.597849	1.32e-07	7.29e-06		3823	2748	1.39119	0.476323	3.07e-40	2.39e-38		0.323188	0.507989		1	0	0	0	0	0	0
ENSMUSG00000022687	MGI:2151153	Boc	40.4993	79.7074	0.5081	-0.97682	0.00033	0.008386		163	175	0.931429	-0.10248	0.549689	0.763641		0.00537	NA		0	0	0	0	0	1	0
ENSMUSG00000022707	MGI:1921435	Gbe1	9.9285	8.89807	1.1158	0.158083	1	1		18	12	1.5	0.584963	0.361595	0.585246		0.768202	NA		0	0	0	0	0	1	0
ENSMUSG00000022749	MGI:1914831	Tbc1d23	24.6476	32.2818	0.763512	-0.38928	0.427043	1		50	90	0.555556	-0.848	0.000913	0.00515		0.332357	NA		0	0	0	0	0	1	0
ENSMUSG00000022751	MGI:1261838	Nit2	17.7992	14.2061	1.25293	0.325303	0.596615	1		21	17	1.23529	0.304855	0.627103	0.826655		1	NA		0	0	0	0	0	1	0
ENSMUSG00000022752	MGI:106295	Tomm70a	171.369	145.466	1.17807	0.236422	0.15951	0.843304		183	200	0.915	-0.12816	0.413642	0.637028		0.110411	NA		0	0	0	0	0	1	0
ENSMUSG00000022770	MGI:107231	Dlg1	132.912	117.961	1.12675	0.172162	0.376909	1		435	418	1.04067	0.057512	0.583835	0.793807		0.615188	NA		0	0	0	0	0	1	0
ENSMUSG00000022790	MGI:2388477	Igsf11	4.99848	4.07668	1.22612	0.294094	1	1		44	31	1.41935	0.505235	0.165428	0.341187		1	NA		0	0	0	0	0	1	0
ENSMUSG00000022791	MGI:1858308	Tnk2	509.165	573.283	0.888155	-0.17112	0.05541	0.454753		1051	1020.5	1.02989	0.042486	0.524074	0.742519		0.051161	NA		0	0	0	0	0	1	0
ENSMUSG00000022797	MGI:98822	Tfrc	37.2489	30.8006	1.20936	0.274239	0.544612	1		31	35	0.885714	-0.17509	0.712231	0.88235		0.489567	NA		0	0	0	0	0	1	0
ENSMUSG00000022800	MGI:1917955	Fyttd1	70.7516	57.5861	1.22862	0.297042	0.290688	1		86	67	1.28358	0.360176	0.145366	0.31213		0.904354	NA		0	0	0	0	0	1	0
ENSMUSG00000022803	MGI:1930150	Popdc2	5.79476	3.53116	1.64104	0.714606	0.753906	1		20	21	0.952381	-0.07039	1	1		0.726485	NA		0	0	0	0	0	1	0
ENSMUSG00000022807	MGI:2146553	Osbpl11	60.8944	57.4319	1.06029	0.084457	0.782556	1		38	24	1.58333	0.662965	0.097954	0.233362		0.270024	NA		0	0	0	0	0	1	0
ENSMUSG00000022808	MGI:1916400	Snx4	97.5867	104.725	0.931835	-0.10185	0.673774	1		38	30	1.26667	0.341037	0.396125	0.622845		0.327014	NA		0	0	0	0	0	1	0
ENSMUSG00000022812	MGI:1861437	Gsk3b	38.5157	33.7525	1.14112	0.190453	0.639973	1		48	45	1.06667	0.093109	0.835846	0.955529		0.876078	NA		0	0	0	0	0	1	0
ENSMUSG00000022827	MGI:1914907	Rabl3	7.30468	6.71353	1.08805	0.121749	1	1		79	91	0.868132	-0.20401	0.398927	0.624729		1	NA		0	0	0	0	0	1	0
ENSMUSG00000022828	MGI:1921447	Gtf2e1	23.3262	18.437	1.26518	0.339345	0.532709	1		111	85	1.30588	0.385025	0.073876	0.189902		1	NA		0	0	0	0	0	1	0
ENSMUSG00000022848	MGI:2387188	Dirc2	41.5076	42.8584	0.968481	-0.0462	1	1		76	74	1.02703	0.038474	0.934961	1		0.892459	NA		0	0	0	0	0	1	0
ENSMUSG00000022849	MGI:1913917	Hspbap1	19.6771	11.936	1.64855	0.721197	0.215327	0.976912		184	96	1.91667	0.938599	1.6e-07	1.83e-06		0.699839	0.825558		0	0	0	0	0	0	1
ENSMUSG00000022864	MGI:1196400	D16Ertd472e	10.6833	7.17404	1.48915	0.574492	0.480682	1		61	51	1.19608	0.258312	0.395193	0.622209		0.799082	NA		0	0	0	0	0	1	0
ENSMUSG00000022867	MGI:1353655	Usp25	53.6447	59.9107	0.895411	-0.15938	0.639769	1		212	202	1.0495	0.069709	0.658305	0.851037		0.52582	NA		0	0	0	0	0	1	0
ENSMUSG00000022889	MGI:1351620	Mrpl39	29.2503	21.1292	1.38435	0.469213	0.322236	1		17	20	0.85	-0.23447	0.742829	0.899856		0.285881	NA		0	0	0	0	0	1	0
ENSMUSG00000022890	MGI:107777	Atp5j	89.3993	88.9529	1.00502	0.007221	1	1		865.5	787.5	1.09905	0.136254	0.058283	0.158567		0.58076	NA		0	0	0	0	0	1	0
ENSMUSG00000022892	MGI:88059	App	832.111	1275.2	0.652533	-0.61588	4.26e-22	9.54e-20		1571	1563	1.00512	0.007365	0.900495	0.989204		3.36e-14	7.94e-13		0	1	0	0	0	0	0
ENSMUSG00000022893	MGI:109249	Adamts1	90.3467	99.6772	0.906393	-0.14179	0.51391	1		15	19	0.789474	-0.34104	0.607591	0.810193		0.852326	NA		0	0	0	0	0	1	0
ENSMUSG00000022897	MGI:1330299	Dyrk1a	59.2559	52.4413	1.12995	0.176257	0.56922	1		13	15	0.866667	-0.20645	0.850554	0.965432		0.534674	NA		0	0	0	0	0	1	0
ENSMUSG00000022898	MGI:1206040	Dscr3	51.957	39.7142	1.30827	0.387662	0.251322	1		149	141	1.05674	0.079617	0.681105	0.863313		0.40405	NA		0	0	0	0	0	1	0
ENSMUSG00000022905	MGI:103560	Kpna1	74.3928	71.6105	1.03885	0.054992	0.93408	1		25	20	1.25	0.321928	0.551484	0.763733		0.61136	NA		0	0	0	0	0	1	0
ENSMUSG00000022940	MGI:1860433	Pigp	8.92923	7.55171	1.18241	0.241731	1	1		68	62	1.09677	0.133267	0.66117	0.853245		1	NA		0	0	0	0	0	1	0
ENSMUSG00000022945	MGI:1314881	Chaf1b	21.15	17.8637	1.18397	0.243628	0.749259	1		32	41	0.780488	-0.35755	0.349182	0.574723		0.328348	NA		0	0	0	0	0	1	0
ENSMUSG00000022952	MGI:99852	Runx1	63.7245	48.7581	1.30695	0.386208	0.187599	0.913135		175	116	1.50862	0.59323	0.000649	0.00384		0.573159	NA		0	0	0	0	0	1	0
ENSMUSG00000022956	MGI:106341	Atp5o	135.781	147.101	0.923048	-0.11552	0.552295	1		996	991	1.00504	0.007261	0.928501	1		0.525717	NA		0	0	0	0	0	1	0
ENSMUSG00000022962	MGI:95654	Gart	118.194	99.0748	1.19297	0.254563	0.221651	0.988719		225	162	1.38889	0.473931	0.00159	0.008269		0.392475	NA		0	0	0	0	0	1	0
ENSMUSG00000022972	MGI:1915251	1110004E09Rik	14.0157	14.6985	0.953544	-0.06863	1	1		98	93	1.05376	0.075551	0.772342	0.916042		0.842991	NA		0	0	0	0	0	1	0
ENSMUSG00000022973	MGI:1354961	Synj1	32.3019	34.5841	0.93401	-0.09849	0.807195	1		15	10	1.5	0.584963	0.424356	0.647245		0.352585	NA		0	0	0	0	0	1	0
ENSMUSG00000022974	MGI:1914617	Gcfc1	33.4253	28.9212	1.15573	0.20881	0.703537	1		34	30	1.13333	0.180572	0.707981	0.880524		1	NA		0	0	0	0	0	1	0
ENSMUSG00000022982	MGI:98351	Sod1	187.217	200.585	0.933354	-0.0995	0.509322	1		842	694	1.21326	0.278885	0.000174	0.001192		0.02263	NA		0	0	0	0	0	1	0
ENSMUSG00000022983	MGI:2146350	Scaf4	69.9202	64.846	1.07825	0.108693	0.730789	1		143	97	1.47423	0.559958	0.003587	0.016514		0.158874	NA		0	0	0	0	0	1	0
ENSMUSG00000022995	MGI:108360	Enah	168.676	88.2543	1.91125	0.934519	4.9e-07	2.45e-05		335.5	187	1.79412	0.843274	7.27e-11	1.25e-09		0.690939	0.81997		1	0	0	0	0	0	0
ENSMUSG00000023030	MGI:1345279	Slc11a2	33.9505	27.8967	1.21701	0.283339	0.525773	1		156	169	0.923077	-0.11548	0.505702	0.725399		0.335457	NA		0	0	0	0	0	1	0
ENSMUSG00000023034	MGI:1352454	Nr4a1	115.019	129.008	0.891563	-0.16559	0.405324	1		291	288	1.01042	0.01495	0.933768	1		0.445404	NA		0	0	0	0	0	1	0
ENSMUSG00000023036	MGI:1935201	Pcdhga11	222.446	215.516	1.03215	0.045659	0.811209	1		434	372	1.16667	0.222392	0.0316	0.097094		0.312181	NA		0	0	0	0	0	1	0
ENSMUSG00000023050	MGI:1346881	Map3k12	18.8992	14.8928	1.26902	0.343714	0.607591	1		42	20	2.1	1.07039	0.007149	0.029743		0.273974	NA		0	0	0	0	0	1	0
ENSMUSG00000023055	MGI:1914738	Calcoco1	43.3628	38.0651	1.13917	0.187987	0.656992	1		95	94	1.01064	0.015267	1	1		0.692077	NA		0	0	0	0	0	1	0
ENSMUSG00000023072	MGI:1919390	Ccdc123	15.8014	17.0362	0.92752	-0.10855	1	1		172	163	1.05522	0.077537	0.662113	0.854172		0.855664	NA		0	0	0	0	0	1	0
ENSMUSG00000023110	MGI:1351645	Prmt5	82.9275	79.0309	1.0493	0.069435	0.813753	1		995	918	1.08388	0.116202	0.08225	0.20439		0.870139	NA		0	0	0	0	0	1	0
ENSMUSG00000023118	MGI:1915438	Sympk	194.394	166.63	1.16662	0.222337	0.171094	0.876657		224	215	1.04186	0.059162	0.702642	0.877323		0.477046	NA		0	0	0	0	0	1	0
ENSMUSG00000023147	MGI:2136882	Wrb	29.9914	25.6383	1.16979	0.226249	0.68888	1		42	76	0.552632	-0.85561	0.002243	0.011146		0.032045	NA		0	0	0	0	0	1	0
ENSMUSG00000023150	MGI:2152389	Ivns1abp	105.766	65.2321	1.62138	0.697218	0.002129	0.041148		144	100	1.44	0.526069	0.005797	0.024965		0.610507	NA		0	0	0	0	0	1	0
ENSMUSG00000023156	MGI:1914303	Rpp14	23.0094	19.0401	1.20847	0.273188	0.643969	1		27	15	1.8	0.847997	0.08843	0.216635		0.505173	NA		0	0	0	0	0	1	0
ENSMUSG00000023169	MGI:2145895	Slc38a1	129.396	116.039	1.11511	0.157182	0.443353	1		519	347	1.49568	0.580799	5.56e-09	7.67e-08		0.047423	0.130472		0	0	0	0	0	0	1
ENSMUSG00000023249	MGI:1891258	Parp3	82.2879	57.5613	1.42957	0.515582	0.051524	0.439799		961	514.5	1.86783	0.901365	1.75e-31	8.89e-30		0.138927	0.281185		0	0	0	0	0	0	1
ENSMUSG00000023262	MGI:87913	Acy1	13.334	10.3542	1.28778	0.364888	0.677639	1		199	158	1.25949	0.332844	0.034111	0.103476		1	NA		0	0	0	0	0	1	0
ENSMUSG00000023277	MGI:1346078	Twf2	15.3871	22.1644	0.694227	-0.52652	0.324009	1		229	234	0.978632	-0.03116	0.852552	0.966259		0.310885	NA		0	0	0	0	0	1	0
ENSMUSG00000023286	MGI:2153608	Ube2j2	66.3065	69.2911	0.956928	-0.06352	0.863415	1		362	173	2.09249	1.06522	2.14e-16	5.49e-15		8.29e-05	0.000544377		0	0	0	0	1	0	0
ENSMUSG00000023345	MGI:1917485	Poc1a	12.8558	10.0036	1.28512	0.361902	0.677639	1		67	58	1.15517	0.208108	0.474422	0.698694		0.824149	NA		0	0	0	0	0	1	0
ENSMUSG00000023348	MGI:1343458	Trip6	76.6642	88.9164	0.862205	-0.2139	0.393301	1		370	394.5	0.937896	-0.0925	0.38556	0.61075		0.66885	NA		0	0	0	0	0	1	0
ENSMUSG00000023353	MGI:2183446	Agap3	82.3205	67.9603	1.2113	0.27656	0.288456	1		333	280	1.18929	0.250095	0.03562	0.107114		1	NA		0	0	0	0	0	1	0
ENSMUSG00000023452	MGI:2445114	Pisd	40.6562	52.1593	0.779463	-0.35945	0.299732	1		118	165	0.715152	-0.48368	0.00615	0.026306		0.717452	NA		0	0	0	0	0	1	0
ENSMUSG00000023495	MGI:1890471	Pcbp4	202.237	202.602	0.998194	-0.00261	1	1		1518	1555.5	0.975892	-0.03521	0.504559	0.724485		0.874041	NA		0	0	0	0	0	1	0
ENSMUSG00000023571	MGI:1914639	Fam132a	17.8217	6.44514	2.76514	1.46735	0.022656	0.245002		72	20	3.6	1.848	4.61e-08	5.75e-07		0.785145	0.883849		0	0	0	0	0	0	1
ENSMUSG00000023572	MGI:109595	Ccndbp1	25.274	29.7818	0.848638	-0.23678	0.590053	1		490	487	1.00616	0.00886	0.948986	1		0.579764	NA		0	0	0	0	0	1	0
ENSMUSG00000023723	MGI:1928138	Mrps23	42.9896	33.7895	1.27228	0.347412	0.362032	1		511	396	1.2904	0.367823	0.000151	0.001043		1	NA		0	0	0	0	0	1	0
ENSMUSG00000023805	MGI:1201671	Synj2	47.6006	62.6081	0.760295	-0.39537	0.183657	0.909614		150	104	1.44231	0.528379	0.004654	0.020624		0.006127	NA		0	0	0	0	0	1	0
ENSMUSG00000023806	MGI:3630308	Rsph3b	4.41867	6.19227	0.713578	-0.48686	0.753906	1		90	60	1.5	0.584963	0.017598	0.061463		0.320255	NA		0	0	0	0	0	1	0
ENSMUSG00000023809	MGI:1342290	Rps6ka2	79.9364	72.8953	1.09659	0.133028	0.627771	1		35	29	1.2069	0.271302	0.532309	0.750833		0.767495	NA		0	0	0	0	0	1	0
ENSMUSG00000023827	MGI:1915512	Agpat4	32.1544	54.9037	0.585651	-0.77189	0.017828	0.205123		115	139	0.827338	-0.27345	0.148835	0.316367		0.209615	NA		0	0	0	0	0	1	0
ENSMUSG00000023845	MGI:2387123	Lnpep	63.7055	57.87	1.10084	0.138601	0.65096	1		42	44	0.954545	-0.06711	0.914212	0.997822		0.673154	NA		0	0	0	0	0	1	0
ENSMUSG00000023846	MGI:1914295	Riok2	43.8593	36.0675	1.21603	0.282182	0.434042	1		557	497	1.12072	0.164431	0.069117	0.180845		0.728903	NA		0	0	0	0	0	1	0
ENSMUSG00000023852	MGI:88393	Chd1	91.3946	78.0431	1.17108	0.227839	0.356004	1		132	129	1.02326	0.033167	0.901507	0.989204		0.553532	NA		0	0	0	0	0	1	0
ENSMUSG00000023868	MGI:1345143	Pde10a	13.679	21.0469	0.649928	-0.62165	0.310505	1		18	12	1.5	0.584963	0.361595	0.585246		0.138369	NA		0	0	0	0	0	1	0
ENSMUSG00000023885	MGI:98738	Thbs2	466.547	347.012	1.34447	0.427035	2.94e-05	0.001166		182	200	0.91	-0.13606	0.384438	0.61002		0.001846	NA		0	0	0	0	0	1	0
ENSMUSG00000023904	MGI:2663619	Hcfc1r1	70.6886	70.677	1.00016	0.000238	1	1		485	524	0.925573	-0.11158	0.231565	0.43427		0.719939	NA		0	0	0	0	0	1	0
ENSMUSG00000023905	MGI:1351484	Tnfrsf12a	530.658	580.713	0.913803	-0.13004	0.141686	0.801486		1198	1072	1.11754	0.160323	0.008686	0.03503		0.006729	NA		0	0	0	0	0	1	0
ENSMUSG00000023908	MGI:2137630	Pkmyt1	14.4667	10.4071	1.39008	0.475165	0.541256	1		96	61	1.57377	0.654225	0.006473	0.027391		0.824749	NA		0	0	0	0	0	1	0
ENSMUSG00000023909	MGI:1923748	Paqr4	5.71648	12.1903	0.468938	-1.09253	0.237885	1		57	53	1.07547	0.10497	0.775003	0.91778		0.203941	NA		0	0	0	0	0	1	0
ENSMUSG00000023911	No associated gene	Flywch2	1.86415	2.22731	0.836952	-0.25678	1	1		25	30	0.833333	-0.26303	0.590053	0.796572		1	NA		0	0	0	0	0	1	0
ENSMUSG00000023913	MGI:1351327	Pla2g7	29.6365	23.5249	1.25979	0.333187	0.496617	1		339	270	1.25556	0.328326	0.005816	0.025017		1	NA		0	0	0	0	0	1	0
ENSMUSG00000023915	MGI:2151075	Tnfrsf21	17.2189	35.8958	0.47969	-1.05983	0.01266	0.1662		147	300	0.49	-1.02915	3.86e-13	7.78e-12		1	1		0	0	0	0	0	0	1
ENSMUSG00000023923	MGI:1919488	Tbc1d5	18.0702	14.5312	1.24354	0.314455	0.728332	1		134	120	1.11667	0.159199	0.414728	0.638443		1	NA		0	0	0	0	0	1	0
ENSMUSG00000023932	MGI:1918952	Cdc5l	49.9988	46.4741	1.07584	0.105469	0.759649	1		42	29	1.44828	0.534336	0.153913	0.323013		0.431877	NA		0	0	0	0	0	1	0
ENSMUSG00000023938	MGI:2681839	Aars2	15.4473	13.3086	1.16071	0.215001	0.850554	1		86	66	1.30303	0.381871	0.123009	0.276607		0.837019	NA		0	0	0	0	0	1	0
ENSMUSG00000023940	MGI:1919665	Sgol1	14.4616	10.621	1.36161	0.445311	0.690038	1		40	28	1.42857	0.514573	0.18181	0.366637		0.817033	NA		0	0	0	0	0	1	0
ENSMUSG00000023942	MGI:1927073	Slc29a1	109.42	117.4	0.932024	-0.10156	0.641575	1		136	139	0.978417	-0.03148	0.904033	0.990404		0.788418	NA		0	0	0	0	0	1	0
ENSMUSG00000023944	MGI:96247	Hsp90ab1	2423.68	2335.52	1.03774	0.05345	0.207303	0.965097		15264	15106.5	1.01043	0.014964	0.370708	0.594726		0.399896	NA		0	0	0	0	0	1	0
ENSMUSG00000023951	MGI:103178	Vegfa	404.308	491.874	0.821975	-0.28283	0.003632	0.062847		542	549	0.98725	-0.01851	0.855867	0.967137		0.042358	NA		0	0	0	0	0	1	0
ENSMUSG00000023952	MGI:1860138	Gtpbp2	51.731	38.6714	1.33771	0.419762	0.208174	0.965311		34	42	0.809524	-0.30485	0.422191	0.645836		0.122122	NA		0	0	0	0	0	1	0
ENSMUSG00000023960	MGI:1933830	Enpp5	13.9459	11.8398	1.17788	0.236196	0.845019	1		90	83	1.08434	0.116814	0.648393	0.843152		1	NA		0	0	0	0	0	1	0
ENSMUSG00000023961	MGI:2682634	Enpp4	3.8801	8.25228	0.470185	-1.0887	0.387695	1		26	37	0.702703	-0.50901	0.207368	0.400329		0.752454	NA		0	0	0	0	0	1	0
ENSMUSG00000023972	MGI:1918711	Ptk7	347.642	359.297	0.967561	-0.04758	0.706879	1		1367	1213	1.12696	0.172434	0.002587	0.012483		0.081459	NA		0	0	0	0	0	1	0
ENSMUSG00000023973	MGI:1919279	Cnpy3	38.3918	34.6664	1.10746	0.147261	0.815121	1		43	53	0.811321	-0.30166	0.358398	0.584584		0.356568	NA		0	0	0	0	0	1	0
ENSMUSG00000023980	MGI:1926879	Taf8	14.9588	14.3593	1.04175	0.059015	1	1		47	56	0.839286	-0.25277	0.430689	0.654283		0.674387	NA		0	0	0	0	0	1	0
ENSMUSG00000023991	MGI:1921373	Foxp4	64.1855	72.4486	0.885945	-0.17471	0.548502	1		171	144	1.1875	0.247928	0.142818	0.308749		0.181916	NA		0	0	0	0	0	1	0
ENSMUSG00000024006	MGI:2442572	Stk38	50.3584	44.3432	1.13565	0.183519	0.606296	1		75	70	1.07143	0.099536	0.739882	0.898863		0.89469	NA		0	0	0	0	0	1	0
ENSMUSG00000024012	MGI:1929261	Mtch1	301.254	412.948	0.72952	-0.45498	3.15e-05	0.001225		482	554	0.870036	-0.20085	0.027346	0.086754		0.078241	NA		0	0	0	0	0	1	0
ENSMUSG00000024014	MGI:97584	Pim1	28.3621	30.5477	0.928454	-0.1071	0.794844	1		106	166	0.638554	-0.64712	0.00033	0.002108		0.244131	NA		0	0	0	0	0	1	0
ENSMUSG00000024026	MGI:95742	Glo1	46.2262	61.7377	0.748751	-0.41744	0.148576	0.812687		236	314	0.751592	-0.41198	0.001008	0.005596		1	NA		0	0	0	0	0	1	0
ENSMUSG00000024030	MGI:107704	Abcg1	10.2319	7.10347	1.44042	0.526484	0.629059	1		65	40	1.625	0.70044	0.018741	0.064684		0.795139	NA		0	0	0	0	0	1	0
ENSMUSG00000024042	MGI:104754	Sik1	19.1153	14.7971	1.29182	0.369409	0.607591	1		54	42	1.28571	0.36257	0.261469	0.47176		1	NA		0	0	0	0	0	1	0
ENSMUSG00000024043	MGI:2147003	Arhgap28	5.17819	9.94851	0.520499	-0.94203	0.301758	1		23	37	0.621622	-0.68589	0.092461	0.22406		0.774841	NA		0	0	0	0	0	1	0
ENSMUSG00000024044	MGI:103008	Epb4.1l3	273.2	242.828	1.12507	0.170019	0.201679	0.950236		157	152	1.03289	0.046693	0.82004	0.946546		0.565448	NA		0	0	0	0	0	1	0
ENSMUSG00000024048	MGI:1914518	2900073G15Rik	1000.76	974.806	1.02662	0.03791	0.573853	1		12994	8983	1.44651	0.532576	4.94e-162	1.88e-159		3.96e-13	8.36e-12		0	0	0	0	1	0	0
ENSMUSG00000024049	MGI:1341430	Myom1	12.2844	27.6166	0.444819	-1.16871	0.016589	0.197388		67	43	1.55814	0.639824	0.027851	0.088063		0.000901	NA		0	0	0	0	0	1	0
ENSMUSG00000024052	MGI:1891341	Lpin2	26.475	29.2973	0.903667	-0.14614	0.787706	1		133	104	1.27885	0.354843	0.068717	0.180045		0.292834	NA		0	0	0	0	0	1	0
ENSMUSG00000024053	MGI:2389136	Emilin2	63.7245	71.1118	0.896117	-0.15824	0.605742	1		517	620	0.833871	-0.2621	0.002472	0.012038		0.714931	NA		0	0	0	0	0	1	0
ENSMUSG00000024054	MGI:1921605	Smchd1	67.1855	55.6681	1.20689	0.271299	0.367297	1		46	48	0.958333	-0.0614	0.917923	0.999295		0.493118	NA		0	0	0	0	0	1	0
ENSMUSG00000024056	MGI:1914302	Ndc80	18.0152	15.7468	1.14405	0.194155	0.864166	1		55	56	0.982143	-0.026	1	1		0.844994	NA		0	0	0	0	0	1	0
ENSMUSG00000024065	MGI:1928900	Ehd3	15.9905	29.7973	0.536643	-0.89797	0.054076	0.451464		113	61	1.85246	0.889442	9.9e-05	0.000714		0.000343	0.00193141		0	0	0	0	0	0	1
ENSMUSG00000024068	MGI:1858896	Spast	25.5359	22.2192	1.14927	0.200722	0.665466	1		177	168	1.05357	0.075288	0.666744	0.855509		0.759201	NA		0	0	0	0	0	1	0
ENSMUSG00000024070	MGI:1922542	Prkd3	48.0385	40.3957	1.1892	0.249988	0.455741	1		270	246	1.09756	0.134301	0.311288	0.528815		0.729981	NA		0	0	0	0	0	1	0
ENSMUSG00000024073	MGI:1276108	Birc6	206.223	187.864	1.09773	0.134517	0.391777	1		280	244	1.14754	0.198546	0.126188	0.282279		0.738785	NA		0	0	0	0	0	1	0
ENSMUSG00000024074	MGI:1354756	Crim1	363.485	397.197	0.915125	-0.12796	0.231271	1		370	325	1.13846	0.187086	0.095044	0.228429		0.040643	NA		0	0	0	0	0	1	0
ENSMUSG00000024077	MGI:1333757	Strn	46.4232	46.7457	0.9931	-0.00999	1	1		446	366	1.21858	0.2852	0.005533	0.023908		0.324682	NA		0	0	0	0	0	1	0
ENSMUSG00000024078	MGI:1921446	Ttc27	23.0921	19.1106	1.20834	0.273022	0.643969	1		134	118	1.13559	0.183446	0.344722	0.569847		0.868997	NA		0	0	0	0	0	1	0
ENSMUSG00000024079	MGI:1353449	Eif2ak2	29.2276	29.9532	0.975776	-0.03538	1	1		165	133	1.2406	0.31104	0.072351	0.187633		0.39424	NA		0	0	0	0	0	1	0
ENSMUSG00000024081	MGI:109386	Cebpz	50.5099	38.3103	1.31844	0.398833	0.203117	0.953472		372	377	0.986737	-0.01926	0.88381	0.978954		0.180186	NA		0	0	0	0	0	1	0
ENSMUSG00000024082	MGI:1920944	2410091C18Rik	15.1749	11.5159	1.31774	0.398063	0.701108	1		135	87	1.55172	0.633872	0.00155	0.008082		0.678285	NA		0	0	0	0	0	1	0
ENSMUSG00000024084	MGI:1917786	Qpct	11.9581	2.50797	4.76802	2.25339	0.035156	0.340207		65	34	1.91176	0.934905	0.002395	0.011718		0.378893	NA		0	0	0	0	0	1	0
ENSMUSG00000024095	MGI:1919942	Hnrpll	67.3656	67.6374	0.995982	-0.00581	1	1		608	524	1.1603	0.214505	0.013593	0.049818		0.411605	NA		0	0	0	0	0	1	0
ENSMUSG00000024096	MGI:108466	Ralbp1	88.0051	78.0916	1.12695	0.17242	0.484957	1		164	162	1.01235	0.017702	0.955843	1		0.633512	NA		0	0	0	0	0	1	0
ENSMUSG00000024098	MGI:2137520	Twsg1	84.8871	90.3655	0.939375	-0.09023	0.762469	1		32	28	1.14286	0.192645	0.698883	0.875502		0.552225	NA		0	0	0	0	0	1	0
ENSMUSG00000024101	MGI:1916017	ORF19	30.5997	28.5937	1.07015	0.09782	0.897422	1		34	31	1.09677	0.133267	0.804317	0.936975		1	NA		0	0	0	0	0	1	0
ENSMUSG00000024104	MGI:106463	D6Wsu116e	103.258	87.0891	1.18566	0.245691	0.276463	1		329	304	1.08224	0.114016	0.340133	0.565205		0.619584	NA		0	0	0	0	0	1	0
ENSMUSG00000024118	MGI:1919266	1600002H07Rik	9.21471	8.75692	1.05228	0.073515	1	1		137	87	1.57471	0.655089	0.001016	0.005607		0.453436	NA		0	0	0	0	0	1	0
ENSMUSG00000024120	MGI:1919666	Lrpprc	82.4768	72.6734	1.13489	0.182559	0.520633	1		272	306	0.888889	-0.16993	0.169816	0.347763		0.205955	NA		0	0	0	0	0	1	0
ENSMUSG00000024121	MGI:88116	Atp6v0c	292.809	317.277	0.922881	-0.11578	0.351737	1		915	907	1.00882	0.012669	0.869743	0.97395		0.374117	NA		0	0	0	0	0	1	0
ENSMUSG00000024122	MGI:1338068	Pdpk1	68.231	65.798	1.03698	0.052383	0.931202	1		206	197	1.04568	0.064449	0.690307	0.869334		1	NA		0	0	0	0	0	1	0
ENSMUSG00000024130	MGI:1351617	Abca3	23.0049	52.1873	0.440815	-1.18176	0.00108	0.022457		460	540	0.851852	-0.23133	0.012444	0.046492		0.01121	NA		0	0	0	0	0	1	0
ENSMUSG00000024132	MGI:94871	Eci1	19.0004	12.5524	1.51369	0.598066	0.377086	1		94	95	0.989474	-0.01527	1	1		0.343919	NA		0	0	0	0	0	1	0
ENSMUSG00000024135	MGI:1925836	Srbd1	12.5793	11.3774	1.10563	0.144871	0.83882	1		17	23	0.73913	-0.4361	0.429591	0.653135		0.441673	NA		0	0	0	0	0	1	0
ENSMUSG00000024137	MGI:109530	E4f1	17.5732	19.4436	0.903806	-0.14592	1	1		96	76	1.26316	0.337035	0.147196	0.314288		0.469538	NA		0	0	0	0	0	1	0
ENSMUSG00000024140	MGI:109169	Epas1	8.82317	13.6045	0.648549	-0.62471	0.404873	1		46	32	1.4375	0.523562	0.140538	0.306081		0.102579	NA		0	0	0	0	0	1	0
ENSMUSG00000024142	MGI:1929514	Mlst8	19.2487	20.4543	0.941061	-0.08764	1	1		83	70	1.18571	0.245756	0.331993	0.555316		0.5918	NA		0	0	0	0	0	1	0
ENSMUSG00000024143	MGI:1931553	Rhoq	164.056	149.227	1.09937	0.136675	0.4288	1		486.5	633	0.768562	-0.37977	1.43e-05	0.000122		0.005733	0.0228945		0	0	0	0	0	0	1
ENSMUSG00000024145	MGI:99462	Pigf	5.2193	4.73583	1.10209	0.140239	1	1		15	9	1.66667	0.736966	0.307456	0.525353		0.704116	NA		0	0	0	0	0	1	0
ENSMUSG00000024150	MGI:2183439	Mcfd2	175.737	220.255	0.797879	-0.32576	0.030579	0.308793		10	10	1	0	1	1		0.651199	NA		0	0	0	0	0	1	0
ENSMUSG00000024151	MGI:101816	Msh2	12.1191	11.6115	1.04371	0.061728	1	1		28	14	2	1	0.043559	0.125058		0.201706	NA		0	0	0	0	0	1	0
ENSMUSG00000024158	MGI:95745	Hagh	18.0288	16.4054	1.09895	0.136132	0.864166	1		59	38	1.55263	0.634716	0.041729	0.120993		0.427039	NA		0	0	0	0	0	1	0
ENSMUSG00000024160	MGI:1891471	Spsb3	44.8866	37.8815	1.18492	0.244792	0.51041	1		426	307	1.38762	0.472615	1.26e-05	0.000108		0.55802	0.716935		0	0	0	0	0	0	1
ENSMUSG00000024163	MGI:1353598	Mapk8ip3	70.9051	75.7566	0.935958	-0.09548	0.741592	1		307	221	1.38914	0.474192	0.00021	0.001408		0.03867	NA		0	0	0	0	0	1	0
ENSMUSG00000024165	MGI:1196260	Hn1l	63.8498	60.0526	1.06323	0.088454	0.787747	1		537	474	1.13291	0.180035	0.051132	0.143133		0.775423	NA		0	0	0	0	0	1	0
ENSMUSG00000024169	MGI:2146906	Ift140	18.3882	18.1019	1.01582	0.02264	1	1		86	88	0.977273	-0.03317	0.939599	1		1	NA		0	0	0	0	0	1	0
ENSMUSG00000024170	MGI:1918968	Telo2	20.0544	22.0791	0.908297	-0.13876	0.877614	1		247	284	0.869718	-0.20138	0.118142	0.268678		1	NA		0	0	0	0	0	1	0
ENSMUSG00000024187	MGI:2146854	Itfg3	62.427	61.6664	1.01233	0.017687	1	1		69	81	0.851852	-0.23133	0.369161	0.593245		0.54459	NA		0	0	0	0	0	1	0
ENSMUSG00000024188	MGI:1914228	Luc7l	44.4206	39.509	1.12431	0.169045	0.743644	1		237	117	2.02564	1.01838	1.71e-10	2.82e-09		0.015922	0.054709		0	0	0	0	0	0	1
ENSMUSG00000024191	MGI:109328	Bnip1	11.3	7.98551	1.41506	0.500861	0.647606	1		179	141	1.2695	0.344264	0.03844	0.113641		1	NA		0	0	0	0	0	1	0
ENSMUSG00000024193	MGI:98647	Phf1	30.7559	35.0116	0.878448	-0.18697	0.712231	1		297	300	0.99	-0.0145	0.934771	1		0.698597	NA		0	0	0	0	0	1	0
ENSMUSG00000024194	MGI:1914925	Cuta	40.3944	43.262	0.933716	-0.09895	0.826405	1		535.5	488	1.09734	0.134005	0.141863	0.307559		0.494341	NA		0	0	0	0	0	1	0
ENSMUSG00000024241	MGI:98354	Sos1	38.7359	32.8576	1.1789	0.237445	0.555998	1		243	228	1.06579	0.091922	0.518915	0.737467		0.705711	NA		0	0	0	0	0	1	0
ENSMUSG00000024242	MGI:2154405	Map4k3	57.8786	67.2341	0.860852	-0.21616	0.474422	1		309	310	0.996774	-0.00466	1	1		0.493505	NA		0	0	0	0	0	1	0
ENSMUSG00000024246	MGI:1919417	Thumpd2	2.95027	3.08238	0.957141	-0.0632	1	1		13	10	1.3	0.378512	0.677639	0.861929		1	NA		0	0	0	0	0	1	0
ENSMUSG00000024247	MGI:2147077	Pkdcc	12.0365	36.812	0.326972	-1.61276	0.00047	0.011108		158	310	0.509677	-0.97234	1.9e-12	3.68e-11		0.205031	0.373991		0	0	0	0	0	0	1
ENSMUSG00000024248	MGI:106015	Cox7a2l	137.023	124.438	1.10113	0.138991	0.457679	1		593	681	0.870778	-0.19962	0.014759	0.053411		0.088923	NA		0	0	0	0	0	1	0
ENSMUSG00000024260	MGI:1919782	Sap130	68.1349	70.914	0.960811	-0.05768	0.865374	1		149	155	0.96129	-0.05696	0.774344	0.91778		1	NA		0	0	0	0	0	1	0
ENSMUSG00000024271	MGI:1889642	Elp2	78.9103	70.8339	1.11402	0.155774	0.567775	1		51	68	0.75	-0.41504	0.142132	0.307791		0.112731	NA		0	0	0	0	0	1	0
ENSMUSG00000024276	MGI:1916506	Zfp397	30.6727	19.3499	1.58516	0.664631	0.11892	0.733562		55	39	1.41026	0.495957	0.121371	0.273747		0.723943	NA		0	0	0	0	0	1	0
ENSMUSG00000024277	MGI:106271	Mapre2	30.8342	30.7668	1.00219	0.003154	1	1		66	51	1.29412	0.371969	0.195349	0.384139		0.434205	NA		0	0	0	0	0	1	0
ENSMUSG00000024299	MGI:2449112	Adamts10	60.6728	68.8052	0.881806	-0.18147	0.53942	1		104	112	0.928571	-0.10692	0.63397	0.833687		0.911546	NA		0	0	0	0	0	1	0
ENSMUSG00000024301	MGI:2137414	Kifc5b	10.5263	13.2799	0.792644	-0.33525	0.83882	1		4	16	0.25	-2	0.011818	0.044593		0.111374	NA		0	0	0	0	0	1	0
ENSMUSG00000024308	MGI:1201689	Tapbp	44.4861	67.3733	0.660292	-0.59882	0.036306	0.343828		239	371	0.644205	-0.63441	1.01e-07	1.2e-06		0.916346	0.967072		0	0	0	0	0	0	1
ENSMUSG00000024309	MGI:95908	H2-Ke2	35.1012	25.0321	1.40225	0.487742	0.245061	1		617	413	1.49395	0.579129	2.22e-10	3.59e-09		0.892379	0.957162		0	0	0	0	0	0	1
ENSMUSG00000024312	MGI:1931871	Wdr46	67.7716	66.9676	1.01201	0.017217	1	1		841	960	0.876042	-0.19093	0.005413	0.023497		0.422125	NA		0	0	0	0	0	1	0
ENSMUSG00000024319	MGI:1330304	Vps52	46.8101	56.8836	0.82291	-0.28119	0.377584	1		347	444	0.781532	-0.35562	0.000633	0.003769		0.833875	NA		0	0	0	0	0	1	0
ENSMUSG00000024325	MGI:1101770	Ring1	15.0516	13.9252	1.08089	0.112215	1	1		87	73	1.19178	0.253119	0.30406	0.522835		0.841199	NA		0	0	0	0	0	1	0
ENSMUSG00000024327	MGI:95909	Slc39a7	324.851	341.501	0.951247	-0.07211	0.535604	1		1192	1102	1.08167	0.11326	0.063117	0.169334		0.14655	NA		0	0	0	0	0	1	0
ENSMUSG00000024335	MGI:99495	Brd2	355.484	399.48	0.889865	-0.16834	0.117297	0.726667		2235	1931.5	1.15713	0.210553	2.86e-06	2.74e-05		0.000997	0.00467417		0	0	0	0	0	0	1
ENSMUSG00000024339	MGI:98484	Tap2	15.6998	16.4318	0.955454	-0.06574	1	1		101	107	0.943925	-0.08326	0.728919	0.893142		1	NA		0	0	0	0	0	1	0
ENSMUSG00000024369	MGI:102744	Rdbp	39.0732	36.3681	1.07438	0.103506	0.817554	1		76	60	1.26667	0.341037	0.198181	0.388705		0.665146	NA		0	0	0	0	0	1	0
ENSMUSG00000024378	MGI:2156764	Stard4	32.9138	68.4156	0.481087	-1.05563	0.000641	0.014305		359	645	0.556589	-0.84532	1.35e-19	4.12e-18		0.586222	0.734019		0	0	0	0	0	0	1
ENSMUSG00000024381	MGI:108092	Bin1	130.439	158.078	0.825156	-0.27726	0.111453	0.710724		118	141	0.836879	-0.25691	0.171502	0.350213		0.931651	NA		0	0	0	0	0	1	0
ENSMUSG00000024384	MGI:1920723	Iws1	51.4863	46.0988	1.11687	0.159459	0.684859	1		144	117	1.23077	0.29956	0.107359	0.249674		0.720485	NA		0	0	0	0	0	1	0
ENSMUSG00000024387	MGI:88548	Csnk2b	109.855	120.731	0.909917	-0.13619	0.510657	1		378	422	0.895735	-0.15886	0.128389	0.285833		0.940457	NA		0	0	0	0	0	1	0
ENSMUSG00000024389	No associated gene	Gpank1	11.8291	10.9243	1.08283	0.114803	1	1		42	34	1.23529	0.304855	0.422191	0.645836		0.815354	NA		0	0	0	0	0	1	0
ENSMUSG00000024392	MGI:1919439	Bag6	264.716	266.233	0.994301	-0.00825	1	1		245	239	1.0251	0.035771	0.820241	0.946546		0.850513	NA		0	0	0	0	0	1	0
ENSMUSG00000024393	MGI:1915467	Prrc2a	616.957	605.504	1.01892	0.027033	0.774932	1		552	554	0.99639	-0.00522	0.976014	1		0.803477	NA		0	0	0	0	0	1	0
ENSMUSG00000024395	MGI:2385067	Lims2	27.3084	24.9081	1.09637	0.132733	0.889884	1		50	61	0.819672	-0.28688	0.342581	0.567132		0.501095	NA		0	0	0	0	0	1	0
ENSMUSG00000024400	MGI:1921570	Wdr33	60.7051	56.1438	1.08124	0.112691	0.711703	1		106	69	1.53623	0.619396	0.006338	0.026959		0.18433	NA		0	0	0	0	0	1	0
ENSMUSG00000024404	MGI:1914128	Riok3	92.0489	120.528	0.763714	-0.38889	0.054789	0.453224		1242	1457	0.852437	-0.23034	3.77e-05	0.000294		0.433089	0.60653		0	0	0	0	0	0	1
ENSMUSG00000024410	MGI:1916528	3110002H16Rik	39.1193	42.9955	0.909847	-0.1363	0.740653	1		226	250	0.904	-0.14561	0.291781	0.508612		1	NA		0	0	0	0	0	1	0
ENSMUSG00000024413	MGI:1097712	Npc1	54.2245	50.3608	1.07672	0.106643	0.768792	1		704	588	1.19728	0.259759	0.001368	0.007264		0.610991	NA		0	0	0	0	0	1	0
ENSMUSG00000024422	MGI:1916442	Dhx16	50.5851	46.1577	1.09592	0.13214	0.684859	1		40	24	1.66667	0.736966	0.059941	0.162071		0.256285	NA		0	0	0	0	0	1	0
ENSMUSG00000024425	MGI:1929601	Ndfip1	93.6147	103.041	0.908523	-0.1384	0.568805	1		265	260	1.01923	0.027481	0.861435	0.969975		0.558708	NA		0	0	0	0	0	1	0
ENSMUSG00000024429	MGI:95764	Gnl1	97.6422	95.8546	1.01865	0.026658	0.942789	1		36	13	2.76923	1.46948	0.001403	0.007427		0.003907	NA		0	0	0	0	0	1	0
ENSMUSG00000024436	MGI:1914223	Mrps18b	51.896	45.1776	1.14871	0.200015	0.54261	1		132	125	1.056	0.07861	0.708282	0.88061		0.722004	NA		0	0	0	0	0	1	0
ENSMUSG00000024442	MGI:1914089	0610009O20Rik	26.0743	26.2245	0.994275	-0.00828	1	1		161	132	1.2197	0.286523	0.101723	0.239961		0.547624	NA		0	0	0	0	0	1	0
ENSMUSG00000024446	MGI:1914926	Rpp21	13.132	14.1778	0.926237	-0.11055	1	1		100	116	0.862069	-0.21412	0.307427	0.525353		1	NA		0	0	0	0	0	1	0
ENSMUSG00000024454	MGI:1343091	Hdac3	75.7523	62.1748	1.21838	0.28496	0.26839	1		697	613	1.13703	0.185272	0.021801	0.072485		0.720017	NA		0	0	0	0	0	1	0
ENSMUSG00000024456	MGI:1194490	Diap1	100.621	96.4357	1.0434	0.061288	0.775739	1		262	216	1.21296	0.278535	0.039454	0.115897		0.444822	NA		0	0	0	0	0	1	0
ENSMUSG00000024457	MGI:1337056	Trim26	63.4169	56.3594	1.12522	0.170211	0.582494	1		661	431	1.53364	0.616962	3.52e-12	6.64e-11		0.115721	0.252366		0	0	0	0	0	0	1
ENSMUSG00000024462	MGI:1860139	Gabbr1	33.7748	40.6347	0.831181	-0.26677	0.488683	1		285	177	1.61017	0.687213	5.74e-07	6.05e-06		0.010849	0.0390965		0	0	0	0	0	0	1
ENSMUSG00000024477	MGI:1917514	Pggt1b	17.274	20.948	0.824614	-0.27821	0.627103	1		73	59	1.23729	0.307182	0.257761	0.467062		0.272891	NA		0	0	0	0	0	1	0
ENSMUSG00000024483	MGI:1921733	Ankhd1	64.825	53.6832	1.20755	0.272078	0.359358	1		9	11	0.818182	-0.28951	0.823803	0.947784		0.473933	NA		0	0	0	0	0	1	0
ENSMUSG00000024491	MGI:2147194	Rbm27	42.8507	32.1153	1.33428	0.416057	0.248046	1		93	83	1.12048	0.164119	0.497629	0.718693		0.580404	NA		0	0	0	0	0	1	0
ENSMUSG00000024493	MGI:1913808	Lars	159.198	92.3419	1.72401	0.785769	2.8e-05	0.001122		1519	1373	1.10634	0.14579	0.007001	0.029225		0.000961	NA		0	0	0	0	0	1	0
ENSMUSG00000024498	MGI:1926421	Tcerg1	84.5183	65.9547	1.28146	0.357787	0.142718	0.802003		88	89	0.988764	-0.0163	1	1		0.267446	NA		0	0	0	0	0	1	0
ENSMUSG00000024513	MGI:1333813	Mbd2	60.977	56.3828	1.08148	0.11301	0.711703	1		34	20	1.7	0.765535	0.075905	0.19342		0.246422	NA		0	0	0	0	0	1	0
ENSMUSG00000024528	MGI:1914472	Srfbp1	28.229	23.9582	1.17826	0.23666	0.677809	1		382	324	1.17901	0.237579	0.031862	0.097822		1	NA		0	0	0	0	0	1	0
ENSMUSG00000024529	MGI:96817	Lox	1810.98	2450.39	0.73906	-0.43624	1.22e-22	3.09e-20		348	407	0.855037	-0.22594	0.034717	0.104895		0.066761	0.169338		0	0	0	0	0	0	1
ENSMUSG00000024535	MGI:1916476	Snx24	31.722	23.4936	1.35024	0.433219	0.28061	1		178	152	1.17105	0.227806	0.168662	0.345771		0.661148	NA		0	0	0	0	0	1	0
ENSMUSG00000024537	MGI:1922901	Psmg2	15.9119	18.0452	0.881783	-0.1815	0.864166	1		41	60	0.683333	-0.54934	0.072757	0.18804		0.550747	NA		0	0	0	0	0	1	0
ENSMUSG00000024542	MGI:1918049	Cep192	50.3726	41.7944	1.20525	0.26933	0.465707	1		27	19	1.42105	0.50696	0.301996	0.520007		0.716992	NA		0	0	0	0	0	1	0
ENSMUSG00000024544	MGI:1277150	D18Ertd653e	46.2168	31.5649	1.46418	0.550095	0.140538	0.796174		24	9	2.66667	1.41504	0.013531	0.04977		0.200918	NA		0	0	0	0	0	1	0
ENSMUSG00000024556	MGI:2147351	Me2	69.2668	51.9666	1.33291	0.414579	0.145487	0.805087		324	315	1.02857	0.040642	0.75167	0.904293		0.233842	NA		0	0	0	0	0	1	0
ENSMUSG00000024560	MGI:1921572	Cxxc1	56.9327	58.4308	0.974361	-0.03747	1	1		98	96	1.02083	0.029747	0.942789	1		0.9066	NA		0	0	0	0	0	1	0
ENSMUSG00000024561	MGI:1333811	Mbd1	45.9724	43.1642	1.06506	0.090934	0.832258	1		177	146	1.21233	0.277781	0.094916	0.228429		0.631944	NA		0	0	0	0	0	1	0
ENSMUSG00000024563	MGI:108051	Smad2	57.8194	47.2022	1.22493	0.2927	0.329137	1		77	85	0.905882	-0.1426	0.582476	0.792525		0.259548	NA		0	0	0	0	0	1	0
ENSMUSG00000024566	MGI:1354757	Atp9b	89.0158	75.6847	1.17614	0.234059	0.350234	1		447	403	1.10918	0.149495	0.140197	0.30563		0.798379	NA		0	0	0	0	0	1	0
ENSMUSG00000024570	MGI:1915981	Rbfa	37.5178	23.3399	1.60745	0.684776	0.072177	0.538783		440	273	1.61172	0.688603	4.25e-10	6.63e-09		1	1		0	0	0	0	0	0	1
ENSMUSG00000024581	MGI:104561	Napg	12.4226	12.8614	0.965879	-0.05009	1	1		82	63	1.30159	0.380272	0.134685	0.296729		0.514978	NA		0	0	0	0	0	1	0
ENSMUSG00000024589	MGI:1933754	Nedd4l	46.2113	38.8368	1.18989	0.250822	0.515426	1		92	103	0.893204	-0.16294	0.474014	0.698694		0.300869	NA		0	0	0	0	0	1	0
ENSMUSG00000024593	MGI:2685177	Megf10	43.5416	45.5372	0.956176	-0.06465	0.916129	1		39	33	1.18182	0.241008	0.555998	0.768306		0.530233	NA		0	0	0	0	0	1	0
ENSMUSG00000024594	MGI:1916106	Prrc1	124.766	140.148	0.89025	-0.16772	0.389821	1		21	14	1.5	0.584963	0.310505	0.528191		0.20745	NA		0	0	0	0	0	1	0
ENSMUSG00000024597	MGI:101924	Slc12a2	29.7709	30.1793	0.986467	-0.01966	1	1		38	52	0.730769	-0.45251	0.170242	0.348261		0.403684	NA		0	0	0	0	0	1	0
ENSMUSG00000024598	MGI:95490	Fbn2	25.9176	20.2038	1.28281	0.359303	0.461391	1		109	85	1.28235	0.358793	0.098426	0.234193		1	NA		0	0	0	0	0	1	0
ENSMUSG00000024601	MGI:1913557	Isoc1	29.319	16.4773	1.77936	0.831358	0.072454	0.539791		127	135	0.940741	-0.08813	0.665488	0.854778		0.05356	NA		0	0	0	0	0	1	0
ENSMUSG00000024603	MGI:1914915	Dctn4	74.9196	80.1075	0.935238	-0.09659	0.748111	1		164	163	1.00614	0.008824	1	1		0.770002	NA		0	0	0	0	0	1	0
ENSMUSG00000024613	MGI:892003	Tcof1	97.1138	72.6688	1.33639	0.418339	0.077421	0.560343		67	66	1.01515	0.021695	1	1		0.295813	NA		0	0	0	0	0	1	0
ENSMUSG00000024614	MGI:2442418	Tmx3	54.9515	42.9208	1.2803	0.35648	0.266406	1		57	65	0.876923	-0.18948	0.526416	0.744453		0.177162	NA		0	0	0	0	0	1	0
ENSMUSG00000024620	MGI:97531	Pdgfrb	249.099	309.156	0.805739	-0.31162	0.012432	0.163771		2801	2527	1.10843	0.148516	0.000183	0.001251		0.000364	NA		0	0	0	0	0	1	0
ENSMUSG00000024622	MGI:2441817	Hmgxb3	90.2834	87.6616	1.02991	0.042515	0.94028	1		413	408	1.01225	0.017573	0.888986	0.981968		1	NA		0	0	0	0	0	1	0
ENSMUSG00000024644	MGI:1913304	Cndp2	69.9799	90.0007	0.777548	-0.363	0.132823	0.773635		87	111	0.783784	-0.35147	0.101904	0.240217		1	NA		0	0	0	0	0	1	0
ENSMUSG00000024659	MGI:96819	Anxa1	1568.66	1433.99	1.09391	0.1295	0.014461	0.182652		25903	21370	1.21212	0.277532	1.23e-96	2.94e-94		0.006868	0.0266446		0	0	0	0	0	0	1
ENSMUSG00000024713	MGI:97515	Pcsk5	16.519	5.01595	3.29329	1.71953	0.016901	0.199815		78	50	1.56	0.641546	0.016671	0.059049		0.15941	NA		0	0	0	0	0	1	0
ENSMUSG00000024725	MGI:700012	Ostf1	105.752	85.3708	1.23874	0.308868	0.147662	0.811183		1700	1284	1.32399	0.40489	2.76e-14	6.1e-13		0.70671	0.831497		0	0	0	0	0	0	1
ENSMUSG00000024726	MGI:1914633	2410127L17Rik	22.5622	15.8053	1.4275	0.513494	0.336784	1		215	195	1.10256	0.140863	0.34808	0.5744		0.503242	NA		0	0	0	0	0	1	0
ENSMUSG00000024750	MGI:1278334	Zfand5	56.3273	63.7664	0.883338	-0.17896	0.522991	1		77	67	1.14925	0.200697	0.453372	0.679126		0.322772	NA		0	0	0	0	0	1	0
ENSMUSG00000024754	MGI:1890373	Tmem2	78.6149	122.891	0.639713	-0.6445	0.002399	0.045663		1400	1134	1.23457	0.304006	1.37e-07	1.59e-06		9.92e-06	8.03e-05		0	0	0	0	1	0	0
ENSMUSG00000024759	MGI:1924270	Atl3	126.928	132.686	0.956608	-0.064	0.756564	1		17	12	1.41667	0.5025	0.458258	0.683349		0.33513	NA		0	0	0	0	0	1	0
ENSMUSG00000024766	MGI:2147592	Lipo1	8.53333	2.14393	3.98023	1.99285	0.06543	0.505289		21	15	1.4	0.485427	0.405032	0.629967		0.282346	NA		0	0	0	0	0	1	0
ENSMUSG00000024776	MGI:1923880	Stambpl1	32.3574	22.2347	1.45527	0.541284	0.220328	0.988719		264	279	0.946237	-0.07973	0.548014	0.762266		0.154311	NA		0	0	0	0	0	1	0
ENSMUSG00000024778	MGI:95484	Fas	3.12984	4.70722	0.664902	-0.58879	0.726563	1		34	33	1.0303	0.043069	1	1		0.711037	NA		0	0	0	0	0	1	0
ENSMUSG00000024795	MGI:2444576	Kif20b	26.3089	20.0491	1.31222	0.392014	0.461391	1		53.5	43	1.24419	0.315202	0.309934	0.527455		1	NA		0	0	0	0	0	1	0
ENSMUSG00000024800	MGI:1859683	Rpp30	12.0683	12.9737	0.930217	-0.10436	1	1		28	37	0.756757	-0.4021	0.321084	0.54231		0.81331	NA		0	0	0	0	0	1	0
ENSMUSG00000024803	MGI:1097717	Ankrd1	175.941	267.203	0.658454	-0.60285	1.79e-05	0.000755		791	1020	0.77549	-0.36682	8.12e-08	9.87e-07		0.134191	0.274418		1	0	0	0	0	0	0
ENSMUSG00000024811	MGI:1921743	Tnks2	147.861	144.118	1.02597	0.036992	0.860677	1		56	74	0.756757	-0.4021	0.135656	0.298348		0.170355	NA		0	0	0	0	0	1	0
ENSMUSG00000024812	MGI:1341872	Tjp2	56.9041	80.1952	0.70957	-0.49498	0.059768	0.479025		130	129	1.00775	0.011141	1	1		0.113089	NA		0	0	0	0	0	1	0
ENSMUSG00000024921	MGI:99603	Smarca2	21.3887	19.9962	1.06964	0.097122	1	1		85	59	1.44068	0.526748	0.036852	0.110037		0.378017	NA		0	0	0	0	0	1	0
ENSMUSG00000024943	MGI:2385088	Smc5	49.8566	43.8838	1.1361	0.184096	0.606296	1		294	292	1.00685	0.009848	0.967054	1		0.656911	NA		0	0	0	0	0	1	0
ENSMUSG00000024976	MGI:1927197	Shoc2	72.1932	60.7327	1.1887	0.249388	0.385959	1		48	63	0.761905	-0.39232	0.183657	0.369347		0.09625	NA		0	0	0	0	0	1	0
ENSMUSG00000024983	MGI:1855699	Vti1a	20.9008	23.9606	0.872296	-0.19711	0.765992	1		87	101	0.861386	-0.21527	0.34309	0.567642		1	NA		0	0	0	0	0	1	0
ENSMUSG00000024989	MGI:1921357	Cep55	25.711	19.5875	1.31262	0.392452	0.461391	1		103	78	1.32051	0.401098	0.074147	0.190342		1	NA		0	0	0	0	0	1	0
ENSMUSG00000024991	MGI:95301	Eif3a	599.6	501.933	1.19458	0.256505	0.003459	0.06041		1861	1983	0.938477	-0.09161	0.05097	0.142889		0.000431	NA		0	0	0	0	0	1	0
ENSMUSG00000024993	MGI:1915144	Fam45a	23.9482	22.765	1.05198	0.073105	1	1		339	251	1.3506	0.433598	0.000334	0.002124		0.444934	NA		0	0	0	0	0	1	0
ENSMUSG00000024997	MGI:88034	Prdx3	64.4383	56.7695	1.13509	0.182804	0.585626	1		586	507	1.15582	0.208915	0.018269	0.063569		0.923571	NA		0	0	0	0	0	1	0
ENSMUSG00000024999	MGI:1932610	Noc3l	38.0223	24.8958	1.52726	0.610942	0.129918	0.766337		140	133	1.05263	0.074001	0.716575	0.884566		0.209999	NA		0	0	0	0	0	1	0
ENSMUSG00000025006	MGI:700014	Sorbs1	70.1917	73.4402	0.955767	-0.06527	0.86725	1		378.5	309.5	1.22294	0.290354	0.009531	0.037601		0.19749	NA		0	0	0	0	0	1	0
ENSMUSG00000025007	MGI:1888908	Aldh18a1	163.933	106.525	1.53892	0.621914	0.000643	0.014305		588	514	1.14397	0.194048	0.02783	0.088063		0.034882	NA		0	0	0	0	0	1	0
ENSMUSG00000025027	MGI:2180003	Xpnpep1	116.09	156.771	0.740505	-0.43342	0.015328	0.189464		230	300	0.766667	-0.38333	0.002691	0.012904		0.821796	NA		0	0	0	0	0	1	0
ENSMUSG00000025035	MGI:1929699	Arl3	30.8469	30.2894	1.01841	0.026313	1	1		218	164	1.32927	0.410632	0.006618	0.027838		0.405138	NA		0	0	0	0	0	1	0
ENSMUSG00000025036	MGI:2137678	Sfxn2	12.4644	6.51626	1.91281	0.935693	0.359283	1		96	53	1.81132	0.857042	0.000536	0.003247		1	NA		0	0	0	0	0	1	0
ENSMUSG00000025041	MGI:2178563	Nt5c2	37.9733	35.6972	1.06376	0.089174	0.907561	1		41	47	0.87234	-0.19704	0.594288	0.80046		0.636255	NA		0	0	0	0	0	1	0
ENSMUSG00000025047	MGI:1341788	Pdcd11	98.7192	80.9999	1.21876	0.285412	0.204992	0.959906		411	388	1.05928	0.083082	0.436409	0.661125		0.409476	NA		0	0	0	0	0	1	0
ENSMUSG00000025060	MGI:103241	Slk	100.491	88.8728	1.13073	0.177252	0.467079	1		117	114	1.02632	0.037475	0.895345	0.98685		0.694836	NA		0	0	0	0	0	1	0
ENSMUSG00000025066	MGI:1915038	6330577E15Rik	124.53	96.5869	1.28931	0.366598	0.069727	0.529842		1083	800	1.35375	0.436961	7.48e-11	1.28e-09		0.774176	0.87651		0	0	0	0	0	0	1
ENSMUSG00000025068	MGI:1342273	Gsto1	523.864	590.527	0.887113	-0.17281	0.048045	0.420473		9831	9653	1.01844	0.026361	0.204781	0.398162		0.024611	NA		0	0	0	0	0	1	0
ENSMUSG00000025085	MGI:1194500	Ablim1	4.38626	12.163	0.360623	-1.47144	0.076813	0.559132		53	33	1.60606	0.683526	0.039854	0.11662		0.011837	NA		0	0	0	0	0	1	0
ENSMUSG00000025102	MGI:1914540	3110040N11Rik	7.62665	7.3825	1.03307	0.046939	1	1		74.5	49	1.52041	0.604459	0.02437	0.078825		0.591103	NA		0	0	0	0	0	1	0
ENSMUSG00000025130	MGI:97464	P4hb	1078.58	1138.08	0.94772	-0.07747	0.21801	0.984734		8612	7363	1.16963	0.226055	5.13e-23	1.94e-21		3.96e-06	3.49e-05		0	0	0	0	1	0	0
ENSMUSG00000025133	MGI:1917164	Ints4	31.9757	32.8541	0.973264	-0.0391	1	1		34	21	1.61905	0.695145	0.104789	0.245019		0.199146	NA		0	0	0	0	0	1	0
ENSMUSG00000025134	MGI:1341044	Thoc4	66.8093	64.7127	1.0324	0.046	0.930684	1		89	106	0.839623	-0.25219	0.251822	0.459362		0.369422	NA		0	0	0	0	0	1	0
ENSMUSG00000025140	MGI:2384795	Pycr1	13.7619	5.7176	2.40694	1.2672	0.115318	0.723211		17	10	1.7	0.765535	0.247789	0.454641		0.758306	NA		0	0	0	0	0	1	0
ENSMUSG00000025157	MGI:1921418	Zdhhc16	43.8827	46.8226	0.937212	-0.09355	0.834081	1		42	54	0.777778	-0.36257	0.261469	0.47176		0.559312	NA		0	0	0	0	0	1	0
ENSMUSG00000025159	MGI:1919449	Mms19	52.1451	50.7415	1.02766	0.039366	1	1		56	86	0.651163	-0.61891	0.014657	0.05309		0.091729	NA		0	0	0	0	0	1	0
ENSMUSG00000025162	MGI:1355272	Csnk1d	216.838	245.282	0.884035	-0.17782	0.209013	0.966844		181	202	0.89604	-0.15837	0.306799	0.525173		0.9449	NA		0	0	0	0	0	1	0
ENSMUSG00000025169	MGI:1913429	1110031I02Rik	2.55451	2.94123	0.868519	-0.20337	1	1		28	21	1.33333	0.415037	0.391603	0.617322		1	NA		0	0	0	0	0	1	0
ENSMUSG00000025178	MGI:1934031	Pi4k2a	77.8415	71.8334	1.08364	0.115885	0.683232	1		1400	1149	1.21845	0.285048	7.21e-07	7.48e-06		0.500286	0.664425		0	0	0	0	0	0	1
ENSMUSG00000025184	MGI:1196316	D19Ertd386e	18.1028	18.4248	0.982527	-0.02543	1	1		38	39	0.974359	-0.03747	1	1		1	NA		0	0	0	0	0	1	0
ENSMUSG00000025185	MGI:1914823	Loxl4	73.8651	33.7811	2.18659	1.12868	0.000149	0.004434		596	233	2.55794	1.35498	1.95e-37	1.38e-35		0.496709	0.664152		0	0	0	0	0	0	1
ENSMUSG00000025188	MGI:2177763	Hps1	18.287	20.1731	0.906508	-0.14161	0.871415	1		110	96	1.14583	0.196397	0.365103	0.588711		0.596405	NA		0	0	0	0	0	1	0
ENSMUSG00000025190	MGI:95791	Got1	79.0283	66.2215	1.19339	0.25507	0.318989	1		279	191	1.46073	0.546692	5.72e-05	0.000433		0.335569	0.520785		0	0	0	0	0	0	1
ENSMUSG00000025192	MGI:2135885	Entpd7	14.7657	21.9957	0.671296	-0.57498	0.324009	1		58	46	1.26087	0.334419	0.28069	0.497177		0.128058	NA		0	0	0	0	0	1	0
ENSMUSG00000025195	MGI:1917352	Dnmbp	34.9031	37.927	0.920271	-0.11987	0.815121	1		43	78	0.551282	-0.85914	0.001873	0.009557		0.097923	NA		0	0	0	0	0	1	0
ENSMUSG00000025199	MGI:99484	Chuk	71.3231	66.2329	1.07685	0.106821	0.732684	1		128	166	0.771084	-0.37504	0.030763	0.094871		0.119996	NA		0	0	0	0	0	1	0
ENSMUSG00000025200	MGI:1919752	Cwf19l1	15.4278	12.7906	1.20619	0.270455	0.850554	1		17	14	1.21429	0.280108	0.7201	0.886744		1	NA		0	0	0	0	0	1	0
ENSMUSG00000025203	MGI:98240	Scd2	467.705	563.791	0.829571	-0.26956	0.003086	0.055887		1102	876	1.25799	0.331121	4.1e-07	4.4e-06		7.21e-08	9.68e-07		0	0	0	0	1	0	0
ENSMUSG00000025204	MGI:1914514	Ndufb8	65.4014	83.0105	0.787869	-0.34397	0.162072	0.851043		558	567.5	0.98326	-0.02436	0.788553	0.926835		0.220828	NA		0	0	0	0	0	1	0
ENSMUSG00000025217	MGI:1338871	Btrc	22.6227	23.8435	0.948799	-0.07583	1	1		75	68	1.10294	0.141356	0.616003	0.817116		0.737675	NA		0	0	0	0	0	1	0
ENSMUSG00000025220	MGI:1932139	Mgea5	155.413	105.539	1.47256	0.558324	0.002895	0.052992		162	110	1.47273	0.55849	0.001932	0.009818		1	NA		0	0	0	0	0	1	0
ENSMUSG00000025224	MGI:1861607	Gbf1	98.3424	108.166	0.909183	-0.13736	0.530722	1		107	110	0.972727	-0.03989	0.892045	0.983497		0.77047	NA		0	0	0	0	0	1	0
ENSMUSG00000025225	MGI:1099800	Nfkb2	64.1154	78.863	0.812997	-0.29868	0.241604	1		108	86	1.25581	0.328623	0.131417	0.291045		0.060746	NA		0	0	0	0	0	1	0
ENSMUSG00000025228	MGI:1858964	Actr1a	253.703	286.46	0.885647	-0.1752	0.182142	0.904062		3840	3578	1.07323	0.101953	0.00244	0.01191		0.036049	NA		0	0	0	0	0	1	0
ENSMUSG00000025231	MGI:1345643	Sufu	48.3242	56.5613	0.854369	-0.22707	0.435114	1		39	28	1.39286	0.478047	0.221549	0.420727		0.120313	NA		0	0	0	0	0	1	0
ENSMUSG00000025232	MGI:96073	Hexa	138.164	98.5259	1.40231	0.487808	0.013405	0.174174		339	341.5	0.992679	-0.0106	0.938917	1		0.028525	NA		0	0	0	0	0	1	0
ENSMUSG00000025237	MGI:1914537	Parp6	20.3306	16.0844	1.264	0.337994	0.617719	1		32	35	0.914286	-0.12928	0.807195	0.938315		0.536667	NA		0	0	0	0	0	1	0
ENSMUSG00000025277	MGI:1913332	Abhd6	5.86841	6.80756	0.862044	-0.21417	1	1		25	26	0.961538	-0.05658	1	1		1	NA		0	0	0	0	0	1	0
ENSMUSG00000025278	MGI:2446089	Flnb	3442.93	3671.73	0.937686	-0.09282	0.006867	0.101728		10646	11360	0.937148	-0.09365	1.53e-06	1.53e-05		0.989114	1		0	0	0	0	0	0	1
ENSMUSG00000025402	MGI:107563	Nab2	191.053	137.525	1.38922	0.474274	0.004077	0.067191		135	128	1.05469	0.076816	0.711476	0.88199		0.114235	NA		0	0	0	0	0	1	0
ENSMUSG00000025403	MGI:1277989	Shmt2	202.191	135.406	1.49322	0.578425	0.000311	0.008053		1326	1266	1.04739	0.066803	0.246504	0.454164		0.002551	NA		0	0	0	0	0	1	0
ENSMUSG00000025404	MGI:1919000	R3hdm2	81.2943	72.1993	1.12597	0.171168	0.517921	1		83	59	1.40678	0.492396	0.053208	0.147974		0.350822	NA		0	0	0	0	0	1	0
ENSMUSG00000025417	MGI:2152214	Pip4k2c	61.8517	63.2991	0.977134	-0.03337	1	1		195	179	1.08939	0.123515	0.438008	0.66302		0.679466	NA		0	0	0	0	0	1	0
ENSMUSG00000025436	MGI:1916984	Xrcc6bp1	2.25079	3.0118	0.747323	-0.4202	1	1		21	40	0.525	-0.92961	0.020415	0.069145		1	NA		0	0	0	0	0	1	0
ENSMUSG00000025439	MGI:109638	Clns1a	50.9204	54.05	0.942097	-0.08605	0.84537	1		154	130	1.18461	0.244419	0.172208	0.350961		0.360512	NA		0	0	0	0	0	1	0
ENSMUSG00000025451	MGI:2384993	Paip1	52.1805	41.596	1.25446	0.327065	0.353328	1		205	177	1.15819	0.211875	0.16706	0.343968		0.817771	NA		0	0	0	0	0	1	0
ENSMUSG00000025453	MGI:109279	Nnt	44.0475	49.8344	0.883878	-0.17808	0.606296	1		212	291	0.728522	-0.45695	0.000493	0.00302		0.427765	NA		0	0	0	0	0	1	0
ENSMUSG00000025532	MGI:1100818	Crcp	35.1009	32.9503	1.06527	0.091218	0.903597	1		86	65	1.32308	0.403897	0.1033	0.242755		0.46619	NA		0	0	0	0	0	1	0
ENSMUSG00000025545	MGI:1916884	Clybl	4.40927	4.9451	0.891644	-0.16546	1	1		23	28	0.821429	-0.28379	0.575849	0.787113		1	NA		0	0	0	0	0	1	0
ENSMUSG00000025555	MGI:2446173	Farp1	220.694	232.391	0.949669	-0.0745	0.638517	1		1214	1433	0.847174	-0.23927	2.24e-05	0.000181		0.262053	0.443763		0	0	0	0	0	0	1
ENSMUSG00000025558	MGI:106321	Dock9	17.0068	15.2999	1.11156	0.152588	0.86005	1		31	11	2.81818	1.49476	0.002887	0.013774		0.086621	NA		0	0	0	0	0	1	0
ENSMUSG00000025571	MGI:2443265	Tnrc6c	53.1476	44.922	1.18311	0.242584	0.479692	1		47	54	0.87037	-0.2003	0.550709	0.763733		0.322113	NA		0	0	0	0	0	1	0
ENSMUSG00000025572	MGI:1098686	Tmc6	26.991	26.5383	1.01706	0.024397	1	1		70	78	0.897436	-0.15612	0.565172	0.777878		0.752669	NA		0	0	0	0	0	1	0
ENSMUSG00000025575	MGI:1923275	Cant1	34.3874	36.1604	0.950967	-0.07253	0.904975	1		159	127	1.25197	0.324198	0.066605	0.175374		0.348937	NA		0	0	0	0	0	1	0
ENSMUSG00000025584	MGI:1277116	Pde8a	37.9579	31.5952	1.20138	0.264696	0.550413	1		14	12	1.16667	0.222392	0.845019	0.962538		1	NA		0	0	0	0	0	1	0
ENSMUSG00000025612	MGI:894680	Bach1	42.9848	44.6808	0.962042	-0.05583	0.915187	1		299	298	1.00336	0.004833	1	1		0.909165	NA		0	0	0	0	0	1	0
ENSMUSG00000025646	MGI:1925349	Atrip	37.2737	37.3071	0.999105	-0.00129	1	1		151	163	0.92638	-0.11032	0.534821	0.75187		0.796905	NA		0	0	0	0	0	1	0
ENSMUSG00000025647	MGI:1915044	Shisa5	146.278	168.521	0.868009	-0.20422	0.215074	0.976912		145	178	0.814607	-0.29582	0.074826	0.191828		0.750627	NA		0	0	0	0	0	1	0
ENSMUSG00000025650	MGI:88462	Col7a1	553.929	691.117	0.801497	-0.31923	0.000114	0.003597		659	616	1.0698	0.097348	0.239489	0.444749		0.000332	NA		0	0	0	0	0	1	0
ENSMUSG00000025702	MGI:1919029	41341	51.7762	48.8109	1.06075	0.085084	0.842382	1		511	391	1.3069	0.386155	7.26e-05	0.000532		0.342155	0.526408		0	0	0	0	0	0	1
ENSMUSG00000025722	MGI:1919218	Wdr73	13.1637	14.0519	0.936791	-0.0942	1	1		23	24	0.958333	-0.0614	1	1		1	NA		0	0	0	0	0	1	0
ENSMUSG00000025764	MGI:1925835	Phf17	105.352	66.9831	1.57282	0.653352	0.004642	0.074563		179	149	1.20134	0.264647	0.109179	0.252825		0.183649	NA		0	0	0	0	0	1	0
ENSMUSG00000025791	MGI:97565	Pgm2	35.9937	36.4534	0.98739	-0.01831	1	1		198	178	1.11236	0.153623	0.327165	0.549412		0.70082	NA		0	0	0	0	0	1	0
ENSMUSG00000025793	MGI:104681	Hgs	143.343	145.649	0.984169	-0.02302	0.906374	1		133	152	0.875	-0.19265	0.286302	0.502513		0.505222	NA		0	0	0	0	0	1	0
ENSMUSG00000025878	MGI:103185	Uimc1	29.283	28.3136	1.03424	0.048567	1	1		65	43	1.51163	0.596103	0.042807	0.123366		0.321223	NA		0	0	0	0	0	1	0
ENSMUSG00000025880	MGI:1100518	Smad7	98.6694	101.57	0.971441	-0.0418	0.887861	1		306	280	1.09286	0.128105	0.301721	0.520007		0.513054	NA		0	0	0	0	0	1	0
ENSMUSG00000025907	MGI:1341850	Rb1cc1	84.7221	70.1145	1.20834	0.273025	0.260732	1		169	245	0.689796	-0.53576	0.000219	0.001466		0.003282	NA		0	0	0	0	0	1	0
ENSMUSG00000025921	MGI:1924238	Rdh10	16.625	15.9743	1.04074	0.057606	1	1		39	26	1.5	0.584963	0.136032	0.298689		0.517993	NA		0	0	0	0	0	1	0
ENSMUSG00000025925	MGI:109634	Terf1	11.6402	7.46806	1.55866	0.640306	0.359283	1		13	14	0.928571	-0.10692	1	1		0.376924	NA		0	0	0	0	0	1	0
ENSMUSG00000025931	MGI:1921479	Paqr8	13.1452	10.5068	1.25111	0.323205	0.83882	1		157.5	89	1.76966	0.823475	1.34e-05	0.000115		0.378978	0.557154		0	0	0	0	0	0	1
ENSMUSG00000025937	MGI:2442551	Lactb2	26.2815	23.0628	1.13956	0.188483	0.77545	1		88	93	0.946237	-0.07973	0.76632	0.913394		0.630728	NA		0	0	0	0	0	1	0
ENSMUSG00000025940	MGI:1915068	Tmem70	55.9779	34.0511	1.64394	0.717158	0.026302	0.27358		492	284	1.73239	0.792767	7.7e-14	1.63e-12		0.818349	0.903103		0	0	0	0	0	0	1
ENSMUSG00000025949	MGI:1335106	Pikfyve	23.0692	25.8389	0.89281	-0.16358	0.77545	1		77	79	0.974684	-0.03699	0.93622	1		0.870086	NA		0	0	0	0	0	1	0
ENSMUSG00000025950	MGI:96413	Idh1	41.0148	35.0797	1.16919	0.225505	0.566573	1		127	130	0.976923	-0.03368	0.900748	0.989204		0.515694	NA		0	0	0	0	0	1	0
ENSMUSG00000025959	MGI:1935151	Klf7	55.5085	43.214	1.2845	0.36121	0.227626	0.999764		42	35	1.2	0.263034	0.494382	0.717456		0.87859	NA		0	0	0	0	0	1	0
ENSMUSG00000025964	MGI:1345162	Adam23	25.0158	46.2084	0.54137	-0.88531	0.016995	0.200305		57	73	0.780822	-0.35693	0.188107	0.373293		0.293309	NA		0	0	0	0	0	1	0
ENSMUSG00000025968	MGI:2443241	Ndufs1	81.5413	73.9473	1.10269	0.141033	0.575315	1		83	84	0.988095	-0.01728	1	1		0.656321	NA		0	0	0	0	0	1	0
ENSMUSG00000025969	MGI:1100492	Nrp2	88.3206	65.3206	1.35211	0.435212	0.074962	0.55199		314	380	0.826316	-0.27523	0.013554	0.049806		0.007182	NA		0	0	0	0	0	1	0
ENSMUSG00000025981	MGI:1915126	Coq10b	69.3484	63.4122	1.09361	0.129104	0.663585	1		92	92	1	0	1	1		0.732662	NA		0	0	0	0	0	1	0
ENSMUSG00000025986	MGI:1914515	Slc39a10	20.1091	23.1625	0.868175	-0.20394	0.760792	1		27	31	0.870968	-0.19931	0.694004	0.872259		1	NA		0	0	0	0	0	1	0
ENSMUSG00000025995	MGI:1920924	Wdr75	65.275	51.4453	1.26882	0.343491	0.227275	0.999764		56	59	0.949153	-0.07529	0.852156	0.966259		0.293049	NA		0	0	0	0	0	1	0
ENSMUSG00000026000	MGI:1336997	Lancl1	19.9295	25.4293	0.783722	-0.35159	0.551484	1		53	57	0.929825	-0.10497	0.775003	0.91778		0.724874	NA		0	0	0	0	0	1	0
ENSMUSG00000026003	MGI:87866	Acadl	53.47	45.7163	1.16961	0.226022	0.546713	1		993	861	1.15331	0.20578	0.002338	0.01153		1	NA		0	0	0	0	0	1	0
ENSMUSG00000026004	MGI:1915941	1110028C15Rik	2.86287	1.82103	1.57211	0.652704	1	1		11	18	0.611111	-0.71049	0.264931	0.475303		0.627178	NA		0	0	0	0	0	1	0
ENSMUSG00000026005	MGI:1913896	Rpe	25.6414	23.1323	1.10847	0.148568	0.77545	1		37	26	1.42308	0.509014	0.207368	0.400329		0.570149	NA		0	0	0	0	0	1	0
ENSMUSG00000026018	MGI:1917625	Ica1l	16.3356	9.72371	1.67998	0.748442	0.32694	1		14	28	0.5	-1	0.043559	0.125058		0.026959	NA		0	0	0	0	0	1	0
ENSMUSG00000026019	MGI:1927241	Wdr12	36.794	33.8492	1.087	0.120351	0.812589	1		15	12	1.25	0.321928	0.701108	0.876558		0.823152	NA		0	0	0	0	0	1	0
ENSMUSG00000026020	MGI:1933184	Nop58	139.701	116.052	1.20378	0.267566	0.150435	0.818584		249	272	0.915441	-0.12746	0.335133	0.559292		0.079167	NA		0	0	0	0	0	1	0
ENSMUSG00000026024	MGI:1921268	Als2	41.3328	40.1295	1.02999	0.042625	1	1		231	179	1.2905	0.367933	0.011687	0.044227		0.392145	NA		0	0	0	0	0	1	0
ENSMUSG00000026028	MGI:1918077	Trak2	111.224	120.587	0.922355	-0.11661	0.554695	1		55	47	1.17021	0.226771	0.488434	0.712049		0.342422	NA		0	0	0	0	0	1	0
ENSMUSG00000026035	MGI:1917475	Ppil3	18.8437	16.2236	1.1615	0.215986	0.735879	1		43	22	1.95454	0.966833	0.012503	0.046573		0.283543	NA		0	0	0	0	0	1	0
ENSMUSG00000026036	MGI:1929485	Nif3l1	23.1151	22.3459	1.03442	0.048825	1	1		65	64	1.01562	0.022368	1	1		1	NA		0	0	0	0	0	1	0
ENSMUSG00000026042	MGI:88458	Col5a2	2829.65	4303.75	0.657485	-0.60497	1.38e-68	1.75e-65		23	22	1.04546	0.06413	1	1		0.127748	0.265842		0	0	0	0	0	0	1
ENSMUSG00000026068	MGI:1338888	Il18rap	9.6656	11.5851	0.834315	-0.26134	0.831812	1		64	64	1	0	1	1		0.818394	NA		0	0	0	0	0	1	0
ENSMUSG00000026069	MGI:98427	Il1rl1	122.053	41.0129	2.97597	1.57336	1.55e-10	1.34e-08		149	144	1.03472	0.049244	0.815281	0.943109		5.55e-07	5.96e-06		0	1	0	0	0	0	0
ENSMUSG00000026072	MGI:96545	Il1r1	25.1495	31.3685	0.801745	-0.31878	0.504404	1		20	27	0.740741	-0.43296	0.381693	0.606535		0.844791	NA		0	0	0	0	0	1	0
ENSMUSG00000026078	MGI:1916083	Pdcl3	141.51	126.938	1.11479	0.156776	0.39337	1		1470	1404	1.04701	0.066273	0.225327	0.426777		0.610599	NA		0	0	0	0	0	1	0
ENSMUSG00000026095	MGI:1917646	Asnsd1	32.9644	23.6524	1.3937	0.478922	0.289244	1		97	65	1.49231	0.577545	0.014612	0.05298		0.875613	NA		0	0	0	0	0	1	0
ENSMUSG00000026102	MGI:104848	Inpp1	11.0096	11.3349	0.971296	-0.04202	1	1		78	73	1.06849	0.095578	0.744914	0.900854		1	NA		0	0	0	0	0	1	0
ENSMUSG00000026103	MGI:95752	Gls	157.313	139.028	1.13151	0.178255	0.323105	1		100	77	1.2987	0.37707	0.09793	0.233362		0.504679	NA		0	0	0	0	0	1	0
ENSMUSG00000026104	MGI:103063	Stat1	10.8673	12.8341	0.84675	-0.23999	0.83882	1		37	42	0.880952	-0.18286	0.652964	0.846674		1	NA		0	0	0	0	0	1	0
ENSMUSG00000026116	MGI:1927110	Tmem131	117.422	113.929	1.03066	0.043571	0.895345	1		418	368	1.13587	0.183797	0.080438	0.2017		0.501107	NA		0	0	0	0	0	1	0
ENSMUSG00000026131	MGI:104627	Dst	613.067	518.435	1.18253	0.241883	0.005166	0.081944		248	235	1.05532	0.077679	0.585099	0.794285		0.300942	NA		0	0	0	0	0	1	0
ENSMUSG00000026153	MGI:1915437	Fam135a	45.1564	34.1887	1.3208	0.40141	0.260426	1		19	16	1.1875	0.247928	0.735879	0.897051		0.839504	NA		0	0	0	0	0	1	0
ENSMUSG00000026154	MGI:1915252	1110058L19Rik	6.71561	5.78654	1.16056	0.214818	1	1		108	96	1.125	0.169925	0.441286	0.666392		1	NA		0	0	0	0	0	1	0
ENSMUSG00000026158	MGI:1917405	Ogfrl1	10.0247	10.2414	0.978841	-0.03085	1	1		50	38	1.31579	0.395929	0.240793	0.446735		0.624316	NA		0	0	0	0	0	1	0
ENSMUSG00000026174	MGI:1928902	Rqcd1	56.5949	61.072	0.926691	-0.10984	0.782556	1		33	37	0.891892	-0.16506	0.720203	0.886744		0.881359	NA		0	0	0	0	0	1	0
ENSMUSG00000026207	MGI:109282	Speg	73.4585	106.073	0.692529	-0.53005	0.016525	0.197388		122	84	1.45238	0.53842	0.00977	0.038266		0.000347	NA		0	0	0	0	0	1	0
ENSMUSG00000026209	MGI:1278328	Dnpep	104.602	98.0622	1.06669	0.093139	0.673774	1		165	122	1.35246	0.435585	0.013031	0.048165		0.230848	NA		0	0	0	0	0	1	0
ENSMUSG00000026211	MGI:2138628	Obsl1	52.7336	89.9061	0.586541	-0.7697	0.002487	0.046867		134	156	0.858974	-0.21931	0.217447	0.415781		0.079704	NA		0	0	0	0	0	1	0
ENSMUSG00000026213	MGI:1918978	Stk11ip	14.4343	16.7833	0.860038	-0.21753	0.7201	1		64	64	1	0	1	1		0.691377	NA		0	0	0	0	0	1	0
ENSMUSG00000026219	MGI:1309481	Trip12	312.834	317.615	0.984949	-0.02188	0.873498	1		15	17	0.882353	-0.18057	0.86005	0.968701		0.856816	NA		0	0	0	0	0	1	0
ENSMUSG00000026223	MGI:1927594	Itm2c	249.551	270.538	0.922425	-0.1165	0.380931	1		662	619.5	1.0686	0.095727	0.252162	0.459761		0.161099	NA		0	0	0	0	0	1	0
ENSMUSG00000026229	MGI:1917497	Psmd1	237.315	260.488	0.91104	-0.13441	0.323726	1		93	87	1.06897	0.096215	0.7095	0.881549		0.384624	NA		0	0	0	0	0	1	0
ENSMUSG00000026234	MGI:97286	Ncl	905.811	685.953	1.32052	0.401102	3.86e-08	2.23e-06		40	30	1.33333	0.415037	0.281979	0.498372		1	1		0	0	0	0	0	0	1
ENSMUSG00000026235	MGI:98277	Epha4	23.7127	43.5189	0.544882	-0.87598	0.020527	0.228497		176	88	2	1	6.55e-08	8.01e-07		3.55e-06	3.18e-05		0	0	0	0	1	0	0
ENSMUSG00000026245	MGI:1346035	Farsb	73.5045	77.5025	0.948415	-0.07641	0.807846	1		550	698	0.787966	-0.3438	3.1e-05	0.000246		0.300051	0.483188		0	0	0	0	0	0	1
ENSMUSG00000026248	MGI:1916413	Mrpl44	17.2973	15.9171	1.08671	0.119972	1	1		135	130	1.03846	0.054448	0.805957	0.938315		1	NA		0	0	0	0	0	1	0
ENSMUSG00000026249	MGI:101780	Serpine2	184.002	301.645	0.609995	-0.71313	9.69e-08	5.42e-06		280	285	0.982456	-0.02554	0.866381	0.972093		0.000145	0.000893875		0	1	0	0	0	0	0
ENSMUSG00000026254	MGI:1914440	Eif4e2	111.139	103.385	1.075	0.104333	0.63239	1		303.5	259	1.17182	0.228744	0.063589	0.170362		0.629335	NA		0	0	0	0	0	1	0
ENSMUSG00000026278	MGI:1858494	Bok	74.8769	76.3218	0.981068	-0.02757	1	1		253	216	1.1713	0.228106	0.096343	0.230622		0.399072	NA		0	0	0	0	0	1	0
ENSMUSG00000026279	MGI:1914276	Thap4	47.7768	44.0462	1.0847	0.117292	0.754652	1		140	111	1.26126	0.334867	0.076962	0.195329		0.624461	NA		0	0	0	0	0	1	0
ENSMUSG00000026280	MGI:1913865	Atg4b	60.4106	62.9135	0.960217	-0.05857	0.856984	1		138	126	1.09524	0.131245	0.498478	0.719646		0.585203	NA		0	0	0	0	0	1	0
ENSMUSG00000026283	MGI:1922816	Ing5	32.3994	24.9506	1.29854	0.376892	0.427043	1		18	18	1	0	1	1		0.670224	NA		0	0	0	0	0	1	0
ENSMUSG00000026289	MGI:1924290	Atg16l1	56.5453	54.595	1.03572	0.050637	0.924775	1		153	127	1.20472	0.268703	0.135023	0.297301		0.503877	NA		0	0	0	0	0	1	0
ENSMUSG00000026305	MGI:1342770	Lrrfip1	159.147	101.491	1.5681	0.649015	0.000388	0.009587		208	188	1.10638	0.145851	0.339695	0.56498		0.030299	NA		0	0	0	0	0	1	0
ENSMUSG00000026307	MGI:1355310	Scly	9.22425	10.1273	0.910833	-0.13474	1	1		29	20	1.45	0.536053	0.25287	0.46039		0.423618	NA		0	0	0	0	0	1	0
ENSMUSG00000026309	MGI:1914694	Ilkap	37.8995	33.2287	1.14056	0.189747	0.635308	1		39	35	1.11429	0.156119	0.727547	0.892611		1	NA		0	0	0	0	0	1	0
ENSMUSG00000026311	MGI:1929735	Asb1	28.1635	23.8304	1.18183	0.241024	0.677809	1		89	71	1.25352	0.325986	0.178777	0.361832		0.873102	NA		0	0	0	0	0	1	0
ENSMUSG00000026315	MGI:894657	Serpinb8	7.34144	8.30814	0.883644	-0.17846	1	1		27	36	0.75	-0.41504	0.313503	0.531629		1	NA		0	0	0	0	0	1	0
ENSMUSG00000026317	MGI:1349447	Cln8	29.9819	24.5462	1.22145	0.288593	0.590053	1		34	26	1.30769	0.387023	0.366294	0.590132		0.852639	NA		0	0	0	0	0	1	0
ENSMUSG00000026319	MGI:1922832	2310035C23Rik	48.3377	48.0455	1.00608	0.008747	1	1		53	42	1.26191	0.335603	0.304885	0.523544		0.469719	NA		0	0	0	0	0	1	0
ENSMUSG00000026341	MGI:1921367	Actr3	472.209	449.979	1.0494	0.069567	0.48921	1		1872	1924	0.972973	-0.03953	0.407807	0.632649		0.321526	NA		0	0	0	0	0	1	0
ENSMUSG00000026342	MGI:1921400	Slc35f5	42.4784	38.2193	1.11144	0.152426	0.737554	1		52	55	0.945455	-0.08092	0.846802	0.963471		0.658236	NA		0	0	0	0	0	1	0
ENSMUSG00000026343	MGI:1918361	Gpr39	4.95247	3.88049	1.27625	0.351908	1	1		29	7	4.14286	2.05063	0.000313	0.002007		0.190323	NA		0	0	0	0	0	1	0
ENSMUSG00000026361	MGI:2384876	Cdc73	45.4414	43.5909	1.04245	0.059983	1	1		24	23	1.04348	0.061401	1	1		1	NA		0	0	0	0	0	1	0
ENSMUSG00000026374	MGI:109263	Tsn	84.9435	86.6837	0.979925	-0.02926	0.93925	1		121	142	0.852113	-0.23088	0.217406	0.415781		0.493559	NA		0	0	0	0	0	1	0
ENSMUSG00000026377	MGI:1915199	Mki67ip	58.762	54.1481	1.08521	0.117971	0.706882	1		111	104	1.06731	0.093976	0.682493	0.86378		1	NA		0	0	0	0	0	1	0
ENSMUSG00000026385	MGI:94865	Dbi	60.619	62.9707	0.962653	-0.05491	0.928492	1		615	429	1.43357	0.519609	9.45e-09	1.28e-07		0.043274	0.121785		0	0	0	0	0	0	1
ENSMUSG00000026389	MGI:1915678	Steap3	8.57935	20.0199	0.428541	-1.2225	0.061428	0.486191		58	220	0.263636	-1.92338	2.23e-23	8.56e-22		0.236919	0.416723		0	0	0	0	0	0	1
ENSMUSG00000026418	MGI:105073	Tnni1	1.42701	1.38696	1.02888	0.041072	1	1		38	7	5.42857	2.44057	3.12e-06	2.97e-05		0.314524	0.501034		0	0	0	0	0	0	1
ENSMUSG00000026421	MGI:88549	Csrp1	1039.67	1178.71	0.882043	-0.18108	0.003385	0.059394		5804	6847	0.847671	-0.23842	1.87e-20	6.04e-19		0.393003	0.569276		0	0	0	0	0	0	1
ENSMUSG00000026425	MGI:109605	Srgap2	53.0288	43.9666	1.20611	0.270367	0.416775	1		74	48	1.54167	0.624491	0.023216	0.076063		0.409432	NA		0	0	0	0	0	1	0
ENSMUSG00000026426	MGI:1915974	Arl8a	160.119	156.971	1.02005	0.02864	0.910584	1		1189	1290	0.921705	-0.11762	0.044573	0.127683		0.404043	NA		0	0	0	0	0	1	0
ENSMUSG00000026427	MGI:109342	Eif2d	42.4095	48.2352	0.879224	-0.1857	0.598412	1		55	84	0.654762	-0.61096	0.017236	0.060435		0.338135	NA		0	0	0	0	0	1	0
ENSMUSG00000026429	MGI:1914446	Ube2t	6.65094	4.27315	1.55645	0.63826	0.548828	1		87	82	1.06098	0.085391	0.758422	0.908817		0.540565	NA		0	0	0	0	0	1	0
ENSMUSG00000026433	MGI:2385107	Rab7l1	6.44864	8.85366	0.728359	-0.45728	0.607239	1		23	15	1.53333	0.616671	0.255875	0.464972		0.226799	NA		0	0	0	0	0	1	0
ENSMUSG00000026434	MGI:1934811	Nucks1	101.02	63.3865	1.59372	0.672394	0.003729	0.063809		79	60	1.31667	0.39689	0.126523	0.282506		0.413563	NA		0	0	0	0	0	1	0
ENSMUSG00000026436	MGI:102853	Elk4	7.88436	7.39966	1.0655	0.091535	1	1		24	32	0.75	-0.41504	0.349682	0.574801		0.563681	NA		0	0	0	0	0	1	0
ENSMUSG00000026439	MGI:1918367	Rbbp5	32.7481	27.3675	1.1966	0.258948	0.518958	1		24	23	1.04348	0.061401	1	1		0.701016	NA		0	0	0	0	0	1	0
ENSMUSG00000026455	MGI:2385619	Klhl12	20.6109	13.9546	1.477	0.562666	0.310505	1		116	56	2.07143	1.05063	5.56e-06	5.06e-05		0.43533	0.608228		0	0	0	0	0	0	1
ENSMUSG00000026456	MGI:1919267	Cyb5r1	209.652	158.191	1.32531	0.406328	0.007762	0.113223		376	354	1.06215	0.086983	0.437035	0.661811		0.083952	NA		0	0	0	0	0	1	0
ENSMUSG00000026464	MGI:1917829	Zc3h11a	186.981	186.952	1.00015	0.000219	1	1		847	741	1.14305	0.192888	0.008396	0.034076		0.250096	NA		0	0	0	0	0	1	0
ENSMUSG00000026478	MGI:99914	Lamc1	300.174	336.789	0.891284	-0.16604	0.153705	0.824583		3093	3067	1.00848	0.012179	0.750086	0.904236		0.145154	NA		0	0	0	0	0	1	0
ENSMUSG00000026479	MGI:99913	Lamc2	16.0131	24.2353	0.660734	-0.59786	0.268187	1		272	412	0.660194	-0.59904	9.68e-08	1.15e-06		1	1		0	0	0	0	0	0	1
ENSMUSG00000026482	MGI:107484	Rgl1	18.9631	17.234	1.10033	0.137936	0.867939	1		187	170	1.1	0.137504	0.397133	0.623199		1	NA		0	0	0	0	0	1	0
ENSMUSG00000026490	MGI:2441841	Cdc42bpa	216.714	198.055	1.09421	0.129895	0.376941	1		60	37	1.62162	0.697437	0.024991	0.080355		0.091166	NA		0	0	0	0	0	1	0
ENSMUSG00000026504	MGI:1924066	Sdccag8	15.1617	11.7546	1.28986	0.36721	0.701108	1		32	17	1.88235	0.912537	0.044384	0.127237		0.463694	NA		0	0	0	0	0	1	0
ENSMUSG00000026509	MGI:88264	Capn2	880.736	820.162	1.07386	0.102801	0.145707	0.805087		4820.5	4526	1.06507	0.090946	0.002356	0.011606		0.874298	NA		0	0	0	0	0	1	0
ENSMUSG00000026510	MGI:2138319	Trp53bp2	44.2692	44.1187	1.00341	0.004913	1	1		68	64	1.0625	0.087463	0.794123	0.929937		0.890732	NA		0	0	0	0	0	1	0
ENSMUSG00000026511	MGI:1350930	Srp9	77.1647	74.298	1.03858	0.054618	0.870779	1		934	847	1.10271	0.141061	0.041538	0.120713		0.735201	NA		0	0	0	0	0	1	0
ENSMUSG00000026516	MGI:1914709	Nvl	45.5257	28.9757	1.57117	0.651837	0.06395	0.497868		110	78	1.41026	0.495957	0.023509	0.076851		0.781129	NA		0	0	0	0	0	1	0
ENSMUSG00000026519	MGI:2384789	Tmem63a	96.9099	115.337	0.840234	-0.25114	0.242916	1		670	681	0.983847	-0.02349	0.785584	0.924488		0.302112	NA		0	0	0	0	0	1	0
ENSMUSG00000026520	MGI:1277956	Pycr2	66.7908	60.8396	1.09782	0.134638	0.658701	1		77	74	1.04054	0.057333	0.870779	0.97395		0.90436	NA		0	0	0	0	0	1	0
ENSMUSG00000026525	MGI:1338022	Opn3	4.57509	6.87949	0.665034	-0.5885	0.774414	1		42	48	0.875	-0.19265	0.598412	0.802732		1	NA		0	0	0	0	0	1	0
ENSMUSG00000026526	MGI:95530	Fh1	82.5644	79.6808	1.03619	0.051289	0.875581	1		1341	1192	1.125	0.169925	0.003267	0.015319		0.628016	NA		0	0	0	0	0	1	0
ENSMUSG00000026536	MGI:3041120	Mnda	4.46005	3.83826	1.162	0.216609	1	1		49	23	2.13043	1.09115	0.002943	0.013969		0.432449	NA		0	0	0	0	0	1	0
ENSMUSG00000026544	MGI:1915690	Dusp23	3.42907	1.69487	2.0232	1.01664	1	1		55	15	3.66667	1.87447	1.65e-06	1.65e-05		0.316621	0.501369		0	0	0	0	0	0	1
ENSMUSG00000026547	MGI:1312985	Tagln2	722.151	688.519	1.04885	0.068804	0.39428	1		3109	3074	1.01139	0.016333	0.665459	0.854778		0.55521	NA		0	0	0	0	0	1	0
ENSMUSG00000026553	MGI:1334462	Copa	457.365	443.587	1.03106	0.04413	0.689343	1		2715	2626	1.03389	0.048085	0.228538	0.430793		0.97127	NA		0	0	0	0	0	1	0
ENSMUSG00000026554	MGI:91860	Dcaf8	80.9764	74.9523	1.08037	0.111529	0.689054	1		455	382	1.1911	0.252294	0.012775	0.047381		0.600156	NA		0	0	0	0	0	1	0
ENSMUSG00000026556	MGI:2135272	Vangl2	10.1079	10.4109	0.970897	-0.04261	1	1		26	36	0.722222	-0.46949	0.252854	0.46039		0.608072	NA		0	0	0	0	0	1	0
ENSMUSG00000026558	MGI:1931744	Uck2	91.437	93.7168	0.975673	-0.03553	0.88315	1		602	585	1.02906	0.041327	0.642378	0.839326		0.75194	NA		0	0	0	0	0	1	0
ENSMUSG00000026589	MGI:2148802	Sec16b	5.48627	9.38583	0.584527	-0.77466	0.42395	1		60	36	1.66667	0.736966	0.018433	0.063971		0.080425	NA		0	0	0	0	0	1	0
ENSMUSG00000026596	MGI:87860	Abl2	144.438	120.602	1.19764	0.260189	0.176439	0.890538		29	28	1.03571	0.050626	1	1		0.662438	NA		0	0	0	0	0	1	0
ENSMUSG00000026600	MGI:104665	Soat1	216.292	186.174	1.16177	0.216325	0.147977	0.811739		143	104	1.375	0.459432	0.015441	0.055404		0.329347	NA		0	0	0	0	0	1	0
ENSMUSG00000026622	MGI:109359	Nek2	22.766	20.4278	1.11446	0.156346	0.760792	1		87	79	1.10127	0.139163	0.587054	0.79506		1	NA		0	0	0	0	0	1	0
ENSMUSG00000026623	MGI:2446186	Lpgat1	127.21	128.282	0.991644	-0.01211	1	1		14	9	1.55556	0.63743	0.404873	0.629967		0.385521	NA		0	0	0	0	0	1	0
ENSMUSG00000026640	MGI:107684	Plxna2	31.6992	52.393	0.605027	-0.72493	0.03753	0.352778		44	57	0.77193	-0.37346	0.2323	0.435435		0.458165	NA		0	0	0	0	0	1	0
ENSMUSG00000026641	MGI:99542	Usf1	19.9943	29.3066	0.682248	-0.55163	0.25287	1		126	119	1.05882	0.082462	0.701561	0.876573		0.21092	NA		0	0	0	0	0	1	0
ENSMUSG00000026643	MGI:1202298	Nmt2	55.8772	39.636	1.40976	0.495449	0.125346	0.756246		206	142	1.4507	0.536753	0.00071	0.004133		0.906978	NA		0	0	0	0	0	1	0
ENSMUSG00000026659	MGI:1890614	Dusp12	15.1479	22.3189	0.678705	-0.55914	0.324009	1		388	601	0.645591	-0.63131	1.32e-11	2.34e-10		0.865574	0.933493		0	0	0	0	0	0	1
ENSMUSG00000026663	MGI:1926157	Atf6	88.7676	83.68	1.0608	0.08515	0.761143	1		1100	1035	1.0628	0.087873	0.166007	0.34217		1	NA		0	0	0	0	0	1	0
ENSMUSG00000026667	MGI:1341908	Uhmk1	152.411	130.98	1.16362	0.218621	0.234432	1		2609	1810	1.44144	0.527507	2.27e-33	1.33e-31		0.081298	0.19611		0	0	0	0	0	0	1
ENSMUSG00000026670	MGI:1334459	Uap1	143.779	209.737	0.685521	-0.54473	0.000533	0.012218		1877	2035	0.922359	-0.1166	0.012058	0.045272		0.008946	NA		0	0	0	0	0	1	0
ENSMUSG00000026674	MGI:1345277	Ddr2	170.139	110.326	1.54215	0.624947	0.000403	0.009898		739	647	1.1422	0.191809	0.014483	0.052661		0.025241	NA		0	0	0	0	0	1	0
ENSMUSG00000026675	MGI:1330808	Hsd17b7	86.646	64.1034	1.35166	0.434732	0.073049	0.539996		1281	841	1.52319	0.607093	1.13e-21	3.85e-20		0.547148	0.709132		0	0	0	0	0	0	1
ENSMUSG00000026683	MGI:1914227	Nuf2	24.2292	19.7425	1.22726	0.295443	0.651588	1		209	172	1.21512	0.281094	0.064993	0.172664		1	NA		0	0	0	0	0	1	0
ENSMUSG00000026687	MGI:1861622	Aldh9a1	18.8214	18.4814	1.01839	0.026295	1	1		12	12	1	0	1	1		1	NA		0	0	0	0	0	1	0
ENSMUSG00000026688	MGI:1913697	Mgst3	21.4947	5.92687	3.62666	1.85864	0.005925	0.091687		76	23	3.30435	1.72437	8.53e-08	1.03e-06		1	1		0	0	0	0	0	0	1
ENSMUSG00000026721	MGI:1352507	Rabgap1l	12.0175	12.2461	0.981334	-0.02718	1	1		13	12	1.08333	0.115477	1	1		1	NA		0	0	0	0	0	1	0
ENSMUSG00000026749	MGI:1891638	Nek6	31.8698	42.9661	0.741742	-0.43101	0.248046	1		94	111	0.846847	-0.23983	0.263738	0.474954		0.685059	NA		0	0	0	0	0	1	0
ENSMUSG00000026788	MGI:1919084	Zbtb43	10.8853	10.691	1.01817	0.025976	1	1		18	14	1.28571	0.36257	0.596615	0.801205		0.782661	NA		0	0	0	0	0	1	0
ENSMUSG00000026790	MGI:1098824	Odf2	95.705	92.1598	1.03847	0.054456	0.82688	1		194	154	1.25974	0.333126	0.036411	0.109145		0.31839	NA		0	0	0	0	0	1	0
ENSMUSG00000026796	MGI:2442910	Fam129b	1173.86	1153.54	1.01761	0.025192	0.693747	1		245	274	0.894161	-0.16139	0.21901	0.417931		0.190159	NA		0	0	0	0	0	1	0
ENSMUSG00000026797	MGI:107363	Stxbp1	87.3369	81.623	1.07	0.097615	0.758422	1		532	277	1.92058	0.94154	2.15e-19	6.45e-18		0.0006	0.00305764		0	0	0	0	0	0	1
ENSMUSG00000026798	MGI:1098826	Coq4	10.2457	10.4521	0.980255	-0.02877	1	1		16	19	0.842105	-0.24793	0.735879	0.897051		0.785954	NA		0	0	0	0	0	1	0
ENSMUSG00000026806	MGI:2682639	Ddx31	23.8102	18.9981	1.25329	0.325725	0.542384	1		19	24	0.791667	-0.33703	0.542384	0.756396		0.38848	NA		0	0	0	0	0	1	0
ENSMUSG00000026811	MGI:1355316	St6galnac6	46.1427	55.6016	0.829881	-0.26902	0.372944	1		137	111	1.23423	0.303616	0.112216	0.25813		0.099258	NA		0	0	0	0	0	1	0
ENSMUSG00000026814	MGI:95392	Eng	71.268	163.198	0.436697	-1.1953	1.68e-09	1.25e-07		73	114	0.640351	-0.64307	0.003334	0.015562		0.063786	0.163192		0	0	0	0	0	0	1
ENSMUSG00000026817	MGI:87977	Ak1	233.84	278.555	0.839477	-0.25244	0.051953	0.441483		153	176	0.869318	-0.20204	0.225113	0.426584		0.831737	NA		0	0	0	0	0	1	0
ENSMUSG00000026819	MGI:1915913	Slc25a25	41.5536	61.9375	0.670896	-0.57584	0.061926	0.489116		92	90	1.02222	0.031709	0.940938	1		0.109936	NA		0	0	0	0	0	1	0
ENSMUSG00000026820	MGI:1917592	Ptges2	26.9441	25.5528	1.05445	0.07649	1	1		123	97	1.26804	0.342602	0.091665	0.222842		0.54114	NA		0	0	0	0	0	1	0
ENSMUSG00000026827	MGI:99778	Gpd2	64.3557	73.786	0.872194	-0.19728	0.443715	1		59	58	1.01724	0.024662	1	1		0.532042	NA		0	0	0	0	0	1	0
ENSMUSG00000026836	MGI:87911	Acvr1	103.764	96.4591	1.07573	0.105312	0.620729	1		205	177	1.15819	0.211875	0.16706	0.343968		0.726918	NA		0	0	0	0	0	1	0
ENSMUSG00000026841	MGI:2138953	Fibcd1	13.9922	13.2538	1.05572	0.078223	1	1		83	44	1.88636	0.915608	0.000685	0.004016		0.195825	NA		0	0	0	0	0	1	0
ENSMUSG00000026842	MGI:87859	Abl1	109.588	114.022	0.961107	-0.05723	0.841188	1		303	253	1.19763	0.26018	0.037608	0.111594		0.178514	NA		0	0	0	0	0	1	0
ENSMUSG00000026853	MGI:109501	Crat	38.6035	40.0804	0.96315	-0.05417	1	1		22	21	1.04762	0.067114	1	1		1	NA		0	0	0	0	0	1	0
ENSMUSG00000026856	MGI:1914093	Dolpp1	17.3663	18.6343	0.931954	-0.10167	0.867939	1		29	42	0.690476	-0.53434	0.153913	0.323013		0.542789	NA		0	0	0	0	0	1	0
ENSMUSG00000026864	MGI:95835	Hspa5	869.628	812.587	1.0702	0.097876	0.172222	0.880064		6092	6345	0.960126	-0.0587	0.023839	0.077567		0.03771	NA		0	0	0	0	0	1	0
ENSMUSG00000026867	MGI:1913941	Gapvd1	109.987	91.6018	1.20071	0.263892	0.231569	1		157	130	1.20769	0.272253	0.124701	0.280082		1	NA		0	0	0	0	0	1	0
ENSMUSG00000026869	MGI:1914248	Psmd5	80.7828	91.0048	0.887676	-0.17189	0.492672	1		409	369	1.1084	0.14848	0.162005	0.336471		0.206469	NA		0	0	0	0	0	1	0
ENSMUSG00000026878	MGI:1915615	Rab14	120.074	113.898	1.05423	0.076186	0.743853	1		95	92	1.03261	0.046294	0.883771	0.978954		1	NA		0	0	0	0	0	1	0
ENSMUSG00000026887	MGI:1915121	Mrrf	19.4744	16.5735	1.17504	0.232703	0.867939	1		49	44	1.11364	0.155278	0.678532	0.861929		1	NA		0	0	0	0	0	1	0
ENSMUSG00000026889	MGI:1915139	Rbm18	55.0198	48.5608	1.13301	0.180159	0.624144	1		144	186	0.774194	-0.36923	0.023863	0.077582		0.114201	NA		0	0	0	0	0	1	0
ENSMUSG00000026932	MGI:1915241	Nacc2	83.6364	126.437	0.661489	-0.59621	0.004551	0.073584		445	489	0.91002	-0.13603	0.15939	0.332492		0.046656	NA		0	0	0	0	0	1	0
ENSMUSG00000026933	MGI:3036242	Camsap1	105.002	98.5385	1.06559	0.091651	0.726381	1		573	472	1.21398	0.279748	0.001964	0.009958		0.39842	NA		0	0	0	0	0	1	0
ENSMUSG00000026991	MGI:109281	Pkp4	54.911	47.803	1.1487	0.199995	0.554601	1		91	61	1.4918	0.577057	0.018367	0.0638		0.366613	NA		0	0	0	0	0	1	0
ENSMUSG00000027007	MGI:1917849	Ssfa2	53.1842	52.383	1.0153	0.021901	1	1		126	136	0.926471	-0.11018	0.57828	0.789073		0.729284	NA		0	0	0	0	0	1	0
ENSMUSG00000027014	MGI:2136773	Cwc22	34.2498	27.8814	1.22841	0.296789	0.525773	1		52	69	0.753623	-0.40808	0.145487	0.312142		0.159166	NA		0	0	0	0	0	1	0
ENSMUSG00000027035	MGI:2442564	Lass6	90.737	61.2311	1.48188	0.567425	0.018367	0.209355		405	214	1.89252	0.920311	1.38e-14	3.16e-13		0.219417	0.39415		0	0	0	0	0	0	1
ENSMUSG00000027067	MGI:107912	Ssrp1	252.709	200.543	1.26012	0.333561	0.016592	0.197388		225	177	1.27119	0.346176	0.018959	0.065259		0.945152	NA		0	0	0	0	0	1	0
ENSMUSG00000027068	MGI:2442798	Dhrs9	20.1276	17.5705	1.14553	0.19602	0.871415	1		65	227	0.286344	-1.80418	3.37e-22	1.18e-20		0.000235	0.0013724		0	0	0	0	0	0	1
ENSMUSG00000027070	MGI:95794	Lrp2	39.4964	28.2894	1.39616	0.481463	0.221549	0.988719		39	43	0.906977	-0.14086	0.740653	0.898863		0.248544	NA		0	0	0	0	0	1	0
ENSMUSG00000027086	MGI:2444596	Fastkd1	6.40698	5.95575	1.07576	0.105361	1	1		55	61	0.901639	-0.14938	0.642667	0.839326		1	NA		0	0	0	0	0	1	0
ENSMUSG00000027088	MGI:1920623	Phospho2	19.4505	19.1518	1.0156	0.022326	1	1		56	68	0.823529	-0.28011	0.323248	0.544756		0.710433	NA		0	0	0	0	0	1	0
ENSMUSG00000027133	MGI:1913431	Nop10	29.5079	28.0046	1.05368	0.075435	0.895683	1		261	199	1.31156	0.391281	0.004402	0.019624		0.485302	NA		0	0	0	0	0	1	0
ENSMUSG00000027162	MGI:1330839	Lin7c	57.3863	51.0557	1.124	0.168635	0.630634	1		56	48	1.16667	0.222392	0.492645	0.71666		0.891307	NA		0	0	0	0	0	1	0
ENSMUSG00000027163	MGI:1923751	Commd9	21.7986	19.3621	1.12584	0.170998	0.755229	1		343	174	1.97126	0.979121	8.99e-14	1.88e-12		0.124014	0.262008		0	0	0	0	0	0	1
ENSMUSG00000027177	MGI:1314882	Hipk3	84.1235	83.0705	1.01268	0.018173	1	1		37	23	1.6087	0.685891	0.092461	0.22406		0.135215	NA		0	0	0	0	0	1	0
ENSMUSG00000027180	MGI:1929084	Fbxo3	33.4296	31.4222	1.06389	0.089346	0.900653	1		76	81	0.938272	-0.09192	0.749665	0.904236		0.766933	NA		0	0	0	0	0	1	0
ENSMUSG00000027187	MGI:88271	Cat	62.1509	58.9731	1.05389	0.07572	0.855822	1		331	404	0.819307	-0.28752	0.00787	0.032356		0.23742	NA		0	0	0	0	0	1	0
ENSMUSG00000027189	MGI:1931835	Trim44	105.315	95.8795	1.09841	0.135411	0.572676	1		1104	758	1.45646	0.54247	1.07e-15	2.67e-14		0.059437	0.155431		0	0	0	0	0	0	1
ENSMUSG00000027193	MGI:1888993	Api5	112.435	110.881	1.01401	0.020072	1	1		188	184	1.02174	0.031027	0.87642	0.976165		1	NA		0	0	0	0	0	1	0
ENSMUSG00000027194	MGI:1921819	Ttc17	38.4654	35.1789	1.09342	0.128851	0.815121	1		74	36	2.05556	1.03953	0.000371	0.002344		0.044743	NA		0	0	0	0	0	1	0
ENSMUSG00000027195	MGI:1926967	Hsd17b12	135.439	127.836	1.05947	0.083343	0.711476	1		491	476	1.03151	0.044761	0.652582	0.846466		0.88952	NA		0	0	0	0	0	1	0
ENSMUSG00000027200	MGI:2387661	Sema6d	12.2153	13.2966	0.918685	-0.12236	1	1		17	12.5	1.36	0.443607	0.584665	0.794084		0.593421	NA		0	0	0	0	0	1	0
ENSMUSG00000027204	MGI:95489	Fbn1	1009.33	987.462	1.02215	0.031603	0.638334	1		784	791	0.99115	-0.01282	0.879835	0.977395		0.661311	NA		0	0	0	0	0	1	0
ENSMUSG00000027207	MGI:1917226	Galk2	27.5702	24.0805	1.14492	0.195243	0.677809	1		43	26	1.65385	0.725825	0.053289	0.147974		0.358849	NA		0	0	0	0	0	1	0
ENSMUSG00000027208	MGI:95521	Fgf7	54.1599	74.5664	0.726332	-0.4613	0.077849	0.561312		11	9	1.22222	0.289507	0.823803	0.947784		0.334647	NA		0	0	0	0	0	1	0
ENSMUSG00000027215	MGI:104651	Cd82	16.2291	17.976	0.902824	-0.14748	0.864166	1		139	135	1.02963	0.042125	0.856224	0.967254		0.719231	NA		0	0	0	0	0	1	0
ENSMUSG00000027227	MGI:98266	Sord	9.89146	4.48351	2.20619	1.14156	0.179565	0.896346		20	7	2.85714	1.51457	0.019157	0.065838		1	NA		0	0	0	0	0	1	0
ENSMUSG00000027236	MGI:1925905	Eif3j	99.2373	78.688	1.26115	0.334739	0.154217	0.824583		116	120	0.966667	-0.04891	0.845223	0.962538		0.198175	NA		0	0	0	0	0	1	0
ENSMUSG00000027244	MGI:1196429	Atg13	27.598	32.7835	0.841826	-0.24841	0.608921	1		26	19	1.36842	0.452512	0.371298	0.594977		0.244699	NA		0	0	0	0	0	1	0
ENSMUSG00000027245	MGI:1914943	2310003F16Rik	2.13098	2.03221	1.04861	0.068472	1	1		84	41	2.04878	1.03476	0.00015	0.001041		0.600284	NA		0	0	0	0	0	1	0
ENSMUSG00000027247	MGI:2445003	Arhgap1	227.651	290.506	0.783635	-0.35175	0.006444	0.097851		416	407	1.02211	0.031555	0.78037	0.921486		0.018569	NA		0	0	0	0	0	1	0
ENSMUSG00000027248	MGI:95834	Pdia3	796.746	815.41	0.977111	-0.03341	0.672006	1		3524	3599	0.979161	-0.03038	0.380597	0.605488		1	NA		0	0	0	0	0	1	0
ENSMUSG00000027254	MGI:1306776	Mtap1a	153.679	339.662	0.452447	-1.14418	3.62e-17	6.08e-15		1169	1168	1.00086	0.001235	1	1		1.43e-14	3.67e-13		0	1	0	0	0	0	0
ENSMUSG00000027255	MGI:1924288	Arfgap2	34.1434	34.8972	0.978401	-0.0315	1	1		249	238	1.04622	0.065184	0.65049	0.844905		0.798025	NA		0	0	0	0	0	1	0
ENSMUSG00000027259	MGI:1923144	Adal	4.07328	5.36609	0.759077	-0.39768	1	1		18	26	0.692308	-0.53051	0.291215	0.507975		1	NA		0	0	0	0	0	1	0
ENSMUSG00000027263	MGI:1196293	Tubgcp4	19.9535	18.2855	1.09122	0.125941	0.871415	1		11	14	0.785714	-0.34792	0.690038	0.869283		0.608843	NA		0	0	0	0	0	1	0
ENSMUSG00000027272	MGI:1277977	Ubr1	38.6905	36.6264	1.05635	0.079095	0.908777	1		336	353	0.951841	-0.07121	0.54219	0.756396		0.717542	NA		0	0	0	0	0	1	0
ENSMUSG00000027274	MGI:1891836	Mkks	15.4054	12.7641	1.20693	0.271339	0.850554	1		135	151	0.89404	-0.16159	0.375126	0.59954		0.556721	NA		0	0	0	0	0	1	0
ENSMUSG00000027276	MGI:1095416	Jag1	137.251	67.1237	2.04475	1.03193	1.08e-06	5.13e-05		419	205	2.0439	1.03133	7.17e-18	2.04e-16		1	1		1	0	0	0	0	0	0
ENSMUSG00000027284	MGI:1916218	Cdan1	23.2121	21.1527	1.09736	0.134041	0.880396	1		31	29	1.06897	0.096215	0.897422	0.988566		1	NA		0	0	0	0	0	1	0
ENSMUSG00000027285	MGI:1913546	Haus2	20.7624	17.8493	1.16321	0.218109	0.749259	1		406	391	1.03836	0.054311	0.619989	0.82118		0.745714	NA		0	0	0	0	0	1	0
ENSMUSG00000027286	MGI:1913856	Lrrc57	15.1479	11.9788	1.26456	0.338636	0.701108	1		47	43	1.09302	0.128324	0.752033	0.904293		0.828036	NA		0	0	0	0	0	1	0
ENSMUSG00000027287	MGI:109356	Snap23	47.831	40.087	1.19318	0.254812	0.455741	1		186	134	1.38806	0.47307	0.004286	0.019218		0.54591	NA		0	0	0	0	0	1	0
ENSMUSG00000027288	MGI:1270153	Zfp106	232.373	211.642	1.09795	0.134816	0.367233	1		2436	1973	1.23467	0.304123	3.31e-12	6.26e-11		0.230089	0.410823		0	0	0	0	0	0	1
ENSMUSG00000027291	MGI:2443189	Vps39	36.9049	25.7819	1.43142	0.517451	0.207368	0.965097		432	236	1.83051	0.872244	2.98e-14	6.56e-13		0.340445	0.526312		0	0	0	0	0	0	1
ENSMUSG00000027293	MGI:1919619	Ehd4	43.0589	86.2183	0.499417	-1.00168	0.000192	0.005295		609	827	0.736397	-0.44145	9.63e-09	1.3e-07		0.050119	0.135874		0	0	0	0	0	0	1
ENSMUSG00000027298	MGI:104294	Tyro3	30.0283	29.6025	1.01439	0.020607	1	1		228	131	1.74046	0.799467	3.46e-07	3.74e-06		0.06163	0.159379		0	0	0	0	0	0	1
ENSMUSG00000027303	MGI:97808	Ptpra	75.8431	74.1035	1.02348	0.033477	0.934961	1		184	178	1.03371	0.047829	0.792753	0.929476		1	NA		0	0	0	0	0	1	0
ENSMUSG00000027304	MGI:1309480	Rtf1	49.613	50.2287	0.987744	-0.01779	1	1		284	285	0.996491	-0.00507	1	1		1	NA		0	0	0	0	0	1	0
ENSMUSG00000027305	MGI:1916952	Ndufaf1	9.77138	8.57572	1.13942	0.188305	1	1		103	113	0.911504	-0.13368	0.54039	0.756347		0.811742	NA		0	0	0	0	0	1	0
ENSMUSG00000027306	MGI:2675669	Nusap1	12.6024	13.4363	0.937934	-0.09244	1	1		76	84	0.904762	-0.14439	0.580129	0.790462		0.835385	NA		0	0	0	0	0	1	0
ENSMUSG00000027313	MGI:1916315	Chac1	47.6288	18.8191	2.53088	1.33964	0.000522	0.012035		261	270	0.966667	-0.04891	0.728499	0.893142		0.000654	NA		0	0	0	0	0	1	0
ENSMUSG00000027323	MGI:97890	Rad51	20.5563	13.9685	1.47162	0.557404	0.310505	1		33	30	1.1	0.137504	0.801306	0.936046		0.528531	NA		0	0	0	0	0	1	0
ENSMUSG00000027324	MGI:1918066	Rpusd2	6.55891	6.55659	1.00035	0.000511	1	1		30	41	0.731707	-0.45066	0.235098	0.439146		0.769116	NA		0	0	0	0	0	1	0
ENSMUSG00000027332	MGI:1929242	Ivd	28.1779	28.9275	0.974087	-0.03788	1	1		243	170	1.42941	0.515422	0.000383	0.002417		0.197971	NA		0	0	0	0	0	1	0
ENSMUSG00000027341	MGI:1917862	5730494N06Rik	18.061	15.0064	1.20355	0.267301	0.728332	1		67	72	0.930556	-0.10384	0.734539	0.897051		0.564428	NA		0	0	0	0	0	1	0
ENSMUSG00000027342	MGI:97503	Pcna	96.0688	86.6796	1.10832	0.148375	0.554387	1		486	476	1.02101	0.029995	0.771703	0.916042		0.686817	NA		0	0	0	0	0	1	0
ENSMUSG00000027346	MGI:104898	Gpcpd1	10.1075	15.9032	0.635566	-0.65389	0.32694	1		16	14	1.14286	0.192645	0.855536	0.967137		0.295291	NA		0	0	0	0	0	1	0
ENSMUSG00000027351	MGI:2150016	Spred1	76.8924	89.9347	0.854981	-0.22604	0.353138	1		43	34	1.26471	0.338802	0.362032	0.585246		0.170279	NA		0	0	0	0	0	1	0
ENSMUSG00000027366	MGI:1913802	2010106G01Rik	53.2671	50.2325	1.06041	0.084626	0.843898	1		45	50	0.9	-0.152	0.681743	0.863692		0.573029	NA		0	0	0	0	0	1	0
ENSMUSG00000027367	MGI:2139090	Stard7	42.6897	35.7988	1.19249	0.253975	0.499897	1		14	24	0.583333	-0.77761	0.143307	0.309104		0.080266	NA		0	0	0	0	0	1	0
ENSMUSG00000027378	MGI:1858233	Nphp1	18.5309	13.5481	1.36779	0.451842	0.48685	1		36	40	0.9	-0.152	0.731009	0.894552		0.405506	NA		0	0	0	0	0	1	0
ENSMUSG00000027379	MGI:1100510	Bub1	28.206	24.8694	1.13417	0.181632	0.783846	1		45	37	1.21622	0.2824	0.439705	0.664533		0.860693	NA		0	0	0	0	0	1	0
ENSMUSG00000027381	MGI:1197519	Bcl2l11	6.99128	6.68329	1.04608	0.064998	1	1		66	60	1.1	0.137504	0.656178	0.849684		1	NA		0	0	0	0	0	1	0
ENSMUSG00000027384	MGI:1916737	2310003L22Rik	7.46083	10.5221	0.709063	-0.49601	0.480682	1		43	50	0.86	-0.21759	0.53406	0.751355		0.614088	NA		0	0	0	0	0	1	0
ENSMUSG00000027394	MGI:1916987	Ttl	43.2009	46.1106	0.936898	-0.09404	0.832258	1		237	263	0.901141	-0.15018	0.263533	0.474808		0.908564	NA		0	0	0	0	0	1	0
ENSMUSG00000027395	MGI:108014	Polr1b	44.1906	32.0685	1.37801	0.462584	0.206737	0.965097		95	91	1.04396	0.062061	0.825968	0.949414		0.341675	NA		0	0	0	0	0	1	0
ENSMUSG00000027408	MGI:1934569	Cpxm1	6.95943	26.3089	0.264527	-1.91851	0.001319	0.026847		24	30	0.8	-0.32193	0.496617	0.71852		0.037929	NA		0	0	0	0	0	1	0
ENSMUSG00000027411	MGI:2136772	Vps16	49.8577	49.481	1.00761	0.010942	1	1		78	65	1.2	0.263034	0.315625	0.534275		0.600705	NA		0	0	0	0	0	1	0
ENSMUSG00000027422	MGI:1932395	Rrbp1	473.205	589.062	0.803318	-0.31596	0.000412	0.010063		4479	4511	0.992906	-0.01027	0.743707	0.899856		0.001169	NA		0	0	0	0	0	1	0
ENSMUSG00000027423	MGI:1916428	Snx5	145.146	119.66	1.213	0.278574	0.140252	0.795739		753	458	1.6441	0.717302	2.06e-17	5.53e-16		0.026217	0.0833017		0	0	0	0	0	0	1
ENSMUSG00000027424	MGI:1921778	8430406I07Rik	7.51189	3.81128	1.97096	0.978901	0.387695	1		47	44	1.06818	0.095157	0.834081	0.954704		0.372617	NA		0	0	0	0	0	1	0
ENSMUSG00000027425	MGI:1917264	Csrp2bp	47.2103	41.1584	1.14704	0.197915	0.594288	1		320	300	1.06667	0.093109	0.445454	0.67109		0.819861	NA		0	0	0	0	0	1	0
ENSMUSG00000027427	MGI:1924086	Polr3f	25.8117	23.3012	1.10774	0.147621	0.77545	1		492	371	1.32615	0.407239	4.29e-05	0.00033		0.657085	0.792525		0	0	0	0	0	0	1
ENSMUSG00000027428	MGI:1347074	Rbbp9	3.61313	5.57509	0.648085	-0.62575	0.753906	1		43	17	2.52941	1.3388	0.001066	0.005863		0.069897	NA		0	0	0	0	0	1	0
ENSMUSG00000027429	MGI:1350925	Sec23b	71.6225	89.2437	0.80255	-0.31734	0.20718	0.965097		538	556	0.967626	-0.04748	0.607291	0.810193		0.311337	NA		0	0	0	0	0	1	0
ENSMUSG00000027430	MGI:1913294	Dtd1	6.5178	6.75197	0.965319	-0.05092	1	1		105	57	1.84211	0.881356	0.000201	0.001356		0.385171	NA		0	0	0	0	0	1	0
ENSMUSG00000027447	MGI:102519	Cst3	309.211	354.284	0.872779	-0.19631	0.087408	0.607231		1584	1603	0.988147	-0.0172	0.749849	0.904236		0.158852	NA		0	0	0	0	0	1	0
ENSMUSG00000027490	MGI:101941	E2f1	54.5064	61.1516	0.891333	-0.16596	0.642667	1		287	323	0.888545	-0.17048	0.156394	0.327499		1	NA		0	0	0	0	0	1	0
ENSMUSG00000027509	MGI:1913929	Rae1	61.3187	50.069	1.22468	0.29241	0.342581	1		459	341	1.34604	0.428722	3.42e-05	0.00027		0.682529	0.814899		0	0	0	0	0	0	1
ENSMUSG00000027510	MGI:1889294	Rbm38	17.8728	9.00897	1.98388	0.988328	0.122078	0.743602		39	28	1.39286	0.478047	0.221549	0.420727		0.492302	NA		0	0	0	0	0	1	0
ENSMUSG00000027522	MGI:1923396	Stx16	47.9144	44.8601	1.06808	0.095026	0.835846	1		102	81	1.25926	0.332575	0.139076	0.30394		0.525505	NA		0	0	0	0	0	1	0
ENSMUSG00000027531	MGI:1933158	Impa1	50.0823	54.489	0.919127	-0.12166	0.768792	1		61	55	1.10909	0.149378	0.642667	0.839326		0.589184	NA		0	0	0	0	0	1	0
ENSMUSG00000027533	MGI:101790	Fabp5	30.4285	63.9196	0.476043	-1.07084	0.000588	0.013322		311	490	0.634694	-0.65587	2.7e-10	4.32e-09		0.217285	0.392577		0	0	0	0	0	0	1
ENSMUSG00000027552	MGI:105091	E2f5	10.181	10.5921	0.961188	-0.05711	1	1		13	27	0.481481	-1.05445	0.038477	0.113641		0.277294	NA		0	0	0	0	0	1	0
ENSMUSG00000027555	MGI:1931322	Car13	7.18951	2.01831	3.56214	1.83275	0.179688	0.896346		72	19	3.78947	1.922	1.97e-08	2.53e-07		1	1		0	0	0	0	0	0	1
ENSMUSG00000027593	MGI:97850	Raly	214.023	229.058	0.934364	-0.09794	0.505993	1		907	834	1.08753	0.121055	0.084395	0.208902		0.166328	NA		0	0	0	0	0	1	0
ENSMUSG00000027597	MGI:87968	Ahcy	151.39	184.893	0.818798	-0.28842	0.071656	0.538053		675	763	0.884666	-0.1768	0.021744	0.072359		0.543659	NA		0	0	0	0	0	1	0
ENSMUSG00000027598	MGI:1202301	Itch	65.4407	62.8827	1.04068	0.057525	0.929614	1		252	267	0.94382	-0.08342	0.538905	0.755379		0.69332	NA		0	0	0	0	0	1	0
ENSMUSG00000027599	MGI:1921502	Armc1	38.1516	33.8511	1.12704	0.172542	0.723948	1		494	294	1.68027	0.748695	1.03e-12	2.01e-11		0.100979	0.230793		0	0	0	0	0	0	1
ENSMUSG00000027601	MGI:1914722	Mtfr1	49.9253	50.6603	0.985492	-0.02108	1	1		65	58	1.12069	0.164387	0.588688	0.796572		0.687288	NA		0	0	0	0	0	1	0
ENSMUSG00000027602	MGI:1915661	Map1lc3a	80.9981	104.171	0.777549	-0.36299	0.105522	0.683654		267	161	1.65838	0.729779	3.39e-07	3.68e-06		2.78e-05	0.000200363		0	0	0	0	1	0	0
ENSMUSG00000027603	MGI:1913385	Ggt7	17.8089	12.0764	1.47469	0.560414	0.361595	1		148	58	2.55172	1.35147	2.94e-10	4.68e-09		0.202252	0.371214		0	0	0	0	0	0	1
ENSMUSG00000027605	MGI:1890410	Acss2	7.00068	6.25004	1.1201	0.16363	1	1		31	10	3.1	1.63227	0.00145	0.007659		0.170329	NA		0	0	0	0	0	1	0
ENSMUSG00000027610	MGI:95852	Gss	62.413	64.8907	0.961817	-0.05617	0.859228	1		932	812	1.14778	0.19885	0.004365	0.019504		0.357144	NA		0	0	0	0	0	1	0
ENSMUSG00000027611	MGI:104596	Procr	52.4349	47.3275	1.10792	0.14785	0.687885	1		220	213	1.03286	0.04665	0.773124	0.916625		0.823804	NA		0	0	0	0	0	1	0
ENSMUSG00000027613	MGI:1196288	Eif6	190.104	165.088	1.15153	0.20355	0.202673	0.952563		1875	1565	1.19808	0.260728	1.35e-07	1.57e-06		0.737214	0.852629		0	0	0	0	0	0	1
ENSMUSG00000027618	MGI:1316706	Nfs1	35.1103	43.3151	0.810578	-0.30298	0.428207	1		298	398	0.748744	-0.41746	0.000171	0.00117		0.809572	NA		0	0	0	0	0	1	0
ENSMUSG00000027620	MGI:2157953	Rbm39	132.015	118.261	1.1163	0.158725	0.411019	1		154	178	0.865169	-0.20895	0.206778	0.400204		0.132277	NA		0	0	0	0	0	1	0
ENSMUSG00000027624	MGI:103010	Epb4.1l1	269.664	128.462	2.09916	1.06981	9.09e-13	9.61e-11		1379	805	1.71304	0.776562	6.04e-35	3.96e-33		0.078603	0.191961		1	0	0	0	0	0	0
ENSMUSG00000027628	MGI:1915545	0610011L14Rik	36.3023	34.3778	1.05598	0.078584	0.904975	1		367	311	1.18006	0.238865	0.034587	0.104585		0.706422	NA		0	0	0	0	0	1	0
ENSMUSG00000027646	MGI:98397	Src	130.474	161.251	0.809137	-0.30554	0.078461	0.561467		183	227	0.806167	-0.31085	0.033575	0.102256		1	NA		0	0	0	0	0	1	0
ENSMUSG00000027649	MGI:1913892	Ctnnbl1	27.317	36.4496	0.749446	-0.4161	0.313503	1		144	159	0.90566	-0.14296	0.421282	0.6454		0.579202	NA		0	0	0	0	0	1	0
ENSMUSG00000027650	MGI:1922675	Tti1	21.1363	19.0826	1.10762	0.147468	0.874629	1		17	12	1.41667	0.5025	0.458258	0.683349		0.633659	NA		0	0	0	0	0	1	0
ENSMUSG00000027651	MGI:1917720	Rprd1b	36.3666	33.6146	1.08187	0.113527	0.904975	1		129	128	1.00781	0.011227	1	1		0.893232	NA		0	0	0	0	0	1	0
ENSMUSG00000027652	MGI:2444531	Ralgapb	73.0316	54.0732	1.35061	0.433607	0.10985	0.7043		59	51	1.15686	0.210218	0.504685	0.724485		0.600759	NA		0	0	0	0	0	1	0
ENSMUSG00000027654	MGI:1919128	Fam83d	28.574	33.7634	0.846301	-0.24076	0.614655	1		16	13	1.23077	0.29956	0.711071	0.88199		0.502522	NA		0	0	0	0	0	1	0
ENSMUSG00000027656	MGI:1328326	Wisp2	58.4434	70.5805	0.828039	-0.27223	0.290688	1		72	114	0.631579	-0.66297	0.002551	0.012322		0.295628	NA		0	0	0	0	0	1	0
ENSMUSG00000027663	MGI:1195270	Zmat3	123.722	116.516	1.06184	0.08657	0.699216	1		553	461	1.19957	0.262513	0.004244	0.01911		0.38947	NA		0	0	0	0	0	1	0
ENSMUSG00000027668	MGI:1914664	Mfn1	50.8281	45.546	1.11597	0.158302	0.684859	1		206	195	1.05641	0.07917	0.61757	0.818339		0.909926	NA		0	0	0	0	0	1	0
ENSMUSG00000027669	MGI:104581	Gnb4	66.2148	79.3529	0.834434	-0.26113	0.318989	1		449	495	0.907071	-0.14071	0.142983	0.30893		0.656273	NA		0	0	0	0	0	1	0
ENSMUSG00000027671	MGI:1861453	Actl6a	38.0701	34.6487	1.09875	0.135859	0.815121	1		351	207	1.69565	0.76184	1.15e-09	1.68e-08		0.095527	0.221397		0	0	0	0	0	0	1
ENSMUSG00000027678	MGI:1276535	Ncoa3	40.8078	36.537	1.11689	0.159488	0.734342	1		119	68	1.75	0.807355	0.000236	0.001557		0.099913	NA		0	0	0	0	0	1	0
ENSMUSG00000027679	MGI:1914963	Dnajc19	10.6232	10.2987	1.03151	0.044764	1	1		22	11	2	1	0.080143	0.201185		0.392445	NA		0	0	0	0	0	1	0
ENSMUSG00000027708	MGI:2150386	Dcun1d1	20.5604	16.6593	1.23417	0.303539	0.627103	1		95	68	1.39706	0.482393	0.041372	0.120374		0.855538	NA		0	0	0	0	0	1	0
ENSMUSG00000027709	MGI:1919289	Mccc1	11.6953	10.7041	1.0926	0.127763	1	1		24	27	0.888889	-0.16993	0.779768	0.921224		0.802809	NA		0	0	0	0	0	1	0
ENSMUSG00000027710	MGI:1914272	Acad9	42.7595	35.0105	1.22133	0.288457	0.428207	1		28	22	1.27273	0.347923	0.479888	0.704563		1	NA		0	0	0	0	0	1	0
ENSMUSG00000027712	MGI:106008	Anxa5	672.357	729.033	0.922258	-0.11676	0.134591	0.779893		1553	1638	0.948107	-0.07688	0.136998	0.300433		0.676821	NA		0	0	0	0	0	1	0
ENSMUSG00000027714	MGI:1355319	Exosc9	49.0003	24.7871	1.97685	0.983202	0.007084	0.104534		556	238	2.33613	1.22412	3.84e-30	1.83e-28		0.509611	0.674142		0	0	0	0	0	0	1
ENSMUSG00000027715	MGI:108069	Ccna2	57.6175	54.1691	1.06366	0.089037	0.776965	1		82	92	0.891304	-0.16601	0.495169	0.718136		0.468654	NA		0	0	0	0	0	1	0
ENSMUSG00000027722	MGI:1927170	Spata5	28.5872	19.3766	1.47535	0.561054	0.193413	0.926191		177	120	1.475	0.560715	0.001121	0.00614		1	NA		0	0	0	0	0	1	0
ENSMUSG00000027742	MGI:1914792	Cog6	27.8881	25.9481	1.07476	0.104018	0.891923	1		164	170	0.964706	-0.05184	0.78445	0.923725		0.769945	NA		0	0	0	0	0	1	0
ENSMUSG00000027770	MGI:1919412	Dhx36	52.2081	42.3982	1.23138	0.300271	0.353328	1		22	19	1.15789	0.211504	0.755229	0.90664		1	NA		0	0	0	0	0	1	0
ENSMUSG00000027774	MGI:107339	Gfm1	56.2681	47.9708	1.17296	0.230158	0.492645	1		126	94	1.34043	0.422691	0.036376	0.109127		0.631611	NA		0	0	0	0	0	1	0
ENSMUSG00000027775	MGI:1914118	Mfsd1	103.356	94.4702	1.09406	0.129689	0.568805	1		58	92	0.630435	-0.66558	0.006852	0.028695		0.012667	NA		0	0	0	0	0	1	0
ENSMUSG00000027784	MGI:2139740	Ppm1l	24.6107	21.6622	1.13611	0.184106	0.770867	1		53	44	1.20454	0.268489	0.416775	0.640299		1	NA		0	0	0	0	0	1	0
ENSMUSG00000027787	MGI:2140103	Nmd3	65.7828	49.9878	1.31598	0.396135	0.163423	0.85578		156	167	0.934132	-0.0983	0.577995	0.788967		0.129677	NA		0	0	0	0	0	1	0
ENSMUSG00000027827	MGI:109155	Kcnab1	26.1627	20.2466	1.2922	0.36983	0.461391	1		48	38	1.26316	0.337035	0.331834	0.555294		1	NA		0	0	0	0	0	1	0
ENSMUSG00000027828	MGI:1914687	Ssr3	396.348	378.956	1.04589	0.064736	0.565497	1		341	347	0.982709	-0.02516	0.848838	0.965068		0.564852	NA		0	0	0	0	0	1	0
ENSMUSG00000027845	MGI:2156057	Dclre1b	9.62436	10.8295	0.888719	-0.1702	1	1		27	15	1.8	0.847997	0.08843	0.216635		0.279042	NA		0	0	0	0	0	1	0
ENSMUSG00000027848	MGI:1914877	Olfml3	25.3611	13.099	1.93611	0.953158	0.072951	0.539996		163	139	1.17266	0.229787	0.185578	0.371253		0.225274	NA		0	0	0	0	0	1	0
ENSMUSG00000027858	MGI:1917997	Tspan2	51.5312	59.4769	0.866408	-0.20688	0.56922	1		241	265	0.909434	-0.13696	0.306553	0.525173		0.916633	NA		0	0	0	0	0	1	0
ENSMUSG00000027860	MGI:2159344	Vangl1	26.8937	32.5186	0.827025	-0.274	0.518958	1		32	30	1.06667	0.093109	0.899076	0.989204		0.475523	NA		0	0	0	0	0	1	0
ENSMUSG00000027865	MGI:1338001	Gdap2	24.4224	28.2741	0.863773	-0.21128	0.677809	1		134	167	0.802395	-0.31762	0.064939	0.172641		0.88041	NA		0	0	0	0	0	1	0
ENSMUSG00000027868	MGI:1277234	Tbx15	52.9957	36.595	1.44817	0.534227	0.113344	0.720371		298	278	1.07194	0.100227	0.42858	0.652381		0.213924	NA		0	0	0	0	0	1	0
ENSMUSG00000027878	MGI:97364	Notch2	145.673	154.666	0.941857	-0.08642	0.644791	1		287	222	1.29279	0.370491	0.004511	0.020085		0.034478	NA		0	0	0	0	0	1	0
ENSMUSG00000027879	MGI:1338759	Sec22b	77.3526	84.8588	0.911545	-0.13361	0.582476	1		317	299	1.0602	0.084337	0.493407	0.716947		0.378798	NA		0	0	0	0	0	1	0
ENSMUSG00000027881	MGI:1914171	Prpf38b	53.1976	42.0211	1.26597	0.340247	0.304885	1		221.5	197	1.12437	0.169111	0.240971	0.446847		0.649811	NA		0	0	0	0	0	1	0
ENSMUSG00000027882	MGI:107362	Stxbp3a	27.1935	16.0013	1.69946	0.765077	0.126289	0.757786		87	56	1.55357	0.635589	0.01185	0.044666		0.85998	NA		0	0	0	0	0	1	0
ENSMUSG00000027883	MGI:1923373	Gpsm2	12.515	11.9513	1.04717	0.066492	1	1		75	28	2.67857	1.42146	4.03e-06	3.78e-05		0.055447	0.147927		0	0	0	0	0	0	1
ENSMUSG00000027884	MGI:2385186	Clcc1	15.7137	21.926	0.716672	-0.48062	0.417692	1		105	119	0.882353	-0.18057	0.385111	0.610374		0.603069	NA		0	0	0	0	0	1	0
ENSMUSG00000027889	MGI:88016	Ampd2	98.4109	110.273	0.892426	-0.1642	0.445712	1		1122	1046	1.07266	0.10119	0.10721	0.249674		0.217142	NA		0	0	0	0	0	1	0
ENSMUSG00000027890	MGI:95862	Gstm4	8.20267	13.7001	0.598729	-0.74002	0.286279	1		161	329	0.489362	-1.03103	2.55e-14	5.68e-13		0.817305	0.903103		0	0	0	0	0	0	1
ENSMUSG00000027893	MGI:2385184	Ahcyl1	186.064	225.978	0.823374	-0.28038	0.05455	0.453224		1322	1311	1.00839	0.012054	0.845489	0.962553		0.056665	NA		0	0	0	0	0	1	0
ENSMUSG00000027894	MGI:2442535	Slc6a17	51.0074	6.86695	7.42796	2.89296	2.4e-09	1.73e-07		380	4	95	6.56986	4.57e-107	1.16e-104		0.000103	0.000663044		0	0	1	0	0	0	0
ENSMUSG00000027900	MGI:1914421	Dram2	9.91405	5.94131	1.66867	0.738694	0.454498	1		112	53	2.11321	1.07943	5.08e-06	4.65e-05		0.780745	0.882257		0	0	0	0	0	0	1
ENSMUSG00000027905	MGI:1858415	Ddx20	27.8656	19.6856	1.41554	0.501349	0.312327	1		143	122	1.17213	0.229134	0.219152	0.417992		0.637877	NA		0	0	0	0	0	1	0
ENSMUSG00000027933	MGI:2140050	Ints3	61.3921	54.0522	1.13579	0.183699	0.576012	1		40	41	0.97561	-0.03562	1	1		0.6643	NA		0	0	0	0	0	1	0
ENSMUSG00000027935	MGI:1927232	Rab13	12.6436	15.4525	0.818227	-0.28943	0.850554	1		56	69	0.811594	-0.30117	0.283085	0.499863		1	NA		0	0	0	0	0	1	0
ENSMUSG00000027937	MGI:1346082	Jtb	24.6711	29.1831	0.845391	-0.24231	0.683489	1		138	153	0.901961	-0.14886	0.411865	0.635132		1	NA		0	0	0	0	0	1	0
ENSMUSG00000027957	MGI:1917648	Slc35a3	12.7635	13.6721	0.933543	-0.09921	1	1		13	11	1.18182	0.241008	0.83882	0.95725		0.781251	NA		0	0	0	0	0	1	0
ENSMUSG00000027962	MGI:98926	Vcam1	44.1899	42.256	1.04577	0.064562	0.914212	1		182	99	1.83838	0.878438	8.39e-07	8.61e-06		0.030889	0.096081		0	0	0	0	0	0	1
ENSMUSG00000027966	MGI:88446	Col11a1	105.413	172.609	0.610706	-0.71145	5.41e-05	0.001891		851	380	2.23947	1.16316	6.3e-42	5.22e-40		9.74e-22	4.8e-20		0	0	0	0	1	0	0
ENSMUSG00000027985	MGI:96770	Lef1	8.22526	6.31925	1.30162	0.380307	0.790527	1		45	21	2.14286	1.09954	0.004272	0.01918		0.535874	NA		0	0	0	0	0	1	0
ENSMUSG00000027994	MGI:1914065	Ccdc109b	38.5023	16.6299	2.31525	1.21117	0.004562	0.073584		227	48.5	4.68041	2.22664	1.49e-28	6.82e-27		0.042286	0.12015		0	0	0	0	0	0	1
ENSMUSG00000028010	MGI:1930948	Gar1	22.8937	23.3252	0.981501	-0.02694	1	1		330	247	1.33603	0.417955	0.000629	0.00375		0.357295	NA		0	0	0	0	0	1	0
ENSMUSG00000028013	MGI:1922026	Ppa2	16.2474	22.2619	0.729828	-0.45437	0.417692	1		68	60	1.13333	0.180572	0.536269	0.753349		0.269886	NA		0	0	0	0	0	1	0
ENSMUSG00000028016	MGI:1919043	Ints12	17.4304	14.1495	1.23188	0.300862	0.7201	1		24	25	0.96	-0.05889	1	1		0.651712	NA		0	0	0	0	0	1	0
ENSMUSG00000028018	MGI:1914803	Gstcd	18.9955	13.087	1.45148	0.537521	0.377086	1		153	71	2.15493	1.10764	4.45e-08	5.58e-07		0.320457	0.50504		0	0	0	0	0	0	1
ENSMUSG00000028019	MGI:1859631	Pdgfc	142.186	81.4432	1.74583	0.803915	5.32e-05	0.001891		402	372	1.08065	0.111893	0.29723	0.514342		0.002226	NA		0	0	0	0	0	1	0
ENSMUSG00000028029	MGI:102774	Aimp1	61.8291	52.1165	1.18636	0.246546	0.399373	1		356	278	1.28058	0.356792	0.002203	0.011034		0.75902	NA		0	0	0	0	0	1	0
ENSMUSG00000028030	MGI:2445052	Tbck	5.89591	6.7258	0.876611	-0.18999	1	1		62	77	0.805195	-0.31259	0.234932	0.439139		1	NA		0	0	0	0	0	1	0
ENSMUSG00000028032	MGI:1330587	Papss1	49.5811	66.7875	0.742371	-0.42979	0.138753	0.789586		133	166	0.801205	-0.31976	0.064046	0.171103		0.826192	NA		0	0	0	0	0	1	0
ENSMUSG00000028047	MGI:98739	Thbs3	19.0647	20.4668	0.931492	-0.10239	1	1		62	58	1.06897	0.096215	0.784328	0.923725		0.854079	NA		0	0	0	0	0	1	0
ENSMUSG00000028048	MGI:95665	Gba	63.7567	59.9437	1.06361	0.088968	0.787747	1		71	61	1.16393	0.21901	0.433537	0.657826		0.802336	NA		0	0	0	0	0	1	0
ENSMUSG00000028049	MGI:1346346	Scamp3	107.102	117.629	0.910506	-0.13526	0.505074	1		332	333	0.996997	-0.00434	1	1		0.589311	NA		0	0	0	0	0	1	0
ENSMUSG00000028053	MGI:2183158	Ash1l	108.729	98.9428	1.09891	0.136075	0.532704	1		97	98	0.989796	-0.0148	1	1		0.618898	NA		0	0	0	0	0	1	0
ENSMUSG00000028059	MGI:103264	Arhgef2	215.367	150.563	1.43042	0.516437	0.000965	0.020298		79	86	0.918605	-0.12248	0.640562	0.83859		0.023507	NA		0	0	0	0	0	1	0
ENSMUSG00000028073	MGI:1920432	Pear1	79.4896	101.235	0.785198	-0.34887	0.117279	0.726667		907	829	1.09409	0.12973	0.064563	0.172122		0.034492	NA		0	0	0	0	0	1	0
ENSMUSG00000028081	MGI:1202063	Rps3a	769.772	734.239	1.04839	0.068182	0.3668	1		240	240	1	0	1	1		0.674941	NA		0	0	0	0	0	1	0
ENSMUSG00000028082	MGI:1350923	Sh3d19	21.5823	25.5577	0.844454	-0.24391	0.665466	1		22	21	1.04762	0.067114	1	1		0.676875	NA		0	0	0	0	0	1	0
ENSMUSG00000028085	MGI:2442496	Pet112l	4.6674	4.53828	1.02845	0.040473	1	1		12	12	1	0	1	1		1	NA		0	0	0	0	0	1	0
ENSMUSG00000028093	MGI:1931010	Acp6	16.6712	15.986	1.04286	0.060547	1	1		31	31	1	0	1	1		1	NA		0	0	0	0	0	1	0
ENSMUSG00000028096	MGI:1914799	Gpr89	16.8689	20.3573	0.828641	-0.27118	0.742829	1		25	35	0.714286	-0.48543	0.245061	0.452667		0.833129	NA		0	0	0	0	0	1	0
ENSMUSG00000028099	MGI:1921664	Polr3c	35.9569	35.2348	1.02049	0.029269	1	1		90	98	0.918367	-0.12286	0.6098	0.812001		0.780621	NA		0	0	0	0	0	1	0
ENSMUSG00000028101	MGI:1913126	Pias3	26.4657	30.8262	0.858546	-0.22003	0.596642	1		100	87	1.14942	0.200913	0.380251	0.60519		0.363894	NA		0	0	0	0	0	1	0
ENSMUSG00000028104	MGI:1917120	Polr3gl	5.77652	5.50642	1.04905	0.069086	1	1		16	19	0.842105	-0.24793	0.735879	0.897051		1	NA		0	0	0	0	0	1	0
ENSMUSG00000028108	MGI:103060	Ecm1	396.882	363.04	1.09322	0.128582	0.231271	1		856	792	1.08081	0.11211	0.120661	0.27294		0.895356	NA		0	0	0	0	0	1	0
ENSMUSG00000028127	MGI:1349216	Abcd3	55.6375	50.0366	1.11194	0.153074	0.627431	1		931	573	1.62478	0.700246	2.27e-20	7.25e-19		0.078969	0.192061		0	0	0	0	0	0	1
ENSMUSG00000028128	MGI:88381	F3	194.207	392.248	0.495112	-1.01417	2.09e-16	2.65e-14		1458	1519	0.959842	-0.05913	0.271474	0.485351		1.25e-12	2.55e-11		0	1	0	0	0	0	0
ENSMUSG00000028136	MGI:1923992	Snx27	45.7554	43.7328	1.04625	0.065225	0.916129	1		145	137	1.05839	0.081877	0.676867	0.861929		1	NA		0	0	0	0	0	1	0
ENSMUSG00000028149	MGI:2385189	Rap1gds1	122.802	109.542	1.12105	0.164844	0.431846	1		428	332	1.28916	0.366428	0.00056	0.00338		0.366171	NA		0	0	0	0	0	1	0
ENSMUSG00000028158	MGI:106926	Mttp	6.2737	7.25851	0.864323	-0.21036	1	1		13	24	0.541667	-0.88452	0.098872	0.23452		0.521303	NA		0	0	0	0	0	1	0
ENSMUSG00000028159	MGI:1347063	Dapp1	7.35968	7.63618	0.96379	-0.05321	1	1		16	29	0.551724	-0.85798	0.072454	0.187633		0.543575	NA		0	0	0	0	0	1	0
ENSMUSG00000028163	MGI:97312	Nfkb1	74.3521	88.7954	0.837341	-0.25611	0.272784	1		227	239	0.949791	-0.07432	0.610404	0.812305		0.523819	NA		0	0	0	0	0	1	0
ENSMUSG00000028164	MGI:88175	Manba	13.9093	8.20923	1.69435	0.760735	0.286279	1		90	48	1.875	0.906891	0.000441	0.002718		1	NA		0	0	0	0	0	1	0
ENSMUSG00000028167	MGI:1917022	Bdh2	1.01723	1.31666	0.772585	-0.37223	1	1		45	55	0.818182	-0.28951	0.368202	0.591953		1	NA		0	0	0	0	0	1	0
ENSMUSG00000028184	MGI:2139714	Lphn2	30.4334	28.091	1.08339	0.115546	0.895683	1		50	23	2.17391	1.12029	0.002118	0.010681		0.070889	NA		0	0	0	0	0	1	0
ENSMUSG00000028214	MGI:99844	Gem	7.7877	10.297	0.756306	-0.40296	0.814529	1		24	14	1.71429	0.777608	0.143307	0.309104		0.25037	NA		0	0	0	0	0	1	0
ENSMUSG00000028218	MGI:1915349	Fam92a	35.8507	37.8992	0.945951	-0.08016	0.907561	1		144	141	1.02128	0.030374	0.905723	0.991684		0.795344	NA		0	0	0	0	0	1	0
ENSMUSG00000028228	MGI:1917818	Cpne3	49.134	45.8206	1.07231	0.100724	0.837556	1		98	97	1.01031	0.014797	1	1		0.900542	NA		0	0	0	0	0	1	0
ENSMUSG00000028229	MGI:1913552	Fam82b	4.05953	2.55048	1.59167	0.670545	1	1		16	7	2.28571	1.19264	0.09314	0.225561		0.657294	NA		0	0	0	0	0	1	0
ENSMUSG00000028232	MGI:1919348	Tmem68	14.706	9.06511	1.62227	0.698012	0.307456	1		63	44	1.43182	0.517848	0.081353	0.203089		0.820685	NA		0	0	0	0	0	1	0
ENSMUSG00000028233	MGI:2151797	Tgs1	31.6393	24.3634	1.29864	0.377003	0.349682	1		64	41	1.56098	0.642448	0.031302	0.096335		0.736202	NA		0	0	0	0	0	1	0
ENSMUSG00000028234	MGI:1914677	Rps20	782.081	685.239	1.14133	0.190711	0.01217	0.162561		4705	4784	0.983487	-0.02402	0.423291	0.646917		0.008349	NA		0	0	0	0	0	1	0
ENSMUSG00000028248	MGI:1913875	Sfrs18	50.8049	45.9553	1.10553	0.144739	0.684859	1		189	128	1.47656	0.562242	0.000727	0.004225		0.240515	NA		0	0	0	0	0	1	0
ENSMUSG00000028251	MGI:1924282	2610029I01Rik	7.40106	11.8107	0.626641	-0.67429	0.359283	1		17	14	1.21429	0.280108	0.7201	0.886744		0.254909	NA		0	0	0	0	0	1	0
ENSMUSG00000028266	MGI:109360	Lmo4	41.9722	42.7478	0.981857	-0.02641	1	1		136	166	0.819277	-0.28758	0.095001	0.228429		0.538188	NA		0	0	0	0	0	1	0
ENSMUSG00000028271	MGI:2385191	Gtf2b	28.5879	31.8696	0.897026	-0.15678	0.798153	1		43	55	0.781818	-0.35509	0.266406	0.477498		0.743506	NA		0	0	0	0	0	1	0
ENSMUSG00000028273	MGI:1927489	Pdlim5	430.593	431.028	0.998989	-0.00146	1	1		2181	2095	1.04105	0.05804	0.193639	0.381171		0.60123	NA		0	0	0	0	0	1	0
ENSMUSG00000028284	MGI:1346877	Map3k7	114.511	111.818	1.02408	0.034329	0.894433	1		912	824	1.1068	0.146389	0.036761	0.109851		0.621143	NA		0	0	0	0	0	1	0
ENSMUSG00000028291	MGI:1889364	Akirin2	33.7236	35.3926	0.952843	-0.06969	1	1		100	140	0.714286	-0.48543	0.011664	0.044217		0.273044	NA		0	0	0	0	0	1	0
ENSMUSG00000028292	MGI:1923596	Rars2	13.3298	7.36942	1.8088	0.855032	0.263176	1		204	159	1.28302	0.359542	0.020794	0.069931		0.494445	NA		0	0	0	0	0	1	0
ENSMUSG00000028293	MGI:1345622	Slc35a1	27.7547	24.7004	1.12365	0.168195	0.783846	1		294	283	1.03887	0.055014	0.677223	0.861929		0.886039	NA		0	0	0	0	0	1	0
ENSMUSG00000028295	MGI:1913541	1810030N24Rik	5.21958	3.9091	1.33524	0.417095	1	1		57	32	1.78125	0.83289	0.010547	0.040681		0.721079	NA		0	0	0	0	0	1	0
ENSMUSG00000028341	MGI:1352457	Nr4a3	4.82817	11.7014	0.412614	-1.27713	0.143463	0.802003		12	18	0.666667	-0.58496	0.361595	0.585246		0.540206	NA		0	0	0	0	0	1	0
ENSMUSG00000028343	MGI:1923549	Erp44	48.9728	50.0782	0.977925	-0.0322	1	1		87	89	0.977528	-0.03279	0.939943	1		1	NA		0	0	0	0	0	1	0
ENSMUSG00000028344	MGI:1335082	Invs	15.2999	17.0523	0.897234	-0.15644	0.86005	1		5	21	0.238095	-2.07039	0.002494	0.01211		0.050537	NA		0	0	0	0	0	1	0
ENSMUSG00000028351	MGI:1928478	Dbc1	16.6161	34.6432	0.479634	-1.06	0.017533	0.202885		75	32	2.34375	1.22882	3.92e-05	0.000304		1.37e-05	0.000105152		0	0	0	0	1	0	0
ENSMUSG00000028364	MGI:101922	Tnc	4924.64	4866.37	1.01198	0.017174	0.557772	1		852	759	1.12253	0.166754	0.021869	0.072648		0.056246	NA		0	0	0	0	0	1	0
ENSMUSG00000028378	MGI:1914353	Ptgr1	37.116	38.1719	0.972337	-0.04047	1	1		138	201	0.686567	-0.54253	0.000735	0.004265		0.196734	NA		0	0	0	0	0	1	0
ENSMUSG00000028381	MGI:1332243	Ugcg	119.977	100.367	1.19538	0.257473	0.200092	0.946972		383	324	1.1821	0.241351	0.029089	0.091144		0.93837	NA		0	0	0	0	0	1	0
ENSMUSG00000028385	MGI:2443882	Snx30	142.571	133.935	1.06448	0.090145	0.630828	1		258	257	1.00389	0.005603	1	1		0.709687	NA		0	0	0	0	0	1	0
ENSMUSG00000028389	MGI:99181	Zfp37	12.5703	8.81387	1.42619	0.512169	0.523467	1		11	12	0.916667	-0.12553	1	1		0.554444	NA		0	0	0	0	0	1	0
ENSMUSG00000028398	MGI:1914178	3110001D03Rik	13.3938	14.1522	0.946411	-0.07946	1	1		98	68	1.44118	0.527247	0.024103	0.078295		0.30184	NA		0	0	0	0	0	1	0
ENSMUSG00000028402	MGI:1343489	Mpdz	106.172	79.021	1.34359	0.426088	0.055639	0.455519		441	366	1.20492	0.268935	0.009148	0.036359		0.566297	NA		0	0	0	0	0	1	0
ENSMUSG00000028413	MGI:95705	B4galt1	201.865	200.598	1.00632	0.009087	1	1		158	162	0.975309	-0.03607	0.866849	0.972332		0.881009	NA		0	0	0	0	0	1	0
ENSMUSG00000028423	MGI:1921414	Nfx1	77.5055	60.7077	1.2767	0.352419	0.174532	0.888296		11	11	1	0	1	1		0.648372	NA		0	0	0	0	0	1	0
ENSMUSG00000028426	MGI:105128	Rad23b	287.775	280.844	1.02468	0.035169	0.801429	1		2083	1996	1.04359	0.061551	0.178119	0.360883		0.857954	NA		0	0	0	0	0	1	0
ENSMUSG00000028431	MGI:1914544	Ikbkap	98.7565	79.3799	1.2441	0.315102	0.154217	0.824583		515	395	1.3038	0.38272	7.81e-05	0.000571		0.868759	0.935221		0	0	0	0	0	0	1
ENSMUSG00000028436	MGI:1916220	Dcaf12	61.6814	72.7446	0.847917	-0.238	0.389503	1		65	64	1.01562	0.022368	1	1		0.537979	NA		0	0	0	0	0	1	0
ENSMUSG00000028439	MGI:1919151	2310028H24Rik	41.4017	52.3538	0.790805	-0.33861	0.299732	1		402	407	0.987715	-0.01783	0.888172	0.981968		0.325605	NA		0	0	0	0	0	1	0
ENSMUSG00000028443	MGI:1913651	Nudt2	11.0929	10.5071	1.05575	0.07827	1	1		175	180	0.972222	-0.04064	0.831912	0.952794		1	NA		0	0	0	0	0	1	0
ENSMUSG00000028444	MGI:99605	Cntfr	3.67766	5.05682	0.727268	-0.45944	1	1		59	33	1.78788	0.838249	0.008781	0.0353		0.290831	NA		0	0	0	0	0	1	0
ENSMUSG00000028447	MGI:1859251	Dctn3	39.2654	54.8326	0.716095	-0.48178	0.121371	0.742861		122	128	0.953125	-0.06926	0.751902	0.904293		0.275175	NA		0	0	0	0	0	1	0
ENSMUSG00000028452	MGI:99919	Vcp	769.325	870.46	0.883815	-0.17818	0.013484	0.174606		514	513	1.00195	0.00281	1	1		0.120423	NA		0	0	0	0	0	1	0
ENSMUSG00000028454	MGI:1861452	Pigo	11.4655	14.2356	0.805413	-0.3122	0.690038	1		36	33	1.09091	0.125531	0.809949	0.940084		0.641138	NA		0	0	0	0	0	1	0
ENSMUSG00000028465	MGI:1099832	Tln1	1403.57	1508.56	0.930407	-0.10407	0.053971	0.451464		63	64	0.984375	-0.02272	1	1		0.785902	NA		0	0	0	0	0	1	0
ENSMUSG00000028466	MGI:99946	Creb3	121.457	119.333	1.0178	0.025449	0.94855	1		623	534	1.16667	0.222392	0.009648	0.037985		0.355617	NA		0	0	0	0	0	1	0
ENSMUSG00000028467	MGI:2654325	Gba2	19.9767	20.0741	0.995144	-0.00702	1	1		26	14	1.85714	0.893085	0.08069	0.2017		0.258025	NA		0	0	0	0	0	1	0
ENSMUSG00000028468	MGI:1915956	Rgp1	21.8539	22.9788	0.951043	-0.07242	1	1		67	70	0.957143	-0.06319	0.864405	0.970734		1	NA		0	0	0	0	0	1	0
ENSMUSG00000028469	MGI:97372	Npr2	110.585	116.607	0.948359	-0.0765	0.740626	1		56	46	1.21739	0.283793	0.372944	0.596553		0.34079	NA		0	0	0	0	0	1	0
ENSMUSG00000028476	MGI:1855698	Reck	21.2878	28.9968	0.734144	-0.44586	0.322236	1		23	17	1.35294	0.436099	0.429591	0.653135		0.202864	NA		0	0	0	0	0	1	0
ENSMUSG00000028479	MGI:1354951	Gne	40.0995	36.8754	1.08743	0.120925	0.819893	1		51	34	1.5	0.584963	0.082054	0.204304		0.342971	NA		0	0	0	0	0	1	0
ENSMUSG00000028494	MGI:87920	Plin2	203.995	287.124	0.710477	-0.49314	0.000208	0.005707		461	538	0.856877	-0.22284	0.016151	0.057517		0.096518	NA		0	0	0	0	0	1	0
ENSMUSG00000028495	MGI:98159	Rps6	820.048	749.238	1.09451	0.130285	0.077161	0.560343		2829	2675	1.05757	0.080753	0.039169	0.115416		0.547791	NA		0	0	0	0	0	1	0
ENSMUSG00000028496	MGI:1917372	Mllt3	7.33667	7.11682	1.03089	0.043892	1	1		10	11	0.909091	-0.1375	1	1		1	NA		0	0	0	0	0	1	0
ENSMUSG00000028532	MGI:2444177	Cachd1	22.434	26.0746	0.860377	-0.21696	0.665466	1		37	33	1.12121	0.165059	0.720203	0.886744		0.57421	NA		0	0	0	0	0	1	0
ENSMUSG00000028538	MGI:1316659	St3gal3	41.0895	50.8966	0.807315	-0.3088	0.348141	1		283	214	1.32243	0.403191	0.002254	0.01119		0.030532	NA		0	0	0	0	0	1	0
ENSMUSG00000028549	MGI:1914983	Itgb3bp	1.02172	2.56383	0.398514	-1.3273	0.625	1		5	16	0.3125	-1.67807	0.026604	0.084895		1	NA		0	0	0	0	0	1	0
ENSMUSG00000028563	MGI:2137022	Tm2d1	11.4836	9.92207	1.15738	0.210862	1	1		11	9	1.22222	0.289507	0.823803	0.947784		1	NA		0	0	0	0	0	1	0
ENSMUSG00000028567	MGI:1913323	Txndc12	34.4519	32.7979	1.05043	0.070979	1	1		156	119	1.31092	0.390584	0.029755	0.092698		0.411997	NA		0	0	0	0	0	1	0
ENSMUSG00000028582	MGI:2443076	Cc2d1b	51.0683	44.6877	1.14278	0.19255	0.610068	1		21	27	0.777778	-0.36257	0.470879	0.697253		0.376872	NA		0	0	0	0	0	1	0
ENSMUSG00000028587	MGI:1328337	Orc1	8.91113	9.28936	0.959283	-0.05997	1	1		10	10	1	0	1	1		1	NA		0	0	0	0	0	1	0
ENSMUSG00000028599	MGI:1314883	Tnfrsf1b	61.2267	27.6419	2.21499	1.1473	0.00061	0.013747		637	279	2.28315	1.19103	6.29e-33	3.52e-31		0.904102	0.961015		0	0	0	0	0	0	1
ENSMUSG00000028601	MGI:1289238	Echdc2	6.02497	7.92911	0.759855	-0.3962	0.790527	1		60	67	0.895522	-0.1592	0.594615	0.80046		0.786119	NA		0	0	0	0	0	1	0
ENSMUSG00000028614	MGI:1920037	Tmem48	54.5341	46.8542	1.16391	0.21898	0.488434	1		347	208	1.66827	0.738352	3.91e-09	5.54e-08		0.121435	0.260113		0	0	0	0	0	0	1
ENSMUSG00000028630	MGI:1330301	Dyrk2	30.571	27.4517	1.11363	0.155267	0.694004	1		29	29	1	0	1	1		0.852705	NA		0	0	0	0	0	1	0
ENSMUSG00000028641	MGI:1888921	Lepre1	119.568	145.956	0.819205	-0.2877	0.125154	0.756246		131	110	1.19091	0.252063	0.197535	0.387637		0.041008	NA		0	0	0	0	0	1	0
ENSMUSG00000028668	MGI:1351315	Tceb3	108.076	105.177	1.02756	0.039225	0.891043	1		223	190	1.17368	0.231044	0.115236	0.263012		0.447887	NA		0	0	0	0	0	1	0
ENSMUSG00000028670	MGI:1347000	Lypla2	54.2061	66.1885	0.818965	-0.28813	0.315303	1		221	189	1.16931	0.22566	0.125671	0.28176		0.096696	NA		0	0	0	0	0	1	0
ENSMUSG00000028671	MGI:1921496	Gale	29.8077	39.5336	0.753984	-0.40739	0.281979	1		298	299	0.996656	-0.00483	1	1		0.312203	NA		0	0	0	0	0	1	0
ENSMUSG00000028672	MGI:96158	Hmgcl	14.2223	19.57	0.726739	-0.46049	0.391528	1		315	419	0.75179	-0.4116	0.00014	0.000976		1	1		0	0	0	0	0	0	1
ENSMUSG00000028673	MGI:95593	Fuca1	63.0626	110.364	0.571404	-0.80742	0.000437	0.010485		590	693	0.851371	-0.23214	0.004386	0.019576		0.018224	NA		0	0	0	0	0	1	0
ENSMUSG00000028675	MGI:106512	Pnrc2	35.5011	24.1554	1.46969	0.555517	0.155002	0.827619		266	138	1.92754	0.946758	1.88e-10	3.05e-09		0.386509	0.564017		0	0	0	0	0	0	1
ENSMUSG00000028676	MGI:1333805	Srsf10	51.2091	42.0916	1.21661	0.282867	0.406924	1		240	232	1.03448	0.04891	0.747339	0.90264		0.497845	NA		0	0	0	0	0	1	0
ENSMUSG00000028677	MGI:1913993	Rnf220	34.9631	34.5879	1.01085	0.015566	1	1		23	31	0.741935	-0.43063	0.340891	0.565724		0.469774	NA		0	0	0	0	0	1	0
ENSMUSG00000028688	MGI:1915526	Toe1	11.3778	11.46	0.992829	-0.01038	1	1		111	57	1.94737	0.961526	3.75e-05	0.000293		0.159395	0.312966		0	0	0	0	0	0	1
ENSMUSG00000028690	MGI:1914346	Mmachc	11.9903	6.37375	1.8812	0.911655	0.237885	1		47	48	0.979167	-0.03037	1	1		0.20714	NA		0	0	0	0	0	1	0
ENSMUSG00000028691	MGI:99523	Prdx1	493.847	478.623	1.03181	0.045176	0.653584	1		2938	2822	1.04111	0.058116	0.1297	0.288079		0.917173	NA		0	0	0	0	0	1	0
ENSMUSG00000028692	MGI:1929955	Akr1a4	521.84	607.179	0.859451	-0.21851	0.012387	0.163771		1009	875	1.15314	0.205571	0.002175	0.010921		0.000105	NA		0	0	0	0	0	1	0
ENSMUSG00000028693	MGI:1355328	Nasp	42.663	35.0549	1.21703	0.283368	0.428207	1		168	88	1.90909	0.932886	6.48e-07	6.79e-06		0.107777	0.241397		0	0	0	0	0	0	1
ENSMUSG00000028700	MGI:1915523	Pomgnt1	106.982	109.022	0.981293	-0.02724	0.945774	1		137	128	1.07031	0.098032	0.623202	0.824367		0.647727	NA		0	0	0	0	0	1	0
ENSMUSG00000028771	MGI:104673	Ptpn12	80.607	79.9445	1.00829	0.011906	1	1		160	193	0.829016	-0.27053	0.08839	0.216635		0.296589	NA		0	0	0	0	0	1	0
ENSMUSG00000028788	MGI:1277117	Ptp4a2	249.65	168.658	1.48021	0.565804	8.87e-05	0.002937		787	688	1.1439	0.193955	0.010695	0.041046		0.022662	NA		0	0	0	0	0	1	0
ENSMUSG00000028790	MGI:893579	Khdrbs1	104.988	108.798	0.964977	-0.05143	0.837573	1		302	251	1.20319	0.266861	0.033391	0.101855		0.171306	NA		0	0	0	0	0	1	0
ENSMUSG00000028795	MGI:1913514	Ccdc28b	2.45772	2.73141	0.899796	-0.15233	1	1		16	16	1	0	1	1		1	NA		0	0	0	0	0	1	0
ENSMUSG00000028797	MGI:1924049	2510006D16Rik	70.7484	66.0286	1.07148	0.099606	0.732684	1		216	126	1.71429	0.777608	1.3e-06	1.32e-05		0.023608	0.0766604		0	0	0	0	0	0	1
ENSMUSG00000028798	MGI:1860763	Eif3i	184.162	174.643	1.05451	0.07657	0.672921	1		721	701	1.02853	0.040585	0.61438	0.816101		0.859533	NA		0	0	0	0	0	1	0
ENSMUSG00000028800	MGI:108086	Hdac1	116.156	139.663	0.831683	-0.26589	0.150435	0.818584		1893	1909	0.991619	-0.01214	0.807802	0.938315		0.175235	NA		0	0	0	0	0	1	0
ENSMUSG00000028809	MGI:1858303	Srrm1	141.806	133.892	1.0591	0.082846	0.673576	1		832	709	1.17348	0.230798	0.001875	0.009557		0.47105	NA		0	0	0	0	0	1	0
ENSMUSG00000028821	MGI:1915842	Syf2	35.5104	40.4453	0.877986	-0.18773	0.731009	1		239	216	1.10648	0.145979	0.302359	0.520145		0.457287	NA		0	0	0	0	0	1	0
ENSMUSG00000028822	MGI:1919067	Tmem50a	105.523	100.979	1.045	0.063497	0.781077	1		1171	1071	1.09337	0.128783	0.03652	0.109389		0.827387	NA		0	0	0	0	0	1	0
ENSMUSG00000028826	MGI:1913396	Tmem57	54.321	62.0778	0.875047	-0.19257	0.515913	1		418	446	0.93722	-0.09354	0.358334	0.584584		0.766788	NA		0	0	0	0	0	1	0
ENSMUSG00000028832	MGI:96739	Stmn1	73.6711	53.1119	1.38709	0.472065	0.075531	0.553119		315	117	2.69231	1.42884	4.72e-22	1.62e-20		0.002088	0.00901824		0	0	0	0	0	0	1
ENSMUSG00000028833	MGI:1347351	Ncdn	65.8705	64.913	1.01475	0.021125	1	1		426	229	1.86026	0.895506	1.2e-14	2.74e-13		0.002091	0.00901824		0	0	0	0	0	0	1
ENSMUSG00000028837	MGI:1347045	Psmb2	111.115	121.619	0.913632	-0.13032	0.512476	1		313	333	0.93994	-0.08936	0.45476	0.680199		0.878495	NA		0	0	0	0	0	1	0
ENSMUSG00000028842	MGI:2446634	Eif2c3	43.9507	37.7921	1.16296	0.217804	0.581114	1		51	62	0.822581	-0.28177	0.346893	0.57269		0.249577	NA		0	0	0	0	0	1	0
ENSMUSG00000028849	MGI:2384297	Mtap7d1	434.7	499.424	0.870403	-0.20024	0.039206	0.363153		809	802	1.00873	0.012537	0.881175	0.977557		0.077097	NA		0	0	0	0	0	1	0
ENSMUSG00000028873	MGI:1196274	Cdca8	43.1787	42.2557	1.02184	0.031174	1	1		131	130	1.00769	0.011055	1	1		1	NA		0	0	0	0	0	1	0
ENSMUSG00000028878	MGI:2385211	Fam76a	35.7588	36.9727	0.967169	-0.04816	1	1		341	342	0.997076	-0.00422	1	1		1	NA		0	0	0	0	0	1	0
ENSMUSG00000028879	MGI:1931027	Stx12	84.8601	80.5903	1.05298	0.074481	0.815968	1		113	100	1.13	0.176323	0.411009	0.635044		0.756302	NA		0	0	0	0	0	1	0
ENSMUSG00000028882	MGI:2140494	Ppp1r8	54.4365	44.7571	1.21626	0.282455	0.421523	1		97	93	1.04301	0.060754	0.827779	0.950635		0.620372	NA		0	0	0	0	0	1	0
ENSMUSG00000028886	MGI:109339	Eya3	48.7247	46.1964	1.05473	0.076874	0.837556	1		92	75	1.22667	0.294743	0.215552	0.413195		0.607877	NA		0	0	0	0	0	1	0
ENSMUSG00000028889	MGI:2387201	Yrdc	58.2923	50.502	1.15426	0.206965	0.5657	1		191	214	0.892523	-0.16404	0.274292	0.488186		0.281292	NA		0	0	0	0	0	1	0
ENSMUSG00000028890	MGI:101786	Mtf1	36.3253	37.5812	0.966584	-0.04903	0.907561	1		38	35	1.08571	0.118644	0.815121	0.943109		0.742418	NA		0	0	0	0	0	1	0
ENSMUSG00000028894	MGI:103257	Inpp5b	36.2656	35.4571	1.0228	0.032524	1	1		16	9	1.77778	0.830075	0.229523	0.43129		0.350918	NA		0	0	0	0	0	1	0
ENSMUSG00000028902	MGI:1922312	Sf3a3	59.5587	56.221	1.05937	0.083204	0.780739	1		69	71	0.971831	-0.04122	0.932687	1		0.708307	NA		0	0	0	0	0	1	0
ENSMUSG00000028914	MGI:1277950	Casp9	10.3655	20.0474	0.517049	-0.95163	0.098737	0.65946		38	44	0.863636	-0.2115	0.581114	0.791238		0.282155	NA		0	0	0	0	0	1	0
ENSMUSG00000028917	MGI:1916832	Plekhm2	64.4895	63.0465	1.02289	0.032649	1	1		297	217	1.36866	0.452768	0.000481	0.002966		0.135493	NA		0	0	0	0	0	1	0
ENSMUSG00000028919	MGI:1925912	Arhgef19	21.2924	20.2153	1.05328	0.074894	1	1		156	93	1.67742	0.746243	7.86e-05	0.000574		0.171164	0.332756		0	0	0	0	0	0	1
ENSMUSG00000028920	MGI:1924992	Fbxo42	55.338	55.1768	1.00292	0.004209	1	1		173	226	0.765487	-0.38555	0.00915	0.036359		0.234255	NA		0	0	0	0	0	1	0
ENSMUSG00000028923	MGI:1913397	Necap2	71.4575	75.1171	0.951281	-0.07206	0.80402	1		1437	1160	1.23879	0.308935	5.93e-08	7.33e-07		0.1239	0.262008		0	0	0	0	0	0	1
ENSMUSG00000028933	MGI:1927345	Xrcc2	10.9502	8.26536	1.32483	0.40581	0.647606	1		12	12	1	0	1	1		0.759945	NA		0	0	0	0	0	1	0
ENSMUSG00000028944	MGI:1336153	Prkag2	31.5609	15.9729	1.9759	0.982507	0.029305	0.299099		204	115	1.77391	0.826935	7.13e-07	7.41e-06		0.749578	0.86013		0	0	0	0	0	0	1
ENSMUSG00000028948	MGI:1921285	Nol9	83.9624	74.7713	1.12292	0.167258	0.525925	1		107	108	0.990741	-0.01342	1	1		0.601293	NA		0	0	0	0	0	1	0
ENSMUSG00000028953	MGI:1351657	Abcf2	174.74	159.461	1.09581	0.132003	0.41182	1		165	147	1.12245	0.16665	0.335841	0.559784		0.9372	NA		0	0	0	0	0	1	0
ENSMUSG00000028960	MGI:1927086	Ube4b	108.766	107.705	1.00985	0.014145	1	1		51	39	1.30769	0.387023	0.246106	0.453718		0.317995	NA		0	0	0	0	0	1	0
ENSMUSG00000028961	MGI:97553	Pgd	268.435	294.238	0.912306	-0.13241	0.291618	1		446	434	1.02765	0.039349	0.710802	0.88199		0.280284	NA		0	0	0	0	0	1	0
ENSMUSG00000028962	MGI:109351	Slc4a2	166.308	171.227	0.971273	-0.04205	0.827552	1		161	142	1.1338	0.18117	0.301093	0.519847		0.342589	NA		0	0	0	0	0	1	0
ENSMUSG00000028964	MGI:2135637	Park7	106.973	82.6293	1.29462	0.372524	0.094938	0.643774		659	616	1.0698	0.097348	0.239489	0.444749		0.243584	NA		0	0	0	0	0	1	0
ENSMUSG00000028969	MGI:101765	Cdk5	46.6034	45.2345	1.03026	0.043011	0.917041	1		40	33	1.21212	0.277534	0.482789	0.70773		0.641844	NA		0	0	0	0	0	1	0
ENSMUSG00000028970	MGI:97568	Abcb1b	28.8494	32.799	0.87958	-0.18511	0.703537	1		13	18	0.722222	-0.46949	0.47313	0.698638		0.825333	NA		0	0	0	0	0	1	0
ENSMUSG00000028973	MGI:1351667	Abcb8	17.275	15.9855	1.08067	0.111923	1	1		11	19	0.578947	-0.7885	0.200488	0.391415		0.311765	NA		0	0	0	0	0	1	0
ENSMUSG00000028974	MGI:1196227	Dffa	18.0845	16.0405	1.12742	0.17303	0.864166	1		64	60	1.06667	0.093109	0.787747	0.926174		1	NA		0	0	0	0	0	1	0
ENSMUSG00000028975	MGI:1927868	Pex14	51.9936	43.3489	1.19942	0.262338	0.41191	1		180	171	1.05263	0.074001	0.669434	0.857804		0.56482	NA		0	0	0	0	0	1	0
ENSMUSG00000028979	MGI:1330832	Masp2	12.9932	12.0772	1.07585	0.105478	1	1		66	45	1.46667	0.552541	0.057164	0.15645		0.509429	NA		0	0	0	0	0	1	0
ENSMUSG00000028980	MGI:2140356	H6pd	81.5932	95.9583	0.850299	-0.23396	0.329875	1		584	523	1.11664	0.159157	0.071287	0.185502		0.106129	NA		0	0	0	0	0	1	0
ENSMUSG00000028982	MGI:1917806	Slc25a33	14.0151	11.5859	1.20967	0.274614	0.845019	1		13	18	0.722222	-0.46949	0.47313	0.698638		0.431089	NA		0	0	0	0	0	1	0
ENSMUSG00000028986	MGI:1196453	Klhl7	20.3853	18.833	1.08243	0.114272	1	1		87	85	1.02353	0.033553	0.93925	1		1	NA		0	0	0	0	0	1	0
ENSMUSG00000028988	MGI:1915756	Ctnnbip1	29.4947	40.5412	0.727523	-0.45893	0.188216	0.913135		46	38	1.21053	0.275634	0.445205	0.670979		0.108227	NA		0	0	0	0	0	1	0
ENSMUSG00000028989	MGI:3605801	Angptl7	8.63939	3.65624	2.36292	1.24057	0.266846	1		50	70	0.714286	-0.48543	0.082407	0.204515		0.078213	NA		0	0	0	0	0	1	0
ENSMUSG00000028990	MGI:1916401	Lzic	40.1732	33.8939	1.18526	0.245208	0.561381	1		79	73	1.08219	0.113956	0.685209	0.865778		0.778556	NA		0	0	0	0	0	1	0
ENSMUSG00000028991	MGI:1928394	Mtor	94.0661	98.5712	0.954297	-0.06749	0.773491	1		421	388	1.08505	0.117764	0.260551	0.471219		0.42347	NA		0	0	0	0	0	1	0
ENSMUSG00000028995	MGI:2149839	Fam126a	6.95467	5.24183	1.32676	0.40791	0.774414	1		41	29	1.41379	0.499571	0.188216	0.373293		1	NA		0	0	0	0	0	1	0
ENSMUSG00000028999	MGI:1916233	Rint1	21.9177	23.0355	0.951474	-0.07176	1	1		321	318	1.00943	0.013547	0.936946	1		0.87869	NA		0	0	0	0	0	1	0
ENSMUSG00000029003	MGI:1919140	Mad2l2	9.5277	15.3405	0.621082	-0.68715	0.424356	1		135	225	0.6	-0.73697	2.43e-06	2.35e-05		0.83278	0.914819		0	0	0	0	0	0	1
ENSMUSG00000029004	MGI:1924825	Mll5	66.0672	58.2953	1.13332	0.180554	0.529769	1		124	105	1.18095	0.239951	0.234184	0.438217		0.911127	NA		0	0	0	0	0	1	0
ENSMUSG00000029007	MGI:1339977	Agtrap	26.9542	25.9866	1.03723	0.052743	1	1		500	279	1.79211	0.841663	2.1e-15	5.12e-14		0.056638	0.149433		0	0	0	0	0	0	1
ENSMUSG00000029009	MGI:106639	Mthfr	95.12	99.2513	0.958375	-0.06134	0.829535	1		835.5	833	1.003	0.004323	0.960957	1		0.820051	NA		0	0	0	0	0	1	0
ENSMUSG00000029016	MGI:1347049	Clcn6	31.069	35.1397	0.884157	-0.17763	0.712231	1		249	306	0.813725	-0.29739	0.017372	0.060843		0.794093	NA		0	0	0	0	0	1	0
ENSMUSG00000029017	MGI:1920328	Pmpcb	58.3072	56.2509	1.03655	0.051796	0.925435	1		174	186	0.935484	-0.09622	0.562143	0.774549		0.667943	NA		0	0	0	0	0	1	0
ENSMUSG00000029019	MGI:97368	Nppb	14.3374	4.70695	3.046	1.60692	0.063568	0.497868		373	241	1.54772	0.630142	1.12e-07	1.32e-06		0.341078	0.526312		0	0	0	0	0	0	1
ENSMUSG00000029020	MGI:2442230	Mfn2	197.31	194.143	1.01631	0.02334	0.919453	1		1430.5	1386	1.03211	0.045592	0.407104	0.632073		0.914053	NA		0	0	0	0	0	1	0
ENSMUSG00000029022	MGI:106506	Miip	19.6727	13.7846	1.42715	0.513135	0.391528	1		264	134	1.97015	0.978305	6.86e-11	1.18e-09		0.451572	0.62501		0	0	0	0	0	0	1
ENSMUSG00000029033	MGI:2153589	Acap3	92.2244	109.006	0.846052	-0.24118	0.259034	1		600	717	0.83682	-0.25701	0.001382	0.00733		1	NA		0	0	0	0	0	1	0
ENSMUSG00000029034	MGI:1919207	Cpsf3l	47.7949	64.2234	0.744198	-0.42624	0.156066	0.830971		536	723	0.741355	-0.43176	1.51e-07	1.74e-06		1	1		0	0	0	0	0	0	1
ENSMUSG00000029038	MGI:1916241	Ssu72	63.8958	64.991	0.983149	-0.02452	1	1		88	79	1.11392	0.155651	0.536005	0.753256		0.63972	NA		0	0	0	0	0	1	0
ENSMUSG00000029050	MGI:98310	Ski	144.554	154.38	0.936351	-0.09488	0.643687	1		230	251	0.916335	-0.12605	0.361824	0.585246		0.882909	NA		0	0	0	0	0	1	0
ENSMUSG00000029056	MGI:2387466	Pank4	26.5078	28.9139	0.916784	-0.12535	0.893853	1		58	41	1.41463	0.500429	0.107352	0.249674		0.241608	NA		0	0	0	0	0	1	0
ENSMUSG00000029060	MGI:2679684	Mib2	28.4312	28.5213	0.996841	-0.00456	1	1		30	19	1.57895	0.658963	0.152408	0.320562		0.243755	NA		0	0	0	0	0	1	0
ENSMUSG00000029063	MGI:2183149	Nadk	271.719	239.846	1.13289	0.180004	0.17062	0.875404		483	510	0.947059	-0.07847	0.409336	0.634107		0.102834	NA		0	0	0	0	0	1	0
ENSMUSG00000029066	MGI:2137221	Mrpl20	63.4684	63.4601	1.00013	0.000187	1	1		485	481	1.00832	0.011948	0.923111	1		1	NA		0	0	0	0	0	1	0
ENSMUSG00000029068	MGI:1927119	Ccnl2	81.6105	91.8865	0.888166	-0.1711	0.495169	1		582.5	501	1.16267	0.217447	0.013849	0.050647		0.11994	NA		0	0	0	0	0	1	0
ENSMUSG00000029070	MGI:1922011	Mxra8	204.577	159.439	1.2831	0.35964	0.01822	0.208298		3261	1888	1.72723	0.788456	1.85e-82	3.35e-80		0.008292	0.0308221		0	0	0	0	0	0	1
ENSMUSG00000029071	MGI:94941	Dvl1	142.498	132.597	1.07467	0.103889	0.629589	1		806	629.5	1.28038	0.356573	3.77e-06	3.56e-05		0.185402	0.352324		0	0	0	0	0	0	1
ENSMUSG00000029073	MGI:1933107	Gltpd1	28.0079	32.2391	0.868757	-0.20298	0.698883	1		324	377	0.859416	-0.21857	0.049451	0.139143		1	NA		0	0	0	0	0	1	0
ENSMUSG00000029076	MGI:108079	Sdf4	139.409	154.215	0.903992	-0.14562	0.413465	1		188	218	0.862385	-0.2136	0.149991	0.318293		0.817778	NA		0	0	0	0	0	1	0
ENSMUSG00000029089	MGI:1914018	Pacrgl	6.64659	6.68221	0.994669	-0.00771	1	1		158	117	1.35043	0.433416	0.015708	0.056255		0.592431	NA		0	0	0	0	0	1	0
ENSMUSG00000029090	MGI:1917943	Gpr125	77.2347	79.3851	0.972912	-0.03962	0.93622	1		943	870	1.08391	0.116242	0.090817	0.221202		0.559206	NA		0	0	0	0	0	1	0
ENSMUSG00000029094	MGI:1917542	Afap1	111.203	121.896	0.912279	-0.13245	0.512476	1		51	44	1.15909	0.212994	0.538394	0.755206		0.332627	NA		0	0	0	0	0	1	0
ENSMUSG00000029097	MGI:1926140	2310079F23Rik	10.614	10.9423	0.969995	-0.04395	1	1		18	20	0.9	-0.152	0.871415	0.97395		1	NA		0	0	0	0	0	1	0
ENSMUSG00000029108	MGI:1860487	Pcdh7	88.5163	105.629	0.837991	-0.25499	0.251822	1		67	65	1.03077	0.043721	0.930684	1		0.369422	NA		0	0	0	0	0	1	0
ENSMUSG00000029119	MGI:1195262	Man2b2	77.0737	103.579	0.744104	-0.42642	0.052989	0.447412		158	178	0.88764	-0.17195	0.299944	0.518542		0.355006	NA		0	0	0	0	0	1	0
ENSMUSG00000029125	MGI:1918366	Stx18	19.1889	22.6671	0.846554	-0.24033	0.643969	1		67	44	1.52273	0.606658	0.036306	0.109005		0.103134	NA		0	0	0	0	0	1	0
ENSMUSG00000029126	MGI:109149	Nsg1	26.4198	48.0283	0.550089	-0.86226	0.01408	0.178675		313	257	1.2179	0.284394	0.021158	0.070906		0.001826	NA		0	0	0	0	0	1	0
ENSMUSG00000029152	MGI:1915345	Ociad1	132.65	113.518	1.16854	0.224711	0.252031	1		665	576	1.15451	0.207286	0.012458	0.046497		0.944449	NA		0	0	0	0	0	1	0
ENSMUSG00000029153	MGI:1916377	Ociad2	4.45066	15.0606	0.295516	-1.75869	0.019211	0.21702		72	68	1.05882	0.082462	0.799956	0.935043		0.014582	NA		0	0	0	0	0	1	0
ENSMUSG00000029173	MGI:1098791	Sepsecs	17.7624	13.8312	1.28423	0.360899	0.596615	1		31	32	0.96875	-0.0458	1	1		0.664386	NA		0	0	0	0	0	1	0
ENSMUSG00000029174	MGI:1889508	Tbc1d1	163.102	152.164	1.07189	0.100151	0.573208	1		172	142	1.21127	0.276518	0.101569	0.239872		0.472333	NA		0	0	0	0	0	1	0
ENSMUSG00000029185	MGI:1915553	Fam114a1	115.174	119.021	0.967679	-0.0474	0.844572	1		364	403	0.903226	-0.14684	0.169991	0.347934		0.654622	NA		0	0	0	0	0	1	0
ENSMUSG00000029186	MGI:1914323	Pi4k2b	40.4619	32.8731	1.23085	0.299655	0.482789	1		49	44	1.11364	0.155278	0.678532	0.861929		0.87561	NA		0	0	0	0	0	1	0
ENSMUSG00000029190	MGI:1261849	D5Ertd579e	73.4415	67.7831	1.08348	0.115669	0.736356	1		319	228	1.39912	0.484523	0.000115	0.000815		0.181795	0.346582		0	0	0	0	0	0	1
ENSMUSG00000029202	MGI:1918771	Pds5a	84.3359	66.27	1.27261	0.34779	0.164907	0.859252		80	57	1.40351	0.489038	0.059768	0.161827		0.7209	NA		0	0	0	0	0	1	0
ENSMUSG00000029207	MGI:108405	Apbb2	89.449	129.918	0.688504	-0.53846	0.006738	0.100598		83	85.5	0.97076	-0.04281	0.87779	0.976262		0.100288	NA		0	0	0	0	0	1	0
ENSMUSG00000029221	MGI:1923690	Slc30a9	69.5462	77.2565	0.9002	-0.15168	0.620842	1		448	516	0.868217	-0.20387	0.030881	0.095115		0.859179	NA		0	0	0	0	0	1	0
ENSMUSG00000029249	MGI:104897	Rest	71.1948	66.6223	1.06863	0.095766	0.798545	1		30	11	2.72727	1.44746	0.004324	0.019344		0.019095	NA		0	0	0	0	0	1	0
ENSMUSG00000029253	MGI:99700	Cenpc1	23.5937	22.6418	1.04204	0.059416	1	1		74	62	1.19355	0.255257	0.345593	0.571038		0.736087	NA		0	0	0	0	0	1	0
ENSMUSG00000029267	MGI:105050	Mtf2	13.4259	15.2034	0.883084	-0.17938	0.850554	1		32	43	0.744186	-0.42626	0.248046	0.454641		0.824348	NA		0	0	0	0	0	1	0
ENSMUSG00000029270	MGI:1914516	Fam69a	11.056	6.40236	1.72686	0.788153	0.332306	1		83	80	1.0375	0.053111	0.875581	0.975516		0.317024	NA		0	0	0	0	0	1	0
ENSMUSG00000029287	MGI:104637	Tgfbr3	11.8569	8.75774	1.35388	0.437097	0.663624	1		27	16	1.6875	0.754888	0.126289	0.282279		0.786294	NA		0	0	0	0	0	1	0
ENSMUSG00000029291	MGI:106484	Rufy3	15.8195	15.298	1.03409	0.048362	1	1		77	54	1.42593	0.511899	0.054171	0.149766		0.545924	NA		0	0	0	0	0	1	0
ENSMUSG00000029311	MGI:2149821	Hsd17b11	18.8299	22.3592	0.842156	-0.24784	0.755229	1		21	29	0.724138	-0.46566	0.322236	0.543533		0.832091	NA		0	0	0	0	0	1	0
ENSMUSG00000029314	MGI:3603816	Agpat9	6.15404	7.25661	0.848059	-0.23776	1	1		23	34	0.676471	-0.5639	0.18485	0.370187		0.760947	NA		0	0	0	0	0	1	0
ENSMUSG00000029319	MGI:1919133	Coq2	38.3228	19.0545	2.01122	1.00807	0.016348	0.197388		536.5	307	1.74756	0.80534	2.17e-15	5.25e-14		0.67245	0.806121		0	0	0	0	0	0	1
ENSMUSG00000029326	MGI:1915120	Enoph1	34.0922	30.148	1.13083	0.17738	0.707981	1		123	89	1.38202	0.466781	0.023198	0.076063		0.564891	NA		0	0	0	0	0	1	0
ENSMUSG00000029338	MGI:1919164	Antxr2	78.1455	54.8258	1.42534	0.511308	0.056028	0.456741		225	198	1.13636	0.184425	0.206118	0.399741		0.274502	NA		0	0	0	0	0	1	0
ENSMUSG00000029363	MGI:1919401	Rfc5	24.0497	22.3628	1.07543	0.104919	0.882996	1		146	112	1.30357	0.38247	0.039721	0.116411		0.630054	NA		0	0	0	0	0	1	0
ENSMUSG00000029364	MGI:2144041	Wsb2	228.111	278.476	0.819143	-0.28781	0.029282	0.299099		3904	2903	1.34482	0.427408	6.3e-34	3.93e-32		1.04e-07	1.37e-06		0	0	0	0	1	0	0
ENSMUSG00000029366	MGI:102726	Dck	19.6168	14.6443	1.33956	0.421755	0.49956	1		56	56	1	0	1	1		0.561762	NA		0	0	0	0	0	1	0
ENSMUSG00000029370	MGI:1920496	Rassf6	18.8483	16.6141	1.13448	0.182028	0.867939	1		68	43	1.5814	0.661198	0.022298	0.073496		0.4362	NA		0	0	0	0	0	1	0
ENSMUSG00000029376	MGI:1915871	Mthfd2l	10.1488	11.4878	0.883438	-0.1788	1	1		41	43	0.953488	-0.06871	0.913202	0.997292		1	NA		0	0	0	0	0	1	0
ENSMUSG00000029377	MGI:107508	Ereg	166.128	205.321	0.809111	-0.30559	0.048365	0.42134		652	806	0.808933	-0.30591	6.06e-05	0.000454		1	1		0	0	0	0	0	0	1
ENSMUSG00000029378	MGI:88068	Areg	5.22869	4.32846	1.20798	0.272596	1	1		50	24	2.08333	1.05889	0.003372	0.015675		0.477699	NA		0	0	0	0	0	1	0
ENSMUSG00000029416	MGI:2140796	Slc15a4	30.037	38.3068	0.784118	-0.35086	0.396125	1		141	163	0.865031	-0.20918	0.228365	0.430793		0.788491	NA		0	0	0	0	0	1	0
ENSMUSG00000029428	MGI:108059	Stx2	67.2186	50.3941	1.33386	0.415605	0.138753	0.789586		403	344	1.17151	0.228371	0.033759	0.102652		0.549627	NA		0	0	0	0	0	1	0
ENSMUSG00000029430	MGI:1333112	Ran	508.843	502.743	1.01213	0.0174	0.875118	1		133	144	0.923611	-0.11464	0.548023	0.762266		0.541718	NA		0	0	0	0	0	1	0
ENSMUSG00000029439	MGI:101760	Sfswap	66.8135	67.7243	0.986552	-0.01953	1	1		19	19	1	0	1	1		1	NA		0	0	0	0	0	1	0
ENSMUSG00000029461	MGI:2442372	Fam168a	15.9807	21.2573	0.751775	-0.41163	0.511376	1		15	16	0.9375	-0.09311	1	1		0.807518	NA		0	0	0	0	0	1	0
ENSMUSG00000029480	MGI:3028576	Dhx37	53.8237	46.3599	1.161	0.215363	0.484118	1		30	34	0.882353	-0.18057	0.707981	0.880524		0.424581	NA		0	0	0	0	0	1	0
ENSMUSG00000029482	MGI:1926144	Aacs	182.404	189.27	0.963721	-0.05331	0.755465	1		1150	1006	1.14314	0.193004	0.002065	0.01044		0.128938	NA		0	0	0	0	0	1	0
ENSMUSG00000029484	MGI:1201378	Anxa3	426.073	499.862	0.852383	-0.23043	0.016397	0.197388		1775	2365	0.750529	-0.41402	4.75e-20	1.48e-18		0.084858	0.203042		0	0	0	0	0	0	1
ENSMUSG00000029500	MGI:1919792	Pgam5	69.8275	67.9943	1.02696	0.038382	0.932202	1		81	78	1.03846	0.054448	0.87404	0.975312		1	NA		0	0	0	0	0	1	0
ENSMUSG00000029501	MGI:1261856	Ankle2	40.7715	39.3425	1.03632	0.051471	0.911072	1		53	47	1.12766	0.173332	0.617299	0.818266		0.880963	NA		0	0	0	0	0	1	0
ENSMUSG00000029502	MGI:96958	Golga3	107.884	111.958	0.963612	-0.05348	0.839771	1		296	253	1.16996	0.22646	0.072954	0.18804		0.231732	NA		0	0	0	0	0	1	0
ENSMUSG00000029504	MGI:1916913	Ddx51	33.0388	38.2891	0.862877	-0.21277	0.635308	1		30	36	0.833333	-0.26303	0.538583	0.755206		1	NA		0	0	0	0	0	1	0
ENSMUSG00000029505	MGI:1276124	Ep400	126.875	109.562	1.15802	0.211663	0.298647	1		307	305	1.00656	0.009429	0.967761	1		0.400065	NA		0	0	0	0	0	1	0
ENSMUSG00000029507	MGI:1929237	Pus1	42.7872	38.4967	1.11145	0.152442	0.656992	1		19	13	1.46154	0.547488	0.377086	0.602166		0.67534	NA		0	0	0	0	0	1	0
ENSMUSG00000029510	MGI:1919201	Gpc2	7.73733	9.30245	0.831753	-0.26577	1	1		13	25	0.52	-0.94342	0.072951	0.18804		0.385613	NA		0	0	0	0	0	1	0
ENSMUSG00000029512	MGI:1270126	Ulk1	59.9279	71.3576	0.839825	-0.25184	0.382354	1		143	131	1.0916	0.126448	0.506421	0.72546		0.243786	NA		0	0	0	0	0	1	0
ENSMUSG00000029516	MGI:105313	Cit	23.1434	17.3468	1.33416	0.41593	0.429591	1		43	28	1.53571	0.61891	0.095924	0.230108		0.841068	NA		0	0	0	0	0	1	0
ENSMUSG00000029521	MGI:1355321	Chek2	5.32549	4.73501	1.12471	0.169546	1	1		21	20	1.05	0.070389	1	1		1	NA		0	0	0	0	0	1	0
ENSMUSG00000029528	MGI:108295	Pxn	93.1412	99.5123	0.935977	-0.09546	0.665933	1		268	289	0.927336	-0.10884	0.396777	0.623156		1	NA		0	0	0	0	0	1	0
ENSMUSG00000029534	MGI:1927450	St7	24.4822	18.1719	1.34725	0.430022	0.440799	1		44	32	1.375	0.459432	0.206737	0.400204		1	NA		0	0	0	0	0	1	0
ENSMUSG00000029535	MGI:1916326	Triap1	24.616	22.2227	1.1077	0.147563	0.770867	1		38	37	1.02703	0.038474	1	1		0.853215	NA		0	0	0	0	0	1	0
ENSMUSG00000029545	MGI:87868	Acads	40.1043	46.6081	0.860456	-0.21683	0.520292	1		239	176	1.35796	0.441435	0.002299	0.011369		0.057355	NA		0	0	0	0	0	1	0
ENSMUSG00000029547	MGI:1915760	Ints1	153.991	158.513	0.971477	-0.04175	0.821173	1		554	531	1.04331	0.061174	0.504219	0.724363		0.564395	NA		0	0	0	0	0	1	0
ENSMUSG00000029550	MGI:1891433	Sppl3	81.1095	90.6745	0.894513	-0.16083	0.492672	1		258	327	0.788991	-0.34192	0.004889	0.021445		0.541609	NA		0	0	0	0	0	1	0
ENSMUSG00000029575	MGI:1924947	Mmab	17.4954	22.3173	0.78394	-0.35119	0.522397	1		29	25	1.16	0.214125	0.683489	0.864179		0.402569	NA		0	0	0	0	0	1	0
ENSMUSG00000029577	MGI:1891295	Ube3b	136.031	139.766	0.973276	-0.03908	0.85674	1		134	143	0.937063	-0.09378	0.630828	0.830129		0.865043	NA		0	0	0	0	0	1	0
ENSMUSG00000029591	MGI:109352	Ung	4.81456	5.70288	0.844233	-0.24429	1	1		51	46	1.1087	0.148863	0.684859	0.865623		0.755398	NA		0	0	0	0	0	1	0
ENSMUSG00000029592	MGI:2140991	Usp30	39.22	45.292	0.865937	-0.20767	0.585647	1		71	75	0.946667	-0.07907	0.80402	0.936975		0.784932	NA		0	0	0	0	0	1	0
ENSMUSG00000029600	MGI:1922021	1110008J03Rik	5.77638	6.34786	0.909973	-0.1361	1	1		15	15	1	0	1	1		1	NA		0	0	0	0	0	1	0
ENSMUSG00000029613	MGI:1353448	Eif2ak1	39.5004	40.9126	0.965481	-0.05068	1	1		177.5	168	1.05655	0.079358	0.628561	0.828004		0.805208	NA		0	0	0	0	0	1	0
ENSMUSG00000029622	MGI:1343142	Arpc1b	542.858	678.346	0.800267	-0.32145	0.000124	0.003832		236	241	0.979253	-0.03025	0.854707	0.967137		0.065579	NA		0	0	0	0	0	1	0
ENSMUSG00000029623	MGI:2448536	Pdap1	102.051	100.98	1.0106	0.015216	1	1		38	49	0.77551	-0.36678	0.283607	0.500553		0.369491	NA		0	0	0	0	0	1	0
ENSMUSG00000029624	MGI:1919049	Ptcd1	26.0979	25.7214	1.01463	0.020961	1	1		18	25	0.72	-0.47393	0.360378	0.585246		0.535749	NA		0	0	0	0	0	1	0
ENSMUSG00000029625	MGI:1861602	Cpsf4	32.7572	32.1813	1.0179	0.025591	1	1		55	66	0.833333	-0.26303	0.363363	0.586403		0.539207	NA		0	0	0	0	0	1	0
ENSMUSG00000029634	MGI:1921382	Rnf6	88.3262	86.2057	1.0246	0.035059	0.939599	1		212	222	0.954955	-0.0665	0.665781	0.854778		0.720233	NA		0	0	0	0	0	1	0
ENSMUSG00000029635	MGI:1196224	Cdk8	65.2105	53.9825	1.20799	0.272613	0.359358	1		47	57	0.824561	-0.2783	0.377584	0.602368		0.18047	NA		0	0	0	0	0	1	0
ENSMUSG00000029640	MGI:1270128	Usp12	18.4379	17.1196	1.077	0.107025	1	1		28	32	0.875	-0.19265	0.698883	0.875502		0.67615	NA		0	0	0	0	0	1	0
ENSMUSG00000029641	MGI:1916145	Rasl11a	2.20015	3.86551	0.569173	-0.81306	0.6875	1		34	39	0.871795	-0.19794	0.639973	0.838525		0.682998	NA		0	0	0	0	0	1	0
ENSMUSG00000029642	MGI:108403	Polr1d	74.5085	69.7309	1.06852	0.095608	0.739882	1		262	82	3.19512	1.67587	4.56e-23	1.73e-21		2.11e-07	2.4e-06		0	0	0	0	1	0	0
ENSMUSG00000029647	MGI:1919837	Pan3	30.0289	32.6726	0.919085	-0.12173	0.801306	1		41	45	0.911111	-0.1343	0.746534	0.90224		1	NA		0	0	0	0	0	1	0
ENSMUSG00000029648	MGI:95558	Flt1	11.5798	19.4763	0.594561	-0.7501	0.281042	1		19	34	0.558824	-0.83954	0.053439	0.148173		0.818274	NA		0	0	0	0	0	1	0
ENSMUSG00000029661	MGI:88468	Col1a2	2585.02	5036.11	0.513297	-0.96213	2.23e-176	8.5e-173		1370	1391	0.984903	-0.02195	0.703489	0.877805		3.84e-47	5.67e-45		0	1	0	0	0	0	0
ENSMUSG00000029664	MGI:108543	Tfpi2	10.3933	10.3812	1.00116	0.001674	1	1		51	38	1.34211	0.424498	0.203117	0.395128		0.622107	NA		0	0	0	0	0	1	0
ENSMUSG00000029701	MGI:2655711	Rbm28	82.6833	80.6274	1.0255	0.036326	0.937791	1		804	848	0.948113	-0.07687	0.290077	0.507502		0.68234	NA		0	0	0	0	0	1	0
ENSMUSG00000029705	MGI:88568	Cux1	107.041	108.172	0.989548	-0.01516	1	1		350	199	1.75879	0.814586	1.18e-10	1.97e-09		0.00055	0.00287832		0	0	0	0	0	0	1
ENSMUSG00000029710	MGI:104757	Ephb4	53.691	54.4173	0.986651	-0.01939	1	1		363	374	0.970588	-0.04307	0.712636	0.882565		0.918124	NA		0	0	0	0	0	1	0
ENSMUSG00000029714	MGI:1888677	Gigyf1	38.9621	36.4585	1.06867	0.095814	0.817554	1		108	76	1.42105	0.50696	0.022035	0.073073		0.33627	NA		0	0	0	0	0	1	0
ENSMUSG00000029718	MGI:105099	Pcolce	388.482	412.576	0.941601	-0.08681	0.396453	1		2341	2139	1.09444	0.130188	0.002669	0.012815		0.050236	NA		0	0	0	0	0	1	0
ENSMUSG00000029720	MGI:5306917	Lrch4	39.7039	45.9542	0.863989	-0.21091	0.590036	1		416	343.5	1.21106	0.276273	0.009965	0.03883		0.170768	NA		0	0	0	0	0	1	0
ENSMUSG00000029722	MGI:2443267	Agfg2	17.3528	16.8081	1.03241	0.046014	1	1		99	65	1.52308	0.606989	0.009756	0.038251		0.338959	NA		0	0	0	0	0	1	0
ENSMUSG00000029730	MGI:1298398	Mcm7	81.2266	66.6155	1.21934	0.286094	0.285217	1		64	75	0.853333	-0.22882	0.396415	0.622845		0.157097	NA		0	0	0	0	0	1	0
ENSMUSG00000029762	MGI:107673	Akr1b8	48.4864	56.5512	0.857389	-0.22198	0.435114	1		82	82	1	0	1	1		0.532749	NA		0	0	0	0	0	1	0
ENSMUSG00000029777	MGI:2449057	Gars	381.101	307.82	1.23807	0.308089	0.006048	0.093221		522	513	1.01754	0.025091	0.803632	0.936975		0.049081	NA		0	0	0	0	0	1	0
ENSMUSG00000029778	MGI:108449	Adcyap1r1	21.3608	5.78844	3.69024	1.88372	0.005925	0.091687		71	54	1.31482	0.39486	0.152121	0.320562		0.051492	NA		0	0	0	0	0	1	0
ENSMUSG00000029780	MGI:1927186	Nt5c3	10.9361	8.81387	1.24078	0.311245	0.823803	1		101	105	0.961905	-0.05603	0.834496	0.954893		0.646383	NA		0	0	0	0	0	1	0
ENSMUSG00000029781	MGI:1350921	Fkbp9	432.488	419.706	1.03045	0.043281	0.706306	1		4928	4415	1.1162	0.158589	1.17e-07	1.37e-06		0.266612	0.446306		0	0	0	0	0	0	1
ENSMUSG00000029787	MGI:1926187	Avl9	26.5387	24.2985	1.09219	0.127229	0.779768	1		220	185	1.18919	0.249978	0.091005	0.22152		0.88223	NA		0	0	0	0	0	1	0
ENSMUSG00000029822	MGI:1918970	Osbpl3	48.5922	50.1153	0.969607	-0.04453	1	1		93	89	1.04494	0.063425	0.824098	0.947837		0.804157	NA		0	0	0	0	0	1	0
ENSMUSG00000029922	MGI:1859353	Mkrn1	35.2162	33.7966	1.04201	0.059362	1	1		20	8	2.5	1.32193	0.035698	0.107263		0.073469	NA		0	0	0	0	0	1	0
ENSMUSG00000029992	MGI:95698	Gfpt1	49.9297	48.9886	1.01921	0.027453	1	1		58	58	1	0	1	1		1	NA		0	0	0	0	0	1	0
ENSMUSG00000029993	MGI:1913290	Nfu1	27.0272	17.4441	1.54936	0.631671	0.174171	0.887643		105	60	1.75	0.807355	0.000572	0.003447		0.860703	NA		0	0	0	0	0	1	0
ENSMUSG00000029994	MGI:88030	Anxa4	34.7547	43.9399	0.790959	-0.33833	0.368188	1		33	58	0.568966	-0.81359	0.011456	0.043527		0.346611	NA		0	0	0	0	0	1	0
ENSMUSG00000030002	MGI:1919352	Dusp11	93.1264	82.5699	1.12785	0.173574	0.497629	1		26	27	0.962963	-0.05445	1	1		0.641609	NA		0	0	0	0	0	1	0
ENSMUSG00000030016	MGI:1203484	Zfml	45.0325	37.7441	1.1931	0.254714	0.51041	1		129	132	0.977273	-0.03317	0.901507	0.989204		0.453057	NA		0	0	0	0	0	1	0
ENSMUSG00000030019	MGI:2141676	Fbxl14	53.0413	57.3493	0.924881	-0.11266	0.775003	1		90	112	0.803571	-0.3155	0.139334	0.304154		0.554087	NA		0	0	0	0	0	1	0
ENSMUSG00000030029	MGI:107935	Lrig1	72.5986	71.5143	1.01516	0.02171	1	1		63	53	1.18868	0.249359	0.40347	0.62977		0.53564	NA		0	0	0	0	0	1	0
ENSMUSG00000030034	MGI:1917270	Ino80b	10.0614	11.2938	0.890876	-0.1667	1	1		32	33	0.969697	-0.04439	1	1		1	NA		0	0	0	0	0	1	0
ENSMUSG00000030035	MGI:104710	Wbp1	27.3317	30.5663	0.894179	-0.16137	0.694004	1		466	440	1.05909	0.082826	0.40623	0.631232		0.500161	NA		0	0	0	0	0	1	0
ENSMUSG00000030036	MGI:1929872	Mogs	67.7897	59.4513	1.14026	0.189357	0.477922	1		510	438	1.16438	0.219566	0.021063	0.07065		1	NA		0	0	0	0	0	1	0
ENSMUSG00000030041	MGI:1315200	D6Mm5e	2.98281	2.66139	1.12078	0.164496	1	1		33	23	1.43478	0.520832	0.228806	0.430793		0.688584	NA		0	0	0	0	0	1	0
ENSMUSG00000030045	MGI:1926274	Mrpl19	14.7425	17.1198	0.861136	-0.21569	0.86005	1		166	186	0.892473	-0.16412	0.311199	0.528815		1	NA		0	0	0	0	0	1	0
ENSMUSG00000030058	MGI:1858696	Copg	370.731	430.517	0.861131	-0.2157	0.037152	0.350096		2965	2741	1.08172	0.11333	0.003152	0.014852		0.002542	NA		0	0	0	0	0	1	0
ENSMUSG00000030060	MGI:1914053	8430410A17Rik	19.0836	17.401	1.09669	0.133159	0.867939	1		31	31	1	0	1	1		0.836117	NA		0	0	0	0	0	1	0
ENSMUSG00000030062	MGI:98084	Rpn1	217.9	232.981	0.93527	-0.09655	0.50979	1		399	326	1.22393	0.291517	0.007453	0.030873		0.026413	NA		0	0	0	0	0	1	0
ENSMUSG00000030074	MGI:2682940	Gxylt2	4.38177	3.79602	1.15431	0.207026	1	1		37	23	1.6087	0.685891	0.092461	0.22406		0.703465	NA		0	0	0	0	0	1	0
ENSMUSG00000030082	MGI:1858417	Sec61a1	399.817	476.469	0.839126	-0.25304	0.011234	0.152746		317	321	0.987539	-0.01809	0.905469	0.991684		0.130676	NA		0	0	0	0	0	1	0
ENSMUSG00000030084	MGI:107685	Plxna1	601.615	529.654	1.13586	0.18379	0.03479	0.340207		1463	1310	1.11679	0.159363	0.003888	0.017762		0.832139	NA		0	0	0	0	0	1	0
ENSMUSG00000030095	MGI:1921372	Tmem43	185.356	175.092	1.05862	0.082192	0.635317	1		136	138	0.985507	-0.02106	0.951842	1		0.688816	NA		0	0	0	0	0	1	0
ENSMUSG00000030101	MGI:1889844	Sumf1	63.5308	62.4824	1.01678	0.024005	0.92906	1		267	254	1.05118	0.072011	0.599119	0.803397		1	NA		0	0	0	0	0	1	0
ENSMUSG00000030102	MGI:96623	Itpr1	34.3454	28.74	1.19504	0.257057	0.614655	1		136	23	5.91304	2.5639	1.02e-20	3.36e-19		2.25e-06	2.14e-05		0	0	0	0	1	0	0
ENSMUSG00000030103	MGI:1097714	Bhlhe40	101.828	107.472	0.947478	-0.07784	0.7821	1		581	516	1.12597	0.171167	0.053272	0.147974		0.290352	NA		0	0	0	0	0	1	0
ENSMUSG00000030104	MGI:2180139	Edem1	113.765	99.0685	1.14835	0.199563	0.337442	1		866	644	1.34472	0.427306	1.22e-08	1.63e-07		0.301403	0.483408		0	0	0	0	0	0	1
ENSMUSG00000030123	MGI:2154244	Plxnd1	33.0838	49.6104	0.666873	-0.58452	0.07842	0.561467		31	38	0.815789	-0.29373	0.470369	0.697039		0.620849	NA		0	0	0	0	0	1	0
ENSMUSG00000030126	MGI:2442368	Tmcc1	42.0176	48.4717	0.866847	-0.20615	0.598412	1		88	98	0.897959	-0.15528	0.509419	0.727832		1	NA		0	0	0	0	0	1	0
ENSMUSG00000030161	MGI:1914980	Gabarapl1	90.5693	82.0636	1.10365	0.142279	0.54316	1		1195	729	1.63923	0.71302	1.68e-26	7.28e-25		0.017877	0.0603742		0	0	0	0	0	0	1
ENSMUSG00000030162	MGI:1261434	Olr1	12.0679	27.7117	0.435481	-1.19932	0.016589	0.197388		278	289.5	0.960276	-0.05848	0.644443	0.840231		0.022005	NA		0	0	0	0	0	1	0
ENSMUSG00000030172	MGI:2151013	Erc1	33.1947	43.8718	0.756629	-0.40234	0.254305	1		54	50	1.08	0.111031	0.768792	0.915652		0.233692	NA		0	0	0	0	0	1	0
ENSMUSG00000030188	MGI:1913691	Magohb	9.20083	7.28441	1.26309	0.336952	0.803619	1		37	33	1.12121	0.165059	0.720203	0.886744		1	NA		0	0	0	0	0	1	0
ENSMUSG00000030199	MGI:109336	Etv6	77.0366	61.2164	1.25843	0.331626	0.201473	0.950236		755	574	1.31533	0.395426	7.62e-07	7.86e-06		0.856894	0.930407		0	0	0	0	0	0	1
ENSMUSG00000030201	MGI:1298218	Lrp6	78.7051	66.2498	1.188	0.248541	0.318989	1		728	546	1.33333	0.415037	3.79e-07	4.09e-06		0.537291	0.697888		0	0	0	0	0	0	1
ENSMUSG00000030203	MGI:1917936	Dusp16	21.6606	19.1226	1.13272	0.17979	0.755229	1		240	173	1.38728	0.472262	0.001138	0.006225		0.620983	NA		0	0	0	0	0	1	0
ENSMUSG00000030204	MGI:1915005	Ddx47	53.8516	59.6709	0.902477	-0.14804	0.639769	1		504	472	1.0678	0.094637	0.321059	0.54231		0.428599	NA		0	0	0	0	0	1	0
ENSMUSG00000030207	MGI:1921775	8430419L09Rik	6.95467	5.95521	1.16783	0.223829	1	1		148.5	63	2.35714	1.23704	3.25e-09	4.61e-08		0.225554	0.403947		0	0	0	0	0	0	1
ENSMUSG00000030208	MGI:107941	Emp1	981.287	1076.08	0.911911	-0.13304	0.038186	0.358063		10799	14490	0.745273	-0.42416	1.59e-119	4.32e-117		1.2e-05	9.33e-05		0	0	0	0	1	0	0
ENSMUSG00000030213	MGI:1858965	Atf7ip	53.9999	40.4943	1.33352	0.415236	0.179665	0.896346		347	286	1.21329	0.278921	0.017021	0.059887		0.658008	NA		0	0	0	0	0	1	0
ENSMUSG00000030216	MGI:1891823	Wbp11	90.5313	80.4227	1.12569	0.170814	0.444533	1		475	328	1.44817	0.534232	2.39e-07	2.65e-06		0.171988	0.33278		0	0	0	0	0	0	1
ENSMUSG00000030218	MGI:96976	Mgp	118.674	319.599	0.37132	-1.42926	2.42e-22	5.76e-20		2683	2567	1.04519	0.063764	0.11247	0.258558		1.2e-22	6.5e-21		0	1	0	0	0	0	0
ENSMUSG00000030220	MGI:101940	Arhgdib	154.731	76.9997	2.0095	1.00684	3.36e-07	1.73e-05		1538.5	942	1.63323	0.707725	2.66e-33	1.53e-31		0.156772	0.30884		1	0	0	0	0	0	0
ENSMUSG00000030224	MGI:1329037	Strap	217.322	198.482	1.09492	0.13083	0.376941	1		1256	1149	1.09312	0.128458	0.030638	0.094598		1	NA		0	0	0	0	0	1	0
ENSMUSG00000030225	MGI:1913762	Dera	18.6832	17.2465	1.0833	0.115435	0.867939	1		165	155	1.06452	0.090198	0.614952	0.816291		1	NA		0	0	0	0	0	1	0
ENSMUSG00000030255	MGI:1353511	Sspn	19.9852	9.52806	2.09751	1.06868	0.098737	0.65946		303	100	3.03	1.59932	7.61e-25	3.05e-23		0.286097	0.465794		0	0	0	0	0	0	1
ENSMUSG00000030257	MGI:2152938	Srgap3	30.2862	28.3294	1.06907	0.09636	0.895683	1		38	19	2	1	0.016348	0.058057		0.129881	NA		0	0	0	0	0	1	0
ENSMUSG00000030259	MGI:1918573	Rassf8	100.216	67.6537	1.4813	0.566866	0.016513	0.197388		1733	1126.5	1.53839	0.621424	6.97e-30	3.24e-28		0.807695	0.89896		0	0	0	0	0	0	1
ENSMUSG00000030264	MGI:1277973	Thumpd3	20.5193	16.6544	1.23206	0.301075	0.627103	1		30	25	1.2	0.263034	0.590053	0.796572		1	NA		0	0	0	0	0	1	0
ENSMUSG00000030265	MGI:96680	Kras	40.9316	36.9452	1.1079	0.147828	0.734342	1		83	80	1.0375	0.053111	0.875581	0.975516		0.890586	NA		0	0	0	0	0	1	0
ENSMUSG00000030269	MGI:1916075	Mtmr14	22.4476	30.5826	0.733998	-0.44615	0.271679	1		62	90	0.688889	-0.53766	0.028193	0.088849		1	NA		0	0	0	0	0	1	0
ENSMUSG00000030271	MGI:1097693	Ogg1	12.8281	6.85142	1.87233	0.904835	0.263176	1		69	35	1.97143	0.979241	0.001109	0.006081		1	NA		0	0	0	0	0	1	0
ENSMUSG00000030272	MGI:1098535	Camk1	51.9467	52.58	0.987957	-0.01748	1	1		26	32	0.8125	-0.29956	0.511842	0.730354		0.624609	NA		0	0	0	0	0	1	0
ENSMUSG00000030276	MGI:2141418	Ttll3	11.7922	10.83	1.08885	0.122803	1	1		49	30	1.63333	0.707819	0.042165	0.122164		0.471063	NA		0	0	0	0	0	1	0
ENSMUSG00000030287	MGI:99418	Itpr2	29.1771	24.253	1.20303	0.266672	0.583132	1		196	193	1.01554	0.022253	0.919247	0.999592		0.562295	NA		0	0	0	0	0	1	0
ENSMUSG00000030298	MGI:99832	Sec13	175.759	219.729	0.799889	-0.32213	0.030579	0.308793		19	21	0.904762	-0.14439	0.874629	0.975312		0.740679	NA		0	0	0	0	0	1	0
ENSMUSG00000030319	MGI:1914338	Cand2	21.9375	21.0161	1.04384	0.061901	1	1		25	29	0.862069	-0.21412	0.683489	0.864179		0.685566	NA		0	0	0	0	0	1	0
ENSMUSG00000030323	MGI:1932386	Ift122	18.572	14.486	1.28207	0.35847	0.48685	1		18	13	1.38461	0.469485	0.47313	0.698638		1	NA		0	0	0	0	0	1	0
ENSMUSG00000030330	MGI:107307	Ing4	12.3399	15.731	0.784435	-0.35027	0.571588	1		73	75	0.973333	-0.03899	0.934525	1		0.544818	NA		0	0	0	0	0	1	0
ENSMUSG00000030341	MGI:1314884	Tnfrsf1a	131.887	151.115	0.872758	-0.19635	0.284604	1		401	416	0.963942	-0.05298	0.624304	0.824965		0.490778	NA		0	0	0	0	0	1	0
ENSMUSG00000030346	MGI:1098224	Rad51ap1	9.56459	6.23614	1.53374	0.61705	0.454498	1		34	32	1.0625	0.087463	0.902159	0.989204		0.577983	NA		0	0	0	0	0	1	0
ENSMUSG00000030353	MGI:106907	Tead4	11.8474	12.611	0.939449	-0.09011	1	1		18	12	1.5	0.584963	0.361595	0.585246		0.42381	NA		0	0	0	0	0	1	0
ENSMUSG00000030393	MGI:108070	Zik1	9.75777	6.93426	1.40718	0.49281	0.629059	1		31	31	1	0	1	1		0.590751	NA		0	0	0	0	0	1	0
ENSMUSG00000030397	MGI:1920955	Mark4	64.9355	73.9808	0.877734	-0.18814	0.497564	1		127	98	1.29592	0.373975	0.061708	0.166097		0.083919	NA		0	0	0	0	0	1	0
ENSMUSG00000030407	MGI:1914619	Qpctl	28.3717	31.6189	0.897301	-0.15634	0.698883	1		39	35	1.11429	0.156119	0.727547	0.892611		0.602431	NA		0	0	0	0	0	1	0
ENSMUSG00000030409	MGI:94906	Dmpk	69.8777	207.471	0.336807	-1.57001	6.87e-17	9.69e-15		508	428	1.18692	0.247218	0.00978	0.038267		7.42e-18	2.44e-16		0	1	0	0	0	0	0
ENSMUSG00000030410	MGI:94907	Dmwd	90.3481	86.7567	1.0414	0.058518	0.88056	1		402	374	1.07487	0.104157	0.332427	0.555797		0.867683	NA		0	0	0	0	0	1	0
ENSMUSG00000030417	MGI:1913538	Pdcd5	49.1257	46.3716	1.05939	0.083235	0.837556	1		484	431	1.12297	0.167319	0.085546	0.211066		0.82963	NA		0	0	0	0	0	1	0
ENSMUSG00000030432	MGI:101839	Rpl28	543.475	523.272	1.03861	0.054653	0.56063	1		2474	2311	1.07053	0.098328	0.019175	0.065838		0.65966	NA		0	0	0	0	0	1	0
ENSMUSG00000030435	MGI:98886	U2af2	224.348	232.56	0.964686	-0.05187	0.708281	1		264	265	0.996226	-0.00545	1	1		0.798541	NA		0	0	0	0	0	1	0
ENSMUSG00000030447	MGI:1338801	Cyfip1	218.754	204.086	1.07187	0.100131	0.496105	1		730	716	1.01955	0.027937	0.732463	0.895755		0.658481	NA		0	0	0	0	0	1	0
ENSMUSG00000030451	MGI:103234	Herc2	153.57	167.316	0.917842	-0.12368	0.503063	1		241	180	1.33889	0.421036	0.003405	0.015807		0.014227	NA		0	0	0	0	0	1	0
ENSMUSG00000030452	MGI:1913918	Nipa2	48.2642	48.4758	0.995635	-0.00631	1	1		89	64	1.39062	0.475733	0.051989	0.145104		0.239304	NA		0	0	0	0	0	1	0
ENSMUSG00000030465	MGI:1918215	Psd3	21.0942	16.6893	1.26394	0.337924	0.627103	1		50	12	4.16667	2.05889	1.21e-06	1.24e-05		0.011713	0.0417007		0	0	0	0	0	0	1
ENSMUSG00000030469	MGI:2444708	Zfp719	15.7551	15.9007	0.990842	-0.01327	1	1		60	47	1.2766	0.352302	0.245891	0.453541		0.551718	NA		0	0	0	0	0	1	0
ENSMUSG00000030493	MGI:2142208	C230052I12Rik	5.62445	4.09112	1.37479	0.459215	0.753906	1		55	49	1.12245	0.16665	0.624144	0.824965		0.749155	NA		0	0	0	0	0	1	0
ENSMUSG00000030499	MGI:2385276	Kctd15	47.2698	31.4388	1.50355	0.588374	0.088782	0.614536		276	218	1.26605	0.34034	0.010259	0.039812		0.539263	NA		0	0	0	0	0	1	0
ENSMUSG00000030512	MGI:1916231	Snrpa1	44.9597	61.2481	0.734059	-0.44603	0.144782	0.804652		18	12	1.5	0.584963	0.361595	0.585246		0.100641	NA		0	0	0	0	0	1	0
ENSMUSG00000030513	MGI:102897	Pcsk6	29.8256	43.0661	0.692555	-0.53	0.159712	0.843304		19	24	0.791667	-0.33703	0.542384	0.756396		0.846101	NA		0	0	0	0	0	1	0
ENSMUSG00000030527	MGI:1917711	Crtc3	51.7168	49.8924	1.03657	0.051813	0.921191	1		160	141	1.13475	0.182377	0.299492	0.518022		0.731562	NA		0	0	0	0	0	1	0
ENSMUSG00000030528	MGI:1328362	Blm	12.4644	12.4257	1.00311	0.004481	1	1		17	22	0.772727	-0.37197	0.522397	0.740616		0.795055	NA		0	0	0	0	0	1	0
ENSMUSG00000030530	MGI:97513	Furin	384.972	365.072	1.05451	0.076575	0.487844	1		1974	1729	1.1417	0.191184	6.04e-05	0.000454		0.335735	0.520785		0	0	0	0	0	0	1
ENSMUSG00000030533	MGI:2142246	Unc45a	106.158	135.493	0.783492	-0.35201	0.071067	0.535748		1389	1475	0.941695	-0.08667	0.112203	0.25813		0.180245	NA		0	0	0	0	0	1	0
ENSMUSG00000030534	MGI:2446237	Vps33b	25.1171	25.0375	1.00318	0.004581	1	1		48	43	1.11628	0.158698	0.675222	0.861929		0.860393	NA		0	0	0	0	0	1	0
ENSMUSG00000030536	MGI:1352757	Iqgap1	1091.45	985.715	1.10727	0.14701	0.022467	0.245002		2827	2924	0.966826	-0.04867	0.205545	0.398832		0.009014	NA		0	0	0	0	0	1	0
ENSMUSG00000030555	MGI:1914259	Ttc23	6.00646	9.24577	0.649644	-0.62228	0.607239	1		30	31	0.967742	-0.04731	1	1		0.575405	NA		0	0	0	0	0	1	0
ENSMUSG00000030556	MGI:1915689	Lrrc28	11.8566	12.9039	0.91884	-0.12211	1	1		55	51	1.07843	0.108934	0.770919	0.915722		0.825114	NA		0	0	0	0	0	1	0
ENSMUSG00000030583	MGI:1921456	Sipa1l3	113.804	84.7283	1.34316	0.425635	0.046886	0.417564		23	15	1.53333	0.616671	0.255875	0.464972		0.857971	NA		0	0	0	0	0	1	0
ENSMUSG00000030603	MGI:1346093	Psmc4	174.633	189.551	0.921299	-0.11826	0.463732	1		1244	1151	1.0808	0.112099	0.060099	0.162267		0.160165	NA		0	0	0	0	0	1	0
ENSMUSG00000030604	MGI:1918413	Zfp626	2.03882	1.72348	1.18296	0.242405	1	1		15	15	1	0	1	1		1	NA		0	0	0	0	0	1	0
ENSMUSG00000030605	MGI:102768	Mfge8	368.631	449.027	0.820954	-0.28463	0.005709	0.089075		581	446	1.30269	0.381494	2.83e-05	0.000226		1.07e-06	1.07e-05		0	0	0	0	1	0	0
ENSMUSG00000030611	MGI:1915244	Mrps11	19.3824	25.9427	0.747123	-0.42058	0.371298	1		98	118	0.830508	-0.26793	0.19597	0.385161		0.743801	NA		0	0	0	0	0	1	0
ENSMUSG00000030612	MGI:1914558	Mrpl46	14.8164	17.0901	0.866958	-0.20597	0.86005	1		85	92	0.923913	-0.11417	0.652122	0.846158		1	NA		0	0	0	0	0	1	0
ENSMUSG00000030613	MGI:1913615	Ccdc90b	13.2094	9.72235	1.35867	0.442192	0.677639	1		68	69	0.985507	-0.02106	1	1		0.653662	NA		0	0	0	0	0	1	0
ENSMUSG00000030614	MGI:1915722	Tmem126b	9.55982	8.36346	1.14305	0.192885	0.814529	1		54	60	0.9	-0.152	0.639769	0.838525		0.614942	NA		0	0	0	0	0	1	0
ENSMUSG00000030616	MGI:1933366	Sytl2	27.9664	26.9307	1.03846	0.05444	1	1		209	141	1.48227	0.567808	0.000329	0.002103		0.240298	NA		0	0	0	0	0	1	0
ENSMUSG00000030629	MGI:1929510	Zfand6	23.7914	27.7577	0.857109	-0.22245	0.677809	1		243	201	1.20896	0.273761	0.051559	0.144117		0.244245	NA		0	0	0	0	0	1	0
ENSMUSG00000030630	MGI:95482	Fah	21.6144	31.9843	0.675782	-0.56537	0.220328	0.988719		44	71	0.619718	-0.69032	0.014965	0.054052		0.865873	NA		0	0	0	0	0	1	0
ENSMUSG00000030641	MGI:1921291	4632434I11Rik	15.0972	11.6172	1.29955	0.378012	0.701108	1		183	141	1.29787	0.376148	0.022593	0.074341		1	NA		0	0	0	0	0	1	0
ENSMUSG00000030643	MGI:1923235	Rab30	11.8105	3.61509	3.267	1.70796	0.076813	0.559132		20	19	1.05263	0.074001	1	1		0.138196	NA		0	0	0	0	0	1	0
ENSMUSG00000030647	MGI:1344370	Ndufc2	35.1186	34.5236	1.01723	0.024652	1	1		566	533	1.06191	0.086667	0.33441	0.558376		0.806812	NA		0	0	0	0	0	1	0
ENSMUSG00000030649	MGI:1922680	3200002M19Rik	5.0863	3.75406	1.35488	0.438165	1	1		66	95	0.694737	-0.52546	0.027024	0.086164		0.493162	NA		0	0	0	0	0	1	0
ENSMUSG00000030655	MGI:1919742	Smg1	189.502	161.997	1.16979	0.226245	0.150018	0.818584		106	111	0.954955	-0.0665	0.786052	0.924753		0.261533	NA		0	0	0	0	0	1	0
ENSMUSG00000030662	MGI:1917822	Ipo5	485.166	416.144	1.16586	0.221395	0.023435	0.249902		410	354	1.15819	0.211875	0.046539	0.132318		0.960685	NA		0	0	0	0	0	1	0
ENSMUSG00000030691	MGI:2448475	Fchsd2	36.5919	35.7291	1.02415	0.034425	1	1		27	41	0.658537	-0.60266	0.114254	0.261712		0.236488	NA		0	0	0	0	0	1	0
ENSMUSG00000030695	MGI:87994	Aldoa	865.834	968.886	0.893638	-0.16224	0.017236	0.201283		2076	1730	1.2	0.263034	2.19e-08	2.81e-07		2.58e-07	2.88e-06		0	0	0	0	1	0	0
ENSMUSG00000030706	MGI:1289321	Mrpl48	20.5652	21.4213	0.960033	-0.05884	1	1		115	113	1.0177	0.025311	0.947217	1		1	NA		0	0	0	0	0	1	0
ENSMUSG00000030714	MGI:1922815	Ccdc101	10.8255	11.5998	0.933251	-0.09966	1	1		10	10	1	0	1	1		1	NA		0	0	0	0	0	1	0
ENSMUSG00000030717	MGI:1891834	Nupr1	77.8137	143.361	0.542781	-0.88156	1.46e-05	0.000625		1254	1360	0.922059	-0.11707	0.039985	0.116913		0.000327	0.00185841		0	0	0	0	0	0	1
ENSMUSG00000030718	MGI:1919840	Ppme1	126.805	150.229	0.844078	-0.24455	0.186119	0.913086		163	157	1.03822	0.054107	0.779906	0.921224		0.219322	NA		0	0	0	0	0	1	0
ENSMUSG00000030720	MGI:107537	Cln3	7.10715	11.3889	0.624043	-0.68028	0.480682	1		56	89	0.629213	-0.66838	0.007656	0.031612		1	NA		0	0	0	0	0	1	0
ENSMUSG00000030726	MGI:1915217	Pold3	15.2122	12.4946	1.2175	0.283918	0.701108	1		45	42	1.07143	0.099536	0.830373	0.952682		0.826553	NA		0	0	0	0	0	1	0
ENSMUSG00000030733	MGI:1201407	Sh2b1	56.0378	53.017	1.05698	0.079946	0.848195	1		134	112	1.19643	0.258734	0.180483	0.36509		0.644818	NA		0	0	0	0	0	1	0
ENSMUSG00000030738	MGI:1926966	Eif3c	460.916	388.551	1.18624	0.246399	0.014832	0.184094		1306	1212.5	1.07711	0.10717	0.066774	0.17568		0.233624	NA		0	0	0	0	0	1	0
ENSMUSG00000030747	MGI:1915050	Dgat2	8.3539	15.7917	0.529005	-0.91865	0.15159	0.818584		31	20	1.55	0.632268	0.16078	0.334474		0.046354	NA		0	0	0	0	0	1	0
ENSMUSG00000030748	MGI:105367	Il4ra	133.212	160.765	0.82861	-0.27123	0.11518	0.723211		132	142	0.929577	-0.10535	0.586722	0.79506		0.501485	NA		0	0	0	0	0	1	0
ENSMUSG00000030754	MGI:1917599	Copb1	185.34	190.569	0.972559	-0.04014	0.79656	1		651	788	0.826142	-0.27554	0.000334	0.002124		0.181505	NA		0	0	0	0	0	1	0
ENSMUSG00000030759	MGI:1914670	Far1	93.8486	84.8509	1.10604	0.145405	0.549995	1		494	448	1.10268	0.141012	0.142559	0.30842		1	NA		0	0	0	0	0	1	0
ENSMUSG00000030763	MGI:1353593	Lcmt1	17.679	16.2928	1.08508	0.117801	0.864166	1		113	103	1.09709	0.133678	0.54039	0.756347		1	NA		0	0	0	0	0	1	0
ENSMUSG00000030770	MGI:1931144	Parva	303.063	354.473	0.854966	-0.22606	0.051012	0.436408		856	1058	0.809074	-0.30566	4.26e-06	3.95e-05		0.55479	0.714338		0	0	0	0	0	0	1
ENSMUSG00000030771	MGI:1918127	Micalcl	4.34979	4.38487	0.991999	-0.01159	1	1		29	23	1.26087	0.334419	0.488456	0.712049		1	NA		0	0	0	0	0	1	0
ENSMUSG00000030772	MGI:1354952	Dkk3	68.1937	55.007	1.23973	0.310023	0.279199	1		1054	793	1.32913	0.410482	1.36e-09	1.98e-08		0.707687	0.831497		0	0	0	0	0	0	1
ENSMUSG00000030774	MGI:1339975	Pak1	38.6532	66.3654	0.582429	-0.77984	0.010818	0.148678		291	258	1.12791	0.173648	0.171969	0.350797		0.003877	NA		0	0	0	0	0	1	0
ENSMUSG00000030779	MGI:894835	Rbbp6	88.8505	83.8304	1.05988	0.083906	0.761143	1		130	145	0.896552	-0.15754	0.398582	0.624445		0.437529	NA		0	0	0	0	0	1	0
ENSMUSG00000030788	MGI:1914400	Rnf141	10.6043	8.85529	1.19751	0.260035	0.823803	1		23	21	1.09524	0.131245	0.880396	0.977447		1	NA		0	0	0	0	0	1	0
ENSMUSG00000030811	MGI:3039600	Fbxl19	38.0321	44.2876	0.858752	-0.21969	0.581114	1		33	43	0.767442	-0.38187	0.301872	0.520007		0.750531	NA		0	0	0	0	0	1	0
ENSMUSG00000030835	MGI:2385850	Nomo1	288.355	251.977	1.14437	0.194558	0.13195	0.770453		601	542	1.10886	0.149072	0.086199	0.212272		0.793785	NA		0	0	0	0	0	1	0
ENSMUSG00000030847	MGI:1352493	Bag3	152.309	191.427	0.795649	-0.3298	0.040033	0.368125		505	482	1.04772	0.06725	0.483779	0.708909		0.032989	NA		0	0	0	0	0	1	0
ENSMUSG00000030867	MGI:97621	Plk1	67.8534	68.36	0.992589	-0.01073	1	1		841	651	1.29186	0.369448	9.62e-07	9.84e-06		0.175926	0.33648		0	0	0	0	0	0	1
ENSMUSG00000030868	MGI:1891689	Dctn5	45.5117	36.0882	1.26112	0.33471	0.320293	1		659	402	1.6393	0.713083	2.84e-15	6.85e-14		0.290297	0.471334		0	0	0	0	0	0	1
ENSMUSG00000030869	MGI:1917566	Ndufab1	46.3819	49.6265	0.934621	-0.09755	0.759649	1		24	13	1.84615	0.884523	0.098872	0.23452		0.085565	NA		0	0	0	0	0	1	0
ENSMUSG00000030871	MGI:1914667	Ears2	8.16086	6.57049	1.24205	0.312721	1	1		29	19	1.52632	0.610053	0.193413	0.380922		0.765487	NA		0	0	0	0	0	1	0
ENSMUSG00000030879	MGI:1351608	Mrpl17	63.9316	82.5288	0.774658	-0.36837	0.137378	0.787646		511	498	1.0261	0.037178	0.705616	0.879306		0.112616	NA		0	0	0	0	0	1	0
ENSMUSG00000030881	MGI:1924182	Arfip2	65.2293	66.9406	0.974435	-0.03736	0.930684	1		154	124	1.24194	0.31259	0.081795	0.20382		0.246283	NA		0	0	0	0	0	1	0
ENSMUSG00000030888	MGI:1914251	Rrp8	70.2602	59.0377	1.19009	0.251072	0.378688	1		258	241	1.07054	0.098338	0.473868	0.698694		0.622191	NA		0	0	0	0	0	1	0
ENSMUSG00000030890	MGI:1195267	Ilk	23.0922	25.1914	0.916668	-0.12553	0.885433	1		103	62	1.66129	0.732304	0.00176	0.009076		0.094776	NA		0	0	0	0	0	1	0
ENSMUSG00000030894	MGI:1336194	Tpp1	146.41	91.2516	1.60447	0.682096	0.000428	0.01039		116	97	1.19588	0.258068	0.217356	0.415781		0.127178	NA		0	0	0	0	0	1	0
ENSMUSG00000030917	MGI:1925752	Tmem159	25.5642	19.3463	1.3214	0.402066	0.371298	1		263	203	1.29557	0.373583	0.006213	0.026495		1	NA		0	0	0	0	0	1	0
ENSMUSG00000030965	MGI:1926116	Fam175b	30.3914	28.3163	1.07328	0.10203	0.895683	1		98	86	1.13953	0.188445	0.417479	0.640864		0.880712	NA		0	0	0	0	0	1	0
ENSMUSG00000030967	MGI:106441	Zranb1	40.7986	37.1972	1.09682	0.133323	0.734342	1		26	16	1.625	0.70044	0.164149	0.339444		0.342948	NA		0	0	0	0	0	1	0
ENSMUSG00000030970	MGI:1201686	Ctbp2	89.9645	92.4364	0.973258	-0.03911	0.940938	1		88	80	1.1	0.137504	0.589287	0.796572		0.594331	NA		0	0	0	0	0	1	0
ENSMUSG00000030978	MGI:98180	Rrm1	188.098	184.666	1.01858	0.026562	0.91754	1		299	278	1.07554	0.105061	0.405085	0.629967		0.69031	NA		0	0	0	0	0	1	0
ENSMUSG00000030980	MGI:1913606	2310008H09Rik	31.2383	30.0505	1.03953	0.055931	1	1		32	36	0.888889	-0.16993	0.716301	0.884566		0.725778	NA		0	0	0	0	0	1	0
ENSMUSG00000030982	MGI:1918767	9030624J02Rik	83.5675	60.2341	1.38738	0.472361	0.054902	0.453224		452	376	1.20213	0.26559	0.009109	0.036272		0.41548	NA		0	0	0	0	0	1	0
ENSMUSG00000030987	MGI:107476	Stim1	38.5485	45.2421	0.852048	-0.23099	0.585647	1		65	51	1.27451	0.349942	0.227275	0.429611		0.198636	NA		0	0	0	0	0	1	0
ENSMUSG00000031021	MGI:1915254	Tmem9b	38.2528	43.3023	0.883388	-0.17888	0.656992	1		132	130	1.01538	0.022026	0.950754	1		0.612694	NA		0	0	0	0	0	1	0
ENSMUSG00000031023	MGI:3041226	D930014E17Rik	6.476	7.91548	0.818143	-0.28957	0.790527	1		20	21	0.952381	-0.07039	1	1		0.764174	NA		0	0	0	0	0	1	0
[truncated: 1,810 more rows]

## Sheet: TM
Supp Table 7: B6xNZO_F1. This table shows the expression data and tests used to classify genes into regulatory categories for the B6xNZO F1 cross under TM conditions. See Materials and Methods
			Parental expression difference							F1 allelic expression difference							Fisher's exact test for P vs F1 ratio			Regulatory classification (FDR 0.1%)
Ensemble	ID	Symbol	mean B6 count	mean NZO count	B6/NZO	log(P ratio)	binomial P	FDR		mean B6 count	mean NZO count	B6/NZO	log(F1)	binomial P	FDR		Fisher's P	FDR		cis	trans	cis+trans	cisxtrans	compensatory	conserved	ambiguous
ENSMUSG00000000001	MGI:95773	Gnai3	225.91	212.59	1.38671	0.47166	2.092e-12	1.5e-10		1934	1614	0.913018	-0.13128	0.009717	0.047425		6.68e-13	1.19e-11		0	1	0	0	0	0	0
ENSMUSG00000000058	MGI:107571	Cav2	40.9856	31.6333	1.24259	0.313344	0.342833	0.934285		94	60	1.1358	0.183712	0.160062	0.385		NA	NA		0	0	0	0	0	1	0
ENSMUSG00000000078	MGI:1346318	Klf6	500.173	605.665	0.752307	-0.41061	0.371298	0.961586		1996	1984	0.583333	-0.77761	0.143307	0.359466		NA	NA		0	0	0	0	0	1	0
ENSMUSG00000000148	MGI:1891679	Baat1	25.3958	24.4314	0.784096	-0.3509	0.045313	0.292881		106	96	1.5	0.584963	0.310505	0.583291		NA	NA		0	0	0	0	0	1	0
ENSMUSG00000000168	MGI:2385311	Dlat	93.6783	93.0765	1.28706	0.364084	0.159216	0.644139		249	225	1.07812	0.108524	0.728854	0.922149		NA	NA		0	0	0	0	0	1	0
ENSMUSG00000000184	MGI:88314	Ccnd2	648.521	555.724	1.01906	0.027242	1	1		1978	1623	2.77273	1.47131	2.18e-05	0.000232		0.0556	0.127121		0	0	0	0	0	0	1
ENSMUSG00000000194	MGI:2139054	Gpr107	78.4795	98.0904	1.14289	0.192689	1	1		189	212	1.05556	0.078003	1	1		NA	NA		0	0	0	0	0	1	0
ENSMUSG00000000275	MGI:102749	Trim25	19.5764	25.4342	0.825825	-0.27609	0.0015809	0.021418		262	358	1.00605	0.0087	0.861584	0.97766		NA	NA		0	0	0	0	0	1	0
ENSMUSG00000000276	MGI:1889276	Dgke	22.9109	21.621	2.45284	1.29445	1.356e-05	0.000333		251	204	2.53684	1.34303	3.62e-30	2.5e-28		0.909226	0.990288		1	0	0	0	0	0	0
ENSMUSG00000000278	MGI:1921867	Scpep1	420.704	193.388	1.13769	0.186114	0.543	1		6421	3154.5	0.59375	-0.75207	0.091915	0.269		NA	NA		0	0	0	0	0	1	0
ENSMUSG00000000346	MGI:1344344	Dazap2	66.5761	72.3471	1.16083	0.215162	3.009e-18	3.58e-16		121	130	1.09018	0.124567	2.01e-15	7.09e-14		0.002001	0.00697118		1	0	0	0	0	0	0
ENSMUSG00000000359	MGI:1097696	Rem1	3.72293	13.7672	0.788866	-0.34215	0.0814361	0.439739		106	175	0.954357	-0.0674	0.645006	0.869832		NA	NA		0	0	0	0	0	1	0
ENSMUSG00000000374	MGI:1336209	Trappc10	58.8672	61.2609	0.772946	-0.37156	0.11112	0.517416		35	37	0.911765	-0.13327	0.804317	0.955393		NA	NA		0	0	0	0	0	1	0
ENSMUSG00000000420	MGI:894693	Galnt1	109.153	143.671	1.43293	0.518967	0.0918377	0.471589		89	94	1.68561	0.753271	1.41e-33	1.2e-31		0.464002	0.642179		0	0	0	0	0	0	1
ENSMUSG00000000489	MGI:97528	Pdgfb	29.0756	34.8239	0.81064	-0.30287	0.140516	0.592502		235	95	0.988662	-0.01645	0.892566	0.99		NA	NA		0	0	0	0	0	1	0
ENSMUSG00000000530	MGI:1338946	Acvrl1	16.1159	3.32631	1.24851	0.32021	0.442626	1		67	10	1.05777	0.081028	0.289128	0.562		NA	NA		0	0	0	0	0	1	0
ENSMUSG00000000531	MGI:1860303	Grasp	20.4248	16.2269	0.992955	-0.0102	1	1		35	46	1.01053	0.015107	1	1		NA	NA		0	0	0	0	0	1	0
ENSMUSG00000000538	MGI:2443306	Tom1l2	71.3965	90.7063	0.882258	-0.18073	0.620145	1		47	42	1.18651	0.246722	0.005064	0.027896		NA	NA		0	0	0	0	0	1	0
ENSMUSG00000000561	MGI:1917715	Wdr77	65.2102	47.677	1.59756	0.675868	0.454498	1		208	167	1.6	0.678072	0.126347	0.33403		NA	NA		0	0	0	0	0	1	0
ENSMUSG00000000563	MGI:1100495	Atp5f1	165.4	151.147	1.6521	0.724298	0.164149	0.657115		530	565	1.09581	0.131996	0.241301	0.501393		NA	NA		0	0	0	0	0	1	0
ENSMUSG00000000581	MGI:1927354	C1d	28.7858	27.3762	0.706773	-0.50068	1	1		24	21	0.542857	-0.88136	0.040224	0.148383		NA	NA		0	0	0	0	0	1	0
ENSMUSG00000000605	MGI:104571	Clcn4-2	63.1076	56.6117	1.30619	0.38537	0.0032039	0.037763		276	226	1.01975	0.02822	0.806669	0.955		NA	NA		0	0	0	0	0	1	0
ENSMUSG00000000627	MGI:1340055	Sema4f	17.8128	16.5915	0.827508	-0.27315	0.223705	0.77634		61	47	0.834746	-0.26059	0.067702	0.216045		NA	NA		0	0	0	0	0	1	0
ENSMUSG00000000628	MGI:1315197	Hk2	155.462	240.048	0.971409	-0.04185	1	1		1771	1922	1.28947	0.366782	0.11112	0.304485		NA	NA		0	0	0	0	0	1	0
ENSMUSG00000000693	MGI:1337004	Loxl3	198.868	172.044	1.30533	0.384409	0.308168	0.894205		1236	920	1.13356	0.180863	0.127832	0.337		NA	NA		0	0	0	0	0	1	0
ENSMUSG00000000751	MGI:1915525	Rpa1	128.683	155.887	0.695742	-0.52338	0.301996	0.887797		197	202	0.94517	-0.08135	0.463738	0.735424		NA	NA		0	0	0	0	0	1	0
ENSMUSG00000000759	MGI:2183752	Tubgcp3	52.6941	41.7523	0.957624	-0.06247	0.852155	1		135	104	0.893617	-0.16227	0.671809	0.886819		NA	NA		0	0	0	0	0	1	0
ENSMUSG00000000811	MGI:2386711	Txnrd3	18.8237	11.4573	1.28223	0.358654	0.790527	1		20	12	0.925926	-0.11103	0.768792	0.940057		NA	NA		0	0	0	0	0	1	0
ENSMUSG00000000826	MGI:892995	Dnajc5	129.145	153.699	1.22267	0.290033	0.379999	0.970464		1270	1047	1.4142	0.499987	0.000618	0.00449		NA	NA		0	0	0	0	0	1	0
ENSMUSG00000000876	MGI:1891701	Pxmp4	5.63802	10.5333	1.32631	0.407421	0.0583073	0.350673		25	43	0.927966	-0.10786	0.453236	0.726208		NA	NA		0	0	0	0	0	1	0
ENSMUSG00000000938	MGI:96171	Hoxa10	9.47165	8.77775	0.540863	-0.88666	0.0006383	0.010519		19	22	5.875	2.55459	8.07e-08	1.29e-06		1.3e-10	1.92e-09		0	0	0	0	1	0	0
ENSMUSG00000000957	MGI:101900	Mmp14	380.285	347.691	1.05655	0.079366	0.323419	0.922248		5796	4282.5	0.952555	-0.07013	0.174119	0.41		NA	NA		0	0	0	0	0	1	0
ENSMUSG00000000958	MGI:1337120	Slc7a7	4.73841	5.35905	1.43788	0.523944	0.647606	1		30	21	0.791667	-0.33703	0.542384	0.79558		NA	NA		0	0	0	0	0	1	0
ENSMUSG00000000959	MGI:1916339	Oxa1l	40.4736	39.6385	2.03232	1.02313	0.122078	0.545483		410	423	1.84416	0.882961	1.33e-05	0.000149		1	1		0	0	0	0	0	0	1
ENSMUSG00000000976	MGI:1919790	Heatr6	31.4844	32.1802	0.891401	-0.16585	0.617299	1		43	31	1.02472	0.035222	0.794979	0.950231		NA	NA		0	0	0	0	0	1	0
ENSMUSG00000001016	MGI:1915031	Ilf2	57.0585	50.595	0.843421	-0.24568	0.249377	0.813519		99	92	1	0	1	1		NA	NA		0	0	0	0	0	1	0
ENSMUSG00000001017	MGI:1913761	2500003M10Rik	107.968	98.8197	1.04882	0.068763	0.872441	1		68	78	0.985388	-0.02124	0.747683	0.932033		NA	NA		0	0	0	0	0	1	0
ENSMUSG00000001018	MGI:1333745	Snapin	42.5318	34.7414	0.284999	-1.81097	7.101e-24	1.29e-21		156	96	0.951294	-0.07204	0.386608	0.662383		2.92e-18	9.48e-17		0	1	0	0	0	0	0
ENSMUSG00000001020	MGI:1330282	S100a4	648.191	563.564	1.01203	0.017253	1	1		2223	1998	1.16667	0.222392	0.845019	0.969		NA	NA		0	0	0	0	0	1	0
ENSMUSG00000001021	MGI:1338849	S100a3	3.84829	3.0226	0.795259	-0.3305	0.457021	1		12	10	0.818533	-0.28889	0.033932	0.129827		NA	NA		0	0	0	0	0	1	0
ENSMUSG00000001025	MGI:1339467	S100a6	2273.75	1285.75	0.443573	-1.17276	9.89e-35	3.14e-32		19381	15628	0.622809	-0.68314	5.93e-115	1.88e-112		1.72e-06	1.36e-05		0	0	1	0	0	0	0
ENSMUSG00000001034	MGI:1346347	Mapk7	52.5963	49.9162	1.13968	0.188632	1	1		33	33	1.9	0.925999	0.136046	0.348303		NA	NA		0	0	0	0	0	1	0
ENSMUSG00000001036	MGI:1333766	Epn2	50.7367	51.5978	0.930998	-0.10315	1	1		23	23	0.730159	-0.45372	0.125005	0.332327		NA	NA		0	0	0	0	0	1	0
ENSMUSG00000001039	MGI:1351471	B9d1	5.95256	7.56646	1.47695	0.562619	0.480682	1		43	59	0.809524	-0.30485	0.627103	0.858376		NA	NA		0	0	0	0	0	1	0
ENSMUSG00000001052	MGI:2139764	Sec24b	149.687	197.093	0.521642	-0.93887	4.464e-10	2.21e-08		1102	939	0.511628	-0.96683	0.012503	0.058045		1	1		0	0	0	0	0	0	1
ENSMUSG00000001053	MGI:2442218	N4bp3	2.92683	4.92275	1.31399	0.393957	0.118039	0.535014		7	17	1.61392	0.690573	2.09e-06	2.7e-05		0.327304	0.516325		0	0	0	0	0	0	1
ENSMUSG00000001054	MGI:1913339	Rmnd5b	33.4147	31.2303	1.36857	0.452673	0.647606	1		185	148	0.891892	-0.16506	0.720203	0.917843		NA	NA		0	0	0	0	0	1	0
ENSMUSG00000001098	MGI:2141207	Kctd10	237.728	284.769	5.92736	2.56739	4.874e-06	0.00013		590	646	10.4706	3.38827	5.14e-35	4.45e-33		0.250788	0.419867		1	0	0	0	0	0	0
ENSMUSG00000001123	MGI:109496	Lgals9	27.9118	39.5461	1.17208	0.22907	0.308505	0.8945		76	63	0.975	-0.03653	0.64223	0.868859		NA	NA		0	0	0	0	0	1	0
ENSMUSG00000001143	MGI:2443010	Lman2l	21.2629	15.5887	0.800415	-0.32118	0.457021	1		86	91	1.00935	0.013421	1	1		NA	NA		0	0	0	0	0	1	0
ENSMUSG00000001175	MGI:88251	Calm1	487.685	505.676	0.582608	-0.7794	0.0919145	0.471589		173	191	0.318182	-1.65208	0.00813	0.0409		NA	NA		0	0	0	0	0	1	0
ENSMUSG00000001211	MGI:1336186	Agpat3	61.4358	67.0805	1.02043	0.029181	1	1		30	30	1.47059	0.556393	0.279956	0.551021		NA	NA		0	0	0	0	0	1	0
ENSMUSG00000001248	MGI:105490	Gramd1a	69.2772	82.9575	1.47888	0.564509	0.377086	0.966036		298	304	1.58065	0.660514	6.76e-05	0.000636		0.850875	0.953145		0	0	0	0	0	0	1
ENSMUSG00000001270	MGI:88407	Ckb	193.545	138.134	1.29889	0.377282	0.532709	1		738	520	1.07812	0.108524	0.728854	0.922		NA	NA		0	0	0	0	0	1	0
ENSMUSG00000001280	MGI:98372	Sp1	34.7191	52.3271	0.864931	-0.20934	0.760792	1		39	25	0.754717	-0.40599	0.0665	0.213824		NA	NA		0	0	0	0	0	1	0
ENSMUSG00000001285	MGI:1929864	Myg1	27.1585	22.6374	1.20841	0.273105	0.83882	1		91	110	0.962963	-0.05445	1	1		NA	NA		0	0	0	0	0	1	0
ENSMUSG00000001300	MGI:105097	Efnb2	59.8611	78.3994	0.93124	-0.10278	0.784328	1		257	322	1.10266	0.14099	0.26887	0.539014		NA	NA		0	0	0	0	0	1	0
ENSMUSG00000001379	MGI:108404	Apbb3	16.5872	16.0771	1.33104	0.412557	0.470879	1		51	35	0.944444	-0.08246	0.84537	0.969375		NA	NA		0	0	0	0	0	1	0
ENSMUSG00000001380	MGI:108087	Hars	134.886	123.069	0.98791	-0.01755	1	1		518	559	1.14286	0.192645	0.644464	0.86941		NA	NA		0	0	0	0	0	1	0
ENSMUSG00000001383	MGI:1913742	Zmat2	42.9145	35.6654	0.769743	-0.37755	0.814529	1		96	82	0.885714	-0.17509	0.712231	0.913258		NA	NA		0	0	0	0	0	1	0
ENSMUSG00000001435	MGI:88451	Col18a1	60.566	50.2303	0.857793	-0.2213	0.231103	0.782896		10	10	1.08372	0.115993	0.421905	0.695492		NA	NA		0	0	0	0	0	1	0
ENSMUSG00000001440	MGI:107532	Kpnb1	803.764	750.359	1.02485	0.035411	0.935389	1		443	410	0.957576	-0.06254	0.738552	0.926719		NA	NA		0	0	0	0	0	1	0
ENSMUSG00000001441	MGI:1101358	Npepps	98.4512	124.801	0.792478	-0.33556	0.078603	0.428713		230	241	0.95	-0.074	0.743853	0.929479		NA	NA		0	0	0	0	0	1	0
ENSMUSG00000001504	MGI:1197526	Irx2	27.5041	6.47251	1.40101	0.486464	0.103769	0.50197		24	37	0.905817	-0.14271	0.208319	0.456312		NA	NA		0	0	0	0	0	1	0
ENSMUSG00000001506	MGI:88467	Col1a1	3757.4	5259.9	0.992501	-0.01086	1	1		2469	2542	0.983871	-0.02346	0.892432	0.990382		NA	NA		0	0	0	0	0	1	0
ENSMUSG00000001517	MGI:1347487	Foxm1	67.965	75.7557	0.768291	-0.38027	0.036544	0.249324		45	31	1.01316	0.018859	0.954425	1		NA	NA		0	0	0	0	0	1	0
ENSMUSG00000001524	MGI:1338799	Gtf2h4	17.9954	13.028	0.760262	-0.39543	0.381693	0.971428		115	83.5	0.589928	-0.76139	0.000153	0.001333		NA	NA		0	0	0	0	0	1	0
ENSMUSG00000001525	MGI:107812	Tubb5	1796.3	1544.2	0.843044	-0.24632	0.651588	1		5730	6139	1.36842	0.452512	0.371298	0.648707		NA	NA		0	0	0	0	0	1	0
ENSMUSG00000001542	MGI:2183438	Ell2	83.9617	106.811	0.832717	-0.2641	0.104111	0.502794		201	202	1.14865	0.199938	0.42784	0.701456		NA	NA		0	0	0	0	0	1	0
ENSMUSG00000001569	MGI:1861749	Nom1	64.2231	63.477	1.43153	0.517554	0.175286	0.678325		12	11	0.863636	-0.2115	0.175813	0.411636		NA	NA		0	0	0	0	0	1	0
ENSMUSG00000001576	MGI:1914708	Ergic1	125.115	115.685	0.994348	-0.00818	0.965293	1		531	424	0.826215	-0.27541	0.000885	0.00623		NA	NA		0	0	0	0	0	1	0
ENSMUSG00000001632	MGI:1926033	Brpf1	67.7486	73.112	0.951923	-0.07108	0.848195	1		49	45	1.12366	0.1682	0.268297	0.538619		NA	NA		0	0	0	0	0	1	0
ENSMUSG00000001674	MGI:1914192	Ddx18	101.92	78.3994	0.92664	-0.10992	0.736356	1		165	166	1.08889	0.122857	0.757189	0.935915		NA	NA		0	0	0	0	0	1	0
ENSMUSG00000001700	MGI:1914815	Gramd3	8.71752	14.876	0.768935	-0.37907	0.161882	0.653534		69	102	0.515152	-0.95693	0.032839	0.126537		NA	NA		0	0	0	0	0	1	0
ENSMUSG00000001729	MGI:87986	Akt1	514.044	427.641	1.14502	0.195367	0.173313	0.678325		3923	3447	1.07588	0.105517	0.052911	0.185		NA	NA		0	0	0	0	0	1	0
ENSMUSG00000001761	MGI:108075	Smo	82.293	105.795	1.17923	0.237849	0.831812	1		117	140	1.20833	0.273018	0.583132	0.828222		NA	NA		0	0	0	0	0	1	0
ENSMUSG00000001768	MGI:1921280	Rin2	14.8639	30.9531	1.18415	0.243857	0.627103	1		7	15	1.58571	0.665133	1.92e-05	0.000208		0.48827	0.661651		0	0	0	0	0	0	1
ENSMUSG00000001802	MGI:3584516	Lrp3	5.84388	8.63601	0.921432	-0.11805	0.528179	1		24	31	1.18182	0.241008	0.83882	0.967561		NA	NA		0	0	0	0	0	1	0
ENSMUSG00000001827	MGI:95568	Folr1	1.03129	1.66315	0.901906	-0.14895	0.51828	1		18	10	1.1865	0.246713	0.00302	0.018046		NA	NA		0	0	0	0	0	1	0
ENSMUSG00000001829	MGI:1100517	Clpb	29.0707	26.6104	1.33143	0.412982	0.0358213	0.246696		18	24	0.863636	-0.2115	0.151997	0.373383		NA	NA		0	0	0	0	0	1	0
ENSMUSG00000001855	MGI:1095411	Nup214	53.1331	64.2693	1.01596	0.022846	1	1		111	91	0.837662	-0.25556	0.153555	0.374974		NA	NA		0	0	0	0	0	1	0
ENSMUSG00000001864	MGI:1919598	Aif1l	22.3983	27.1663	1.10322	0.141719	0.490143	1		61	58	0.889286	-0.16928	0.192066	0.433429		NA	NA		0	0	0	0	0	1	0
ENSMUSG00000001870	MGI:109151	Ltbp1	473.771	626.177	1.33996	0.422189	0.105454	0.504986		1292	1431	0.968326	-0.04644	0.773632	0.940275		NA	NA		0	0	0	0	0	1	0
ENSMUSG00000001942	MGI:104803	Siae	7.52953	5.45144	1.16549	0.220939	0.765992	1		42	30	1.2963	0.374396	0.008214	0.041148		NA	NA		0	0	0	0	0	1	0
ENSMUSG00000001983	MGI:1917457	Taco1	7.6546	6.19062	0.929276	-0.10582	0.726876	1		12	12	1.05063	0.071259	0.504418	0.76654		NA	NA		0	0	0	0	0	1	0
ENSMUSG00000002028	MGI:96995	Mll1	114.272	170.564	1.05188	0.072967	0.452608	1		66	73	0.985472	-0.02111	0.78592	0.944849		NA	NA		0	0	0	0	0	1	0
ENSMUSG00000002102	MGI:1098754	Psmc3	201.392	155.614	0.839899	-0.25171	0.476688	1		574	525	0.84492	-0.24311	0.287118	0.559109		NA	NA		0	0	0	0	0	1	0
ENSMUSG00000002105	MGI:1915677	Slc39a13	120.055	133.188	1.10713	0.146821	0.779768	1		304	291	0.711864	-0.49033	0.110918	0.304485		NA	NA		0	0	0	0	0	1	0
ENSMUSG00000002129	MGI:1914715	Sf3a1	100.02	93.8058	0.62685	-0.67381	0.092461	0.472409		57	39	0.481728	-1.05371	6.81e-26	3.99e-24		0.394469	0.582326		0	0	0	0	0	0	1
ENSMUSG00000002147	MGI:103034	Stat6	104.114	114.317	1.70299	0.768066	0.548828	1		42	34	1.22222	0.289507	0.518958	0.778419		NA	NA		0	0	0	0	0	1	0
ENSMUSG00000002205	MGI:2182465	Vrk3	13.6497	16.063	1.97564	0.98232	0.34375	0.934285		34	37	1.41667	0.5025	0.458258	0.731404		NA	NA		0	0	0	0	0	1	0
ENSMUSG00000002221	MGI:1890430	Paxip1	40.0285	39.7467	1.20973	0.274685	0.831812	1		75	59	0.84375	-0.24511	0.602923	0.841144		NA	NA		0	0	0	0	0	1	0
ENSMUSG00000002227	MGI:97054	Mov10	10.5443	9.60933	0.691928	-0.53131	0.0399282	0.267147		79	71	1.0068	0.009781	0.930411	1		NA	NA		0	0	0	0	0	1	0
ENSMUSG00000002228	MGI:1919137	Ppm1j	7.29838	12.398	1.13415	0.181606	0.5657	1		23	50	1.05807	0.08144	0.294007	0.566153		NA	NA		0	0	0	0	0	1	0
ENSMUSG00000002233	MGI:106028	Rhoc	351.231	292.175	1.31833	0.398708	0.814529	1		4035	4038	1.15341	0.205904	0.345645	0.62334		NA	NA		0	0	0	0	0	1	0
ENSMUSG00000002279	MGI:1923733	Lmf1	17.54	18.6882	1.61438	0.69098	0.0064348	0.068238		21	22	1.28455	0.361266	0.042341	0.154399		NA	NA		0	0	0	0	0	1	0
ENSMUSG00000002289	MGI:1888999	Angptl4	22.2729	25.2519	0.39996	-1.32207	0.179565	0.682024		47	45	0.518519	-0.94753	0.059584	0.198297		NA	NA		0	0	0	0	0	1	0
ENSMUSG00000002297	MGI:1351328	Dbf4	58.893	48.601	0.994341	-0.00819	1	1		259	240	0.988636	-0.01649	0.909732	0.997043		NA	NA		0	0	0	0	0	1	0
ENSMUSG00000002308	MGI:1860083	Cd320	12.5454	18.9415	2.13889	1.09686	1.848e-25	3.7e-23		102	182	5.29167	2.40372	8.76e-203	6.7e-200		1.12e-19	4.15e-18		0	0	1	0	0	0	0
ENSMUSG00000002342	MGI:2384577	Tmem161a	53.6248	61.4021	0.928804	-0.10655	0.874629	1		240	245	1.36649	0.450477	0.001149	0.007742		NA	NA		0	0	0	0	0	1	0
ENSMUSG00000002343	MGI:1924063	Armc6	20.2793	20.4203	0.833735	-0.26234	0.460792	1		52	79	0.89759	-0.15587	0.367348	0.646207		NA	NA		0	0	0	0	0	1	0
ENSMUSG00000002346	MGI:1920345	Slc25a42	8.06861	7.76138	0.988895	-0.01611	1	1		8	22	1.26531	0.339486	0.254605	0.522843		NA	NA		0	0	0	0	0	1	0
ENSMUSG00000002393	MGI:1352453	Nr2f6	80.6855	82.9728	0.930241	-0.10432	0.177729	0.680709		248	233	1.13911	0.18791	6.47e-12	1.69e-10		0.000319	0.00131367		0	0	0	0	0	0	1
ENSMUSG00000002395	MGI:1914273	Use1	42.6201	24.8873	1.20261	0.266172	0.0040747	0.046444		299	244	0.914773	-0.12851	0.445732	0.718418		NA	NA		0	0	0	0	0	1	0
ENSMUSG00000002396	MGI:1924340	Ocel1	1.90071	6.65261	1.36255	0.446309	0.0039807	0.045922		31	97	0.98234	-0.02571	0.723389	0.919514		NA	NA		0	0	0	0	0	1	0
ENSMUSG00000002458	MGI:1915153	Rgs19	38.8437	36.6818	0.926789	-0.10969	0.699797	1		61	67	0.807692	-0.30812	0.238287	0.496257		NA	NA		0	0	0	0	0	1	0
ENSMUSG00000002486	MGI:1925082	Tchp	13.5192	14.3125	1.04196	0.059298	1	1		42	32	1	0	1	1		NA	NA		0	0	0	0	0	1	0
ENSMUSG00000002489	MGI:103306	Tiam1	16.8019	26.98	1.19183	0.253175	0.128664	0.563015		42	39	1.17887	0.237405	0.000194	0.00163		NA	NA		0	0	0	0	0	1	0
ENSMUSG00000002496	MGI:102548	Tsc2	108.136	80.1315	1.5726	0.653151	0.361595	0.953318		430	358	1.34546	0.428094	0.112657	0.307666		NA	NA		0	0	0	0	0	1	0
ENSMUSG00000002504	MGI:1890662	Slc9a3r2	21.0585	25.89	1.10873	0.148902	0.874629	1		259	247	0.928571	-0.10692	0.561813	0.810775		NA	NA		0	0	0	0	0	1	0
ENSMUSG00000002550	MGI:98904	Uck1	40.7254	33.3554	1.98609	0.989935	0.136046	0.580636		39	32	1.44444	0.530515	0.523467	0.781199		NA	NA		0	0	0	0	0	1	0
ENSMUSG00000002602	MGI:1347244	Axl	1083.62	1325.59	1.0411	0.05811	0.815968	1		870	814	1.21807	0.284595	0.009664	0.04723		NA	NA		0	0	0	0	0	1	0
ENSMUSG00000002635	MGI:1915329	Pdcd2l	19.3628	19.2352	0.804748	-0.31339	0.178777	0.681973		159	135	0.783505	-0.35199	0.027368	0.109208		NA	NA		0	0	0	0	0	1	0
ENSMUSG00000002731	MGI:1344375	Prkra	11.3928	13.8176	1.99936	0.999541	0.237884	0.794409		55	68	3.5	1.80736	1.33e-11	3.35e-10		0.374504	0.563385		0	0	0	0	0	0	1
ENSMUSG00000002732	MGI:1336879	Fkbp7	19.6606	19.6806	1.1534	0.205891	0.590036	1		196	140	0.575342	-0.79751	0.004928	0.02727		NA	NA		0	0	0	0	0	1	0
ENSMUSG00000002778	MGI:1915387	Kdelr1	131.237	158.713	0.413477	-1.27412	0.0356981	0.246648		1005	1202	0.884615	-0.17688	0.77545	0.940275		NA	NA		0	0	0	0	0	1	0
ENSMUSG00000002781	MGI:1917459	Tmem143	11.5817	9.93667	0.980361	-0.02862	1	1		39.5	43	1.2126	0.278102	0.001405	0.009315		NA	NA		0	0	0	0	0	1	0
ENSMUSG00000002797	MGI:95700	Ggct	9.52397	10.5748	1.05818	0.081588	0.830373	1		26	21	1.04273	0.060373	0.795902	0.950737		NA	NA		0	0	0	0	0	1	0
ENSMUSG00000002803	MGI:3026623	Btbd6	10.0582	6.56021	0.94765	-0.07757	1	1		44	28	1.54762	0.63005	0.032947	0.126695		NA	NA		0	0	0	0	0	1	0
ENSMUSG00000002804	MGI:1913424	Nudt14	2.64909	3.09951	1.10754	0.14736	0.486692	1		13	7	1.41899	0.504869	0.000365	0.002852		NA	NA		0	0	0	0	0	1	0
ENSMUSG00000002812	MGI:1342286	Flii	227.162	220.339	0.809702	-0.30454	0.790527	1		1717	1668	0.769231	-0.37851	0.677639	0.890413		NA	NA		0	0	0	0	0	1	0
ENSMUSG00000002814	MGI:1197527	Top3a	17.2421	15.3152	0.504072	-0.9883	0.0987371	0.48694		35	41	1.06923	0.096573	0.625796	0.857289		NA	NA		0	0	0	0	0	1	0
ENSMUSG00000002870	MGI:105380	Mcm2	63.9923	48.6934	1.28852	0.365712	0.48685	1		58	39	0.693548	-0.52793	0.078485	0.241742		NA	NA		0	0	0	0	0	1	0
ENSMUSG00000002871	MGI:1345190	Tpra1	22.7697	33.0759	0.614484	-0.70255	1.977e-10	1.06e-08		63	80	1.03415	0.04844	0.768936	0.940057		2.99e-05	0.000169345		0	1	0	0	0	0	0
ENSMUSG00000002881	MGI:107564	Nab1	49.2842	66.8033	1.1219	0.165941	0.182753	0.690904		199	203	0.829268	-0.27009	0.118886	0.320312		NA	NA		0	0	0	0	0	1	0
ENSMUSG00000002910	MGI:1918057	Arrdc2	5.36173	5.74321	1.28145	0.357777	0.711071	1		62	58	1.39437	0.47961	0.038064	0.14319		NA	NA		0	0	0	0	0	1	0
ENSMUSG00000002948	MGI:1346871	Map2k7	26.9173	28.8984	1.00041	0.000589	1	1		71	86	2.23077	1.15754	0.01952	0.083033		NA	NA		0	0	0	0	0	1	0
ENSMUSG00000002949	MGI:1343262	Timm44	40.2534	33.8211	1.16986	0.226336	0.850554	1		32	31	1.07692	0.106915	0.891923	0.990245		NA	NA		0	0	0	0	0	1	0
ENSMUSG00000002963	MGI:1891698	Pnkp	34.4569	31.5421	2.04264	1.03043	0.266846	0.840266		33	41	1.61539	0.691878	0.229481	0.484609		NA	NA		0	0	0	0	0	1	0
ENSMUSG00000002968	MGI:1922863	Med25	58.4698	67.3688	0.700948	-0.51262	0.0002772	0.004954		118	129	0.888489	-0.17057	0.19038	0.43039		NA	NA		0	0	0	0	0	1	0
ENSMUSG00000002985	MGI:88057	Apoe	6.17192	5.10508	1.08332	0.115456	0.794844	1		12	10	1.16092	0.215268	0.163708	0.391		NA	NA		0	0	0	0	0	1	0
ENSMUSG00000003031	MGI:104565	Cdkn1b	12.8381	27.6221	0.961799	-0.05619	0.758356	1		75	87	0.733496	-0.44714	4.84e-05	0.000472		0.069848	0.153607		0	0	0	0	0	0	1
ENSMUSG00000003032	MGI:1342287	Klf4	124.679	98.9109	1.13127	0.177947	0.765992	1		945	817	1.26667	0.341037	0.607591	0.845741		NA	NA		0	0	0	0	0	1	0
ENSMUSG00000003033	MGI:102776	Ap1m1	69.9638	64.9074	0.922478	-0.11641	0.447562	1		137	141	0.900637	-0.15098	0.046175	0.166468		NA	NA		0	0	0	0	0	1	0
ENSMUSG00000003037	MGI:96960	Rab8a	52.1214	39.7467	0.45485	-1.13654	0.1338	0.575569		340	243	0.335938	-1.57374	5.3e-11	1.25e-09		0.605118	0.762272		0	0	0	0	0	0	1
ENSMUSG00000003039	MGI:1915172	Fam32a	53.7294	64.7251	1.14605	0.196674	0.328867	0.926126		982	1467	1.19503	0.257046	7.09e-05	0.000663		0.78266	0.91281		0	0	0	0	0	0	1
ENSMUSG00000003119	MGI:1098802	Cdk12	42.6423	60.9875	0.816474	-0.29252	0.0049668	0.054491		56	52	0.893122	-0.16307	1.25e-06	1.66e-05		0.245593	0.412502		0	0	0	0	0	0	1
ENSMUSG00000003228	MGI:109161	Grk5	27.432	16.0445	1.16153	0.216031	0.855536	1		16	12	0.578947	-0.7885	0.051894	0.182757		NA	NA		0	0	0	0	0	1	0
ENSMUSG00000003269	MGI:1334255	Cyth2	105.418	105.839	1.03874	0.054836	0.47425	1		340	386	1.016	0.0229	0.949788	1		NA	NA		0	0	0	0	0	1	0
ENSMUSG00000003382	MGI:1350926	Etv3	38.9619	51.9024	1.09847	0.135501	0.794844	1		280	240	1.03297	0.046794	0.734206	0.924484		NA	NA		0	0	0	0	0	1	0
ENSMUSG00000003420	MGI:103017	Fcgrt	22.1013	20.9673	0.885953	-0.1747	0.77545	1		82	51	1.7931	0.842459	1.13e-05	0.000129		0.035764	0.086737		0	0	0	0	0	0	1
ENSMUSG00000003423	MGI:1916095	Pih1d1	27.2008	36.7383	1.4616	0.54755	0.0007051	0.011326		73	108	1.0037	0.005322	0.922413	1		NA	NA		0	0	0	0	0	1	0
ENSMUSG00000003458	MGI:1891700	Ncstn	184.08	129.815	1.38241	0.467189	0.133211	0.574826		1012.5	680.5	1.14815	0.199309	0.515913	0.774		NA	NA		0	0	0	0	0	1	0
ENSMUSG00000003464	MGI:1334458	Pex19	50.4834	66.5483	1.21249	0.277968	0.690038	1		141	154	0.85422	-0.22732	0.141559	0.357134		NA	NA		0	0	0	0	0	1	0
ENSMUSG00000003518	MGI:1919599	Dusp3	59.9088	58.8112	1.32728	0.408471	0.0001984	0.003739		28	25	0.588384	-0.76517	8.3e-11	1.91e-09		2.63e-13	4.88e-12		0	0	0	0	1	0	0
ENSMUSG00000003534	MGI:99216	Ddr1	162.341	238.115	1.02508	0.035739	1	1		1359	1236	0.970588	-0.04307	0.931202	1		NA	NA		0	0	0	0	0	1	0
ENSMUSG00000003546	MGI:1922014	Klc4	11.9278	10.2102	1.07283	0.101424	0.416174	1		23	10	1.10931	0.149665	0.100568	0.285507		NA	NA		0	0	0	0	0	1	0
ENSMUSG00000003549	MGI:95412	Ercc1	55.848	180.41	1.21599	0.282125	0.0609	0.363104		71	220	0.995708	-0.00621	1	1		NA	NA		0	0	0	0	0	1	0
ENSMUSG00000003559	MGI:1929882	As3mt	4.51847	2.95672	1.40255	0.488054	0.297595	0.882356		31	24	1.07534	0.104796	0.565712	0.815165		NA	NA		0	0	0	0	0	1	0
ENSMUSG00000003573	MGI:1347359	Homer3	38.0283	38.4373	1.01392	0.019944	1	1		222.5	203	0.772727	-0.37197	0.308168	0.581943		NA	NA		0	0	0	0	0	1	0
ENSMUSG00000003575	MGI:2142523	Crtc1	24.6348	24.7961	0.940752	-0.08811	1	1		196	177	1.01786	0.025535	1	1		NA	NA		0	0	0	0	0	1	0
ENSMUSG00000003581	MGI:1918923	Rnf215	32.7667	31.7847	0.98446	-0.02259	1	1		73	56	1.18619	0.246338	0.006457	0.033953		NA	NA		0	0	0	0	0	1	0
ENSMUSG00000003604	MGI:1921518	Aven	20.4884	17.0011	0.494171	-1.01692	0.210114	0.753382		14	25	0.754717	-0.40599	0.0665	0.213824		NA	NA		0	0	0	0	0	1	0
ENSMUSG00000003660	MGI:2444401	Snrnp200	150.229	184.425	1.25967	0.333047	0.457021	1		169	187	1.32972	0.41112	3.93e-06	4.85e-05		0.797674	0.924091		0	0	0	0	0	0	1
ENSMUSG00000003662	MGI:1346998	Ciao1	33.745	28.1691	1.07905	0.109764	1	1		54	58	0.863636	-0.2115	0.755229	0.934623		NA	NA		0	0	0	0	0	1	0
ENSMUSG00000003665	MGI:106590	Has1	7.12099	6.9298	1.33979	0.422012	0.254305	0.820456		22	22	1.14286	0.192645	0.855536	0.975578		NA	NA		0	0	0	0	0	1	0
ENSMUSG00000003731	MGI:1100836	Kpna6	118.91	132.094	1.97639	0.982871	0.0270083	0.202187		324	308	1.52326	0.607158	0.002734	0.016735		NA	NA		0	0	0	0	0	1	0
ENSMUSG00000003868	MGI:1342299	Ruvbl2	98.4923	71.0153	1.06374	0.089143	0.902158	1		116	138	0.745098	-0.4245	0.203117	0.44827		NA	NA		0	0	0	0	0	1	0
ENSMUSG00000003929	MGI:1890752	Zfp81	12.462	11.6421	2.68597	1.42544	0.0289593	0.212056		9	12	1.88095	0.911463	0.000983	0.006842		NA	NA		0	0	0	0	0	1	0
ENSMUSG00000003970	MGI:1350927	Rpl8	848.384	603.584	1.15841	0.212142	0.17228	0.675456		2954	2624	0.833078	-0.26348	0.027274	0.109		NA	NA		0	0	0	0	0	1	0
ENSMUSG00000003992	MGI:1914220	Ssbp2	12.2142	11.3953	0.64465	-0.63341	0.0011861	0.017435		23	30	0.906977	-0.14086	0.740653	0.928744		NA	NA		0	0	0	0	0	1	0
ENSMUSG00000004018	MGI:1914280	Fancl	5.25679	3.62713	0.844692	-0.2435	0.742829	1		20	13	1.28571	0.36257	0.596615	0.836925		NA	NA		0	0	0	0	0	1	0
ENSMUSG00000004032	MGI:1309466	Gstm5	24.4672	19.2352	1.00545	0.007838	1	1		224	184	0.590909	-0.75899	0.002959	0.0179		NA	NA		0	0	0	0	0	1	0
ENSMUSG00000004056	MGI:104874	Akt2	88.1926	86.6952	0.95083	-0.07274	0.914212	1		73	80	0.895425	-0.15936	0.197981	0.44206		NA	NA		0	0	0	0	0	1	0
ENSMUSG00000004098	MGI:1858212	Col5a3	90.2607	76.5974	1.14149	0.190917	0.867939	1		73	30	1.64	0.713696	0.064018	0.208303		NA	NA		0	0	0	0	0	1	0
ENSMUSG00000004099	MGI:94912	Dnmt1	116.78	106.295	1.00159	0.002292	1	1		236	248	0.927536	-0.10852	0.728854	0.922149		NA	NA		0	0	0	0	0	1	0
ENSMUSG00000004100	MGI:2178445	Ppan	82.2585	69.0208	0.491066	-1.02601	5.685e-06	0.000149		460	377	0.540323	-0.88811	4.5e-05	0.000443		0.744133	0.881968		1	0	0	0	0	0	0
ENSMUSG00000004127	MGI:1920421	Rg9mtd2	24.9798	24.1808	2.32148	1.21504	0.0012936	0.018596		73	63	0.9375	-0.09311	0.899076	0.992687		NA	NA		0	0	0	0	0	1	0
ENSMUSG00000004319	MGI:103555	Clcn3	19.4464	21.8982	0.904337	-0.14507	1	1		35	36	1.02381	0.033947	1	1		NA	NA		0	0	0	0	0	1	0
ENSMUSG00000004356	MGI:1917933	Utp20	129.559	123.434	1.11068	0.15144	1	1		11	14	1	0	1	1		NA	NA		0	0	0	0	0	1	0
ENSMUSG00000004364	MGI:1347360	Cul3	144.507	138.226	0.944575	-0.08226	1	1		75	60	1.3125	0.392317	0.295413	0.56714		NA	NA		0	0	0	0	0	1	0
ENSMUSG00000004508	MGI:1333854	Gab2	35.4623	43.6116	0.903343	-0.14665	0.696468	1		171	192	0.909091	-0.1375	0.801306	0.953602		NA	NA		0	0	0	0	0	1	0
ENSMUSG00000004558	MGI:1352498	Ndrg2	5.44482	10.8483	0.976651	-0.03408	1	1		87	64	0.913462	-0.13058	0.48776	0.752		NA	NA		0	0	0	0	0	1	0
ENSMUSG00000004561	MGI:1098577	Mettl17	13.6764	14.8594	1.272	0.347098	0.542384	1		183	210.5	1.21739	0.283793	0.053376	0.185622		NA	NA		0	0	0	0	0	1	0
ENSMUSG00000004562	MGI:2685515	Arhgef40	214.833	215.655	1.15749	0.211006	0.707981	1		1125.5	1134	1.14286	0.192645	0.644464	0.86941		NA	NA		0	0	0	0	0	1	0
ENSMUSG00000004565	MGI:1354723	Pnpla6	21.8756	32.9859	2.18559	1.12802	0.115318	0.528936		70	82	2.17526	1.12119	7.37e-11	1.72e-09		1	1		0	0	0	0	0	0	1
ENSMUSG00000004568	MGI:2142567	Arhgef18	57.6375	46.8573	0.643969	-0.63494	0.02097	0.167434		162	120	0.942857	-0.08489	0.726381	0.921778		NA	NA		0	0	0	0	0	1	0
ENSMUSG00000004591	No associated gene	Pkn2	102.849	107.024	1.1677	0.223669	0.765992	1		179	145	3.125	1.64386	0.004551	0.025512		NA	NA		0	0	0	0	0	1	0
ENSMUSG00000004626	MGI:107370	Stxbp2	12.2616	13.9478	0.97003	-0.0439	0.884383	1		16	26	1.24272	0.313499	0.114122	0.310329		NA	NA		0	0	0	0	0	1	0
ENSMUSG00000004637	MGI:1931237	Wwox	5.93214	6.9298	1.29106	0.36856	0.0015062	0.020708		69	61	1.13058	0.177068	0.137227	0.350385		NA	NA		0	0	0	0	0	1	0
ENSMUSG00000004655	MGI:103201	Aqp1	110.973	87.0383	0.916187	-0.12629	0.0081854	0.082222		31	26	0.875745	-0.19142	1.41e-31	1.05e-29		0.197694	0.352588		0	0	0	0	0	0	1
ENSMUSG00000004677	MGI:106624	Myo9b	213.289	249.494	1.37139	0.455638	0.128475	0.563015		611	647	1.25234	0.324622	0.002902	0.017592		NA	NA		0	0	0	0	0	1	0
ENSMUSG00000004768	MGI:99833	Rab23	77.7478	77.8524	1.20905	0.273869	1	1		515	499	1.08696	0.120294	0.885433	0.987454		NA	NA		0	0	0	0	0	1	0
ENSMUSG00000004815	MGI:102918	Dgkq	23.1797	28.067	1.248	0.319615	0.442626	1		83	71	1.02381	0.033947	1	1		NA	NA		0	0	0	0	0	1	0
ENSMUSG00000004846	MGI:1347008	Plod3	272.44	322.349	1.27581	0.351411	0.596615	1		741.5	832	0.918605	-0.12248	0.640562	0.867528		NA	NA		0	0	0	0	0	1	0
ENSMUSG00000004849	MGI:1098244	Ap1s1	128.539	116.505	0.991023	-0.01301	1	1		170	153	1.06061	0.084889	0.903597	0.994274		NA	NA		0	0	0	0	0	1	0
ENSMUSG00000004880	MGI:2138281	Lbr	42.3691	40.2025	1.21142	0.276701	0.735879	1		129	113	1.16667	0.222392	0.845019	0.969375		NA	NA		0	0	0	0	0	1	0
ENSMUSG00000004885	MGI:88491	Crabp2	13.7969	9.11621	1.05087	0.071586	0.861369	1		37	48	0.928571	-0.10692	0.486685	0.751766		NA	NA		0	0	0	0	0	1	0
ENSMUSG00000004891	MGI:101784	Nes	306.035	689.931	1.06992	0.097498	0.788	1		3659	5875	1.15254	0.20482	0.477922	0.744		NA	NA		0	0	0	0	0	1	0
ENSMUSG00000004895	MGI:2137738	Prcc	41.73	35.4806	0.594551	-0.75013	0.726562	1		67	42	0.411765	-1.28011	0.063915	0.208303		NA	NA		0	0	0	0	0	1	0
ENSMUSG00000004896	MGI:2387197	Rrnad1	16.095	13.8566	1.15362	0.20617	1	1		22	38	0.96875	-0.0458	1	1		NA	NA		0	0	0	0	0	1	0
ENSMUSG00000004897	MGI:1194494	Hdgf	359.185	278.208	1.15203	0.20418	0.608921	1		329	291	0.847107	-0.23938	0.088503	0.262409		NA	NA		0	0	0	0	0	1	0
ENSMUSG00000005034	MGI:97594	Prkacb	97.5246	97.27	1.15362	0.206164	0.124075	0.552462		79	80	0.964933	-0.0515	0.623453	0.856853		NA	NA		0	0	0	0	0	1	0
ENSMUSG00000005054	MGI:109514	Cstb	86.653	50.3215	0.769687	-0.37766	0.551484	1		2612	2214	0.731844	-0.45039	0.000132	0.00118		NA	NA		0	0	0	0	0	1	0
ENSMUSG00000005078	MGI:1915057	Jkamp	17.5753	16.5915	5.44988	2.44622	0.0075378	0.077558		62	42	1.4	0.485427	0.405032	0.681077		NA	NA		0	0	0	0	0	1	0
ENSMUSG00000005102	MGI:1353427	Eif2ak4	37.9294	44.0313	0.98936	-0.01543	1	1		234	275	1.09606	0.132326	0.357298	0.636814		NA	NA		0	0	0	0	0	1	0
ENSMUSG00000005103	MGI:1337100	Wdr1	765.111	836.571	1.09876	0.135874	1	1		1849	1999	0.75	-0.41504	0.571588	0.818295		NA	NA		0	0	0	0	0	1	0
ENSMUSG00000005107	MGI:2152844	Slc2a9	3.93742	6.8374	0.740113	-0.43418	0.0022872	0.029219		9	30	1.05148	0.072417	0.223631	0.477756		NA	NA		0	0	0	0	0	1	0
ENSMUSG00000005198	MGI:98086	Polr2a	176.632	239.118	1.0121	0.017353	1	1		115	126	1.33333	0.415037	0.349682	0.627943		NA	NA		0	0	0	0	0	1	0
ENSMUSG00000005233	MGI:1913692	Spc25	22.0527	17.3584	4.38364	2.13213	2.057e-06	5.93e-05		37	32	1.11583	0.158117	0.215375	0.465079		2.56e-05	0.000150979		0	1	0	0	0	0	0
ENSMUSG00000005410	MGI:103197	Mcm5	55.4674	56.1776	1.26794	0.342484	0.823803	1		119	130	1.51282	0.597241	0.005209	0.028369		NA	NA		0	0	0	0	0	1	0
ENSMUSG00000005417	MGI:1349438	Mprip	603.551	721.439	0.625822	-0.67618	0.480682	1		788	714	0.5	-1	0.00631	0.033271		NA	NA		0	0	0	0	0	1	0
ENSMUSG00000005501	MGI:2443184	Usp40	26.311	15.338	1.01601	0.02291	1	1		67	24	0.630769	-0.66482	0.025021	0.101336		NA	NA		0	0	0	0	0	1	0
ENSMUSG00000005505	MGI:1914386	Kbtbd4	12.0207	9.93667	0.759741	-0.39642	0.0323476	0.231046		27	32	0.946809	-0.07886	0.767563	0.939637		NA	NA		0	0	0	0	0	1	0
ENSMUSG00000005609	MGI:109345	Ctr9	68.9915	71.0536	1.7419	0.800659	0.0013699	0.01946		80	73	1.11244	0.153722	0.064867	0.210663		NA	NA		0	0	0	0	0	1	0
ENSMUSG00000005610	MGI:109207	Eif4g2	1378.24	1323.13	1.06352	0.088843	0.851	1		139	132	1.32673	0.407878	0.002678	0.016415		NA	NA		0	0	0	0	0	1	0
ENSMUSG00000005611	MGI:1338023	Mrvi1	7.78542	23.7933	1.11431	0.156157	0.874629	1		28	48	0.666667	-0.58496	0.424356	0.696947		NA	NA		0	0	0	0	0	1	0
ENSMUSG00000005615	MGI:88557	Pcyt1a	60.558	84.5436	0.852433	-0.23034	0.520292	1		68	62	0.477273	-1.06711	0.005918	0.031425		NA	NA		0	0	0	0	0	1	0
ENSMUSG00000005621	MGI:2443541	Zfp592	66.2708	77.6701	1.00008	0.000122	1	1		166	160	1.07143	0.099536	1	1		NA	NA		0	0	0	0	0	1	0
ENSMUSG00000005667	MGI:1338850	Mthfd2	210.135	149.415	1.12917	0.175258	1	1		394	433	1.28571	0.36257	0.596615	0.836925		NA	NA		0	0	0	0	0	1	0
ENSMUSG00000005674	MGI:3589112	Tomm40l	22.8807	16.7738	1.09246	0.127576	0.893853	1		99	86	0.75	-0.41504	0.440799	0.715665		NA	NA		0	0	0	0	0	1	0
ENSMUSG00000005686	MGI:1096344	Ampd3	25.6089	30.3987	1.26984	0.344649	0.355699	0.948282		25	64	0.779412	-0.35954	0.202924	0.448		NA	NA		0	0	0	0	0	1	0
ENSMUSG00000005802	MGI:1345282	Slc30a4	88.6544	92.9517	1.09602	0.13227	0.493526	1		441	293.5	0.926655	-0.1099	0.222882	0.476		NA	NA		0	0	0	0	0	1	0
ENSMUSG00000005803	MGI:1929899	Sqrdl	15.9331	22.2809	1.34194	0.424324	0.0098994	0.09592		140	234	1.06225	0.087122	0.349211	0.628		NA	NA		0	0	0	0	0	1	0
ENSMUSG00000005804	MGI:1927580	Pldn	22.7602	32.4537	1.50423	0.589026	0.0929119	0.472409		233	253	1.34946	0.432385	0.002166	0.013563		NA	NA		0	0	0	0	0	1	0
ENSMUSG00000005813	MGI:1922874	Metap1	78.8466	75.8469	0.647761	-0.62647	0.344929	0.934621		76	70	0.6875	-0.54057	0.442068	0.715836		NA	NA		0	0	0	0	0	1	0
ENSMUSG00000005836	MGI:107516	Gata6	6.94848	7.76138	1.18221	0.24149	0.0883037	0.464738		37	23	1.38485	0.469728	1.65e-10	3.68e-09		0.166235	0.313732		0	0	0	0	0	0	1
ENSMUSG00000005881	MGI:1913616	Ergic3	114.83	81.7724	0.950828	-0.07274	0.745938	1		522	461	1.00841	0.012087	0.883312	0.986951		NA	NA		0	0	0	0	0	1	0
ENSMUSG00000005882	MGI:1929472	Uqcc	27.9745	20.4203	0.858444	-0.2202	0.356004	0.948431		378	287	1.47468	0.560405	0.000175	0.0015		NA	NA		0	0	0	0	0	1	0
ENSMUSG00000005886	MGI:1276533	Ncoa2	14.9377	22.3347	0.905638	-0.14299	1	1		37	32	0.5	-1	0.189247	0.428338		NA	NA		0	0	0	0	0	1	0
ENSMUSG00000005897	MGI:1352465	Nr2c1	17.4301	15.771	1.00642	0.009226	1	1		75	85	1.14815	0.199309	0.694004	0.901732		NA	NA		0	0	0	0	0	1	0
ENSMUSG00000005968	MGI:109572	Tuft1	10.9014	36.3737	1.02747	0.039101	0.838082	1		86	191	1.25185	0.324064	0.058222	0.195		NA	NA		0	0	0	0	0	1	0
ENSMUSG00000006019	MGI:1918973	Dhx34	14.4199	8.31576	0.910493	-0.13528	0.671809	1		137	102	1.07843	0.108934	0.770919	0.940275		NA	NA		0	0	0	0	0	1	0
ENSMUSG00000006021	MGI:1890380	Kptn	7.2886	7.65762	0.93634	-0.0949	0.763774	1		58	50	1	0	1	1		NA	NA		0	0	0	0	0	1	0
ENSMUSG00000006024	MGI:104563	Napa	205.167	208.123	0.799572	-0.3227	0.342833	0.934285		621	706	0.893204	-0.16294	0.287598	0.559758		NA	NA		0	0	0	0	0	1	0
ENSMUSG00000006050	MGI:1344414	Sra1	42.6535	41.7119	0.976456	-0.03437	0.93925	1		127	115	1.00851	0.012226	0.963294	1		NA	NA		0	0	0	0	0	1	0
ENSMUSG00000006057	MGI:107653	Atp5g1	96.9162	72.2004	0.849762	-0.23487	0.855536	1		23	20	0.918919	-0.12199	0.812589	0.957451		NA	NA		0	0	0	0	0	1	0
ENSMUSG00000006169	MGI:2144243	Clint1	192.501	201.796	0.820677	-0.28511	0.711071	1		393	436	1.23077	0.29956	0.711071	0.913258		NA	NA		0	0	0	0	0	1	0
ENSMUSG00000006215	MGI:107410	Zbtb17	45.699	37.3765	0.699197	-0.51623	0.0950437	0.478038		239	169	1.07692	0.106915	0.772989	0.940275		NA	NA		0	0	0	0	0	1	0
ENSMUSG00000006219	MGI:1921452	Fblim1	85.6735	103.104	0.756275	-0.40302	0.701108	1		47	48	0.791045	-0.33817	0.235203	0.491548		NA	NA		0	0	0	0	0	1	0
ENSMUSG00000006221	MGI:1352494	Hspb7	11.3617	55.4266	1.44753	0.533592	0.664	1		223	278	1.55882	0.640458	0.053003	0.185		NA	NA		0	0	0	0	0	1	0
ENSMUSG00000006262	MGI:1915723	Mobkl1a	81.0627	97.0877	0.827337	-0.27345	0.560065	1		611	579	1.15385	0.206451	0.68888	0.89862		NA	NA		0	0	0	0	0	1	0
ENSMUSG00000006273	MGI:109618	Atp6v1b2	88.9361	90.2505	0.936428	-0.09476	0.749665	1		1021	1183	1.24468	0.315776	0.129692	0.339		NA	NA		0	0	0	0	0	1	0
ENSMUSG00000006276	MGI:104582	Eps15l1	49.2592	49.1554	0.958722	-0.06081	0.912157	1		140.5	119	0.921053	-0.11864	0.588892	0.831878		NA	NA		0	0	0	0	0	1	0
ENSMUSG00000006281	MGI:109573	Tep1	24.1754	30.7216	1.17082	0.227514	0.399787	0.990878		118	138	1.22948	0.298049	0.000191	0.001608		NA	NA		0	0	0	0	0	1	0
ENSMUSG00000006288	MGI:2683584	Ttc5	13.907	14.9506	1.10942	0.149809	0.551413	1		104	110	0.960825	-0.05765	0.559452	0.808864		NA	NA		0	0	0	0	0	1	0
ENSMUSG00000006289	MGI:1913496	Osgep	22.1723	15.2456	0.89859	-0.15427	1	1		289	241	1	0	1	1		NA	NA		0	0	0	0	0	1	0
ENSMUSG00000006301	MGI:1916910	Tmbim1	205.091	199.578	1.35171	0.434784	0.371298	0.961586		147	131	0.902778	-0.14756	0.323877	0.598206		NA	NA		0	0	0	0	0	1	0
ENSMUSG00000006307	MGI:109565	Wbp7	79.5907	94.1325	1.0173	0.024744	1	1		253	284	0.666667	-0.58496	0.361595	0.641169		NA	NA		0	0	0	0	0	1	0
ENSMUSG00000006356	MGI:1915587	Crip2	114.16	146.406	0.869098	-0.20241	0.86	1		201	272	0.938776	-0.09115	0.716905	0.916		NA	NA		0	0	0	0	0	1	0
ENSMUSG00000006360	MGI:88501	Crip1	4.79045	16.6827	1.0474	0.06681	0.613	1		21	47	0.978723	-0.03103	0.582993	0.828222		NA	NA		0	0	0	0	0	1	0
ENSMUSG00000006390	MGI:1858959	Elovl1	91.3981	99.8816	0.780651	-0.35725	0.368188	0.959801		116	98	0.744	-0.42663	0.035524	0.135239		NA	NA		0	0	0	0	0	1	0
ENSMUSG00000006392	MGI:1915269	Med8	41.038	31.3598	0.972474	-0.04027	0.896234	1		198	185	1.35714	0.440573	0.097812	0.280752		NA	NA		0	0	0	0	0	1	0
ENSMUSG00000006395	MGI:1915430	Hyi	11.4828	7.56646	1.06433	0.089949	0.718319	1		205	201	0.885246	-0.17585	0.208025	0.456281		NA	NA		0	0	0	0	0	1	0
ENSMUSG00000006398	MGI:1859866	Cdc20	98.6809	89.2559	1.21758	0.284015	1	1		194	185	0.5	-1	0.189247	0.428338		NA	NA		0	0	0	0	0	1	0
ENSMUSG00000006403	MGI:1339949	Adamts4	5.68632	5.65205	1.32441	0.405347	0.0491215	0.311157		32	23	1.95588	0.96782	5.32e-06	6.48e-05		0.066198	0.148136		0	0	0	0	0	0	1
ENSMUSG00000006412	MGI:1276111	Pfdn2	42.3496	24.158	1.09296	0.128239	0.591485	1		209	231	0.643678	-0.63559	0.000295	0.002408		NA	NA		0	0	0	0	0	1	0
ENSMUSG00000006435	MGI:1334263	Neurl1a	4.4923	11.5723	1.04652	0.065595	1	1		22	28	1.47541	0.561116	0.022375	0.092589		NA	NA		0	0	0	0	0	1	0
ENSMUSG00000006442	MGI:102690	Srm	179.895	129.356	1.21518	0.281167	0.39657	0.986115		742	712	1.42105	0.50696	0.11737	0.317124		NA	NA		0	0	0	0	0	1	0
ENSMUSG00000006445	MGI:95278	Epha2	356.379	436.485	1.15449	0.20726	0.39043	0.980166		3493	3911	1.01984	0.028345	0.859297	0.977		NA	NA		0	0	0	0	0	1	0
ENSMUSG00000006526	MGI:1921500	Tmem110	27.2735	22.8817	1.53482	0.618068	0.117477	0.533695		83	70	0.755102	-0.40526	0.23538	0.491548		NA	NA		0	0	0	0	0	1	0
ENSMUSG00000006527	MGI:1859609	Sfmbt1	12.9689	10.5359	0.412077	-1.27901	0.0432853	0.283139		29	39	0.137931	-2.85798	1.09e-05	0.000125		0.179365	0.333657		0	0	0	0	0	0	1
ENSMUSG00000006576	MGI:109350	Slc4a3	12.5238	14.3216	1.01591	0.022769	0.94918	1		25	26	0.88587	-0.17483	0.28296	0.552991		NA	NA		0	0	0	0	0	1	0
ENSMUSG00000006651	MGI:88046	Aplp1	57.4541	59.9847	1.01584	0.02267	0.873299	1		652	702	0.983523	-0.02397	0.761645	0.937		NA	NA		0	0	0	0	0	1	0
ENSMUSG00000006676	MGI:1918722	Usp19	182.664	222.527	1.0805	0.111697	1	1		73	96	1.3141	0.394078	0.011423	0.053889		NA	NA		0	0	0	0	0	1	0
ENSMUSG00000006731	MGI:1342057	B4galnt1	28.5731	36.5303	1.40262	0.48812	0.336784	0.931575		61	75	1.85714	0.893085	0.003518	0.020571		NA	NA		0	0	0	0	0	1	0
ENSMUSG00000006800	MGI:1919293	Sulf2	126.349	85.3752	1.87174	0.904381	0.237884	0.794409		144	138	1.53425	0.61753	0.005071	0.027896		NA	NA		0	0	0	0	0	1	0
ENSMUSG00000006906	MGI:1917777	Stambp	23.9068	20.5122	12.6789	3.66436	9.003e-13	6.59e-11		245	189	73.4	6.19771	1.22e-101	3.3e-99		0.008192	0.0242975		1	0	0	0	0	0	0
ENSMUSG00000006931	MGI:1913430	Leprel4	105.302	116.241	0.952506	-0.0702	1	1		66	94	2.94737	1.55943	2.24e-05	0.000237		0.003647	0.0118295		0	0	0	0	0	0	1
ENSMUSG00000007029	MGI:90675	Vars	235.502	175.122	2.22231	1.15206	9.62e-14	7.63e-12		63	49	1.03216	0.045661	0.440828	0.715665		2.47e-11	4.14e-10		0	1	0	0	0	0	0
ENSMUSG00000007036	MGI:99476	Abhd16a	42.8412	48.6934	0.729291	-0.45543	0.010322	0.098467		423	434	0.78903	-0.34185	2.89e-05	0.0003		0.595732	0.755953		0	0	0	0	0	0	1
ENSMUSG00000007038	MGI:97305	Neu1	13.336	15.3152	0.854187	-0.22738	0.504685	1		65	78	1.08964	0.123846	0.256364	0.525445		NA	NA		0	0	0	0	0	1	0
ENSMUSG00000007039	MGI:1859016	Ddah2	26.6241	17.4631	1.26832	0.342914	0.0402745	0.26852		176	174	1.24576	0.317029	0.085235	0.256513		NA	NA		0	0	0	0	0	1	0
ENSMUSG00000007041	MGI:2148924	Clic1	396.636	453.805	0.915851	-0.12681	0.658701	1		2353	2507	1	0	1	1		NA	NA		0	0	0	0	0	1	0
ENSMUSG00000007080	MGI:1196391	Pole	36.3944	35.2034	9.21273	3.20363	4.21e-09	1.89e-07		51	52	7.45946	2.89907	2.37e-46	2.91e-44		0.816188	0.937171		1	0	0	0	0	0	0
ENSMUSG00000007411	MGI:1341865	Mark3	122.816	116.883	1.17663	0.234662	0.475152	1		190.5	179	0.846154	-0.24101	0.665466	0.881834		NA	NA		0	0	0	0	0	1	0
ENSMUSG00000007458	MGI:96904	M6pr	167.816	179.629	1.88227	0.912475	0.0080367	0.081807		236	206	1.42553	0.5115	0.074693	0.23346		NA	NA		0	0	0	0	0	1	0
ENSMUSG00000007476	MGI:2652847	Lrrc8a	47.2237	57.2864	1.22887	0.297329	1	1		42	32	4.33333	2.11548	0.000535	0.003986		NA	NA		0	0	0	0	0	1	0
ENSMUSG00000007564	MGI:1926334	Ppp2r1a	268.626	266.289	1.29847	0.376814	0.0018876	0.025039		423	440	0.94109	-0.0876	0.282704	0.552776		NA	NA		0	0	0	0	0	1	0
ENSMUSG00000007610	MGI:1917609	Gtpbp3	22.9652	22.517	0.94266	-0.08519	0.689249	1		84	116	1.2695	0.344264	0.003001	0.017985		NA	NA		0	0	0	0	0	1	0
ENSMUSG00000007617	MGI:1347345	Homer1	21.5464	21.4231	1.00805	0.011574	1	1		48	25	1.05236	0.073623	0.649475	0.873384		NA	NA		0	0	0	0	0	1	0
ENSMUSG00000007656	MGI:1891691	Arpp19	55.7828	37.9121	0.824089	-0.27913	0.212468	0.75595		111	74	1.05361	0.075345	0.458592	0.731		NA	NA		0	0	0	0	0	1	0
ENSMUSG00000007721	MGI:1916403	Ccdc124	60.742	37.2361	1.07117	0.099191	0.178778	0.681973		780	768	1.08049	0.111683	0.273219	0.543		NA	NA		0	0	0	0	0	1	0
ENSMUSG00000007777	MGI:1913300	0610009B22Rik	6.15669	7.57658	0.759942	-0.39604	0.0358348	0.246696		46	78	0.925	-0.11247	0.819893	0.962186		NA	NA		0	0	0	0	0	1	0
ENSMUSG00000007833	MGI:1916998	Aldh16a1	27.4046	29.5672	1.76842	0.822462	2.988e-62	3.79e-59		76	101	1.24015	0.31051	1.3e-89	2.91e-87		9.18e-23	4.33e-21		0	0	1	0	0	0	0
ENSMUSG00000007850	MGI:1891925	Hnrnph1	273.528	250.876	0.805955	-0.31123	0.560065	1		585	658	0.648148	-0.6256	0.055778	0.190574		NA	NA		0	0	0	0	0	1	0
ENSMUSG00000007888	MGI:1340030	Crlf1	411.148	538.495	0.731983	-0.45012	0.0953	0.478403		674	743.5	1.24837	0.320041	0.045896	0.165616		NA	NA		0	0	0	0	0	1	0
ENSMUSG00000007892	MGI:1927099	Rplp1	1339.31	897.456	1.99365	0.995416	0.387695	0.978751		15308	15291	1.96296	0.973033	0.004868	0.027016		NA	NA		0	0	0	0	0	1	0
ENSMUSG00000007950	MGI:1918946	Abhd8	46.4212	40.6548	1.2208	0.287828	0.391191	0.980166		226	207	1.0828	0.11477	0.507006	0.767338		NA	NA		0	0	0	0	0	1	0
ENSMUSG00000007987	MGI:1914536	Rabl5	13.7854	12.8432	0.879062	-0.18596	0.606296	1		26	19	0.873684	-0.19482	0.409736	0.685365		NA	NA		0	0	0	0	0	1	0
ENSMUSG00000008090	MGI:2150920	Fgfrl1	41.6544	41.5788	1.11019	0.150801	0.329725	0.926126		57	36	0.902041	-0.14874	0.286659	0.558501		NA	NA		0	0	0	0	0	1	0
ENSMUSG00000008200	MGI:1860513	Fnbp4	53.2335	48.8629	1.09241	0.127515	0.902158	1		16	13	0.804878	-0.31316	0.415985	0.691855		NA	NA		0	0	0	0	0	1	0
ENSMUSG00000008301	MGI:1891839	Phax	43.5396	38.5616	1.03243	0.04605	0.835522	1		10	14	0.998172	-0.00264	1	1		NA	NA		0	0	0	0	0	1	0
ENSMUSG00000008318	MGI:2443373	Relt	22.4515	30.8607	1.64376	0.716997	0.200488	0.731083		65	51	1.7	0.765535	0.000169	0.001448		NA	NA		0	0	0	0	0	1	0
ENSMUSG00000008333	MGI:104805	Snrpb2	33.6898	26.984	1.19745	0.259971	0.0407128	0.270495		769	727	1.05967	0.083611	0.08559	0.256803		NA	NA		0	0	0	0	0	1	0
ENSMUSG00000008348	MGI:98889	Ubc	259.766	277.589	0.874023	-0.19426	0.0548376	0.33781		1122	1132	0.938572	-0.09146	0.028175	0.111617		NA	NA		0	0	0	0	0	1	0
ENSMUSG00000008373	MGI:1916238	Prpf31	73.5085	55.0688	0.946446	-0.07941	0.882996	1		194	174	1.1087	0.148863	0.684859	0.896273		NA	NA		0	0	0	0	0	1	0
ENSMUSG00000008398	MGI:101762	Elk3	104.143	115.127	0.813141	-0.29842	0.368188	0.959801		1088	1197	0.890625	-0.16711	0.293832	0.566103		NA	NA		0	0	0	0	0	1	0
ENSMUSG00000008429	MGI:1915393	Herpud2	57.7628	56.6117	2.17544	1.12131	1.87e-20	2.74e-18		49	35	2.03551	1.02539	5.36e-249	5.1e-246		0.451478	0.630561		1	0	0	0	0	0	0
ENSMUSG00000008475	MGI:1915021	Arpc5	274.991	301.955	1.0191	0.027294	1	1		3611	3491	1.19469	0.256637	0.182253	0.421428		NA	NA		0	0	0	0	0	1	0
ENSMUSG00000008540	MGI:1913850	Mgst1	10.4558	7.9311	1.64642	0.719329	0.0089334	0.088107		101.5	88	1.40782	0.493464	0.00051	0.003828		NA	NA		0	0	0	0	0	1	0
ENSMUSG00000008668	MGI:98146	Rps18	692.455	495.01	1.19232	0.253768	0.561381	1		7224	7316	0.95122	-0.07215	0.911072	0.997043		NA	NA		0	0	0	0	0	1	0
ENSMUSG00000008683	MGI:2389091	Rps15a	460.806	329.186	0.987879	-0.01759	1	1		12	15	0.964497	-0.05215	0.783818	0.944021		NA	NA		0	0	0	0	0	1	0
ENSMUSG00000008730	MGI:1314873	Hipk1	92.2985	160.309	0.800073	-0.3218	0.151889	0.621098		180	167	0.891509	-0.16568	0.27191	0.54197		NA	NA		0	0	0	0	0	1	0
ENSMUSG00000008763	MGI:104676	Man1a2	105.727	102.74	1.15137	0.203353	0.421939	1		29	24	1.08974	0.123989	0.290321	0.562756		NA	NA		0	0	0	0	0	1	0
ENSMUSG00000008855	MGI:1333784	Hdac5	52.1398	51.0957	1.26406	0.338062	0.0982579	0.48694		25	17	1.25461	0.327237	6.42e-07	9.02e-06		1	1		0	0	0	0	0	0	1
ENSMUSG00000008958	MGI:1202305	Vps72	26.3929	23.8845	0.892344	-0.16433	1	1		51	60	0.660714	-0.5979	0.061386	0.202936		NA	NA		0	0	0	0	0	1	0
ENSMUSG00000008976	MGI:95610	Gabpa	37.1687	43.0572	1.25506	0.327759	0.381733	0.971428		85	74	3	1.58496	0.041389	0.151364		NA	NA		0	0	0	0	0	1	0
ENSMUSG00000009035	MGI:2445179	Tmem184b	147.086	132.641	0.960536	-0.05809	0.862403	1		247	200	1.11765	0.160465	0.867939	0.981028		NA	NA		0	0	0	0	0	1	0
ENSMUSG00000009073	MGI:97307	Nf2	38.5447	34.9262	1.03126	0.044412	0.924097	1		38	31	1.07547	0.10497	0.775003	0.940275		NA	NA		0	0	0	0	0	1	0
ENSMUSG00000009079	MGI:99960	Ewsr1	261.548	226.72	1.17789	0.236206	0.630456	1		399	413.5	1.33333	0.415037	0.663624	0.881205		NA	NA		0	0	0	0	0	1	0
ENSMUSG00000009090	MGI:1096368	Ap1b1	77.6175	86.9687	1.03947	0.055852	1	1		216	215.5	1.10417	0.142958	0.526682	0.782622		NA	NA		0	0	0	0	0	1	0
ENSMUSG00000009376	MGI:96969	Met	14.8121	16.2619	0.968004	-0.04692	1	1		85	66	1.21429	0.280108	0.7201	0.917843		NA	NA		0	0	0	0	0	1	0
ENSMUSG00000009418	MGI:2183683	Nav1	54.8303	78.6729	1.26128	0.334893	0.701108	1		457	603	1.25714	0.330149	0.368188	0.646207		NA	NA		0	0	0	0	0	1	0
ENSMUSG00000009470	MGI:2681523	Tnpo1	241.37	276.312	1.16683	0.222597	0.755229	1		50	47	0.838384	-0.25432	0.266142	0.536347		NA	NA		0	0	0	0	0	1	0
ENSMUSG00000009535	MGI:1915147	Rnmt	47.1685	44.0313	0.806948	-0.30945	0.488456	1		46	38	1	0	1	1		NA	NA		0	0	0	0	0	1	0
ENSMUSG00000009549	MGI:107169	Srp14	89.8961	78.9997	1.30446	0.383458	0.366294	0.959066		589	744	1.84286	0.881944	3.48e-05	0.000357		0.28656	0.465314		0	0	0	0	0	0	1
ENSMUSG00000009563	MGI:1353596	Tor2a	18.4623	17.0473	0.813597	-0.29761	0.0011673	0.017268		46	72	0.926282	-0.11048	0.369519	0.647585		NA	NA		0	0	0	0	0	1	0
ENSMUSG00000009575	MGI:109372	Cbx5	17.6185	16.9562	0.974471	-0.03731	1	1		23	14	0.972222	-0.04064	0.933161	1		NA	NA		0	0	0	0	0	1	0
ENSMUSG00000009687	MGI:1201785	Fxyd5	51.6826	88.7939	2.7153	1.44111	0.0011951	0.017499		269	289.5	2.32632	1.21805	1.02e-12	2.89e-11		0.743976	0.881968		0	0	0	0	0	0	1
ENSMUSG00000009733	MGI:98509	Tcfcp2	13.3625	15.3152	1.17495	0.232596	0.765992	1		25	12	1.07609	0.105795	0.506014	0.766878		NA	NA		0	0	0	0	0	1	0
ENSMUSG00000009739	MGI:102935	Pou6f1	7.99501	11.5776	0.629071	-0.6687	0.0072345	0.075046		56	48	0.387755	-1.36678	0.000358	0.00281		NA	NA		0	0	0	0	0	1	0
ENSMUSG00000009772	MGI:1921387	Nuak2	83.2777	109.303	1.12369	0.168249	0.656992	1		16	13	1.36364	0.447459	0.33175	0.604736		NA	NA		0	0	0	0	0	1	0
ENSMUSG00000009863	MGI:1914930	Sdhb	94.0196	70.833	1.17225	0.229279	0.728333	1		1124	1148	0.736842	-0.44057	0.48685	0.751766		NA	NA		0	0	0	0	0	1	0
ENSMUSG00000009894	MGI:1915076	Snap47	76.6964	46.5838	0.931638	-0.10216	0.897422	1		252	179	1.01449	0.020759	1	1		NA	NA		0	0	0	0	0	1	0
ENSMUSG00000009905	MGI:1918000	Kdsr	49.9587	41.9484	1.10563	0.144874	0.882996	1		83	68	0.754839	-0.40576	0.024688	0.100308		NA	NA		0	0	0	0	0	1	0
ENSMUSG00000009907	MGI:1100499	Vps4b	51.3992	58.3951	1.0976	0.134346	0.759649	1		124	110	0.948546	-0.07621	0.456024	0.729447		NA	NA		0	0	0	0	0	1	0
ENSMUSG00000009927	MGI:1922867	Rps25	329.463	250.422	1.31462	0.394642	0.557197	1		3622	3955	1.11236	0.153623	0.51168	0.770191		NA	NA		0	0	0	0	0	1	0
ENSMUSG00000010045	MGI:1930765	Tmem115	80.4906	63.5611	0.720121	-0.47369	0.0201928	0.162868		565	500	1.36	0.443607	0.117213	0.317		NA	NA		0	0	0	0	0	1	0
ENSMUSG00000010047	MGI:1196334	Hyal2	25.1319	16.5003	0.464953	-1.10484	9.385e-07	2.84e-05		138	151	0.551724	-0.85798	0.000999	0.006931		0.548881	0.711664		0	0	0	0	0	0	1
ENSMUSG00000010048	MGI:1316708	Ifrd2	36.2958	23.9756	1.16452	0.219736	0.419074	1		107	70	1.03774	0.053439	0.923401	1		NA	NA		0	0	0	0	0	1	0
ENSMUSG00000010057	MGI:1914482	Nprl2	9.9377	7.65762	0.934239	-0.09814	0.55548	1		76	62	1.14563	0.196143	0.167703	0.39828		NA	NA		0	0	0	0	0	1	0
ENSMUSG00000010067	MGI:1928386	Rassf1	268.143	208.305	1.11434	0.156189	0.401985	0.993092		920	1111.5	0.849903	-0.23463	0.000442	0.003379		NA	NA		0	0	0	0	0	1	0
ENSMUSG00000010290	MGI:2138299	AI597479	23.7602	18.4795	0.929358	-0.10569	0.498033	1		27	23	1.04305	0.060807	0.324753	0.599184		NA	NA		0	0	0	0	0	1	0
ENSMUSG00000010362	MGI:1913849	Rdm1	4.6076	4.19346	1.05115	0.071971	0.630873	1		12	16	0.988042	-0.01736	0.847796	0.971571		NA	NA		0	0	0	0	0	1	0
ENSMUSG00000010392	MGI:1858260	Gosr1	50.7925	56.3624	1.40114	0.486603	0.0024886	0.031371		192	199	1.41923	0.505109	8.62e-10	1.79e-08		0.950109	1		0	0	0	0	0	0	1
ENSMUSG00000010453	MGI:1918055	4632411B12Rik	119.212	124.921	1.43965	0.525719	0.0164359	0.141564		61	69	1.44444	0.530515	0.523467	0.781199		NA	NA		0	0	0	0	0	1	0
ENSMUSG00000010554	MGI:1914743	Mettl16	30.9275	25.4342	0.846041	-0.2412	0.130491	0.567747		25	20	0.83648	-0.2576	6.39e-06	7.67e-05		0.910957	0.990288		0	0	0	0	0	0	1
ENSMUSG00000010609	MGI:109284	Psen2	14.5088	14.2292	1.10185	0.139928	0.433175	1		25	20	0.986395	-0.01976	0.953347	1		NA	NA		0	0	0	0	0	1	0
ENSMUSG00000010830	MGI:2145953	Kdelr3	73.8193	94.1529	0.554283	-0.85131	5.039e-08	1.86e-06		112	115	0.879581	-0.18511	0.007113	0.036786		0.000101	0.000490649		0	1	0	0	0	0	0
ENSMUSG00000010914	MGI:1351627	Pdhx	22.1159	25.8217	1.04014	0.056774	0.730242	1		37	32	1.12694	0.172409	0.000299	0.002436		NA	NA		0	0	0	0	0	1	0
ENSMUSG00000011096	MGI:1914855	Akt1s1	116.37	109.121	1.04408	0.06223	1	1		756	714	1.21333	0.278976	0.24425	0.506184		NA	NA		0	0	0	0	0	1	0
ENSMUSG00000011114	MGI:1100877	Tbrg1	175.162	197.184	1.22029	0.287231	0.803619	1		211	174	0.6875	-0.54057	0.442068	0.715836		NA	NA		0	0	0	0	0	1	0
ENSMUSG00000011148	MGI:87947	Adssl1	3.92735	6.19902	1.15591	0.209031	0.176983	0.679278		32	68	1.34348	0.425973	1.08e-11	2.75e-10		0.192148	0.347474		0	0	0	0	0	0	1
ENSMUSG00000011158	MGI:1919558	Brf1	38.028	35.0186	0.53414	-0.90471	0.387695	0.978751		237	269	0.628571	-0.66985	0.111161	0.304485		NA	NA		0	0	0	0	0	1	0
ENSMUSG00000011179	MGI:97402	Odc1	371.888	342.952	1.06682	0.093313	1	1		3338	3345	1.02941	0.04182	1	1		NA	NA		0	0	0	0	0	1	0
ENSMUSG00000011306	MGI:1917866	Sugp1	39.9328	31.9695	1.31312	0.393	0.191496	0.711244		158	129	1.15625	0.209453	0.096836	0.27823		NA	NA		0	0	0	0	0	1	0
ENSMUSG00000011427	MGI:1923431	Zfp790	13.1319	10.5333	1.00351	0.005047	1	1		52	47	1.34375	0.426265	0.005226	0.028421		NA	NA		0	0	0	0	0	1	0
ENSMUSG00000011831	MGI:104736	Evi5	56.5786	58.4349	0.94436	-0.08259	1	1		99	106	0.981481	-0.02697	0.91114	0.997043		NA	NA		0	0	0	0	0	1	0
ENSMUSG00000011884	MGI:1929253	Gltp	31.9585	21.159	1.2679	0.342444	0.210327	0.753382		16	5	1.14039	0.189532	0.057414	0.193772		NA	NA		0	0	0	0	0	1	0
ENSMUSG00000011958	MGI:109327	Bnip2	188.67	189.599	1.06794	0.094835	0.824313	1		226	213	1	0	1	1		NA	NA		0	0	0	0	0	1	0
ENSMUSG00000012076	MGI:1196337	Brms1l	23.9367	28.2736	1.55717	0.638931	1	1		29	35	0.863636	-0.2115	0.755229	0.934623		NA	NA		0	0	0	0	0	1	0
ENSMUSG00000012296	MGI:1921344	Tjap1	91.0781	89.43	1.02964	0.042146	0.860677	1		133	138	0.931507	-0.10236	0.279143	0.55073		NA	NA		0	0	0	0	0	1	0
ENSMUSG00000012405	MGI:1913730	Rpl15	463.417	329.095	1.70109	0.766458	0.0040247	0.046151		73	88	1.58678	0.666099	7.12e-05	0.000664		0.744814	0.881968		0	0	0	0	0	0	1
ENSMUSG00000012640	MGI:1917180	Zfp715	7.93779	6.19062	0.465262	-1.10389	1.137e-10	6.46e-09		50	54	0.71066	-0.49277	1.29e-05	0.000144		0.003955	0.0125933		1	0	0	0	0	0	0
ENSMUSG00000013076	MGI:1922973	Amotl1	71.5997	70.6506	1.07612	0.105844	0.509322	1		466	392	1.04	0.056584	0.750874	0.933959		NA	NA		0	0	0	0	0	1	0
ENSMUSG00000013275	MGI:2444823	Slc41a1	28.0803	31.3598	1.60072	0.678724	0.281041	0.857999		285	285	1.27143	0.34645	0.153215	0.374383		NA	NA		0	0	0	0	0	1	0
ENSMUSG00000013415	MGI:1890357	Igf2bp1	59.6851	79.4617	1.19794	0.260557	0.735879	1		218	286	0.680412	-0.55552	0.018509	0.079441		NA	NA		0	0	0	0	0	1	0
ENSMUSG00000013465	MGI:1931035	Cobra1	66.1888	62.9019	0.765416	-0.38568	1	1		66	51	0.913043	-0.13124	0.749329	0.933168		NA	NA		0	0	0	0	0	1	0
ENSMUSG00000013584	MGI:107928	Aldh1a2	3.07834	6.65261	1.28489	0.361645	0.831812	1		10	12	0.666667	-0.58496	0.424356	0.696947		NA	NA		0	0	0	0	0	1	0
ENSMUSG00000013593	MGI:2385112	Ndufs2	138.183	111.801	0.938413	-0.0917	0.588207	1		1905	1785	0.929577	-0.10535	0.272232	0.542		NA	NA		0	0	0	0	0	1	0
ENSMUSG00000013646	MGI:1933124	Sh3bp5l	45.9517	47.222	0.853456	-0.22861	0.683489	1		253	300	0.888889	-0.16993	0.620768	0.85378		NA	NA		0	0	0	0	0	1	0
ENSMUSG00000013663	MGI:109583	Pten	78.7325	97.664	0.90004	-0.15194	0.642667	1		17	25	0.876543	-0.1901	0.465509	0.737185		NA	NA		0	0	0	0	0	1	0
ENSMUSG00000013698	MGI:104799	Pea15a	283.355	335.864	1.75303	0.809849	0.0355827	0.246648		1448	1425.5	0.904762	-0.14439	0.316761	0.590553		NA	NA		0	0	0	0	0	1	0
ENSMUSG00000013787	MGI:2148922	Ehmt2	148.114	157.168	1.25347	0.325924	0.422191	1		470	525	1.2973	0.375509	0.277999	0.548933		NA	NA		0	0	0	0	0	1	0
ENSMUSG00000013921	MGI:1923936	Clip3	69.5466	92.2126	1.08212	0.113862	0.689054	1		39	22	1.3	0.378512	0.677639	0.890413		NA	NA		0	0	0	0	0	1	0
ENSMUSG00000013973	MGI:1333874	Dedd	27.3463	23.3375	1.82162	0.865222	0.0594634	0.356499		159	138	1.18919	0.249978	0.010853	0.051775		NA	NA		0	0	0	0	0	1	0
ENSMUSG00000013997	MGI:1350916	Nit1	11.3864	6.30429	0.779748	-0.35892	0.0543288	0.335218		59	59	0.738971	-0.43641	0.001264	0.008459		NA	NA		0	0	0	0	0	1	0
ENSMUSG00000014039	MGI:1930121	Prdm15	20.1689	18.8706	0.85824	-0.22055	0.35067	0.942796		18	10	1.09565	0.13179	0.119765	0.321995		NA	NA		0	0	0	0	0	1	0
ENSMUSG00000014075	MGI:1913311	Tctex1d2	4.15678	6.46782	0.66499	-0.5886	0.255875	0.824126		28	28	1.41667	0.5025	0.132902	0.344189		NA	NA		0	0	0	0	0	1	0
ENSMUSG00000014077	MGI:1927185	1500003O03Rik	158.448	191.623	1.1056	0.144824	0.678532	1		1057	964	1	0	1	1		NA	NA		0	0	0	0	0	1	0
ENSMUSG00000014177	MGI:1914760	Fam18b	28.8451	36.2713	1.01825	0.026096	1	1		212	259	1.07143	0.099536	1	1		NA	NA		0	0	0	0	0	1	0
ENSMUSG00000014198	MGI:3608347	Zfp385c	20.0114	16.3543	0.868667	-0.20313	0.864166	1		47	46	0.727273	-0.45943	0.417692	0.691926		NA	NA		0	0	0	0	0	1	0
ENSMUSG00000014226	MGI:1270839	Cacybp	94.5816	73.112	0.912813	-0.13161	0.218188	0.768248		116	112	0.879449	-0.18533	2.22e-07	3.31e-06		0.601167	0.759138		0	0	0	0	0	0	1
ENSMUSG00000014554	MGI:1351602	Dguok	9.22008	6.0167	1.06068	0.084988	0.730161	1		81	56	0.930617	-0.10374	0.138634	0.352626		NA	NA		0	0	0	0	0	1	0
ENSMUSG00000014599	MGI:1339753	Csf1	2635.94	2857.31	0.928841	-0.1065	0.762	1		15804	13067.5	0.871528	-0.19838	0.12091	0.325		NA	NA		0	0	0	0	0	1	0
ENSMUSG00000014601	MGI:2443884	Fam40a	77.6736	79.858	1.21328	0.278913	0.504404	1		656	746	0.619048	-0.69188	0.229481	0.484609		NA	NA		0	0	0	0	0	1	0
ENSMUSG00000014602	MGI:108391	Kif1a	97.183	78.3083	0.658395	-0.60297	0.0128131	0.116419		189	151	0.922348	-0.11662	0.209265	0.458		NA	NA		0	0	0	0	0	1	0
ENSMUSG00000014668	MGI:2444898	Chfr	39.2321	40.476	1.12627	0.171546	0.354103	0.947344		125	101	1.28175	0.35811	0.003473	0.020375		NA	NA		0	0	0	0	0	1	0
ENSMUSG00000014748	MGI:1096575	Tex261	102.03	99.05	1.14769	0.198733	0.648791	1		897	761	0.971429	-0.04182	0.889486	0.989713		NA	NA		0	0	0	0	0	1	0
ENSMUSG00000014850	MGI:109519	Msh3	6.86913	6.746	1.01694	0.024235	1	1		15	14	1.15116	0.203092	0.060747	0.201451		NA	NA		0	0	0	0	0	1	0
ENSMUSG00000014907	MGI:2682306	Naf1	32.5631	28.6249	0.69694	-0.52089	0.0465282	0.298706		180	159	0.757877	-0.39996	8.19e-06	9.65e-05		0.71115	0.86131		0	0	0	0	0	0	1
ENSMUSG00000014932	MGI:99147	Yes1	16.383	17.0473	1.09943	0.136756	0.193002	0.714747		12	15	1.05751	0.08067	0.00887	0.044019		NA	NA		0	0	0	0	0	1	0
ENSMUSG00000014956	MGI:104871	Ppp1cb	96.3265	85.4189	0.878263	-0.18728	0.765992	1		156	187	1.14141	0.190822	0.37198	0.649303		NA	NA		0	0	0	0	0	1	0
ENSMUSG00000014980	MGI:1913887	Tsen15	16.6237	16.8163	0.93915	-0.09057	0.536394	1		42	54	0.995833	-0.00602	1	1		NA	NA		0	0	0	0	0	1	0
ENSMUSG00000015120	MGI:107365	Ube2i	177.649	158.461	1.19118	0.252388	0.850554	1		12	11	0.970149	-0.04372	0.930684	1		NA	NA		0	0	0	0	0	1	0
ENSMUSG00000015126	MGI:1915577	0610007P22Rik	42.1118	35.4806	1.01866	0.026676	1	1		406.5	402	1.12	0.163499	0.783846	0.944021		NA	NA		0	0	0	0	0	1	0
ENSMUSG00000015127	MGI:1921404	Unkl	21.4989	25.5254	1.15189	0.20401	0.174768	0.678325		64	65	1.09211	0.127112	0.069146	0.219548		NA	NA		0	0	0	0	0	1	0
ENSMUSG00000015133	MGI:2142227	Lrrk1	110.129	126.624	0.7151	-0.48378	0.417692	1		397	339	0.598291	-0.74108	1.34e-06	1.78e-05		0.600849	0.759138		0	0	0	0	0	0	1
ENSMUSG00000015134	MGI:1861722	Aldh1a3	25.3694	22.9729	0.560636	-0.83486	5.281e-12	3.72e-10		189	231	0.666185	-0.58601	5.85e-22	2.89e-20		0.074607	0.161337		1	0	0	0	0	0	0
ENSMUSG00000015143	MGI:2137706	Actn1	1684.08	1909.39	0.534258	-0.90439	0.0022094	0.028513		8867.5	8743.5	0.551282	-0.85914	3.89e-08	6.47e-07		0.907704	0.990288		0	0	0	0	0	0	1
ENSMUSG00000015176	MGI:1918019	Nolc1	160.279	132.55	1.14879	0.200112	0.326807	0.925966		198	92	1.06061	0.084889	0.255166	0.524		NA	NA		0	0	0	0	0	1	0
ENSMUSG00000015202	MGI:2674130	Cnksr3	7.26215	9.32689	1.31461	0.394639	0.49956	1		26	23	0.838384	-0.25432	0.104066	0.2926		NA	NA		0	0	0	0	0	1	0
ENSMUSG00000015305	MGI:1917347	Sash1	240.006	248.326	0.857234	-0.22224	0.671811	1		546	583	1.10811	0.148099	0.109201	0.301689		NA	NA		0	0	0	0	0	1	0
ENSMUSG00000015354	MGI:1923727	Pcolce2	45.352	4.92275	1.42404	0.509992	8e-06	0.000203		276	37	0.943343	-0.08415	0.468218	0.739		0.000194	0.000854375		0	1	0	0	0	0	0
ENSMUSG00000015357	MGI:1346017	Clpx	39.2902	35.4806	0.927887	-0.10798	0.653942	1		124	154	2.05759	1.04096	4.39e-17	1.72e-15		5.74e-06	4.03e-05		0	0	0	0	1	0	0
ENSMUSG00000015461	MGI:105121	Atf6b	62.2713	65.4173	0.920911	-0.11887	1	1		116	137	1.64516	0.718229	0.002225	0.013885		NA	NA		0	0	0	0	0	1	0
ENSMUSG00000015478	MGI:1860076	Rnf5	29.2631	22.517	0.614713	-0.70202	0.264931	0.840266		75	55	1.02174	0.031027	1	1		NA	NA		0	0	0	0	0	1	0
ENSMUSG00000015501	MGI:1338076	Hivep2	46.9255	91.7091	0.913916	-0.12987	0.32759	0.926126		139	216	0.710526	-0.49304	0.065086	0.21106		NA	NA		0	0	0	0	0	1	0
ENSMUSG00000015533	MGI:96600	Itga2	8.74483	58.7084	0.755583	-0.40434	3.308e-07	1.06e-05		57	250	1.07589	0.105534	0.180648	0.419		4.37e-06	3.19e-05		0	1	0	0	0	0	0
ENSMUSG00000015536	MGI:1336894	Mocs2	32.4237	31.4151	0.772636	-0.37214	0.0718503	0.404834		223	283.5	0.895082	-0.15991	0.063844	0.208303		NA	NA		0	0	0	0	0	1	0
ENSMUSG00000015542	MGI:1913426	Nat9	7.73884	7.0222	0.680033	-0.55632	0.279956	0.857999		55	117	1.14286	0.192645	0.855536	0.975578		NA	NA		0	0	0	0	0	1	0
ENSMUSG00000015568	MGI:96820	Lpl	23.6021	9.75435	0.779881	-0.35867	0.261469	0.83578		387	359	0.79386	-0.33304	0.022816	0.094		NA	NA		0	0	0	0	0	1	0
ENSMUSG00000015575	MGI:1328318	Atp6v0e	89.0097	70.7764	0.979283	-0.0302	1	1		56	42	1.43333	0.519374	0.159712	0.384215		NA	NA		0	0	0	0	0	1	0
ENSMUSG00000015605	MGI:106658	Srf	195.201	168.012	0.613655	-0.7045	0.581055	1		664	545	0.1	-3.32193	0.000121	0.00109		NA	NA		0	0	0	0	0	1	0
ENSMUSG00000015647	MGI:105382	Lama5	77.788	90.6151	1.00773	0.01111	1	1		233	158	1.10469	0.143646	0.246172	0.508781		NA	NA		0	0	0	0	0	1	0
ENSMUSG00000015656	MGI:105384	Hspa8	2903.53	2631.94	0.866765	-0.20629	1	1		7731	7714	0.823529	-0.28011	0.525773	0.782533		NA	NA		0	0	0	0	0	1	0
ENSMUSG00000015659	MGI:2447813	Serac1	6.53447	8.02227	1.16112	0.215517	1	1		22	19	0.76	-0.39593	0.138668	0.352626		NA	NA		0	0	0	0	0	1	0
ENSMUSG00000015709	MGI:107188	Arnt2	16.1688	33.2742	0.938453	-0.09164	0.654149	1		104	86	1.06667	0.093109	0.568517	0.816328		NA	NA		0	0	0	0	0	1	0
ENSMUSG00000015733	MGI:106222	Capza2	194.144	188.953	3.53184	1.82042	0.0001564	0.003101		169	135	1.32558	0.406625	0.055966	0.190574		NA	NA		0	0	0	0	0	1	0
ENSMUSG00000015755	MGI:1915902	Tab2	165.106	170.935	1.18485	0.244699	0.665466	1		251	244	1.16326	0.21818	0.090161	0.265667		NA	NA		0	0	0	0	0	1	0
ENSMUSG00000015757	MGI:1914668	Ppil4	34.9373	38.1969	1.1868	0.24707	0.119228	0.538436		284	308	1.01461	0.020926	0.763219	0.938797		NA	NA		0	0	0	0	0	1	0
ENSMUSG00000015759	MGI:1277202	Cnih	172.858	131.019	0.882029	-0.1811	0.770867	1		1130	1027	1.04444	0.062736	0.917041	1		NA	NA		0	0	0	0	0	1	0
ENSMUSG00000015766	MGI:104684	Eps8	56.5936	48.8782	1.80614	0.852912	0.332306	0.926126		794	718	1	0	1	1		NA	NA		0	0	0	0	0	1	0
ENSMUSG00000015804	MGI:1914249	Med28	49.7724	49.8022	1.38123	0.46595	0.503445	1		138	199	0.5	-1	0.098737	0.281778		NA	NA		0	0	0	0	0	1	0
ENSMUSG00000015806	MGI:97836	Qdpr	29.0636	19.5087	0.733425	-0.44728	0.0686823	0.394033		339	281	0.975248	-0.03616	0.750055	0.934		NA	NA		0	0	0	0	0	1	0
ENSMUSG00000015837	MGI:107931	Sqstm1	1032.06	745.98	1.3133	0.393196	0.366	0.959066		1313	1141	1.58667	0.665999	0.001943	0.012311		NA	NA		0	0	0	0	0	1	0
ENSMUSG00000015839	MGI:108420	Nfe2l2	145.298	120.334	0.933867	-0.09871	0.842382	1		307	243	1.06035	0.084534	0.784328	0.944021		NA	NA		0	0	0	0	0	1	0
ENSMUSG00000015880	MGI:1930197	Ncapg	33.3161	29.1052	0.848369	-0.23724	0.0935862	0.47378		91	102	1.07665	0.106548	0.078229	0.241538		NA	NA		0	0	0	0	0	1	0
ENSMUSG00000015889	MGI:96836	Lta4h	72.4068	49.7745	2.42707	1.27921	0.167069	0.665303		529	351	2.16	1.11103	0.001466	0.00966		NA	NA		0	0	0	0	0	1	0
ENSMUSG00000015932	MGI:1929270	Dstn	1313	743.518	1.09782	0.134643	0.818	1		14274.5	9830.5	1.19048	0.251539	0.658738	0.878		NA	NA		0	0	0	0	0	1	0
ENSMUSG00000015937	MGI:1349392	H2afy	97.5585	83.5957	1.06142	0.085992	0.664283	1		171	121	0.954545	-0.06711	0.664325	0.881214		NA	NA		0	0	0	0	0	1	0
ENSMUSG00000015994	MGI:104683	Fnta	73.7635	80.0161	0.979661	-0.02964	1	1		457	525	1.25	0.321928	0.551484	0.803483		NA	NA		0	0	0	0	0	1	0
ENSMUSG00000016018	MGI:1919448	Skiv2l2	62.0907	60.8963	0.853653	-0.22828	0.735879	1		275	288	1.02273	0.032421	0.902614	0.994274		NA	NA		0	0	0	0	0	1	0
ENSMUSG00000016252	MGI:1855697	Atp5e	59.9761	30.2658	0.622755	-0.68326	0.174171	0.678325		594	291.5	1.07692	0.106915	0.824313	0.963		NA	NA		0	0	0	0	0	1	0
ENSMUSG00000016253	MGI:1926424	Th1l	38.3219	34.0022	1.9099	0.933499	0.726562	1		133	105	1.3	0.378512	0.677639	0.890413		NA	NA		0	0	0	0	0	1	0
ENSMUSG00000016256	MGI:1891190	Ctsz	125.317	88.7015	0.629162	-0.6685	0.454498	1		581	483	0.382353	-1.38702	0.003088	0.0184		NA	NA		0	0	0	0	0	1	0
ENSMUSG00000016257	MGI:1913640	Slmo2	77.3369	52.4182	0.944091	-0.083	0.914212	1		242	225	1.36842	0.452512	0.084813	0.255444		NA	NA		0	0	0	0	0	1	0
ENSMUSG00000016262	MGI:2443496	Sertad4	18.7754	32.2714	1.43645	0.522504	0.140538	0.592502		37	49	0.882739	-0.17994	0.005629	0.030139		NA	NA		0	0	0	0	0	1	0
ENSMUSG00000016344	MGI:1913746	Ppdpf	17.8858	17.7403	1.20144	0.264766	0.113497	0.524372		541	647	1.33333	0.415037	0.229864	0.484609		NA	NA		0	0	0	0	0	1	0
ENSMUSG00000016481	MGI:88513	Cr1l	38.9371	25.5254	0.795499	-0.33007	0.607591	1		312	270	1.36364	0.447459	0.557197	0.807787		NA	NA		0	0	0	0	0	1	0
ENSMUSG00000016494	MGI:88329	Cd34	13.9847	10.9953	1.07149	0.099617	0.517829	1		26	21	1.00954	0.013693	0.875861	0.986		NA	NA		0	0	0	0	0	1	0
ENSMUSG00000016503	MGI:1913846	Gtf3a	20.137	17.9589	0.494228	-1.01675	3.429e-10	1.76e-08		311	342	0.797101	-0.32716	0.013447	0.06131		0.001214	0.00437464		0	0	0	0	0	0	1
ENSMUSG00000016510	MGI:1923616	Mtif3	9.13153	5.72864	1.41365	0.499423	0.228805	0.782032		95	80	0.94382	-0.08342	0.761143	0.937454		NA	NA		0	0	0	0	0	1	0
ENSMUSG00000016520	MGI:2155959	Lnx2	10.9747	10.8105	0.656904	-0.60625	1.444e-17	1.62e-15		31	38	0.805996	-0.31115	0.000652	0.004707		0.011395	0.0322319		0	0	0	0	0	0	1
ENSMUSG00000016526	MGI:1330300	Dyrk3	13.4657	17.2296	1.10522	0.144338	0.104859	0.503719		45	42	0.957507	-0.06264	0.134813	0.347247		NA	NA		0	0	0	0	0	1	0
ENSMUSG00000016528	MGI:109298	Mapkapk2	218.252	211.587	0.981482	-0.02697	1	1		400	390	1.04398	0.06209	0.501046	0.763909		NA	NA		0	0	0	0	0	1	0
ENSMUSG00000016541	MGI:1859293	Atxn10	189.974	175.669	0.755394	-0.4047	0.110513	0.517416		245	267	0.745981	-0.42279	0.000801	0.005708		NA	NA		0	0	0	0	0	1	0
ENSMUSG00000016619	MGI:1351502	Nup50	54.52	57.194	1.16931	0.225652	0.344313	0.934285		254	262	1.08824	0.121991	0.674935	0.889543		NA	NA		0	0	0	0	0	1	0
ENSMUSG00000016637	MGI:1914292	Ift27	15.3518	10.3925	1.14468	0.194943	0.703537	1		95	71	0.892157	-0.16463	0.471732	0.739961		NA	NA		0	0	0	0	0	1	0
ENSMUSG00000016757	MGI:3039573	Ttll12	77.7941	79.4617	1.13053	0.176997	1	1		38	37	1.78947	0.839535	0.053439	0.185622		NA	NA		0	0	0	0	0	1	0
ENSMUSG00000016831	MGI:1915389	Tox4	72.5215	79.7389	0.923267	-0.11518	0.897422	1		597	484	1.10997	0.150515	0.210878	0.459		NA	NA		0	0	0	0	0	1	0
ENSMUSG00000016946	MGI:1916509	Kctd5	91.2135	118.055	1.07631	0.106096	0.63859	1		546	610	1.22343	0.290935	0.004545	0.025512		NA	NA		0	0	0	0	0	1	0
ENSMUSG00000016984	MGI:1915395	Etaa1	12.9479	7.34061	1.1999	0.262919	0.0024069	0.030441		43	28	0.90671	-0.14129	0.100822	0.285799		NA	NA		0	0	0	0	0	1	0
ENSMUSG00000017119	MGI:108498	Nbr1	68.6901	83.1576	0.760025	-0.39588	1.338e-05	0.000331		110	142	0.871754	-0.19801	2.91e-06	3.66e-05		0.049729	0.115738		1	0	0	0	0	0	0
ENSMUSG00000017146	MGI:104537	Brca1	17.0636	18.1413	1.02062	0.029445	1	1		24	25	1	0	1	1		NA	NA		0	0	0	0	0	1	0
ENSMUSG00000017264	MGI:1355322	Exosc10	66.3576	61.7168	1.13585	0.183775	0.855536	1		291	250	0.852941	-0.22948	0.614655	0.849979		NA	NA		0	0	0	0	0	1	0
ENSMUSG00000017286	MGI:1914451	Glod4	26.0637	14.6771	1.13232	0.179286	0.734342	1		231	121	1.09884	0.135978	0.399761	0.676998		NA	NA		0	0	0	0	0	1	0
ENSMUSG00000017288	MGI:1915549	Vps53	45.2166	43.4843	0.87473	-0.19309	0.258245	0.829652		71	77	0.931818	-0.10188	0.828423	0.964577		NA	NA		0	0	0	0	0	1	0
ENSMUSG00000017446	MGI:1919254	C1qtnf1	3.44549	4.1023	0.578671	-0.78918	8.591e-08	2.97e-06		22	13	0.90117	-0.15013	0.049784	0.1774		0.00012	0.000557499		0	1	0	0	0	0	0
ENSMUSG00000017466	MGI:98753	Timp2	1443.12	1412.28	0.860015	-0.21757	0.290351	0.870846		515	472	0.983607	-0.02385	0.916416	1		NA	NA		0	0	0	0	0	1	0
ENSMUSG00000017631	MGI:107771	Abr	65.9879	93.9881	1.48378	0.569281	0.523467	1		225	280	1.28169	0.358048	0.135248	0.347312		NA	NA		0	0	0	0	0	1	0
ENSMUSG00000017721	MGI:1926178	Pigt	57.0447	104.594	0.876643	-0.18994	2.3e-08	9.43e-07		293	427	1.0667	0.093148	3.82e-09	7.38e-08		4.28e-14	8.85e-13		0	0	0	1	0	0	0
ENSMUSG00000017724	MGI:99423	Etv4	36.5968	35.0063	0.804356	-0.31409	0.244884	0.809849		350	336	1.04839	0.068172	0.859228	0.977		NA	NA		0	0	0	0	0	1	0
ENSMUSG00000017737	MGI:97011	Mmp9	4.4141	9.32689	1.60006	0.678122	0.229481	0.782032		23	30	1.84615	0.884523	1.98e-06	2.56e-05		0.707675	0.86131		0	0	0	0	0	0	1
ENSMUSG00000017754	MGI:103151	Pltp	6.20987	4.46694	1.1671	0.222928	0.470851	1		22	31	1.06886	0.096076	0.402655	0.680385		NA	NA		0	0	0	0	0	1	0
ENSMUSG00000017774	MGI:106612	Myo1c	958.795	1066.73	0.992208	-0.01129	1	1		1554	1311	1.16071	0.215013	0.467207	0.738645		NA	NA		0	0	0	0	0	1	0
ENSMUSG00000017776	MGI:88508	Crk	235.09	225.535	1.17838	0.236802	0.353138	0.946601		364	385	2.43333	1.28293	2.72e-05	0.000283		0.007037	0.0214823		0	0	0	0	0	0	1
ENSMUSG00000017778	MGI:103226	Cox7c	25.7006	17.1859	0.906786	-0.14117	0.600295	1		101	77	1.01053	0.015107	0.897021	0.992687		NA	NA		0	0	0	0	0	1	0
ENSMUSG00000017781	MGI:99887	Pitpna	276.304	291.719	1.03376	0.047899	1	1		290	283	1.71795	0.780687	0.000146	0.001282		NA	NA		0	0	0	0	0	1	0
ENSMUSG00000017801	MGI:108398	Mlx	23.755	21.9701	1.01301	0.018655	0.938895	1		33	52	1.20721	0.271673	0.159726	0.384215		NA	NA		0	0	0	0	0	1	0
ENSMUSG00000017831	MGI:105926	Rab5a	77.165	79.9492	0.418044	-1.25827	1.559e-27	3.49e-25		335	244	0.898217	-0.15486	0.007121	0.036786		2.36e-17	6.46e-16		0	1	0	0	0	0	0
ENSMUSG00000018001	MGI:1335107	Cyth3	88.3697	111.664	1.07923	0.109998	0.534821	1		39	47	1.32044	0.401021	0.005352	0.028875		NA	NA		0	0	0	0	0	1	0
ENSMUSG00000018102	MGI:1915274	Hist1h2bc	59.4275	41.3876	1.02487	0.035447	0.928492	1		882	530	1	0	1	1		NA	NA		0	0	0	0	0	1	0
ENSMUSG00000018143	MGI:99951	Mafk	123.514	108.483	0.808691	-0.30634	0.643969	1		129	131	1.77778	0.830075	0.229523	0.484609		NA	NA		0	0	0	0	0	1	0
ENSMUSG00000018160	MGI:1100846	Med1	23.1895	33.73	0.870402	-0.20025	0.625407	1		21	24	1.26357	0.337501	0.005518	0.029628		NA	NA		0	0	0	0	0	1	0
ENSMUSG00000018171	MGI:1923159	Vmp1	188.426	182.507	1.23713	0.306999	0.302878	0.889093		546	547	1.46686	0.55273	3.41e-08	5.73e-07		0.418038	0.59749		0	0	0	0	0	0	1
ENSMUSG00000018196	MGI:1916617	Glrx2	11.7691	11.1405	0.611868	-0.70871	0.42395	1		69.5	93	0.878049	-0.18763	0.468421	0.738937		NA	NA		0	0	0	0	0	1	0
ENSMUSG00000018199	MGI:106652	Trove2	47.6112	58.3438	0.599652	-0.7378	0.111403	0.51784		133	170	1.13333	0.180572	0.86005	0.977085		NA	NA		0	0	0	0	0	1	0
ENSMUSG00000018209	MGI:1929004	Stk4	57.484	54.6992	0.714816	-0.48436	0.0102528	0.098071		23	12	0.966667	-0.04891	1	1		NA	NA		0	0	0	0	0	1	0
ENSMUSG00000018217	MGI:97631	Pmp22	63.4368	44.9429	0.883851	-0.17812	1	1		35	32	0.948718	-0.07595	0.908777	0.997036		NA	NA		0	0	0	0	0	1	0
ENSMUSG00000018339	MGI:105102	Gpx3	10.2471	20.235	1.3354	0.417271	0.726562	1		100	114	1	0	1	1		NA	NA		0	0	0	0	0	1	0
ENSMUSG00000018340	MGI:88255	Anxa6	583.504	604.952	1.02257	0.032202	1	1		10395.5	10339	1.10435	0.143195	0.479577	0.745382		NA	NA		0	0	0	0	0	1	0
ENSMUSG00000018362	MGI:103561	Kpna2	263.887	255.294	1.17559	0.233379	0.735879	1		860	835	0.833333	-0.26303	0.651588	0.873757		NA	NA		0	0	0	0	0	1	0
ENSMUSG00000018363	MGI:1913563	Smurf2	58.7895	126.442	1.19422	0.256063	0.445205	1		48	87	0.914894	-0.12832	0.503289	0.766033		NA	NA		0	0	0	0	0	1	0
ENSMUSG00000018372	MGI:2443502	Ccdc45	9.597	7.76138	1.20833	0.273008	0.544612	1		89	67	1.00526	0.007573	1	1		NA	NA		0	0	0	0	0	1	0
ENSMUSG00000018377	MGI:1313291	Vezf1	53.0584	70.833	0.975709	-0.03548	0.941886	1		109	157	0.897611	-0.15584	0.218709	0.470676		NA	NA		0	0	0	0	0	1	0
ENSMUSG00000018378	MGI:2144281	Cuedc1	39.3785	48.4071	0.793999	-0.33279	0.831812	1		317	418	0.985714	-0.02076	1	1		NA	NA		0	0	0	0	0	1	0
ENSMUSG00000018405	MGI:2443470	Mrm1	16.8715	16.4092	9.89594	3.30684	3.891e-10	1.96e-08		185	262	19.6667	4.29768	5.29e-136	2e-133		0.189223	0.345798		1	0	0	0	0	0	0
ENSMUSG00000018412	MGI:1923969	1700081L11Rik	90.8734	115.958	1.47376	0.559498	0.424356	1		38	36	0.666667	-0.58496	0.177001	0.413909		NA	NA		0	0	0	0	0	1	0
ENSMUSG00000018415	MGI:1914021	4933439F18Rik	8.22588	4.83159	0.722069	-0.46979	0.0153938	0.134722		21	14	0.875	-0.19265	0.644464	0.86941		NA	NA		0	0	0	0	0	1	0
ENSMUSG00000018417	MGI:107752	Myo1b	43.7871	55.9735	1.02814	0.040036	1	1		68	87	1.26191	0.335603	0.304885	0.580349		NA	NA		0	0	0	0	0	1	0
ENSMUSG00000018425	MGI:1914737	Dhx40	49.2635	38.603	1.35968	0.443263	0.200678	0.731083		186	143	1.35238	0.435502	0.021795	0.0909		NA	NA		0	0	0	0	0	1	0
ENSMUSG00000018428	MGI:104729	Akap1	55.227	46.1063	0.9679	-0.04707	0.926078	1		377	416	0.812227	-0.30004	0.039108	0.145679		NA	NA		0	0	0	0	0	1	0
ENSMUSG00000018446	MGI:1194505	C1qbp	134.797	110.215	1.93236	0.950362	0.0222414	0.174889		563	413	1.45679	0.542793	0.01053	0.050678		NA	NA		0	0	0	0	0	1	0
ENSMUSG00000018449	MGI:1916973	Rpain	7.01087	5.54384	1.30761	0.386933	1.472e-05	0.000355		29	31	0.872305	-0.19709	7.76e-11	1.8e-09		4.44e-10	6.22e-09		0	0	0	1	0	0	0
ENSMUSG00000018474	MGI:1344395	Chd3	182.06	208.264	1.36504	0.448948	0.458258	1		455	405	0.764706	-0.38702	0.366294	0.644996		NA	NA		0	0	0	0	0	1	0
ENSMUSG00000018476	MGI:2448492	Kdm6b	115.354	150.144	1.46315	0.549079	0.268187	0.841012		154	152	0.690647	-0.53398	0.00603	0.031926		NA	NA		0	0	0	0	0	1	0
ENSMUSG00000018481	MGI:1914134	Appbp2	91.4777	114.682	1.67026	0.740068	0.135157	0.57983		46	31	1.42857	0.514573	0.391528	0.667039		NA	NA		0	0	0	0	0	1	0
ENSMUSG00000018500	MGI:99403	Adora2b	11.9695	2.73486	0.895264	-0.15962	1	1		56	14	1.6087	0.685891	0.092461	0.27		NA	NA		0	0	0	0	0	1	0
ENSMUSG00000018501	MGI:1349717	Ncor1	104.393	131.729	1.05211	0.07329	0.285761	0.867277		114	120	0.866487	-0.20675	2.16e-14	7.21e-13		0.000113	0.000541577		0	0	0	0	1	0	0
ENSMUSG00000018541	MGI:1914730	Cwc25	28.6033	35.7356	2.79561	1.48316	0.289062	0.869101		108	107	0.807692	-0.30812	0.560065	0.808864		NA	NA		0	0	0	0	0	1	0
ENSMUSG00000018547	MGI:1934234	Pip4k2b	75.3983	81.8636	1.14243	0.192108	1	1		218	180	1.3125	0.392317	0.511376	0.770191		NA	NA		0	0	0	0	0	1	0
ENSMUSG00000018583	MGI:1351465	G3bp1	287.534	240.121	0.917521	-0.12419	0.672756	1		1847	1743	1	0	1	1		NA	NA		0	0	0	0	0	1	0
ENSMUSG00000018585	MGI:1333855	Atox1	46.1289	38.9262	1.42461	0.510569	0.607239	1		397	454	0.977273	-0.03317	1	1		NA	NA		0	0	0	0	0	1	0
ENSMUSG00000018593	MGI:98373	Sparc	3008.12	2529.2	1.23299	0.30216	0.00898	0.088314		29521	17866	0.711712	-0.49064	0.024258	0.0989		NA	NA		0	0	0	0	0	1	0
ENSMUSG00000018599	MGI:2144199	Smcr7	17.7136	13.6748	1.17346	0.230765	0.122892	0.548477		118	77	1.25862	0.331844	0.221116	0.474514		NA	NA		0	0	0	0	0	1	0
ENSMUSG00000018648	MGI:1927168	Dusp14	26.5815	34.0022	0.584792	-0.774	0.307456	0.894183		101	86	1.02985	0.042435	0.855702	0.975578		NA	NA		0	0	0	0	0	1	0
ENSMUSG00000018661	MGI:1333873	Cog1	39.929	46.3104	3.61528	1.85411	0.0351563	0.244233		266	284	3.32143	1.7318	2.44e-09	4.79e-08		1	1		0	0	0	0	0	0	1
ENSMUSG00000018677	MGI:1196386	Slc25a39	164.227	118.42	0.869728	-0.20136	0.298647	0.883821		53	49	1.17109	0.227854	0.035565	0.135262		NA	NA		0	0	0	0	0	1	0
ENSMUSG00000018678	MGI:1926162	Sp2	16.4771	19.0339	0.998956	-0.00151	1	1		13	18	2.36066	1.23919	6.4e-09	1.18e-07		2.79e-05	0.0001607		0	0	0	0	1	0	0
ENSMUSG00000018697	MGI:1929608	Aatf	51.1591	38.6527	1.33424	0.416017	0.281979	0.860171		79	90	1.09683	0.133346	0.128511	0.337875		NA	NA		0	0	0	0	0	1	0
ENSMUSG00000018733	MGI:2144177	Pex12	9.50241	8.93389	1.2962	0.374288	0.129258	0.564964		15	16	1.25182	0.324033	0.006144	0.032477		NA	NA		0	0	0	0	0	1	0
ENSMUSG00000018736	MGI:1932915	Ndel1	178.682	188.432	1.61262	0.689406	1.83e-07	6.06e-06		687	734	1.07434	0.103445	0.030573	0.118765		3.1e-05	0.000173219		0	1	0	0	0	0	0
ENSMUSG00000018765	MGI:1346074	Fxr2	152.264	126.989	0.604314	-0.72663	0.286279	0.867277		275	228	0.695652	-0.52356	0.336784	0.611706		NA	NA		0	0	0	0	0	1	0
ENSMUSG00000018796	MGI:102797	Acsl1	13.7492	13.492	0.794195	-0.33244	0.415985	1		61	22	1.01724	0.024662	1	1		NA	NA		0	0	0	0	0	1	0
ENSMUSG00000018800	MGI:2386607	Abca5	34.8134	60.7051	1.09174	0.126632	1	1		308	424	1.3871	0.472068	0.200678	0.446		NA	NA		0	0	0	0	0	1	0
ENSMUSG00000018821	MGI:1916784	Avpi1	33.7813	28.5508	0.884857	-0.17648	0.727547	1		167	161	0.925234	-0.11211	0.224274	0.47858		NA	NA		0	0	0	0	0	1	0
ENSMUSG00000018846	MGI:2387464	Pank3	70.5328	84.1426	1.26462	0.338707	1	1		646	632	0.935484	-0.09622	0.897422	0.992687		NA	NA		0	0	0	0	0	1	0
ENSMUSG00000018848	MGI:1914297	Rars	307.838	190.893	1.04303	0.060783	0.871	1		1900.5	1769	1.23365	0.302927	0.024911	0.100996		NA	NA		0	0	0	0	0	1	0
ENSMUSG00000018849	MGI:2388637	Wwc1	24.97	23.7933	1.02398	0.034182	0.93702	1		152	133	1.04819	0.067904	0.471445	0.739815		NA	NA		0	0	0	0	0	1	0
ENSMUSG00000018861	MGI:104724	Fdxr	5.15185	4.55811	1.01343	0.019251	1	1		47	49	1.18878	0.249476	0.012651	0.058478		NA	NA		0	0	0	0	0	1	0
ENSMUSG00000018882	MGI:1914286	Mrpl45	34.5394	25.3431	1.02488	0.035452	1	1		41	37	0.976793	-0.03387	0.743925	0.929479		NA	NA		0	0	0	0	0	1	0
ENSMUSG00000018900	MGI:1329012	Slc22a5	7.29895	10.4409	1.1709	0.227621	0.728333	1		49	49	1.91667	0.938599	0.089531	0.264426		NA	NA		0	0	0	0	0	1	0
ENSMUSG00000018906	MGI:894286	P4ha2	80.2238	88.2449	1.16336	0.2183	0.620145	1		448	421	1.12992	0.176222	0.048098	0.172908		NA	NA		0	0	0	0	0	1	0
ENSMUSG00000018923	MGI:1913422	Med11	11.8959	10.3013	0.716293	-0.48138	0.0566033	0.346118		30	35	1.09677	0.133267	0.66117	0.879173		NA	NA		0	0	0	0	0	1	0
ENSMUSG00000018932	MGI:1346868	Map2k3	287.595	274.58	0.95454	-0.06712	0.922685	1		1380	1410	0.724359	-0.46522	0.010311	0.050067		NA	NA		0	0	0	0	0	1	0
ENSMUSG00000018995	MGI:2142075	Nars2	8.59187	8.20459	1.36613	0.450093	0.677639	1		48	47	0.62963	-0.66742	0.011315	0.053576		NA	NA		0	0	0	0	0	1	0
ENSMUSG00000019055	MGI:99907	Plod1	70.6144	85.8747	0.95304	-0.06939	1	1		540	659	0.882353	-0.18057	0.86005	0.977085		NA	NA		0	0	0	0	0	1	0
ENSMUSG00000019080	MGI:1916822	Mfsd3	7.15721	9.20737	0.96191	-0.05603	1	1		36	31	1.25926	0.332575	0.442626	0.715836		NA	NA		0	0	0	0	0	1	0
ENSMUSG00000019124	MGI:1917188	Scrn1	20.7652	23.5198	0.937957	-0.09241	0.787747	1		94	130	1.03571	0.050626	0.68966	0.898725		NA	NA		0	0	0	0	0	1	0
ENSMUSG00000019139	MGI:1919030	Isyna1	26.3785	38.9262	1.03194	0.045366	1	1		177	286	0.763116	-0.39003	0.001659	0.01065		NA	NA		0	0	0	0	0	1	0
ENSMUSG00000019188	MGI:95886	H13	313.126	337.897	0.551729	-0.85797	0.000343	0.005935		1266.5	672.5	0.883721	-0.17834	0.656992	0.878		NA	NA		0	0	0	0	0	1	0
ENSMUSG00000019189	MGI:1921565	Rnf145	99.4244	98.8823	1.19405	0.255861	0.711071	1		359	287	0.84375	-0.24511	0.602923	0.841144		NA	NA		0	0	0	0	0	1	0
ENSMUSG00000019194	MGI:98247	Scn1b	20.656	23.7461	1.32251	0.403283	0.0185502	0.153858		96	133	1.88636	0.915608	2.15e-57	3.41e-55		0.00436	0.0137966		0	0	0	0	0	0	1
ENSMUSG00000019256	MGI:105043	Ahr	13.0735	14.039	0.972309	-0.04051	1	1		77	56	1.55823	0.639911	0.000133	0.001177		NA	NA		0	0	0	0	0	1	0
ENSMUSG00000019261	MGI:2443304	Mtap1s	96.2929	97.9993	1.41391	0.499691	0.753906	1		999	1013	1.22581	0.293731	0.26839	0.538619		NA	NA		0	0	0	0	0	1	0
ENSMUSG00000019370	MGI:103249	Calm3	317.249	312.303	1.08898	0.122972	0.350392	0.942715		776	789	1.04561	0.06435	0.619235	0.854		NA	NA		0	0	0	0	0	1	0
ENSMUSG00000019373	MGI:1349409	Cops3	76.4402	63.8466	1.83918	0.879061	0.12145	0.543312		98	93	1.63025	0.705095	2.65e-05	0.000277		0.853179	0.953145		0	0	0	0	0	0	1
ENSMUSG00000019428	MGI:1341070	Fkbp8	182.135	147.374	1.061	0.08542	0.738406	1		539	504	0.974182	-0.03774	0.770183	0.940275		NA	NA		0	0	0	0	0	1	0
ENSMUSG00000019432	MGI:99240	Ddx39b	149.075	144.971	0.733097	-0.44792	0.557197	1		137	110	1.25	0.321928	0.701108	0.904786		NA	NA		0	0	0	0	0	1	0
ENSMUSG00000019461	MGI:1917560	Plscr3	83.347	68.8274	0.897289	-0.15636	1	1		273.5	237	0.539683	-0.88982	0.004226	0.02405		NA	NA		0	0	0	0	0	1	0
ENSMUSG00000019470	MGI:1914689	Xab2	43.0016	38.2881	1.09034	0.12478	0.845019	1		160	122	0.833333	-0.26303	0.831812	0.964577		NA	NA		0	0	0	0	0	1	0
ENSMUSG00000019471	MGI:109531	Cdc37	293.402	224.623	1.71343	0.776886	0.0002439	0.004443		413	405	1.04211	0.059501	0.722362	0.919055		NA	NA		0	0	0	0	0	1	0
ENSMUSG00000019659	MGI:1919904	Ccdc12	21.5401	15.9534	0.742128	-0.43026	0.184286	0.695318		46	38	0.411765	-1.28011	0.063915	0.208303		NA	NA		0	0	0	0	0	1	0
ENSMUSG00000019699	MGI:1345147	Akt3	35.3611	35.3709	1.35082	0.433835	0.0940833	0.475664		20	10	1.28571	0.36257	0.381733	0.657582		NA	NA		0	0	0	0	0	1	0
ENSMUSG00000019710	MGI:1914957	Mrpl24	19.6764	17.412	1.35052	0.433512	0.647606	1		128	131	1.63636	0.710493	0.264931	0.535062		NA	NA		0	0	0	0	0	1	0
ENSMUSG00000019715	MGI:1921662	Gle1	40.3313	47.3131	0.893673	-0.16218	0.175684	0.678325		21	44	0.940239	-0.0889	0.525862	0.782533		NA	NA		0	0	0	0	0	1	0
ENSMUSG00000019731	MGI:2142403	Slc35e1	83.2285	85.3752	0.887012	-0.17297	0.462303	1		484	537	0.958904	-0.06054	0.699364	0.905		NA	NA		0	0	0	0	0	1	0
ENSMUSG00000019769	MGI:1927152	Syne1	94.2274	107.48	0.879031	-0.18601	0.712231	1		89	80	0.69186	-0.53145	1.28e-05	0.000144		0.358286	0.547018		0	0	0	0	0	0	1
ENSMUSG00000019774	MGI:1918830	Mtrf1l	8.33571	6.56367	1.40886	0.494524	0.458258	1		32	31	1.37615	0.460634	0.012787	0.058862		NA	NA		0	0	0	0	0	1	0
ENSMUSG00000019794	MGI:1344353	Katna1	32.6617	28.3514	1.41356	0.499337	0.0223722	0.174889		205	242	0.974359	-0.03747	1	1		NA	NA		0	0	0	0	0	1	0
ENSMUSG00000019795	MGI:97502	Pcmt1	70.5837	53.3298	1.35437	0.437618	0.663624	1		123	115	0.875	-0.19265	0.698883	0.904786		NA	NA		0	0	0	0	0	1	0
ENSMUSG00000019796	MGI:2442989	Lrp11	16.3678	19.4958	0.793835	-0.33309	0.0018128	0.0243		22	20	0.982759	-0.02509	0.867537	0.981028		NA	NA		0	0	0	0	0	1	0
ENSMUSG00000019806	MGI:1913503	Aig1	16.7436	16.9087	1.25102	0.323108	0.29447	0.877188		18	47	1.17248	0.229569	0.010685	0.051102		NA	NA		0	0	0	0	0	1	0
ENSMUSG00000019846	MGI:109321	Lama4	27.3842	42.3904	0.729711	-0.4546	0.0289212	0.212056		142	137	1.08791	0.121562	0.611687	0.84834		NA	NA		0	0	0	0	0	1	0
ENSMUSG00000019849	MGI:1270863	Prep	143.568	140.481	0.674857	-0.56735	0.0400358	0.267397		132	133	0.96837	-0.04637	0.673126	0.887938		NA	NA		0	0	0	0	0	1	0
ENSMUSG00000019878	MGI:96239	Hsf2	18.4718	18.4147	2.5799	1.36732	0.0962524	0.480253		31	35	1.12329	0.167727	0.734342	0.924484		NA	NA		0	0	0	0	0	1	0
ENSMUSG00000019899	MGI:99912	Lama2	34.6823	119.149	1.18808	0.248634	0.47	1		155	101	0.694444	-0.52607	0.200031	0.445594		NA	NA		0	0	0	0	0	1	0
ENSMUSG00000019943	MGI:104653	Atp2b1	154.323	173.755	0.309562	-1.6917	2.298e-16	2.3e-14		10	20	0.322727	-1.63161	6.67e-19	2.95e-17		0.918502	0.990994		1	0	0	0	0	0	0
ENSMUSG00000019947	MGI:2175912	Arid5b	55.3176	64.9986	1.03172	0.045057	1	1		705	463	1.45714	0.543142	0.105225	0.295		NA	NA		0	0	0	0	0	1	0
ENSMUSG00000019948	MGI:1914269	Actr6	9.64415	8.56924	0.886821	-0.17328	0.517921	1		26	23	1.1375	0.185867	0.157637	0.381759		NA	NA		0	0	0	0	0	1	0
ENSMUSG00000019951	MGI:2442888	Uhrf1bp1l	162.678	153.973	0.860221	-0.21722	0.450208	1		474	468	1.09198	0.126942	0.15942	0.384		NA	NA		0	0	0	0	0	1	0
ENSMUSG00000019975	MGI:1914704	Ikbip	25.7978	22.2678	1.00215	0.003096	1	1		296	165	1.65789	0.729352	0.016506	0.072477		NA	NA		0	0	0	0	0	1	0
ENSMUSG00000019977	MGI:1891704	Hbs1l	116.333	94.5351	1.07146	0.099571	0.784328	1		270	230	1.09626	0.132586	0.390572	0.667039		NA	NA		0	0	0	0	0	1	0
ENSMUSG00000019978	MGI:103009	Epb4.1l2	218.471	226.356	1.60652	0.683943	0.0375295	0.254679		1104	1026	1.18213	0.241389	0.16083	0.386054		NA	NA		0	0	0	0	0	1	0
ENSMUSG00000019979	MGI:1306796	Apaf1	35.5368	39.1997	1.07232	0.100735	1	1		151	147	1.05	0.070389	0.912157	0.997295		NA	NA		0	0	0	0	0	1	0
ENSMUSG00000019984	MGI:1917458	Med23	34.8241	38.9262	0.743664	-0.42728	0.17564	0.678325		133	117	0.689655	-0.53605	0.085411	0.256636		NA	NA		0	0	0	0	0	1	0
ENSMUSG00000019988	MGI:97293	Nedd1	32.9691	28.9896	1.08914	0.123192	0.734342	1		77	82	1.64706	0.719892	0.026302	0.105958		NA	NA		0	0	0	0	0	1	0
ENSMUSG00000020015	MGI:97517	Cdk17	78.7365	80.3138	0.920516	-0.11949	0.752033	1		616	508	0.741573	-0.43134	0.010478	0.0505		NA	NA		0	0	0	0	0	1	0
ENSMUSG00000020018	MGI:1917128	Snrpf	17.366	10.3013	0.966839	-0.04865	0.919607	1		164	192	1.12385	0.168454	0.226885	0.481899		NA	NA		0	0	0	0	0	1	0
ENSMUSG00000020019	MGI:1888978	Ntn4	49.3754	4.98946	0.904594	-0.14466	0.499	1		590	30	0.908939	-0.13774	0.023842	0.0977		NA	NA		0	0	0	0	0	1	0
ENSMUSG00000020021	MGI:1261419	Fgd6	20.5105	17.3208	0.838683	-0.2538	0.193789	0.716962		222	140	1.03333	0.047306	1	1		NA	NA		0	0	0	0	0	1	0
ENSMUSG00000020022	MGI:1913664	Ndufa12	29.1797	25.5017	3.98843	1.99582	0.0654297	0.381456		359	389.5	11.7143	3.5502	2.43e-17	9.63e-16		0.257449	0.426887		0	0	0	0	0	0	1
ENSMUSG00000020023	MGI:2442900	Tmcc3	128.455	102.74	0.970617	-0.04303	0.801652	1		409	417	0.830918	-0.26722	0.080594	0.246145		NA	NA		0	0	0	0	0	1	0
ENSMUSG00000020024	MGI:1924298	Ccdc41	48.7354	34.7328	0.919871	-0.1205	0.728854	1		306	211	0.938303	-0.09187	0.226147	0.480705		NA	NA		0	0	0	0	0	1	0
ENSMUSG00000020029	MGI:1918457	Nudt4	115.343	150.423	0.881126	-0.18258	0.880396	1		553	412	1.0087	0.012491	1	1		NA	NA		0	0	0	0	0	1	0
ENSMUSG00000020034	MGI:2444679	Tcp11l2	5.63946	8.13097	1.1927	0.254231	1	1		28	17	1.51724	0.601451	0.016099	0.071132		NA	NA		0	0	0	0	0	1	0
ENSMUSG00000020042	MGI:1921257	Btbd11	22.8143	15.2857	0.953131	-0.06925	1	1		15	19	0.940476	-0.08854	0.456843	0.729815		NA	NA		0	0	0	0	0	1	0
ENSMUSG00000020044	MGI:98754	Timp3	1126.43	1042.44	1.09647	0.132866	0.44	1		3184	3387	1.22222	0.289507	0.823803	0.962626		NA	NA		0	0	0	0	0	1	0
ENSMUSG00000020115	MGI:1929658	Tbk1	33.425	41.3016	1.04298	0.060705	0.697344	1		35	41	1.03955	0.055956	0.752212	0.934009		NA	NA		0	0	0	0	0	1	0
ENSMUSG00000020116	MGI:1913499	Pno1	55.9852	55.5177	1.0185	0.026444	1	1		678	733	0.61194	-0.70854	0.015749	0.07008		NA	NA		0	0	0	0	0	1	0
ENSMUSG00000020121	MGI:2152936	Srgap1	22.9503	20.6938	1.20898	0.273787	1	1		72	75	1.2	0.263034	0.831812	0.964577		NA	NA		0	0	0	0	0	1	0
ENSMUSG00000020122	MGI:95294	Egfr	100.263	235.289	1.05431	0.076304	1	1		211	209	0.90625	-0.14202	0.554387	0.806785		NA	NA		0	0	0	0	0	1	0
ENSMUSG00000020123	MGI:1859216	Avpr1a	9.72322	8.50056	1.21614	0.28231	0.379999	0.970464		127	118	0.967033	-0.04836	0.72996	0.923242		NA	NA		0	0	0	0	0	1	0
ENSMUSG00000020142	MGI:2135601	Slc1a4	126.655	130.927	0.868719	-0.20304	0.742829	1		54	59	1.04651	0.065588	0.915187	0.999173		NA	NA		0	0	0	0	0	1	0
ENSMUSG00000020152	MGI:1913963	Actr2	378.832	371.03	0.875937	-0.1911	0.0343179	0.240813		2277.5	2041	0.997624	-0.00343	0.935314	1		NA	NA		0	0	0	0	0	1	0
ENSMUSG00000020160	MGI:104717	Meis1	13.5451	23.3375	1.0239	0.034074	1	1		53	48	1.30488	0.383915	0.080581	0.246145		NA	NA		0	0	0	0	0	1	0
ENSMUSG00000020167	MGI:98510	Tcf3	102.86	92.767	1.33079	0.412279	0.0807086	0.438247		53	70	1.0445	0.062816	0.566994	0.815668		NA	NA		0	0	0	0	0	1	0
ENSMUSG00000020173	MGI:105056	Cobl	27.1059	25.9812	0.806538	-0.31019	0.136934	0.583118		39	10	0.952191	-0.07068	0.619284	0.85378		NA	NA		0	0	0	0	0	1	0
ENSMUSG00000020220	MGI:2448530	Vps13d	57.2919	68.2804	1.10692	0.146545	0.746534	1		249	213	1.85714	0.893085	0.08069	0.246145		NA	NA		0	0	0	0	0	1	0
ENSMUSG00000020246	MGI:1915183	Hcfc2	26.4349	21.4231	1.0973	0.133961	1	1		49	43	1.11268	0.154034	0.567775	0.815668		NA	NA		0	0	0	0	0	1	0
ENSMUSG00000020250	MGI:1354175	Txnrd1	838.597	777.795	1.05277	0.074189	0.746962	1		2469	2846	0.79375	-0.33324	0.058716	0.196		NA	NA		0	0	0	0	0	1	0
ENSMUSG00000020251	MGI:1922032	Glt8d2	7.7282	5.46973	1.04809	0.067759	1	1		118	106	1.13889	0.187627	0.648791	0.872773		NA	NA		0	0	0	0	0	1	0
ENSMUSG00000020253	MGI:1915155	Ppm1m	23.2841	21.5143	0.915555	-0.12728	1	1		138	189	0.666667	-0.58496	0.105342	0.294881		NA	NA		0	0	0	0	0	1	0
ENSMUSG00000020257	MGI:1924555	Wdr82	79.4645	75.7658	0.890199	-0.1678	0.419609	1		1079	1095	0.834711	-0.26065	0.022172	0.091963		NA	NA		0	0	0	0	0	1	0
ENSMUSG00000020261	MGI:2445299	Slc36a1	8.78594	11.6421	1.28422	0.360886	0.663624	1		51	68	2.92683	1.54934	3.48e-10	7.58e-09		0.11829	0.233432		0	0	0	0	0	0	1
ENSMUSG00000020267	MGI:1321133	Hint1	174.194	95.8114	1.16277	0.217567	0.855536	1		1237	945	0.459016	-1.12338	0.00061	0.00445		NA	NA		0	0	0	0	0	1	0
ENSMUSG00000020268	MGI:1922780	Lyrm7	0.905649	2.00557	1.41423	0.500016	0.171061	0.67343		14	45	1.02261	0.03226	0.777993	0.942354		NA	NA		0	0	0	0	0	1	0
ENSMUSG00000020272	MGI:1099439	Stk10	36.4956	68.3109	1.08125	0.112693	0.882996	1		129	234	0.634615	-0.65605	0.050251	0.178		NA	NA		0	0	0	0	0	1	0
ENSMUSG00000020289	MGI:109258	Nprl3	28.7913	30.904	0.753225	-0.40885	0.0133376	0.120608		70	69	1.02703	0.038474	0.742457	0.929102		NA	NA		0	0	0	0	0	1	0
ENSMUSG00000020303	MGI:1316731	Stc2	35.7386	10.119	0.405521	-1.30215	0.0010658	0.016165		114	86	0.517241	-0.95109	2.74e-06	3.45e-05		0.441183	0.622212		0	0	0	0	0	0	1
ENSMUSG00000020305	MGI:1929749	Asb3	17.2102	12.2157	0.961011	-0.05737	0.858119	1		150	109	0.939394	-0.0902	0.900653	0.993851		NA	NA		0	0	0	0	0	1	0
ENSMUSG00000020311	MGI:1914003	Erlec1	41.7452	41.0244	2.28104	1.18969	0.143463	0.599522		296	290	1.32468	0.405639	0.009509	0.04659		NA	NA		0	0	0	0	0	1	0
ENSMUSG00000020315	MGI:98388	Spnb2	755.533	955.943	0.543331	-0.8801	0.0884295	0.464738		352	318	0.944444	-0.08246	1	1		NA	NA		0	0	0	0	0	1	0
ENSMUSG00000020346	MGI:96973	Mgat1	129.111	134.92	0.831005	-0.26707	0.735879	1		143	145	1	0	1	1		NA	NA		0	0	0	0	0	1	0
ENSMUSG00000020349	MGI:1321159	Ppp2ca	198.801	196.252	2.87559	1.52386	0.012541	0.114493		11	26	3.41379	1.77138	5.99e-28	3.74e-26		0.815847	0.937171		0	0	0	0	0	0	1
ENSMUSG00000020354	MGI:1346525	Sgcd	10.2991	7.66898	0.72962	-0.45478	0.107031	0.509973		28	7	0.971564	-0.04162	0.80638	0.955404		NA	NA		0	0	0	0	0	1	0
ENSMUSG00000020357	MGI:95561	Flt4	32.7123	30.8607	0.946017	-0.08006	0.579551	1		14	9	0.895349	-0.15948	0.531045	0.787018		NA	NA		0	0	0	0	0	1	0
ENSMUSG00000020358	MGI:1330294	Hnrnpab	210.541	154.52	0.412316	-1.27818	0.0432853	0.283139		890	906	2.22222	1.152	0.005355	0.028875		NA	NA		0	0	0	0	0	1	0
ENSMUSG00000020359	MGI:1920197	Agxt2l2	16.7381	12.398	1.07043	0.09819	1	1		76	45	0.75	-0.41504	0.663624	0.881205		NA	NA		0	0	0	0	0	1	0
ENSMUSG00000020364	MGI:103172	Zfp354a	5.62853	5.26665	1.10681	0.146407	0.752033	1		52	39	0.933962	-0.09856	0.675277	0.889543		NA	NA		0	0	0	0	0	1	0
ENSMUSG00000020368	MGI:88261	Canx	862.329	769.408	1.39525	0.480519	0.0085008	0.084718		1041	932.5	0.966212	-0.04959	0.353866	0.632738		NA	NA		0	0	0	0	0	1	0
ENSMUSG00000020375	MGI:2429762	Rufy1	20.0902	12.1041	0.992881	-0.01031	1	1		72	73	1.05556	0.078003	1	1		NA	NA		0	0	0	0	0	1	0
ENSMUSG00000020385	MGI:1098551	Clk4	51.5719	41.8434	1.20601	0.270239	0.421523	1		61	60	1.02804	0.039893	0.753894	0.934623		NA	NA		0	0	0	0	0	1	0
ENSMUSG00000020386	MGI:1913647	Sar1b	48.3884	50.048	0.632099	-0.66178	0.32694	0.925966		245	218	0.978261	-0.03171	1	1		NA	NA		0	0	0	0	0	1	0
ENSMUSG00000020388	MGI:1353470	Pdlim4	5.60755	14.039	1.4093	0.494975	0.442068	1		21	24	1.7875	0.837943	2.94e-05	0.000305		0.673803	0.832928		0	0	0	0	0	0	1
ENSMUSG00000020392	MGI:1261797	Cdkn2aipnl	5.67022	4.98946	0.92915	-0.10602	0.904975	1		9	12	1.86667	0.900464	0.065994	0.213453		NA	NA		0	0	0	0	0	1	0
ENSMUSG00000020393	MGI:1933988	Kremen1	60.2552	68.4664	0.540387	-0.88794	0.000832	0.013163		272	254	1.07767	0.107915	0.63239	0.860747		NA	NA		0	0	0	0	0	1	0
ENSMUSG00000020399	MGI:2159682	Havcr2	9.91125	15.6799	0.853518	-0.22851	0.749259	1		45	46	1.22826	0.296617	0.162294	0.388838		NA	NA		0	0	0	0	0	1	0
ENSMUSG00000020400	MGI:1926194	Tnip1	31.2423	64.1781	0.898819	-0.1539	0.0174235	0.147625		308	510	1.18535	0.245319	6.08e-06	7.34e-05		2.19e-06	1.67e-05		0	0	0	0	1	0	0
ENSMUSG00000020402	MGI:106919	Vdac1	149.127	149.407	1.03012	0.042807	1	1		1265.5	1127.5	0.933333	-0.09954	0.830373	0.964577		NA	NA		0	0	0	0	0	1	0
ENSMUSG00000020409	MGI:2385598	Slu7	45.5829	43.4843	0.261246	-1.93652	8.572e-35	2.97e-32		162	159	0.399834	-1.32253	1.32e-71	2.28e-69		0.001122	0.00415936		1	0	0	0	0	0	0
ENSMUSG00000020412	MGI:1922702	Ascc2	79.2192	69.6676	2.03346	1.02394	0.0987371	0.48694		91	67	2.31034	1.20811	1.51e-11	3.78e-10		0.835143	0.950525		0	0	0	0	0	0	1
ENSMUSG00000020413	MGI:1277962	Hus1	16.4098	18.7794	0.734811	-0.44455	0.42959	1		24	16	1.0283	0.040264	0.891547	0.990245		NA	NA		0	0	0	0	0	1	0
ENSMUSG00000020415	MGI:1353578	Pttg1	9.6177	16.318	0.974526	-0.03723	1	1		172	254	1.11111	0.152003	0.603046	0.841144		NA	NA		0	0	0	0	0	1	0
ENSMUSG00000020422	MGI:2443012	Tns3	534.167	604.769	1.02721	0.038731	1	1		55	62	0.666667	-0.58496	0.361595	0.641169		NA	NA		0	0	0	0	0	1	0
ENSMUSG00000020424	MGI:1919212	Gatsl3	17.7234	22.6994	0.787117	-0.34535	0.135248	0.57983		17	18	1.11905	0.162271	0.671809	0.886819		NA	NA		0	0	0	0	0	1	0
ENSMUSG00000020427	MGI:96438	Igfbp3	8.0206	16.7539	1.20362	0.26738	0.208584	0.751257		12	34	1.05735	0.080457	0.472701	0.741175		NA	NA		0	0	0	0	0	1	0
ENSMUSG00000020441	MGI:1915112	2310033P09Rik	11.1107	8.40816	0.997889	-0.00305	1	1		22	13	0.938776	-0.09115	0.572616	0.819221		NA	NA		0	0	0	0	0	1	0
ENSMUSG00000020444	MGI:95871	Guk1	39.8284	25.0696	1.10432	0.143158	0.885433	1		259	234	0.818182	-0.28951	0.045307	0.163803		NA	NA		0	0	0	0	0	1	0
ENSMUSG00000020455	MGI:2137355	Trim11	53.5333	41.3016	1.00799	0.011478	1	1		578	466	0.506024	-0.98272	0.00031	0.00251		NA	NA		0	0	0	0	0	1	0
ENSMUSG00000020458	MGI:1915835	Rtn4	1090.89	982.26	1.00047	0.000679	1	1		203	248	0.973684	-0.03847	0.934961	1		NA	NA		0	0	0	0	0	1	0
ENSMUSG00000020462	MGI:1913994	Ccdc104	64.5092	67.1865	1.21275	0.278277	0.257634	0.828388		64	102	1.35971	0.443301	7.26e-10	1.53e-08		0.549859	0.711664		0	0	0	0	0	0	1
ENSMUSG00000020463	MGI:2144474	Smek2	57.1502	59.62	1.16838	0.224506	9.057e-09	3.92e-07		186	164	1.02538	0.036154	0.067908	0.216339		1.74e-05	0.000109389		0	1	0	0	0	0	0
ENSMUSG00000020464	MGI:1918951	Pnpt1	30.8021	29.3542	0.706398	-0.50145	0.207368	0.749715		132	96	1.04321	0.061029	0.741615	0.929032		NA	NA		0	0	0	0	0	1	0
ENSMUSG00000020467	MGI:1339998	Efemp1	121.736	10.1637	0.89153	-0.16564	0.454	1		309	104	1.10828	0.148323	0.379191	0.656		NA	NA		0	0	0	0	0	1	0
ENSMUSG00000020471	MGI:1097163	Pold2	29.7556	21.0719	1.2896	0.366929	0.522397	1		70	79	1.8125	0.857981	0.072454	0.228528		NA	NA		0	0	0	0	0	1	0
ENSMUSG00000020472	MGI:2679270	Zkscan17	50.5309	59.1567	1.70252	0.767671	0.581055	1		389	357	1.5	0.584963	0.310505	0.583291		NA	NA		0	0	0	0	0	1	0
ENSMUSG00000020473	MGI:1197012	Aebp1	562.124	625.253	0.96422	-0.05257	0.649945	1		1156	736	1.19395	0.25574	0.014532	0.0653		NA	NA		0	0	0	0	0	1	0
ENSMUSG00000020474	MGI:1860191	Polm	29.6826	67.0805	1.4121	0.497842	0.262437	0.836767		229	349	0.886076	-0.1745	0.512356	0.771		NA	NA		0	0	0	0	0	1	0
ENSMUSG00000020477	MGI:1928142	Mrps24	23.676	16.6315	1.33003	0.411454	0.511376	1		372	304.5	1.48148	0.567041	0.142071	0.357395		NA	NA		0	0	0	0	0	1	0
ENSMUSG00000020482	MGI:2144383	Ccdc117	19.2941	20.3274	0.86602	-0.20753	0.225286	0.780402		14	17	0.764242	-0.3879	2.21e-09	4.35e-08		0.349442	0.542995		0	0	0	0	0	0	1
ENSMUSG00000020483	MGI:1915347	Dynll2	56.8043	50.595	1.19064	0.25174	0.7201	1		310	337	1.3125	0.392317	0.295413	0.56714		NA	NA		0	0	0	0	0	1	0
ENSMUSG00000020491	MGI:1917194	2810021J22Rik	4.09957	6.19062	0.637715	-0.64902	0.0864372	0.457156		18	15	0.86	-0.21759	0.340507	0.616997		NA	NA		0	0	0	0	0	1	0
ENSMUSG00000020493	MGI:2444496	Prr11	31.33	30.9951	1.19152	0.252799	0.455741	1		63	63	0.893333	-0.16273	0.557071	0.807787		NA	NA		0	0	0	0	0	1	0
ENSMUSG00000020495	MGI:1921383	1200011M11Rik	35.6302	35.0974	1.29487	0.372802	0.210766	0.753382		12	11	1.13004	0.17637	0.040064	0.14808		NA	NA		0	0	0	0	0	1	0
ENSMUSG00000020496	MGI:1914224	Rnf187	134.74	94.2616	0.859448	-0.21852	0.118049	0.535014		1240	1068	0.953693	-0.0684	0.330065	0.603		NA	NA		0	0	0	0	0	1	0
ENSMUSG00000020515	MGI:1916375	Cnot8	48.184	48.601	0.494668	-1.01547	0.0987371	0.48694		530	350	1.11111	0.152003	0.871415	0.983		NA	NA		0	0	0	0	0	1	0
ENSMUSG00000020516	MGI:1270849	Rps6kb1	59.6098	70.3144	1.02006	0.028658	1	1		64	56	0.25	-2	0.011818	0.055476		NA	NA		0	0	0	0	0	1	0
ENSMUSG00000020521	MGI:1924142	Rnft1	89.2498	83.1399	1.23017	0.298855	0.0895061	0.468193		170	182	1.21745	0.28386	0.004434	0.024971		NA	NA		0	0	0	0	0	1	0
ENSMUSG00000020526	MGI:3051596	Znhit3	10.5866	7.16789	1.11467	0.156611	0.743644	1		17	21	0.87234	-0.19704	0.407087	0.683325		NA	NA		0	0	0	0	0	1	0
ENSMUSG00000020527	MGI:1913446	Myo19	42.7782	53.1475	0.783673	-0.35168	0.095055	0.478038		43	38	1.05556	0.078003	0.907561	0.996072		NA	NA		0	0	0	0	0	1	0
ENSMUSG00000020532	MGI:108451	Acaca	81.408	84.325	0.947762	-0.0774	0.848195	1		343	258	0.7	-0.51457	0.391528	0.667039		NA	NA		0	0	0	0	0	1	0
[truncated: 3,173 more rows]

## Sheet: Classification
Genes with cis-regulatory differences					Genes with trans-regulatory differences
[truncated: 90 more rows]
