# Supplementary material for: The Genetic Architecture of the Genome-Wide Transcriptional Response to ER Stress in the Mouse
Source: PLoS Genet. 2015 Feb 4;11(2):e1004924. doi: 10.1371/journal.pgen.1004924 (PMC4412289; doi:10.1371/journal.pgen.1004924)
Supplement: S10 Table — (XLSX) [file pgen.1004924.s013.xlsx]

## Sheet: Control
Supp Table 7: B6xNOD_F1. This table shows the expression data and tests used to classify genes into regulatory categories for the B6xNOD F1 cross under control conditions. See Materials and Methods
			Parental expression difference							F1 allelic expression difference							Fisher's exact test for P vs F1 ratio			Regulatory classification
Ensemble	ID	Symbol	mean B6 count	mean NOD count	B6/NOD	log(P ratio)	binomial P	FDR		mean B6 count	mean NOD count	B6/NOD	log(F1)	binomial P	FDR		Fisher's P	FDR		cis	trans	cis+trans	cisxtrans	compensatory	conserved	ambiguous
ENSMUSG00000000085	MGI:1352762	Scmh1	30.663	32.6979	0.937766	-0.0927	0.900653	1		42	27	1.55556	0.63743	0.0911865	0.247054		NA	NA		0	0	0	0	0	1	0
ENSMUSG00000000168	MGI:2385311	Dlat	93.2233	95.879	0.972302	-0.0405238	0.884383	1		293	277	1.05776	0.0810147	0.529857	0.761403		NA	NA		0	0	0	0	0	1	0
ENSMUSG00000000184	MGI:88314	Ccnd2	775.643	521.43	1.48753	0.572919	1.49197e-12	1.34238e-10		2491	2173	1.14634	0.197037	3.42659e-06	3.44162e-05		4.0931e-05	0.000305511		0	0	1	0	0	0	0
ENSMUSG00000000194	MGI:2139054	Gpr107	80.0819	86.7895	0.922714	-0.116044	0.642569	1		174	180	0.966667	-0.0489096	0.790479	0.935915		NA	NA		0	0	0	0	0	1	0
ENSMUSG00000000275	MGI:102749	Trim25	29.8033	39.9729	0.745588	-0.423549	0.281979	0.969939		157	150	1.04667	0.0658021	0.732083	0.90036		NA	NA		0	0	0	0	0	1	0
ENSMUSG00000000276	MGI:1889276	Dgke	21.2417	17.5499	1.21036	0.275431	0.749259	1		138	65	2.12308	1.08616	3.27687e-07	3.76457e-06		0.0992813	0.230547		0	0	0	0	0	0	1
ENSMUSG00000000278	MGI:1921867	Scpep1	393.9	190.71	2.06544	1.04645	3.25013e-17	4.27392e-15		5914	3212	1.84122	0.880662	1.71073e-178	4.52026e-176		0.227464	0.403381		1	0	0	0	0	0	0
ENSMUSG00000000282	MGI:109150	Mnt	27.875	24.1979	1.15196	0.204095	0.677809	1		66	44	1.5	0.584963	0.0447621	0.146436		NA	NA		0	0	0	0	0	1	0
ENSMUSG00000000301	MGI:104535	Pemt	2.83537	3.08442	0.919256	-0.121462	1	1		22	17	1.29412	0.371969	0.522397	0.757465		NA	NA		0	0	0	0	0	1	0
ENSMUSG00000000339	MGI:1913618	Rtcd1	52.1218	53.5987	0.972445	-0.0403111	0.922685	1		595	664	0.896084	-0.158294	0.0552655	0.172579		NA	NA		0	0	0	0	0	1	0
ENSMUSG00000000346	MGI:1344344	Dazap2	77.0312	91.1153	0.845426	-0.24225	0.315875	1		159	150	1.06	0.0840643	0.649105	0.84843		NA	NA		0	0	0	0	0	1	0
ENSMUSG00000000378	MGI:2384924	Ccm2	103.927	92.1868	1.12735	0.172933	0.432111	1		1120	1067	1.04967	0.0699386	0.266162	0.502069		NA	NA		0	0	0	0	0	1	0
ENSMUSG00000000384	MGI:1100868	Tbrg4	80.5342	79.5511	1.01236	0.017719	1	1		282	324	0.87037	-0.200299	0.0957298	0.254908		NA	NA		0	0	0	0	0	1	0
ENSMUSG00000000399	MGI:1913358	Ndufa9	56.2634	70.7703	0.795015	-0.330946	0.213965	0.872313		17	36	0.472222	-1.08246	0.0126603	0.0536892		NA	NA		0	0	0	0	0	1	0
ENSMUSG00000000420	MGI:894693	Galnt1	105.351	142.477	0.739425	-0.435525	0.0217945	0.214125		64	90	0.711111	-0.491853	0.0435999	0.143454		NA	NA		0	0	0	0	0	1	0
ENSMUSG00000000489	MGI:97528	Pdgfb	8.09605	14.4828	0.559011	-0.839051	0.286279	0.971438		84	69	1.21739	0.283793	0.257634	0.493539		NA	NA		0	0	0	0	0	1	0
ENSMUSG00000000555	MGI:96604	Itga5	2177.6	2064.71	1.05467	0.076797	0.0855262	0.545549		1728	1805	0.957341	-0.0628956	0.201024	0.41368		NA	NA		0	0	0	0	0	1	0
ENSMUSG00000000567	MGI:98371	Sox9	30.2952	15.561	1.94687	0.961157	0.054076	0.408137		184	160	1.15	0.201634	0.214888	0.432165		NA	NA		0	0	0	0	0	1	0
ENSMUSG00000000600	MGI:1930618	Krit1	31.607	31.3273	1.00893	0.0128224	1	1		179	137	1.30657	0.385784	0.0209396	0.0815696		NA	NA		0	0	0	0	0	1	0
ENSMUSG00000000605	MGI:104571	Clcn4-2	64.728	49.2104	1.31533	0.395428	0.159762	0.748253		221	208	1.0625	0.0874628	0.562393	0.787071		NA	NA		0	0	0	0	0	1	0
ENSMUSG00000000627	MGI:1340055	Sema4f	22.3738	46.6589	0.479518	-1.06034	0.00354481	0.0541059		83	129	0.643411	-0.636188	0.00192756	0.0114553		NA	NA		0	0	0	0	0	1	0
ENSMUSG00000000628	MGI:1315197	Hk2	110.401	102.929	1.0726	0.101107	0.681088	1		260	203	1.28079	0.357032	0.00918049	0.0416578		NA	NA		0	0	0	0	0	1	0
ENSMUSG00000000693	MGI:1337004	Loxl3	306.685	223.167	1.37424	0.458632	0.000303667	0.00683051		876	901	0.972253	-0.0405962	0.569141	0.79407		NA	NA		0	0	0	0	0	1	0
ENSMUSG00000000751	MGI:1915525	Rpa1	138.249	179.582	0.769838	-0.377372	0.0213486	0.211568		86	78	1.10256	0.140863	0.584783	0.803814		NA	NA		0	0	0	0	0	1	0
ENSMUSG00000000753	MGI:108080	Serpinf1	705.835	742.563	0.950539	-0.0731817	0.344288	1		658	691	0.952243	-0.0705981	0.383623	0.640304		NA	NA		0	0	0	0	0	1	0
ENSMUSG00000000938	MGI:96171	Hoxa10	10.2778	8.0022	1.28437	0.361066	0.814529	1		17	9	1.88889	0.917538	0.168638	0.374459		NA	NA		0	0	0	0	0	1	0
ENSMUSG00000000957	MGI:101900	Mmp14	559.216	484.298	1.15469	0.207511	0.0218987	0.214532		4182	2870	1.45714	0.543142	2.98023e-55	2.13272e-53		0.000520741	0.00277092		0	0	0	0	0	0	1
ENSMUSG00000000958	MGI:1337120	Slc7a7	4.05967	3.02695	1.34117	0.423496	1	1		32	20	1.6	0.678072	0.126347	0.306715		NA	NA		0	0	0	0	0	1	0
ENSMUSG00000000959	MGI:1916339	Oxa1l	40.9223	47.7274	0.857418	-0.22193	0.525015	1		409	389	1.05141	0.0723307	0.501231	0.739574		NA	NA		0	0	0	0	0	1	0
ENSMUSG00000001016	MGI:1915031	Ilf2	51.3069	59.4233	0.863414	-0.211875	0.504685	1		66	69	0.956522	-0.0641303	0.863415	0.974208		NA	NA		0	0	0	0	0	1	0
ENSMUSG00000001017	MGI:1913761	2500003M10Rik	86.6366	89.7858	0.964925	-0.0515112	0.88056	1		29	40	0.725	-0.463947	0.2284	0.451707		NA	NA		0	0	0	0	0	1	0
ENSMUSG00000001018	MGI:1333745	Snapin	47.3399	38.0612	1.24379	0.314737	0.385669	1		132	93	1.41935	0.505235	0.0111339	0.0487199		NA	NA		0	0	0	0	0	1	0
ENSMUSG00000001025	MGI:1339467	S100a6	2395.88	2165.45	1.10641	0.145888	0.000658515	0.0130142		284	248	1.14516	0.195551	0.129077	0.311226		NA	NA		0	0	0	0	0	1	0
ENSMUSG00000001034	MGI:1346347	Mapk7	46.0137	40.9859	1.12267	0.166933	0.668285	1		14	18	0.777778	-0.36257	0.596615	0.811027		NA	NA		0	0	0	0	0	1	0
ENSMUSG00000001036	MGI:1333766	Epn2	59.2381	61.8944	0.957083	-0.0632838	0.855822	1		20	12	1.66667	0.736966	0.215327	0.432543		NA	NA		0	0	0	0	0	1	0
ENSMUSG00000001039	MGI:1351471	B9d1	6.62807	10.0837	0.657303	-0.60537	0.629059	1		27	35	0.771429	-0.374396	0.374152	0.632959		NA	NA		0	0	0	0	0	1	0
ENSMUSG00000001052	MGI:2139764	Sec24b	152.185	145.079	1.04898	0.0689826	0.727788	1		933	845	1.10414	0.142926	0.0390583	0.132313		NA	NA		0	0	0	0	0	1	0
ENSMUSG00000001054	MGI:1913339	Rmnd5b	35.5888	32.4548	1.09656	0.132991	0.716301	1		152	121	1.2562	0.329064	0.0692234	0.204483		NA	NA		0	0	0	0	0	1	0
ENSMUSG00000001089	MGI:107629	Luzp1	168.252	152.366	1.10426	0.143079	0.401773	1		771	689	1.11901	0.162227	0.0339816	0.119366		NA	NA		0	0	0	0	0	1	0
ENSMUSG00000001211	MGI:1336186	Agpat3	82.4453	84.6764	0.973652	-0.0385223	0.877067	1		31	42	0.738095	-0.438121	0.241645	0.470283		NA	NA		0	0	0	0	0	1	0
ENSMUSG00000001248	MGI:105490	Gramd1a	73.506	69.1862	1.06244	0.0873789	0.738137	1		645	661	0.975794	-0.0353511	0.678108	0.868713		NA	NA		0	0	0	0	0	1	0
ENSMUSG00000001270	MGI:88407	Ckb	256.634	147.504	1.73984	0.798959	6.73582e-08	3.48936e-06		1221	868	1.40668	0.492296	1.16725e-14	2.673e-13		0.0681613	0.173214		1	0	0	0	0	0	0
ENSMUSG00000001285	MGI:1929864	Myg1	25.5872	27.2914	0.937556	-0.0930226	1	1		102	94	1.08511	0.117836	0.617188	0.825548		NA	NA		0	0	0	0	0	1	0
ENSMUSG00000001305	MGI:1914473	Rrp15	34.3448	38.7503	0.88631	-0.174117	0.639973	1		106	103	1.02913	0.0414199	0.890012	0.984603		NA	NA		0	0	0	0	0	1	0
ENSMUSG00000001349	MGI:104979	Cnn1	510.783	424.854	1.20225	0.265742	0.00543625	0.075555		3308	2139	1.54652	0.629023	7.7769e-57	5.80731e-55		0.000460263	0.00260816		0	0	0	0	0	0	1
ENSMUSG00000001379	MGI:108404	Apbb3	16.2153	15.3728	1.0548	0.0769739	1	1		23	20	1.15	0.201634	0.760792	0.919801		NA	NA		0	0	0	0	0	1	0
ENSMUSG00000001380	MGI:108087	Hars	118.599	142.284	0.833539	-0.262678	0.173155	0.783541		364	353	1.03116	0.0442703	0.708836	0.890114		NA	NA		0	0	0	0	0	1	0
ENSMUSG00000001383	MGI:1913742	Zmat2	40.854	51.6525	0.79094	-0.33836	0.299732	0.984421		91	64	1.42188	0.507795	0.0364228	0.125562		NA	NA		0	0	0	0	0	1	0
ENSMUSG00000001440	MGI:107532	Kpnb1	782.925	783.376	0.999424	-0.000831273	1	1		326	309	1.05502	0.0772651	0.5255	0.75908		NA	NA		0	0	0	0	0	1	0
ENSMUSG00000001441	MGI:1101358	Npepps	94.0335	123.158	0.763521	-0.38926	0.0570824	0.422435		245	300	0.816667	-0.292181	0.0206321	0.0806272		NA	NA		0	0	0	0	0	1	0
ENSMUSG00000001445	MGI:1333801	Mrpl10	55.215	70.5633	0.78249	-0.353857	0.181224	0.79949		1025	1177	0.870858	-0.19949	0.00128634	0.00800468		NA	NA		0	0	0	0	0	1	0
ENSMUSG00000001467	MGI:106040	Cyp51	158.986	162.034	0.981186	-0.0274012	0.91114	1		1504	1449	1.03796	0.053747	0.320362	0.569587		NA	NA		0	0	0	0	0	1	0
ENSMUSG00000001504	MGI:1197526	Irx2	26.3553	28.2694	0.932292	-0.101146	0.891923	1		72	99	0.727273	-0.459432	0.0464644	0.150713		NA	NA		0	0	0	0	0	1	0
ENSMUSG00000001506	MGI:88467	Col1a1	4769.37	5013.63	0.95128	-0.0720583	0.0136243	0.151238		61	82	0.743902	-0.426815	0.0940833	0.251891		NA	NA		0	0	0	0	0	1	0
ENSMUSG00000001507	MGI:96602	Itga3	107.973	105.217	1.02619	0.0372987	0.891043	1		38	33	1.15152	0.203533	0.635308	0.836972		NA	NA		0	0	0	0	0	1	0
ENSMUSG00000001517	MGI:1347487	Foxm1	81.7453	81.445	1.00369	0.00530873	1	1		234	265	0.883019	-0.179484	0.179219	0.389877		NA	NA		0	0	0	0	0	1	0
ENSMUSG00000001518	MGI:1915450	Itfg2	18.5355	11.9588	1.54994	0.632216	0.281042	0.969939		28	24	1.16667	0.222392	0.677809	0.868713		NA	NA		0	0	0	0	0	1	0
ENSMUSG00000001521	MGI:1329045	Tulp3	81.551	78.7644	1.03538	0.0501592	0.874818	1		248	255	0.972549	-0.0401571	0.789095	0.935915		NA	NA		0	0	0	0	0	1	0
ENSMUSG00000001524	MGI:1338799	Gtf2h4	20.0409	14.9669	1.33901	0.421169	0.49956	1		96	89	1.07865	0.109229	0.659237	0.855489		NA	NA		0	0	0	0	0	1	0
ENSMUSG00000001525	MGI:107812	Tubb5	2163.82	2197.16	0.984828	-0.0220558	0.627986	1		4001	4191	0.954665	-0.0669339	0.0367756	0.126508		NA	NA		0	0	0	0	0	1	0
ENSMUSG00000001542	MGI:2183438	Ell2	54.8547	54.0198	1.01545	0.0221251	1	1		170	166	1.0241	0.0343515	0.870027	0.977287		NA	NA		0	0	0	0	0	1	0
ENSMUSG00000001630	MGI:1922250	Stk38l	47.6334	41.1985	1.15619	0.209383	0.525015	1		242	170	1.42353	0.509472	0.000454974	0.00308861		NA	NA		0	0	0	0	0	1	0
ENSMUSG00000001674	MGI:1914192	Ddx18	65.8785	71.0657	0.927008	-0.109346	0.732684	1		90	93	0.967742	-0.0473057	0.882518	0.982642		NA	NA		0	0	0	0	0	1	0
ENSMUSG00000001700	MGI:1914815	Gramd3	10.2778	11.6511	0.882131	-0.180935	0.831812	1		21	31	0.677419	-0.561879	0.211609	0.427825		NA	NA		0	0	0	0	0	1	0
ENSMUSG00000001750	MGI:1350931	Tcirg1	69.6074	82.8975	0.839681	-0.252087	0.331993	1		36	40	0.9	-0.152003	0.731009	0.899646		NA	NA		0	0	0	0	0	1	0
ENSMUSG00000001761	MGI:108075	Smo	111.235	111.234	1.00001	1.03409e-05	1	1		132	163	0.809816	-0.304334	0.0805192	0.226152		NA	NA		0	0	0	0	0	1	0
ENSMUSG00000001767	MGI:1914127	Crnkl1	26.6457	32.0378	0.831696	-0.265871	0.602923	1		57	61	0.934426	-0.0978473	0.782556	0.93402		NA	NA		0	0	0	0	0	1	0
ENSMUSG00000001768	MGI:1921280	Rin2	18.107	14.6003	1.24019	0.310557	0.728332	1		43	54	0.796296	-0.328623	0.309934	0.558167		NA	NA		0	0	0	0	0	1	0
ENSMUSG00000001870	MGI:109151	Ltbp1	509.179	898.698	0.566574	-0.819664	1.73286e-25	4.23189e-23		3168	6130	0.516803	-0.952315	1.11297e-210	3.82307e-208		0.132156	0.277247		1	0	0	0	0	0	0
ENSMUSG00000001891	MGI:2183447	Ugp2	62.4124	73.8038	0.845653	-0.241862	0.345593	1		30	35	0.857143	-0.222392	0.620145	0.827261		NA	NA		0	0	0	0	0	1	0
ENSMUSG00000001909	MGI:1289155	Trmt1	83.0152	69.4577	1.19519	0.257241	0.291654	0.972845		368	345	1.06667	0.0931094	0.41001	0.661984		NA	NA		0	0	0	0	0	1	0
ENSMUSG00000001910	MGI:1914080	Nacc1	183.903	166.616	1.10376	0.142423	0.393127	1		611	604	1.01159	0.0166238	0.863342	0.974208		NA	NA		0	0	0	0	0	1	0
ENSMUSG00000001918	MGI:105305	Slc1a5	81.6211	38.2316	2.13491	1.09418	7.2915e-05	0.00190303		731	157	4.65605	2.21911	3.52227e-89	4.32107e-87		0.000524364	0.00277092		0	0	0	0	0	0	1
ENSMUSG00000001995	MGI:2676970	Sipa1l2	86.3102	105.654	0.816913	-0.291746	0.170148	0.774615		113	174	0.649425	-0.622765	0.000379781	0.00263545		NA	NA		0	0	0	0	0	1	0
ENSMUSG00000002031	MGI:1923818	Ift46	44.8954	63.6433	0.705422	-0.503441	0.0842216	0.541266		198	266	0.744361	-0.425926	0.00183771	0.0109974		NA	NA		0	0	0	0	0	1	0
ENSMUSG00000002043	MGI:1914341	Trappc6a	14.1258	16.7439	0.843641	-0.245299	0.7201	1		82	80	1.025	0.0356239	0.937409	1		NA	NA		0	0	0	0	0	1	0
ENSMUSG00000002068	MGI:88316	Ccne1	62.6032	71.5636	0.87479	-0.192991	0.491262	1		360	323	1.11455	0.156463	0.168311	0.37426		NA	NA		0	0	0	0	0	1	0
ENSMUSG00000002102	MGI:1098754	Psmc3	211.524	239.908	0.881687	-0.181662	0.204043	0.852841		585	514	1.13813	0.186668	0.0346784	0.121057		NA	NA		0	0	0	0	0	1	0
ENSMUSG00000002105	MGI:1915677	Slc39a13	143.34	140.606	1.01944	0.0277758	0.952696	1		385	422	0.912322	-0.132385	0.205034	0.418226		NA	NA		0	0	0	0	0	1	0
ENSMUSG00000002129	MGI:1914715	Sf3a1	113.937	96.8503	1.17642	0.234408	0.270646	0.960153		72	40	1.8	0.847997	0.00321694	0.0170265		NA	NA		0	0	0	0	0	1	0
ENSMUSG00000002210	MGI:1919247	1500002O20Rik	27.2672	17.3597	1.57071	0.651421	0.174171	0.783541		290	193	1.50259	0.587452	1.17608e-05	0.000108017		1	1		0	0	0	0	0	0	1
ENSMUSG00000002222	MGI:1915727	Rmnd5a	29.3652	28.0624	1.04643	0.0654697	1	1		37	69	0.536232	-0.899071	0.00244001	0.0137557		NA	NA		0	0	0	0	0	1	0
ENSMUSG00000002279	MGI:1923733	Lmf1	16.3722	17.524	0.934275	-0.0980804	0.864166	1		27	27	1	0	1	1		NA	NA		0	0	0	0	0	1	0
ENSMUSG00000002289	MGI:1888999	Angptl4	18.9123	15.3921	1.2287	0.297135	0.607591	1		27	17	1.58824	0.667425	0.174171	0.38302		NA	NA		0	0	0	0	0	1	0
ENSMUSG00000002297	MGI:1351328	Dbf4	48.2189	48.6916	0.990291	-0.0140761	1	1		224	231	0.969697	-0.0443941	0.778529	0.93366		NA	NA		0	0	0	0	0	1	0
ENSMUSG00000002307	MGI:1197015	Daxx	40.6743	32.4446	1.25365	0.326136	0.349182	1		85	66	1.28788	0.364997	0.142718	0.333041		NA	NA		0	0	0	0	0	1	0
ENSMUSG00000002308	MGI:1860083	Cd320	14.0248	16.5242	0.848745	-0.236598	0.7201	1		86	92	0.934783	-0.0972972	0.707948	0.889833		NA	NA		0	0	0	0	0	1	0
ENSMUSG00000002332	MGI:1196314	Dhrs1	48.1721	49.5821	0.971563	-0.041621	0.919607	1		54	66	0.818182	-0.289507	0.315303	0.563804		NA	NA		0	0	0	0	0	1	0
ENSMUSG00000002379	MGI:1917125	Ndufa11	68.6276	84.5904	0.811293	-0.301705	0.226651	0.900022		75	86	0.872093	-0.197446	0.430725	0.676825		NA	NA		0	0	0	0	0	1	0
ENSMUSG00000002458	MGI:1915153	Rgs19	41.7008	40.2836	1.03518	0.0498808	0.912157	1		59	64	0.921875	-0.117357	0.718509	0.893749		NA	NA		0	0	0	0	0	1	0
ENSMUSG00000002496	MGI:102548	Tsc2	135.939	86.281	1.57554	0.655846	0.000963416	0.0176145		482	400	1.205	0.269033	0.00635121	0.030641		NA	NA		0	0	0	0	0	1	0
ENSMUSG00000002504	MGI:1890662	Slc9a3r2	31.4137	30.4486	1.0317	0.04502	1	1		326	242	1.34711	0.429865	0.000486043	0.00326723		NA	NA		0	0	0	0	0	1	0
ENSMUSG00000002625	MGI:1860606	Akap8l	26.9587	25.2373	1.06821	0.0951915	0.889884	1		32	13	2.46154	1.29956	0.00660882	0.0316174		NA	NA		0	0	0	0	0	1	0
ENSMUSG00000002658	MGI:1923848	Gtf2f1	106.743	121.974	0.875128	-0.192434	0.354916	1		135	108	1.25	0.321928	0.0951329	0.253516		NA	NA		0	0	0	0	0	1	0
ENSMUSG00000002660	MGI:1858213	Clpp	41.8112	51.2919	0.815161	-0.294842	0.406924	1		72	96	0.75	-0.415037	0.0756691	0.218607		NA	NA		0	0	0	0	0	1	0
ENSMUSG00000002728	MGI:1915127	Naa20	36.6184	44.6908	0.819373	-0.287407	0.439705	1		54	41	1.31707	0.397335	0.218054	0.436234		NA	NA		0	0	0	0	0	1	0
ENSMUSG00000002741	MGI:1927550	Ykt6	205.477	216.895	0.947357	-0.0780199	0.592376	1		199	182	1.09341	0.12883	0.412418	0.664785		NA	NA		0	0	0	0	0	1	0
ENSMUSG00000002763	MGI:2385054	Pex6	35.2886	33.1602	1.06419	0.0897496	0.903597	1		215	183	1.17486	0.232493	0.120101	0.296157		NA	NA		0	0	0	0	0	1	0
ENSMUSG00000002767	MGI:1351622	Mrpl2	36.4774	43.9956	0.829115	-0.270355	0.434042	1		203	213	0.953052	-0.0693737	0.659076	0.855489		NA	NA		0	0	0	0	0	1	0
ENSMUSG00000002768	MGI:96957	Mea1	64.9588	50.1309	1.29578	0.373826	0.191496	0.820457		393	315	1.24762	0.319177	0.0037752	0.019442		NA	NA		0	0	0	0	0	1	0
ENSMUSG00000002797	MGI:95700	Ggct	8.30326	7.48143	1.10985	0.150363	1	1		18	13	1.38462	0.469485	0.47313	0.715632		NA	NA		0	0	0	0	0	1	0
ENSMUSG00000002820	MGI:2444308	Atg4d	10.5448	11.8973	0.88632	-0.174101	1	1		29	37	0.783784	-0.351472	0.389052	0.644667		NA	NA		0	0	0	0	0	1	0
ENSMUSG00000002825	MGI:1931441	Qtrt1	25.9321	23.257	1.11502	0.157072	0.77545	1		229	271	0.845018	-0.242945	0.0666097	0.198615		NA	NA		0	0	0	0	0	1	0
ENSMUSG00000002846	MGI:1922139	4930455C21Rik	18.6223	32.7686	0.568298	-0.81528	0.0703942	0.481899		159	174	0.913793	-0.130061	0.443013	0.690136		NA	NA		0	0	0	0	0	1	0
ENSMUSG00000002870	MGI:105380	Mcm2	77.1068	79.3452	0.971789	-0.0412847	0.93622	1		76	74	1.02703	0.0384741	0.934961	1		NA	NA		0	0	0	0	0	1	0
ENSMUSG00000002871	MGI:1345190	Tpra1	28.7218	35.7666	0.803035	-0.316465	0.457021	1		73	107	0.682243	-0.551642	0.0136825	0.0572467		NA	NA		0	0	0	0	0	1	0
ENSMUSG00000002881	MGI:107564	Nab1	49.9165	61.5882	0.810488	-0.303138	0.298593	0.982569		102	124	0.822581	-0.281771	0.162297	0.366047		NA	NA		0	0	0	0	0	1	0
ENSMUSG00000002885	MGI:1347095	Cd97	119.012	124.911	0.952774	-0.0697945	0.748973	1		1466	1608	0.911692	-0.133382	0.0109748	0.0481463		NA	NA		0	0	0	0	0	1	0
ENSMUSG00000002900	MGI:96743	Lamb1	807.569	779.869	1.03552	0.0503544	0.498072	1		337	345	0.976812	-0.0338478	0.788689	0.935915		NA	NA		0	0	0	0	0	1	0
ENSMUSG00000002980	MGI:1929940	Bcam	8.24363	7.7464	1.06419	0.0897544	1	1		184	69	2.66667	1.41504	2.96982e-13	6.29712e-12		0.0823001	0.200846		0	0	0	0	0	0	1
ENSMUSG00000002981	MGI:1927155	Clptm1	177.366	172.119	1.03048	0.0433176	0.830496	1		353	346	1.02023	0.0288961	0.82049	0.950689		NA	NA		0	0	0	0	0	1	0
ENSMUSG00000002983	MGI:103289	Relb	22.1113	22.2155	0.995311	-0.00678073	1	1		168	145	1.15862	0.212408	0.213612	0.430357		NA	NA		0	0	0	0	0	1	0
ENSMUSG00000002984	MGI:1858259	Tomm40	146.192	164.804	0.887069	-0.172881	0.307398	0.994506		139	169	0.822485	-0.281938	0.0982896	0.259076		NA	NA		0	0	0	0	0	1	0
ENSMUSG00000003031	MGI:104565	Cdkn1b	9.72537	12.9754	0.749523	-0.415956	0.677639	1		54	51	1.05882	0.0824622	0.84537	0.966017		NA	NA		0	0	0	0	0	1	0
ENSMUSG00000003032	MGI:1342287	Klf4	81.5273	58.3299	1.39769	0.483048	0.0515236	0.39765		362	332	1.09036	0.124806	0.270961	0.507221		NA	NA		0	0	0	0	0	1	0
ENSMUSG00000003038	MGI:96136	Hmgn2	53.3049	42.2365	1.26206	0.335778	0.304885	0.992764		243	174	1.39655	0.481869	0.000847633	0.00550401		NA	NA		0	0	0	0	0	1	0
ENSMUSG00000003062	MGI:1923455	Stard3nl	45.4012	39.6891	1.14392	0.193987	0.664645	1		248	239	1.03766	0.0533295	0.717008	0.893749		NA	NA		0	0	0	0	0	1	0
ENSMUSG00000003161	MGI:98419	Sri	82.4208	102.639	0.803019	-0.316495	0.141238	0.718873		2121	2418	0.877171	-0.18907	1.10779e-05	0.000102567		0.547968	0.732109		0	0	0	0	0	0	1
ENSMUSG00000003228	MGI:109161	Grk5	26.5808	15.5879	1.70522	0.769956	0.126289	0.676898		166	103	1.61165	0.688539	0.000147004	0.00110737		NA	NA		0	0	0	0	0	1	0
ENSMUSG00000003283	MGI:96052	Hck	11.8056	30.6998	0.384549	-1.37876	0.00540157	0.0753795		128	324	0.395062	-1.33985	1.13072e-20	3.7709e-19		1	1		0	0	0	0	0	0	1
ENSMUSG00000003308	MGI:1858732	Keap1	51.5698	48.0544	1.07315	0.101857	0.764353	1		113	118	0.957627	-0.0624641	0.79248	0.936418		NA	NA		0	0	0	0	0	1	0
ENSMUSG00000003316	MGI:104967	Glg1	295.311	246.936	1.1959	0.258094	0.0434063	0.357534		84	71	1.1831	0.24257	0.335135	0.586585		NA	NA		0	0	0	0	0	1	0
ENSMUSG00000003382	MGI:1350926	Etv3	32.9364	27.4969	1.19782	0.260414	0.518958	1		220	212	1.03774	0.0534393	0.736321	0.902985		NA	NA		0	0	0	0	0	1	0
ENSMUSG00000003402	MGI:107877	Prkcsh	219.615	237.645	0.92413	-0.113832	0.427018	1		115	119	0.966387	-0.0493277	0.844572	0.966017		NA	NA		0	0	0	0	0	1	0
ENSMUSG00000003458	MGI:1891700	Ncstn	195.111	115.626	1.68743	0.754825	8.76917e-06	0.000302846		1212.5	806	1.50434	0.589133	1.23308e-19	3.99588e-18		0.384108	0.570378		1	0	0	0	0	0	0
ENSMUSG00000003464	MGI:1334458	Pex19	66.0042	71.5342	0.922695	-0.116075	0.670534	1		176	189	0.931217	-0.102811	0.52999	0.761403		NA	NA		0	0	0	0	0	1	0
ENSMUSG00000003500	MGI:96567	Impdh1	69.3359	78.1699	0.88699	-0.17301	0.509502	1		18	16	1.125	0.169925	0.864166	0.974208		NA	NA		0	0	0	0	0	1	0
ENSMUSG00000003534	MGI:99216	Ddr1	188.635	208.033	0.906755	-0.141215	0.366336	1		1904	1921	0.99115	-0.012824	0.795867	0.93917		NA	NA		0	0	0	0	0	1	0
ENSMUSG00000003541	MGI:104814	Ier3	152.771	211.07	0.723791	-0.466355	0.00276177	0.0439186		1355	1257	1.07796	0.108308	0.0576817	0.178501		NA	NA		0	0	0	0	0	1	0
ENSMUSG00000003545	MGI:95575	Fosb	12.5793	22.1448	0.568046	-0.815921	0.175465	0.784986		87	122	0.713115	-0.487794	0.0184672	0.0739333		NA	NA		0	0	0	0	0	1	0
ENSMUSG00000003546	MGI:1922014	Klc4	16.0267	16.6121	0.964758	-0.0517603	1	1		121	121	1	0	1	1		NA	NA		0	0	0	0	0	1	0
ENSMUSG00000003549	MGI:95412	Ercc1	63.3062	158.468	0.39949	-1.32377	1.33819e-10	8.97115e-09		494	1156	0.427336	-1.22656	3.48364e-61	2.91861e-59		0.695794	0.859715		1	0	0	0	0	0	0
ENSMUSG00000003559	MGI:1929882	As3mt	5.0769	4.15697	1.2213	0.288415	1	1		32	43	0.744186	-0.426265	0.248046	0.479211		NA	NA		0	0	0	0	0	1	0
ENSMUSG00000003581	MGI:1918923	Rnf215	29.9084	30.6194	0.976778	-0.0338967	1	1		55	51	1.07843	0.108934	0.770919	0.928555		NA	NA		0	0	0	0	0	1	0
ENSMUSG00000003604	MGI:1921518	Aven	17.0763	23.0927	0.739469	-0.435439	0.429591	1		15	11	1.36364	0.447459	0.557197	0.783131		NA	NA		0	0	0	0	0	1	0
ENSMUSG00000003623	MGI:1921364	Crot	18.1343	23.4187	0.77435	-0.368943	0.532709	1		64	39	1.64103	0.714598	0.0176091	0.0709019		NA	NA		0	0	0	0	0	1	0
ENSMUSG00000003660	MGI:2444401	Snrnp200	180.538	178.507	1.01138	0.016319	0.957977	1		186	166	1.12048	0.164119	0.311199	0.558849		NA	NA		0	0	0	0	0	1	0
ENSMUSG00000003662	MGI:1346998	Ciao1	38.1337	37.9406	1.00509	0.00732051	1	1		68	71	0.957746	-0.0622843	0.865374	0.975179		NA	NA		0	0	0	0	0	1	0
ENSMUSG00000003721	MGI:1920249	Insig2	32.3249	28.7469	1.12446	0.169238	0.798153	1		130	126	1.03175	0.0450879	0.851315	0.970228		NA	NA		0	0	0	0	0	1	0
ENSMUSG00000003731	MGI:1100836	Kpna6	136.572	122.674	1.1133	0.154836	0.420166	1		253	286	0.884615	-0.176878	0.16804	0.37426		NA	NA		0	0	0	0	0	1	0
ENSMUSG00000003762	MGI:1924139	Adck4	13.578	18.654	0.727885	-0.458218	0.48685	1		24	29	0.827586	-0.273018	0.583132	0.803151		NA	NA		0	0	0	0	0	1	0
ENSMUSG00000003778	MGI:1925906	Brd8	44.1081	46.3624	0.951376	-0.0719119	0.916129	1		77	66	1.16667	0.222392	0.403104	0.656238		NA	NA		0	0	0	0	0	1	0
ENSMUSG00000003779	MGI:1201682	Kif20a	103.935	118.682	0.875745	-0.191417	0.34852	1		30	45	0.666667	-0.584963	0.105342	0.270164		NA	NA		0	0	0	0	0	1	0
ENSMUSG00000003808	MGI:1913840	Farsa	67.5819	90.2619	0.748731	-0.41748	0.0944745	0.567677		405	472	0.858051	-0.220865	0.0257804	0.0960475		NA	NA		0	0	0	0	0	1	0
ENSMUSG00000003809	MGI:104541	Gcdh	18.2733	19.7652	0.924518	-0.113227	0.871415	1		106	69	1.53623	0.619396	0.00633785	0.0306196		NA	NA		0	0	0	0	0	1	0
ENSMUSG00000003813	MGI:105126	Rad23a	43.2845	42.685	1.01404	0.0201196	1	1		425	477	0.890985	-0.166526	0.0894304	0.244386		NA	NA		0	0	0	0	0	1	0
ENSMUSG00000003814	MGI:88252	Calr	1099.95	1230.91	0.893608	-0.162286	0.00707688	0.0923506		2987	2883	1.03607	0.0511264	0.178824	0.389687		NA	NA		0	0	0	0	0	1	0
ENSMUSG00000003948	MGI:1914718	Mmd	88.014	109.312	0.805166	-0.312642	0.153995	0.738442		282	320	0.88125	-0.182377	0.131485	0.314082		NA	NA		0	0	0	0	0	1	0
ENSMUSG00000003970	MGI:1350927	Rpl8	916.383	957.082	0.957476	-0.062692	0.355357	1		2553	2084	1.22505	0.292838	6.05157e-12	1.18784e-10		7.66347e-06	6.9933e-05		0	0	0	0	1	0	0
ENSMUSG00000004054	MGI:1346880	Map3k11	48.7058	49.9885	0.97434	-0.0375025	1	1		116	97	1.19588	0.258068	0.217356	0.436034		NA	NA		0	0	0	0	0	1	0
ENSMUSG00000004098	MGI:1858212	Col5a3	50.3511	34.9951	1.4388	0.524871	0.128396	0.684848		62	33	1.87879	0.909802	0.00383287	0.0196679		NA	NA		0	0	0	0	0	1	0
ENSMUSG00000004099	MGI:94912	Dnmt1	134.417	109.721	1.22508	0.292878	0.140748	0.718268		281	242	1.16116	0.215563	0.0964946	0.255852		NA	NA		0	0	0	0	0	1	0
ENSMUSG00000004100	MGI:2178445	Ppan	81.5374	79.4779	1.02591	0.0369085	0.874818	1		304	327	0.929664	-0.105219	0.38115	0.63839		NA	NA		0	0	0	0	0	1	0
ENSMUSG00000004127	MGI:1920421	Rg9mtd2	17.0117	21.833	0.779172	-0.359986	0.522397	1		66	52	1.26923	0.343954	0.231266	0.455018		NA	NA		0	0	0	0	0	1	0
ENSMUSG00000004264	MGI:102520	Phb2	202.655	223.977	0.904804	-0.144323	0.333117	1		178	186	0.956989	-0.0634254	0.713748	0.892533		NA	NA		0	0	0	0	0	1	0
ENSMUSG00000004364	MGI:1347360	Cul3	97.0195	119.269	0.813454	-0.297868	0.152877	0.738259		44	45	0.977778	-0.0324215	1	1		NA	NA		0	0	0	0	0	1	0
ENSMUSG00000004394	MGI:1915070	Tmed4	58.8057	58.6294	1.00301	0.00433171	1	1		192	174	1.10345	0.142019	0.374239	0.632959		NA	NA		0	0	0	0	0	1	0
ENSMUSG00000004446	MGI:108093	Bid	25.3015	25.5872	0.988832	-0.0162028	1	1		115	118	0.974576	-0.037153	0.895793	0.98639		NA	NA		0	0	0	0	0	1	0
ENSMUSG00000004500	MGI:2444641	Zfp324	8.39529	6.05645	1.38617	0.471106	0.790527	1		29	26	1.11538	0.157541	0.787706	0.935915		NA	NA		0	0	0	0	0	1	0
ENSMUSG00000004558	MGI:1352498	Ndrg2	7.3507	7.92541	0.927485	-0.108604	1	1		109	36	3.02778	1.59826	9.90675e-10	1.57545e-08		0.0303103	0.0884199		0	0	0	0	0	0	1
ENSMUSG00000004561	MGI:1098577	Mettl17	10.8256	15.417	0.702188	-0.510071	0.557197	1		142	176	0.806818	-0.309684	0.0640651	0.1927		NA	NA		0	0	0	0	0	1	0
ENSMUSG00000004562	MGI:2685515	Arhgef40	273.351	181.925	1.50255	0.587408	2.31173e-05	0.000705698		974	887	1.09808	0.134988	0.0461731	0.150178		0.00331407	0.0142073		0	0	0	0	0	0	1
ENSMUSG00000004591	No associated gene	Pkn2	81.0771	76.7611	1.05623	0.0789185	0.811457	1		127	97	1.30928	0.388772	0.0524236	0.165815		NA	NA		0	0	0	0	0	1	0
ENSMUSG00000004631	MGI:1329042	Sgce	21.7804	23.4599	0.928408	-0.107169	1	1		4	104	0.0384615	-4.70044	3.43225e-26	1.35515e-24		1.38824e-10	2.14147e-09		0	0	0	0	1	0	0
ENSMUSG00000004655	MGI:103201	Aqp1	147.765	59.9644	2.46422	1.30113	9.13488e-10	5.47933e-08		44	45	0.977778	-0.0324215	1	1		0.00052833	0.00277092		0	0	0	0	0	0	1
ENSMUSG00000004768	MGI:99833	Rab23	72.4336	71.9812	1.00629	0.00904029	1	1		490	438	1.11872	0.161851	0.0940465	0.251891		NA	NA		0	0	0	0	0	1	0
ENSMUSG00000004815	MGI:102918	Dgkq	34.2815	30.7196	1.11595	0.158268	0.804317	1		65	52	1.25	0.321928	0.267182	0.503164		NA	NA		0	0	0	0	0	1	0
ENSMUSG00000004846	MGI:1347008	Plod3	345.366	325.752	1.06021	0.0843536	0.487157	1		822	803	1.02366	0.0337384	0.655231	0.852877		NA	NA		0	0	0	0	0	1	0
ENSMUSG00000004849	MGI:1098244	Ap1s1	143.988	165.882	0.868011	-0.204215	0.232926	0.909104		117	124	0.943548	-0.0838316	0.699216	0.884643		NA	NA		0	0	0	0	0	1	0
ENSMUSG00000004880	MGI:2138281	Lbr	48.7238	41.6313	1.17036	0.226958	0.529602	1		23	22	1.04545	0.0641303	1	1		NA	NA		0	0	0	0	0	1	0
ENSMUSG00000004885	MGI:88491	Crabp2	17.2321	9.5172	1.81062	0.856487	0.247789	0.928935		35	38	0.921053	-0.118644	0.815121	0.948811		NA	NA		0	0	0	0	0	1	0
ENSMUSG00000004891	MGI:101784	Nes	341.691	654.501	0.522064	-0.937701	2.1926e-23	4.99767e-21		3610	5233	0.689853	-0.535639	4.93161e-67	4.5784e-65		6.59687e-05	0.000471565		0	0	1	0	0	0	0
ENSMUSG00000004895	MGI:2137738	Prcc	42.7691	45.4241	0.941549	-0.0868914	0.915187	1		55	39	1.41026	0.495957	0.121371	0.298198		NA	NA		0	0	0	0	0	1	0
ENSMUSG00000004896	MGI:2387197	Rrnad1	14.2593	14.4009	0.99017	-0.0142524	1	1		21	12	1.75	0.807355	0.162756	0.366355		NA	NA		0	0	0	0	0	1	0
ENSMUSG00000004897	MGI:1194494	Hdgf	358.212	380.085	0.942451	-0.0855103	0.439531	1		432	381	1.13386	0.18124	0.0794391	0.224587		NA	NA		0	0	0	0	0	1	0
ENSMUSG00000004945	MGI:1917794	5730437N04Rik	28.9561	36.8579	0.785614	-0.348107	0.389052	1		518	604	0.857616	-0.221596	0.011129	0.0487199		NA	NA		0	0	0	0	0	1	0
ENSMUSG00000004980	MGI:104819	Hnrnpa2b1	509.307	570.057	0.893432	-0.16257	0.0677122	0.470545		920	957	0.961338	-0.0568851	0.406013	0.658061		NA	NA		0	0	0	0	0	1	0
ENSMUSG00000004994	MGI:1914986	Ccdc130	10.2042	9.11544	1.11944	0.162774	1	1		18	25	0.72	-0.473931	0.360378	0.61679		NA	NA		0	0	0	0	0	1	0
ENSMUSG00000005034	MGI:97594	Prkacb	91.3221	78.8651	1.15795	0.211578	0.398927	1		86	75	1.14667	0.197446	0.430725	0.676825		NA	NA		0	0	0	0	0	1	0
ENSMUSG00000005087	MGI:88338	Cd44	1133.61	859.397	1.31907	0.399525	7.89363e-10	4.81935e-08		9387	6394	1.4681	0.553945	3.93279e-126	8.44322e-124		0.0277478	0.0829071		1	0	0	0	0	0	0
ENSMUSG00000005102	MGI:1353427	Eif2ak4	50.1661	42.833	1.1712	0.227987	0.53406	1		213	192	1.10938	0.149747	0.320318	0.569587		NA	NA		0	0	0	0	0	1	0
ENSMUSG00000005103	MGI:1337100	Wdr1	876.337	955.285	0.917357	-0.124445	0.0682972	0.471734		394	354	1.11299	0.154446	0.153826	0.351289		NA	NA		0	0	0	0	0	1	0
ENSMUSG00000005124	MGI:1197008	Wisp1	383.028	266.373	1.43794	0.524002	4.99325e-06	0.000187604		410	354	1.15819	0.211875	0.0465388	0.150812		0.0466002	0.127633		0	0	0	0	0	0	1
ENSMUSG00000005142	MGI:107286	Man2b1	76.7563	68.109	1.12696	0.17244	0.506596	1		391	260	1.50385	0.588657	3.19407e-07	3.68176e-06		0.13572	0.282321		0	0	0	0	0	0	1
ENSMUSG00000005150	MGI:1915086	Wdr83	11.9074	15.9266	0.747643	-0.419578	0.571588	1		21	17	1.23529	0.304855	0.627103	0.832984		NA	NA		0	0	0	0	0	1	0
ENSMUSG00000005161	MGI:109486	Prdx2	285.552	344.119	0.829807	-0.269152	0.0230753	0.220632		2012	2129	0.945045	-0.0815456	0.0714343	0.209903		NA	NA		0	0	0	0	0	1	0
ENSMUSG00000005233	MGI:1913692	Spc25	16.5472	22.4631	0.736638	-0.440973	0.522397	1		28	26	1.07692	0.106915	0.891923	0.986216		NA	NA		0	0	0	0	0	1	0
ENSMUSG00000005362	MGI:1913277	Crbn	15.3501	16.9656	0.904778	-0.144364	0.86005	1		76	77	0.987013	-0.018859	1	1		NA	NA		0	0	0	0	0	1	0
ENSMUSG00000005417	MGI:1349438	Mprip	716.325	740.45	0.967419	-0.0477879	0.54668	1		808	854	0.946136	-0.0798808	0.269667	0.50535		NA	NA		0	0	0	0	0	1	0
ENSMUSG00000005469	MGI:97592	Prkaca	97.9659	86.2107	1.13635	0.184412	0.417479	1		345	307	1.12378	0.168358	0.147272	0.340889		NA	NA		0	0	0	0	0	1	0
ENSMUSG00000005470	MGI:1914179	Asf1b	18.5031	24.2507	0.762991	-0.390262	0.542384	1		28	18	1.55556	0.63743	0.183925	0.395304		NA	NA		0	0	0	0	0	1	0
ENSMUSG00000005481	MGI:1915528	Ddx39	191.358	180.144	1.06225	0.0871176	0.603699	1		459	448	1.02455	0.0349954	0.739876	0.905729		NA	NA		0	0	0	0	0	1	0
ENSMUSG00000005483	MGI:1931874	Dnajb1	78.4446	98.7798	0.794136	-0.332542	0.132534	0.695467		53	71	0.746479	-0.421827	0.12651	0.306894		NA	NA		0	0	0	0	0	1	0
ENSMUSG00000005566	MGI:109274	Trim28	319.399	335.923	0.950811	-0.0727701	0.53189	1		85	111	0.765766	-0.385025	0.0738758	0.21518		NA	NA		0	0	0	0	0	1	0
ENSMUSG00000005611	MGI:1338023	Mrvi1	11.6542	26.7971	0.434905	-1.20123	0.0237027	0.224486		77	102	0.754902	-0.405639	0.0725417	0.212092		NA	NA		0	0	0	0	0	1	0
ENSMUSG00000005615	MGI:88557	Pcyt1a	65.9755	69.0407	0.955602	-0.0655176	0.863415	1		44	41	1.07317	0.10188	0.828423	0.957437		NA	NA		0	0	0	0	0	1	0
ENSMUSG00000005621	MGI:2443541	Zfp592	65.8979	53.4167	1.23366	0.302941	0.271248	0.960153		157	147	1.06803	0.0949484	0.605798	0.81797		NA	NA		0	0	0	0	0	1	0
ENSMUSG00000005656	MGI:1919433	Snx6	56.3239	84.863	0.663704	-0.591388	0.0180561	0.187073		116	151	0.768212	-0.380424	0.0372568	0.12734		NA	NA		0	0	0	0	0	1	0
ENSMUSG00000005674	MGI:3589112	Tomm40l	24.1597	23.7299	1.01811	0.0258909	1	1		121	132	0.916667	-0.125531	0.529632	0.761403		NA	NA		0	0	0	0	0	1	0
ENSMUSG00000005686	MGI:1096344	Ampd3	20.2063	18.8219	1.07356	0.102398	1	1		64	93	0.688172	-0.539159	0.025128	0.0939225		NA	NA		0	0	0	0	0	1	0
ENSMUSG00000005779	MGI:1098257	Psmb4	175.549	223.954	0.783862	-0.351329	0.0186615	0.19218		807	737	1.09498	0.130904	0.079054	0.223683		NA	NA		0	0	0	0	0	1	0
ENSMUSG00000005802	MGI:1345282	Slc30a4	61.1135	48.4882	1.26038	0.333857	0.250282	0.931136		226	196	1.15306	0.205469	0.157958	0.359565		NA	NA		0	0	0	0	0	1	0
ENSMUSG00000005803	MGI:1929899	Sqrdl	16.8459	24.7679	0.680148	-0.556079	0.279956	0.969939		109	234	0.465812	-1.10218	1.28544e-11	2.42609e-10		0.296182	0.486725		0	0	0	0	0	0	1
ENSMUSG00000005804	MGI:1927580	Pldn	18.0424	30.1612	0.598198	-0.741305	0.111403	0.631937		188	216	0.87037	-0.200299	0.179103	0.389872		NA	NA		0	0	0	0	0	1	0
ENSMUSG00000005881	MGI:1913616	Ergic3	130.968	109.308	1.19816	0.260826	0.175119	0.784986		606	570	1.06316	0.0883559	0.307433	0.555222		NA	NA		0	0	0	0	0	1	0
ENSMUSG00000005882	MGI:1929472	Uqcc	27.354	19.3426	1.41419	0.499972	0.301996	0.987116		293	195	1.50256	0.587427	1.05837e-05	9.8791e-05		0.875872	0.976934		0	0	0	0	0	0	1
ENSMUSG00000005897	MGI:1352465	Nr2c1	14.0889	13.0593	1.07884	0.109477	1	1		43	63	0.68254	-0.551015	0.0644636	0.193391		NA	NA		0	0	0	0	0	1	0
ENSMUSG00000005936	MGI:1914239	Kctd20	70.7904	70.8222	0.999552	-0.000646948	1	1		35	38	0.921053	-0.118644	0.815121	0.948811		NA	NA		0	0	0	0	0	1	0
ENSMUSG00000005968	MGI:109572	Tuft1	8.74054	31.8334	0.274572	-1.86475	0.000430857	0.00932342		35	149	0.234899	-2.08989	6.00476e-18	1.67694e-16		0.6664	0.835967		0	0	0	0	0	0	1
ENSMUSG00000006019	MGI:1918973	Dhx34	14.4208	12.0117	1.20056	0.263712	0.845019	1		105	80	1.3125	0.392317	0.0773622	0.221527		NA	NA		0	0	0	0	0	1	0
ENSMUSG00000006050	MGI:1344414	Sra1	46.3443	50.023	0.92646	-0.1102	0.759649	1		120	137	0.875912	-0.191141	0.318255	0.568427		NA	NA		0	0	0	0	0	1	0
ENSMUSG00000006057	MGI:107653	Atp5g1	115.525	119.737	0.964822	-0.0516655	0.845223	1		392	379.5	1.03294	0.0467538	0.692206	0.879338		NA	NA		0	0	0	0	0	1	0
ENSMUSG00000006058	MGI:1343161	Snf8	39.4268	47.2677	0.834119	-0.261675	0.450548	1		135	148	0.912162	-0.132638	0.475709	0.717322		NA	NA		0	0	0	0	0	1	0
ENSMUSG00000006169	MGI:2144243	Clint1	164.192	149.402	1.09899	0.13618	0.4288	1		663	566	1.17138	0.228207	0.00615141	0.0299293		NA	NA		0	0	0	0	0	1	0
ENSMUSG00000006215	MGI:107410	Zbtb17	37.31	26.645	1.40026	0.485697	0.260435	0.950181		206	133	1.54887	0.631218	8.69207e-05	0.000694355		0.677667	0.843661		0	0	0	0	0	0	1
ENSMUSG00000006221	MGI:1352494	Hspb7	15.6859	40.2119	0.390082	-1.35815	0.00184155	0.0310161		319	800	0.39875	-1.32644	3.54516e-48	2.34185e-46		1	1		0	0	0	0	0	0	1
ENSMUSG00000006281	MGI:109573	Tep1	26.9442	26.2001	1.0284	0.040407	1	1		66	53	1.24528	0.316474	0.271248	0.507401		NA	NA		0	0	0	0	0	1	0
ENSMUSG00000006288	MGI:2683584	Ttc5	15.088	14.8347	1.01708	0.024427	1	1		100	128	0.78125	-0.356144	0.0735248	0.214395		NA	NA		0	0	0	0	0	1	0
ENSMUSG00000006289	MGI:1913496	Osgep	22.1893	18.4328	1.2038	0.267591	0.635828	1		231	199	1.1608	0.215124	0.134833	0.319356		NA	NA		0	0	0	0	0	1	0
ENSMUSG00000006301	MGI:1916910	Tmbim1	199.993	189.34	1.05626	0.0789701	0.612198	1		269	239	1.12552	0.170596	0.198162	0.411043		NA	NA		0	0	0	0	0	1	0
ENSMUSG00000006304	MGI:1923959	Arpc2	373.153	400.337	0.932098	-0.101446	0.349715	1		94	92	1.02174	0.0310269	0.941575	1		NA	NA		0	0	0	0	0	1	0
ENSMUSG00000006333	MGI:1924096	Rps9	929.167	899.049	1.0335	0.0475389	0.497604	1		13635	13654	0.998608	-0.00200896	0.913232	0.993021		NA	NA		0	0	0	0	0	1	0
ENSMUSG00000006369	MGI:95487	Fbln1	29.3984	26.0993	1.12641	0.171726	0.787706	1		19	7	2.71429	1.44057	0.0289593	0.105285		NA	NA		0	0	0	0	0	1	0
ENSMUSG00000006390	MGI:1858959	Elovl1	110.033	103.587	1.06223	0.087091	0.732596	1		172	124	1.3871	0.472068	0.00620336	0.0301394		NA	NA		0	0	0	0	0	1	0
ENSMUSG00000006392	MGI:1915269	Med8	37.4155	38.4528	0.973025	-0.0394508	1	1		183	159	1.15094	0.202817	0.21355	0.430357		NA	NA		0	0	0	0	0	1	0
ENSMUSG00000006395	MGI:1915430	Hyi	9.27489	14.082	0.658633	-0.602454	0.404873	1		231	262	0.881679	-0.181674	0.176593	0.386522		NA	NA		0	0	0	0	0	1	0
ENSMUSG00000006398	MGI:1859866	Cdc20	109.026	117.253	0.929837	-0.104951	0.641575	1		158	147	1.07483	0.104108	0.566988	0.791709		NA	NA		0	0	0	0	0	1	0
ENSMUSG00000006412	MGI:1276111	Pfdn2	40.6187	44.2951	0.917002	-0.125003	0.828423	1		142	150	0.946667	-0.0790716	0.682139	0.870863		NA	NA		0	0	0	0	0	1	0
ENSMUSG00000006442	MGI:102690	Srm	174.857	127.927	1.36685	0.450859	0.00812058	0.102828		521	382	1.36387	0.447711	4.2059e-06	4.13962e-05		1	1		0	0	0	0	0	0	1
ENSMUSG00000006445	MGI:95278	Epha2	290.228	263.642	1.10084	0.138608	0.288159	0.971438		1865	2289	0.814766	-0.295542	5.07797e-11	9.22902e-10		0.00106907	0.00527052		0	0	0	0	0	0	1
ENSMUSG00000006463	MGI:1917855	Zdhhc24	13.5454	16.6833	0.811913	-0.300602	0.7201	1		48	50	0.96	-0.0588937	0.919607	0.998688		NA	NA		0	0	0	0	0	1	0
ENSMUSG00000006526	MGI:1921500	Tmem110	28.6241	28.4082	1.0076	0.0109208	1	1		83	78	1.0641	0.0896372	0.752689	0.916739		NA	NA		0	0	0	0	0	1	0
ENSMUSG00000006527	MGI:1859609	Sfmbt1	13.4676	10.8069	1.2462	0.317533	0.83882	1		32	19	1.68421	0.752072	0.0919145	0.247823		NA	NA		0	0	0	0	0	1	0
ENSMUSG00000006641	MGI:2660847	Slc5a6	7.94454	7.693	1.0327	0.046417	1	1		14	8	1.75	0.807355	0.286279	0.52671		NA	NA		0	0	0	0	0	1	0
ENSMUSG00000006651	MGI:88046	Aplp1	67.2235	61.3487	1.09576	0.131932	0.658701	1		24	43	0.55814	-0.841302	0.02712	0.0995269		NA	NA		0	0	0	0	0	1	0
ENSMUSG00000006676	MGI:1918722	Usp19	198.405	197.508	1.00454	0.00653199	1	1		57	81	0.703704	-0.50696	0.0498481	0.159381		NA	NA		0	0	0	0	0	1	0
ENSMUSG00000006717	MGI:1914084	Acot13	17.9687	10.5913	1.69656	0.76261	0.264931	0.951469		316	195	1.62051	0.69645	9.687e-08	1.18839e-06		1	1		0	0	0	0	0	0	1
ENSMUSG00000006731	MGI:1342057	B4galnt1	37.9405	37.5699	1.00986	0.014159	1	1		184	199	0.924623	-0.113063	0.47443	0.716337		NA	NA		0	0	0	0	0	1	0
ENSMUSG00000006800	MGI:1919293	Sulf2	168.451	100.46	1.6768	0.745709	3.90234e-05	0.00108472		498	299	1.66555	0.736	1.79342e-12	3.66691e-11		1	1		0	0	0	0	0	0	1
ENSMUSG00000006818	MGI:98352	Sod2	46.6535	56.4665	0.826216	-0.275409	0.430689	1		506	415	1.21928	0.286026	0.00300037	0.0161288		NA	NA		0	0	0	0	0	1	0
ENSMUSG00000007029	MGI:90675	Vars	219.844	165.617	1.32742	0.408628	0.00690672	0.091174		204	186	1.09677	0.133267	0.389359	0.644791		NA	NA		0	0	0	0	0	1	0
ENSMUSG00000007038	MGI:97305	Neu1	18.7838	20.4726	0.917508	-0.124208	1	1		214	232	0.922414	-0.116514	0.420866	0.670605		NA	NA		0	0	0	0	0	1	0
ENSMUSG00000007216	MGI:2683557	Zfp775	7.14377	4.71588	1.51483	0.599158	0.774414	1		27	36	0.75	-0.415037	0.313503	0.561754		NA	NA		0	0	0	0	0	1	0
ENSMUSG00000007338	MGI:108180	Mrpl49	30.4614	35.2743	0.863559	-0.211634	0.620145	1		99	128	0.773438	-0.370643	0.0628706	0.189772		NA	NA		0	0	0	0	0	1	0
ENSMUSG00000007411	MGI:1341865	Mark3	117.7	124.637	0.944344	-0.0826152	0.700395	1		109	124	0.879032	-0.186012	0.359082	0.615492		NA	NA		0	0	0	0	0	1	0
ENSMUSG00000007415	MGI:1914460	Gatad1	92.4446	75.7521	1.22036	0.287302	0.247082	0.928935		458	292	1.56849	0.649379	1.45745e-09	2.26532e-08		0.139219	0.288382		0	0	0	0	0	0	1
ENSMUSG00000007458	MGI:96904	M6pr	175.139	213.019	0.822173	-0.282487	0.0601882	0.437837		186	169	1.10059	0.138279	0.395806	0.64928		NA	NA		0	0	0	0	0	1	0
ENSMUSG00000007656	MGI:1891691	Arpp19	56.047	63.5049	0.882561	-0.180233	0.522991	1		119	102	1.16667	0.222392	0.281776	0.520656		NA	NA		0	0	0	0	0	1	0
ENSMUSG00000007659	MGI:88139	Bcl2l1	41.6186	39.7893	1.04597	0.0648469	0.912157	1		115	110	1.04545	0.0641303	0.789797	0.935915		NA	NA		0	0	0	0	0	1	0
ENSMUSG00000007670	MGI:1336214	Khsrp	137.511	85.8497	1.60177	0.679664	0.000623249	0.0125346		75	42	1.78571	0.836501	0.00292813	0.0158453		NA	NA		0	0	0	0	0	1	0
ENSMUSG00000007827	MGI:1917887	Ankrd26	12.8047	12.893	0.993148	-0.00991911	1	1		24	10	2.4	1.26303	0.0243065	0.0915188		NA	NA		0	0	0	0	0	1	0
ENSMUSG00000007880	MGI:1935147	Arid1a	151.2	129.512	1.16745	0.223364	0.232772	0.909104		175	156	1.12179	0.165809	0.322485	0.571293		NA	NA		0	0	0	0	0	1	0
ENSMUSG00000007892	MGI:1927099	Rplp1	1526.59	1635.23	0.933558	-0.0991881	0.0570439	0.422435		11214	11682	0.959938	-0.0589863	0.00202604	0.0118954		NA	NA		0	0	0	0	0	1	0
ENSMUSG00000007987	MGI:1914536	Rabl5	17.2148	19.5608	0.880068	-0.184313	0.742829	1		29	24	1.20833	0.273018	0.583132	0.803151		NA	NA		0	0	0	0	0	1	0
ENSMUSG00000008036	MGI:2141861	Ap2s1	106.29	135.679	0.783397	-0.352184	0.0620714	0.447726		60	46	1.30435	0.383329	0.206498	0.420214		NA	NA		0	0	0	0	0	1	0
ENSMUSG00000008090	MGI:2150920	Fgfrl1	56.9966	50.3119	1.13286	0.179975	0.562093	1		67	54	1.24074	0.311202	0.275253	0.512464		NA	NA		0	0	0	0	0	1	0
ENSMUSG00000008140	MGI:1916933	2310044H10Rik	127.1	90.6795	1.40164	0.487112	0.0175622	0.183065		2025	1571	1.28899	0.366239	3.90651e-14	8.7705e-13		0.622574	0.801381		0	0	0	0	0	0	1
ENSMUSG00000008167	MGI:1915878	Fbxw9	27.9344	36.15	0.772735	-0.371954	0.381733	1		231	229	1.00873	0.0125453	0.962819	1		NA	NA		0	0	0	0	0	1	0
ENSMUSG00000008305	MGI:104636	Tle1	58.0629	50.791	1.14317	0.193044	0.5657	1		101	84	1.20238	0.265894	0.239378	0.467992		NA	NA		0	0	0	0	0	1	0
ENSMUSG00000008318	MGI:2443373	Relt	28.1002	32.8464	0.855503	-0.225155	0.608921	1		73	55	1.32727	0.408465	0.132625	0.315927		NA	NA		0	0	0	0	0	1	0
ENSMUSG00000008348	MGI:98889	Ubc	499.755	791.899	0.631084	-0.664096	4.28685e-16	5.05404e-14		1536	1621	0.947563	-0.0777059	0.134901	0.319356		1.54021e-09	2.10894e-08		0	1	0	0	0	0	0
ENSMUSG00000008373	MGI:1916238	Prpf31	77.2437	75.2146	1.02698	0.0384047	0.935389	1		59	66	0.893939	-0.161751	0.591684	0.807483		NA	NA		0	0	0	0	0	1	0
ENSMUSG00000008398	MGI:101762	Elk3	126.803	127.49	0.994614	-0.00779134	1	1		949	980	0.968367	-0.0463737	0.494583	0.734497		NA	NA		0	0	0	0	0	1	0
ENSMUSG00000008429	MGI:1915393	Herpud2	43.3113	45.1765	0.958713	-0.0608287	0.915187	1		37	44	0.840909	-0.249978	0.505236	0.743568		NA	NA		0	0	0	0	0	1	0
ENSMUSG00000008475	MGI:1915021	Arpc5	269.41	323.25	0.833442	-0.262846	0.0292992	0.26642		3013	2552	1.18064	0.239572	6.84043e-10	1.09798e-08		6.52894e-05	0.000471565		0	0	0	0	1	0	0
ENSMUSG00000008668	MGI:98146	Rps18	727.19	688.761	1.05579	0.0783282	0.325479	1		6625	6721	0.985716	-0.0207554	0.410888	0.66284		NA	NA		0	0	0	0	0	1	0
ENSMUSG00000008730	MGI:1314873	Hipk1	102.622	106.774	0.961105	-0.0572334	0.836056	1		149	152	0.980263	-0.028759	0.90825	0.991		NA	NA		0	0	0	0	0	1	0
ENSMUSG00000008958	MGI:1202305	Vps72	27.4872	25.4341	1.08072	0.111992	0.889884	1		80	85	0.941176	-0.0874628	0.755606	0.916794		NA	NA		0	0	0	0	0	1	0
ENSMUSG00000009013	MGI:1861457	Dynll1	231.857	267.838	0.86566	-0.208128	0.117436	0.656299		19	16	1.1875	0.247928	0.735879	0.902766		NA	NA		0	0	0	0	0	1	0
ENSMUSG00000009035	MGI:2445179	Tmem184b	231.773	162.807	1.4236	0.509548	0.000605223	0.0123908		1251	1034	1.20986	0.274846	6.12926e-06	5.83214e-05		0.154135	0.306203		0	0	0	0	0	0	1
ENSMUSG00000009073	MGI:97307	Nf2	47.1924	38.5347	1.22467	0.292396	0.450548	1		64	96	0.666667	-0.584963	0.014001	0.0582246		NA	NA		0	0	0	0	0	1	0
ENSMUSG00000009076	MGI:1914428	Zmat5	5.60607	5.17867	1.08253	0.114408	1	1		60	46	1.30435	0.383329	0.206498	0.420214		NA	NA		0	0	0	0	0	1	0
ENSMUSG00000009112	MGI:2136959	Bcl2l13	44.9228	40.1321	1.11937	0.162692	0.664645	1		80	61	1.31148	0.391191	0.129258	0.311226		NA	NA		0	0	0	0	0	1	0
ENSMUSG00000009207	MGI:1918115	Lnp	21.0848	22.486	0.937686	-0.092823	1	1		17	31	0.548387	-0.866733	0.0594634	0.181217		NA	NA		0	0	0	0	0	1	0
ENSMUSG00000009418	MGI:2183683	Nav1	90.2605	96.1598	0.938651	-0.0913387	0.714011	1		427	532	0.802632	-0.31719	0.000775632	0.0050652		NA	NA		0	0	0	0	0	1	0
ENSMUSG00000009549	MGI:107169	Srp14	81.9752	129.558	0.632728	-0.660342	0.00119471	0.0213859		450	646	0.696594	-0.521609	3.51673e-09	5.20688e-08		0.541797	0.725832		0	0	0	0	0	0	1
ENSMUSG00000009566	MGI:95576	Fpgs	68.5162	69.1383	0.991002	-0.0130403	1	1		54	75	0.72	-0.473931	0.0778494	0.222104		NA	NA		0	0	0	0	0	1	0
ENSMUSG00000009585	MGI:1933111	Apobec3	2.26454	10.8807	0.208125	-2.26448	0.0224609	0.216932		14	66	0.212121	-2.23704	3.13654e-09	4.66408e-08		1	1		0	0	0	0	0	0	1
ENSMUSG00000009630	MGI:1321161	Ppp2cb	92.5885	105.293	0.879338	-0.18551	0.434446	1		536	472	1.13559	0.183446	0.0471672	0.152274		NA	NA		0	0	0	0	0	1	0
ENSMUSG00000009640	MGI:1913483	Dmap1	18.4155	19.2673	0.955791	-0.0652329	1	1		27	31	0.870968	-0.199309	0.694004	0.880319		NA	NA		0	0	0	0	0	1	0
ENSMUSG00000009681	MGI:88141	Bcr	64.2265	57.3067	1.12075	0.164464	0.585626	1		145	162	0.895062	-0.159941	0.361176	0.617849		NA	NA		0	0	0	0	0	1	0
ENSMUSG00000009739	MGI:102935	Pou6f1	11.1204	14.6659	0.758249	-0.399256	0.557197	1		23	44	0.522727	-0.93587	0.0139339	0.058086		NA	NA		0	0	0	0	0	1	0
ENSMUSG00000009863	MGI:1914930	Sdhb	89.7584	98.3399	0.912737	-0.131729	0.6098	1		999	954	1.04717	0.0664954	0.319426	0.569397		NA	NA		0	0	0	0	0	1	0
ENSMUSG00000009905	MGI:1918000	Kdsr	51.0208	60.9835	0.836633	-0.257333	0.395193	1		63	61	1.03279	0.0465426	0.928492	1		NA	NA		0	0	0	0	0	1	0
ENSMUSG00000009927	MGI:1922867	Rps25	356.842	398.497	0.895469	-0.159284	0.145412	0.72473		3739	4005	0.933583	-0.0991498	0.00259853	0.0143735		NA	NA		0	0	0	0	0	1	0
ENSMUSG00000010045	MGI:1930765	Tmem115	84.6765	73.841	1.14674	0.197539	0.42784	1		542	515	1.05243	0.0737204	0.423889	0.6741		NA	NA		0	0	0	0	0	1	0
ENSMUSG00000010047	MGI:1196334	Hyal2	44.2464	39.3072	1.12566	0.170769	0.660884	1		245	204	1.20098	0.264213	0.0589432	0.180929		NA	NA		0	0	0	0	0	1	0
ENSMUSG00000010048	MGI:1316708	Ifrd2	34.6959	27.3728	1.26753	0.342023	0.374152	1		103	77	1.33766	0.419714	0.0621068	0.187962		NA	NA		0	0	0	0	0	1	0
ENSMUSG00000010057	MGI:1914482	Nprl2	11.9349	10.1794	1.17246	0.229542	0.831812	1		69	85	0.811765	-0.300866	0.226651	0.449766		NA	NA		0	0	0	0	0	1	0
ENSMUSG00000010067	MGI:1928386	Rassf1	240.527	251.931	0.954734	-0.0668289	0.652482	1		765	821	0.93179	-0.101922	0.167242	0.373764		NA	NA		0	0	0	0	0	1	0
ENSMUSG00000010358	MGI:1917360	Ifi35	11.304	14.5687	0.775911	-0.366038	0.557197	1		16	21	0.761905	-0.392317	0.511376	0.748161		NA	NA		0	0	0	0	0	1	0
ENSMUSG00000010362	MGI:1913849	Rdm1	4.05504	3.78013	1.07272	0.10128	1	1		22	16	1.375	0.459432	0.417692	0.668411		NA	NA		0	0	0	0	0	1	0
ENSMUSG00000010392	MGI:1858260	Gosr1	49.1152	41.8495	1.17362	0.23096	0.529602	1		151	162	0.932099	-0.101445	0.571985	0.796098		NA	NA		0	0	0	0	0	1	0
ENSMUSG00000010406	MGI:1916086	Mrpl52	43.7441	57.4739	0.761112	-0.39382	0.2323	0.908736		347	301	1.15282	0.205172	0.077019	0.221204		NA	NA		0	0	0	0	0	1	0
ENSMUSG00000010554	MGI:1914743	Mettl16	22.369	23.1558	0.966023	-0.0498707	1	1		16	19	0.842105	-0.247928	0.735879	0.902766		NA	NA		0	0	0	0	0	1	0
ENSMUSG00000010607	MGI:1913518	Pigyl	10.9222	9.39209	1.16291	0.21774	0.823803	1		121	87	1.3908	0.47592	0.0219026	0.08482		NA	NA		0	0	0	0	0	1	0
ENSMUSG00000010660	MGI:97614	Plcd1	65.9398	66.9795	0.984478	-0.0225697	1	1		45	51	0.882353	-0.180572	0.610068	0.82019		NA	NA		0	0	0	0	0	1	0
ENSMUSG00000010755	MGI:1351477	Cars	134.04	130.162	1.0298	0.0423593	0.853558	1		80	88	0.909091	-0.137504	0.589287	0.806776		NA	NA		0	0	0	0	0	1	0
ENSMUSG00000010797	MGI:98954	Wnt2	11.0744	13.8512	0.799527	-0.322782	0.690038	1		67	74	0.905405	-0.143364	0.613513	0.823754		NA	NA		0	0	0	0	0	1	0
ENSMUSG00000010830	MGI:2145953	Kdelr3	87.4969	83.8754	1.04318	0.0609835	0.8785	1		236	218	1.08257	0.114459	0.424989	0.674913		NA	NA		0	0	0	0	0	1	0
ENSMUSG00000010914	MGI:1351627	Pdhx	22.6318	26.2219	0.863087	-0.212422	0.77545	1		33	30	1.1	0.137504	0.801306	0.942125		NA	NA		0	0	0	0	0	1	0
ENSMUSG00000011179	MGI:97402	Odc1	320.034	445.199	0.718855	-0.476227	7.03434e-06	0.000247942		2296	2300	0.998261	-0.00251122	0.964704	1		3.39224e-05	0.000264217		0	1	0	0	0	0	0
ENSMUSG00000011254	MGI:1913878	Thg1l	10.2823	21.2965	0.482817	-1.05045	0.0707555	0.481899		18	44	0.409091	-1.28951	0.001299	0.00806885		NA	NA		0	0	0	0	0	1	0
ENSMUSG00000011257	MGI:2385206	Pabpc4	287.537	210.916	1.36328	0.447081	0.000653723	0.0129946		261	275	0.949091	-0.0753818	0.574488	0.798151		NA	NA		0	0	0	0	0	1	0
ENSMUSG00000011831	MGI:104736	Evi5	51.4072	49.0029	1.04907	0.0691042	0.920411	1		74	63	1.1746	0.232173	0.392988	0.64651		NA	NA		0	0	0	0	0	1	0
ENSMUSG00000011958	MGI:109327	Bnip2	163.262	192.19	0.849484	-0.235341	0.137145	0.710453		94	87	1.08046	0.111645	0.655734	0.852877		NA	NA		0	0	0	0	0	1	0
ENSMUSG00000012117	MGI:1914672	Dhdds	38.4928	32.968	1.16758	0.223524	0.635308	1		150	129	1.16279	0.217591	0.231103	0.455018		NA	NA		0	0	0	0	0	1	0
ENSMUSG00000012296	MGI:1921344	Tjap1	101.893	75.4288	1.35085	0.433864	0.0503605	0.389554		820	644	1.27329	0.348563	4.67403e-06	4.54824e-05		0.68945	0.854018		0	0	0	0	0	0	1
ENSMUSG00000012889	MGI:2685352	Podnl1	5.33012	7.72047	0.690389	-0.534519	0.581055	1		38	57	0.666667	-0.584963	0.0642128	0.192807		NA	NA		0	0	0	0	0	1	0
ENSMUSG00000013033	MGI:1929461	Lphn1	94.7342	71.9319	1.317	0.397253	0.0883758	0.553401		58	61	0.95082	-0.0727563	0.85463	0.971441		NA	NA		0	0	0	0	0	1	0
ENSMUSG00000013236	MGI:97815	Ptprs	150.312	122.896	1.22309	0.290528	0.115418	0.650105		49	60	0.816667	-0.292181	0.338185	0.589766		NA	NA		0	0	0	0	0	1	0
ENSMUSG00000013415	MGI:1890357	Igf2bp1	69.5562	59.7986	1.16317	0.218066	0.430021	1		33	21	1.57143	0.652077	0.133674	0.317188		NA	NA		0	0	0	0	0	1	0
ENSMUSG00000013465	MGI:1931035	Cobra1	65.9672	60.4943	1.09047	0.124949	0.656178	1		38	56	0.678571	-0.559427	0.0789755	0.223645		NA	NA		0	0	0	0	0	1	0
ENSMUSG00000013593	MGI:2385112	Ndufs2	148.932	145.796	1.02151	0.0307056	0.907326	1		1483	1214	1.22158	0.28875	2.40913e-07	2.82435e-06		0.156604	0.308823		0	0	0	0	0	0	1
ENSMUSG00000013629	MGI:1916969	Cad	190.689	165.908	1.14936	0.200834	0.203944	0.852841		218	178	1.22472	0.292451	0.0498792	0.159381		NA	NA		0	0	0	0	0	1	0
ENSMUSG00000013646	MGI:1933124	Sh3bp5l	43.3673	46.2938	0.936784	-0.0942124	0.832258	1		203	169	1.20118	0.264456	0.0869501	0.240088		NA	NA		0	0	0	0	0	1	0
ENSMUSG00000013698	MGI:104799	Pea15a	310.527	334.945	0.927098	-0.109206	0.365518	1		1569.5	1572.5	0.998092	-0.00275499	0.971543	1		NA	NA		0	0	0	0	0	1	0
ENSMUSG00000013736	MGI:1917297	Trnt1	23.4923	20.3658	1.15352	0.206038	0.760792	1		171	33	5.18182	2.37346	1.18213e-23	4.3198e-22		5.00511e-05	0.000368646		0	0	0	0	1	0	0
ENSMUSG00000013787	MGI:2148922	Ehmt2	183.661	169.235	1.08524	0.118018	0.456232	1		629	640	0.982812	-0.0250119	0.77894	0.93366		NA	NA		0	0	0	0	0	1	0
ENSMUSG00000013822	MGI:1913376	Elof1	53.2534	75.7562	0.702957	-0.508491	0.0523235	0.400502		141	171	0.824561	-0.278301	0.100477	0.263063		NA	NA		0	0	0	0	0	1	0
ENSMUSG00000013973	MGI:1333874	Dedd	25.8494	24.9866	1.03453	0.0489774	1	1		116	136	0.852941	-0.229482	0.231284	0.455018		NA	NA		0	0	0	0	0	1	0
ENSMUSG00000013997	MGI:1350916	Nit1	12.1333	8.4655	1.43326	0.519301	0.503445	1		51	40	1.275	0.350497	0.29447	0.537177		NA	NA		0	0	0	0	0	1	0
ENSMUSG00000014075	MGI:1913311	Tctex1d2	4.11494	8.15934	0.504323	-0.98758	0.387695	1		16	30	0.533333	-0.906891	0.054076	0.169636		NA	NA		0	0	0	0	0	1	0
ENSMUSG00000014077	MGI:1927185	1500003O03Rik	166.278	171.079	0.971936	-0.0410673	0.827552	1		910	835	1.08982	0.12409	0.0764524	0.220499		NA	NA		0	0	0	0	0	1	0
ENSMUSG00000014177	MGI:1914760	Fam18b	21.4535	31.2902	0.685629	-0.544499	0.211609	0.869579		143	245	0.583673	-0.776767	2.52204e-07	2.93669e-06		0.648405	0.826417		0	0	0	0	0	0	1
ENSMUSG00000014313	MGI:104614	Cox6c	88.1154	108.644	0.811045	-0.302147	0.153995	0.738442		349	342	1.02047	0.0292307	0.819472	0.950654		NA	NA		0	0	0	0	0	1	0
ENSMUSG00000014329	MGI:1933388	Bicc1	29.4487	23.4752	1.25446	0.327065	0.488456	1		150	171	0.877193	-0.189034	0.264267	0.499867		NA	NA		0	0	0	0	0	1	0
ENSMUSG00000014349	MGI:1343160	Ube2z	203.464	208.498	0.975857	-0.0352584	0.843619	1		78	60	1.3	0.378512	0.147592	0.341269		NA	NA		0	0	0	0	0	1	0
ENSMUSG00000014353	MGI:1919727	Tmem87b	32.8225	33.6199	0.97628	-0.0346327	1	1		365	328	1.1128	0.154201	0.171415	0.378257		NA	NA		0	0	0	0	0	1	0
ENSMUSG00000014355	MGI:103097	Anapc1	184.315	155.551	1.18492	0.244793	0.143005	0.722208		116	113	1.02655	0.037802	0.894892	0.98639		NA	NA		0	0	0	0	0	1	0
ENSMUSG00000014426	MGI:1346875	Map3k4	66.515	48.1572	1.38121	0.465929	0.0928159	0.564238		15	22	0.681818	-0.552541	0.324009	0.57281		NA	NA		0	0	0	0	0	1	0
ENSMUSG00000014550	MGI:1925537	Zfyve20	58.2761	36.8127	1.58304	0.662701	0.0396082	0.336031		78	58	1.34483	0.427421	0.102913	0.266999		NA	NA		0	0	0	0	0	1	0
ENSMUSG00000014551	MGI:1928140	Mrps25	25.6283	30.9174	0.828928	-0.270681	0.596642	1		79	76	1.03947	0.0558532	0.872441	0.978398		NA	NA		0	0	0	0	0	1	0
ENSMUSG00000014554	MGI:1351602	Dguok	7.23089	8.27835	0.87347	-0.195169	1	1		20	8	2.5	1.32193	0.0356981	0.123987		NA	NA		0	0	0	0	0	1	0
ENSMUSG00000014668	MGI:2444898	Chfr	43.4453	38.5082	1.12821	0.174032	0.740653	1		138	102	1.35294	0.436099	0.0236676	0.0899318		NA	NA		0	0	0	0	0	1	0
ENSMUSG00000014748	MGI:1096575	Tex261	115.166	112.826	1.02074	0.0296144	0.947217	1		292	304	0.960526	-0.058103	0.65233	0.850704		NA	NA		0	0	0	0	0	1	0
ENSMUSG00000014767	MGI:101838	Tbp	16.8966	16.0517	1.05264	0.0740097	1	1		97	75	1.29333	0.371094	0.109056	0.276662		NA	NA		0	0	0	0	0	1	0
ENSMUSG00000014769	MGI:104884	Psmb1	125.673	175.016	0.718068	-0.477808	0.00557444	0.0768508		554	596	0.92953	-0.105426	0.226638	0.449766		NA	NA		0	0	0	0	0	1	0
ENSMUSG00000014907	MGI:2682306	Naf1	23.7504	23.765	0.999385	-0.00088736	1	1		102	115	0.886957	-0.173065	0.415355	0.667091		NA	NA		0	0	0	0	0	1	0
ENSMUSG00000015087	MGI:2442633	B230208H17Rik	75.8948	72.4699	1.04726	0.0666198	0.805321	1		55	46	1.19565	0.257798	0.42616	0.676148		NA	NA		0	0	0	0	0	1	0
ENSMUSG00000015092	MGI:1891227	Edf1	96.423	109.144	0.88345	-0.17878	0.402024	1		178	167	1.06587	0.0920291	0.590378	0.807181		NA	NA		0	0	0	0	0	1	0
ENSMUSG00000015094	MGI:1099802	Npdc1	68.2115	90.1205	0.756892	-0.40184	0.0944745	0.567677		267	233	1.14592	0.19651	0.139919	0.328967		NA	NA		0	0	0	0	0	1	0
ENSMUSG00000015095	MGI:1354731	Fbxw5	49.0797	41.82	1.17359	0.230933	0.529602	1		36	38	0.947368	-0.0780025	0.907561	0.990617		NA	NA		0	0	0	0	0	1	0
ENSMUSG00000015112	MGI:1354721	Slc25a13	15.9762	18.6428	0.856963	-0.222695	0.735879	1		27	25	1.08	0.111031	0.889884	0.984603		NA	NA		0	0	0	0	0	1	0
ENSMUSG00000015126	MGI:1915577	0610007P22Rik	33.2506	38.9929	0.852736	-0.229828	0.555998	1		297	309	0.961165	-0.0571439	0.655023	0.852877		NA	NA		0	0	0	0	0	1	0
ENSMUSG00000015133	MGI:2142227	Lrrk1	153.741	147.893	1.03954	0.0559463	0.773619	1		1627	1846	0.881365	-0.182188	0.000215348	0.00156721		NA	NA		0	0	0	0	0	1	0
ENSMUSG00000015143	MGI:2137706	Actn1	1944.72	1819.48	1.06883	0.0960388	0.0415916	0.348533		4685	4555.5	1.02843	0.0404396	0.183012	0.394136		NA	NA		0	0	0	0	0	1	0
ENSMUSG00000015176	MGI:1918019	Nolc1	143.863	145.363	0.98968	-0.0149654	1	1		131	85	1.54118	0.624032	0.00212693	0.0123204		NA	NA		0	0	0	0	0	1	0
ENSMUSG00000015189	MGI:2384865	Casd1	14.5123	15.4216	0.941037	-0.0876769	1	1		10	19	0.526316	-0.925999	0.136046	0.32096		NA	NA		0	0	0	0	0	1	0
ENSMUSG00000015202	MGI:2674130	Cnksr3	6.94568	8.11358	0.856057	-0.224222	1	1		30	28	1.07143	0.0995357	0.895683	0.98639		NA	NA		0	0	0	0	0	1	0
ENSMUSG00000015305	MGI:1917347	Sash1	148.815	103.172	1.4424	0.528474	0.00449154	0.0653471		437	410	1.06585	0.0920094	0.371668	0.63046		NA	NA		0	0	0	0	0	1	0
ENSMUSG00000015357	MGI:1346017	Clpx	28.072	31.9574	0.878419	-0.187018	0.698883	1		71	88	0.806818	-0.309684	0.20434	0.417305		NA	NA		0	0	0	0	0	1	0
ENSMUSG00000015363	MGI:1915226	Trabd	50.4142	53.9542	0.934389	-0.097905	0.768792	1		158	175	0.902857	-0.14743	0.380626	0.638092		NA	NA		0	0	0	0	0	1	0
ENSMUSG00000015461	MGI:105121	Atf6b	66.468	62.7035	1.06004	0.0841138	0.860311	1		97	83	1.16867	0.224873	0.332579	0.583755		NA	NA		0	0	0	0	0	1	0
ENSMUSG00000015474	MGI:1860075	Ppt2	20.9748	24.4313	0.858524	-0.22007	0.765992	1		95	108	0.87963	-0.185032	0.399714	0.652885		NA	NA		0	0	0	0	0	1	0
ENSMUSG00000015522	MGI:88071	Arnt	42.1841	41.6578	1.01263	0.0181123	1	1		34	36	0.944444	-0.0824622	0.904975	0.990311		NA	NA		0	0	0	0	0	1	0
ENSMUSG00000015542	MGI:1913426	Nat9	6.5359	10.6945	0.611145	-0.710413	0.480682	1		82	113	0.725664	-0.462627	0.0314219	0.112198		NA	NA		0	0	0	0	0	1	0
ENSMUSG00000015568	MGI:96820	Lpl	22.4342	17.9441	1.25023	0.322196	0.635828	1		1684	320	5.2625	2.39575	5.11978e-223	1.95405e-220		1.86991e-05	0.000153652		0	0	0	0	1	0	0
ENSMUSG00000015575	MGI:1328318	Atp6v0e	99.1799	91.576	1.08303	0.115079	0.664296	1		80	62	1.29032	0.367732	0.153444	0.351289		NA	NA		0	0	0	0	0	1	0
ENSMUSG00000015597	MGI:1889348	Zfp318	30.1059	24.6011	1.22376	0.291323	0.590053	1		43	54	0.796296	-0.328623	0.309934	0.558167		NA	NA		0	0	0	0	0	1	0
ENSMUSG00000015605	MGI:106658	Srf	254.586	221.498	1.14938	0.20086	0.130307	0.690727		443	464	0.954741	-0.0668181	0.506655	0.745017		NA	NA		0	0	0	0	0	1	0
ENSMUSG00000015647	MGI:105382	Lama5	150.093	74.3903	2.01764	1.01267	4.23608e-07	1.93869e-05		29	24	1.20833	0.273018	0.583132	0.803151		0.110443	0.244163		0	0	0	0	0	0	1
ENSMUSG00000015652	MGI:1917608	Steap1	17.1545	25.721	0.666946	-0.584358	0.222053	0.889453		62	60	1.03333	0.0473057	0.927911	1		NA	NA		0	0	0	0	0	1	0
ENSMUSG00000015653	MGI:1921301	Steap2	76.4847	72.3794	1.05672	0.0795931	0.805321	1		1034	898	1.15145	0.203449	0.00212291	0.0123179		NA	NA		0	0	0	0	0	1	0
ENSMUSG00000015656	MGI:105384	Hspa8	2815.43	2926.48	0.962052	-0.0558129	0.146558	0.726206		8699	7337	1.18563	0.245659	5.67599e-27	2.32107e-25		1.19631e-11	2.11286e-10		0	0	0	0	1	0	0
ENSMUSG00000015671	MGI:104885	Psma2	112.356	158.431	0.709181	-0.495775	0.00606658	0.082636		545	567	0.961199	-0.0570925	0.528878	0.761079		NA	NA		0	0	0	0	0	1	0
ENSMUSG00000015697	MGI:1934229	Setdb1	48.7252	42.8005	1.13843	0.187039	0.602412	1		34	23	1.47826	0.563901	0.18485	0.395545		NA	NA		0	0	0	0	0	1	0
ENSMUSG00000015711	MGI:1925152	Prune	21.7899	27.1307	0.803145	-0.316267	0.568172	1		19	24	0.791667	-0.337035	0.542384	0.771146		NA	NA		0	0	0	0	0	1	0
ENSMUSG00000015733	MGI:106222	Capza2	152.272	177.587	0.857451	-0.221874	0.168662	0.768875		211	166	1.27108	0.34606	0.0233173	0.0888955		NA	NA		0	0	0	0	0	1	0
ENSMUSG00000015749	MGI:1913721	Anp32e	68.3689	72.5726	0.942076	-0.0860841	0.736356	1		39	40	0.975	-0.0365259	1	1		NA	NA		0	0	0	0	0	1	0
ENSMUSG00000015755	MGI:1915902	Tab2	151.17	143.26	1.05522	0.07754	0.683163	1		334	314	1.06369	0.0890835	0.455457	0.702005		NA	NA		0	0	0	0	0	1	0
ENSMUSG00000015757	MGI:1914668	Ppil4	23.6851	31.9559	0.741179	-0.432105	0.349682	1		166	180	0.922222	-0.116814	0.484679	0.725218		NA	NA		0	0	0	0	0	1	0
ENSMUSG00000015759	MGI:1277202	Cnih	141.34	145.553	0.971058	-0.0423704	0.813396	1		635	712	0.891854	-0.165121	0.0383418	0.130462		NA	NA		0	0	0	0	0	1	0
ENSMUSG00000015766	MGI:104684	Eps8	56.2542	46.395	1.21251	0.277991	0.372944	1		437	416	1.05048	0.0710498	0.493501	0.733359		NA	NA		0	0	0	0	0	1	0
ENSMUSG00000015804	MGI:1914249	Med28	51.1228	59.8077	0.854786	-0.226364	0.447806	1		100	110	0.909091	-0.137504	0.534662	0.764189		NA	NA		0	0	0	0	0	1	0
ENSMUSG00000015880	MGI:1930197	Ncapg	24.2106	27.0015	0.896638	-0.157403	0.779768	1		36	31	1.16129	0.215729	0.625407	0.831901		NA	NA		0	0	0	0	0	1	0
ENSMUSG00000015889	MGI:96836	Lta4h	75.1997	64.3548	1.16852	0.224679	0.396415	1		299	231	1.29437	0.372253	0.00357137	0.0186156		NA	NA		0	0	0	0	0	1	0
ENSMUSG00000015937	MGI:1349392	H2afy	96.2889	112.049	0.859349	-0.218684	0.298296	0.982569		154	157	0.980892	-0.0278342	0.90973	0.991089		NA	NA		0	0	0	0	0	1	0
ENSMUSG00000015994	MGI:104683	Fnta	63.7885	85.7448	0.743934	-0.426753	0.0860711	0.546983		348	432	0.805556	-0.311944	0.00293587	0.0158565		NA	NA		0	0	0	0	0	1	0
ENSMUSG00000016018	MGI:1919448	Skiv2l2	55.7665	42.0259	1.32696	0.40812	0.188847	0.81216		32	27	1.18519	0.245112	0.602923	0.815567		NA	NA		0	0	0	0	0	1	0
ENSMUSG00000016252	MGI:1855697	Atp5e	60.0657	57.7689	1.03976	0.0562471	0.926704	1		917	467	1.9636	0.973499	4.04514e-34	2.01378e-32		0.00119895	0.00578579		0	0	0	0	0	0	1
ENSMUSG00000016253	MGI:1926424	Th1l	43.6442	41.5255	1.05102	0.0717914	0.914212	1		377	238	1.58403	0.663603	2.30079e-08	3.07517e-07		0.0784144	0.193292		0	0	0	0	0	0	1
ENSMUSG00000016256	MGI:1891190	Ctsz	141.613	133.437	1.06128	0.0858013	0.629589	1		907	844	1.07464	0.10386	0.138408	0.326085		NA	NA		0	0	0	0	0	1	0
ENSMUSG00000016257	MGI:1913640	Slmo2	70.2011	75.3331	0.931876	-0.10179	0.739882	1		729	528	1.38068	0.465381	1.57933e-08	2.16136e-07		0.026899	0.0813406		0	0	0	0	0	0	1
ENSMUSG00000016356	MGI:1920618	Col20a1	3.91686	4.46415	0.877403	-0.188689	1	1		40	40	1	0	1	1		NA	NA		0	0	0	0	0	1	0
ENSMUSG00000016481	MGI:88513	Cr1l	35.1186	28.0369	1.25258	0.324905	0.449963	1		142	126	1.12698	0.172467	0.35955	0.615679		NA	NA		0	0	0	0	0	1	0
ENSMUSG00000016487	MGI:1914783	Ppfibp1	364.443	280.834	1.29772	0.375978	0.00122626	0.0217232		3347	2485	1.34688	0.429623	1.39058e-29	6.20345e-28		0.644727	0.825585		0	0	0	0	0	0	1
ENSMUSG00000016520	MGI:2155959	Lnx2	16.6896	19.7352	0.845674	-0.241826	0.742829	1		35	32	1.09375	0.129283	0.807195	0.945673		NA	NA		0	0	0	0	0	1	0
ENSMUSG00000016619	MGI:1351502	Nup50	56.2087	63.3392	0.887424	-0.172305	0.582494	1		67	62	1.08065	0.111893	0.724854	0.897032		NA	NA		0	0	0	0	0	1	0
ENSMUSG00000016637	MGI:1914292	Ift27	16.0818	17.2906	0.930094	-0.104552	1	1		124	94	1.31915	0.399607	0.0492658	0.157862		NA	NA		0	0	0	0	0	1	0
ENSMUSG00000016831	MGI:1915389	Tox4	62.3992	60.1856	1.03678	0.0521091	0.927911	1		451	386	1.16839	0.224527	0.0268961	0.0990225		NA	NA		0	0	0	0	0	1	0
ENSMUSG00000016946	MGI:1916509	Kctd5	87.5527	99.9012	0.876393	-0.19035	0.422479	1		523	485	1.07835	0.108826	0.243847	0.472694		NA	NA		0	0	0	0	0	1	0
ENSMUSG00000016984	MGI:1915395	Etaa1	8.95237	9.80708	0.912848	-0.131553	1	1		31	29	1.06897	0.0962153	0.897422	0.98639		NA	NA		0	0	0	0	0	1	0
ENSMUSG00000017009	MGI:1349164	Sdc4	205.275	218.888	0.937812	-0.0926293	0.52787	1		518	600	0.863333	-0.21201	0.0153767	0.0633322		NA	NA		0	0	0	0	0	1	0
ENSMUSG00000017119	MGI:108498	Nbr1	60.5347	67.0304	0.903093	-0.147053	0.658701	1		50	61	0.819672	-0.286881	0.342581	0.594626		NA	NA		0	0	0	0	0	1	0
ENSMUSG00000017144	MGI:1921444	Rnd3	81.9691	89.7086	0.913726	-0.130166	0.593647	1		776	838	0.926014	-0.110894	0.128895	0.311141		NA	NA		0	0	0	0	0	1	0
ENSMUSG00000017188	MGI:1098757	Ccdc56	23.852	29.822	0.799812	-0.322266	0.496617	1		167	166	1.00602	0.00866486	1	1		NA	NA		0	0	0	0	0	1	0
ENSMUSG00000017264	MGI:1355322	Exosc10	65.3596	61.012	1.07126	0.0993051	0.789396	1		158	116	1.36207	0.4458	0.0131088	0.0553861		NA	NA		0	0	0	0	0	1	0
ENSMUSG00000017286	MGI:1914451	Glod4	22.199	16.607	1.33672	0.418698	0.522397	1		204	95	2.14737	1.10257	2.69625e-10	4.58496e-09		0.150652	0.301917		0	0	0	0	0	0	1
ENSMUSG00000017288	MGI:1915549	Vps53	44.9689	47.6903	0.942937	-0.0847667	0.835846	1		70	51	1.37255	0.456858	0.101368	0.263986		NA	NA		0	0	0	0	0	1	0
ENSMUSG00000017466	MGI:98753	Timp2	1809.79	1208.17	1.49796	0.583001	4.96803e-28	1.30659e-25		496	505	0.982178	-0.0259433	0.800395	0.942125		1.03231e-08	1.33629e-07		0	1	0	0	0	0	0
ENSMUSG00000017493	MGI:96439	Igfbp4	357.549	89.2651	4.00547	2.00197	2.74999e-39	1.56704e-36		213	103	2.06796	1.04821	5.87993e-10	9.48242e-09		9.28923e-05	0.000635497		0	0	1	0	0	0	0
ENSMUSG00000017652	MGI:88336	Cd40	2.40258	1.83133	1.31194	0.391696	1	1		24	15	1.6	0.678072	0.199591	0.41276		NA	NA		0	0	0	0	0	1	0
ENSMUSG00000017664	MGI:2385166	Slc35c2	49.5854	35.7162	1.38832	0.473336	0.160578	0.748654		79	69	1.14493	0.195256	0.459541	0.703442		NA	NA		0	0	0	0	0	1	0
ENSMUSG00000017667	MGI:2388656	Zfp334	31.8831	31.4408	1.01407	0.0201557	1	1		71	88	0.806818	-0.309684	0.20434	0.417305		NA	NA		0	0	0	0	0	1	0
ENSMUSG00000017715	MGI:1921701	Pgs1	85.2473	95.3907	0.893665	-0.162195	0.502445	1		229	265	0.864151	-0.210645	0.115229	0.287237		NA	NA		0	0	0	0	0	1	0
ENSMUSG00000017721	MGI:1926178	Pigt	68.0475	107.181	0.634886	-0.655431	0.00394386	0.058121		175	312	0.560897	-0.834191	5.54364e-10	8.98226e-09		0.522481	0.707645		0	0	0	0	0	0	1
ENSMUSG00000017724	MGI:99423	Etv4	42.5213	55.602	0.764745	-0.38695	0.227626	0.901193		147	175	0.84	-0.251539	0.132287	0.315341		NA	NA		0	0	0	0	0	1	0
ENSMUSG00000017737	MGI:97011	Mmp9	2.45786	9.70385	0.253287	-1.98116	0.0385742	0.328073		28	28	1	0	1	1		NA	NA		0	0	0	0	0	1	0
ENSMUSG00000017756	MGI:1342283	Slc12a7	41.3376	47.1045	0.877572	-0.18841	0.594288	1		217	171	1.26901	0.343699	0.0222187	0.0855534		NA	NA		0	0	0	0	0	1	0
ENSMUSG00000017774	MGI:106612	Myo1c	1145.44	1181.86	0.969186	-0.0451549	0.455503	1		1987	1730	1.14855	0.19982	2.66271e-05	0.00023097		0.00136923	0.00649069		0	0	0	0	0	0	1
ENSMUSG00000017776	MGI:88508	Crk	208.297	226.4	0.920041	-0.12023	0.414515	1		346	358	0.96648	-0.0491875	0.678481	0.868713		NA	NA		0	0	0	0	0	1	0
ENSMUSG00000017778	MGI:103226	Cox7c	17.3892	24.5039	0.709648	-0.494824	0.279956	0.969939		46	40	1.15	0.201634	0.590036	0.807181		NA	NA		0	0	0	0	0	1	0
ENSMUSG00000017781	MGI:99887	Pitpna	275.643	322.346	0.855116	-0.225808	0.0656509	0.463135		230	209	1.10048	0.138131	0.339815	0.591919		NA	NA		0	0	0	0	0	1	0
ENSMUSG00000017831	MGI:105926	Rab5a	55.1996	73.0598	0.75554	-0.404419	0.132625	0.695467		259	258	1.00388	0.00558103	1	1		NA	NA		0	0	0	0	0	1	0
ENSMUSG00000017843	MGI:1349475	Ppp2r5c	79.7372	82.0232	0.97213	-0.0407788	0.937409	1		339	352	0.963068	-0.0542902	0.648061	0.847388		NA	NA		0	0	0	0	0	1	0
ENSMUSG00000018102	MGI:1915274	Hist1h2bc	61.5112	41.822	1.47079	0.556588	0.0619264	0.447624		2255	1126	2.00266	1.00192	2.02018e-85	2.28671e-83		0.140172	0.289141		0	0	0	0	0	0	1
ENSMUSG00000018196	MGI:1916617	Glrx2	11.2171	15.4628	0.725423	-0.463105	0.557197	1		79	80	0.9875	-0.0181473	1	1		NA	NA		0	0	0	0	0	1	0
ENSMUSG00000018199	MGI:106652	Trove2	43.8953	44.9903	0.975661	-0.035548	1	1		30	41	0.731707	-0.450661	0.235098	0.461199		NA	NA		0	0	0	0	0	1	0
ENSMUSG00000018209	MGI:1929004	Stk4	57.971	58.4937	0.991065	-0.0129484	1	1		35	39	0.897436	-0.156119	0.727547	0.897032		NA	NA		0	0	0	0	0	1	0
ENSMUSG00000018217	MGI:97631	Pmp22	64.111	68.3562	0.937897	-0.0924985	0.794123	1		45	25	1.8	0.847997	0.0224629	0.0861161		NA	NA		0	0	0	0	0	1	0
ENSMUSG00000018340	MGI:88255	Anxa6	645.517	721.945	0.894136	-0.161434	0.0425447	0.354781		6491	6001	1.08165	0.113238	1.21055e-05	0.000110298		0.000944359	0.0047507		0	0	0	0	0	0	1
ENSMUSG00000018362	MGI:103561	Kpna2	245.686	274.752	0.89421	-0.161315	0.219897	0.887638		574	641	0.895476	-0.159274	0.0582523	0.179943		NA	NA		0	0	0	0	0	1	0
ENSMUSG00000018377	MGI:1313291	Vezf1	44.3611	39.0692	1.13545	0.183263	0.660884	1		95	98	0.969388	-0.0448542	0.885578	0.983498		NA	NA		0	0	0	0	0	1	0
ENSMUSG00000018378	MGI:2144281	Cuedc1	39.4459	50.2229	0.785416	-0.34847	0.289096	0.971438		365	406	0.899015	-0.153583	0.14966	0.344099		NA	NA		0	0	0	0	0	1	0
ENSMUSG00000018387	MGI:1919024	Shroom1	10.5772	20.6405	0.51245	-0.964518	0.110184	0.629966		24	34	0.705882	-0.5025	0.237047	0.464493		NA	NA		0	0	0	0	0	1	0
ENSMUSG00000018395	MGI:107689	Kif3a	20.5514	22.3233	0.920628	-0.119309	1	1		30	17	1.76471	0.819428	0.0789407	0.223645		NA	NA		0	0	0	0	0	1	0
ENSMUSG00000018398	MGI:894310	41525	114.018	99.4603	1.14636	0.197064	0.337442	1		692	614	1.12704	0.172533	0.0330755	0.117128		NA	NA		0	0	0	0	0	1	0
ENSMUSG00000018417	MGI:107752	Myo1b	37.6043	42.1556	0.892036	-0.164826	0.737554	1		139.5	149	0.936242	-0.0950472	0.638011	0.838075		NA	NA		0	0	0	0	0	1	0
ENSMUSG00000018428	MGI:104729	Akap1	62.0909	55.1239	1.12639	0.171702	0.57929	1		396	458	0.864629	-0.209847	0.0367923	0.126508		NA	NA		0	0	0	0	0	1	0
ENSMUSG00000018446	MGI:1194505	C1qbp	114.338	129.51	0.88285	-0.179759	0.33693	1		417	318	1.31132	0.391021	0.000294874	0.00209276		NA	NA		0	0	0	0	0	1	0
ENSMUSG00000018449	MGI:1916973	Rpain	6.64659	5.62214	1.18222	0.241495	1	1		24	10	2.4	1.26303	0.0243065	0.0915188		NA	NA		0	0	0	0	0	1	0
ENSMUSG00000018474	MGI:1344395	Chd3	234.954	186.034	1.26296	0.336814	0.0192086	0.195459		519	449	1.1559	0.209019	0.0265212	0.0980602		NA	NA		0	0	0	0	0	1	0
ENSMUSG00000018476	MGI:2448492	Kdm6b	87.2117	62.1492	1.40326	0.488784	0.0489152	0.380253		133	170	0.782353	-0.354109	0.0384507	0.130641		NA	NA		0	0	0	0	0	1	0
ENSMUSG00000018500	MGI:99403	Adora2b	15.2398	9.13833	1.66768	0.737844	0.307456	0.994506		79	40	1.975	0.981853	0.000445311	0.00304104		NA	NA		0	0	0	0	0	1	0
ENSMUSG00000018507	MGI:1341836	Trpv2	16.9795	17.2239	0.985811	-0.0206175	1	1		48	21	2.28571	1.19265	0.00155032	0.0093756		NA	NA		0	0	0	0	0	1	0
ENSMUSG00000018541	MGI:1914730	Cwc25	24.0772	28.1249	0.856079	-0.224185	0.677809	1		96	106	0.90566	-0.142958	0.526682	0.759815		NA	NA		0	0	0	0	0	1	0
ENSMUSG00000018547	MGI:1934234	Pip4k2b	116.398	103.167	1.12825	0.174092	0.417494	1		203	215	0.944186	-0.0828569	0.590611	0.807181		NA	NA		0	0	0	0	0	1	0
ENSMUSG00000018583	MGI:1351465	G3bp1	286.421	270.214	1.05998	0.0840328	0.524721	1		359	370	0.97027	-0.0435414	0.711134	0.891187		NA	NA		0	0	0	0	0	1	0
ENSMUSG00000018593	MGI:98373	Sparc	3319.47	2572.1	1.29057	0.36801	2.19281e-22	4.41012e-20		26111	17937	1.45571	0.541719	4.94065645841247e-324	5.65705164488227e-321		1.81047e-05	0.000151242		0	0	1	0	0	0	0
ENSMUSG00000018661	MGI:1333873	Cog1	46.1852	45.6088	1.01264	0.0181199	1	1		254	303	0.838284	-0.254489	0.0418728	0.139238		NA	NA		0	0	0	0	0	1	0
ENSMUSG00000018666	MGI:105369	Cbx1	25.95	31.9432	0.81238	-0.299773	0.511842	1		77	137	0.562044	-0.831246	4.95334e-05	0.000409008		0.22581	0.401893		0	0	0	0	0	0	1
ENSMUSG00000018669	MGI:1933126	Cdk5rap3	32.6562	34.1748	0.955566	-0.0655733	1	1		102	105	0.971429	-0.0418202	0.889486	0.984603		NA	NA		0	0	0	0	0	1	0
ENSMUSG00000018672	MGI:1929008	Copz2	53.5799	44.0408	1.21659	0.282849	0.363354	1		109	87	1.25287	0.325241	0.133408	0.317133		NA	NA		0	0	0	0	0	1	0
ENSMUSG00000018707	MGI:103147	Dync1h1	1023.21	870.629	1.17525	0.232969	0.00051785	0.0109292		2250	2181	1.03164	0.0449352	0.306995	0.554723		NA	NA		0	0	0	0	0	1	0
ENSMUSG00000018800	MGI:2386607	Abca5	25.977	57.6174	0.450853	-1.14927	0.000627947	0.0125553		237	387	0.612403	-0.707447	2.06129e-09	3.1469e-08		0.230485	0.407273		0	0	0	0	0	0	1
ENSMUSG00000018821	MGI:1916784	Avpi1	36.7538	41.5916	0.883682	-0.178401	0.652964	1		203	150	1.35333	0.436517	0.00557018	0.0274513		NA	NA		0	0	0	0	0	1	0
ENSMUSG00000018846	MGI:2387464	Pank3	71.2361	60.4953	1.17755	0.235785	0.382354	1		595	618	0.962783	-0.0547172	0.527618	0.76054		NA	NA		0	0	0	0	0	1	0
ENSMUSG00000018848	MGI:1914297	Rars	221.588	207.525	1.06777	0.0945969	0.530763	1		1223	1061	1.15269	0.205	0.000751424	0.00491646		NA	NA		0	0	0	0	0	1	0
ENSMUSG00000018849	MGI:2388637	Wwc1	26.0561	22.1458	1.17657	0.234587	0.665466	1		127	82	1.54878	0.631133	0.00226014	0.0129393		NA	NA		0	0	0	0	0	1	0
ENSMUSG00000018861	MGI:104724	Fdxr	4.43256	6.70588	0.660995	-0.597288	0.548828	1		43	29	1.48276	0.568284	0.124918	0.304322		NA	NA		0	0	0	0	0	1	0
ENSMUSG00000018882	MGI:1914286	Mrpl45	31.8423	31.6665	1.00555	0.00798402	1	1		23	23	1	0	1	1		NA	NA		0	0	0	0	0	1	0
ENSMUSG00000018906	MGI:894286	P4ha2	74.9413	60.6972	1.23467	0.30413	0.264893	0.951469		500	313	1.59744	0.675765	5.69131e-11	1.02354e-09		0.184307	0.348743		0	0	0	0	0	0	1
ENSMUSG00000018923	MGI:1913422	Med11	10.6414	9.63671	1.10426	0.143082	1	1		34	23	1.47826	0.563901	0.18485	0.395545		NA	NA		0	0	0	0	0	1	0
ENSMUSG00000019055	MGI:99907	Plod1	87.5709	103.888	0.842933	-0.24651	0.278982	0.969939		622	631	0.985737	-0.0207254	0.82121	0.951064		NA	NA		0	0	0	0	0	1	0
ENSMUSG00000019080	MGI:1916822	Mfsd3	9.59686	13.8491	0.692957	-0.529161	0.541256	1		35	55	0.636364	-0.652077	0.0445975	0.146176		NA	NA		0	0	0	0	0	1	0
ENSMUSG00000019132	MGI:2441726	BC005537	131.821	148.585	0.887179	-0.172703	0.339854	1		187	182	1.02747	0.0390998	0.835083	0.961942		NA	NA		0	0	0	0	0	1	0
ENSMUSG00000019189	MGI:1921565	Rnf145	136.467	120.755	1.13012	0.176472	0.382539	1		486	456	1.06579	0.0919225	0.344729	0.597751		NA	NA		0	0	0	0	0	1	0
ENSMUSG00000019194	MGI:98247	Scn1b	30.4377	32.7025	0.930746	-0.103541	0.801306	1		68	84	0.809524	-0.304855	0.223613	0.445282		NA	NA		0	0	0	0	0	1	0
ENSMUSG00000019254	MGI:1924258	Ppp1r12c	111.713	128.681	0.86814	-0.204001	0.302695	0.988109		76	86	0.883721	-0.178337	0.479615	0.720146		NA	NA		0	0	0	0	0	1	0
ENSMUSG00000019297	MGI:1915092	2610027L16Rik	49.3956	51.0112	0.968329	-0.046431	0.920411	1		27	30	0.9	-0.152003	0.791366	0.935915		NA	NA		0	0	0	0	0	1	0
ENSMUSG00000019362	MGI:1289231	D8Ertd738e	73.0599	76.605	0.953722	-0.0683586	0.806596	1		588	435	1.35172	0.434801	1.9288e-06	2.02986e-05		0.0431204	0.119429		0	0	0	0	0	0	1
ENSMUSG00000019373	MGI:1349409	Cops3	59.8992	60.2522	0.99414	-0.00847851	1	1		76	59	1.28814	0.365284	0.168259	0.37426		NA	NA		0	0	0	0	0	1	0
ENSMUSG00000019433	MGI:1926252	Gipc1	110.789	123.536	0.896821	-0.157108	0.433812	1		289	301	0.960133	-0.058694	0.650684	0.849848		NA	NA		0	0	0	0	0	1	0
ENSMUSG00000019461	MGI:1917560	Plscr3	87.7694	74.9522	1.171	0.227747	0.347293	1		286	248	1.15323	0.205675	0.109258	0.276662		NA	NA		0	0	0	0	0	1	0
ENSMUSG00000019464	MGI:97793	Ptger1	30.0699	26.0175	1.15576	0.208838	0.68888	1		46	54	0.851852	-0.231326	0.484118	0.725218		NA	NA		0	0	0	0	0	1	0
ENSMUSG00000019471	MGI:109531	Cdc37	313.226	351.825	0.890289	-0.167655	0.140537	0.718268		488	494	0.987854	-0.0176299	0.873241	0.978976		NA	NA		0	0	0	0	0	1	0
ENSMUSG00000019710	MGI:1914957	Mrpl24	19.364	21.626	0.895404	-0.159389	0.755229	1		99	80	1.2375	0.307429	0.178339	0.388948		NA	NA		0	0	0	0	0	1	0
ENSMUSG00000019763	MGI:1913334	Rmnd1	8.99853	4.22665	2.129	1.09018	0.266846	0.953339		25	13	1.92308	0.943416	0.0729514	0.213019		NA	NA		0	0	0	0	0	1	0
ENSMUSG00000019772	MGI:98933	Vip	2.17237	8.86217	0.245128	-2.02839	0.0654297	0.463135		21	71	0.295775	-1.75743	1.61681e-07	1.9351e-06		1	1		0	0	0	0	0	0	1
ENSMUSG00000019794	MGI:1344353	Katna1	22.5257	26.6567	0.84503	-0.242925	0.671811	1		161	145	1.11034	0.151008	0.391207	0.645469		NA	NA		0	0	0	0	0	1	0
ENSMUSG00000019795	MGI:97502	Pcmt1	67.2364	72.8564	0.922862	-0.115813	0.672757	1		103	123	0.837398	-0.256014	0.206181	0.420065		NA	NA		0	0	0	0	0	1	0
ENSMUSG00000019806	MGI:1913503	Aig1	13.1086	20.9537	0.625596	-0.676696	0.229481	0.902529		21	30	0.7	-0.514573	0.262438	0.498602		NA	NA		0	0	0	0	0	1	0
ENSMUSG00000019817	MGI:1100874	Plagl1	50.5197	27.9526	1.80734	0.853866	0.0128124	0.145534		6	85	0.0705882	-3.82443	5.78273e-19	1.78952e-17		1.74356e-16	4.79306e-15		0	0	0	0	1	0	0
ENSMUSG00000019820	MGI:104631	Utrn	231.668	140.042	1.65428	0.726203	2.12558e-06	8.45043e-05		217	139	1.56115	0.64261	4.19978e-05	0.00035186		0.70366	0.862946		1	0	0	0	0	0	0
ENSMUSG00000019849	MGI:1270863	Prep	156.448	153.322	1.02039	0.0291222	0.909439	1		163	163	1	0	1	1		NA	NA		0	0	0	0	0	1	0
ENSMUSG00000019850	MGI:1196377	Tnfaip3	23.9069	46.3279	0.516036	-0.954456	0.0115264	0.133138		82	129	0.635659	-0.653675	0.00148163	0.00905796		NA	NA		0	0	0	0	0	1	0
ENSMUSG00000019851	MGI:1929938	Perp	13.9187	21.3016	0.653413	-0.613932	0.310505	1		98	59	1.66102	0.732067	0.00231747	0.0131362		NA	NA		0	0	0	0	0	1	0
ENSMUSG00000019889	MGI:103310	Ptprk	90.913	55.3691	1.64195	0.715407	0.00362478	0.0545953		155	47	3.29787	1.72154	1.14563e-14	2.6411e-13		0.00419142	0.0175116		0	0	0	0	0	0	1
ENSMUSG00000019899	MGI:99912	Lama2	44.6422	47.8114	0.933715	-0.0989456	0.835846	1		79	75	1.05333	0.0749621	0.809073	0.94626		NA	NA		0	0	0	0	0	1	0
ENSMUSG00000019907	MGI:1309528	Ppp1r12a	83.9291	75.1785	1.1164	0.158849	0.525925	1		116	146	0.794521	-0.331844	0.0729907	0.213019		NA	NA		0	0	0	0	0	1	0
ENSMUSG00000019917	MGI:1918110	41527	21.8906	23.6292	0.926421	-0.11026	0.882996	1		28	24	1.16667	0.222392	0.677809	0.868713		NA	NA		0	0	0	0	0	1	0
ENSMUSG00000019923	MGI:1289227	Zwint	218.331	243.404	0.896991	-0.156835	0.263635	0.950181		16	31	0.516129	-0.954196	0.0399861	0.134527		NA	NA		0	0	0	0	0	1	0
ENSMUSG00000019927	MGI:2384911	Ube2d1	18.8984	24.7074	0.764889	-0.386678	0.451381	1		42	67	0.626866	-0.673772	0.0210864	0.0819364		NA	NA		0	0	0	0	0	1	0
ENSMUSG00000019947	MGI:2175912	Arid5b	56.4239	29.4457	1.9162	0.938249	0.00451164	0.0653614		429	303	1.41584	0.50166	3.63994e-06	3.63465e-05		0.202113	0.371798		0	0	0	0	0	0	1
ENSMUSG00000019948	MGI:1914269	Actr6	4.94307	7.49313	0.659681	-0.60016	0.774414	1		22	20	1.1	0.137504	0.877614	0.980156		NA	NA		0	0	0	0	0	1	0
ENSMUSG00000019951	MGI:2442888	Uhrf1bp1l	149.763	107.523	1.39285	0.478037	0.0105538	0.125726		451	395	1.14177	0.191275	0.0585684	0.18061		NA	NA		0	0	0	0	0	1	0
ENSMUSG00000019970	MGI:1340062	Sgk1	197.978	153.547	1.28937	0.366666	0.0217775	0.214125		426	303	1.40594	0.491536	5.93615e-06	5.66408e-05		0.511552	0.700542		0	0	0	0	0	0	1
ENSMUSG00000019971	MGI:2384917	Cep290	11.3827	13.6137	0.836125	-0.258209	0.690038	1		13	22	0.590909	-0.758992	0.175465	0.384881		NA	NA		0	0	0	0	0	1	0
ENSMUSG00000019975	MGI:1914704	Ikbip	24.0863	16.2134	1.48558	0.571023	0.268187	0.956134		246	140	1.75714	0.813231	7.57188e-08	9.38968e-07		0.730587	0.880635		0	0	0	0	0	0	1
ENSMUSG00000019977	MGI:1891704	Hbs1l	92.0043	99.2187	0.927288	-0.10891	0.664296	1		23	16	1.4375	0.523562	0.336784	0.58813		NA	NA		0	0	0	0	0	1	0
ENSMUSG00000019978	MGI:103009	Epb4.1l2	219.569	170.944	1.28445	0.361156	0.0150985	0.161823		853	715	1.19301	0.254602	0.000536585	0.00357204		NA	NA		0	0	0	0	0	1	0
ENSMUSG00000019979	MGI:1306796	Apaf1	47.2601	42.3443	1.11609	0.158456	0.671809	1		117	122	0.959016	-0.0603726	0.795902	0.93917		NA	NA		0	0	0	0	0	1	0
ENSMUSG00000019984	MGI:1917458	Med23	34.5567	33.0758	1.04477	0.0631909	0.903597	1		107	119	0.89916	-0.153351	0.464424	0.708934		NA	NA		0	0	0	0	0	1	0
ENSMUSG00000019988	MGI:97293	Nedd1	29.2502	25.4621	1.14877	0.200093	0.683489	1		48	48	1	0	1	1		NA	NA		0	0	0	0	0	1	0
ENSMUSG00000019992	MGI:1919054	Fam54a	4.44154	7.29174	0.609119	-0.715205	0.548828	1		24	20	1.2	0.263034	0.651588	0.850059		NA	NA		0	0	0	0	0	1	0
ENSMUSG00000019997	MGI:95537	Ctgf	5202.35	4534.31	1.14733	0.19828	1.35708e-11	1.07904e-09		42849	37145	1.15356	0.206094	1.70987e-90	2.17533e-88		0.804526	0.933722		1	0	0	0	0	0	0
ENSMUSG00000020015	MGI:97517	Cdk17	57.4597	43.7322	1.3139	0.393855	0.2323	0.908736		356	296	1.2027	0.26628	0.020783	0.0811246		NA	NA		0	0	0	0	0	1	0
ENSMUSG00000020018	MGI:1917128	Snrpf	21.2003	25.8842	0.819043	-0.287989	0.560065	1		125	163	0.766871	-0.382944	0.0290634	0.10542		NA	NA		0	0	0	0	0	1	0
ENSMUSG00000020019	MGI:1888978	Ntn4	54.1274	6.88337	7.8635	2.97517	4.32211e-10	2.78817e-08		828	118	7.01695	2.81084	5.8699e-132	1.34421e-129		1	1		1	0	0	0	0	0	0
ENSMUSG00000020021	MGI:1261419	Fgd6	21.1773	15.1724	1.39577	0.481065	0.405032	1		79	46	1.71739	0.780219	0.00402473	0.0204209		NA	NA		0	0	0	0	0	1	0
ENSMUSG00000020022	MGI:1913664	Ndufa12	32.6927	51.5757	0.633879	-0.657721	0.0502509	0.389554		602	721.5	0.834373	-0.261236	0.00106632	0.00675795		NA	NA		0	0	0	0	0	1	0
ENSMUSG00000020044	MGI:98754	Timp3	1695.17	1075.4	1.57631	0.656555	3.4385e-32	1.06875e-29		4154	4642	0.894873	-0.160245	2.05938e-07	2.4393e-06		8.62217e-38	1.41655e-35		0	0	0	1	0	0	0
ENSMUSG00000020121	MGI:2152936	Srgap1	23.8235	17.0693	1.39569	0.480979	0.348889	1		30	27	1.11111	0.152003	0.791366	0.935915		NA	NA		0	0	0	0	0	1	0
ENSMUSG00000020124	MGI:101857	Usp15	55.8855	63.8106	0.875802	-0.191323	0.522991	1		192	133	1.44361	0.52968	0.00125944	0.00786581		NA	NA		0	0	0	0	0	1	0
ENSMUSG00000020128	MGI:2178798	Vps54	37.9628	42.89	0.88512	-0.176054	0.656992	1		22	26	0.846154	-0.241008	0.665466	0.859352		NA	NA		0	0	0	0	0	1	0
ENSMUSG00000020130	MGI:1913937	Tbc1d15	38.8465	44.0363	0.882147	-0.180909	0.660884	1		76	72	1.05556	0.0780025	0.805321	0.944767		NA	NA		0	0	0	0	0	1	0
ENSMUSG00000020142	MGI:2135601	Slc1a4	80.834	51.4415	1.57138	0.65203	0.0113146	0.13203		23	24	0.958333	-0.0614005	1	1		NA	NA		0	0	0	0	0	1	0
ENSMUSG00000020152	MGI:1913963	Actr2	325.717	339.655	0.958964	-0.0604509	0.614477	1		1720	1511	1.13832	0.186905	0.000251778	0.00180933		NA	NA		0	0	0	0	0	1	0
ENSMUSG00000020155	MGI:1334203	Kcnmb1	9.8498	3.03662	3.24368	1.69763	0.0922852	0.564238		228	123	1.85366	0.890376	2.24847e-08	3.02882e-07		0.55481	0.739246		0	0	0	0	0	0	1
ENSMUSG00000020160	MGI:104717	Meis1	14.7515	16.8059	0.877757	-0.188107	0.86005	1		39	32	1.21875	0.285402	0.476688	0.717911		NA	NA		0	0	0	0	0	1	0
ENSMUSG00000020167	MGI:98510	Tcf3	134.212	110.332	1.21643	0.282656	0.140748	0.718268		70	63	1.11111	0.152003	0.603046	0.815567		NA	NA		0	0	0	0	0	1	0
ENSMUSG00000020184	MGI:96952	Mdm2	225.341	298.472	0.754984	-0.405482	0.0016169	0.02792		151	165	0.915152	-0.127917	0.464647	0.708934		NA	NA		0	0	0	0	0	1	0
ENSMUSG00000020220	MGI:2448530	Vps13d	74.7435	53.1386	1.40658	0.492189	0.0630088	0.451629		157	97	1.61856	0.694708	0.000201022	0.00146606		NA	NA		0	0	0	0	0	1	0
ENSMUSG00000020246	MGI:1915183	Hcfc2	20.3117	18.533	1.09598	0.132216	1	1		36	52	0.692308	-0.530515	0.109295	0.276662		NA	NA		0	0	0	0	0	1	0
ENSMUSG00000020250	MGI:1354175	Txnrd1	693.44	638.887	1.08539	0.118211	0.14642	0.726206		672	687	0.978166	-0.0318489	0.704132	0.886944		NA	NA		0	0	0	0	0	1	0
ENSMUSG00000020251	MGI:1922032	Glt8d2	7.10632	4.12239	1.72383	0.785621	0.548828	1		78	78	1	0	1	1		NA	NA		0	0	0	0	0	1	0
ENSMUSG00000020253	MGI:1915155	Ppm1m	26.7606	29.8515	0.896458	-0.157693	0.791366	1		217	195	1.11282	0.154221	0.300851	0.546496		NA	NA		0	0	0	0	0	1	0
ENSMUSG00000020257	MGI:1924555	Wdr82	73.3577	65.7564	1.1156	0.157818	0.610974	1		786	783	1.00383	0.005517	0.959733	1		NA	NA		0	0	0	0	0	1	0
ENSMUSG00000020272	MGI:1099439	Stk10	40.8217	58.3045	0.700147	-0.51427	0.107352	0.621041		72	142	0.507042	-0.979822	1.96182e-06	2.04828e-05		0.206264	0.378023		0	0	0	0	0	0	1
ENSMUSG00000020282	MGI:104328	Rhbdf1	112.643	106.563	1.05706	0.0800514	0.736128	1		200	149	1.34228	0.424688	0.0073533	0.0346008		NA	NA		0	0	0	0	0	1	0
ENSMUSG00000020289	MGI:109258	Nprl3	28.7904	28.5231	1.00937	0.0134565	1	1		22	28	0.785714	-0.347923	0.479888	0.720146		NA	NA		0	0	0	0	0	1	0
ENSMUSG00000020303	MGI:1316731	Stc2	12.9751	11.2234	1.15608	0.209237	0.83882	1		28	28	1	0	1	1		NA	NA		0	0	0	0	0	1	0
ENSMUSG00000020305	MGI:1929749	Asb3	11.4334	11.3104	1.01087	0.0156033	1	1		118	92	1.28261	0.359081	0.0842539	0.234532		NA	NA		0	0	0	0	0	1	0
ENSMUSG00000020311	MGI:1914003	Erlec1	34.3915	38.407	0.895448	-0.159318	0.723948	1		259	263	0.984791	-0.0221107	0.895549	0.98639		NA	NA		0	0	0	0	0	1	0
ENSMUSG00000020315	MGI:98388	Spnb2	916.997	972.115	0.943301	-0.0842097	0.214061	0.872313		1356	1390	0.97554	-0.0357277	0.52887	0.761079		NA	NA		0	0	0	0	0	1	0
ENSMUSG00000020349	MGI:1321159	Ppp2ca	176.665	211.988	0.833374	-0.262963	0.0846	0.542678		94	84	1.11905	0.162271	0.500055	0.738155		NA	NA		0	0	0	0	0	1	0
ENSMUSG00000020358	MGI:1330294	Hnrnpab	222.321	281.642	0.789373	-0.34122	0.00852223	0.105571		423	406	1.04187	0.0591779	0.57844	0.800541		NA	NA		0	0	0	0	0	1	0
ENSMUSG00000020359	MGI:1920197	Agxt2l2	17.6974	18.8239	0.940158	-0.089025	1	1		42	24	1.75	0.807355	0.0355827	0.123711		NA	NA		0	0	0	0	0	1	0
ENSMUSG00000020386	MGI:1913647	Sar1b	38.3129	52.8104	0.725481	-0.46299	0.141793	0.719925		26	45	0.577778	-0.791413	0.0319272	0.113765		NA	NA		0	0	0	0	0	1	0
ENSMUSG00000020393	MGI:1933988	Kremen1	90.5494	74.1553	1.22108	0.288155	0.212786	0.871275		48	42	1.14286	0.192645	0.598412	0.812789		NA	NA		0	0	0	0	0	1	0
ENSMUSG00000020399	MGI:2159682	Havcr2	11.4746	29.4462	0.389681	-1.35963	0.00642658	0.0858299		38	114	0.333333	-1.58496	5.11645e-10	8.32938e-09		0.838695	0.952167		0	0	0	0	0	0	1
ENSMUSG00000020402	MGI:106919	Vdac1	175.539	192.805	0.91045	-0.135348	0.404919	1		932	1115	0.835874	-0.258642	5.69401e-05	0.0004668		0.460814	0.656593		0	0	0	0	0	0	1
ENSMUSG00000020422	MGI:2443012	Tns3	667.526	595.134	1.12164	0.165609	0.0427264	0.355429		4460	4294	1.03866	0.0547215	0.0778067	0.222104		NA	NA		0	0	0	0	0	1	0
ENSMUSG00000020424	MGI:1919212	Gatsl3	20.3211	24.0977	0.84328	-0.245916	0.651588	1		17	20	0.85	-0.234465	0.742829	0.908541		NA	NA		0	0	0	0	0	1	0
ENSMUSG00000020427	MGI:96438	Igfbp3	9.54594	15.7557	0.605871	-0.722918	0.32694	1		21	22	0.954545	-0.0671142	1	1		NA	NA		0	0	0	0	0	1	0
ENSMUSG00000020441	MGI:1915112	2310033P09Rik	13.9371	12.0809	1.15365	0.206207	0.845019	1		16	20	0.8	-0.321928	0.617719	0.825629		NA	NA		0	0	0	0	0	1	0
ENSMUSG00000020444	MGI:95871	Guk1	39.9936	38.8042	1.03065	0.0435566	1	1		249	267	0.932584	-0.100694	0.454261	0.701298		NA	NA		0	0	0	0	0	1	0
ENSMUSG00000020451	MGI:1197517	Limk2	108.076	110.818	0.975257	-0.0361456	0.892535	1		204	170	1.2	0.263034	0.0878003	0.241275		NA	NA		0	0	0	0	0	1	0
ENSMUSG00000020455	MGI:2137355	Trim11	59.2193	53.7473	1.10181	0.139876	0.706882	1		469	389	1.20566	0.269818	0.00696185	0.0330303		NA	NA		0	0	0	0	0	1	0
ENSMUSG00000020458	MGI:1915835	Rtn4	964.891	1166.7	0.827026	-0.273995	1.32339e-05	0.000429612		6999	8587	0.815069	-0.295005	4.41573e-37	2.26388e-35		0.762882	0.907605		1	0	0	0	0	0	0
ENSMUSG00000020459	MGI:1924034	Mtif2	14.0613	16.1707	0.869552	-0.201656	0.855536	1		22	12	1.83333	0.874469	0.121449	0.298198		NA	NA		0	0	0	0	0	1	0
ENSMUSG00000020463	MGI:2144474	Smek2	41.4599	47.2783	0.876933	-0.189462	0.594288	1		150	160	0.9375	-0.0931094	0.609307	0.819807		NA	NA		0	0	0	0	0	1	0
ENSMUSG00000020464	MGI:1918951	Pnpt1	25.4388	24.3641	1.04411	0.0622726	1	1		37	26	1.42308	0.509014	0.207368	0.421235		NA	NA		0	0	0	0	0	1	0
ENSMUSG00000020472	MGI:2679270	Zkscan17	44.7438	40.4031	1.10743	0.147219	0.664645	1		29	31	0.935484	-0.0962153	0.897422	0.98639		NA	NA		0	0	0	0	0	1	0
ENSMUSG00000020474	MGI:1860191	Polm	31.4686	29.2056	1.07748	0.107663	0.897422	1		100	106	0.943396	-0.0840643	0.727659	0.897032		NA	NA		0	0	0	0	0	1	0
ENSMUSG00000020476	MGI:700006	Dbnl	91.2027	94.2073	0.968106	-0.0467624	0.88315	1		363	332	1.09337	0.128786	0.255118	0.490393		NA	NA		0	0	0	0	0	1	0
ENSMUSG00000020477	MGI:1928142	Mrps24	23.6813	30.0722	0.78748	-0.344684	0.496617	1		125	124	1.00806	0.011588	1	1		NA	NA		0	0	0	0	0	1	0
ENSMUSG00000020483	MGI:1915347	Dynll2	69.7642	82.6986	0.843597	-0.245375	0.331993	1		456	441	1.03401	0.0482552	0.640205	0.839994		NA	NA		0	0	0	0	0	1	0
ENSMUSG00000020496	MGI:1914224	Rnf187	168.067	167.906	1.00096	0.00138209	1	1		1552	1248	1.24359	0.314511	9.94863e-09	1.41799e-07		0.0633707	0.166179		0	0	0	0	0	0	1
ENSMUSG00000020515	MGI:1916375	Cnot8	50.911	63.7959	0.79803	-0.325486	0.263054	0.950181		551	357	1.54342	0.626128	1.28574e-10	2.24188e-09		0.00120879	0.00578579		0	0	0	0	0	0	1
ENSMUSG00000020519	MGI:1354709	Sap30l	25.0938	33.7512	0.743496	-0.427604	0.297595	0.982569		86	105	0.819048	-0.287981	0.192634	0.403966		NA	NA		0	0	0	0	0	1	0
ENSMUSG00000020520	MGI:1890480	Galnt10	100.643	57.531	1.74937	0.806838	0.000811347	0.0153259		1485	1077	1.37883	0.463445	7.77398e-16	1.89387e-14		0.184915	0.348743		0	0	0	0	0	0	1
ENSMUSG00000020522	MGI:1924068	Mfap3	44.7427	29.1334	1.53578	0.618976	0.0805069	0.524291		470	450	1.04444	0.0627358	0.531068	0.762061		NA	NA		0	0	0	0	0	1	0
ENSMUSG00000020523	MGI:1917629	Fam114a2	36.5276	33.5614	1.08838	0.122183	0.812589	1		587	472	1.24364	0.314574	0.000454459	0.00308861		NA	NA		0	0	0	0	0	1	0
ENSMUSG00000020537	MGI:1342307	Drg2	70.3219	79.1051	0.888968	-0.169797	0.512356	1		147	164	0.896341	-0.15788	0.364284	0.621308		NA	NA		0	0	0	0	0	1	0
ENSMUSG00000020541	MGI:1919193	Tom1l1	18.5352	20.2916	0.913443	-0.130613	1	1		68	52	1.30769	0.387023	0.170645	0.377441		NA	NA		0	0	0	0	0	1	0
ENSMUSG00000020570	MGI:108081	Sypl	68.9249	80.0754	0.86075	-0.216334	0.412743	1		91	90	1.01111	0.0159415	1	1		NA	NA		0	0	0	0	0	1	0
ENSMUSG00000020571	MGI:1919103	Pdia6	384.939	409.686	0.939596	-0.089888	0.394676	1		1872	1696	1.10377	0.142444	0.00338705	0.0177626		NA	NA		0	0	0	0	0	1	0
ENSMUSG00000020580	MGI:107926	Rock2	463.432	421.248	1.10014	0.137685	0.167865	0.766472		626	575	1.0887	0.122601	0.149053	0.343163		NA	NA		0	0	0	0	0	1	0
ENSMUSG00000020590	MGI:2661416	Snx13	30.4746	32.1441	0.948063	-0.0769457	0.899076	1		56	65	0.861538	-0.215013	0.467207	0.711057		NA	NA		0	0	0	0	0	1	0
ENSMUSG00000020610	MGI:104837	Amz2	24.5369	23.1807	1.05851	0.0820285	0.885433	1		32	40	0.8	-0.321928	0.409579	0.661762		NA	NA		0	0	0	0	0	1	0
ENSMUSG00000020611	MGI:95768	Gna13	88.3631	77.6669	1.13772	0.186144	0.484957	1		260	249	1.04418	0.0623659	0.657633	0.854955		NA	NA		0	0	0	0	0	1	0
ENSMUSG00000020612	MGI:104878	Prkar1a	328.955	366.638	0.897222	-0.156464	0.160723	0.748654		23	22	1.04545	0.0641303	1	1		NA	NA		0	0	0	0	0	1	0
ENSMUSG00000020621	MGI:1920402	Rdh14	14.0293	14.0078	1.00153	0.00221117	1	1		67	79	0.848101	-0.237692	0.362679	0.619186		NA	NA		0	0	0	0	0	1	0
ENSMUSG00000020628	MGI:2445089	Ttc15	25.016	20.8459	1.20004	0.263085	0.658738	1		106	100	1.06	0.0840643	0.727659	0.897032		NA	NA		0	0	0	0	0	1	0
ENSMUSG00000020629	MGI:2144929	Adi1	9.80869	19.7194	0.497412	-1.00749	0.0987371	0.584849		182	270	0.674074	-0.569021	4.05757e-05	0.000342451		0.564508	0.750141		0	0	0	0	0	0	1
ENSMUSG00000020630	MGI:1335073	Rnaseh1	14.1718	12.6713	1.11842	0.16146	1	1		145	108	1.34259	0.425022	0.0234273	0.0892158		NA	NA		0	0	0	0	0	1	0
ENSMUSG00000020644	MGI:96397	Id2	18.384	24.3651	0.754519	-0.406371	0.440799	1		57	57	1	0	1	1		NA	NA		0	0	0	0	0	1	0
ENSMUSG00000020646	MGI:1914466	Mboat2	11.585	8.23054	1.40757	0.493202	0.503445	1		101	37	2.72973	1.44876	4.75026e-08	6.06586e-07		0.288107	0.479612		0	0	0	0	0	0	1
ENSMUSG00000020649	MGI:98181	Rrm2	318.703	303.389	1.05048	0.0710443	0.547578	1		1196	1133	1.0556	0.0780695	0.198881	0.412286		NA	NA		0	0	0	0	0	1	0
ENSMUSG00000020674	MGI:1916925	Pxdn	238.736	176.88	1.3497	0.432643	0.00273935	0.0437655		2131	1861	1.14508	0.195453	2.053e-05	0.000181754		0.12111	0.260729		0	0	0	0	0	0	1
ENSMUSG00000020687	MGI:102685	Cdc27	93.7418	81.4989	1.15022	0.201912	0.364388	1		125	127	0.984252	-0.0229004	0.949788	1		NA	NA		0	0	0	0	0	1	0
ENSMUSG00000020689	MGI:96612	Itgb3	104.002	95.8159	1.08543	0.118271	0.620729	1		1029	667	1.54273	0.625484	1.3796e-18	4.08529e-17		0.0220007	0.0699766		0	0	0	0	0	0	1
ENSMUSG00000020695	MGI:107818	Mrc2	263.663	187.271	1.40792	0.493568	0.000335032	0.00739016		115	127	0.905512	-0.143195	0.479577	0.720146		NA	NA		0	0	0	0	0	1	0
ENSMUSG00000020733	MGI:1349482	Slc9a3r1	21.0945	27.5437	0.765857	-0.384854	0.391603	1		117	117	1	0	1	1		NA	NA		0	0	0	0	0	1	0
ENSMUSG00000020736	MGI:1354954	Nt5c	39.4918	60.623	0.651433	-0.618312	0.0352002	0.305549		513	659	0.778452	-0.36132	2.22898e-05	0.000196322		0.400765	0.588027		0	0	0	0	0	0	1
ENSMUSG00000020737	MGI:1096361	Hn1	146.846	181.014	0.811242	-0.301796	0.0682736	0.471734		133	161	0.826087	-0.275634	0.11518	0.287237		NA	NA		0	0	0	0	0	1	0
ENSMUSG00000020739	MGI:3046173	Nup85	66.0279	64.0959	1.03014	0.0428434	0.930155	1		94	84	1.11905	0.162271	0.500055	0.738155		NA	NA		0	0	0	0	0	1	0
ENSMUSG00000020740	MGI:2384159	Gga3	47.7085	38.4615	1.24042	0.310832	0.331834	1		146	133	1.09774	0.134542	0.472562	0.715632		NA	NA		0	0	0	0	0	1	0
ENSMUSG00000020744	MGI:1914533	Slc25a19	11.797	8.91558	1.32319	0.40402	0.663624	1		42	28	1.5	0.584963	0.119609	0.295369		NA	NA		0	0	0	0	0	1	0
ENSMUSG00000020745	MGI:109520	Pafah1b1	205.803	229.868	0.895308	-0.159544	0.27066	0.960153		447	541	0.826248	-0.275354	0.00306975	0.0164246		NA	NA		0	0	0	0	0	1	0
ENSMUSG00000020781	MGI:1923515	Tsen54	22.9261	26.9222	0.851569	-0.231805	0.671811	1		198	186	1.06452	0.0901978	0.574622	0.798151		NA	NA		0	0	0	0	0	1	0
ENSMUSG00000020782	MGI:1918843	Llgl2	12.9429	26.8505	0.482035	-1.05279	0.0384773	0.328065		121	120	1.00833	0.0119726	1	1		NA	NA		0	0	0	0	0	1	0
ENSMUSG00000020792	MGI:1859270	Exoc7	44.3706	35.7422	1.24141	0.311977	0.434042	1		111	87	1.27586	0.351472	0.101904	0.264582		NA	NA		0	0	0	0	0	1	0
ENSMUSG00000020802	MGI:2444266	Ube2o	75.8993	79.098	0.95956	-0.0595546	0.872441	1		615	529	1.16257	0.217319	0.0119353	0.0513576		NA	NA		0	0	0	0	0	1	0
ENSMUSG00000020812	MGI:1913543	1810032O08Rik	9.19606	8.61349	1.06763	0.0944167	1	1		103	122	0.844262	-0.244237	0.230064	0.453397		NA	NA		0	0	0	0	0	1	0
ENSMUSG00000020814	MGI:1914872	Mxra7	31.045	15.0499	2.06281	1.04461	0.0258961	0.239942		94	55	1.70909	0.773229	0.00175656	0.0105856		NA	NA		0	0	0	0	0	1	0
ENSMUSG00000020817	MGI:1860236	Rabep1	72.8611	66.4653	1.09623	0.132547	0.610974	1		116	94	1.23404	0.303392	0.147123	0.340773		NA	NA		0	0	0	0	0	1	0
ENSMUSG00000020821	MGI:1098260	Kif1c	538.279	552.704	0.973901	-0.0381524	0.671692	1		1260	1312	0.960366	-0.058344	0.314597	0.563128		NA	NA		0	0	0	0	0	1	0
ENSMUSG00000020823	MGI:1921386	Sec14l1	67.6328	62.0689	1.08964	0.123854	0.66117	1		153	174	0.87931	-0.185556	0.268699	0.504085		NA	NA		0	0	0	0	0	1	0
ENSMUSG00000020840	MGI:1345186	Blmh	35.0632	47.1837	0.74312	-0.428333	0.224245	0.89254		188	179	1.05028	0.0707731	0.6763	0.868713		NA	NA		0	0	0	0	0	1	0
ENSMUSG00000020846	MGI:1923816	Fam101b	53.4656	59.7686	0.894544	-0.160775	0.572656	1		695	681	1.02056	0.0293582	0.72601	0.897032		NA	NA		0	0	0	0	0	1	0
ENSMUSG00000020849	MGI:894689	Ywhae	508.1	660.133	0.769693	-0.377646	9.68104e-06	0.000327718		1915	2024	0.946146	-0.0798649	0.0852739	0.237179		0.00214315	0.00978307		0	0	0	0	0	0	1
ENSMUSG00000020850	MGI:2179381	Prpf8	372.996	344.62	1.08234	0.114152	0.313631	1		152	122	1.2459	0.31719	0.0795919	0.224834		NA	NA		0	0	0	0	0	1	0
ENSMUSG00000020857	MGI:97356	Nme2	714.871	633.186	1.12901	0.175055	0.0273348	0.251907		2590	2198	1.17834	0.236761	1.57016e-08	2.1574e-07		0.496423	0.685537		0	0	0	0	0	0	1
ENSMUSG00000020859	MGI:1918084	Spag9	216.928	163.833	1.32408	0.40499	0.00763914	0.0981888		58	41	1.41463	0.500429	0.107352	0.274166		NA	NA		0	0	0	0	0	1	0
ENSMUSG00000020876	MGI:1921729	Snx11	48.9782	48.6616	1.00651	0.00935615	1	1		54	39	1.38462	0.469485	0.146177	0.33904		NA	NA		0	0	0	0	0	1	0
ENSMUSG00000020877	MGI:1343092	Scrn2	5.85466	5.881	0.995522	-0.00647462	1	1		49	48	1.02083	0.0297473	1	1		NA	NA		0	0	0	0	0	1	0
ENSMUSG00000020888	MGI:106613	Dvl2	44.8636	34.1677	1.31304	0.392913	0.260426	0.950181		21	16	1.3125	0.392317	0.511376	0.748161		NA	NA		0	0	0	0	0	1	0
ENSMUSG00000020914	MGI:98790	Top2a	180.083	158.967	1.13283	0.179928	0.277347	0.969939		105	112	0.9375	-0.0931094	0.683879	0.871661		NA	NA		0	0	0	0	0	1	0
ENSMUSG00000020922	MGI:1919592	Lsm12	51.3943	55.6197	0.92403	-0.113989	0.699175	1		110	98	1.12245	0.16665	0.445712	0.692457		NA	NA		0	0	0	0	0	1	0
ENSMUSG00000020923	MGI:98512	Ubtf	142.632	129.796	1.09889	0.136051	0.467736	1		254	226	1.12389	0.168506	0.217767	0.436234		NA	NA		0	0	0	0	0	1	0
ENSMUSG00000020929	MGI:1336880	Eftud2	157.315	153.968	1.02173	0.0310184	0.90973	1		279	267	1.04494	0.0634254	0.637855	0.838075		NA	NA		0	0	0	0	0	1	0
ENSMUSG00000020949	MGI:1353460	Fkbp3	32.8634	38.198	0.860345	-0.217012	0.635308	1		120	108	1.11111	0.152003	0.466389	0.710128		NA	NA		0	0	0	0	0	1	0
ENSMUSG00000020956	MGI:1923485	6530401N04Rik	4.85595	8.40447	0.577781	-0.791404	0.581055	1		79	93	0.849462	-0.235378	0.321574	0.570561		NA	NA		0	0	0	0	0	1	0
ENSMUSG00000020962	MGI:1933277	Gtf2a1	23.3728	21.5716	1.0835	0.115695	1	1		112	110	1.01818	0.0259952	0.94651	1		NA	NA		0	0	0	0	0	1	0
ENSMUSG00000020964	MGI:1329016	Sel1l	150.43	111.908	1.34423	0.426781	0.0220817	0.215092		487	394	1.23604	0.305726	0.00192158	0.0114396		NA	NA		0	0	0	0	0	1	0
ENSMUSG00000020973	MGI:1923566	1110034A24Rik	10.6508	14.9613	0.711891	-0.490272	0.557197	1		14	13	1.07692	0.106915	1	1		NA	NA		0	0	0	0	0	1	0
ENSMUSG00000020978	MGI:1916804	Klhdc2	60.3321	64.1636	0.940286	-0.0888288	0.787747	1		175	199	0.879397	-0.185414	0.234278	0.460155		NA	NA		0	0	0	0	0	1	0
ENSMUSG00000020982	MGI:1918305	Nemf	46.2475	48.9586	0.944625	-0.0821859	0.837556	1		32	33	0.969697	-0.0443941	1	1		NA	NA		0	0	0	0	0	1	0
ENSMUSG00000020988	MGI:2384968	L2hgdh	16.4685	17.4452	0.944014	-0.0831198	1	1		18	23	0.782609	-0.353637	0.532709	0.762297		NA	NA		0	0	0	0	0	1	0
ENSMUSG00000021033	MGI:1341859	Gstz1	12.662	11.7742	1.0754	0.104879	1	1		60	44	1.36364	0.447459	0.140956	0.330727		NA	NA		0	0	0	0	0	1	0
ENSMUSG00000021036	MGI:108074	Sptlc2	89.923	116.796	0.769918	-0.377223	0.0704853	0.481899		133	128	1.03906	0.0552824	0.804506	0.944457		NA	NA		0	0	0	0	0	1	0
ENSMUSG00000021038	MGI:2144805	Vipar	22.1573	21.6744	1.02228	0.0317943	1	1		96	66	1.45455	0.540568	0.0224057	0.0860435		NA	NA		0	0	0	0	0	1	0
ENSMUSG00000021039	MGI:1913604	Snw1	36.5692	39.8589	0.917464	-0.124276	0.819893	1		203	182	1.11538	0.157541	0.308059	0.555673		NA	NA		0	0	0	0	0	1	0
ENSMUSG00000021044	MGI:1919363	Adck1	9.03052	7.79827	1.15802	0.211654	1	1		20	24	0.833333	-0.263034	0.651588	0.850059		NA	NA		0	0	0	0	0	1	0
ENSMUSG00000021048	MGI:1342005	Mthfd1	56.8913	62.7188	0.907086	-0.140688	0.64826	1		176	170	1.03529	0.0500407	0.788129	0.935915		NA	NA		0	0	0	0	0	1	0
ENSMUSG00000021051	MGI:1349473	Ppp2r5e	44.3472	47.1756	0.940045	-0.089199	0.834081	1		26	22	1.18182	0.241008	0.665466	0.859352		NA	NA		0	0	0	0	0	1	0
ENSMUSG00000021103	MGI:106207	Mnat1	24.6202	30.9444	0.795628	-0.329833	0.504404	1		49	45	1.08889	0.122857	0.757189	0.916794		NA	NA		0	0	0	0	0	1	0
ENSMUSG00000021112	MGI:1927339	Mpp5	36.4028	51.4409	0.707662	-0.498868	0.132902	0.695852		149	160	0.93125	-0.10276	0.569508	0.79426		NA	NA		0	0	0	0	0	1	0
ENSMUSG00000021113	MGI:1922877	Snapc1	24.0905	13.3767	1.80093	0.848745	0.0988717	0.584849		144	64	2.25	1.16993	2.94119e-08	3.85611e-07		0.700969	0.862946		0	0	0	0	0	0	1
ENSMUSG00000021114	MGI:1921084	Atp6v1d	49.4742	51.8879	0.953482	-0.0687227	0.842382	1		467	400	1.1675	0.223423	0.024939	0.0934193		NA	NA		0	0	0	0	0	1	0
ENSMUSG00000021120	MGI:99463	Pigh	3.95389	5.24733	0.753505	-0.40831	1	1		32	19	1.68421	0.752072	0.0919145	0.247823		NA	NA		0	0	0	0	0	1	0
ENSMUSG00000021124	MGI:1855688	Vti1b	65.2022	84.2486	0.773926	-0.369733	0.140055	0.718268		538	524	1.02672	0.0380394	0.689975	0.877476		NA	NA		0	0	0	0	0	1	0
ENSMUSG00000021136	MGI:1929878	Smoc1	22.2171	41.8418	0.530978	-0.913277	0.0168582	0.176804		85	70	1.21429	0.280108	0.260732	0.497749		NA	NA		0	0	0	0	0	1	0
ENSMUSG00000021147	MGI:1920393	Wdr37	18.5896	28.2399	0.658277	-0.603234	0.24296	0.922979		122	173	0.705202	-0.503891	0.00353051	0.0184305		NA	NA		0	0	0	0	0	1	0
ENSMUSG00000021149	MGI:1916487	Gtpbp4	97.044	95.0133	1.02137	0.0305098	0.942493	1		601	481	1.24948	0.321328	0.000293365	0.00208636		NA	NA		0	0	0	0	0	1	0
ENSMUSG00000021156	MGI:1913755	Zmynd11	85.7073	67.1305	1.27673	0.35245	0.145366	0.72473		1011	567	1.78307	0.834362	3.01418e-29	1.29421e-27		0.0646369	0.167716		0	0	0	0	0	0	1
ENSMUSG00000021186	MGI:1346091	Fbln5	322.661	261.999	1.23154	0.300461	0.0130456	0.14672		313	238	1.31513	0.395201	0.00159513	0.00962967		NA	NA		0	0	0	0	0	1	0
ENSMUSG00000021188	MGI:1924393	Trip11	47.1173	38.3262	1.22938	0.297926	0.385669	1		33	38	0.868421	-0.203533	0.635308	0.836972		NA	NA		0	0	0	0	0	1	0
ENSMUSG00000021189	MGI:1099442	Atxn3	15.3915	18.6204	0.826591	-0.274755	0.607591	1		36	34	1.05882	0.0824622	0.904975	0.990311		NA	NA		0	0	0	0	0	1	0
ENSMUSG00000021190	MGI:1330838	Lgmn	60.7191	98.2178	0.618209	-0.693833	0.00415847	0.0610207		68	102	0.666667	-0.584963	0.0111558	0.0487536		NA	NA		0	0	0	0	0	1	0
ENSMUSG00000021192	MGI:1351475	Golga5	50.5746	40.7072	1.2424	0.313127	0.348141	1		403	305	1.32131	0.401971	0.000261432	0.00186699		NA	NA		0	0	0	0	0	1	0
ENSMUSG00000021193	MGI:1916867	Pitrm1	116.523	93.682	1.24382	0.314776	0.129692	0.689608		664	607	1.0939	0.129487	0.116199	0.289234		NA	NA		0	0	0	0	0	1	0
ENSMUSG00000021196	MGI:1891833	Pfkp	72.3	87.4155	0.827084	-0.273894	0.266825	0.953339		725	789	0.918885	-0.122044	0.105392	0.270164		NA	NA		0	0	0	0	0	1	0
ENSMUSG00000021258	MGI:1276106	Ccnk	45.0842	36.8351	1.22395	0.291543	0.439705	1		116	118	0.983051	-0.0246621	0.947896	1		NA	NA		0	0	0	0	0	1	0
ENSMUSG00000021260	MGI:1919265	Hhipl1	12.3075	8.35465	1.47313	0.558889	0.503445	1		101	109	0.926606	-0.109973	0.629168	0.834438		NA	NA		0	0	0	0	0	1	0
ENSMUSG00000021262	MGI:1194884	Evl	29.3708	28.8863	1.01677	0.0239994	1	1		158	188	0.840426	-0.250808	0.118858	0.294302		NA	NA		0	0	0	0	0	1	0
ENSMUSG00000021264	MGI:99150	Yy1	43.5687	49.785	0.875137	-0.192419	0.606296	1		71	52	1.36538	0.449307	0.104204	0.268926		NA	NA		0	0	0	0	0	1	0
ENSMUSG00000021265	MGI:2444911	Slc25a29	4.86044	5.30734	0.915795	-0.126903	1	1		43	57	0.754386	-0.406625	0.193348	0.404365		NA	NA		0	0	0	0	0	1	0
ENSMUSG00000021266	MGI:104630	Wars	125.484	76.6223	1.6377	0.711672	0.000897814	0.0167739		1770	1391.5	1.27201	0.347108	1.91694e-11	3.5593e-10		0.107615	0.240612		0	0	0	0	0	0	1
ENSMUSG00000021268	MGI:1202886	Meg3	414.657	325.644	1.27334	0.348622	0.00121126	0.0215693		4469	0	#DIV/0!	#DIV/0!	0	0		0	0		0	0	0	0	1	0	0
ENSMUSG00000021279	MGI:2136459	Cdc42bpb	295.801	278.396	1.06252	0.0874908	0.478005	1		407	453	0.898455	-0.154482	0.12486	0.304322		NA	NA		0	0	0	0	0	1	0
ENSMUSG00000021282	MGI:95309	Eif5	255.182	292.379	0.872779	-0.196311	0.123665	0.670022		370	369	1.00271	0.00390445	1	1		NA	NA		0	0	0	0	0	1	0
ENSMUSG00000021326	MGI:97904	Trim27	89.3987	89.2717	1.00142	0.0020512	1	1		155	153	1.01307	0.0187366	0.954573	1		NA	NA		0	0	0	0	0	1	0
ENSMUSG00000021327	MGI:1919989	Zkscan3	29.1859	24.0926	1.21141	0.276684	0.583132	1		48	55	0.872727	-0.196397	0.554601	0.78076		NA	NA		0	0	0	0	0	1	0
ENSMUSG00000021339	MGI:2685748	Mrs2	15.1293	12.1409	1.24614	0.31747	0.701108	1		202	151	1.33775	0.419807	0.00769702	0.0359718		NA	NA		0	0	0	0	0	1	0
ENSMUSG00000021357	MGI:1913732	Exoc2	51.6792	50.6272	1.02078	0.0296709	1	1		25	25	1	0	1	1		NA	NA		0	0	0	0	0	1	0
ENSMUSG00000021360	MGI:1100870	Gcnt2	12.8415	12.9195	0.993961	-0.00873899	1	1		42	24	1.75	0.807355	0.0355827	0.123711		NA	NA		0	0	0	0	0	1	0
ENSMUSG00000021361	MGI:1913404	Tmem14c	56.926	50.5891	1.12526	0.170262	0.630634	1		590	485	1.21649	0.28273	0.00150247	0.00915069		NA	NA		0	0	0	0	0	1	0
ENSMUSG00000021375	MGI:1098264	Kif13a	51.0176	49.7698	1.02507	0.0357236	1	1		134	119	1.12605	0.171271	0.378802	0.636588		NA	NA		0	0	0	0	0	1	0
ENSMUSG00000021376	MGI:98812	Tpmt	2.06196	4.307	0.478747	-1.06267	0.6875	1		10	10	1	0	1	1		NA	NA		0	0	0	0	0	1	0
ENSMUSG00000021377	MGI:1926209	Dek	56.6732	74.413	0.761603	-0.392888	0.161882	0.749717		109	74	1.47297	0.558731	0.0117518	0.050713		NA	NA		0	0	0	0	0	1	0
ENSMUSG00000021457	MGI:99515	Sykb	22.6685	19.8125	1.14415	0.194278	0.760792	1		76	97	0.783505	-0.351985	0.128126	0.309503		NA	NA		0	0	0	0	0	1	0
ENSMUSG00000021458	MGI:1919311	2010111I01Rik	40.7756	57.949	0.703646	-0.507078	0.107352	0.621041		239	312	0.766026	-0.384535	0.00213181	0.0123279		NA	NA		0	0	0	0	0	1	0
ENSMUSG00000021460	MGI:1338011	Auh	10.6694	11.5611	0.922866	-0.115806	1	1		65	46	1.41304	0.498806	0.0870891	0.240088		NA	NA		0	0	0	0	0	1	0
ENSMUSG00000021464	MGI:1347521	Ror2	25.6877	23.0251	1.11564	0.157869	0.77545	1		151	132	1.14394	0.194011	0.284604	0.525035		NA	NA		0	0	0	0	0	1	0
ENSMUSG00000021468	MGI:1099431	Sptlc1	61.9308	60.6881	1.02048	0.029244	1	1		246	215	1.14419	0.194322	0.162269	0.366047		NA	NA		0	0	0	0	0	1	0
ENSMUSG00000021469	MGI:97169	Msx2	19.4836	15.8483	1.22938	0.29793	0.735879	1		264	224	1.17857	0.237039	0.0773814	0.221527		NA	NA		0	0	0	0	0	1	0
ENSMUSG00000021470	MGI:1923501	0610007P08Rik	26.7011	22.3807	1.19304	0.254642	0.568172	1		63	55	1.14545	0.19592	0.519491	0.755263		NA	NA		0	0	0	0	0	1	0
ENSMUSG00000021476	MGI:1891713	Habp4	32.4032	30.3031	1.0693	0.0966685	0.899076	1		398	195	2.04103	1.02929	5.39699e-17	1.39388e-15		0.0169391	0.0574721		0	0	0	0	0	0	1
ENSMUSG00000021477	MGI:88564	Ctsl	564.735	644.958	0.875615	-0.191632	0.0231021	0.220632		4218	4480	0.941518	-0.0869396	0.00513058	0.0255414		NA	NA		0	0	0	0	0	1	0
ENSMUSG00000021481	MGI:1349417	Zfp346	29.9276	31.1082	0.96205	-0.0558161	1	1		32	29	1.10345	0.142019	0.798153	0.940533		NA	NA		0	0	0	0	0	1	0
ENSMUSG00000021482	MGI:1913379	1110018J18Rik	20.0909	18.3082	1.09737	0.134051	0.871415	1		164	133	1.23308	0.30227	0.0815487	0.228669		NA	NA		0	0	0	0	0	1	0
ENSMUSG00000021483	MGI:2145349	Cdk20	5.05403	3.0239	1.67136	0.741022	0.726562	1		27	5	5.4	2.43296	0.000113074	0.000882605		0.319934	0.508799		0	0	0	0	0	0	1
ENSMUSG00000021508	MGI:1888514	Cxcl14	32.4476	88.4606	0.366803	-1.44692	3.18106e-07	1.48987e-05		63	124	0.508065	-0.976916	9.65666e-06	9.06301e-05		0.207832	0.379486		1	0	0	0	0	0	0
ENSMUSG00000021514	MGI:2176229	Zfp369	5.89633	6.94339	0.8492	-0.235823	1	1		16	11	1.45455	0.540568	0.442068	0.689289		NA	NA		0	0	0	0	0	1	0
ENSMUSG00000021518	MGI:1276575	Ptdss1	71.9669	72.8407	0.988005	-0.0174099	1	1		577	490	1.17755	0.23579	0.00843824	0.0386471		NA	NA		0	0	0	0	0	1	0
ENSMUSG00000021519	MGI:1913660	Mterfd1	15.2989	15.8137	0.967447	-0.0477461	1	1		33	30	1.1	0.137504	0.801306	0.942125		NA	NA		0	0	0	0	0	1	0
ENSMUSG00000021532	MGI:1916827	Fastkd3	7.66382	7.27902	1.05286	0.0743192	1	1		51	59	0.864407	-0.210218	0.504685	0.743074		NA	NA		0	0	0	0	0	1	0
ENSMUSG00000021536	MGI:99676	Adcy2	8.25724	7.98441	1.03417	0.0484752	1	1		13	37	0.351351	-1.50901	0.000936223	0.00602233		NA	NA		0	0	0	0	0	1	0
ENSMUSG00000021540	MGI:1328787	Smad5	67.8992	64.9285	1.04575	0.0645444	0.862403	1		120	134	0.895522	-0.159199	0.414728	0.667091		NA	NA		0	0	0	0	0	1	0
ENSMUSG00000021549	MGI:97860	Rasa1	97.6397	128.87	0.757662	-0.400374	0.0462234	0.370981		217	261	0.831418	-0.266355	0.0490957	0.157464		NA	NA		0	0	0	0	0	1	0
ENSMUSG00000021567	MGI:1919543	Nkd2	9.18666	29.138	0.315281	-1.66529	0.00165805	0.0284868		121	87	1.3908	0.47592	0.0219026	0.08482		NA	NA		0	0	0	0	0	1	0
ENSMUSG00000021569	MGI:1916966	Trip13	22.6001	18.1063	1.24819	0.319836	0.532709	1		75	59	1.27119	0.346176	0.194857	0.406363		NA	NA		0	0	0	0	0	1	0
ENSMUSG00000021577	MGI:1914195	Sdha	187.099	178.623	1.04745	0.066882	0.714497	1		1127	917	1.22901	0.297494	3.71607e-06	3.69991e-05		0.154654	0.306203		0	0	0	0	0	0	1
ENSMUSG00000021578	MGI:1914683	Ccdc127	16.9842	18.9241	0.897491	-0.156031	0.867939	1		61	62	0.983871	-0.023459	1	1		NA	NA		0	0	0	0	0	1	0
ENSMUSG00000021585	MGI:1098236	Cast	203.367	161.132	1.26211	0.335838	0.0314943	0.281146		123	85	1.44706	0.533124	0.0101321	0.045141		NA	NA		0	0	0	0	0	1	0
ENSMUSG00000021589	MGI:1920546	Rhobtb3	65.9433	46.6645	1.41314	0.498901	0.0899543	0.557141		513	419	1.22434	0.292009	0.00229926	0.0130978		NA	NA		0	0	0	0	0	1	0
ENSMUSG00000021591	MGI:2135625	Glrx	15.2997	42.032	0.364002	-1.45798	0.000460005	0.00982973		65	172	0.377907	-1.4039	2.43744e-12	4.92507e-11		1	1		0	0	0	0	0	0	1
ENSMUSG00000021594	MGI:98400	Srd5a1	6.80764	4.86591	1.39905	0.484445	0.774414	1		38	31	1.22581	0.293731	0.470369	0.713568		NA	NA		0	0	0	0	0	1	0
ENSMUSG00000021595	MGI:107252	Nsun2	179.325	214.718	0.835166	-0.259866	0.0777215	0.509061		617	625	0.9872	-0.0185857	0.842565	0.965059		NA	NA		0	0	0	0	0	1	0
ENSMUSG00000021598	MGI:106331	Med10	44.8308	51.2456	0.874821	-0.19294	0.610068	1		164	158	1.03797	0.0537713	0.780573	0.933867		NA	NA		0	0	0	0	0	1	0
ENSMUSG00000021606	MGI:107932	Ndufs6	23.9849	22.1142	1.08459	0.117148	0.882996	1		235	101	2.32673	1.21831	1.91791e-13	4.19618e-12		0.0187467	0.0620277		0	0	0	0	0	0	1
ENSMUSG00000021607	MGI:2137228	Mrpl36	20.5697	22.127	0.92962	-0.105287	1	1		140	140	1	0	1	1		NA	NA		0	0	0	0	0	1	0
ENSMUSG00000021610	MGI:2442892	Clptm1l	188.86	174.452	1.08259	0.114487	0.462503	1		358	412	0.868932	-0.202685	0.0560643	0.174245		NA	NA		0	0	0	0	0	1	0
ENSMUSG00000021614	MGI:102889	Vcan	107.541	96.2162	1.1177	0.160535	0.441286	1		46	56	0.821429	-0.283793	0.372944	0.632311		NA	NA		0	0	0	0	0	1	0
ENSMUSG00000021615	MGI:1333799	Xrcc4	3.76493	4.60349	0.817842	-0.290106	1	1		27	23	1.17391	0.231326	0.671811	0.863973		NA	NA		0	0	0	0	0	1	0
ENSMUSG00000021621	MGI:1916335	Zcchc9	26.6265	30.9698	0.859756	-0.218	0.694004	1		332	358	0.927374	-0.108776	0.341238	0.593194		NA	NA		0	0	0	0	0	1	0
ENSMUSG00000021646	MGI:1925288	Mccc2	8.1192	9.88794	0.821121	-0.284333	0.814529	1		34	17	2	1	0.0240929	0.0910138		NA	NA		0	0	0	0	0	1	0
ENSMUSG00000021650	MGI:1916177	Ptcd2	19.4563	18.5223	1.05043	0.0709782	1	1		40	32	1.25	0.321928	0.409579	0.661762		NA	NA		0	0	0	0	0	1	0
ENSMUSG00000021662	MGI:1346016	Rgnef	38.2081	59.7549	0.639415	-0.645177	0.03336	0.294723		53	83	0.638554	-0.647119	0.0126045	0.0535848		NA	NA		0	0	0	0	0	1	0
ENSMUSG00000021692	MGI:1913504	Dimt1	25.2733	27.4007	0.922357	-0.116602	0.889884	1		32	35	0.914286	-0.129283	0.807195	0.945673		NA	NA		0	0	0	0	0	1	0
ENSMUSG00000021693	MGI:108390	Kif2a	59.8578	61.7382	0.969541	-0.0446258	0.927911	1		15	6	2.5	1.32193	0.0783539	0.223172		NA	NA		0	0	0	0	0	1	0
ENSMUSG00000021699	MGI:99555	Pde4d	13.0028	14.7071	0.884118	-0.17769	0.850554	1		62	55	1.12727	0.172837	0.57929	0.800749		NA	NA		0	0	0	0	0	1	0
ENSMUSG00000021701	MGI:1099790	Plk2	281.183	338.563	0.830518	-0.267917	0.0219933	0.214843		1836	1825	1.00603	0.00866959	0.868733	0.976766		NA	NA		0	0	0	0	0	1	0
ENSMUSG00000021709	MGI:1890169	Erbb2ip	82.4482	77.9593	1.05758	0.0807654	0.812616	1		80	76	1.05263	0.0740006	0.810276	0.946474		NA	NA		0	0	0	0	0	1	0
ENSMUSG00000021711	MGI:1914225	2410002O22Rik	40.6837	45.5447	0.89327	-0.162831	0.668285	1		23	9	2.55556	1.35364	0.0200616	0.0788462		NA	NA		0	0	0	0	0	1	0
ENSMUSG00000021715	MGI:1914535	Cwc27	14.8763	15.0966	0.985409	-0.021206	1	1		20	10	2	1	0.0987371	0.259453		NA	NA		0	0	0	0	0	1	0
ENSMUSG00000021716	MGI:1914538	Srek1ip1	12.8187	13.8669	0.924411	-0.113394	1	1		70	66	1.06061	0.0848889	0.797102	0.940263		NA	NA		0	0	0	0	0	1	0
ENSMUSG00000021728	MGI:95321	Emb	20.4079	26.1146	0.781476	-0.355726	0.461391	1		72	84	0.857143	-0.222392	0.378537	0.636454		NA	NA		0	0	0	0	0	1	0
ENSMUSG00000021731	MGI:1926237	Mrps30	30.3183	37.4133	0.810363	-0.303361	0.463818	1		424	401	1.05736	0.080462	0.44373	0.690314		NA	NA		0	0	0	0	0	1	0
ENSMUSG00000021748	MGI:1915513	Pdhb	57.5013	66.6596	0.862612	-0.213216	0.474422	1		333	266	1.25188	0.324096	0.00695377	0.0330303		NA	NA		0	0	0	0	0	1	0
ENSMUSG00000021756	MGI:96560	Il6st	113.304	97.2801	1.16472	0.219979	0.30061	0.98636		357	257	1.38911	0.474156	6.24108e-05	0.000505616		0.294089	0.484902		0	0	0	0	0	0	1
ENSMUSG00000021759	MGI:108412	Ppap2a	165.21	98.1105	1.68392	0.75182	4.30864e-05	0.0011785		1572	677	2.32201	1.21537	1.92378e-81	1.94358e-79		0.0198075	0.0646022		0	0	0	0	0	0	1
ENSMUSG00000021770	MGI:1914880	Samd8	10.8898	10.9341	0.995948	-0.00585813	1	1		71	58	1.22414	0.291766	0.290688	0.53254		NA	NA		0	0	0	0	0	1	0
ENSMUSG00000021771	MGI:106915	Vdac2	257.781	341.98	0.753791	-0.407763	0.000690237	0.0135628		361	409	0.882641	-0.180102	0.0902453	0.245636		NA	NA		0	0	0	0	0	1	0
ENSMUSG00000021782	MGI:1918478	Dlg5	187.502	150.464	1.24616	0.317486	0.0440039	0.357534		670	746	0.898123	-0.155015	0.046212	0.150178		NA	NA		0	0	0	0	0	1	0
ENSMUSG00000021785	MGI:1913276	Ngly1	16.8457	16.7998	1.00273	0.00393856	1	1		12	10	1.2	0.263034	0.831812	0.959139		NA	NA		0	0	0	0	0	1	0
ENSMUSG00000021792	MGI:1917814	5730469M10Rik	6.00687	6.62655	0.906486	-0.141643	1	1		52	22	2.36364	1.24101	0.000642807	0.00422997		NA	NA		0	0	0	0	0	1	0
ENSMUSG00000021806	MGI:1298229	Nid2	38.4092	50.9141	0.754392	-0.406614	0.203117	0.85105		158	111	1.42342	0.509365	0.00494343	0.0246812		NA	NA		0	0	0	0	0	1	0
ENSMUSG00000021807	MGI:1915295	2700060E02Rik	87.2578	95.4268	0.914395	-0.12911	0.603971	1		307	288	1.06597	0.0921698	0.460587	0.704729		NA	NA		0	0	0	0	0	1	0
ENSMUSG00000021814	MGI:88031	Anxa7	154.974	141.659	1.094	0.129612	0.486298	1		174	160	1.0875	0.121015	0.476936	0.717911		NA	NA		0	0	0	0	0	1	0
ENSMUSG00000021819	MGI:1919156	2310021P13Rik	318.83	263.766	1.20876	0.273528	0.0252384	0.234635		80	72	1.11111	0.152003	0.570333	0.795087		NA	NA		0	0	0	0	0	1	0
ENSMUSG00000021820	MGI:88259	Camk2g	150.833	122.262	1.23369	0.302977	0.0899603	0.557141		218	206	1.05825	0.0816838	0.59325	0.809299		NA	NA		0	0	0	0	0	1	0
ENSMUSG00000021823	MGI:98927	Vcl	905.123	820.114	1.10366	0.142289	0.0430954	0.355901		285	407	0.700246	-0.514067	4.00697e-06	3.95515e-05		5.68243e-07	6.22276e-06		0	0	0	0	1	0	0
ENSMUSG00000021824	MGI:1929212	Ap3m1	53.1614	51.9184	1.02394	0.0341313	1	1		96	79	1.21519	0.281182	0.226375	0.449766		NA	NA		0	0	0	0	0	1	0
ENSMUSG00000021835	MGI:88180	Bmp4	4.75929	5.61248	0.847984	-0.237891	1	1		79	102	0.77451	-0.368645	0.101733	0.264336		NA	NA		0	0	0	0	0	1	0
ENSMUSG00000021838	MGI:1921730	Samd4	198.268	119.855	1.65423	0.726164	1.43558e-05	0.000458716		1373	1514	0.906869	-0.141034	0.00916019	0.0416207		6.2571e-07	6.70909e-06		0	1	0	0	0	0	0
ENSMUSG00000021840	MGI:2444022	Mapk1ip1l	172.702	171.48	1.00712	0.0102422	0.957012	1		1210	1223	0.98937	-0.0154174	0.807793	0.945735		NA	NA		0	0	0	0	0	1	0
ENSMUSG00000021843	MGI:109153	Ktn1	115.405	125.955	0.916245	-0.126195	0.519559	1		492	474	1.03797	0.0537713	0.584425	0.803814		NA	NA		0	0	0	0	0	1	0
ENSMUSG00000021846	MGI:1891445	Peli2	14.4661	12.4903	1.15819	0.211877	0.845019	1		58	58	1	0	1	1		NA	NA		0	0	0	0	0	1	0
ENSMUSG00000021866	MGI:108481	Anxa11	42.6361	48.0254	0.887781	-0.171724	0.675222	1		29	46	0.630435	-0.665581	0.0639499	0.192522		NA	NA		0	0	0	0	0	1	0
ENSMUSG00000021871	MGI:97365	Pnp	46.8366	66.537	0.703918	-0.50652	0.0746925	0.497472		479	194	2.46907	1.30397	1.00424e-28	4.25871e-27		1.41492e-09	1.98609e-08		0	0	0	0	1	0	0
ENSMUSG00000021876	MGI:1926217	Rnase4	69.1696	62.2804	1.11062	0.151359	0.600295	1		1874	1072	1.74813	0.805816	6.89406e-50	4.83288e-48		0.0124116	0.0446635		0	0	0	0	0	0	1
ENSMUSG00000021932	MGI:1914403	Rnaseh2b	11.4658	12.3056	0.93175	-0.101985	1	1		85	27	3.14815	1.6545	3.5803e-08	4.62809e-07		0.0108618	0.0402621		0	0	0	0	0	0	1
ENSMUSG00000021939	MGI:88561	Ctsb	679.631	656.182	1.03574	0.0506569	0.5292	1		493	450	1.09556	0.131663	0.171371	0.378257		NA	NA		0	0	0	0	0	1	0
ENSMUSG00000021957	MGI:105992	Tkt	373.947	267.596	1.39743	0.482779	3.28426e-05	0.00093574		1363	954	1.42872	0.514724	1.92947e-17	5.1779e-16		0.820862	0.943321		1	0	0	0	0	0	0
ENSMUSG00000021975	MGI:1098533	Ints9	21.0346	19.8212	1.06122	0.0857222	1	1		64	65	0.984615	-0.0223678	1	1		NA	NA		0	0	0	0	0	1	0
ENSMUSG00000021978	MGI:1860765	Extl3	171.559	141.284	1.21428	0.280105	0.0897821	0.557141		517	538	0.960967	-0.0574419	0.53808	0.76725		NA	NA		0	0	0	0	0	1	0
ENSMUSG00000022000	MGI:1914552	Zc3h13	68.0788	64.9717	1.04782	0.0673944	0.862403	1		253	221	1.1448	0.195091	0.154408	0.352185		NA	NA		0	0	0	0	0	1	0
ENSMUSG00000022003	MGI:1914804	Slc25a30	21.7891	13.3324	1.63429	0.708663	0.175465	0.784986		127	103	1.23301	0.302184	0.129194	0.311226		NA	NA		0	0	0	0	0	1	0
ENSMUSG00000022019	MGI:2444023	Tdrd3	16.3902	14.8566	1.10323	0.14173	1	1		104	118	0.881356	-0.182203	0.382978	0.640093		NA	NA		0	0	0	0	0	1	0
ENSMUSG00000022021	MGI:1927222	Diap3	57.1297	74.8032	0.763734	-0.388858	0.138668	0.715092		174	298	0.583893	-0.776225	1.24562e-08	1.74641e-07		0.189582	0.35403		0	0	0	0	0	0	1
ENSMUSG00000022031	MGI:1921445	Elp3	51.989	49.7032	1.04599	0.064868	0.921191	1		158	155	1.01935	0.0276563	0.910017	0.991089		NA	NA		0	0	0	0	0	1	0
ENSMUSG00000022051	MGI:1332659	Bnip3l	45.138	59.7228	0.755792	-0.40394	0.171565	0.777957		15	13	1.15385	0.206451	0.850554	0.969682		NA	NA		0	0	0	0	0	1	0
ENSMUSG00000022105	MGI:97874	Rb1	11.0003	16.3492	0.672834	-0.571677	0.442068	1		14	22	0.636364	-0.652077	0.242985	0.471289		NA	NA		0	0	0	0	0	1	0
ENSMUSG00000022108	MGI:1309517	Itm2b	286.803	278.083	1.03136	0.0445465	0.73648	1		495	114	4.34211	2.11839	1.65617e-57	1.26421e-55		6.40401e-29	3.944e-27		0	0	0	0	1	0	0
ENSMUSG00000022109	MGI:1914631	Med4	21.0204	32.7086	0.642658	-0.637878	0.133674	0.698418		43	51	0.843137	-0.246161	0.470492	0.713568		NA	NA		0	0	0	0	0	1	0
ENSMUSG00000022110	MGI:1306775	Sucla2	60.7654	80.6785	0.75318	-0.408934	0.110513	0.630794		238	244	0.97541	-0.0359196	0.819875	0.950689		NA	NA		0	0	0	0	0	1	0
ENSMUSG00000022136	MGI:107373	Dnajc3	136.462	152.262	0.896237	-0.158047	0.37679	1		565	497	1.13682	0.185005	0.0397371	0.133866		NA	NA		0	0	0	0	0	1	0
ENSMUSG00000022157	MGI:1261780	Mcpt8	7.23089	36.0152	0.200773	-2.31636	8.96304e-06	0.000306446		66	87	0.758621	-0.398549	0.105592	0.270476		0.00119979	0.00578579		0	0	0	0	0	0	1
ENSMUSG00000022159	MGI:1923588	Rab2b	9.37114	11.7401	0.798214	-0.325152	0.663624	1		23	32	0.71875	-0.476438	0.28061	0.518781		NA	NA		0	0	0	0	0	1	0
ENSMUSG00000022160	MGI:1927165	Mettl3	18.135	13.8079	1.31337	0.393276	0.596615	1		167	181	0.922652	-0.116142	0.485936	0.726367		NA	NA		0	0	0	0	0	1	0
ENSMUSG00000022174	MGI:101912	Dad1	119.734	129.786	0.92255	-0.1163	0.569301	1		2648	2458	1.0773	0.107418	0.00816347	0.0375892		NA	NA		0	0	0	0	0	1	0
ENSMUSG00000022175	MGI:1929480	Lrp10	238.855	275.142	0.868117	-0.204038	0.122557	0.670022		822	890	0.923596	-0.114667	0.105359	0.270164		NA	NA		0	0	0	0	0	1	0
ENSMUSG00000022177	MGI:1261794	Haus4	19.4742	19.7118	0.987944	-0.0174993	1	1		268	186	1.44086	0.52693	0.000138398	0.00105409		NA	NA		0	0	0	0	0	1	0
ENSMUSG00000022178	MGI:1341886	Jub	151.712	144.237	1.05183	0.0729009	0.684176	1		1779	1391	1.27894	0.354944	5.90366e-12	1.16546e-10		0.126048	0.267852		0	0	0	0	0	0	1
ENSMUSG00000022184	MGI:2146220	Fbxo4	15.5386	27.5935	0.563127	-0.828467	0.0961418	0.57521		91	114	0.798246	-0.325095	0.124196	0.303208		NA	NA		0	0	0	0	0	1	0
ENSMUSG00000022185	MGI:1891824	Acin1	125.981	129.197	0.975103	-0.0363735	0.900362	1		1287	1303	0.987721	-0.017825	0.768198	0.925881		NA	NA		0	0	0	0	0	1	0
ENSMUSG00000022191	MGI:1261425	Drosha	58.3217	58.7276	0.993089	-0.0100045	1	1		193	183	1.05464	0.0767572	0.642606	0.84226		NA	NA		0	0	0	0	0	1	0
ENSMUSG00000022193	MGI:1194513	Psmb5	134.971	188.61	0.715608	-0.482758	0.00317457	0.0494696		2103	2487	0.845597	-0.241958	1.54617e-08	2.13296e-07		0.149522	0.300876		0	0	0	0	0	0	1
ENSMUSG00000022195	MGI:1925127	6030458C11Rik	18.4252	14.5489	1.26643	0.34077	0.728332	1		351	221	1.58824	0.667425	6.08611e-08	7.62985e-07		0.46573	0.659784		0	0	0	0	0	0	1
ENSMUSG00000022199	MGI:1926225	Slc22a17	14.1811	8.15834	1.73823	0.797619	0.286279	0.971438		87	54	1.61111	0.688056	0.00682955	0.0325827		NA	NA		0	0	0	0	0	1	0
ENSMUSG00000022200	MGI:1913879	Golph3	104.351	113.061	0.922964	-0.115653	0.58718	1		189	184	1.02717	0.0386805	0.835957	0.962303		NA	NA		0	0	0	0	0	1	0
ENSMUSG00000022201	MGI:1341890	Zfr	131.729	112.81	1.16771	0.223676	0.250102	0.931136		136	137	0.992701	-0.0105692	1	1		NA	NA		0	0	0	0	0	1	0
ENSMUSG00000022203	MGI:105311	Efs	8.25752	5.37345	1.53673	0.61986	0.581055	1		39	36	1.08333	0.115477	0.817554	0.949934		NA	NA		0	0	0	0	0	1	0
ENSMUSG00000022204	MGI:1916216	Ngdn	27.6951	33.152	0.835395	-0.259469	0.608921	1		124	127	0.976378	-0.0344884	0.899576	0.98639		NA	NA		0	0	0	0	0	1	0
ENSMUSG00000022206	MGI:97373	Npr3	36.4164	32.1416	1.133	0.180148	0.716301	1		35	30	1.16667	0.222392	0.620145	0.827261		NA	NA		0	0	0	0	0	1	0
ENSMUSG00000022210	MGI:90169	Dhrs4	21.4216	22.0929	0.969617	-0.0445133	1	1		293	288	1.01736	0.0248319	0.868216	0.976766		NA	NA		0	0	0	0	0	1	0
ENSMUSG00000022214	MGI:90168	Dcaf11	25.343	27.6301	0.917224	-0.124655	0.783846	1		110	91	1.20879	0.273565	0.204105	0.417305		NA	NA		0	0	0	0	0	1	0
ENSMUSG00000022216	MGI:1096367	Psme1	24.7587	24.7161	1.00172	0.0024862	1	1		121	108	1.12037	0.163976	0.427852	0.676825		NA	NA		0	0	0	0	0	1	0
ENSMUSG00000022221	MGI:2154952	Ripk3	80.4976	100.145	0.803812	-0.31507	0.156531	0.742276		585	609	0.960591	-0.0580056	0.505671	0.743889		NA	NA		0	0	0	0	0	1	0
ENSMUSG00000022241	MGI:106314	Tars	202.574	179.101	1.13106	0.177675	0.239243	0.915472		127	124	1.02419	0.0344884	0.899576	0.98639		NA	NA		0	0	0	0	0	1	0
ENSMUSG00000022244	MGI:1098273	Amacr	18.8573	6.00814	3.13863	1.65013	0.0146333	0.158327		244	61	4	2	4.46239e-27	1.84678e-25		0.609384	0.790896		0	0	0	0	0	0	1
ENSMUSG00000022246	MGI:1922896	Rai14	286.098	201.397	1.42057	0.506472	0.000136026	0.00339469		953	669	1.42451	0.51047	1.86109e-12	3.78275e-11		1	1		0	0	0	0	0	0	1
ENSMUSG00000022255	MGI:1914404	Mtdh	128.369	113.145	1.13456	0.182127	0.367185	1		285	208	1.37019	0.454378	0.000605539	0.00400005		NA	NA		0	0	0	0	0	1	0
ENSMUSG00000022257	MGI:1890494	Laptm4b	30.7374	58.0527	0.529473	-0.91737	0.00554496	0.0767539		359	470	0.76383	-0.388677	0.000130394	0.00099756		0.142494	0.292707		0	0	0	0	0	0	1
ENSMUSG00000022280	MGI:1353623	Rnf19a	57.322	60.7577	0.943453	-0.0839781	0.782556	1		442	440	1.00455	0.00654285	0.973141	1		NA	NA		0	0	0	0	0	1	0
ENSMUSG00000022299	MGI:1917156	Slc25a32	15.9849	16.2226	0.985349	-0.0212933	1	1		34	31	1.09677	0.133267	0.804317	0.944457		NA	NA		0	0	0	0	0	1	0
ENSMUSG00000022300	MGI:2684929	Dcaf13	44.5636	53.1186	0.838946	-0.253351	0.479692	1		148	140	1.05714	0.0801703	0.680061	0.869375		NA	NA		0	0	0	0	0	1	0
ENSMUSG00000022305	MGI:2443132	Lrp12	36.2144	40.2424	0.899905	-0.152155	0.731009	1		20	18	1.11111	0.152003	0.871415	0.977795		NA	NA		0	0	0	0	0	1	0
ENSMUSG00000022306	MGI:1334444	Zfpm2	12.3446	10.3279	1.19527	0.257333	0.831812	1		21	15	1.4	0.485427	0.405032	0.656887		NA	NA		0	0	0	0	0	1	0
ENSMUSG00000022307	MGI:2179326	Oxr1	63.3752	43.4911	1.4572	0.543199	0.0644636	0.458214		307	223	1.37668	0.461195	0.000303667	0.00215071		NA	NA		0	0	0	0	0	1	0
ENSMUSG00000022312	MGI:1915385	Eif3h	213.442	211.311	1.01008	0.0144765	0.961274	1		221	216	1.02315	0.0330151	0.848282	0.968056		NA	NA		0	0	0	0	0	1	0
ENSMUSG00000022314	MGI:108016	Rad21	117.006	117.804	0.993227	-0.00980471	1	1		118	126	0.936508	-0.0946369	0.654149	0.852429		NA	NA		0	0	0	0	0	1	0
ENSMUSG00000022323	MGI:1095401	Hrsp12	10.126	10.8812	0.930602	-0.103764	1	1		33	25	1.32	0.400538	0.358143	0.614804		NA	NA		0	0	0	0	0	1	0
ENSMUSG00000022324	MGI:109613	Matn2	19.6447	30.1134	0.652359	-0.616262	0.202639	0.850088		126	115	1.09565	0.13179	0.519559	0.755263		NA	NA		0	0	0	0	0	1	0
ENSMUSG00000022325	MGI:1914974	Pop1	41.1531	37.9163	1.08537	0.118184	0.822144	1		115	105	1.09524	0.131245	0.544094	0.772619		NA	NA		0	0	0	0	0	1	0
ENSMUSG00000022329	MGI:1928487	Stk3	20.2884	21.2177	0.956204	-0.0646102	1	1		80	78	1.02564	0.0365259	0.936624	1		NA	NA		0	0	0	0	0	1	0
ENSMUSG00000022332	MGI:1313312	Khdrbs3	45.7242	53.0012	0.862703	-0.213065	0.546713	1		43	30	1.43333	0.519374	0.159712	0.361993		NA	NA		0	0	0	0	0	1	0
ENSMUSG00000022335	MGI:2681865	Zfat	6.48975	5.38973	1.2041	0.267951	1	1		11	11	1	0	1	1		NA	NA		0	0	0	0	0	1	0
ENSMUSG00000022336	MGI:99257	Eif3e	135.715	181.977	0.745782	-0.423174	0.0115026	0.133138		966	1009	0.957384	-0.0628311	0.344623	0.597751		NA	NA		0	0	0	0	0	1	0
ENSMUSG00000022337	MGI:1913986	Ttc35	26.5482	33.8783	0.783636	-0.351745	0.442626	1		59	50	1.18	0.238787	0.44367	0.690314		NA	NA		0	0	0	0	0	1	0
ENSMUSG00000022338	MGI:1919286	Eny2	25.1586	34.339	0.732655	-0.448794	0.297595	0.982569		106	98	1.08163	0.113211	0.624173	0.830699		NA	NA		0	0	0	0	0	1	0
ENSMUSG00000022339	MGI:1859920	Ebag9	6.37008	10.6294	0.599288	-0.73868	0.332306	1		23	18	1.27778	0.353637	0.532709	0.762297		NA	NA		0	0	0	0	0	1	0
ENSMUSG00000022350	MGI:2146110	E430025E21Rik	120.882	100.471	1.20316	0.266825	0.178382	0.79309		77	60	1.28333	0.359896	0.171409	0.378257		NA	NA		0	0	0	0	0	1	0
ENSMUSG00000022359	MGI:1924023	Wdyhv1	3.61776	3.12765	1.1567	0.21002	1	1		21	24	0.875	-0.192645	0.765992	0.924195		NA	NA		0	0	0	0	0	1	0
ENSMUSG00000022360	MGI:1917722	Atad2	51.8418	45.0168	1.15161	0.203653	0.54261	1		110	91	1.20879	0.273565	0.204105	0.417305		NA	NA		0	0	0	0	0	1	0
ENSMUSG00000022367	MGI:107821	Has2	126.936	237.416	0.534657	-0.903315	8.61606e-09	4.75134e-07		57	45	1.26667	0.341037	0.276014	0.512768		0.00022108	0.00134559		0	0	0	0	0	0	1
ENSMUSG00000022385	MGI:1352755	Gtse1	71.0031	71.7137	0.990091	-0.0143666	1	1		660	587	1.12436	0.169106	0.0414155	0.138253		NA	NA		0	0	0	0	0	1	0
ENSMUSG00000022386	MGI:1919276	Trmu	9.08102	7.5623	1.20083	0.26403	1	1		49	28	1.75	0.807355	0.0220335	0.0851349		NA	NA		0	0	0	0	0	1	0
ENSMUSG00000022389	MGI:98663	Tef	42.4464	46.9966	0.90318	-0.146914	0.671809	1		70	51	1.37255	0.456858	0.101368	0.263986		NA	NA		0	0	0	0	0	1	0
ENSMUSG00000022391	MGI:103071	Rangap1	195.268	193.363	1.00985	0.0141427	0.95952	1		92	112	0.821429	-0.283793	0.183294	0.394268		NA	NA		0	0	0	0	0	1	0
ENSMUSG00000022394	MGI:2443584	L3mbtl2	18.4019	17.2163	1.06887	0.0960809	1	1		36	36	1	0	1	1		NA	NA		0	0	0	0	0	1	0
ENSMUSG00000022407	MGI:103202	Adsl	58.1377	57.5803	1.00968	0.0138988	1	1		70	44	1.59091	0.669851	0.0188107	0.0748724		NA	NA		0	0	0	0	0	1	0
ENSMUSG00000022412	MGI:2146020	Smcr7l	20.1832	18.3652	1.09899	0.13618	0.871415	1		85	101	0.841584	-0.248821	0.271352	0.507401		NA	NA		0	0	0	0	0	1	0
ENSMUSG00000022420	MGI:1859217	Dnalc4	21.7574	17.376	1.25215	0.324407	0.522397	1		139	124	1.12097	0.164745	0.388024	0.644518		NA	NA		0	0	0	0	0	1	0
ENSMUSG00000022426	MGI:1921408	Josd1	61.147	52.7078	1.16011	0.214267	0.512255	1		54	54	1	0	1	1		NA	NA		0	0	0	0	0	1	0
ENSMUSG00000022428	MGI:1920989	Cby1	9.53205	12.3641	0.770944	-0.375302	0.831812	1		25	39	0.641026	-0.641546	0.103422	0.267914		NA	NA		0	0	0	0	0	1	0
ENSMUSG00000022433	MGI:1351660	Csnk1e	134.672	110.905	1.2143	0.280124	0.142377	0.720098		353	345	1.02319	0.0330718	0.791068	0.935915		NA	NA		0	0	0	0	0	1	0
ENSMUSG00000022434	MGI:1920475	Fam118a	30.217	31.1305	0.970656	-0.0429679	1	1		131	110	1.19091	0.252063	0.197535	0.410735		NA	NA		0	0	0	0	0	1	0
ENSMUSG00000022437	MGI:1915903	Samm50	90.1268	106.141	0.849126	-0.235949	0.283948	0.971438		74	78	0.948718	-0.0759489	0.807846	0.945735		NA	NA		0	0	0	0	0	1	0
ENSMUSG00000022438	MGI:2153063	Parvb	103.497	63.3255	1.63437	0.708735	0.00236861	0.038934		716	585	1.22393	0.291523	0.000309825	0.00218981		NA	NA		0	0	0	0	0	1	0
ENSMUSG00000022440	MGI:1919959	C1qtnf6	20.1508	20.79	0.969254	-0.0450528	1	1		65	61	1.06557	0.0916305	0.789396	0.935915		NA	NA		0	0	0	0	0	1	0
ENSMUSG00000022443	MGI:107717	Myh9	4099.47	3480.11	1.17797	0.236305	1.22409e-12	1.16255e-10		17420	16440	1.05961	0.0835343	1.03371e-07	1.26363e-06		3.38115e-05	0.000264217		0	0	1	0	0	0	0
ENSMUSG00000022451	MGI:1100520	Twf1	124.553	149.567	0.832759	-0.264029	0.147691	0.729479		91	80	1.1375	0.185867	0.444533	0.690937		NA	NA		0	0	0	0	0	1	0
ENSMUSG00000022462	MGI:1915010	Slc38a2	243.493	229.678	1.06015	0.0842687	0.581159	1		72	66	1.09091	0.125531	0.670534	0.8633		NA	NA		0	0	0	0	0	1	0
ENSMUSG00000022464	MGI:1916604	Slc38a4	33.6461	27.4892	1.22397	0.291573	0.442626	1		3	138	0.0217391	-5.52356	3.35287e-37	1.77186e-35		1.71169e-18	5.6202e-17		0	0	0	0	1	0	0
ENSMUSG00000022471	MGI:95606	Xrcc6	26.4751	17.5601	1.50769	0.592337	0.291215	0.972845		57	56	1.01786	0.0255351	1	1		NA	NA		0	0	0	0	0	1	0
ENSMUSG00000022474	MGI:1353418	Pmm1	53.102	73.2312	0.725128	-0.463692	0.0901229	0.557141		495	382	1.29581	0.373856	0.000152612	0.00114459		NA	NA		0	0	0	0	0	1	0
ENSMUSG00000022475	MGI:1891835	Hdac7	156.5	125.27	1.2493	0.321118	0.0733219	0.491544		450	451	0.997783	-0.00320243	1	1		NA	NA		0	0	0	0	0	1	0
ENSMUSG00000022476	MGI:1926179	Polr3h	27.161	35.4492	0.766194	-0.384218	0.374152	1		62	74	0.837838	-0.255257	0.345593	0.598644		NA	NA		0	0	0	0	0	1	0
ENSMUSG00000022477	MGI:87880	Aco2	229.978	216.187	1.06379	0.0892135	0.538227	1		797	828	0.96256	-0.055051	0.456761	0.702478		NA	NA		0	0	0	0	0	1	0
ENSMUSG00000022479	MGI:103076	Vdr	15.9533	13.1549	1.21272	0.278252	0.711071	1		60	50	1.2	0.263034	0.390927	0.645469		NA	NA		0	0	0	0	0	1	0
ENSMUSG00000022483	MGI:88452	Col2a1	113.204	53.5703	2.11319	1.07942	5.81405e-06	0.000211471		89	58	1.53448	0.617752	0.0130777	0.0553225		0.196279	0.363781		0	0	0	0	0	0	1
ENSMUSG00000022526	MGI:1918841	Zfp251	18.1576	17.5443	1.03495	0.0495646	1	1		23	15	1.53333	0.616671	0.255875	0.491572		NA	NA		0	0	0	0	0	1	0
ENSMUSG00000022533	MGI:2685387	Atp13a3	184.962	195.279	0.947168	-0.078308	0.644361	1		355	367	0.967302	-0.047961	0.682291	0.870863		NA	NA		0	0	0	0	0	1	0
ENSMUSG00000022536	MGI:1921272	Glyr1	106.099	102.737	1.03272	0.0464538	0.890012	1		43	62	0.693548	-0.527932	0.078485	0.223176		NA	NA		0	0	0	0	0	1	0
ENSMUSG00000022544	MGI:1917761	Fam86	9.8592	9.05493	1.08882	0.122767	1	1		99	76	1.30263	0.381429	0.0960235	0.255493		NA	NA		0	0	0	0	0	1	0
ENSMUSG00000022550	MGI:2679274	Adck5	18.1811	18.3784	0.989267	-0.0155678	1	1		70	60	1.16667	0.222392	0.430021	0.676825		NA	NA		0	0	0	0	0	1	0
ENSMUSG00000022552	MGI:1913331	Sharpin	35.9478	37.7774	0.951569	-0.0716201	0.907561	1		35	34	1.02941	0.0418202	1	1		NA	NA		0	0	0	0	0	1	0
ENSMUSG00000022554	MGI:1930628	Fam203a	27.5158	31.7983	0.865323	-0.20869	0.698883	1		318	326	0.97546	-0.0358452	0.782697	0.93402		NA	NA		0	0	0	0	0	1	0
ENSMUSG00000022556	MGI:96238	Hsf1	73.2667	60.6128	1.20876	0.273534	0.342015	1		45	56	0.803571	-0.315502	0.319727	0.569587		NA	NA		0	0	0	0	0	1	0
ENSMUSG00000022557	MGI:1334460	Bop1	121.38	121.666	0.99765	-0.00339466	1	1		318	295	1.07797	0.108312	0.374247	0.632959		NA	NA		0	0	0	0	0	1	0
ENSMUSG00000022558	MGI:2442558	Heatr7a	108.344	114.232	0.948458	-0.0763436	0.737274	1		519	585	0.887179	-0.172702	0.0503842	0.160696		NA	NA		0	0	0	0	0	1	0
ENSMUSG00000022560	MGI:1289288	Gpr172b	20.5512	10.7444	1.91274	0.935638	0.110184	0.629966		83	70	1.18571	0.245756	0.331993	0.583323		NA	NA		0	0	0	0	0	1	0
ENSMUSG00000022562	MGI:1922725	Oplah	8.19748	6.57824	1.24615	0.317479	1	1		14	23	0.608696	-0.716207	0.187742	0.399103		NA	NA		0	0	0	0	0	1	0
ENSMUSG00000022565	MGI:1277961	Plec	2417.09	1607.26	1.50385	0.588662	1.71431e-37	7.32655e-35		1224	1148	1.0662	0.0924809	0.123557	0.302077		4.39912e-11	7.23067e-10		0	1	0	0	0	0	0
ENSMUSG00000022570	MGI:98857	Tsta3	53.3414	55.5277	0.960626	-0.0579533	0.848195	1		102	94	1.08511	0.117836	0.617188	0.825548		NA	NA		0	0	0	0	0	1	0
ENSMUSG00000022571	MGI:1913444	Pycrl	26.2494	32.7244	0.802136	-0.318081	0.434993	1		123	137	0.89781	-0.155518	0.420166	0.670353		NA	NA		0	0	0	0	0	1	0
ENSMUSG00000022587	MGI:106651	Ly6e	117.404	160.095	0.733337	-0.447451	0.0114831	0.133138		635	577	1.10052	0.138185	0.101532	0.264014		NA	NA		0	0	0	0	0	1	0
ENSMUSG00000022607	MGI:95481	Ptk2	147.04	159.602	0.921293	-0.118269	0.493485	1		142	132	1.07576	0.105353	0.586722	0.805002		NA	NA		0	0	0	0	0	1	0
ENSMUSG00000022634	MGI:1914307	Yaf2	37.1854	40.3248	0.922149	-0.116929	0.819893	1		93	75	1.24	0.31034	0.189505	0.400093		NA	NA		0	0	0	0	0	1	0
ENSMUSG00000022663	MGI:1915091	Atg3	37.1436	41.9272	0.885907	-0.174773	0.652964	1		194	225	0.862222	-0.213868	0.142667	0.333041		NA	NA		0	0	0	0	0	1	0
ENSMUSG00000022664	MGI:1921352	Slc35a5	11.0602	7.68181	1.43979	0.525861	0.647606	1		47	31	1.51613	0.600393	0.0887824	0.243002		NA	NA		0	0	0	0	0	1	0
ENSMUSG00000022665	MGI:1915146	Ccdc80	402.774	223.219	1.80439	0.851512	5.86678e-13	5.89956e-11		3187	2249	1.41707	0.502915	3.53157e-37	1.83802e-35		0.00595417	0.0244617		1	0	0	0	0	0	0
ENSMUSG00000022687	MGI:2151153	Boc	40.4993	51.6281	0.784444	-0.350258	0.251322	0.932975		142	145	0.97931	-0.030162	0.90605	0.990617		NA	NA		0	0	0	0	0	1	0
ENSMUSG00000022698	MGI:1919367	Naa50	101.58	125.028	0.812461	-0.299629	0.144071	0.724381		118	139	0.848921	-0.236298	0.212108	0.428583		NA	NA		0	0	0	0	0	1	0
ENSMUSG00000022742	MGI:104841	Cpox	34.2259	22.7022	1.50761	0.59226	0.18485	0.804437		26	20	1.3	0.378512	0.461391	0.705331		NA	NA		0	0	0	0	0	1	0
ENSMUSG00000022770	MGI:107231	Dlg1	132.912	110.093	1.20728	0.271757	0.158015	0.747769		438	393	1.1145	0.156402	0.126874	0.307559		NA	NA		0	0	0	0	0	1	0
ENSMUSG00000022791	MGI:1858308	Tnk2	509.165	450.905	1.12921	0.17531	0.0657612	0.463135		1083	1001.5	1.08138	0.112871	0.0797469	0.224985		NA	NA		0	0	0	0	0	1	0
ENSMUSG00000022797	MGI:98822	Tfrc	37.2489	36.5457	1.01924	0.0274955	1	1		28	19	1.47368	0.559427	0.24296	0.471289		NA	NA		0	0	0	0	0	1	0
ENSMUSG00000022800	MGI:1917955	Fyttd1	70.7516	68.9699	1.02583	0.036795	0.932687	1		59	53	1.11321	0.154723	0.6368	0.837445		NA	NA		0	0	0	0	0	1	0
ENSMUSG00000022803	MGI:1930150	Popdc2	5.79476	4.4194	1.31121	0.3909	0.753906	1		13	17	0.764706	-0.387023	0.584665	0.803814		NA	NA		0	0	0	0	0	1	0
ENSMUSG00000022808	MGI:1916400	Snx4	97.5867	108.294	0.901124	-0.150203	0.530722	1		32	21	1.52381	0.607683	0.168978	0.374477		NA	NA		0	0	0	0	0	1	0
ENSMUSG00000022812	MGI:1861437	Gsk3b	38.5157	32.8317	1.17312	0.230356	0.555998	1		33	54	0.611111	-0.710493	0.0314181	0.112198		NA	NA		0	0	0	0	0	1	0
ENSMUSG00000022848	MGI:2387188	Dirc2	41.5076	40.334	1.0291	0.0413803	0.912157	1		60	65	0.923077	-0.115477	0.720673	0.894009		NA	NA		0	0	0	0	0	1	0
ENSMUSG00000022849	MGI:1913917	Hspbap1	19.6771	12.1429	1.62047	0.696408	0.215327	0.874351		146	85	1.71765	0.780434	7.21737e-05	0.000583334		1	1		0	0	0	0	0	0	1
ENSMUSG00000022863	MGI:109532	Btg3	74.4439	101.905	0.730523	-0.452998	0.0415249	0.348533		26	23	1.13043	0.176878	0.77545	0.931353		NA	NA		0	0	0	0	0	1	0
ENSMUSG00000022864	MGI:1196400	D16Ertd472e	10.6833	6.0061	1.77873	0.830849	0.332306	1		45	35	1.28571	0.36257	0.314307	0.5629		NA	NA		0	0	0	0	0	1	0
ENSMUSG00000022883	MGI:1274781	Robo1	16.4686	10.1824	1.61736	0.69364	0.32694	1		30	18	1.66667	0.736966	0.111403	0.279933		NA	NA		0	0	0	0	0	1	0
ENSMUSG00000022893	MGI:109249	Adamts1	90.3467	77.2021	1.17026	0.226831	0.353138	1		644	656	0.981707	-0.0266351	0.760315	0.919801		NA	NA		0	0	0	0	0	1	0
ENSMUSG00000022894	MGI:1346321	Adamts5	30.4237	33.3087	0.913385	-0.130705	0.801306	1		90	68	1.32353	0.40439	0.0944745	0.252545		NA	NA		0	0	0	0	0	1	0
ENSMUSG00000022897	MGI:1330299	Dyrk1a	59.2559	51.5192	1.15017	0.201848	0.56922	1		9	14	0.642857	-0.63743	0.404873	0.656887		NA	NA		0	0	0	0	0	1	0
ENSMUSG00000022898	MGI:1206040	Dscr3	51.957	45.3967	1.14451	0.194731	0.54261	1		123	119	1.03361	0.0476967	0.847129	0.967705		NA	NA		0	0	0	0	0	1	0
ENSMUSG00000022940	MGI:1860433	Pigp	8.92923	6.76945	1.31905	0.399498	0.803619	1		61	31	1.96774	0.976541	0.0023146	0.0131362		NA	NA		0	0	0	0	0	1	0
ENSMUSG00000022945	MGI:1314881	Chaf1b	21.15	26.91	0.785955	-0.347481	0.470879	1		35	40	0.875	-0.192645	0.644464	0.84343		NA	NA		0	0	0	0	0	1	0
ENSMUSG00000022952	MGI:99852	Runx1	63.7245	54.8173	1.16249	0.217218	0.463488	1		153	101	1.51485	0.599176	0.00132796	0.00821994		NA	NA		0	0	0	0	0	1	0
ENSMUSG00000022972	MGI:1915251	1110004E09Rik	14.0157	19.5089	0.718425	-0.477091	0.391528	1		74	62	1.19355	0.255257	0.345593	0.598644		NA	NA		0	0	0	0	0	1	0
ENSMUSG00000022973	MGI:1354961	Synj1	32.3019	35.2764	0.91568	-0.127084	0.807195	1		14	16	0.875	-0.192645	0.855536	0.971492		NA	NA		0	0	0	0	0	1	0
ENSMUSG00000022974	MGI:1914617	Gcfc1	33.4253	35.9791	0.929018	-0.106221	0.809949	1		29	29	1	0	1	1		NA	NA		0	0	0	0	0	1	0
ENSMUSG00000022982	MGI:98351	Sod1	187.217	221.934	0.843568	-0.245423	0.0926041	0.564238		572	531	1.07721	0.107303	0.228418	0.451707		NA	NA		0	0	0	0	0	1	0
ENSMUSG00000022983	MGI:2146350	Scaf4	69.9202	59.8551	1.16816	0.224236	0.430021	1		99	109	0.908257	-0.138828	0.532704	0.762297		NA	NA		0	0	0	0	0	1	0
ENSMUSG00000023009	MGI:3609653	Nckap5l	38.7088	43.51	0.889655	-0.168682	0.660884	1		236	231	1.02165	0.030894	0.853177	0.971087		NA	NA		0	0	0	0	0	1	0
ENSMUSG00000023021	MGI:1919199	Lass5	102.618	109.552	0.936704	-0.0943352	0.681088	1		255	200	1.275	0.350497	0.0112743	0.0491464		NA	NA		0	0	0	0	0	1	0
ENSMUSG00000023022	MGI:1920992	Lima1	350.72	342.551	1.02385	0.0340015	0.790481	1		1743	1583	1.10107	0.138911	0.00582539	0.0285452		NA	NA		0	0	0	0	0	1	0
ENSMUSG00000023030	MGI:1345279	Slc11a2	33.9505	30.6911	1.1062	0.145611	0.804317	1		183	130	1.40769	0.493332	0.00322693	0.0170531		NA	NA		0	0	0	0	0	1	0
ENSMUSG00000023050	MGI:1346881	Map3k12	18.8992	14.552	1.29874	0.377115	0.607591	1		27	15	1.8	0.847997	0.0884295	0.242423		NA	NA		0	0	0	0	0	1	0
ENSMUSG00000023055	MGI:1914738	Calcoco1	43.3628	39.475	1.09849	0.135517	0.740653	1		59	94	0.62766	-0.671946	0.00580274	0.0285156		NA	NA		0	0	0	0	0	1	0
ENSMUSG00000023067	MGI:104556	Cdkn1a	221.606	200.18	1.10703	0.1467	0.306652	0.994506		1314	1000	1.314	0.393965	7.19769e-11	1.28104e-09		0.12186	0.261205		0	0	0	0	0	0	1
ENSMUSG00000023072	MGI:1919390	Ccdc123	15.8014	16.5247	0.956231	-0.0645687	1	1		99	67	1.47761	0.563267	0.0158688	0.064892		NA	NA		0	0	0	0	0	1	0
ENSMUSG00000023075	MGI:1915300	Akirin1	92.9141	98.8286	0.940154	-0.0890307	0.718319	1		65	75	0.866667	-0.206451	0.44699	0.693609		NA	NA		0	0	0	0	0	1	0
ENSMUSG00000023094	MGI:1923717	Msrb2	4.66263	2.43651	1.91365	0.936326	0.453125	1		34	11	3.09091	1.62803	0.000824082	0.00536512		NA	NA		0	0	0	0	0	1	0
ENSMUSG00000023110	MGI:1351645	Prmt5	82.9275	77.137	1.07507	0.104428	0.692762	1		881	810	1.08765	0.12122	0.0886766	0.242906		NA	NA		0	0	0	0	0	1	0
ENSMUSG00000023118	MGI:1915438	Sympk	194.394	140.318	1.38538	0.470283	0.00366736	0.0549943		614	471	1.30361	0.382512	1.58298e-05	0.000141602		0.658425	0.830188		0	0	0	0	0	0	1
ENSMUSG00000023143	MGI:1351598	Nagpa	21.5741	19.0446	1.13282	0.179921	0.755229	1		107	68	1.57353	0.654004	0.00394386	0.0200843		NA	NA		0	0	0	0	0	1	0
ENSMUSG00000023147	MGI:2136882	Wrb	29.9914	35.7625	0.838629	-0.253896	0.538583	1		34	57	0.596491	-0.745427	0.0205842	0.0805316		NA	NA		0	0	0	0	0	1	0
ENSMUSG00000023150	MGI:2152389	Ivns1abp	105.766	77.4289	1.36597	0.449928	0.0381782	0.327146		171	167	1.02395	0.0341482	0.870409	0.977396		NA	NA		0	0	0	0	0	1	0
ENSMUSG00000023156	MGI:1914303	Rpp14	23.0094	23.8515	0.964695	-0.0518546	1	1		41	23	1.78261	0.83399	0.0327658	0.116476		NA	NA		0	0	0	0	0	1	0
ENSMUSG00000023169	MGI:2145895	Slc38a1	129.396	98.4452	1.3144	0.394402	0.0462234	0.370981		409	336	1.21726	0.28364	0.00829942	0.038113		NA	NA		0	0	0	0	0	1	0
ENSMUSG00000023249	MGI:1891258	Parp3	82.2879	50.3684	1.63372	0.708162	0.00674636	0.0894023		740	368	2.01087	1.00782	2.23014e-29	9.82118e-28		0.285463	0.478685		0	0	0	0	0	0	1
ENSMUSG00000023262	MGI:87913	Acy1	13.334	13.6716	0.975304	-0.0360757	1	1		113	141	0.801418	-0.319372	0.0900428	0.245636		NA	NA		0	0	0	0	0	1	0
ENSMUSG00000023277	MGI:1346078	Twf2	15.3871	24.3153	0.632816	-0.660141	0.199591	0.843512		44	58	0.758621	-0.398549	0.19779	0.411015		NA	NA		0	0	0	0	0	1	0
ENSMUSG00000023286	MGI:2153608	Ube2j2	66.3065	72.3967	0.915879	-0.126772	0.670534	1		288	161	1.78882	0.839008	2.15926e-09	3.28188e-08		0.000715291	0.00363545		0	0	0	0	0	0	1
ENSMUSG00000023345	MGI:1917485	Poc1a	12.8558	10.6228	1.2102	0.275249	0.83882	1		80	53	1.50943	0.594008	0.0238011	0.0903101		NA	NA		0	0	0	0	0	1	0
ENSMUSG00000023348	MGI:1343458	Trip6	76.6642	90.0773	0.851093	-0.232611	0.353138	1		175	243	0.720165	-0.473601	0.00102527	0.0065461		NA	NA		0	0	0	0	0	1	0
ENSMUSG00000023353	MGI:2183446	Agap3	82.3205	74.9802	1.0979	0.134742	0.632185	1		296	280	1.05714	0.0801703	0.532007	0.762297		NA	NA		0	0	0	0	0	1	0
ENSMUSG00000023391	MGI:94902	Dlx2	21.1816	22.9081	0.924633	-0.113048	0.880396	1		70	76	0.921053	-0.118644	0.679164	0.869066		NA	NA		0	0	0	0	0	1	0
ENSMUSG00000023411	MGI:1920431	Nfatc4	48.9593	43.5771	1.12351	0.168014	0.678532	1		432	409	1.05623	0.0789305	0.448099	0.69428		NA	NA		0	0	0	0	0	1	0
ENSMUSG00000023495	MGI:1890471	Pcbp4	202.237	211.934	0.954243	-0.0675715	0.658305	1		1162	1263	0.920032	-0.120245	0.0422641	0.139997		NA	NA		0	0	0	0	0	1	0
ENSMUSG00000023571	MGI:1914639	Fam132a	17.8217	10.2185	1.74406	0.80245	0.184933	0.804437		176	59	2.98305	1.57679	1.049e-14	2.43466e-13		0.256881	0.444359		0	0	0	0	0	0	1
ENSMUSG00000023572	MGI:109595	Ccndbp1	25.274	31.5984	0.79985	-0.322199	0.427043	1		408	424	0.962264	-0.0554951	0.603068	0.815567		NA	NA		0	0	0	0	0	1	0
ENSMUSG00000023707	MGI:1913877	Ogfod2	14.4201	16.7622	0.860278	-0.217124	0.7201	1		40	18	2.22222	1.152	0.00535486	0.0265042		NA	NA		0	0	0	0	0	1	0
ENSMUSG00000023723	MGI:1928138	Mrps23	42.9896	36.7781	1.16889	0.225142	0.576431	1		323	261	1.23755	0.307484	0.0115324	0.0499541		NA	NA		0	0	0	0	0	1	0
ENSMUSG00000023800	MGI:1344338	Tiam2	63.9961	21.1572	3.0248	1.59684	3.27647e-06	0.000125868		394	127	3.10236	1.63337	8.03732e-33	3.94403e-31		1	1		1	0	0	0	0	0	0
ENSMUSG00000023809	MGI:1342290	Rps6ka2	79.9364	65.6959	1.21676	0.283049	0.281937	0.969939		679	646	1.05108	0.0718774	0.37935	0.636885		NA	NA		0	0	0	0	0	1	0
ENSMUSG00000023830	MGI:96435	Igf2r	346.27	228.42	1.51594	0.600208	9.58692e-07	3.98536e-05		390	0	#DIV/0!	#DIV/0!	7.93107e-118	1.60254e-115		6.6153e-62	1.63183e-59		0	0	0	1	0	0	0
ENSMUSG00000023852	MGI:88393	Chd1	91.3946	86.197	1.0603	0.0844717	0.763774	1		39	33	1.18182	0.241008	0.555998	0.782085		NA	NA		0	0	0	0	0	1	0
ENSMUSG00000023861	MGI:1915240	Brp44l	18.8527	19.9763	0.943755	-0.0835164	1	1		111	88	1.26136	0.334984	0.118648	0.294051		NA	NA		0	0	0	0	0	1	0
ENSMUSG00000023885	MGI:98738	Thbs2	466.547	159.064	2.93307	1.55241	4.58763e-36	1.56851e-33		90	43	2.09302	1.06559	5.63297e-05	0.0004629		0.105821	0.238489		1	0	0	0	0	0	0
ENSMUSG00000023886	MGI:1929881	Smoc2	245.048	91.2089	2.68667	1.42582	1.88132e-17	2.6801e-15		686	472	1.45339	0.539422	3.45825e-10	5.85176e-09		3.99616e-06	3.79231e-05		0	0	1	0	0	0	0
ENSMUSG00000023904	MGI:2663619	Hcfc1r1	70.6886	79.6045	0.887997	-0.171373	0.515163	1		239	304	0.786184	-0.347061	0.00597274	0.029184		NA	NA		0	0	0	0	0	1	0
ENSMUSG00000023905	MGI:1351484	Tnfrsf12a	530.658	491.977	1.07862	0.109191	0.234786	0.910304		1145	1114	1.02783	0.0395984	0.527923	0.76066		NA	NA		0	0	0	0	0	1	0
ENSMUSG00000023908	MGI:2137630	Pkmyt1	14.4667	10.158	1.42417	0.51012	0.541256	1		73	49	1.4898	0.575115	0.0368775	0.12661		NA	NA		0	0	0	0	0	1	0
ENSMUSG00000023909	MGI:1923748	Paqr4	5.71648	12.3219	0.463928	-1.10803	0.237885	0.914879		41	48	0.854167	-0.22741	0.525015	0.758698		NA	NA		0	0	0	0	0	1	0
ENSMUSG00000023911	No associated gene	Flywch2	1.86415	3.51263	0.530701	-0.91403	0.6875	1		18	66	0.272727	-1.87447	1.33287e-07	1.61212e-06		0.61122	0.790896		0	0	0	0	0	0	1
ENSMUSG00000023913	MGI:1351327	Pla2g7	29.6365	34.7326	0.853276	-0.228916	0.620145	1		156	149	1.04698	0.0662337	0.731241	0.899646		NA	NA		0	0	0	0	0	1	0
ENSMUSG00000023915	MGI:2151075	Tnfrsf21	17.2189	47.0027	0.366338	-1.44875	0.000226882	0.00546275		118	330	0.357576	-1.48368	2.76336e-24	1.03176e-22		1	1		0	0	0	0	0	0	1
ENSMUSG00000023923	MGI:1919488	Tbc1d5	18.0702	15.0473	1.20089	0.264103	0.728332	1		119	99	1.20202	0.265461	0.198037	0.411032		NA	NA		0	0	0	0	0	1	0
ENSMUSG00000023940	MGI:1919665	Sgol1	14.4616	14.9659	0.966305	-0.0494495	1	1		33	37	0.891892	-0.165059	0.720203	0.893749		NA	NA		0	0	0	0	0	1	0
ENSMUSG00000023944	MGI:96247	Hsp90ab1	2423.68	2408.42	1.00634	0.00911143	0.829156	1		10368	10327	1.00397	0.00571641	0.780973	0.933867		NA	NA		0	0	0	0	0	1	0
ENSMUSG00000023951	MGI:103178	Vegfa	404.308	218.212	1.85282	0.889725	7.82041e-14	8.10242e-12		2930	1521	1.92636	0.945881	1.5084e-100	2.25276e-98		0.684891	0.850507		1	0	0	0	0	0	0
ENSMUSG00000023952	MGI:1860138	Gtpbp2	51.731	27.4852	1.88214	0.912375	0.0065533	0.0871818		105	72	1.45833	0.544321	0.0159199	0.0650237		NA	NA		0	0	0	0	0	1	0
ENSMUSG00000023953	MGI:1891457	Polh	31.5287	17.4228	1.80963	0.855692	0.0443842	0.359596		157	106	1.48113	0.5667	0.00199114	0.0117721		NA	NA		0	0	0	0	0	1	0
ENSMUSG00000023960	MGI:1933830	Enpp5	13.9459	12.6535	1.10214	0.140309	1	1		87	38	2.28947	1.19502	1.3863e-05	0.000125315		0.114094	0.248668		0	0	0	0	0	0	1
ENSMUSG00000023967	MGI:1915815	Mrps18a	27.4968	33.5014	0.820766	-0.284957	0.442626	1		202	218	0.926606	-0.109973	0.464256	0.708934		NA	NA		0	0	0	0	0	1	0
ENSMUSG00000023971	MGI:2385053	Rrp36	29.8123	27.773	1.07343	0.102224	0.895683	1		622	724	0.859116	-0.219075	0.0058858	0.0288002		NA	NA		0	0	0	0	0	1	0
ENSMUSG00000023972	MGI:1918711	Ptk7	347.642	188.196	1.84723	0.885364	4.55853e-12	3.79091e-10		4540	3119	1.45559	0.541609	1.54606e-59	1.26446e-57		0.0107148	0.0400182		1	0	0	0	0	0	0
ENSMUSG00000023973	MGI:1919279	Cnpy3	38.3918	45.8279	0.837737	-0.25543	0.445205	1		476	581	0.819277	-0.287577	0.00136856	0.00845504		NA	NA		0	0	0	0	0	1	0
ENSMUSG00000023977	MGI:1861099	Ubr2	126.478	84.7466	1.49242	0.577657	0.0057631	0.0791327		1052	814	1.29238	0.370034	3.93741e-08	5.04665e-07		0.379361	0.568384		0	0	0	0	0	0	1
ENSMUSG00000023980	MGI:1926879	Taf8	14.9588	13.7891	1.08483	0.117467	1	1		125	123	1.01626	0.0232698	0.949385	1		NA	NA		0	0	0	0	0	1	0
ENSMUSG00000023991	MGI:1921373	Foxp4	64.1855	65.2926	0.983044	-0.0246726	1	1		136	166	0.819277	-0.287577	0.0950014	0.253362		NA	NA		0	0	0	0	0	1	0
ENSMUSG00000024002	MGI:1888520	Brd4	116.32	101.889	1.14163	0.191098	0.378646	1		255	256	0.996094	-0.00564656	1	1		NA	NA		0	0	0	0	0	1	0
ENSMUSG00000024006	MGI:2442572	Stk38	50.3584	56.8078	0.88647	-0.173855	0.562093	1		134	154	0.87013	-0.200697	0.262856	0.49867		NA	NA		0	0	0	0	0	1	0
ENSMUSG00000024007	MGI:1916066	Ppil1	28.2611	32.7879	0.861937	-0.214345	0.608921	1		17	12	1.41667	0.5025	0.458258	0.703045		NA	NA		0	0	0	0	0	1	0
ENSMUSG00000024012	MGI:1929261	Mtch1	301.254	323.355	0.931651	-0.102138	0.40055	1		322	337	0.95549	-0.0656879	0.585538	0.804207		NA	NA		0	0	0	0	0	1	0
ENSMUSG00000024026	MGI:95742	Glo1	46.2262	42.4302	1.08946	0.123618	0.749329	1		314	274	1.14599	0.196589	0.107683	0.274653		NA	NA		0	0	0	0	0	1	0
ENSMUSG00000024030	MGI:107704	Abcg1	10.2319	7.73572	1.32269	0.403472	0.814529	1		60	25	2.4	1.26303	0.000186799	0.00137991		NA	NA		0	0	0	0	0	1	0
ENSMUSG00000024038	MGI:1890894	Ndufv3	35.5515	38.0108	0.935299	-0.0965006	0.907561	1		31	37	0.837838	-0.255257	0.544612	0.772715		NA	NA		0	0	0	0	0	1	0
ENSMUSG00000024042	MGI:104754	Sik1	19.1153	10.8674	1.75895	0.814715	0.200488	0.845216		51	25	2.04	1.02857	0.00383624	0.0196679		NA	NA		0	0	0	0	0	1	0
ENSMUSG00000024044	MGI:103008	Epb4.1l3	273.2	213.714	1.27835	0.354278	0.00851589	0.105571		190	169	1.12426	0.168976	0.291157	0.532768		NA	NA		0	0	0	0	0	1	0
ENSMUSG00000024045	MGI:1928488	Akap8	82.26	83.0398	0.990609	-0.013612	1	1		44	34	1.29412	0.371969	0.308168	0.555673		NA	NA		0	0	0	0	0	1	0
ENSMUSG00000024048	MGI:1914518	2900073G15Rik	1000.76	1140.85	0.877207	-0.189011	0.00266208	0.0431358		10252	7681	1.33472	0.416539	2.31296e-82	2.48282e-80		6.0223e-20	2.47322e-18		0	0	0	0	1	0	0
ENSMUSG00000024053	MGI:2389136	Emilin2	63.7245	57.2324	1.11343	0.155016	0.585626	1		13	24	0.541667	-0.884523	0.0988717	0.259453		NA	NA		0	0	0	0	0	1	0
ENSMUSG00000024055	MGI:2158641	Cyp4f13	5.11352	4.5801	1.11646	0.158938	1	1		75	64	1.17188	0.228819	0.396415	0.649603		NA	NA		0	0	0	0	0	1	0
ENSMUSG00000024065	MGI:1928900	Ehd3	15.9905	20.348	0.78585	-0.347674	0.617719	1		139	143	0.972028	-0.0409303	0.858255	0.973615		NA	NA		0	0	0	0	0	1	0
ENSMUSG00000024067	MGI:1913560	Dpy30	15.0739	21.1414	0.713003	-0.488019	0.405032	1		26	40	0.65	-0.621488	0.108857	0.276571		NA	NA		0	0	0	0	0	1	0
ENSMUSG00000024068	MGI:1858896	Spast	25.5359	31.1188	0.820593	-0.285261	0.596642	1		205	194	1.0567	0.0795673	0.61669	0.825548		NA	NA		0	0	0	0	0	1	0
ENSMUSG00000024069	MGI:2386741	Slc30a6	15.7277	20.702	0.759722	-0.396456	0.511376	1		99	108	0.916667	-0.125531	0.578291	0.800541		NA	NA		0	0	0	0	0	1	0
ENSMUSG00000024070	MGI:1922542	Prkd3	48.0385	36.68	1.30967	0.389198	0.277999	0.969939		164	149	1.10067	0.138383	0.4288	0.676825		NA	NA		0	0	0	0	0	1	0
ENSMUSG00000024072	MGI:1915114	Yipf4	35.441	31.5882	1.12197	0.166031	0.807195	1		157	146	1.07534	0.104796	0.565712	0.79057		NA	NA		0	0	0	0	0	1	0
ENSMUSG00000024073	MGI:1276108	Birc6	206.223	165.132	1.24884	0.32059	0.0376866	0.323745		334	312	1.07051	0.0983021	0.408691	0.660948		NA	NA		0	0	0	0	0	1	0
ENSMUSG00000024074	MGI:1354756	Crim1	363.485	390.12	0.931725	-0.102025	0.343393	1		915	1007	0.90864	-0.13822	0.0378941	0.129261		NA	NA		0	0	0	0	0	1	0
ENSMUSG00000024077	MGI:1333757	Strn	46.4232	44.7808	1.03667	0.0519636	1	1		297	196	1.51531	0.599609	6.22272e-06	5.90471e-05		0.104355	0.237488		0	0	0	0	0	0	1
ENSMUSG00000024078	MGI:1921446	Ttc27	23.0921	22.0975	1.04501	0.0635156	1	1		136	89	1.52809	0.611729	0.00209547	0.0121792		NA	NA		0	0	0	0	0	1	0
ENSMUSG00000024079	MGI:1353449	Eif2ak2	29.2276	34.4824	0.847607	-0.238532	0.614655	1		62	64	0.96875	-0.0458037	0.92906	1		NA	NA		0	0	0	0	0	1	0
ENSMUSG00000024081	MGI:109386	Cebpz	50.5099	49.5221	1.01995	0.0284941	1	1		281	326	0.861963	-0.214302	0.0740277	0.215313		NA	NA		0	0	0	0	0	1	0
ENSMUSG00000024082	MGI:1920944	2410091C18Rik	15.1749	13.9035	1.09144	0.126233	1	1		144	94	1.53191	0.615336	0.00144025	0.00886604		NA	NA		0	0	0	0	0	1	0
ENSMUSG00000024083	MGI:2159342	Pja2	149.805	119.029	1.25856	0.331768	0.0671804	0.468761		66	64	1.03125	0.0443941	0.930155	1		NA	NA		0	0	0	0	0	1	0
ENSMUSG00000024084	MGI:1917786	Qpct	11.9581	2.00627	5.96034	2.57539	0.0129395	0.146007		51	17	3	1.58496	4.45345e-05	0.000371301		0.503302	0.693095		0	0	0	0	0	0	1
ENSMUSG00000024096	MGI:108466	Ralbp1	88.0051	97.1366	0.905993	-0.142428	0.556535	1		292	333	0.876877	-0.189554	0.109525	0.277038		NA	NA		0	0	0	0	0	1	0
ENSMUSG00000024098	MGI:2137520	Twsg1	84.8871	85.1605	0.996789	-0.0046402	1	1		81	58	1.39655	0.481869	0.0616493	0.186907		NA	NA		0	0	0	0	0	1	0
ENSMUSG00000024104	MGI:106463	D6Wsu116e	103.258	103.434	0.998303	-0.00245005	1	1		261	265	0.984906	-0.0219426	0.895945	0.98639		NA	NA		0	0	0	0	0	1	0
ENSMUSG00000024118	MGI:1919266	1600002H07Rik	9.21471	10.5409	0.874184	-0.193991	0.823803	1		88	80	1.1	0.137504	0.589287	0.806776		NA	NA		0	0	0	0	0	1	0
ENSMUSG00000024120	MGI:1919666	Lrpprc	82.4768	88.1951	0.935163	-0.0967108	0.701482	1		233	283	0.823322	-0.280472	0.0308982	0.110789		NA	NA		0	0	0	0	0	1	0
ENSMUSG00000024121	MGI:88116	Atp6v0c	292.809	279.252	1.04855	0.0683923	0.586785	1		786	848	0.926887	-0.109535	0.131261	0.313984		NA	NA		0	0	0	0	0	1	0
ENSMUSG00000024122	MGI:1338068	Pdpk1	68.231	59.1807	1.15293	0.2053	0.477922	1		92	117	0.786325	-0.346803	0.0966574	0.255852		NA	NA		0	0	0	0	0	1	0
ENSMUSG00000024130	MGI:1351617	Abca3	23.0049	53.3588	0.431137	-1.21378	0.000764582	0.014769		265	381	0.695538	-0.523799	5.73008e-06	5.48268e-05		0.0827015	0.200846		0	0	0	0	0	0	1
ENSMUSG00000024132	MGI:94871	Eci1	19.0004	15.9988	1.18761	0.248065	0.735879	1		115	75	1.53333	0.616671	0.00453714	0.0227852		NA	NA		0	0	0	0	0	1	0
ENSMUSG00000024137	MGI:109530	E4f1	17.5732	16.6162	1.0576	0.0807895	1	1		91	63	1.44444	0.530515	0.0292456	0.105969		NA	NA		0	0	0	0	0	1	0
ENSMUSG00000024142	MGI:1929514	Mlst8	19.2487	16.7688	1.14789	0.198984	0.867939	1		78	81	0.962963	-0.0544478	0.87404	0.979146		NA	NA		0	0	0	0	0	1	0
ENSMUSG00000024143	MGI:1931553	Rhoq	164.056	149.294	1.09888	0.13603	0.4288	1		472	535	0.882243	-0.180752	0.0506726	0.161018		NA	NA		0	0	0	0	0	1	0
ENSMUSG00000024150	MGI:2183439	Mcfd2	175.737	169.377	1.03755	0.0531815	0.746726	1		2713	2444.5	1.10984	0.15035	0.000200458	0.00146505		NA	NA		0	0	0	0	0	1	0
ENSMUSG00000024158	MGI:95745	Hagh	18.0288	16.5842	1.08711	0.120494	1	1		46	36	1.27778	0.353637	0.320293	0.569587		NA	NA		0	0	0	0	0	1	0
ENSMUSG00000024160	MGI:1891471	Spsb3	44.8866	34.7383	1.29214	0.369758	0.314307	1		353	225	1.56889	0.649743	1.1369e-07	1.37995e-06		0.464303	0.659658		0	0	0	0	0	0	1
ENSMUSG00000024163	MGI:1353598	Mapk8ip3	70.9051	60.3062	1.17575	0.233582	0.382354	1		176	171	1.02924	0.0415791	0.830015	0.958445		NA	NA		0	0	0	0	0	1	0
ENSMUSG00000024165	MGI:1196260	Hn1l	63.8498	58.453	1.09233	0.127406	0.65096	1		448	397	1.12846	0.17436	0.0853625	0.237233		NA	NA		0	0	0	0	0	1	0
ENSMUSG00000024169	MGI:2146906	Ift140	18.3882	17.6557	1.04149	0.0586437	1	1		58	63	0.920635	-0.119299	0.716294	0.893749		NA	NA		0	0	0	0	0	1	0
ENSMUSG00000024170	MGI:1918968	Telo2	20.0544	20.702	0.968718	-0.0458515	1	1		161	210	0.766667	-0.383329	0.0125968	0.0535848		NA	NA		0	0	0	0	0	1	0
ENSMUSG00000024174	MGI:1920086	Pot1b	3.3139	3.85082	0.860569	-0.216638	1	1		18	22	0.818182	-0.289507	0.635828	0.836972		NA	NA		0	0	0	0	0	1	0
ENSMUSG00000024187	MGI:2146854	Itfg3	62.427	58.6498	1.0644	0.0900449	0.855822	1		72	61	1.18033	0.239188	0.385959	0.64233		NA	NA		0	0	0	0	0	1	0
ENSMUSG00000024188	MGI:1914228	Luc7l	44.4206	44.4721	0.998841	-0.00167321	1	1		107	63	1.69841	0.764187	0.00091875	0.00592102		NA	NA		0	0	0	0	0	1	0
ENSMUSG00000024212	MGI:1927238	Mllt1	101.068	84.5376	1.19554	0.257662	0.271352	0.960153		128	132	0.969697	-0.0443941	0.852449	0.970876		NA	NA		0	0	0	0	0	1	0
ENSMUSG00000024248	MGI:106015	Cox7a2l	137.023	146.749	0.933726	-0.0989295	0.593384	1		97	115	0.843478	-0.245577	0.242916	0.471289		NA	NA		0	0	0	0	0	1	0
ENSMUSG00000024260	MGI:1919782	Sap130	68.1349	57.9022	1.17672	0.234776	0.422791	1		124	127	0.976378	-0.0344884	0.899576	0.98639		NA	NA		0	0	0	0	0	1	0
ENSMUSG00000024271	MGI:1889642	Elp2	78.9103	82.3217	0.95856	-0.0610588	0.874818	1		54	52	1.03846	0.0544478	0.922685	1		NA	NA		0	0	0	0	0	1	0
ENSMUSG00000024299	MGI:2449112	Adamts10	60.6728	36.7481	1.65105	0.723381	0.0196902	0.198586		69	42	1.64286	0.716207	0.0132336	0.0558445		NA	NA		0	0	0	0	0	1	0
ENSMUSG00000024308	MGI:1201689	Tapbp	44.4861	45.6469	0.974569	-0.0371636	0.916129	1		231	248	0.931452	-0.102447	0.46478	0.708934		NA	NA		0	0	0	0	0	1	0
ENSMUSG00000024309	MGI:95908	H2-Ke2	35.1012	39.9088	0.879535	-0.185186	0.644464	1		208	186	1.11828	0.161281	0.29006	0.531957		NA	NA		0	0	0	0	0	1	0
ENSMUSG00000024312	MGI:1931871	Wdr46	67.7716	68.5723	0.988323	-0.016946	1	1		742	832	0.891827	-0.165164	0.0248465	0.0931744		NA	NA		0	0	0	0	0	1	0
ENSMUSG00000024319	MGI:1330304	Vps52	46.8101	67.305	0.695492	-0.523894	0.0746925	0.497472		497	726	0.684573	-0.546724	6.22289e-11	1.11331e-09		0.920797	0.993525		0	0	0	0	0	0	1
ENSMUSG00000024325	MGI:1101770	Ring1	15.0516	14.9751	1.00511	0.00734834	1	1		69	77	0.896104	-0.158262	0.562521	0.787071		NA	NA		0	0	0	0	0	1	0
ENSMUSG00000024327	MGI:95909	Slc39a7	324.851	345.324	0.940715	-0.08817	0.462954	1		989	953	1.03778	0.0534943	0.427072	0.676532		NA	NA		0	0	0	0	0	1	0
ENSMUSG00000024335	MGI:99495	Brd2	355.484	395.977	0.897738	-0.155634	0.144344	0.724687		775	732	1.05874	0.0823527	0.279286	0.518287		NA	NA		0	0	0	0	0	1	0
ENSMUSG00000024339	MGI:98484	Tap2	15.6998	20.0047	0.784805	-0.349593	0.617719	1		152	146	1.0411	0.058103	0.772147	0.929662		NA	NA		0	0	0	0	0	1	0
ENSMUSG00000024349	MGI:1919762	Tmem173	19.4377	22.6315	0.858879	-0.219474	0.643969	1		64	91	0.703297	-0.507795	0.0364228	0.125562		NA	NA		0	0	0	0	0	1	0
ENSMUSG00000024350	MGI:1923844	Dnajc18	26.6865	24.6637	1.08202	0.113725	0.889884	1		142	110	1.29091	0.368387	0.0506255	0.161017		NA	NA		0	0	0	0	0	1	0
ENSMUSG00000024357	MGI:1932040	Sil1	33.2178	22.6482	1.46668	0.552557	0.228806	0.902529		59	54	1.09259	0.127756	0.706882	0.889429		NA	NA		0	0	0	0	0	1	0
ENSMUSG00000024359	MGI:96245	Hspa9	673.679	690.414	0.97576	-0.0354014	0.684649	1		1616	1677	0.963626	-0.0534555	0.295756	0.538599		NA	NA		0	0	0	0	0	1	0
ENSMUSG00000024369	MGI:102744	Rdbp	39.0732	36.2166	1.07887	0.109526	0.817554	1		132	118	1.11864	0.161751	0.411019	0.66284		NA	NA		0	0	0	0	0	1	0
ENSMUSG00000024378	MGI:2156764	Stard4	32.9138	30.7323	1.07098	0.0989356	0.900653	1		64	33	1.93939	0.955606	0.00215155	0.0124212		NA	NA		0	0	0	0	0	1	0
ENSMUSG00000024381	MGI:108092	Bin1	130.439	157.869	0.82625	-0.27535	0.111453	0.631937		127	132	0.962121	-0.0557094	0.803769	0.944236		NA	NA		0	0	0	0	0	1	0
ENSMUSG00000024384	MGI:1920723	Iws1	51.4863	48.3112	1.06572	0.0918303	0.840822	1		88	92	0.956522	-0.0641303	0.82314	0.952979		NA	NA		0	0	0	0	0	1	0
ENSMUSG00000024395	MGI:2385067	Lims2	27.3084	28.7906	0.948517	-0.0762542	0.893853	1		50	60	0.833333	-0.263034	0.390927	0.645469		NA	NA		0	0	0	0	0	1	0
ENSMUSG00000024400	MGI:1921570	Wdr33	60.7051	54.06	1.12292	0.167256	0.576012	1		82	65	1.26154	0.335184	0.186765	0.398166		NA	NA		0	0	0	0	0	1	0
ENSMUSG00000024422	MGI:1916442	Dhx16	50.5851	53.2158	0.950565	-0.0731424	0.921949	1		62	78	0.794872	-0.331206	0.204732	0.417858		NA	NA		0	0	0	0	0	1	0
ENSMUSG00000024425	MGI:1929601	Ndfip1	93.6147	98.1624	0.953672	-0.0684353	0.828663	1		227	243	0.934156	-0.098264	0.489042	0.728473		NA	NA		0	0	0	0	0	1	0
ENSMUSG00000024427	MGI:1345144	Spry4	57.7863	52.5145	1.10039	0.13801	0.704379	1		298	297	1.00337	0.0048494	1	1		NA	NA		0	0	0	0	0	1	0
ENSMUSG00000024429	MGI:95764	Gnl1	97.6422	105.147	0.928626	-0.10683	0.673774	1		564	566	0.996466	-0.00510689	0.97627	1		NA	NA		0	0	0	0	0	1	0
ENSMUSG00000024442	MGI:1914089	0610009O20Rik	26.0743	25.4408	1.0249	0.0354876	1	1		157	109	1.44037	0.526436	0.00387179	0.0198206		NA	NA		0	0	0	0	0	1	0
ENSMUSG00000024446	MGI:1914926	Rpp21	13.132	13.1321	0.999995	-6.98056e-06	1	1		54	66	0.818182	-0.289507	0.315303	0.563804		NA	NA		0	0	0	0	0	1	0
ENSMUSG00000024454	MGI:1343091	Hdac3	75.7523	76.2327	0.993698	-0.00912089	1	1		56	56	1	0	1	1		NA	NA		0	0	0	0	0	1	0
ENSMUSG00000024456	MGI:1194490	Diap1	100.621	96.1973	1.04598	0.0648582	0.775739	1		151	168	0.89881	-0.153913	0.37037	0.628878		NA	NA		0	0	0	0	0	1	0
ENSMUSG00000024457	MGI:1337056	Trim26	63.4169	48.9113	1.29657	0.374698	0.219131	0.88559		513	321	1.59813	0.676386	3.0823e-11	5.66188e-10		0.303071	0.493116		0	0	0	0	0	0	1
ENSMUSG00000024472	MGI:1917890	Dcp2	35.6106	29.3119	1.21488	0.280818	0.457021	1		282	233	1.2103	0.275365	0.0343172	0.119918		NA	NA		0	0	0	0	0	1	0
ENSMUSG00000024477	MGI:1917514	Pggt1b	17.274	16.8613	1.02447	0.0348838	1	1		56	61	0.918033	-0.123382	0.711703	0.891262		NA	NA		0	0	0	0	0	1	0
ENSMUSG00000024493	MGI:1913808	Lars	159.198	140.245	1.13514	0.182873	0.29788	0.982569		106	101	1.0495	0.069709	0.781077	0.933867		NA	NA		0	0	0	0	0	1	0
ENSMUSG00000024501	MGI:1349762	Dpysl3	568.239	637.739	0.89102	-0.16647	0.0468889	0.37369		1144	1138	1.00527	0.00758649	0.916643	0.996414		NA	NA		0	0	0	0	0	1	0
ENSMUSG00000024513	MGI:1333813	Mbd2	60.977	70.8766	0.860327	-0.217044	0.433537	1		9	14	0.642857	-0.63743	0.404873	0.656887		NA	NA		0	0	0	0	0	1	0
ENSMUSG00000024521	MGI:1930146	Pmaip1	47.3384	61.3126	0.772083	-0.373171	0.210766	0.868219		139	88	1.57955	0.659509	0.000865245	0.00560776		NA	NA		0	0	0	0	0	1	0
ENSMUSG00000024528	MGI:1914472	Srfbp1	28.229	26.586	1.0618	0.08651	1	1		484	515	0.939806	-0.0895654	0.342544	0.594626		NA	NA		0	0	0	0	0	1	0
ENSMUSG00000024529	MGI:96817	Lox	1810.98	1957.37	0.925214	-0.112141	0.0181562	0.187541		258	353	0.730878	-0.452297	0.000139037	0.00105662		NA	NA		0	0	0	0	0	1	0
ENSMUSG00000024535	MGI:1916476	Snx24	31.722	32.1456	0.986824	-0.0191359	1	1		137	112	1.22321	0.290677	0.128108	0.309503		NA	NA		0	0	0	0	0	1	0
ENSMUSG00000024537	MGI:1922901	Psmg2	15.9119	24.7816	0.642086	-0.639161	0.211024	0.868219		48	41	1.17073	0.22741	0.525015	0.758698		NA	NA		0	0	0	0	0	1	0
ENSMUSG00000024556	MGI:2147351	Me2	69.2668	91.1244	0.760134	-0.395674	0.0965694	0.57521		268	312	0.858974	-0.219313	0.0740928	0.215321		NA	NA		0	0	0	0	0	1	0
ENSMUSG00000024560	MGI:1921572	Cxxc1	56.9327	59.5937	0.955349	-0.0659008	0.853408	1		101	106	0.95283	-0.069709	0.781077	0.933867		NA	NA		0	0	0	0	0	1	0
ENSMUSG00000024561	MGI:1333811	Mbd1	45.9724	42.9378	1.07067	0.0985203	0.832258	1		149	146	1.02055	0.029344	0.907326	0.990617		NA	NA		0	0	0	0	0	1	0
ENSMUSG00000024566	MGI:1354757	Atp9b	89.0158	90.8997	0.979275	-0.0302143	0.940612	1		94	115	0.817391	-0.290901	0.166379	0.372079		NA	NA		0	0	0	0	0	1	0
ENSMUSG00000024570	MGI:1915981	Rbfa	37.5178	35.9512	1.04358	0.061536	0.907561	1		304	270	1.12593	0.171112	0.168335	0.37426		NA	NA		0	0	0	0	0	1	0
ENSMUSG00000024576	MGI:1934950	Csnk1a1	213.441	214.429	0.995394	-0.00665975	1	1		330	330	1	0	1	1		NA	NA		0	0	0	0	0	1	0
ENSMUSG00000024583	MGI:1860078	Txnl1	119.398	145.422	0.821042	-0.284473	0.123729	0.670022		247	231	1.06926	0.0966182	0.4927	0.732969		NA	NA		0	0	0	0	0	1	0
ENSMUSG00000024587	MGI:1917473	Nars	514.6	469.101	1.09699	0.133553	0.151379	0.734115		302	346	0.872832	-0.196223	0.091104	0.247054		NA	NA		0	0	0	0	0	1	0
ENSMUSG00000024588	MGI:95513	Fech	54.1421	48.8305	1.10878	0.14897	0.693686	1		185	176	1.05114	0.0719498	0.673775	0.86585		NA	NA		0	0	0	0	0	1	0
ENSMUSG00000024593	MGI:2685177	Megf10	43.5416	39.0005	1.11644	0.158902	0.660884	1		288	243	1.18519	0.245112	0.0561034	0.174245		NA	NA		0	0	0	0	0	1	0
ENSMUSG00000024594	MGI:1916106	Prrc1	124.766	108.683	1.14799	0.199109	0.326807	1		317	307	1.03257	0.0462442	0.718663	0.893749		NA	NA		0	0	0	0	0	1	0
ENSMUSG00000024597	MGI:101924	Slc12a2	29.7709	30.2878	0.982933	-0.0248357	1	1		21	21	1	0	1	1		NA	NA		0	0	0	0	0	1	0
ENSMUSG00000024601	MGI:1913557	Isoc1	29.319	21.979	1.33396	0.415714	0.401062	1		201	172	1.1686	0.224787	0.147019	0.340763		NA	NA		0	0	0	0	0	1	0
ENSMUSG00000024603	MGI:1914915	Dctn4	74.9196	72.3123	1.03606	0.0511021	0.86905	1		755	550	1.37273	0.457045	1.52852e-08	2.11712e-07		0.114498	0.248668		0	0	0	0	0	0	1
ENSMUSG00000024604	MGI:1914060	Rbm22	42.0459	45.7674	0.918686	-0.122356	0.749329	1		322	309	1.04207	0.0594539	0.63289	0.836972		NA	NA		0	0	0	0	0	1	0
ENSMUSG00000024608	MGI:98107	Rps14	586.371	583.967	1.00412	0.0059274	0.976679	1		737	706	1.04391	0.0619964	0.429685	0.676825		NA	NA		0	0	0	0	0	1	0
ENSMUSG00000024613	MGI:892003	Tcof1	97.1138	71.077	1.36632	0.450293	0.0534324	0.405018		881	903	0.975637	-0.035584	0.619068	0.826466		NA	NA		0	0	0	0	0	1	0
ENSMUSG00000024620	MGI:97531	Pdgfrb	249.099	194.679	1.27953	0.355619	0.0118092	0.135489		3031	2902	1.04445	0.0627463	0.0965492	0.255852		NA	NA		0	0	0	0	0	1	0
ENSMUSG00000024622	MGI:2441817	Hmgxb3	90.2834	72.2513	1.24958	0.321438	0.18149	0.799631		325	312	1.04167	0.0588937	0.634495	0.836972		NA	NA		0	0	0	0	0	1	0
ENSMUSG00000024640	MGI:2183441	Psat1	324.329	237.995	1.36275	0.446524	0.000328321	0.00728915		194	193	1.00518	0.0074558	1	1		NA	NA		0	0	0	0	0	1	0
ENSMUSG00000024644	MGI:1913304	Cndp2	69.9799	105.618	0.662576	-0.593842	0.00815045	0.102828		79	79	1	0	1	1		NA	NA		0	0	0	0	0	1	0
ENSMUSG00000024646	MGI:1926952	Cyb5	35.4323	43.3558	0.817244	-0.291162	0.428207	1		308.5	344	0.896802	-0.157138	0.183303	0.394268		NA	NA		0	0	0	0	0	1	0
ENSMUSG00000024659	MGI:96819	Anxa1	1568.66	1192.46	1.31548	0.39559	7.68509e-13	7.50723e-11		3187	2030	1.56995	0.650719	4.06779e-58	3.17565e-56		0.000242664	0.00144628		1	0	0	0	0	0	0
ENSMUSG00000024668	MGI:1913322	Sdhaf2	41.3004	46.7199	0.883999	-0.177883	0.594288	1		88	78.5	1.12102	0.164811	0.536005	0.765562		NA	NA		0	0	0	0	0	1	0
ENSMUSG00000024683	MGI:2137219	Mrpl16	21.5315	19.2241	1.12003	0.163532	0.755229	1		157	60	2.61667	1.38773	3.38309e-11	6.18134e-10		0.0255987	0.0788759		0	0	0	0	0	0	1
ENSMUSG00000024687	MGI:97447	Osbp	85.6567	74.0892	1.15613	0.209303	0.384567	1		90	88	1.02273	0.0324215	0.94028	1		NA	NA		0	0	0	0	0	1	0
ENSMUSG00000024691	MGI:1915508	Fam111a	33.9129	28.2622	1.19994	0.26296	0.525773	1		310	194	1.59794	0.676212	2.68523e-07	3.11614e-06		0.335838	0.519022		0	0	0	0	0	0	1
ENSMUSG00000024712	MGI:1914688	Rfk	37.0332	51.3539	0.721137	-0.471654	0.165441	0.761294		67	50	1.34	0.422233	0.138753	0.326674		NA	NA		0	0	0	0	0	1	0
ENSMUSG00000024713	MGI:97515	Pcsk5	16.519	9.67435	1.7075	0.771887	0.247789	0.928935		73	51	1.43137	0.517399	0.0588759	0.180893		NA	NA		0	0	0	0	0	1	0
ENSMUSG00000024725	MGI:700012	Ostf1	105.752	122.413	0.863897	-0.211068	0.320519	1		91	80	1.1375	0.185867	0.444533	0.690937		NA	NA		0	0	0	0	0	1	0
ENSMUSG00000024726	MGI:1914633	2410127L17Rik	22.5622	25.751	0.876169	-0.190719	0.77545	1		58	60	0.966667	-0.0489096	0.926704	1		NA	NA		0	0	0	0	0	1	0
ENSMUSG00000024750	MGI:1278334	Zfand5	56.3273	67.6024	0.833213	-0.263242	0.323248	1		24	11	2.18182	1.12553	0.0409596	0.137265		NA	NA		0	0	0	0	0	1	0
ENSMUSG00000024754	MGI:1890373	Tmem2	78.6149	64.5562	1.21777	0.284246	0.278615	0.969939		471	314	1.5	0.584963	2.32534e-08	3.09594e-07		0.268679	0.461529		0	0	0	0	0	0	1
ENSMUSG00000024792	MGI:1891017	Zfpl1	35.772	34.9615	1.02318	0.0330645	1	1		124	113	1.09735	0.134017	0.516056	0.752477		NA	NA		0	0	0	0	0	1	0
ENSMUSG00000024797	MGI:1915755	1110014N23Rik	27.7867	26.076	1.06561	0.0916731	0.891923	1		39	25	1.56	0.641546	0.103422	0.267914		NA	NA		0	0	0	0	0	1	0
ENSMUSG00000024799	MGI:1920416	Tm7sf2	6.0571	6.94287	0.87242	-0.196905	1	1		5	21	0.238095	-2.07039	0.00249392	0.0138618		NA	NA		0	0	0	0	0	1	0
ENSMUSG00000024807	MGI:1921376	Syvn1	85.2566	78.8071	1.08184	0.113485	0.696341	1		481	503	0.956262	-0.0645215	0.503225	0.741879		NA	NA		0	0	0	0	0	1	0
ENSMUSG00000024811	MGI:1921743	Tnks2	147.861	145.686	1.01493	0.0213788	0.953506	1		60	68	0.882353	-0.180572	0.536269	0.765621		NA	NA		0	0	0	0	0	1	0
ENSMUSG00000024812	MGI:1341872	Tjp2	56.9041	80.4503	0.70732	-0.499564	0.059768	0.436638		136	103	1.32039	0.400962	0.0382383	0.130306		NA	NA		0	0	0	0	0	1	0
ENSMUSG00000024841	MGI:1917110	Eif1ad	40.3704	40.189	1.00451	0.00649774	1	1		19	18	1.05556	0.0780025	1	1		NA	NA		0	0	0	0	0	1	0
ENSMUSG00000024862	MGI:107953	Klc2	47.9513	63.2411	0.758231	-0.399291	0.183657	0.804437		78	111.5	0.699552	-0.515498	0.0164359	0.0668132		NA	NA		0	0	0	0	0	1	0
ENSMUSG00000024870	MGI:1923558	Rab1b	199.865	207.177	0.964709	-0.0518345	0.766197	1		951	922	1.03145	0.0446786	0.517657	0.754327		NA	NA		0	0	0	0	0	1	0
ENSMUSG00000024883	MGI:2385695	Rin1	179.753	150.688	1.19288	0.254449	0.12367	0.670022		479	478	1.00209	0.00301504	1	1		NA	NA		0	0	0	0	0	1	0
ENSMUSG00000024900	MGI:1098296	Cpt1a	74.3573	86.4355	0.860263	-0.217151	0.384567	1		31	29	1.06897	0.0962153	0.897422	0.98639		NA	NA		0	0	0	0	0	1	0
ENSMUSG00000024906	MGI:1918961	Mus81	23.0093	22.4484	1.02499	0.0356046	1	1		14	14	1	0	1	1		NA	NA		0	0	0	0	0	1	0
ENSMUSG00000024908	MGI:1921807	Ppp6r3	76.6848	76.3319	1.00462	0.00665455	1	1		36	30	1.2	0.263034	0.538583	0.76733		NA	NA		0	0	0	0	0	1	0
ENSMUSG00000024912	MGI:107179	Fosl1	33.4208	24.1724	1.3826	0.467384	0.289244	0.971438		382	408	0.936275	-0.0949965	0.373766	0.632959		NA	NA		0	0	0	0	0	1	0
ENSMUSG00000024913	MGI:1278315	Lrp5	103.714	91.2969	1.136	0.183966	0.390209	1		268	300	0.893333	-0.16273	0.193305	0.404365		NA	NA		0	0	0	0	0	1	0
ENSMUSG00000024914	MGI:1913806	Drap1	130.437	145.337	0.897477	-0.156054	0.398582	1		548	587	0.93356	-0.0991846	0.259336	0.496002		NA	NA		0	0	0	0	0	1	0
ENSMUSG00000024921	MGI:99603	Smarca2	21.3887	22.9351	0.932575	-0.100708	0.880396	1		15	25	0.6	-0.736966	0.15386	0.351289		NA	NA		0	0	0	0	0	1	0
ENSMUSG00000024925	MGI:1915459	Rnaseh2c	23.7271	21.2232	1.11798	0.160893	0.765992	1		89	62	1.43548	0.521537	0.0340105	0.119366		NA	NA		0	0	0	0	0	1	0
ENSMUSG00000024926	MGI:1932051	Kat5	19.7596	18.208	1.08522	0.117984	0.871415	1		25	15	1.66667	0.736966	0.15386	0.351289		NA	NA		0	0	0	0	0	1	0
ENSMUSG00000024927	MGI:103290	Rela	107.512	106.383	1.01061	0.0152281	0.945521	1		252	260	0.969231	-0.0450879	0.757083	0.916794		NA	NA		0	0	0	0	0	1	0
ENSMUSG00000024937	MGI:3612340	Ehbp1l1	363.488	322.276	1.12788	0.173612	0.126371	0.676898		1453	1303	1.11512	0.157198	0.00452793	0.0227722		NA	NA		0	0	0	0	0	1	0
ENSMUSG00000024940	MGI:1101355	Ltbp3	403.169	362.398	1.1125	0.153809	0.148072	0.729479		1767	1640	1.07744	0.107606	0.0308615	0.110772		NA	NA		0	0	0	0	0	1	0
ENSMUSG00000024941	MGI:1931787	Scyl1	110.144	116.848	0.942625	-0.0852447	0.690549	1		80	69	1.15942	0.213404	0.412743	0.664996		NA	NA		0	0	0	0	0	1	0
ENSMUSG00000024943	MGI:2385088	Smc5	49.8566	47.8983	1.04088	0.0578098	0.919607	1		43	35	1.22857	0.296982	0.428207	0.676825		NA	NA		0	0	0	0	0	1	0
ENSMUSG00000024976	MGI:1927197	Shoc2	72.1932	68.0063	1.06157	0.0861951	0.799956	1		47	61	0.770492	-0.376148	0.210766	0.426372		NA	NA		0	0	0	0	0	1	0
ENSMUSG00000024981	MGI:1919129	Acsl5	71.7155	83.5072	0.858795	-0.219615	0.378537	1		65	48	1.35417	0.437405	0.131924	0.314913		NA	NA		0	0	0	0	0	1	0
ENSMUSG00000024983	MGI:1855699	Vti1a	20.9008	24.6281	0.848656	-0.236749	0.658738	1		74	73	1.0137	0.0196288	1	1		NA	NA		0	0	0	0	0	1	0
ENSMUSG00000024989	MGI:1921357	Cep55	25.711	30.7435	0.836306	-0.257898	0.596642	1		120	88	1.36364	0.447459	0.0313499	0.112174		NA	NA		0	0	0	0	0	1	0
ENSMUSG00000024991	MGI:95301	Eif3a	599.6	596.4	1.00537	0.00771979	0.930877	1		1659	1728	0.960069	-0.0587893	0.242631	0.471289		NA	NA		0	0	0	0	0	1	0
ENSMUSG00000024993	MGI:1915144	Fam45a	23.9482	29.1863	0.82053	-0.285371	0.583132	1		213	172	1.23837	0.308445	0.0413518	0.138253		NA	NA		0	0	0	0	0	1	0
ENSMUSG00000024997	MGI:88034	Prdx3	64.4383	62.0485	1.03852	0.0545234	0.92906	1		451	349	1.29226	0.3699	0.000349846	0.00245249		NA	NA		0	0	0	0	0	1	0
ENSMUSG00000024999	MGI:1932610	Noc3l	38.0223	32.5962	1.16646	0.222141	0.635308	1		151	127	1.18898	0.24972	0.167642	0.374006		NA	NA		0	0	0	0	0	1	0
ENSMUSG00000025006	MGI:700014	Sorbs1	70.1917	51.5651	1.36123	0.444906	0.123427	0.670022		428	325	1.31692	0.397171	0.000197343	0.00144844		NA	NA		0	0	0	0	0	1	0
ENSMUSG00000025007	MGI:1888908	Aldh18a1	163.933	92.3903	1.77435	0.827294	7.99639e-06	0.000278976		639	475	1.34526	0.427888	9.97818e-07	1.08123e-05		0.0573116	0.153558		1	0	0	0	0	0	0
ENSMUSG00000025024	MGI:1923729	Smndc1	41.033	40.4372	1.01473	0.021103	1	1		104	85	1.22353	0.291049	0.190291	0.401013		NA	NA		0	0	0	0	0	1	0
ENSMUSG00000025027	MGI:2180003	Xpnpep1	116.09	142.447	0.814967	-0.295187	0.119436	0.661831		203	252	0.805556	-0.311944	0.0243251	0.0915188		NA	NA		0	0	0	0	0	1	0
ENSMUSG00000025035	MGI:1929699	Arl3	30.8469	35.5819	0.866927	-0.206018	0.625407	1		133	112	1.1875	0.247928	0.20124	0.41368		NA	NA		0	0	0	0	0	1	0
ENSMUSG00000025036	MGI:2137678	Sfxn2	12.4644	7.18393	1.73503	0.794964	0.359283	1		102	40	2.55	1.3505	1.9896e-07	2.3648e-06		0.431294	0.621719		0	0	0	0	0	0	1
ENSMUSG00000025041	MGI:2178563	Nt5c2	37.9733	46.3283	0.819656	-0.28691	0.445205	1		40	40	1	0	1	1		NA	NA		0	0	0	0	0	1	0
ENSMUSG00000025047	MGI:1341788	Pdcd11	98.7192	79.9097	1.23539	0.304961	0.178339	0.79309		298	278	1.07194	0.100227	0.42858	0.676825		NA	NA		0	0	0	0	0	1	0
ENSMUSG00000025060	MGI:103241	Slk	100.491	89.402	1.12404	0.168687	0.467079	1		90	94	0.957447	-0.0627358	0.82504	0.954535		NA	NA		0	0	0	0	0	1	0
ENSMUSG00000025066	MGI:1915038	6330577E15Rik	124.53	124.006	1.00423	0.00608362	1	1		839	708.5	1.18419	0.243903	0.00103644	0.00660512		NA	NA		0	0	0	0	0	1	0
ENSMUSG00000025068	MGI:1342273	Gsto1	523.864	744.185	0.703943	-0.506469	7.04033e-10	4.45757e-08		8016	7438.5	1.07764	0.107871	3.59039e-06	3.59562e-05		5.6612e-13	1.26835e-11		0	0	0	1	0	0	0
ENSMUSG00000025102	MGI:1914540	3110040N11Rik	7.62665	7.87404	0.968581	-0.0460556	1	1		29	37	0.783784	-0.351472	0.389052	0.644667		NA	NA		0	0	0	0	0	1	0
ENSMUSG00000025133	MGI:1917164	Ints4	31.9757	31.5704	1.01284	0.018401	1	1		33	20	1.65	0.722466	0.0983706	0.259076		NA	NA		0	0	0	0	0	1	0
ENSMUSG00000025157	MGI:1921418	Zdhhc16	43.8827	44.5657	0.984674	-0.0222821	1	1		41	46	0.891304	-0.16601	0.668285	0.861373		NA	NA		0	0	0	0	0	1	0
ENSMUSG00000025178	MGI:1934031	Pi4k2a	77.8415	70.1021	1.1104	0.151082	0.565172	1		1123	1025	1.09561	0.131734	0.0363309	0.12555		NA	NA		0	0	0	0	0	1	0
ENSMUSG00000025184	MGI:1196316	D19Ertd386e	18.1028	21.4653	0.843352	-0.245793	0.749259	1		36	20	1.8	0.847997	0.0440465	0.144785		NA	NA		0	0	0	0	0	1	0
ENSMUSG00000025185	MGI:1914823	Loxl4	73.8651	74.0582	0.997393	-0.00376626	1	1		507	585	0.866667	-0.206451	0.0197578	0.0779199		NA	NA		0	0	0	0	0	1	0
ENSMUSG00000025188	MGI:2177763	Hps1	18.287	13.0558	1.40069	0.486133	0.47313	1		164	119	1.37815	0.462734	0.0087913	0.0401037		NA	NA		0	0	0	0	0	1	0
ENSMUSG00000025190	MGI:95791	Got1	79.0283	50.406	1.56784	0.648774	0.0133804	0.149015		390	300	1.3	0.378512	0.000692614	0.00454901		NA	NA		0	0	0	0	0	1	0
ENSMUSG00000025192	MGI:2135885	Entpd7	14.7657	19.187	0.769566	-0.377883	0.607591	1		42	68	0.617647	-0.695145	0.016745	0.0679895		NA	NA		0	0	0	0	0	1	0
ENSMUSG00000025195	MGI:1917352	Dnmbp	34.9031	31.9143	1.09365	0.129154	0.807195	1		38	35	1.08571	0.118644	0.815121	0.948811		NA	NA		0	0	0	0	0	1	0
ENSMUSG00000025199	MGI:99484	Chuk	71.3231	81.7394	0.872567	-0.196662	0.418921	1		111	142	0.78169	-0.355331	0.0590692	0.181001		NA	NA		0	0	0	0	0	1	0
ENSMUSG00000025203	MGI:98240	Scd2	467.705	337.689	1.38502	0.469902	5.28492e-06	0.000194292		505	368	1.37228	0.456578	3.99099e-06	3.95074e-05		0.960542	1		1	0	0	0	0	0	0
ENSMUSG00000025212	MGI:2137679	Sfxn3	105.675	90.0621	1.17336	0.230644	0.283948	0.971438		633	670	0.944776	-0.0819556	0.318614	0.56854		NA	NA		0	0	0	0	0	1	0
ENSMUSG00000025213	MGI:2147606	Kazald1	8.76776	7.94067	1.10416	0.142948	1	1		16	19	0.842105	-0.247928	0.735879	0.902766		NA	NA		0	0	0	0	0	1	0
ENSMUSG00000025217	MGI:1338871	Btrc	22.6227	21.2375	1.06522	0.091154	0.880396	1		48	29	1.65517	0.726982	0.0395395	0.133548		NA	NA		0	0	0	0	0	1	0
ENSMUSG00000025220	MGI:1932139	Mgea5	155.413	122.402	1.26969	0.344472	0.0543221	0.409091		94	96	0.979167	-0.0303736	0.942191	1		NA	NA		0	0	0	0	0	1	0
ENSMUSG00000025224	MGI:1861607	Gbf1	98.3424	86.5185	1.13666	0.184806	0.462303	1		74	85	0.870588	-0.199938	0.42784	0.676825		NA	NA		0	0	0	0	0	1	0
ENSMUSG00000025225	MGI:1099800	Nfkb2	64.1154	73.8075	0.868684	-0.203096	0.443715	1		88	75	1.17333	0.230613	0.347293	0.600681		NA	NA		0	0	0	0	0	1	0
ENSMUSG00000025228	MGI:1858964	Actr1a	253.703	276.84	0.916425	-0.125911	0.339727	1		3411	3304	1.03238	0.0459811	0.195818	0.407657		NA	NA		0	0	0	0	0	1	0
ENSMUSG00000025231	MGI:1345643	Sufu	48.3242	46.0761	1.04879	0.0687263	0.917923	1		34	38	0.894737	-0.160465	0.723948	0.896777		NA	NA		0	0	0	0	0	1	0
ENSMUSG00000025234	MGI:1344363	Arih1	161.051	174.242	0.924297	-0.113571	0.512122	1		48	36	1.33333	0.415037	0.229864	0.453298		NA	NA		0	0	0	0	0	1	0
ENSMUSG00000025236	MGI:1919391	Adpgk	28.7072	23.6201	1.21537	0.281399	0.583132	1		89	67	1.32836	0.409644	0.0923768	0.248679		NA	NA		0	0	0	0	0	1	0
ENSMUSG00000025277	MGI:1913332	Abhd6	5.86841	7.43414	0.789387	-0.341196	1	1		31	32	0.96875	-0.0458037	1	1		NA	NA		0	0	0	0	0	1	0
ENSMUSG00000025278	MGI:2446089	Flnb	3442.93	2707.34	1.2717	0.346758	6.38405e-21	1.03891e-18		9212	9239	0.997078	-0.0042223	0.848205	0.968056		1.75423e-16	4.79306e-15		0	1	0	0	0	0	0
ENSMUSG00000025280	MGI:2681836	Polr3a	42.2027	38.5657	1.09431	0.130018	0.824313	1		52	36	1.44444	0.530515	0.109295	0.276662		NA	NA		0	0	0	0	0	1	0
ENSMUSG00000025290	MGI:98147	Rps24	525.898	530.665	0.991016	-0.0130198	0.902088	1		4228	3594	1.17641	0.234385	8.00521e-13	1.6565e-11		0.00942394	0.0360155		0	0	0	0	0	0	1
ENSMUSG00000025324	MGI:1330809	Atp10a	29.8443	13.1031	2.27765	1.18755	0.0137182	0.151788		38	26	1.46154	0.547488	0.168643	0.374459		NA	NA		0	0	0	0	0	1	0
ENSMUSG00000025348	MGI:102700	Itga7	30.3462	73.4799	0.412987	-1.27583	2.71764e-05	0.000787425		37	32	1.15625	0.209453	0.630456	0.834705		0.00147314	0.00691674		0	0	0	0	0	0	1
ENSMUSG00000025403	MGI:1277989	Shmt2	202.191	148.325	1.36316	0.446955	0.00454332	0.0655427		829	831	0.997593	-0.00347638	0.98042	1		NA	NA		0	0	0	0	0	1	0
ENSMUSG00000025404	MGI:1919000	R3hdm2	81.2943	59.2636	1.37174	0.456006	0.0755508	0.501381		121	126	0.960317	-0.0584167	0.799161	0.941076		NA	NA		0	0	0	0	0	1	0
ENSMUSG00000025409	MGI:106378	Mbd6	59.002	46.8985	1.25808	0.331222	0.285284	0.971438		33	38	0.868421	-0.203533	0.635308	0.836972		NA	NA		0	0	0	0	0	1	0
ENSMUSG00000025413	MGI:1919604	Ttc4	33.0886	35.0612	0.943739	-0.0835408	0.903597	1		146	111	1.31532	0.395409	0.0337304	0.118835		NA	NA		0	0	0	0	0	1	0
ENSMUSG00000025417	MGI:2152214	Pip4k2c	61.8517	60.5696	1.02117	0.030219	1	1		227	203	1.11823	0.161213	0.267341	0.503187		NA	NA		0	0	0	0	0	1	0
ENSMUSG00000025436	MGI:1916984	Xrcc6bp1	2.25079	3.97898	0.56567	-0.821967	0.6875	1		22	52	0.423077	-1.24101	0.000642807	0.00422997		NA	NA		0	0	0	0	0	1	0
ENSMUSG00000025439	MGI:109638	Clns1a	50.9204	53.9984	0.942997	-0.0846744	0.84537	1		130	121	1.07438	0.103505	0.613678	0.823754		NA	NA		0	0	0	0	0	1	0
ENSMUSG00000025464	MGI:1916983	Paox	7.20326	10.0787	0.714704	-0.484583	0.629059	1		18	10	1.8	0.847997	0.184933	0.395545		NA	NA		0	0	0	0	0	1	0
ENSMUSG00000025465	MGI:2136460	Echs1	36.7626	39.5182	0.93027	-0.104278	0.819893	1		35	22	1.59091	0.669851	0.111161	0.279567		NA	NA		0	0	0	0	0	1	0
ENSMUSG00000025474	MGI:1921487	Tubgcp2	45.0661	38.7874	1.16188	0.216455	0.585647	1		34	30	1.13333	0.180572	0.707981	0.889833		NA	NA		0	0	0	0	0	1	0
ENSMUSG00000025477	MGI:2686961	Inpp5a	86.351	79.9702	1.07979	0.110751	0.698084	1		258	169	1.52663	0.610348	1.92788e-05	0.000171562		0.0638504	0.166551		0	0	0	0	0	0	1
ENSMUSG00000025572	MGI:1098686	Tmc6	26.991	31.6828	0.851911	-0.231226	0.602923	1		52	53	0.981132	-0.0274807	1	1		NA	NA		0	0	0	0	0	1	0
ENSMUSG00000025575	MGI:1923275	Cant1	34.3874	27.6871	1.242	0.312667	0.525773	1		155	154	1.00649	0.00933786	1	1		NA	NA		0	0	0	0	0	1	0
ENSMUSG00000025591	MGI:1913532	1810029B16Rik	16.1005	17.2672	0.932435	-0.100925	1	1		30	22	1.36364	0.447459	0.33175	0.583323		NA	NA		0	0	0	0	0	1	0
ENSMUSG00000025616	MGI:1921362	Usp16	65.5376	69.5645	0.942114	-0.086027	0.797102	1		43	39	1.10256	0.140863	0.740653	0.906356		NA	NA		0	0	0	0	0	1	0
ENSMUSG00000025645	MGI:1913908	Ccdc51	6.55414	6.40736	1.02291	0.0326769	1	1		18	12	1.5	0.584963	0.361595	0.618257		NA	NA		0	0	0	0	0	1	0
ENSMUSG00000025646	MGI:1925349	Atrip	37.2737	32.3755	1.15129	0.203255	0.630456	1		113	87	1.29885	0.377235	0.0768376	0.221053		NA	NA		0	0	0	0	0	1	0
ENSMUSG00000025647	MGI:1915044	Shisa5	146.278	158.859	0.920804	-0.119035	0.492071	1		141	121	1.16529	0.220688	0.24041	0.469475		NA	NA		0	0	0	0	0	1	0
ENSMUSG00000025650	MGI:88462	Col7a1	553.929	515.047	1.07549	0.104997	0.245126	0.928139		475	444	1.06982	0.0973678	0.322366	0.571293		NA	NA		0	0	0	0	0	1	0
ENSMUSG00000025702	MGI:1919029	41341	51.7762	43.691	1.18505	0.244953	0.475152	1		428	368	1.16304	0.217905	0.036444	0.125562		NA	NA		0	0	0	0	0	1	0
ENSMUSG00000025722	MGI:1919218	Wdr73	13.1637	13.5572	0.970974	-0.0424955	1	1		54	49	1.10204	0.140178	0.693686	0.880319		NA	NA		0	0	0	0	0	1	0
ENSMUSG00000025724	MGI:1929464	Sec11a	57.7546	63.9449	0.903193	-0.146894	0.65096	1		141	126	1.11905	0.162271	0.391603	0.645469		NA	NA		0	0	0	0	0	1	0
ENSMUSG00000025790	MGI:1351867	Slco3a1	35.8318	43.0665	0.832011	-0.265325	0.499897	1		25	30	0.833333	-0.263034	0.590053	0.807181		NA	NA		0	0	0	0	0	1	0
ENSMUSG00000025791	MGI:97565	Pgm2	35.9937	37.365	0.9633	-0.0539424	1	1		186	165	1.12727	0.172837	0.285721	0.525966		NA	NA		0	0	0	0	0	1	0
ENSMUSG00000025795	MGI:2179722	Rassf3	55.2514	52.0726	1.06105	0.0854872	0.846802	1		509	392	1.29847	0.376812	0.000109045	0.000855181		0.354121	0.540501		0	0	0	0	0	0	1
ENSMUSG00000025809	MGI:96610	Itgb1	2629.02	3326.08	0.790424	-0.339302	1.72619e-19	2.56602e-17		2573	3098	0.830536	-0.267886	3.32779e-12	6.68478e-11		0.185336	0.348743		1	0	0	0	0	0	0
ENSMUSG00000025810	MGI:106206	Nrp1	302.24	285.449	1.05882	0.0824633	0.509037	1		683	630	1.08413	0.116534	0.151242	0.347037		NA	NA		0	0	0	0	0	1	0
ENSMUSG00000025823	MGI:104864	Pdia4	224.505	201.982	1.11151	0.152518	0.28702	0.971438		341	265	1.28679	0.363779	0.00228723	0.0130509		NA	NA		0	0	0	0	0	1	0
ENSMUSG00000025868	MGI:1914294	Higd2a	44.2368	59.3317	0.745583	-0.423558	0.167444	0.766388		371	375	0.989333	-0.0154714	0.912548	0.992905		NA	NA		0	0	0	0	0	1	0
ENSMUSG00000025869	MGI:107862	Nop16	36.4719	39.3534	0.926779	-0.109703	0.817554	1		105	95	1.10526	0.14439	0.524622	0.758698		NA	NA		0	0	0	0	0	1	0
ENSMUSG00000025870	MGI:1930788	Arl10	14.333	12.1872	1.17607	0.233978	0.845019	1		20	20	1	0	1	1		NA	NA		0	0	0	0	0	1	0
ENSMUSG00000025871	MGI:1921162	4833439L19Rik	93.5416	92.3918	1.01245	0.017844	0.941575	1		431	446	0.966368	-0.0493558	0.636419	0.837265		NA	NA		0	0	0	0	0	1	0
ENSMUSG00000025873	MGI:1923827	Faf2	110.452	109.95	1.00457	0.00657598	1	1		162	216	0.75	-0.415037	0.00633502	0.0306196		NA	NA		0	0	0	0	0	1	0
ENSMUSG00000025878	MGI:103185	Uimc1	29.283	32.1354	0.911237	-0.134102	0.798153	1		52	41	1.26829	0.342888	0.299732	0.54475		NA	NA		0	0	0	0	0	1	0
ENSMUSG00000025925	MGI:109634	Terf1	11.6402	11.9186	0.976637	-0.0341058	1	1		18	11	1.63636	0.710493	0.264931	0.500296		NA	NA		0	0	0	0	0	1	0
ENSMUSG00000025931	MGI:1921479	Paqr8	13.1452	11.1431	1.17967	0.238386	0.83882	1		34	21	1.61905	0.695145	0.104789	0.269627		NA	NA		0	0	0	0	0	1	0
ENSMUSG00000025937	MGI:2442551	Lactb2	26.2815	23.8078	1.10391	0.142617	0.887725	1		45	61	0.737705	-0.438884	0.144782	0.336172		NA	NA		0	0	0	0	0	1	0
ENSMUSG00000025940	MGI:1915068	Tmem70	55.9779	40.7265	1.37448	0.458889	0.154816	0.739123		508	246	2.06504	1.04617	7.74762e-22	2.68819e-20		0.0677432	0.173214		0	0	0	0	0	0	1
ENSMUSG00000025964	MGI:1345162	Adam23	25.0158	38.8042	0.644668	-0.633372	0.103422	0.605478		26	69	0.376812	-1.40808	1.18281e-05	0.000108057		0.165439	0.319848		0	0	0	0	0	0	1
ENSMUSG00000025968	MGI:2443241	Ndufs1	81.5413	87.0722	0.93648	-0.0946805	0.758422	1		51	64	0.796875	-0.327575	0.263054	0.49867		NA	NA		0	0	0	0	0	1	0
ENSMUSG00000025969	MGI:1100492	Nrp2	88.3206	66.2676	1.33279	0.414448	0.0902767	0.557141		253	272	0.930147	-0.104469	0.432139	0.678366		NA	NA		0	0	0	0	0	1	0
ENSMUSG00000025978	MGI:1921263	Rftn2	11.5065	25.2724	0.455298	-1.13512	0.047031	0.373951		27	48	0.5625	-0.830075	0.0202984	0.079504		NA	NA		0	0	0	0	0	1	0
ENSMUSG00000025979	MGI:104899	Mobkl3	47.8997	56.4939	0.847874	-0.238079	0.492645	1		53	57	0.929825	-0.10497	0.775003	0.931353		NA	NA		0	0	0	0	0	1	0
ENSMUSG00000025980	MGI:96242	Hspd1	529.074	567.143	0.932875	-0.100244	0.263718	0.950181		438	381	1.14961	0.20114	0.0503049	0.160592		NA	NA		0	0	0	0	0	1	0
ENSMUSG00000025981	MGI:1915126	Coq10b	69.3484	79.7942	0.869092	-0.20242	0.412743	1		164	183	0.896175	-0.158148	0.333907	0.585787		NA	NA		0	0	0	0	0	1	0
ENSMUSG00000025982	MGI:1932339	Sf3b1	258.643	275.452	0.938975	-0.090842	0.516303	1		203	229	0.886463	-0.173868	0.229009	0.45238		NA	NA		0	0	0	0	0	1	0
ENSMUSG00000025995	MGI:1920924	Wdr75	65.275	65.824	0.99166	-0.012083	1	1		56	75	0.746667	-0.421464	0.115454	0.28759		NA	NA		0	0	0	0	0	1	0
ENSMUSG00000026000	MGI:1336997	Lancl1	19.9295	28.0573	0.710316	-0.493468	0.312327	1		56	58	0.965517	-0.0506261	0.925435	1		NA	NA		0	0	0	0	0	1	0
ENSMUSG00000026003	MGI:87866	Acadl	53.47	61.0954	0.875188	-0.192335	0.512255	1		984	810	1.21481	0.280736	4.36145e-05	0.000364515		0.098924	0.230547		0	0	0	0	0	0	1
ENSMUSG00000026005	MGI:1913896	Rpe	25.6414	30.7288	0.834443	-0.261115	0.596642	1		47	46	1.02174	0.0310269	1	1		NA	NA		0	0	0	0	0	1	0
ENSMUSG00000026018	MGI:1917625	Ica1l	16.3356	14.2544	1.146	0.196609	0.855536	1		24	47	0.510638	-0.969626	0.00855454	0.0390756		NA	NA		0	0	0	0	0	1	0
ENSMUSG00000026020	MGI:1933184	Nop58	139.701	160.531	0.870243	-0.20051	0.248958	0.931136		180	158	1.13924	0.188072	0.253315	0.488019		NA	NA		0	0	0	0	0	1	0
ENSMUSG00000026024	MGI:1921268	Als2	41.3328	59.7519	0.691741	-0.531697	0.072757	0.490678		168	253	0.664032	-0.590676	4.0106e-05	0.000339321		0.91035	0.990734		0	0	0	0	0	0	1
ENSMUSG00000026028	MGI:1918077	Trak2	111.224	117.275	0.948403	-0.0764277	0.740626	1		594	534	1.11236	0.153623	0.0789229	0.223645		NA	NA		0	0	0	0	0	1	0
ENSMUSG00000026029	MGI:1261423	Casp8	35.3725	35.1939	1.00507	0.0073016	1	1		199	226	0.880531	-0.183554	0.20719	0.421122		NA	NA		0	0	0	0	0	1	0
ENSMUSG00000026034	MGI:107403	Clk1	41.0517	49.8816	0.822982	-0.281068	0.401813	1		93	78	1.19231	0.253757	0.284314	0.524781		NA	NA		0	0	0	0	0	1	0
ENSMUSG00000026035	MGI:1917475	Ppil3	18.8437	17.6974	1.06477	0.0905451	1	1		18	19	0.947368	-0.0780025	1	1		NA	NA		0	0	0	0	0	1	0
ENSMUSG00000026042	MGI:88458	Col5a2	2829.65	4006.56	0.706255	-0.501739	4.01343e-46	2.74438e-43		13927	16838	0.827117	-0.273836	6.62297e-62	5.68747e-60		5.25791e-09	7.00859e-08		0	0	1	0	0	0	0
ENSMUSG00000026043	MGI:88453	Col3a1	426.364	453.906	0.939323	-0.0903064	0.362741	1		1190	925	1.28649	0.363436	9.0436e-09	1.29437e-07		9.4055e-05	0.000635497		0	0	0	0	1	0	0
ENSMUSG00000026047	MGI:1919300	Kdelc1	25.4391	25.696	0.99	-0.0144993	1	1		37	51	0.72549	-0.462972	0.165441	0.370945		NA	NA		0	0	0	0	0	1	0
ENSMUSG00000026048	MGI:103582	Ercc5	30.3875	33.6906	0.901957	-0.14887	0.707981	1		284	219	1.2968	0.37496	0.00427645	0.0216024		NA	NA		0	0	0	0	0	1	0
ENSMUSG00000026064	MGI:1277096	Ptp4a1	135.218	210.627	0.641978	-0.639405	5.18564e-05	0.00139604		112	98	1.14286	0.192645	0.369712	0.628071		NA	NA		0	0	0	0	0	1	0
ENSMUSG00000026069	MGI:98427	Il1rl1	122.053	66.1607	1.8448	0.883462	5.3683e-05	0.00142281		217	231	0.939394	-0.0901978	0.539136	0.767799		NA	NA		0	0	0	0	0	1	0
ENSMUSG00000026072	MGI:96545	Il1r1	25.1495	22.7469	1.10562	0.144861	0.885433	1		31	20	1.55	0.632268	0.16078	0.363465		NA	NA		0	0	0	0	0	1	0
ENSMUSG00000026074	MGI:1349394	Map4k4	361.497	329.968	1.09555	0.13166	0.253747	0.938772		675	675	1	0	1	1		NA	NA		0	0	0	0	0	1	0
ENSMUSG00000026078	MGI:1916083	Pdcl3	141.51	155.983	0.907216	-0.140482	0.451463	1		871	851	1.0235	0.0335136	0.647062	0.846405		NA	NA		0	0	0	0	0	1	0
ENSMUSG00000026094	MGI:2138162	Stk17b	23.0549	39.1124	0.589453	-0.762552	0.0558972	0.417276		164	198	0.828283	-0.271805	0.0826975	0.230573		NA	NA		0	0	0	0	0	1	0
ENSMUSG00000026111	MGI:1914637	Unc50	38.6164	40.1544	0.961697	-0.0563455	1	1		199	170	1.17059	0.227234	0.144843	0.336172		NA	NA		0	0	0	0	0	1	0
ENSMUSG00000026112	MGI:1923428	6330578E17Rik	94.2172	109.548	0.860058	-0.217494	0.293602	0.977436		307	273	1.12454	0.169338	0.170555	0.377441		NA	NA		0	0	0	0	0	1	0
ENSMUSG00000026113	MGI:1931123	Inpp4a	17.7754	17.583	1.01094	0.0157022	1	1		75	114	0.657895	-0.604071	0.00556613	0.0274513		NA	NA		0	0	0	0	0	1	0
ENSMUSG00000026116	MGI:1927110	Tmem131	117.422	102.136	1.14966	0.201207	0.344153	1		390	364	1.07143	0.0995357	0.362596	0.619186		NA	NA		0	0	0	0	0	1	0
ENSMUSG00000026131	MGI:104627	Dst	613.067	528.434	1.16016	0.214324	0.0128566	0.145552		186	231	0.805195	-0.31259	0.0310631	0.111264		NA	NA		0	0	0	0	0	1	0
ENSMUSG00000026134	MGI:97758	Prim2	23.9205	28.542	0.838081	-0.254839	0.583132	1		71	95	0.747368	-0.420108	0.0739191	0.21518		NA	NA		0	0	0	0	0	1	0
ENSMUSG00000026142	MGI:1924117	Rhbdd1	45.0239	34.8171	1.29316	0.370896	0.314307	1		91	97	0.938144	-0.0921182	0.715469	0.893749		NA	NA		0	0	0	0	0	1	0
ENSMUSG00000026150	MGI:1922984	Mff	69.5242	82.219	0.845598	-0.241956	0.372332	1		278	211	1.31754	0.397842	0.00280193	0.0152772		NA	NA		0	0	0	0	0	1	0
ENSMUSG00000026153	MGI:1915437	Fam135a	45.1564	39.4831	1.14369	0.193693	0.585647	1		18	15	1.2	0.263034	0.728332	0.897032		NA	NA		0	0	0	0	0	1	0
ENSMUSG00000026154	MGI:1915252	1110058L19Rik	6.71561	7.79318	0.861729	-0.214693	1	1		85	80	1.0625	0.0874628	0.755606	0.916794		NA	NA		0	0	0	0	0	1	0
ENSMUSG00000026159	MGI:1333754	Agfg1	84.1745	78.9297	1.06645	0.0928165	0.75416	1		17	12	1.41667	0.5025	0.458258	0.703045		NA	NA		0	0	0	0	0	1	0
ENSMUSG00000026162	MGI:1922820	Nhej1	2.34745	2.83319	0.828553	-0.271334	1	1		31	24	1.29167	0.369234	0.418754	0.668411		NA	NA		0	0	0	0	0	1	0
ENSMUSG00000026176	MGI:2654470	Ctdsp1	93.2017	81.3738	1.14535	0.195791	0.404403	1		151	135	1.11852	0.161589	0.375126	0.633134		NA	NA		0	0	0	0	0	1	0
ENSMUSG00000026185	MGI:96440	Igfbp5	558.897	53.3313	10.4797	3.38953	1.49127e-107	2.54933e-104		2211	733	3.01637	1.59281	1.04665e-170	2.56804e-168		1.95673e-21	8.78436e-20		0	0	1	0	0	0	0
ENSMUSG00000026192	MGI:1351352	Atic	162.168	155.39	1.04362	0.0615906	0.736181	1		140	119	1.17647	0.234465	0.213884	0.430652		NA	NA		0	0	0	0	0	1	0
ENSMUSG00000026201	MGI:1313271	Stk16	60.0149	59.2844	1.01232	0.0176667	1	1		35	16	2.1875	1.12928	0.0109736	0.0481463		NA	NA		0	0	0	0	0	1	0
ENSMUSG00000026202	MGI:1095410	Tuba4a	80.4151	85.338	0.942312	-0.0857228	0.755606	1		127	88	1.44318	0.529253	0.00939372	0.0425691		NA	NA		0	0	0	0	0	1	0
ENSMUSG00000026204	MGI:102765	Ptprn	194.701	219.173	0.888342	-0.170813	0.258286	0.950181		152	142	1.07042	0.0981804	0.599735	0.814264		NA	NA		0	0	0	0	0	1	0
ENSMUSG00000026207	MGI:109282	Speg	73.4585	64.8715	1.13237	0.179343	0.551413	1		82	64	1.28125	0.357552	0.159216	0.361233		NA	NA		0	0	0	0	0	1	0
ENSMUSG00000026208	MGI:94885	Des	99.9887	88.0965	1.13499	0.182681	0.422479	1		1840	1420	1.29577	0.373815	2.00535e-13	4.33231e-12		0.405844	0.591955		0	0	0	0	0	0	1
ENSMUSG00000026209	MGI:1278328	Dnpep	104.602	95.0424	1.10058	0.138265	0.524622	1		163	151	1.07947	0.110323	0.534821	0.764189		NA	NA		0	0	0	0	0	1	0
ENSMUSG00000026211	MGI:2138628	Obsl1	52.7336	61.2679	0.860706	-0.216407	0.512255	1		90	159	0.566038	-0.82103	1.45512e-05	0.00013119		0.0650463	0.167894		0	0	0	0	0	0	1
ENSMUSG00000026219	MGI:1309481	Trip12	312.834	302.362	1.03463	0.0491193	0.686806	1		195	180	1.08333	0.115477	0.469754	0.713568		NA	NA		0	0	0	0	0	1	0
ENSMUSG00000026235	MGI:98277	Epha4	23.7127	36.9993	0.640895	-0.641839	0.123731	0.670022		61	55	1.10909	0.149378	0.642667	0.84226		NA	NA		0	0	0	0	0	1	0
ENSMUSG00000026248	MGI:1916413	Mrpl44	17.2973	17.9619	0.963002	-0.0543894	1	1		39	31	1.25806	0.331206	0.402963	0.656238		NA	NA		0	0	0	0	0	1	0
ENSMUSG00000026249	MGI:101780	Serpine2	184.002	229.268	0.80256	-0.317318	0.0302566	0.271515		518	593	0.873524	-0.19508	0.0263668	0.0977022		NA	NA		0	0	0	0	0	1	0
ENSMUSG00000026254	MGI:1914440	Eif4e2	111.139	107.032	1.03837	0.0543146	0.839049	1		24	31	0.774194	-0.369234	0.418754	0.668411		NA	NA		0	0	0	0	0	1	0
ENSMUSG00000026273	MGI:1918355	Mterfd2	9.64315	10.4311	0.924463	-0.113312	1	1		40	40	1	0	1	1		NA	NA		0	0	0	0	0	1	0
ENSMUSG00000026276	MGI:97298	41519	270.858	277.032	0.977711	-0.0325198	0.830891	1		99	105	0.942857	-0.0848889	0.726381	0.897032		NA	NA		0	0	0	0	0	1	0
ENSMUSG00000026277	MGI:1891699	Stk25	116.501	97.0263	1.20072	0.263896	0.193889	0.826569		228	202	1.12871	0.174679	0.227928	0.451605		NA	NA		0	0	0	0	0	1	0
ENSMUSG00000026278	MGI:1858494	Bok	74.8769	72.6408	1.03078	0.0437416	0.934525	1		408	383	1.06527	0.0912248	0.393483	0.647016		NA	NA		0	0	0	0	0	1	0
ENSMUSG00000026279	MGI:1914276	Thap4	47.7768	41.3282	1.15603	0.209184	0.525015	1		94	111	0.846847	-0.239827	0.263738	0.499325		NA	NA		0	0	0	0	0	1	0
ENSMUSG00000026280	MGI:1913865	Atg4b	60.4106	62.764	0.962504	-0.0551355	0.856984	1		123	120	1.025	0.0356239	0.897946	0.98639		NA	NA		0	0	0	0	0	1	0
ENSMUSG00000026289	MGI:1924290	Atg16l1	56.5453	59.3913	0.952081	-0.0708445	0.926078	1		107	98	1.09184	0.126757	0.576444	0.798744		NA	NA		0	0	0	0	0	1	0
ENSMUSG00000026305	MGI:1342770	Lrrfip1	159.147	161.182	0.987374	-0.0183321	0.955432	1		220	178	1.23596	0.305626	0.0397309	0.133866		NA	NA		0	0	0	0	0	1	0
ENSMUSG00000026307	MGI:1355310	Scly	9.22425	10.5394	0.875215	-0.192291	0.823803	1		37	22	1.68182	0.750022	0.0674446	0.200582		NA	NA		0	0	0	0	0	1	0
ENSMUSG00000026311	MGI:1929735	Asb1	28.1635	23.5225	1.1973	0.259787	0.677809	1		98	91	1.07692	0.106915	0.662635	0.858277		NA	NA		0	0	0	0	0	1	0
ENSMUSG00000026313	MGI:3036234	Hdac4	31.2207	22.2796	1.40131	0.486779	0.271679	0.960153		93	62	1.5	0.584963	0.0156936	0.0642522		NA	NA		0	0	0	0	0	1	0
ENSMUSG00000026339	MGI:1918079	Ccdc93	43.804	41.7249	1.04983	0.0701541	0.914212	1		53	65	0.815385	-0.294447	0.311231	0.558849		NA	NA		0	0	0	0	0	1	0
ENSMUSG00000026353	MGI:1915062	Ubxn4	131.929	137.998	0.956019	-0.064889	0.760972	1		48	44	1.09091	0.125531	0.754652	0.916794		NA	NA		0	0	0	0	0	1	0
ENSMUSG00000026374	MGI:109263	Tsn	84.9435	104.916	0.809637	-0.304653	0.167911	0.766472		94	125	0.752	-0.411195	0.0423948	0.140295		NA	NA		0	0	0	0	0	1	0
ENSMUSG00000026377	MGI:1915199	Mki67ip	58.762	75.4058	0.779277	-0.359792	0.194857	0.828626		85	69	1.23188	0.300866	0.226651	0.449766		NA	NA		0	0	0	0	0	1	0
ENSMUSG00000026385	MGI:94865	Dbi	60.619	72.0747	0.841057	-0.249724	0.385959	1		505	332	1.52108	0.6051	2.43385e-09	3.66679e-08		0.00234952	0.0106267		0	0	0	0	0	0	1
ENSMUSG00000026389	MGI:1915678	Steap3	8.57935	17.5153	0.489819	-1.02968	0.122078	0.66996		53	135	0.392593	-1.3489	1.93842e-09	2.97253e-08		0.650405	0.826417		0	0	0	0	0	0	1
ENSMUSG00000026399	MGI:104850	Cd55	21.6699	19.5567	1.10806	0.148033	0.877614	1		60	45	1.33333	0.415037	0.171565	0.378257		NA	NA		0	0	0	0	0	1	0
ENSMUSG00000026418	MGI:105073	Tnni1	1.42701	0.603152	2.36593	1.2424	1	1		19	9	2.11111	1.078	0.0871586	0.240088		NA	NA		0	0	0	0	0	1	0
ENSMUSG00000026421	MGI:88549	Csrp1	1039.67	878.469	1.18351	0.243067	0.000234863	0.00561536		25564	15904	1.60739	0.684724	9.88131291682493e-324	8.48804779555262e-321		1.04171e-10	2.10348e-09		0	0	0	0	1	0	0
ENSMUSG00000026426	MGI:1915974	Arl8a	160.119	172.313	0.929234	-0.105886	0.546105	1		984	1197	0.822055	-0.282693	5.54823e-06	5.32571e-05		0.314682	0.503696		0	0	0	0	0	0	1
ENSMUSG00000026429	MGI:1914446	Ube2t	6.65094	5.52093	1.20468	0.268646	1	1		49	46	1.06522	0.0911479	0.837556	0.963498		NA	NA		0	0	0	0	0	1	0
ENSMUSG00000026439	MGI:1918367	Rbbp5	32.7481	33.5589	0.97584	-0.035284	1	1		99	85	1.16471	0.219966	0.337894	0.589766		NA	NA		0	0	0	0	0	1	0
ENSMUSG00000026455	MGI:2385619	Klhl12	20.6109	14.9613	1.37761	0.462169	0.405032	1		99	60	1.65	0.722466	0.00247299	0.0137901		NA	NA		0	0	0	0	0	1	0
ENSMUSG00000026457	MGI:1919924	Adipor1	278.494	286.53	0.971954	-0.0410405	0.73648	1		21	14	1.5	0.584963	0.310505	0.558713		NA	NA		0	0	0	0	0	1	0
ENSMUSG00000026464	MGI:1917829	Zc3h11a	186.981	184.012	1.01613	0.0230877	0.917319	1		744	748	0.994652	-0.00773565	0.938096	1		NA	NA		0	0	0	0	0	1	0
ENSMUSG00000026466	MGI:3582693	Tor1aip1	61.5055	50.29	1.22301	0.290442	0.298593	0.982569		494	415	1.19036	0.2514	0.00964088	0.0434029		NA	NA		0	0	0	0	0	1	0
ENSMUSG00000026478	MGI:99914	Lamc1	300.174	256.387	1.17079	0.22748	0.0681154	0.471734		820	892	0.919283	-0.12142	0.0861401	0.238873		NA	NA		0	0	0	0	0	1	0
ENSMUSG00000026479	MGI:99913	Lamc2	16.0131	17.4136	0.919573	-0.120965	1	1		57	58	0.982759	-0.025091	1	1		NA	NA		0	0	0	0	0	1	0
ENSMUSG00000026482	MGI:107484	Rgl1	18.9631	8.78284	2.15911	1.11043	0.0871586	0.547785		46	34	1.35294	0.436099	0.218518	0.436655		NA	NA		0	0	0	0	0	1	0
ENSMUSG00000026483	MGI:2137237	Fam129a	123.285	44.2636	2.78524	1.4778	7.65012e-10	4.75559e-08		86	94	0.914894	-0.128324	0.601969	0.815567		1.16922e-06	1.20169e-05		0	1	0	0	0	0	0
ENSMUSG00000026504	MGI:1924066	Sdccag8	15.1617	12.5309	1.20994	0.274936	0.850554	1		26	23	1.13043	0.176878	0.77545	0.931353		NA	NA		0	0	0	0	0	1	0
ENSMUSG00000026509	MGI:88264	Capn2	880.736	875.449	1.00604	0.00868596	0.905027	1		1302	1111	1.17192	0.228871	0.00010894	0.000855181		0.0169949	0.0574721		0	0	0	0	0	0	1
ENSMUSG00000026511	MGI:1350930	Srp9	77.1647	70.9696	1.08729	0.12074	0.681217	1		1857	948.5	1.95783	0.969254	7.03266e-67	6.35715e-65		0.000696137	0.00357495		0	0	0	0	0	0	1
ENSMUSG00000026544	MGI:1915690	Dusp23	3.42907	1.36396	2.51406	1.33002	0.625	1		43	26	1.65385	0.725825	0.0532894	0.167781		NA	NA		0	0	0	0	0	1	0
ENSMUSG00000026547	MGI:1312985	Tagln2	722.151	800.783	0.901806	-0.149111	0.0456068	0.368628		2143	2316	0.925302	-0.112003	0.00999342	0.0446971		NA	NA		0	0	0	0	0	1	0
ENSMUSG00000026553	MGI:1334462	Copa	457.365	430.794	1.06168	0.0863484	0.401513	1		2354	2262	1.04067	0.0575154	0.180436	0.391465		NA	NA		0	0	0	0	0	1	0
ENSMUSG00000026554	MGI:91860	Dcaf8	80.9764	69.7959	1.16019	0.214359	0.415855	1		411	349	1.17765	0.235911	0.0268529	0.0989696		NA	NA		0	0	0	0	0	1	0
ENSMUSG00000026566	MGI:1915731	Mpzl1	38.2257	45.5289	0.839592	-0.25224	0.445205	1		78	81	0.962963	-0.0544478	0.87404	0.979146		NA	NA		0	0	0	0	0	1	0
ENSMUSG00000026575	MGI:2449121	Nme7	9.18259	10.9737	0.83678	-0.25708	0.823803	1		8	18	0.444444	-1.16993	0.0755187	0.218356		NA	NA		0	0	0	0	0	1	0
ENSMUSG00000026577	MGI:1201607	Blzf1	21.6784	24.9846	0.86767	-0.204781	0.770867	1		61	52	1.17308	0.230298	0.451853	0.698522		NA	NA		0	0	0	0	0	1	0
ENSMUSG00000026596	MGI:87860	Abl2	144.438	108.601	1.32999	0.411413	0.0323476	0.288012		22	34	0.647059	-0.628031	0.140895	0.330727		NA	NA		0	0	0	0	0	1	0
ENSMUSG00000026600	MGI:104665	Soat1	216.292	190.607	1.13475	0.182379	0.23415	0.910304		102	78	1.30769	0.387023	0.0861873	0.238873		NA	NA		0	0	0	0	0	1	0
ENSMUSG00000026615	MGI:97838	Eprs	326.102	261.873	1.24527	0.31646	0.0093169	0.112959		751	700	1.07286	0.101458	0.189295	0.399895		NA	NA		0	0	0	0	0	1	0
ENSMUSG00000026617	MGI:1338800	Bpnt1	50.5101	40.0578	1.26093	0.334487	0.29447	0.97937		340	298	1.14094	0.190222	0.104471	0.269414		NA	NA		0	0	0	0	0	1	0
ENSMUSG00000026618	MGI:1919586	Iars2	94.619	97.5913	0.969544	-0.0446223	0.885578	1		94	75	1.25333	0.32577	0.165979	0.371668		NA	NA		0	0	0	0	0	1	0
ENSMUSG00000026620	MGI:2664902	Mark1	22.6775	27.1683	0.834704	-0.260664	0.671811	1		58	42	1.38095	0.465664	0.133211	0.317102		NA	NA		0	0	0	0	0	1	0
ENSMUSG00000026622	MGI:109359	Nek2	22.766	24.8702	0.915395	-0.127533	0.885433	1		65	64	1.01562	0.0223678	1	1		NA	NA		0	0	0	0	0	1	0
ENSMUSG00000026641	MGI:99542	Usf1	19.9943	27.9515	0.715322	-0.483334	0.312327	1		78	118	0.661017	-0.597241	0.00520872	0.0258181		NA	NA		0	0	0	0	0	1	0
ENSMUSG00000026659	MGI:1890614	Dusp12	15.1479	25.1163	0.603112	-0.729502	0.15386	0.738442		261	499	0.523046	-0.93499	4.39195e-18	1.2468e-16		0.73357	0.882073		0	0	0	0	0	0	1
ENSMUSG00000026663	MGI:1926157	Atf6	88.7676	76.3792	1.1622	0.216852	0.350234	1		1131	995	1.13668	0.18483	0.00340336	0.0178007		NA	NA		0	0	0	0	0	1	0
ENSMUSG00000026667	MGI:1341908	Uhmk1	152.411	119.61	1.27423	0.34963	0.0599563	0.43708		1598	1255	1.27331	0.34858	1.45141e-10	2.50532e-09		1	1		0	0	0	0	0	0	1
ENSMUSG00000026670	MGI:1334459	Uap1	143.779	169.55	0.848003	-0.237859	0.158185	0.747769		1337	1406	0.950925	-0.0725971	0.194153	0.405667		NA	NA		0	0	0	0	0	1	0
ENSMUSG00000026674	MGI:1345277	Ddr2	170.139	85.4572	1.99093	0.993443	1.10813e-07	5.49087e-06		836	685	1.22044	0.287399	0.000118567	0.000913177		0.000485145	0.00271791		1	0	0	0	0	0	0
ENSMUSG00000026675	MGI:1330808	Hsd17b7	86.646	54.9678	1.5763	0.656546	0.00904325	0.110425		1056	777	1.35907	0.442623	7.74226e-11	1.36383e-09		0.427725	0.618383		0	0	0	0	0	0	1
ENSMUSG00000026678	MGI:1098434	Rgs5	12.0271	3.54874	3.38911	1.76091	0.0768127	0.505044		262	96	2.72917	1.44846	6.33663e-19	1.94342e-17		1	1		0	0	0	0	0	0	1
ENSMUSG00000026683	MGI:1914227	Nuf2	24.2292	29.1725	0.830549	-0.267863	0.583132	1		214	180	1.18889	0.249614	0.096285	0.255792		NA	NA		0	0	0	0	0	1	0
ENSMUSG00000026737	MGI:1298206	Pip4k2a	34.5155	48.2904	0.714749	-0.484492	0.18746	0.811293		65	80	0.8125	-0.29956	0.244884	0.474169		NA	NA		0	0	0	0	0	1	0
ENSMUSG00000026749	MGI:1891638	Nek6	31.8698	39.9307	0.798128	-0.325309	0.409579	1		67	83	0.807229	-0.30895	0.220545	0.440449		NA	NA		0	0	0	0	0	1	0
ENSMUSG00000026767	MGI:1914210	Fam188a	39.846	45.8005	0.869992	-0.200927	0.590036	1		76	68	1.11765	0.160465	0.559821	0.784913		NA	NA		0	0	0	0	0	1	0
ENSMUSG00000026811	MGI:1355316	St6galnac6	46.1427	48.8142	0.945273	-0.0811977	0.837556	1		264	302	0.874172	-0.194011	0.119815	0.295664		NA	NA		0	0	0	0	0	1	0
ENSMUSG00000026820	MGI:1917592	Ptges2	26.9441	26.1355	1.03094	0.0439614	1	1		22	28	0.785714	-0.347923	0.479888	0.720146		NA	NA		0	0	0	0	0	1	0
ENSMUSG00000026827	MGI:99778	Gpd2	64.3557	73.9117	0.87071	-0.199735	0.443715	1		59	49	1.20408	0.267933	0.386573	0.64304		NA	NA		0	0	0	0	0	1	0
ENSMUSG00000026833	MGI:1860437	Olfm1	20.7816	10.783	1.92726	0.946549	0.110184	0.629966		51	31	1.64516	0.718229	0.0352414	0.122898		NA	NA		0	0	0	0	0	1	0
ENSMUSG00000026836	MGI:87911	Acvr1	103.764	90.5793	1.14556	0.196049	0.390209	1		167	189	0.883598	-0.178538	0.265683	0.50144		NA	NA		0	0	0	0	0	1	0
ENSMUSG00000026837	MGI:88457	Col5a1	2200.94	1527.83	1.44057	0.526636	2.60624e-28	7.4256e-26		12453	11860	1.05	0.0703893	0.000146552	0.00110639		5.49009e-19	2.08198e-17		0	1	0	0	0	0	0
ENSMUSG00000026857	MGI:1913867	Mettl11a	27.6439	31.5491	0.876218	-0.190638	0.698883	1		87.5	112.5	0.777778	-0.36257	0.0902383	0.245636		NA	NA		0	0	0	0	0	1	0
ENSMUSG00000026867	MGI:1913941	Gapvd1	109.987	94.3803	1.16537	0.220782	0.293602	0.977436		66	66	1	0	1	1		NA	NA		0	0	0	0	0	1	0
ENSMUSG00000026887	MGI:1915121	Mrrf	19.4744	19.0726	1.02107	0.0300831	1	1		39	29	1.34483	0.427421	0.27499	0.512464		NA	NA		0	0	0	0	0	1	0
ENSMUSG00000026889	MGI:1915139	Rbm18	55.0198	60.6596	0.907026	-0.140785	0.642667	1		114	140	0.814286	-0.296393	0.116557	0.289705		NA	NA		0	0	0	0	0	1	0
ENSMUSG00000026917	MGI:2155884	Wdr5	76.9021	78.8717	0.975028	-0.0364839	0.93622	1		78	75	1.04	0.0565835	0.871618	0.977795		NA	NA		0	0	0	0	0	1	0
ENSMUSG00000026918	MGI:1914632	Brd3	78.6338	82.8222	0.949429	-0.0748672	0.813753	1		57	83	0.686747	-0.542149	0.0342357	0.119755		NA	NA		0	0	0	0	0	1	0
ENSMUSG00000026942	MGI:101835	Traf2	24.961	26.8856	0.928415	-0.107158	0.889884	1		13	8	1.625	0.70044	0.38331	0.640093		NA	NA		0	0	0	0	0	1	0
ENSMUSG00000026956	MGI:2443318	Uap1l1	36.0439	20.9827	1.71779	0.780555	0.0627367	0.451572		208	73	2.84932	1.51062	3.44153e-16	8.62894e-15		0.105941	0.238489		0	0	0	0	0	0	1
ENSMUSG00000026958	MGI:1933213	Dpp7	27.8467	38.9873	0.714251	-0.485496	0.221549	0.889453		24	75	0.32	-1.64386	2.76657e-07	3.19972e-06		0.0260696	0.079828		0	0	0	0	0	0	1
ENSMUSG00000026960	MGI:1929507	Arl6ip6	16.7722	19.8267	0.845938	-0.241376	0.742829	1		130	84	1.54762	0.63005	0.00202571	0.0118954		NA	NA		0	0	0	0	0	1	0
ENSMUSG00000026999	MGI:1916732	Nup35	21.8401	29.345	0.744255	-0.426132	0.401062	1		117	148	0.790541	-0.339089	0.0651426	0.195087		NA	NA		0	0	0	0	0	1	0
ENSMUSG00000027002	MGI:1355333	Nckap1	311.174	322.73	0.964196	-0.052602	0.662242	1		35	36	0.972222	-0.040642	1	1		NA	NA		0	0	0	0	0	1	0
ENSMUSG00000027004	MGI:892032	Frzb	6.18616	6.24513	0.990559	-0.0136858	1	1		64	49	1.30612	0.38529	0.187599	0.399103		NA	NA		0	0	0	0	0	1	0
ENSMUSG00000027006	MGI:1914111	Dnajc10	170.972	185.486	0.921747	-0.117557	0.490878	1		57	68	0.838235	-0.254573	0.371161	0.62991		NA	NA		0	0	0	0	0	1	0
ENSMUSG00000027007	MGI:1917849	Ssfa2	53.1842	49.5044	1.07433	0.103443	0.843898	1		109	114	0.95614	-0.0647057	0.788879	0.935915		NA	NA		0	0	0	0	0	1	0
ENSMUSG00000027010	MGI:1926080	Slc25a12	42.3176	46.5186	0.909693	-0.136548	0.671809	1		186	249	0.746988	-0.420843	0.00290925	0.0157872		NA	NA		0	0	0	0	0	1	0
ENSMUSG00000027012	MGI:107750	Dync1i2	141.706	182.526	0.776361	-0.365201	0.026348	0.24347		223	230	0.969565	-0.0445902	0.778053	0.933501		NA	NA		0	0	0	0	0	1	0
ENSMUSG00000027014	MGI:2136773	Cwc22	34.2498	33.0641	1.03586	0.0508299	1	1		71	63	1.12698	0.172467	0.545534	0.772747		NA	NA		0	0	0	0	0	1	0
ENSMUSG00000027018	MGI:96013	Hat1	30.2033	43.5892	0.692907	-0.529265	0.130178	0.690727		193	230	0.83913	-0.253033	0.07993	0.225233		NA	NA		0	0	0	0	0	1	0
ENSMUSG00000027030	MGI:1858416	Stk39	36.4992	61.9294	0.589367	-0.762762	0.0111745	0.130842		166	182	0.912088	-0.132755	0.421388	0.670605		NA	NA		0	0	0	0	0	1	0
ENSMUSG00000027035	MGI:2442564	Lass6	90.737	68.8871	1.31718	0.397456	0.0965694	0.57521		184	146	1.26027	0.333737	0.0415091	0.138349		NA	NA		0	0	0	0	0	1	0
ENSMUSG00000027067	MGI:107912	Ssrp1	252.709	253.215	0.998001	-0.00288731	1	1		185	157	1.17834	0.236761	0.144182	0.335544		NA	NA		0	0	0	0	0	1	0
ENSMUSG00000027068	MGI:2442798	Dhrs9	20.1276	58.6661	0.343088	-1.54335	1.29671e-05	0.000426293		23	161	0.142857	-2.80735	1.07808e-26	4.3567e-25		0.0170201	0.0574721		1	0	0	0	0	0	0
ENSMUSG00000027070	MGI:95794	Lrp2	39.4964	50.3501	0.784435	-0.350273	0.289096	0.971438		22	29	0.758621	-0.398549	0.401062	0.653843		NA	NA		0	0	0	0	0	1	0
ENSMUSG00000027087	MGI:96608	Itgav	397.091	370.605	1.07147	0.0995849	0.367008	1		1541	1491	1.03353	0.0475866	0.373533	0.632959		NA	NA		0	0	0	0	0	1	0
ENSMUSG00000027088	MGI:1920623	Phospho2	19.4505	22.6691	0.858017	-0.220922	0.643969	1		56	49	1.14286	0.192645	0.558394	0.784286		NA	NA		0	0	0	0	0	1	0
ENSMUSG00000027091	MGI:1919747	Zc3h15	114.966	121.723	0.944481	-0.0824057	0.696814	1		156	107	1.45794	0.543935	0.00300553	0.0161312		NA	NA		0	0	0	0	0	1	0
ENSMUSG00000027111	MGI:96605	Itga6	69.6624	44.908	1.55123	0.633408	0.0247935	0.232244		103	84	1.22619	0.294183	0.187933	0.399103		NA	NA		0	0	0	0	0	1	0
ENSMUSG00000027133	MGI:1913431	Nop10	29.5079	31.1951	0.945914	-0.0802196	1	1		209	152	1.375	0.459432	0.00315066	0.0167818		NA	NA		0	0	0	0	0	1	0
ENSMUSG00000027162	MGI:1330839	Lin7c	57.3863	67.4016	0.851409	-0.232075	0.419074	1		27	41	0.658537	-0.602665	0.114254	0.285636		NA	NA		0	0	0	0	0	1	0
ENSMUSG00000027170	MGI:1351744	Eif3m	103.911	123.755	0.839647	-0.252145	0.208185	0.865232		184	165	1.11515	0.15724	0.335296	0.586585		NA	NA		0	0	0	0	0	1	0
ENSMUSG00000027176	MGI:1351825	Cstf3	28.1178	27.7669	1.01264	0.0181157	1	1		59	61	0.967213	-0.0480943	0.927315	1		NA	NA		0	0	0	0	0	1	0
ENSMUSG00000027184	MGI:1858234	Caprin1	442.206	437.393	1.011	0.0157865	0.892688	1		105	121	0.867769	-0.204618	0.318385	0.568427		NA	NA		0	0	0	0	0	1	0
ENSMUSG00000027185	MGI:2138939	Nat10	61.0874	54.4841	1.1212	0.165038	0.576012	1		43	43	1	0	1	1		NA	NA		0	0	0	0	0	1	0
ENSMUSG00000027187	MGI:88271	Cat	62.1509	60.4669	1.02785	0.0396309	0.927911	1		56	55	1.01818	0.0259952	1	1		NA	NA		0	0	0	0	0	1	0
ENSMUSG00000027193	MGI:1888993	Api5	112.435	124.672	0.901846	-0.149048	0.435759	1		203	192	1.05729	0.0803734	0.614912	0.824132		NA	NA		0	0	0	0	0	1	0
ENSMUSG00000027195	MGI:1926967	Hsd17b12	135.439	167.679	0.807725	-0.308064	0.0658331	0.463135		280	315	0.888889	-0.169925	0.163303	0.366631		NA	NA		0	0	0	0	0	1	0
ENSMUSG00000027198	MGI:108050	Ext2	164.733	159.884	1.03032	0.0430976	0.82445	1		196	233	0.841202	-0.249476	0.0820735	0.229579		NA	NA		0	0	0	0	0	1	0
ENSMUSG00000027199	MGI:1914342	Gatm	4.12869	3.52534	1.17115	0.227923	1	1		36	22	1.63636	0.710493	0.0869489	0.240088		NA	NA		0	0	0	0	0	1	0
ENSMUSG00000027203	MGI:1346051	Dut	34.9808	27.9383	1.25207	0.324321	0.449963	1		305	232	1.31466	0.394684	0.00186311	0.0111107		NA	NA		0	0	0	0	0	1	0
ENSMUSG00000027204	MGI:95489	Fbn1	1009.33	629.672	1.60295	0.680728	6.68501e-21	1.03891e-18		4837	4399	1.09957	0.136937	5.41684e-06	5.23281e-05		5.47555e-12	1.03909e-10		0	0	1	0	0	0	0
ENSMUSG00000027207	MGI:1917226	Galk2	27.5702	25.2277	1.09286	0.128104	0.783846	1		26	24	1.08333	0.115477	0.887725	0.984125		NA	NA		0	0	0	0	0	1	0
ENSMUSG00000027208	MGI:95521	Fgf7	54.1599	67.1991	0.805962	-0.311217	0.275253	0.966213		13	12	1.08333	0.115477	1	1		NA	NA		0	0	0	0	0	1	0
ENSMUSG00000027215	MGI:104651	Cd82	16.2291	13.1132	1.23761	0.307562	0.711071	1		138	112	1.23214	0.30117	0.113666	0.284371		NA	NA		0	0	0	0	0	1	0
ENSMUSG00000027227	MGI:98266	Sord	9.89146	12.5986	0.785126	-0.349004	0.677639	1		18	16	1.125	0.169925	0.864166	0.974208		NA	NA		0	0	0	0	0	1	0
ENSMUSG00000027230	MGI:1347062	Creb3l1	87.386	93.2116	0.937501	-0.0931072	0.7095	1		23	40	0.575	-0.798366	0.0429565	0.141881		NA	NA		0	0	0	0	0	1	0
ENSMUSG00000027236	MGI:1925905	Eif3j	99.2373	123.099	0.806158	-0.310865	0.122477	0.670022		186	173	1.07514	0.104531	0.526572	0.759815		NA	NA		0	0	0	0	0	1	0
ENSMUSG00000027244	MGI:1196429	Atg13	27.598	30.6932	0.899157	-0.153355	0.794844	1		35	22	1.59091	0.669851	0.111161	0.279567		NA	NA		0	0	0	0	0	1	0
ENSMUSG00000027245	MGI:1914943	2310003F16Rik	2.13098	1.99864	1.06622	0.0924991	1	1		55	40	1.375	0.459432	0.150518	0.345608		NA	NA		0	0	0	0	0	1	0
ENSMUSG00000027247	MGI:2445003	Arhgap1	227.651	214.151	1.06304	0.0881956	0.536394	1		148	164	0.902439	-0.148099	0.395801	0.64928		NA	NA		0	0	0	0	0	1	0
ENSMUSG00000027248	MGI:95834	Pdia3	796.746	1005.56	0.79234	-0.335808	9.40202e-07	3.96858e-05		4217	4253	0.991535	-0.0122638	0.703725	0.886756		1.64856e-05	0.000142711		0	1	0	0	0	0	0
ENSMUSG00000027254	MGI:1306776	Mtap1a	153.679	208.225	0.738042	-0.438225	0.00527104	0.0738593		588	1148	0.512195	-0.965235	9.55475e-42	5.29364e-40		0.00203311	0.00936752		0	0	0	0	0	0	1
ENSMUSG00000027255	MGI:1924288	Arfgap2	34.1434	32.7437	1.04275	0.0603907	1	1		205	200	1.025	0.0356239	0.84248	0.965059		NA	NA		0	0	0	0	0	1	0
ENSMUSG00000027272	MGI:1277977	Ubr1	38.6905	38.051	1.0168	0.0240418	1	1		189	205	0.921951	-0.117238	0.449877	0.696226		NA	NA		0	0	0	0	0	1	0
ENSMUSG00000027274	MGI:1891836	Mkks	15.4054	18.7557	0.82137	-0.283897	0.607591	1		194	212	0.915094	-0.128008	0.398868	0.652744		NA	NA		0	0	0	0	0	1	0
ENSMUSG00000027276	MGI:1095416	Jag1	137.251	235.479	0.58286	-0.778778	4.25276e-07	1.93869e-05		423	465	0.909677	-0.136573	0.168826	0.374477		0.000492749	0.0027295		0	0	0	0	0	0	1
ENSMUSG00000027285	MGI:1913546	Haus2	20.7624	22.7647	0.912045	-0.132823	0.880396	1		359	294	1.22109	0.288168	0.0122035	0.0522031		NA	NA		0	0	0	0	0	1	0
ENSMUSG00000027286	MGI:1913856	Lrrc57	15.1479	15.2029	0.996384	-0.00522684	1	1		62	43	1.44186	0.527932	0.078485	0.223176		NA	NA		0	0	0	0	0	1	0
ENSMUSG00000027287	MGI:109356	Snap23	47.831	41.7513	1.14562	0.196124	0.598412	1		176	109	1.61468	0.691247	8.63142e-05	0.000691117		0.175504	0.335362		0	0	0	0	0	0	1
ENSMUSG00000027288	MGI:1270153	Zfp106	232.373	209.179	1.11088	0.151707	0.294806	0.979534		2320	2034	1.14061	0.189805	1.55581e-05	0.000139535		0.802387	0.933722		0	0	0	0	0	0	1
ENSMUSG00000027291	MGI:2443189	Vps39	36.9049	26.9415	1.36981	0.45398	0.260435	0.950181		233	220	1.05909	0.0828264	0.572932	0.79677		NA	NA		0	0	0	0	0	1	0
ENSMUSG00000027293	MGI:1919619	Ehd4	43.0589	76.393	0.56365	-0.827128	0.00318318	0.0494696		541	714	0.757703	-0.400295	1.159e-06	1.25194e-05		0.146785	0.297799		0	0	0	0	0	0	1
ENSMUSG00000027298	MGI:104294	Tyro3	30.0283	25.9951	1.15515	0.208085	0.68888	1		143	147	0.972789	-0.039801	0.860202	0.974208		NA	NA		0	0	0	0	0	1	0
ENSMUSG00000027300	MGI:2154658	Ubox5	16.5233	15.3514	1.07634	0.106132	0.86005	1		17	14	1.21429	0.280108	0.7201	0.893749		NA	NA		0	0	0	0	0	1	0
ENSMUSG00000027303	MGI:97808	Ptpra	75.8431	70.8751	1.0701	0.0977397	0.741592	1		111	108	1.02778	0.0395284	0.892535	0.98639		NA	NA		0	0	0	0	0	1	0
ENSMUSG00000027304	MGI:1309480	Rtf1	49.613	52.0161	0.953802	-0.0682384	0.921191	1		289	239	1.20921	0.274059	0.0328716	0.116585		NA	NA		0	0	0	0	0	1	0
ENSMUSG00000027305	MGI:1916952	Ndufaf1	9.77138	14.2005	0.6881	-0.53931	0.541256	1		75	96	0.78125	-0.356144	0.125909	0.306084		NA	NA		0	0	0	0	0	1	0
ENSMUSG00000027306	MGI:2675669	Nusap1	12.6024	14.6903	0.857874	-0.221163	0.850554	1		89	83	1.07229	0.100694	0.703139	0.886756		NA	NA		0	0	0	0	0	1	0
ENSMUSG00000027309	MGI:1923029	4930402H24Rik	156.793	127.413	1.23059	0.29935	0.0851011	0.54487		125	101	1.23762	0.307573	0.125845	0.306084		NA	NA		0	0	0	0	0	1	0
ENSMUSG00000027313	MGI:1916315	Chac1	47.6288	20.3165	2.34434	1.22918	0.000914391	0.0168989		274	281	0.975089	-0.0363942	0.798993	0.941076		NA	NA		0	0	0	0	0	1	0
ENSMUSG00000027323	MGI:97890	Rad51	20.5563	23.0297	0.892603	-0.16391	0.880396	1		25	14	1.78571	0.836501	0.108129	0.275332		NA	NA		0	0	0	0	0	1	0
ENSMUSG00000027332	MGI:1929242	Ivd	28.1779	26.314	1.07084	0.0987382	0.891923	1		197	213	0.924883	-0.112658	0.458858	0.703442		NA	NA		0	0	0	0	0	1	0
ENSMUSG00000027340	MGI:1859682	Slc23a2	58.173	40.1936	1.44732	0.533384	0.0854106	0.545549		80	67	1.19403	0.255839	0.322308	0.571293		NA	NA		0	0	0	0	0	1	0
ENSMUSG00000027341	MGI:1917862	5730494N06Rik	18.061	23.7696	0.759837	-0.396238	0.440799	1		18	47	0.382979	-1.38466	0.00042213	0.00289425		NA	NA		0	0	0	0	0	1	0
ENSMUSG00000027342	MGI:97503	Pcna	96.0688	120.652	0.796244	-0.328718	0.103046	0.604313		240	224	1.07143	0.0995357	0.486246	0.726513		NA	NA		0	0	0	0	0	1	0
ENSMUSG00000027349	MGI:1915465	Fam98b	44.4349	51.328	0.865704	-0.208054	0.538394	1		106	100	1.06	0.0840643	0.727659	0.897032		NA	NA		0	0	0	0	0	1	0
ENSMUSG00000027351	MGI:2150016	Spred1	76.8924	82.1686	0.935788	-0.0957461	0.751191	1		27	10	2.7	1.43296	0.00763208	0.0357169		NA	NA		0	0	0	0	0	1	0
ENSMUSG00000027366	MGI:1913802	2010106G01Rik	53.2671	56.4807	0.943103	-0.0845131	0.848195	1		33	45	0.733333	-0.447459	0.212683	0.429492		NA	NA		0	0	0	0	0	1	0
ENSMUSG00000027378	MGI:1858233	Nphp1	18.5309	15.8569	1.16863	0.224817	0.735879	1		29	29	1	0	1	1		NA	NA		0	0	0	0	0	1	0
ENSMUSG00000027379	MGI:1100510	Bub1	28.206	31.8766	0.88485	-0.176495	0.698883	1		23	21	1.09524	0.131245	0.880396	0.981233		NA	NA		0	0	0	0	0	1	0
ENSMUSG00000027384	MGI:1916737	2310003L22Rik	7.46083	17.3333	0.430434	-1.21614	0.0639147	0.456192		28	47	0.595745	-0.747234	0.0369549	0.126687		NA	NA		0	0	0	0	0	1	0
ENSMUSG00000027394	MGI:1916987	Ttl	43.2009	48.6795	0.887456	-0.172252	0.602412	1		181	207	0.874396	-0.193641	0.204317	0.417305		NA	NA		0	0	0	0	0	1	0
ENSMUSG00000027395	MGI:108014	Polr1b	44.1906	27.2756	1.62015	0.696127	0.0568147	0.422281		34	40	0.85	-0.234465	0.561381	0.786116		NA	NA		0	0	0	0	0	1	0
ENSMUSG00000027408	MGI:1934569	Cpxm1	6.95943	11.2483	0.618708	-0.69267	0.480682	1		25	37	0.675676	-0.565597	0.161881	0.36559		NA	NA		0	0	0	0	0	1	0
ENSMUSG00000027411	MGI:2136772	Vps16	49.8577	54.477	0.915206	-0.127832	0.768792	1		33	29	1.13793	0.186413	0.703537	0.886756		NA	NA		0	0	0	0	0	1	0
ENSMUSG00000027433	MGI:894687	Xrn2	101.227	123.236	0.821403	-0.283839	0.16043	0.748654		130	131	0.992366	-0.0110552	1	1		NA	NA		0	0	0	0	0	1	0
ENSMUSG00000027438	MGI:104562	Napb	3.94912	2.98983	1.32085	0.40147	1	1		27	20	1.35	0.432959	0.381693	0.63839		NA	NA		0	0	0	0	0	1	0
ENSMUSG00000027439	MGI:1921783	Gzf1	35.1508	32.4035	1.08479	0.117412	0.807195	1		216	227	0.951542	-0.071661	0.634755	0.836972		NA	NA		0	0	0	0	0	1	0
ENSMUSG00000027447	MGI:102519	Cst3	309.211	238.396	1.29705	0.37523	0.00272979	0.0437655		1178	1032	1.14147	0.190897	0.00203279	0.0118954		NA	NA		0	0	0	0	0	1	0
ENSMUSG00000027454	MGI:1916520	Gins1	4.18383	6.13731	0.681704	-0.552783	0.753906	1		29	37	0.783784	-0.351472	0.389052	0.644667		NA	NA		0	0	0	0	0	1	0
ENSMUSG00000027455	MGI:3042273	Nsfl1c	85.633	93.8478	0.912467	-0.132156	0.601969	1		384	338	1.13609	0.184083	0.0939194	0.251845		NA	NA		0	0	0	0	0	1	0
ENSMUSG00000027459	MGI:1921097	Fam110a	15.0419	16.8364	0.893414	-0.1626	0.86005	1		183	140	1.30714	0.386417	0.019302	0.0764731		NA	NA		0	0	0	0	0	1	0
ENSMUSG00000027460	MGI:1336887	Angpt4	1.4865	5.82658	0.255124	-1.97073	0.125	0.674093		10	45	0.222222	-2.16993	2.05726e-06	2.12853e-05		1	1		0	0	0	0	0	0	1
ENSMUSG00000027465	MGI:1914481	Tbc1d20	110.847	106.175	1.044	0.0621241	0.786052	1		916	745	1.22953	0.298107	2.98412e-05	0.000258198		0.277258	0.471516		0	0	0	0	0	0	1
ENSMUSG00000027466	MGI:1344372	Rbck1	83.8634	84.4287	0.993304	-0.00969332	1	1		553	637	0.868132	-0.204014	0.0160904	0.065642		NA	NA		0	0	0	0	0	1	0
ENSMUSG00000027469	MGI:1919369	Tpx2	135.349	130.417	1.03781	0.053544	0.805957	1		933	778	1.19923	0.262107	0.000195035	0.00143457		NA	NA		0	0	0	0	0	1	0
ENSMUSG00000027470	MGI:2139434	Mylk2	15.1154	13.6238	1.10948	0.149885	1	1		16	17	0.941176	-0.0874628	1	1		NA	NA		0	0	0	0	0	1	0
ENSMUSG00000027472	MGI:1915809	Pdrg1	151.93	146.29	1.03855	0.054577	0.772147	1		1921	1706	1.12603	0.17124	0.000378962	0.00263509		NA	NA		0	0	0	0	0	1	0
ENSMUSG00000027475	MGI:107688	Kif3b	73.9338	60.2975	1.22615	0.294135	0.26135	0.950181		816	673	1.21248	0.277963	0.000230927	0.00167349		NA	NA		0	0	0	0	0	1	0
ENSMUSG00000027479	MGI:891995	Mapre1	248.795	265.545	0.936922	-0.0939985	0.480819	1		1775	1537	1.15485	0.207702	3.79174e-05	0.000322392		0.0290096	0.085639		0	0	0	0	0	0	1
ENSMUSG00000027509	MGI:1913929	Rae1	61.3187	58.8186	1.04251	0.060055	0.927315	1		117	113	1.0354	0.0501858	0.843245	0.965515		NA	NA		0	0	0	0	0	1	0
ENSMUSG00000027510	MGI:1889294	Rbm38	17.8728	15.1765	1.17766	0.235925	0.728332	1		28	44	0.636364	-0.652077	0.0763692	0.220444		NA	NA		0	0	0	0	0	1	0
ENSMUSG00000027522	MGI:1923396	Stx16	47.9144	44.1207	1.08599	0.119005	0.754652	1		69	67	1.02985	0.0424353	0.931708	1		NA	NA		0	0	0	0	0	1	0
ENSMUSG00000027546	MGI:1330826	Atp9a	35.9571	29.2931	1.22749	0.295715	0.457021	1		117	107	1.09346	0.128898	0.547711	0.774871		NA	NA		0	0	0	0	0	1	0
ENSMUSG00000027551	MGI:107342	Zfp64	20.0127	20.1746	0.991975	-0.011624	1	1		35	28	1.25	0.321928	0.449963	0.696226		NA	NA		0	0	0	0	0	1	0
ENSMUSG00000027566	MGI:1347070	Psma7	143.205	185.106	0.773636	-0.370272	0.0234373	0.222589		215	205	1.04878	0.0687128	0.6606	0.856611		NA	NA		0	0	0	0	0	1	0
ENSMUSG00000027575	MGI:2183559	Arfgap1	105.218	101.154	1.04017	0.05682	0.834496	1		376	374	1.00535	0.00769439	0.970875	1		NA	NA		0	0	0	0	0	1	0
ENSMUSG00000027593	MGI:97850	Raly	214.023	302.691	0.70707	-0.500076	0.000104866	0.00266933		402	412	0.975728	-0.0354488	0.752442	0.916739		NA	NA		0	0	0	0	0	1	0
ENSMUSG00000027597	MGI:87968	Ahcy	151.39	191.412	0.790913	-0.338408	0.0348018	0.305096		524	562	0.932384	-0.101003	0.26153	0.49798		NA	NA		0	0	0	0	0	1	0
ENSMUSG00000027598	MGI:1202301	Itch	65.4407	65.1756	1.00407	0.00585515	1	1		232	245	0.946939	-0.0786569	0.582748	0.803151		NA	NA		0	0	0	0	0	1	0
ENSMUSG00000027599	MGI:1921502	Armc1	38.1516	42.924	0.888817	-0.170041	0.656992	1		300	137	2.18978	1.13079	4.45433e-15	1.06254e-13		0.00032454	0.00188233		0	0	0	0	0	0	1
ENSMUSG00000027601	MGI:1914722	Mtfr1	49.9253	51.9271	0.96145	-0.056716	0.921191	1		85	129	0.658915	-0.601836	0.00319535	0.0169383		NA	NA		0	0	0	0	0	1	0
ENSMUSG00000027603	MGI:1913385	Ggt7	17.8089	8.82557	2.01788	1.01284	0.122078	0.66996		67	36	1.86111	0.896164	0.00292919	0.0158453		NA	NA		0	0	0	0	0	1	0
ENSMUSG00000027610	MGI:95852	Gss	62.413	91.4707	0.682327	-0.551464	0.0232801	0.221712		705	831	0.848375	-0.237225	0.00141766	0.00874267		NA	NA		0	0	0	0	0	1	0
ENSMUSG00000027611	MGI:104596	Procr	52.4349	54.5971	0.960399	-0.0582945	0.846802	1		280	173	1.6185	0.694655	5.65721e-07	6.32981e-06		0.0158528	0.0554284		0	0	0	0	0	0	1
ENSMUSG00000027613	MGI:1196288	Eif6	190.104	174.125	1.09177	0.126663	0.431783	1		2060	1703	1.20963	0.274566	6.33676e-09	9.1843e-08		0.377871	0.567958		0	0	0	0	0	0	1
ENSMUSG00000027618	MGI:1316706	Nfs1	35.1103	45.4455	0.77258	-0.372244	0.314307	1		284	400	0.71	-0.494109	1.04784e-05	9.80741e-05		0.720361	0.874724		0	0	0	0	0	0	1
ENSMUSG00000027620	MGI:2157953	Rbm39	132.015	144.988	0.910526	-0.135228	0.470968	1		171	184	0.929348	-0.105709	0.524252	0.758698		NA	NA		0	0	0	0	0	1	0
ENSMUSG00000027624	MGI:103010	Epb4.1l1	269.664	106.544	2.53101	1.33971	2.26603e-17	3.09902e-15		1172	750	1.56267	0.64401	5.33408e-22	1.86965e-20		9.15858e-05	0.000635497		0	0	1	0	0	0	0
ENSMUSG00000027628	MGI:1915545	0610011L14Rik	36.3023	35.2804	1.02897	0.0411947	1	1		342	289	1.18339	0.242927	0.03836	0.130462		NA	NA		0	0	0	0	0	1	0
ENSMUSG00000027646	MGI:98397	Src	130.474	129.962	1.00394	0.00567105	1	1		182	193	0.943005	-0.0846624	0.605636	0.81797		NA	NA		0	0	0	0	0	1	0
ENSMUSG00000027649	MGI:1913892	Ctnnbl1	27.317	35.4624	0.770308	-0.376493	0.374152	1		89	75	1.18667	0.246915	0.310039	0.558167		NA	NA		0	0	0	0	0	1	0
ENSMUSG00000027651	MGI:1917720	Rprd1b	36.3666	31.0268	1.1721	0.229099	0.625407	1		94	97	0.969072	-0.045324	0.884985	0.983498		NA	NA		0	0	0	0	0	1	0
ENSMUSG00000027652	MGI:2444531	Ralgapb	73.0316	51.0896	1.42948	0.515492	0.0588759	0.431967		63	52	1.21154	0.27684	0.351125	0.605176		NA	NA		0	0	0	0	0	1	0
ENSMUSG00000027654	MGI:1919128	Fam83d	28.574	39.4969	0.723449	-0.467037	0.27499	0.966213		23	32	0.71875	-0.476438	0.28061	0.518781		NA	NA		0	0	0	0	0	1	0
ENSMUSG00000027663	MGI:1195270	Zmat3	123.722	108.053	1.14501	0.195361	0.324729	1		408	260	1.56923	0.650058	1.12815e-08	1.59474e-07		0.0441103	0.121488		0	0	0	0	0	0	1
ENSMUSG00000027665	MGI:1206581	Pik3ca	54.6108	57.087	0.956625	-0.063974	0.924775	1		34	26	1.30769	0.387023	0.366294	0.623834		NA	NA		0	0	0	0	0	1	0
ENSMUSG00000027668	MGI:1914664	Mfn1	50.8281	49.5018	1.02679	0.0381457	1	1		165	131	1.25954	0.332899	0.0549164	0.171645		NA	NA		0	0	0	0	0	1	0
ENSMUSG00000027669	MGI:104581	Gnb4	66.2148	73.7321	0.898045	-0.15514	0.554269	1		436	429	1.01632	0.0233505	0.838363	0.963983		NA	NA		0	0	0	0	0	1	0
ENSMUSG00000027678	MGI:1276535	Ncoa3	40.8078	36.4521	1.11949	0.162843	0.648791	1		52	34	1.52941	0.612977	0.0661526	0.19788		NA	NA		0	0	0	0	0	1	0
ENSMUSG00000027714	MGI:1355319	Exosc9	49.0003	35.3927	1.38447	0.469336	0.155656	0.74018		338	165	2.04848	1.03456	9.49432e-15	2.21857e-13		0.135233	0.282321		0	0	0	0	0	0	1
ENSMUSG00000027715	MGI:108069	Ccna2	57.6175	66.0325	0.872562	-0.19667	0.529769	1		86	98	0.877551	-0.188445	0.417479	0.668411		NA	NA		0	0	0	0	0	1	0
ENSMUSG00000027722	MGI:1927170	Spata5	28.5872	22.22	1.28655	0.363507	0.401062	1		104	97	1.07216	0.100527	0.67225	0.864214		NA	NA		0	0	0	0	0	1	0
ENSMUSG00000027737	MGI:1347355	Slc7a11	19.2898	7.72911	2.49574	1.31947	0.052239	0.400502		118	62	1.90323	0.928447	3.61949e-05	0.000309277		0.669903	0.837965		0	0	0	0	0	0	1
ENSMUSG00000027742	MGI:1914792	Cog6	27.8881	28.635	0.973916	-0.0381307	1	1		144	141	1.02128	0.0303736	0.905723	0.990617		NA	NA		0	0	0	0	0	1	0
ENSMUSG00000027750	MGI:1926321	Postn	303.816	204.27	1.48733	0.572721	1.05404e-05	0.000353309		1403	688	2.03924	1.02803	4.84319e-56	3.53965e-54		0.00248992	0.0108631		1	0	0	0	0	0	0
ENSMUSG00000027751	MGI:1929651	Fam48a	58.9192	48.9932	1.2026	0.266156	0.386573	1		94	59.5	1.57983	0.659771	0.00762829	0.0357169		NA	NA		0	0	0	0	0	1	0
ENSMUSG00000027752	MGI:1916889	Exosc8	23.7966	21.3046	1.11697	0.159588	0.765992	1		26	22	1.18182	0.241008	0.665466	0.859352		NA	NA		0	0	0	0	0	1	0
ENSMUSG00000027763	MGI:1928482	Mbnl1	157.625	249.95	0.630628	-0.665139	6.08958e-06	0.000216878		52	114	0.45614	-1.13245	1.68378e-06	1.79065e-05		0.104533	0.237488		1	0	0	0	0	0	0
ENSMUSG00000027770	MGI:1919412	Dhx36	52.2081	51.3372	1.01697	0.0242707	1	1		91	78	1.16667	0.222392	0.356004	0.612049		NA	NA		0	0	0	0	0	1	0
ENSMUSG00000027774	MGI:107339	Gfm1	56.2681	49.7525	1.13096	0.177547	0.627431	1		92	83	1.10843	0.148523	0.545473	0.772747		NA	NA		0	0	0	0	0	1	0
ENSMUSG00000027775	MGI:1914118	Mfsd1	103.356	97.4799	1.06028	0.0844443	0.723771	1		270	250	1.08	0.111031	0.404752	0.656887		NA	NA		0	0	0	0	0	1	0
ENSMUSG00000027782	MGI:1100848	Kpna4	149.308	147.107	1.01497	0.0214304	0.953663	1		225	242	0.929752	-0.105082	0.459099	0.703442		NA	NA		0	0	0	0	0	1	0
ENSMUSG00000027784	MGI:2139740	Ppm1l	24.6107	18.5818	1.32445	0.405394	0.451381	1		37	33	1.12121	0.165059	0.720203	0.893749		NA	NA		0	0	0	0	0	1	0
ENSMUSG00000027787	MGI:2140103	Nmd3	65.7828	77.4868	0.848955	-0.236239	0.403104	1		91	118	0.771186	-0.374848	0.0718503	0.210765		NA	NA		0	0	0	0	0	1	0
ENSMUSG00000027804	MGI:1914988	Ppid	49.5254	55.7682	0.888057	-0.171275	0.627431	1		11	11	1	0	1	1		NA	NA		0	0	0	0	0	1	0
ENSMUSG00000027808	MGI:92638	Serp1	176.252	201.594	0.874292	-0.193814	0.198427	0.840672		484	488	0.991803	-0.0118741	0.923348	1		NA	NA		0	0	0	0	0	1	0
ENSMUSG00000027810	MGI:1098684	Eif2a	44.0614	45.5467	0.96739	-0.0478299	0.916129	1		136	124	1.09677	0.133267	0.495193	0.734768		NA	NA		0	0	0	0	0	1	0
ENSMUSG00000027848	MGI:1914877	Olfml3	25.3611	13.0085	1.94958	0.963165	0.0729514	0.490678		126	100	1.26	0.333424	0.0961005	0.255499		NA	NA		0	0	0	0	0	1	0
ENSMUSG00000027858	MGI:1917997	Tspan2	51.5312	61.3451	0.840021	-0.251502	0.451853	1		208	239	0.870293	-0.200427	0.155835	0.355205		NA	NA		0	0	0	0	0	1	0
ENSMUSG00000027864	MGI:1277114	Ptgfrn	101.592	67.1026	1.51398	0.598349	0.00871533	0.106905		129	119	1.08403	0.116409	0.567749	0.792449		NA	NA		0	0	0	0	0	1	0
ENSMUSG00000027865	MGI:1338001	Gdap2	24.4224	30.7298	0.794747	-0.331432	0.418754	1		134	170	0.788235	-0.343302	0.0445307	0.146096		NA	NA		0	0	0	0	0	1	0
ENSMUSG00000027879	MGI:1338759	Sec22b	77.3526	83.8245	0.922792	-0.115923	0.636446	1		469	416	1.1274	0.173004	0.0804122	0.226152		NA	NA		0	0	0	0	0	1	0
ENSMUSG00000027894	MGI:2442535	Slc6a17	51.0074	32.404	1.57411	0.654534	0.0475249	0.37526		148	150	0.986667	-0.0193653	0.953819	1		NA	NA		0	0	0	0	0	1	0
ENSMUSG00000027905	MGI:1858415	Ddx20	27.8656	27.2126	1.024	0.0342149	1	1		82	79	1.03797	0.0537713	0.874818	0.979146		NA	NA		0	0	0	0	0	1	0
ENSMUSG00000027907	MGI:1338798	S100a11	724.153	769.271	0.94135	-0.0871971	0.254806	0.938772		347	389	0.892031	-0.164834	0.130661	0.313423		NA	NA		0	0	0	0	0	1	0
ENSMUSG00000027933	MGI:2140050	Ints3	61.3921	53.0877	1.15643	0.209676	0.512255	1		42	31	1.35484	0.438121	0.241645	0.470283		NA	NA		0	0	0	0	0	1	0
ENSMUSG00000027935	MGI:1927232	Rab13	12.6436	14.3709	0.879809	-0.184738	1	1		65	62	1.04839	0.0681715	0.859228	0.974075		NA	NA		0	0	0	0	0	1	0
ENSMUSG00000027937	MGI:1346082	Jtb	24.6711	37.2643	0.662059	-0.594968	0.161881	0.749717		112	125	0.896	-0.158429	0.435759	0.682239		NA	NA		0	0	0	0	0	1	0
ENSMUSG00000027955	MGI:1915909	Fam198b	219.081	291.768	0.750874	-0.413357	0.00142334	0.0249558		229	252	0.90873	-0.138076	0.315806	0.564408		NA	NA		0	0	0	0	0	1	0
ENSMUSG00000027962	MGI:98926	Vcam1	44.1899	62.5728	0.706216	-0.501818	0.081353	0.527594		159	84	1.89286	0.920566	1.7236e-06	1.82734e-05		3.43404e-05	0.000264217		0	0	0	0	1	0	0
ENSMUSG00000027966	MGI:88446	Col11a1	105.413	28.9092	3.64636	1.86646	2.6197e-11	1.94712e-09		740	133	5.56391	2.4761	9.20164e-103	1.66356e-100		0.076081	0.188482		1	0	0	0	0	0	0
ENSMUSG00000027984	MGI:96009	Hadh	39.2665	42.2177	0.930096	-0.104548	0.824313	1		83	59	1.40678	0.492396	0.0532084	0.167781		NA	NA		0	0	0	0	0	1	0
ENSMUSG00000027994	MGI:1914065	Ccdc109b	38.5023	18.416	2.0907	1.06399	0.00750818	0.0968696		421	105	4.00952	2.00343	8.16799e-46	5.10128e-44		0.0583345	0.155454		0	0	0	0	0	0	1
ENSMUSG00000027997	MGI:1312921	Casp6	8.54259	12.1505	0.703063	-0.508273	0.663624	1		155	105	1.47619	0.561879	0.00231157	0.0131362		NA	NA		0	0	0	0	0	1	0
ENSMUSG00000027999	MGI:1913600	Pla2g12a	18.8025	14.3028	1.3146	0.394627	0.48685	1		392	320	1.225	0.292782	0.00775078	0.0361248		NA	NA		0	0	0	0	0	1	0
ENSMUSG00000028010	MGI:1930948	Gar1	22.8937	24.6159	0.930039	-0.104637	0.885433	1		96	87	1.10345	0.142019	0.554387	0.78076		NA	NA		0	0	0	0	0	1	0
ENSMUSG00000028041	MGI:1333882	Adam15	195.428	156.697	1.24717	0.318658	0.0484432	0.37901		333	208	1.60096	0.678939	8.59673e-08	1.06222e-06		0.0704667	0.178154		0	0	0	0	0	0	1
ENSMUSG00000028042	MGI:102755	Zbtb7b	78.8308	66.1175	1.19228	0.253727	0.318989	1		31	22	1.40909	0.494765	0.271679	0.507736		NA	NA		0	0	0	0	0	1	0
ENSMUSG00000028069	MGI:1913864	Gpatch4	39.2708	31.578	1.24361	0.314536	0.476688	1		85	43	1.97674	0.983126	0.000258527	0.00185394		NA	NA		0	0	0	0	0	1	0
ENSMUSG00000028070	MGI:2180167	Apoa1bp	45.9909	35.8683	1.28222	0.358641	0.320293	1		189	141	1.34043	0.422691	0.00956944	0.0431945		NA	NA		0	0	0	0	0	1	0
ENSMUSG00000028073	MGI:1920432	Pear1	79.4896	70.4082	1.12898	0.175022	0.512356	1		665	653	1.01838	0.0262713	0.761907	0.92056		NA	NA		0	0	0	0	0	1	0
ENSMUSG00000028093	MGI:1931010	Acp6	16.6712	18.1236	0.919862	-0.120511	1	1		24	41	0.585366	-0.77259	0.0463535	0.150495		NA	NA		0	0	0	0	0	1	0
ENSMUSG00000028099	MGI:1921664	Polr3c	35.9569	38.3206	0.93832	-0.0918486	0.907561	1		31	19	1.63158	0.706269	0.11892	0.294302		NA	NA		0	0	0	0	0	1	0
ENSMUSG00000028104	MGI:1917120	Polr3gl	5.77652	4.4494	1.29827	0.376591	0.753906	1		9	22	0.409091	-1.28951	0.0294494	0.106483		NA	NA		0	0	0	0	0	1	0
ENSMUSG00000028108	MGI:103060	Ecm1	396.882	295.418	1.34346	0.425954	0.000120137	0.00302021		553	405	1.36543	0.449358	1.95195e-06	2.04419e-05		0.919602	0.993525		0	0	0	0	0	0	1
ENSMUSG00000028111	MGI:107823	Ctsk	52.3927	16.8603	3.10746	1.63574	2.93043e-05	0.000841945		435	326	1.33436	0.416143	8.81149e-05	0.000702261		0.00318619	0.0137789		1	0	0	0	0	0	0
ENSMUSG00000028124	MGI:104995	Gclm	88.3309	89.1227	0.991115	-0.0128758	1	1		36	48	0.75	-0.415037	0.229864	0.453298		NA	NA		0	0	0	0	0	1	0
ENSMUSG00000028127	MGI:1349216	Abcd3	55.6375	50.257	1.10706	0.146733	0.627431	1		717	546	1.31319	0.393072	1.66393e-06	1.77503e-05		0.475547	0.665968		0	0	0	0	0	0	1
ENSMUSG00000028128	MGI:88381	F3	194.207	428.473	0.453253	-1.14161	3.18957e-21	5.45257e-19		1319	1309	1.00764	0.0109795	0.860643	0.974208		5.95924e-18	1.83643e-16		0	1	0	0	0	0	0
ENSMUSG00000028136	MGI:1923992	Snx27	45.7554	42.685	1.07193	0.100211	0.832258	1		122	137	0.890511	-0.167295	0.384383	0.64095		NA	NA		0	0	0	0	0	1	0
ENSMUSG00000028138	MGI:87929	Adh5	79.6654	89.5692	0.889428	-0.16905	0.490139	1		355	335	1.0597	0.0836579	0.46951	0.713568		NA	NA		0	0	0	0	0	1	0
ENSMUSG00000028145	MGI:1923028	Them4	6.22292	6.07526	1.0243	0.0346446	1	1		14	14	1	0	1	1		NA	NA		0	0	0	0	0	1	0
ENSMUSG00000028149	MGI:2385189	Rap1gds1	122.802	119.057	1.03145	0.0446752	0.847129	1		309	288	1.07292	0.101538	0.413067	0.665207		NA	NA		0	0	0	0	0	1	0
ENSMUSG00000028184	MGI:2139714	Lphn2	30.4334	23.1894	1.31238	0.39219	0.410103	1		15	20	0.75	-0.415037	0.49956	0.738155		NA	NA		0	0	0	0	0	1	0
ENSMUSG00000028189	MGI:1921495	Ctbs	6.28282	5.57433	1.1271	0.172614	1	1		35	24	1.45833	0.544321	0.192526	0.403966		NA	NA		0	0	0	0	0	1	0
ENSMUSG00000028207	MGI:1914186	Asph	75.6968	60.6413	1.24827	0.31993	0.231537	0.907954		104	95	1.09474	0.130584	0.570754	0.79535		NA	NA		0	0	0	0	0	1	0
ENSMUSG00000028214	MGI:99844	Gem	7.7877	8.33175	0.934702	-0.0974222	1	1		11	13	0.846154	-0.241008	0.83882	0.963983		NA	NA		0	0	0	0	0	1	0
ENSMUSG00000028221	MGI:1919769	Tmem55a	41.8941	33.8701	1.2369	0.306733	0.422191	1		27	16	1.6875	0.754888	0.126289	0.306715		NA	NA		0	0	0	0	0	1	0
ENSMUSG00000028223	MGI:1914710	Decr1	25.8211	34.963	0.738526	-0.43728	0.305677	0.993452		45	42	1.07143	0.0995357	0.830373	0.958445		NA	NA		0	0	0	0	0	1	0
ENSMUSG00000028248	MGI:1913875	Sfrs18	50.8049	51.7684	0.981389	-0.0271036	1	1		18	19	0.947368	-0.0780025	1	1		NA	NA		0	0	0	0	0	1	0
ENSMUSG00000028249	MGI:1337026	Sdcbp	218.334	233.733	0.934119	-0.0983216	0.480515	1		68	44	1.54545	0.628031	0.0293022	0.106062		NA	NA		0	0	0	0	0	1	0
ENSMUSG00000028266	MGI:109360	Lmo4	41.9722	40.637	1.03286	0.04664	1	1		116	113	1.02655	0.037802	0.894892	0.98639		NA	NA		0	0	0	0	0	1	0
ENSMUSG00000028271	MGI:2385191	Gtf2b	28.5879	37.2373	0.767721	-0.381347	0.389052	1		43	49	0.877551	-0.188445	0.602412	0.815567		NA	NA		0	0	0	0	0	1	0
ENSMUSG00000028273	MGI:1927489	Pdlim5	430.593	390.503	1.10266	0.140991	0.173704	0.783541		2131	2091	1.01913	0.0273375	0.548369	0.775352		NA	NA		0	0	0	0	0	1	0
ENSMUSG00000028277	MGI:1926245	Ube2j1	135.251	139.765	0.967706	-0.0473597	0.809447	1		835	630	1.3254	0.406424	9.38877e-08	1.15593e-06		0.0171705	0.0575853		0	0	0	0	0	0	1
ENSMUSG00000028284	MGI:1346877	Map3k7	114.511	124.796	0.917584	-0.124088	0.561367	1		901	935	0.963636	-0.0534393	0.441217	0.689213		NA	NA		0	0	0	0	0	1	0
ENSMUSG00000028287	MGI:1922721	1700009N14Rik	2.94129	2.63231	1.11738	0.160119	1	1		39	12	3.25	1.70044	0.000198039	0.00145046		NA	NA		0	0	0	0	0	1	0
ENSMUSG00000028291	MGI:1889364	Akirin2	33.7236	39.7038	0.849378	-0.235521	0.561381	1		79	87	0.908046	-0.139163	0.587054	0.805002		NA	NA		0	0	0	0	0	1	0
ENSMUSG00000028293	MGI:1345622	Slc35a1	27.7547	33.7872	0.821455	-0.283747	0.525773	1		95	77	1.23377	0.303069	0.194747	0.406363		NA	NA		0	0	0	0	0	1	0
ENSMUSG00000028300	MGI:1920455	3110043O21Rik	22.5806	23.4462	0.963081	-0.0542703	1	1		78	86	0.906977	-0.140863	0.584783	0.803814		NA	NA		0	0	0	0	0	1	0
ENSMUSG00000028309	MGI:1925927	Rnf20	84.5066	86.0612	0.981936	-0.0262991	1	1		55	53	1.03774	0.0534393	0.923401	1		NA	NA		0	0	0	0	0	1	0
ENSMUSG00000028364	MGI:101922	Tnc	4924.64	4020.05	1.22502	0.292807	1.10775e-21	2.10412e-19		985	842	1.16983	0.226303	0.000888403	0.00574702		0.38046	0.568384		0	0	0	0	0	0	1
ENSMUSG00000028369	MGI:1928849	Svep1	75.9396	109.939	0.690741	-0.533783	0.0153085	0.163053		117	199	0.58794	-0.76626	4.62898e-06	4.53007e-05		0.394663	0.582542		0	0	0	0	0	0	1
ENSMUSG00000028378	MGI:1914353	Ptgr1	37.116	42.8711	0.865757	-0.207965	0.576431	1		187	180	1.03889	0.0550414	0.75418	0.916794		NA	NA		0	0	0	0	0	1	0
ENSMUSG00000028381	MGI:1332243	Ugcg	119.977	106.569	1.12582	0.170974	0.425823	1		339	306	1.10784	0.147754	0.207635	0.421529		NA	NA		0	0	0	0	0	1	0
ENSMUSG00000028385	MGI:2443882	Snx30	142.571	150.89	0.944864	-0.081821	0.683163	1		251	256	0.980469	-0.0284564	0.859023	0.974075		NA	NA		0	0	0	0	0	1	0
ENSMUSG00000028389	MGI:99181	Zfp37	12.5703	12.2451	1.02655	0.0378091	1	1		17	26	0.653846	-0.612977	0.222053	0.442688		NA	NA		0	0	0	0	0	1	0
ENSMUSG00000028398	MGI:1914178	3110001D03Rik	13.3938	13.3278	1.00495	0.00711835	1	1		97	68	1.42647	0.51245	0.0289648	0.105285		NA	NA		0	0	0	0	0	1	0
ENSMUSG00000028413	MGI:95705	B4galt1	201.865	192.702	1.04755	0.0670227	0.687351	1		204	273	0.747253	-0.420332	0.00181916	0.0109245		NA	NA		0	0	0	0	0	1	0
ENSMUSG00000028419	MGI:1924209	Chmp5	64.9171	89.8006	0.722903	-0.468126	0.0535376	0.405018		107	89	1.20225	0.265734	0.224546	0.446881		NA	NA		0	0	0	0	0	1	0
ENSMUSG00000028426	MGI:105128	Rad23b	287.775	300.688	0.957056	-0.0633251	0.621025	1		1656	1754	0.944128	-0.0829461	0.09668	0.255852		NA	NA		0	0	0	0	0	1	0
ENSMUSG00000028436	MGI:1916220	Dcaf12	61.6814	68.1736	0.904769	-0.144378	0.66117	1		51	51	1	0	1	1		NA	NA		0	0	0	0	0	1	0
ENSMUSG00000028439	MGI:1919151	2310028H24Rik	41.4017	42.0519	0.984538	-0.0224816	1	1		266	276	0.963768	-0.053242	0.699102	0.884643		NA	NA		0	0	0	0	0	1	0
ENSMUSG00000028443	MGI:1913651	Nudt2	11.0929	14.1039	0.786512	-0.34646	0.690038	1		182	144	1.26389	0.33787	0.0402745	0.135232		NA	NA		0	0	0	0	0	1	0
ENSMUSG00000028447	MGI:1859251	Dctn3	39.2654	60.4043	0.650043	-0.621393	0.0438753	0.357534		81	125	0.648	-0.625934	0.00264909	0.0145594		NA	NA		0	0	0	0	0	1	0
ENSMUSG00000028452	MGI:99919	Vcp	769.325	854.864	0.899939	-0.1521	0.0348917	0.305101		5993	5620	1.06637	0.0927082	0.000555891	0.0036934		NA	NA		0	0	0	0	0	1	0
ENSMUSG00000028453	MGI:1926471	Fancg	3.68678	6.34633	0.580931	-0.78356	0.753906	1		15	20	0.75	-0.415037	0.49956	0.738155		NA	NA		0	0	0	0	0	1	0
ENSMUSG00000028454	MGI:1861452	Pigo	11.4655	14.3353	0.799808	-0.322274	0.690038	1		47	40	1.175	0.232661	0.520292	0.755688		NA	NA		0	0	0	0	0	1	0
ENSMUSG00000028458	MGI:1201675	Tesk1	84.2583	61.4616	1.37091	0.455132	0.0673295	0.468838		1154	1029	1.12148	0.1654	0.00794082	0.0368107		NA	NA		0	0	0	0	0	1	0
ENSMUSG00000028459	MGI:88345	Cd72	0.43265	0.0478045	9.0504	3.17798	1	1		27	24	1.125	0.169925	0.779768	0.933867		NA	NA		0	0	0	0	0	1	0
ENSMUSG00000028465	MGI:1099832	Tln1	1403.57	1334.14	1.05204	0.0731932	0.187273	0.811293		1974	2061	0.957787	-0.0622225	0.175771	0.385305		NA	NA		0	0	0	0	0	1	0
ENSMUSG00000028466	MGI:99946	Creb3	121.457	110.827	1.09592	0.132136	0.554695	1		699	552	1.2663	0.340624	3.59175e-05	0.000307672		0.314405	0.503696		0	0	0	0	0	0	1
ENSMUSG00000028468	MGI:1915956	Rgp1	21.8539	20.5423	1.06385	0.0892902	1	1		73	84	0.869048	-0.202493	0.424912	0.674913		NA	NA		0	0	0	0	0	1	0
ENSMUSG00000028469	MGI:97372	Npr2	110.585	86.3557	1.28058	0.356798	0.0870213	0.547785		137	112	1.22321	0.290677	0.128108	0.309503		NA	NA		0	0	0	0	0	1	0
ENSMUSG00000028470	MGI:1916167	Hint2	7.65919	5.45584	1.40385	0.489391	0.581055	1		72	38	1.89474	0.921997	0.00153305	0.00930395		NA	NA		0	0	0	0	0	1	0
ENSMUSG00000028478	MGI:894297	Clta	211.116	258.746	0.815921	-0.293498	0.0300542	0.270409		1142	954.5	1.19644	0.258746	4.81843e-05	0.000398827		0.000188009	0.00115861		0	0	0	0	0	0	1
ENSMUSG00000028479	MGI:1354951	Gne	40.0995	31.5455	1.27116	0.34615	0.409579	1		38	49	0.77551	-0.366782	0.283607	0.523758		NA	NA		0	0	0	0	0	1	0
ENSMUSG00000028480	MGI:1917770	Glipr2	165.342	200.549	0.824448	-0.2785	0.0671813	0.468761		287	298	0.963087	-0.0542616	0.679313	0.869066		NA	NA		0	0	0	0	0	1	0
ENSMUSG00000028514	MGI:1919936	Usp24	153.56	114.878	1.33672	0.418698	0.0203378	0.204087		121	121	1	0	1	1		NA	NA		0	0	0	0	0	1	0
ENSMUSG00000028540	MGI:1914978	Dph2	28.4641	22.2795	1.27759	0.353424	0.479888	1		66	56	1.17857	0.237039	0.415285	0.667091		NA	NA		0	0	0	0	0	1	0
ENSMUSG00000028541	MGI:1858493	B4galt2	60.8214	55.9107	1.08783	0.121455	0.711703	1		65	73	0.890411	-0.167457	0.551413	0.777328		NA	NA		0	0	0	0	0	1	0
ENSMUSG00000028556	MGI:1914549	Dock7	143.684	105.136	1.36665	0.450647	0.0158631	0.168434		101	97	1.04124	0.0582986	0.831238	0.958798		NA	NA		0	0	0	0	0	1	0
ENSMUSG00000028559	MGI:1923784	Osbpl9	75.8342	81.331	0.932415	-0.100957	0.749665	1		66	82	0.804878	-0.313158	0.217446	0.436034		NA	NA		0	0	0	0	0	1	0
ENSMUSG00000028560	MGI:2385198	Usp1	44.9412	51.5228	0.872258	-0.197173	0.54261	1		10	16	0.625	-0.678072	0.32694	0.576804		NA	NA		0	0	0	0	0	1	0
ENSMUSG00000028567	MGI:1913323	Txndc12	34.4519	32.0866	1.07372	0.102613	0.902159	1		138	125	1.104	0.14274	0.459394	0.703442		NA	NA		0	0	0	0	0	1	0
ENSMUSG00000028576	MGI:1914944	Ift74	16.3122	21.3183	0.765172	-0.386145	0.511376	1		44	48	0.916667	-0.125531	0.754652	0.916794		NA	NA		0	0	0	0	0	1	0
ENSMUSG00000028577	MGI:104810	Plaa	110.62	133.389	0.829305	-0.270025	0.178704	0.793491		93	99	0.939394	-0.0901978	0.718319	0.893749		NA	NA		0	0	0	0	0	1	0
ENSMUSG00000028582	MGI:2443076	Cc2d1b	51.0683	49.8003	1.02546	0.0362721	1	1		50	55	0.909091	-0.137504	0.696468	0.882141		NA	NA		0	0	0	0	0	1	0
ENSMUSG00000028583	MGI:103098	Pdpn	88.7145	22.099	4.01442	2.00519	9.63396e-11	6.5877e-09		926	225	4.11556	2.04109	2.41403e-101	3.94866e-99		0.900969	0.989434		1	0	0	0	0	0	0
ENSMUSG00000028599	MGI:1314883	Tnfrsf1b	61.2267	16.6798	3.67071	1.87606	5.66374e-07	2.51485e-05		556	255	2.18039	1.12459	1.56984e-26	6.27025e-25		0.0938802	0.221449		1	0	0	0	0	0	0
ENSMUSG00000028601	MGI:1289238	Echdc2	6.02497	10.2516	0.587712	-0.766818	0.454498	1		51	58	0.87931	-0.185556	0.5657	0.79057		NA	NA		0	0	0	0	0	1	0
ENSMUSG00000028630	MGI:1330301	Dyrk2	30.571	22.9046	1.33471	0.416527	0.340891	1		26	21	1.2381	0.308122	0.560065	0.784913		NA	NA		0	0	0	0	0	1	0
ENSMUSG00000028633	MGI:1858304	Ctps	170.238	189.234	0.899616	-0.152618	0.342122	1		148	168	0.880952	-0.182864	0.285127	0.525523		NA	NA		0	0	0	0	0	1	0
ENSMUSG00000028641	MGI:1888921	Lepre1	119.568	112.848	1.05955	0.0834531	0.694354	1		591	517	1.14313	0.192994	0.0282569	0.103302		NA	NA		0	0	0	0	0	1	0
ENSMUSG00000028646	MGI:1858751	Rragc	152.066	153.019	0.99377	-0.00901659	1	1		159	155	1.02581	0.0367586	0.865595	0.975179		NA	NA		0	0	0	0	0	1	0
ENSMUSG00000028648	MGI:1890889	Ndufs5	34.0333	41.1812	0.826428	-0.275039	0.488683	1		812	604	1.34437	0.426931	3.57796e-08	4.62809e-07		0.042683	0.118885		0	0	0	0	0	0	1
ENSMUSG00000028649	MGI:108559	Macf1	354.837	288.51	1.2299	0.298538	0.010371	0.12398		143	97	1.47423	0.559958	0.00358739	0.0186475		NA	NA		0	0	0	0	0	1	0
ENSMUSG00000028655	MGI:1923824	Mfsd2a	17.7572	21.8844	0.811408	-0.301501	0.635828	1		51	45	1.13333	0.180572	0.610068	0.82019		NA	NA		0	0	0	0	0	1	0
ENSMUSG00000028656	MGI:88262	Cap1	690.605	792.952	0.87093	-0.199372	0.00872372	0.106905		3697	3849	0.960509	-0.0581286	0.0821555	0.229621		NA	NA		0	0	0	0	0	1	0
ENSMUSG00000028657	MGI:1298204	Ppt1	69.5701	49.6767	1.40046	0.485897	0.0824075	0.532611		405	349	1.16046	0.214695	0.0451076	0.147146		NA	NA		0	0	0	0	0	1	0
ENSMUSG00000028664	MGI:99611	Ephb2	48.3425	31.8746	1.51665	0.600885	0.0929119	0.564238		382	346	1.10405	0.142801	0.194532	0.406212		NA	NA		0	0	0	0	0	1	0
ENSMUSG00000028668	MGI:1351315	Tceb3	108.076	116.486	0.927801	-0.108112	0.640092	1		126	105	1.2	0.263034	0.18809	0.399103		NA	NA		0	0	0	0	0	1	0
ENSMUSG00000028670	MGI:1347000	Lypla2	54.2061	60.2634	0.899486	-0.152828	0.639769	1		97	89	1.08989	0.124179	0.607886	0.818858		NA	NA		0	0	0	0	0	1	0
ENSMUSG00000028671	MGI:1921496	Gale	29.8077	28.8974	1.0315	0.0447418	1	1		41	18	2.27778	1.18763	0.00379371	0.0195081		NA	NA		0	0	0	0	0	1	0
ENSMUSG00000028677	MGI:1913993	Rnf220	34.9631	33.7745	1.03519	0.0498986	1	1		29	25	1.16	0.214125	0.683489	0.871487		NA	NA		0	0	0	0	0	1	0
ENSMUSG00000028684	MGI:98916	Urod	30.4837	35.7986	0.851534	-0.231864	0.538583	1		71	71	1	0	1	1		NA	NA		0	0	0	0	0	1	0
ENSMUSG00000028688	MGI:1915526	Toe1	11.3778	12.7567	0.891907	-0.165035	0.83882	1		87	109	0.798165	-0.325241	0.133408	0.317133		NA	NA		0	0	0	0	0	1	0
ENSMUSG00000028709	MGI:2140623	Mobkl2c	15.613	16.0278	0.974119	-0.0378296	1	1		27	26	1.03846	0.0544478	1	1		NA	NA		0	0	0	0	0	1	0
ENSMUSG00000028710	MGI:2180560	Atpaf1	16.0087	19.515	0.82033	-0.285723	0.617719	1		18	9	2	1	0.122078	0.299314		NA	NA		0	0	0	0	0	1	0
ENSMUSG00000028718	MGI:107477	Stil	17.983	16.4514	1.0931	0.128422	0.864166	1		39	23	1.69565	0.76184	0.0558972	0.174077		NA	NA		0	0	0	0	0	1	0
ENSMUSG00000028719	MGI:1913838	Cmpk1	62.4656	82.4142	0.757947	-0.399831	0.113031	0.638765		758	660	1.14848	0.199732	0.00997249	0.0446617		NA	NA		0	0	0	0	0	1	0
ENSMUSG00000028788	MGI:1277117	Ptp4a2	249.65	244.844	1.01963	0.0280423	0.857343	1		832	793	1.04918	0.0692627	0.345856	0.598797		NA	NA		0	0	0	0	0	1	0
ENSMUSG00000028789	MGI:2442093	Adc	57.9853	64.4494	0.899703	-0.152479	0.65096	1		133	138	0.963768	-0.053242	0.808074	0.945735		NA	NA		0	0	0	0	0	1	0
ENSMUSG00000028790	MGI:893579	Khdrbs1	104.988	98.8261	1.06235	0.0872572	0.726381	1		266	311	0.855305	-0.225488	0.0668966	0.199297		NA	NA		0	0	0	0	0	1	0
ENSMUSG00000028792	MGI:87978	Ak2	95.1653	126.855	0.750191	-0.414671	0.0372331	0.320655		556	512	1.08594	0.118941	0.188223	0.399103		NA	NA		0	0	0	0	0	1	0
ENSMUSG00000028793	MGI:1922484	Rnf19b	118.295	164.688	0.7183	-0.477342	0.0061499	0.0834386		261	254	1.02756	0.0392213	0.791509	0.935915		NA	NA		0	0	0	0	0	1	0
ENSMUSG00000028796	MGI:1860454	Phc2	235.798	228.085	1.03381	0.0479761	0.745246	1		1527	1443	1.05821	0.0816288	0.127745	0.309234		NA	NA		0	0	0	0	0	1	0
ENSMUSG00000028797	MGI:1924049	2510006D16Rik	70.7484	70.2241	1.00747	0.0107312	1	1		228	80	2.85	1.51096	1.25853e-17	3.43099e-16		1.69488e-06	1.66634e-05		0	0	0	0	1	0	0
ENSMUSG00000028798	MGI:1860763	Eif3i	184.162	170.625	1.07934	0.11015	0.524252	1		583	614	0.949511	-0.0747428	0.38589	0.64233		NA	NA		0	0	0	0	0	1	0
ENSMUSG00000028800	MGI:108086	Hdac1	116.156	136.87	0.848654	-0.236751	0.208526	0.865232		1429	1450	0.985517	-0.021047	0.709347	0.890114		NA	NA		0	0	0	0	0	1	0
ENSMUSG00000028811	MGI:2147627	Yars	134.262	120.434	1.11482	0.156811	0.414728	1		221	255	0.866667	-0.206451	0.130307	0.312791		NA	NA		0	0	0	0	0	1	0
ENSMUSG00000028832	MGI:96739	Stmn1	73.6711	67.5134	1.09121	0.125925	0.674935	1		513	284	1.80634	0.853068	4.21999e-16	1.05041e-14		0.00632301	0.0255781		0	0	0	0	0	0	1
ENSMUSG00000028833	MGI:1347351	Ncdn	65.8705	58.4393	1.12716	0.172695	0.529769	1		37	46	0.804348	-0.314109	0.379999	0.637664		NA	NA		0	0	0	0	0	1	0
ENSMUSG00000028837	MGI:1347045	Psmb2	111.115	138.341	0.803198	-0.316172	0.0992235	0.585915		253	255	0.992157	-0.0113599	0.964617	1		NA	NA		0	0	0	0	0	1	0
ENSMUSG00000028840	MGI:1915290	Zfp593	16.1649	15.2573	1.05948	0.0833609	1	1		268	257	1.0428	0.0604646	0.662561	0.858277		NA	NA		0	0	0	0	0	1	0
ENSMUSG00000028842	MGI:2446634	Eif2c3	43.9507	25.0578	1.75397	0.810626	0.0294935	0.266768		28	19	1.47368	0.559427	0.24296	0.471289		NA	NA		0	0	0	0	0	1	0
ENSMUSG00000028843	MGI:1920973	Sh3bgrl3	117.288	120.273	0.97518	-0.0362592	0.89667	1		235	232	1.01293	0.018536	0.926275	1		NA	NA		0	0	0	0	0	1	0
ENSMUSG00000028848	MGI:2140368	Gpn2	30.157	22.6869	1.32927	0.410633	0.410103	1		725	569	1.27417	0.349552	1.60486e-05	0.000143186		1	1		0	0	0	0	0	0	1
ENSMUSG00000028849	MGI:2384297	Mtap7d1	434.7	454.1	0.957278	-0.0629902	0.546067	1		722	697	1.03587	0.0508402	0.524062	0.758698		NA	NA		0	0	0	0	0	1	0
ENSMUSG00000028850	MGI:2442492	Gpatch3	7.75108	9.82183	0.789169	-0.341594	0.814529	1		143	150	0.953333	-0.0689474	0.726012	0.897032		NA	NA		0	0	0	0	0	1	0
ENSMUSG00000028851	MGI:106014	Nudc	128.711	172.883	0.744501	-0.425655	0.0132161	0.14815		499	500	0.998	-0.00288828	1	1		NA	NA		0	0	0	0	0	1	0
ENSMUSG00000028854	MGI:102462	Slc9a1	60.2907	50.5678	1.19228	0.253717	0.447806	1		449	310	1.44839	0.534447	5.10051e-07	5.74435e-06		0.353368	0.540501		0	0	0	0	0	0	1
ENSMUSG00000028862	MGI:1855691	Map3k6	24.5557	13.9844	1.75593	0.812238	0.108129	0.624482		75	51	1.47059	0.556393	0.0400358	0.134562		NA	NA		0	0	0	0	0	1	0
ENSMUSG00000028863	MGI:1917338	Meaf6	7.56702	8.66536	0.873249	-0.195535	1	1		23	25	0.92	-0.120294	0.885433	0.983498		NA	NA		0	0	0	0	0	1	0
ENSMUSG00000028868	MGI:1098641	Wasf2	159.293	118.847	1.34032	0.422581	0.0191694	0.195459		941	842	1.11758	0.160374	0.0202683	0.0794766		NA	NA		0	0	0	0	0	1	0
ENSMUSG00000028869	MGI:2385207	Gnl2	79.0647	99.001	0.798625	-0.32441	0.154217	0.738469		71	63	1.12698	0.172467	0.545534	0.772747		NA	NA		0	0	0	0	0	1	0
ENSMUSG00000028873	MGI:1196274	Cdca8	43.1787	45.9815	0.939045	-0.090734	0.832258	1		106	111	0.954955	-0.0664954	0.786052	0.935915		NA	NA		0	0	0	0	0	1	0
ENSMUSG00000028878	MGI:2385211	Fam76a	35.7588	36.8234	0.971092	-0.0423207	1	1		325	255	1.27451	0.349942	0.00413009	0.0208937		NA	NA		0	0	0	0	0	1	0
ENSMUSG00000028879	MGI:1931027	Stx12	84.8601	89.4273	0.948929	-0.0756287	0.820171	1		102	74	1.37838	0.462972	0.0415249	0.138349		NA	NA		0	0	0	0	0	1	0
ENSMUSG00000028882	MGI:2140494	Ppp1r8	54.4365	51.6062	1.05484	0.0770289	0.922685	1		64	79	0.810127	-0.303781	0.241604	0.470283		NA	NA		0	0	0	0	0	1	0
ENSMUSG00000028886	MGI:109339	Eya3	48.7247	42.7171	1.14064	0.189841	0.602412	1		48	42	1.14286	0.192645	0.598412	0.812789		NA	NA		0	0	0	0	0	1	0
ENSMUSG00000028889	MGI:2387201	Yrdc	58.2923	45.5381	1.28008	0.356232	0.28069	0.969939		78	71	1.09859	0.135655	0.623194	0.830129		NA	NA		0	0	0	0	0	1	0
ENSMUSG00000028890	MGI:101786	Mtf1	36.3253	34.902	1.04078	0.0576648	1	1		84	85	0.988235	-0.0170735	1	1		NA	NA		0	0	0	0	0	1	0
ENSMUSG00000028894	MGI:103257	Inpp5b	36.2656	28.9153	1.2542	0.32677	0.457021	1		26	24	1.08333	0.115477	0.887725	0.984125		NA	NA		0	0	0	0	0	1	0
ENSMUSG00000028919	MGI:1925912	Arhgef19	21.2924	9.772	2.17892	1.12362	0.0707555	0.481899		79	37	2.13514	1.09433	0.000120344	0.000924793		1	1		0	0	0	0	0	0	1
ENSMUSG00000028920	MGI:1924992	Fbxo42	55.338	50.7417	1.09058	0.125098	0.770919	1		194	196	0.989796	-0.014797	0.959623	1		NA	NA		0	0	0	0	0	1	0
ENSMUSG00000028923	MGI:1913397	Necap2	71.4575	73.0665	0.97798	-0.0321235	0.933625	1		1370	1171	1.16994	0.226435	8.50219e-05	0.000682361		0.302925	0.493116		0	0	0	0	0	0	1
ENSMUSG00000028926	MGI:894318	Cdk14	46.2985	74.0968	0.624837	-0.678447	0.0133763	0.149015		411	684	0.600877	-0.734858	1.42764e-16	3.63256e-15		0.920975	0.993525		0	0	0	0	0	0	1
ENSMUSG00000028932	MGI:109555	Psmc2	158.51	185.854	0.852871	-0.229601	0.161478	0.749717		257	246	1.04472	0.06311	0.655728	0.852877		NA	NA		0	0	0	0	0	1	0
ENSMUSG00000028944	MGI:1336153	Prkag2	31.5609	20.0083	1.57739	0.657538	0.126347	0.676898		122	109	1.11927	0.162553	0.429859	0.676825		NA	NA		0	0	0	0	0	1	0
ENSMUSG00000028953	MGI:1351657	Abcf2	174.74	176.595	0.989493	-0.0152392	0.957503	1		336	272	1.23529	0.304855	0.01056	0.0468653		NA	NA		0	0	0	0	0	1	0
ENSMUSG00000028954	MGI:1889001	Nub1	50.8187	57.6784	0.88107	-0.182672	0.5657	1		85	80	1.0625	0.0874628	0.755606	0.916794		NA	NA		0	0	0	0	0	1	0
ENSMUSG00000028960	MGI:1927086	Ube4b	108.766	104.671	1.03913	0.0553783	0.837573	1		377	389	0.969152	-0.0452056	0.691065	0.878538		NA	NA		0	0	0	0	0	1	0
ENSMUSG00000028961	MGI:97553	Pgd	268.435	279.383	0.960812	-0.0576735	0.669004	1		368	373	0.986595	-0.0194699	0.883189	0.982752		NA	NA		0	0	0	0	0	1	0
ENSMUSG00000028964	MGI:2135637	Park7	106.973	104.567	1.02301	0.0328203	0.945266	1		534	492	1.08537	0.118181	0.200522	0.413267		NA	NA		0	0	0	0	0	1	0
ENSMUSG00000028970	MGI:97568	Abcb1b	28.8494	65.4975	0.440465	-1.1829	0.000261683	0.00608636		142	301	0.471761	-1.08387	3.22869e-14	7.34473e-13		0.903135	0.989434		0	0	0	0	0	0	1
ENSMUSG00000028974	MGI:1196227	Dffa	18.0845	18.9647	0.953583	-0.0685695	1	1		108	114	0.947368	-0.0780025	0.737274	0.903832		NA	NA		0	0	0	0	0	1	0
ENSMUSG00000028975	MGI:1927868	Pex14	51.9936	46.0787	1.12837	0.174235	0.613734	1		55	56	0.982143	-0.0259952	1	1		NA	NA		0	0	0	0	0	1	0
ENSMUSG00000028980	MGI:2140356	H6pd	81.5932	73.7444	1.10643	0.145916	0.575315	1		461	416	1.10817	0.148183	0.137294	0.323681		NA	NA		0	0	0	0	0	1	0
ENSMUSG00000028982	MGI:1917806	Slc25a33	14.0151	14.1944	0.987366	-0.0183429	1	1		21	24	0.875	-0.192645	0.765992	0.924195		NA	NA		0	0	0	0	0	1	0
ENSMUSG00000028986	MGI:1196453	Klhl7	20.3853	24.002	0.849317	-0.235625	0.651588	1		87	113	0.769912	-0.377235	0.0768376	0.221053		NA	NA		0	0	0	0	0	1	0
ENSMUSG00000028988	MGI:1915756	Ctnnbip1	29.4947	35.9558	0.820305	-0.285768	0.457021	1		86	64	1.34375	0.426265	0.0860711	0.238873		NA	NA		0	0	0	0	0	1	0
ENSMUSG00000028990	MGI:1916401	Lzic	40.1732	30.2833	1.32658	0.407711	0.281979	0.969939		157	178	0.882022	-0.181113	0.274495	0.512163		NA	NA		0	0	0	0	0	1	0
ENSMUSG00000028991	MGI:1928394	Mtor	94.0661	80.8724	1.16314	0.218028	0.364388	1		271	279	0.971326	-0.0419723	0.765368	0.924091		NA	NA		0	0	0	0	0	1	0
ENSMUSG00000028992	MGI:1913704	Nmnat1	3.89848	4.95287	0.787115	-0.345354	1	1		31	43	0.72093	-0.472068	0.200678	0.413267		NA	NA		0	0	0	0	0	1	0
ENSMUSG00000028999	MGI:1916233	Rint1	21.9177	17.6984	1.2384	0.308476	0.635828	1		302	289	1.04498	0.0634791	0.621616	0.828902		NA	NA		0	0	0	0	0	1	0
ENSMUSG00000029003	MGI:1919140	Mad2l2	9.5277	10.7784	0.883959	-0.177949	1	1		64	59	1.08475	0.117357	0.718509	0.893749		NA	NA		0	0	0	0	0	1	0
ENSMUSG00000029004	MGI:1924825	Mll5	66.0672	46.2308	1.42907	0.515081	0.0721264	0.490259		60	45	1.33333	0.415037	0.171565	0.378257		NA	NA		0	0	0	0	0	1	0
ENSMUSG00000029007	MGI:1339977	Agtrap	26.9542	16.8028	1.60414	0.681804	0.174171	0.783541		348	177	1.9661	0.975338	7.12201e-14	1.56821e-12		0.5114	0.700542		0	0	0	0	0	0	1
ENSMUSG00000029009	MGI:106639	Mthfr	95.12	91.4291	1.04037	0.057095	0.825968	1		705	720	0.979167	-0.0303736	0.710749	0.891187		NA	NA		0	0	0	0	0	1	0
ENSMUSG00000029014	MGI:99470	Dnajc2	48.2779	51.6636	0.934467	-0.0977851	0.764353	1		149	121	1.2314	0.300305	0.10017	0.262468		NA	NA		0	0	0	0	0	1	0
ENSMUSG00000029016	MGI:1347049	Clcn6	31.069	34.8217	0.892231	-0.16451	0.712231	1		166	240	0.691667	-0.531851	0.000281176	0.00200381		NA	NA		0	0	0	0	0	1	0
ENSMUSG00000029017	MGI:1920328	Pmpcb	58.3072	80.7996	0.721627	-0.470675	0.0616493	0.446566		62	85	0.729412	-0.455195	0.0692325	0.204483		NA	NA		0	0	0	0	0	1	0
ENSMUSG00000029019	MGI:97368	Nppb	14.3374	9.07628	1.57965	0.659605	0.404873	1		129	84	1.53571	0.61891	0.00249029	0.0138618		NA	NA		0	0	0	0	0	1	0
ENSMUSG00000029020	MGI:2442230	Mfn2	197.31	180.181	1.09506	0.131013	0.409949	1		1355	1430	0.947552	-0.0777223	0.160835	0.363465		NA	NA		0	0	0	0	0	1	0
ENSMUSG00000029022	MGI:106506	Miip	19.6727	13.3675	1.47168	0.55746	0.296206	0.982279		157	104	1.50962	0.594181	0.00124451	0.0078009		NA	NA		0	0	0	0	0	1	0
ENSMUSG00000029028	MGI:1920196	Lrrc47	52.894	52.4952	1.0076	0.0109184	1	1		40	48	0.833333	-0.263034	0.455741	0.702005		NA	NA		0	0	0	0	0	1	0
ENSMUSG00000029033	MGI:2153589	Acap3	92.2244	84.293	1.09409	0.129737	0.597872	1		520	524	0.992366	-0.0110552	0.92603	1		NA	NA		0	0	0	0	0	1	0
ENSMUSG00000029034	MGI:1919207	Cpsf3l	47.7949	76.4062	0.625537	-0.676832	0.0149846	0.161162		438	664	0.659639	-0.600252	1.03727e-11	1.99052e-10		0.84704	0.95558		0	0	0	0	0	0	1
ENSMUSG00000029038	MGI:1916241	Ssu72	63.8958	74.0952	0.862347	-0.213659	0.443715	1		71	70	1.01429	0.0204641	1	1		NA	NA		0	0	0	0	0	1	0
ENSMUSG00000029056	MGI:2387466	Pank4	26.5078	26.8846	0.985986	-0.0203608	1	1		47	45	1.04444	0.0627358	0.917041	0.996531		NA	NA		0	0	0	0	0	1	0
ENSMUSG00000029062	MGI:88353	Cdk11b	94.8887	102.396	0.926682	-0.109853	0.669137	1		332	257	1.29183	0.369415	0.0022678	0.0129616		NA	NA		0	0	0	0	0	1	0
ENSMUSG00000029063	MGI:2183149	Nadk	271.719	244.952	1.10927	0.149613	0.252817	0.937505		200	115	1.73913	0.798366	1.93236e-06	2.02986e-05		0.00242941	0.0108631		0	0	0	0	0	0	1
ENSMUSG00000029064	MGI:95781	Gnb1	535.922	579.284	0.925147	-0.112246	0.208444	0.865232		481	486	0.989712	-0.0149194	0.897658	0.98639		NA	NA		0	0	0	0	0	1	0
ENSMUSG00000029066	MGI:2137221	Mrpl20	63.4684	72.0813	0.88051	-0.183588	0.491262	1		358	357	1.0028	0.00403551	1	1		NA	NA		0	0	0	0	0	1	0
ENSMUSG00000029068	MGI:1927119	Ccnl2	81.6105	87.4841	0.932861	-0.100267	0.758422	1		506	433	1.16859	0.22477	0.0187444	0.0747816		NA	NA		0	0	0	0	0	1	0
ENSMUSG00000029070	MGI:1922011	Mxra8	204.577	105.033	1.94773	0.961797	1.42051e-08	7.70911e-07		2611	1439	1.81445	0.859536	1.13323e-76	1.11218e-74		0.579593	0.761972		1	0	0	0	0	0	0
ENSMUSG00000029071	MGI:94941	Dvl1	142.498	114.42	1.24539	0.316599	0.0913121	0.560496		788	559	1.40966	0.495347	4.75816e-10	7.78299e-09		0.370092	0.561402		0	0	0	0	0	0	1
ENSMUSG00000029073	MGI:1933107	Gltpd1	28.0079	34.426	0.813568	-0.297665	0.525773	1		345	294	1.17347	0.23078	0.0478473	0.15418		NA	NA		0	0	0	0	0	1	0
ENSMUSG00000029090	MGI:1917943	Gpr125	77.2347	71.5271	1.0798	0.11076	0.743269	1		829	728	1.13874	0.187434	0.011244	0.0490764		NA	NA		0	0	0	0	0	1	0
ENSMUSG00000029093	MGI:1932289	Sorcs2	39.0359	13.9234	2.80362	1.48729	0.000802331	0.0153004		39	30	1.3	0.378512	0.335558	0.586585		NA	NA		0	0	0	0	0	1	0
ENSMUSG00000029094	MGI:1917542	Afap1	111.203	100.596	1.10544	0.144615	0.536595	1		118	144	0.819444	-0.287282	0.122301	0.299647		NA	NA		0	0	0	0	0	1	0
ENSMUSG00000029101	MGI:1918979	Rgs12	106.568	95.6939	1.11364	0.155277	0.482857	1		475	470	1.01064	0.0152668	0.89648	0.98639		NA	NA		0	0	0	0	0	1	0
ENSMUSG00000029104	MGI:96067	Htt	95.7826	72.2193	1.32627	0.407379	0.0756691	0.501381		54	54	1	0	1	1		NA	NA		0	0	0	0	0	1	0
ENSMUSG00000029106	MGI:87918	Add1	262.919	247.085	1.06408	0.0896118	0.506594	1		439	426	1.03052	0.0433675	0.683289	0.871487		NA	NA		0	0	0	0	0	1	0
ENSMUSG00000029108	MGI:1860487	Pcdh7	88.5163	95.6919	0.925014	-0.112453	0.659237	1		62	67	0.925373	-0.111893	0.724854	0.897032		NA	NA		0	0	0	0	0	1	0
ENSMUSG00000029110	MGI:1201691	Rnf4	164.626	167.111	0.985131	-0.0216127	0.956243	1		119	114	1.04386	0.0619277	0.793352	0.937126		NA	NA		0	0	0	0	0	1	0
ENSMUSG00000029152	MGI:1915345	Ociad1	132.65	139.954	0.947815	-0.0773231	0.716575	1		669	523	1.27916	0.355195	2.61401e-05	0.000227897		0.0308979	0.0896038		0	0	0	0	0	0	1
ENSMUSG00000029153	MGI:1916377	Ociad2	4.45066	4.6396	0.959276	-0.0599816	1	1		35	26	1.34615	0.428843	0.305677	0.552633		NA	NA		0	0	0	0	0	1	0
ENSMUSG00000029156	MGI:1346523	Sgcb	14.4984	11.9196	1.21634	0.282552	0.845019	1		76	51	1.4902	0.575502	0.0327896	0.116476		NA	NA		0	0	0	0	0	1	0
ENSMUSG00000029161	MGI:1915817	Cgref1	27.105	23.9405	1.13218	0.179107	0.779768	1		127	106	1.19811	0.260764	0.19	0.400645		NA	NA		0	0	0	0	0	1	0
ENSMUSG00000029163	MGI:1926189	Emilin1	151.134	107.105	1.41108	0.496798	0.00730857	0.0950114		69	60	1.15	0.201634	0.481354	0.722031		NA	NA		0	0	0	0	0	1	0
ENSMUSG00000029173	MGI:1098791	Sepsecs	17.7624	15.2853	1.16205	0.216678	0.728332	1		18	15	1.2	0.263034	0.728332	0.897032		NA	NA		0	0	0	0	0	1	0
ENSMUSG00000029174	MGI:1889508	Tbc1d1	163.102	138.402	1.17847	0.236913	0.166455	0.763904		160	127	1.25984	0.333243	0.0587161	0.180726		NA	NA		0	0	0	0	0	1	0
ENSMUSG00000029176	MGI:1098673	Anapc4	98.2692	109.738	0.895487	-0.159255	0.445712	1		45	49	0.918367	-0.122857	0.757189	0.916794		NA	NA		0	0	0	0	0	1	0
ENSMUSG00000029185	MGI:1915553	Fam114a1	115.174	104.281	1.10445	0.143329	0.499297	1		545	392	1.39031	0.475403	6.48541e-07	7.2095e-06		0.130178	0.274265		0	0	0	0	0	0	1
ENSMUSG00000029186	MGI:1914323	Pi4k2b	40.4619	39.655	1.02035	0.0290602	1	1		63	60	1.05	0.0703893	0.856984	0.972495		NA	NA		0	0	0	0	0	1	0
ENSMUSG00000029190	MGI:1261849	D5Ertd579e	73.4415	70.6066	1.04015	0.0567928	0.933625	1		180	182	0.989011	-0.0159415	0.958093	1		NA	NA		0	0	0	0	0	1	0
ENSMUSG00000029196	MGI:3035274	Tada2b	38.1934	35.1121	1.08776	0.121357	0.815121	1		17	22	0.772727	-0.371969	0.522397	0.757465		NA	NA		0	0	0	0	0	1	0
ENSMUSG00000029198	MGI:1334417	Grpel1	86.2463	94.5643	0.912039	-0.132833	0.552207	1		187	161	1.16149	0.215978	0.180117	0.391088		NA	NA		0	0	0	0	0	1	0
ENSMUSG00000029207	MGI:108405	Apbb2	89.449	132.615	0.674499	-0.568112	0.00380347	0.0565394		34	35	0.971429	-0.0418202	1	1		NA	NA		0	0	0	0	0	1	0
ENSMUSG00000029217	MGI:98662	Tec	13.0395	23.4543	0.555955	-0.84696	0.132498	0.695467		147	151	0.97351	-0.0387324	0.862071	0.974208		NA	NA		0	0	0	0	0	1	0
ENSMUSG00000029221	MGI:1923690	Slc30a9	69.5462	85.7708	0.810838	-0.302514	0.229658	0.902529		448	512	0.875	-0.192645	0.0419647	0.139409		NA	NA		0	0	0	0	0	1	0
ENSMUSG00000029223	MGI:103149	Uchl1	55.1035	61.8491	0.890935	-0.166608	0.57929	1		244	120	2.03333	1.02385	7.54307e-11	1.33559e-09		0.000177399	0.00110706		0	0	0	0	0	0	1
ENSMUSG00000029233	MGI:1930252	Srd5a3	18.0474	14.078	1.28196	0.358353	0.596615	1		335	236	1.41949	0.505374	3.94388e-05	0.000334499		0.854377	0.957291		0	0	0	0	0	0	1
ENSMUSG00000029234	MGI:894407	Tmem165	66.5543	72.6657	0.915897	-0.126743	0.672757	1		286	319	0.896552	-0.157541	0.193221	0.404365		NA	NA		0	0	0	0	0	1	0
ENSMUSG00000029249	MGI:104897	Rest	71.1948	65.1304	1.09311	0.12844	0.668266	1		13	26	0.5	-1	0.0532519	0.167781		NA	NA		0	0	0	0	0	1	0
ENSMUSG00000029250	MGI:2388280	Polr2b	78.5967	81.9739	0.958801	-0.0606964	0.874818	1		26	26	1	0	1	1		NA	NA		0	0	0	0	0	1	0
ENSMUSG00000029267	MGI:105050	Mtf2	13.4259	15.7318	0.853423	-0.228666	0.711071	1		22	20	1.1	0.137504	0.877614	0.980156		NA	NA		0	0	0	0	0	1	0
ENSMUSG00000029270	MGI:1914516	Fam69a	11.056	7.79369	1.41858	0.504451	0.647606	1		78	61	1.27869	0.354665	0.174532	0.383324		NA	NA		0	0	0	0	0	1	0
ENSMUSG00000029311	MGI:2149821	Hsd17b11	18.8299	25.0883	0.750547	-0.413986	0.451381	1		26	24	1.08333	0.115477	0.887725	0.984125		NA	NA		0	0	0	0	0	1	0
ENSMUSG00000029338	MGI:1919164	Antxr2	78.1455	77.1792	1.01252	0.0179509	1	1		133	130	1.02308	0.0329146	0.90188	0.987869		NA	NA		0	0	0	0	0	1	0
ENSMUSG00000029344	MGI:1309516	Tpst2	113.091	163.438	0.691951	-0.531258	0.00311266	0.0490423		121	229	0.528384	-0.920341	8.20925e-09	1.17986e-07		0.113993	0.248668		0	0	0	0	0	0	1
ENSMUSG00000029345	MGI:1930075	Tfip11	66.2203	100.594	0.65829	-0.603205	0.00831786	0.104554		306	446	0.686099	-0.543512	3.71808e-07	4.2572e-06		0.794475	0.928143		0	0	0	0	0	0	1
ENSMUSG00000029370	MGI:1920496	Rassf6	18.8483	25.1051	0.750777	-0.413543	0.451381	1		44	41	1.07317	0.10188	0.828423	0.957437		NA	NA		0	0	0	0	0	1	0
ENSMUSG00000029371	MGI:1096868	Cxcl5	3.71891	4.31666	0.861525	-0.215035	1	1		17	8	2.125	1.08746	0.107752	0.274653		NA	NA		0	0	0	0	0	1	0
ENSMUSG00000029372	MGI:1888712	Ppbp	18.5346	17.7325	1.04524	0.0638298	1	1		25	23	1.08696	0.120294	0.885433	0.983498		NA	NA		0	0	0	0	0	1	0
ENSMUSG00000029377	MGI:107508	Ereg	166.128	196.137	0.846998	-0.239569	0.127341	0.680281		405	601	0.673877	-0.569443	6.9587e-10	1.11177e-08		0.0714497	0.179718		0	0	0	0	0	0	1
ENSMUSG00000029378	MGI:88068	Areg	5.22869	4.53076	1.15404	0.206697	1	1		13	16	0.8125	-0.29956	0.711071	0.891187		NA	NA		0	0	0	0	0	1	0
ENSMUSG00000029381	MGI:1351655	Shroom3	15.2264	30.296	0.502586	-0.992557	0.0356978	0.308989		190	199	0.954774	-0.066769	0.685078	0.872541		NA	NA		0	0	0	0	0	1	0
ENSMUSG00000029385	No associated gene	Ccng2	10.4711	18.088	0.578901	-0.788612	0.184933	0.804437		23	29	0.793103	-0.334419	0.488456	0.728231		NA	NA		0	0	0	0	0	1	0
ENSMUSG00000029387	MGI:1277143	Gtf2h3	22.7792	20.6481	1.10321	0.141711	0.880396	1		35	38	0.921053	-0.118644	0.815121	0.948811		NA	NA		0	0	0	0	0	1	0
ENSMUSG00000029394	MGI:1202069	Cdk2ap1	136.605	163.053	0.837793	-0.255334	0.148793	0.730752		16	44	0.363636	-1.45943	0.000394043	0.00272891		NA	NA		0	0	0	0	0	1	0
ENSMUSG00000029416	MGI:2140796	Slc15a4	30.037	41.0139	0.732362	-0.44937	0.235098	0.910304		157	200	0.785	-0.349235	0.026086	0.0968705		NA	NA		0	0	0	0	0	1	0
ENSMUSG00000029428	MGI:108059	Stx2	67.2186	54.9312	1.22369	0.291234	0.319308	1		409	326	1.2546	0.327229	0.00246649	0.0137901		NA	NA		0	0	0	0	0	1	0
ENSMUSG00000029430	MGI:1333112	Ran	508.843	635.338	0.800902	-0.320303	0.000216344	0.00524596		136	113	1.20354	0.267284	0.163127	0.366595		NA	NA		0	0	0	0	0	1	0
ENSMUSG00000029432	MGI:1278343	Gbas	27.5245	29.4477	0.93469	-0.0974397	1	1		197	152	1.29605	0.374124	0.0183818	0.0736772		NA	NA		0	0	0	0	0	1	0
ENSMUSG00000029433	MGI:1913843	Diablo	31.009	27.2034	1.13989	0.188897	0.694004	1		44	40	1.1	0.137504	0.743644	0.909045		NA	NA		0	0	0	0	0	1	0
ENSMUSG00000029434	MGI:1924823	Vps33a	44.2644	46.5984	0.949912	-0.0741336	0.834081	1		109	113	0.964602	-0.0519946	0.840484	0.964413		NA	NA		0	0	0	0	0	1	0
ENSMUSG00000029436	MGI:1346076	Mmp17	14.1348	18.4628	0.765581	-0.385373	0.596615	1		50	53	0.943396	-0.0840643	0.843898	0.965941		NA	NA		0	0	0	0	0	1	0
ENSMUSG00000029439	MGI:101760	Sfswap	66.8135	62.6135	1.06708	0.0936669	0.792583	1		145	130	1.11538	0.157541	0.398582	0.652587		NA	NA		0	0	0	0	0	1	0
ENSMUSG00000029440	MGI:1914401	Psmd9	34.8666	40.662	0.857475	-0.221834	0.566573	1		128	88	1.45455	0.540568	0.00781708	0.0363844		NA	NA		0	0	0	0	0	1	0
ENSMUSG00000029446	MGI:97788	Psph	55.1097	46.2267	1.19216	0.253581	0.42616	1		48	71	0.676056	-0.564785	0.0432683	0.142773		NA	NA		0	0	0	0	0	1	0
ENSMUSG00000029447	MGI:107943	Cct6a	273.623	285.659	0.957867	-0.0621028	0.642089	1		2226	1903	1.16973	0.226178	5.34354e-07	5.99839e-06		0.0270585	0.0813406		0	0	0	0	0	0	1
ENSMUSG00000029463	MGI:1916198	1500011H22Rik	38.4239	41.3897	0.928344	-0.107268	0.822144	1		56	57	0.982456	-0.0255351	1	1		NA	NA		0	0	0	0	0	1	0
ENSMUSG00000029464	MGI:1289326	Gpn3	16.1046	19.3655	0.831612	-0.266017	0.735879	1		64	105	0.609524	-0.714246	0.00200134	0.0117926		NA	NA		0	0	0	0	0	1	0
ENSMUSG00000029465	MGI:1928375	Arpc3	120.025	133.611	0.898321	-0.154698	0.414728	1		904	781	1.15749	0.211	0.00294684	0.0158658		NA	NA		0	0	0	0	0	1	0
ENSMUSG00000029466	MGI:1929711	Anapc7	57.5294	64.0303	0.898471	-0.154456	0.65096	1		38	33	1.15152	0.203533	0.635308	0.836972		NA	NA		0	0	0	0	0	1	0
ENSMUSG00000029467	MGI:88110	Atp2a2	510.244	506.271	1.00785	0.0112749	0.925021	1		24	27	0.888889	-0.169925	0.779768	0.933867		NA	NA		0	0	0	0	0	1	0
ENSMUSG00000029469	MGI:1098597	Ift81	8.28979	11.08	0.748175	-0.418552	0.647606	1		14	20	0.7	-0.514573	0.391528	0.645469		NA	NA		0	0	0	0	0	1	0
ENSMUSG00000029470	MGI:1338859	P2rx4	26.9308	26.4523	1.01809	0.0258634	1	1		36	32	1.125	0.169925	0.716301	0.893749		NA	NA		0	0	0	0	0	1	0
ENSMUSG00000029474	MGI:2153340	Rnf34	26.9029	32.9313	0.816938	-0.291702	0.518958	1		37	30	1.23333	0.302563	0.463818	0.708725		NA	NA		0	0	0	0	0	1	0
ENSMUSG00000029478	MGI:1337080	Ncor2	587.947	500.73	1.17418	0.231652	0.00912812	0.111064		1812	1864	0.972103	-0.0408189	0.400257	0.652895		NA	NA		0	0	0	0	0	1	0
ENSMUSG00000029480	MGI:3028576	Dhx37	53.8237	54.3855	0.989669	-0.0149814	1	1		105	122	0.860656	-0.216492	0.288233	0.529864		NA	NA		0	0	0	0	0	1	0
ENSMUSG00000029484	MGI:1201378	Anxa3	426.073	641.164	0.664532	-0.58959	4.9269e-11	3.58405e-09		1451	2299	0.631144	-0.663959	7.17786e-44	4.25103e-42		0.476849	0.665968		1	0	0	0	0	0	0
ENSMUSG00000029500	MGI:1919792	Pgam5	69.8275	71.1731	0.981095	-0.0275358	1	1		63	74	0.851351	-0.232173	0.392988	0.64651		NA	NA		0	0	0	0	0	1	0
ENSMUSG00000029501	MGI:1261856	Ankle2	40.7715	38.8291	1.05002	0.0704219	0.911072	1		37	37	1	0	1	1		NA	NA		0	0	0	0	0	1	0
ENSMUSG00000029502	MGI:96958	Golga3	107.884	103.845	1.0389	0.055051	0.83682	1		241	261	0.923372	-0.115017	0.396454	0.649603		NA	NA		0	0	0	0	0	1	0
ENSMUSG00000029504	MGI:1916913	Ddx51	33.0388	37.9503	0.87058	-0.199952	0.635308	1		66	57	1.15789	0.211504	0.470851	0.713568		NA	NA		0	0	0	0	0	1	0
ENSMUSG00000029505	MGI:1276124	Ep400	126.875	96.7299	1.31164	0.391372	0.0524236	0.400502		53	51	1.03922	0.0554951	0.921949	0.999967		NA	NA		0	0	0	0	0	1	0
ENSMUSG00000029513	MGI:1336167	Prkab1	20.4682	17.8246	1.14832	0.199521	0.871415	1		86	105	0.819048	-0.287981	0.192634	0.403966		NA	NA		0	0	0	0	0	1	0
ENSMUSG00000029534	MGI:1927450	St7	24.4822	25.4769	0.960957	-0.0574556	1	1		41	48	0.854167	-0.22741	0.525015	0.758698		NA	NA		0	0	0	0	0	1	0
ENSMUSG00000029535	MGI:1916326	Triap1	24.616	29.4853	0.834856	-0.2604	0.683489	1		76	72	1.05556	0.0780025	0.805321	0.944767		NA	NA		0	0	0	0	0	1	0
ENSMUSG00000029547	MGI:1915760	Ints1	153.991	144.707	1.06416	0.0897196	0.643687	1		577	407	1.41769	0.503543	6.64745e-08	8.30327e-07		0.0327712	0.0944807		0	0	0	0	0	0	1
ENSMUSG00000029554	MGI:1341857	Mad1l1	48.0676	47.7457	1.00674	0.00969361	1	1		53	61	0.868852	-0.202817	0.512255	0.748446		NA	NA		0	0	0	0	0	1	0
ENSMUSG00000029599	MGI:1919240	Ddx54	144.797	170.66	0.848452	-0.237094	0.15951	0.748253		70	71	0.985915	-0.0204641	1	1		NA	NA		0	0	0	0	0	1	0
ENSMUSG00000029613	MGI:1353448	Eif2ak1	39.5004	43.8186	0.901451	-0.149679	0.743644	1		130	128	1.01562	0.0223678	0.950374	1		NA	NA		0	0	0	0	0	1	0
ENSMUSG00000029624	MGI:1919049	Ptcd1	26.0979	24.8915	1.04846	0.0682781	1	1		116	114	1.01754	0.025091	0.947446	1		NA	NA		0	0	0	0	0	1	0
ENSMUSG00000029634	MGI:1921382	Rnf6	88.3262	106.148	0.832106	-0.265161	0.222168	0.889453		135	205	0.658537	-0.602665	0.000173926	0.00128758		NA	NA		0	0	0	0	0	1	0
ENSMUSG00000029635	MGI:1196224	Cdk8	65.2105	70.0588	0.930796	-0.103462	0.730789	1		39	55	0.709091	-0.495957	0.121371	0.298198		NA	NA		0	0	0	0	0	1	0
ENSMUSG00000029641	MGI:1916145	Rasl11a	2.20015	2.93439	0.749778	-0.415464	1	1		28	28	1	0	1	1		NA	NA		0	0	0	0	0	1	0
ENSMUSG00000029642	MGI:108403	Polr1d	74.5085	95.3973	0.781034	-0.356543	0.144831	0.72473		221	188	1.17553	0.233314	0.113471	0.284091		NA	NA		0	0	0	0	0	1	0
ENSMUSG00000029647	MGI:1919837	Pan3	30.0289	34.0222	0.882626	-0.180125	0.707981	1		41	32	1.28125	0.357552	0.349182	0.602733		NA	NA		0	0	0	0	0	1	0
ENSMUSG00000029655	MGI:2687207	N4bp2l2	31.0453	36.8727	0.84196	-0.248177	0.544612	1		23	21	1.09524	0.131245	0.880396	0.981233		NA	NA		0	0	0	0	0	1	0
ENSMUSG00000029661	MGI:88468	Col1a2	2585.02	2854.75	0.905516	-0.143189	0.000264463	0.00610946		1564	1532	1.02089	0.0298242	0.577442	0.799803		NA	NA		0	0	0	0	0	1	0
ENSMUSG00000029686	MGI:1349658	Cul1	112.547	121.361	0.927373	-0.108779	0.64733	1		85	68	1.25	0.321928	0.195668	0.407591		NA	NA		0	0	0	0	0	1	0
ENSMUSG00000029701	MGI:2655711	Rbm28	82.6833	87.9871	0.93972	-0.0896964	0.759794	1		791	829	0.954162	-0.0676944	0.357957	0.614804		NA	NA		0	0	0	0	0	1	0
ENSMUSG00000029705	MGI:88568	Cux1	107.041	91.0441	1.17571	0.233532	0.286396	0.971438		273	190	1.43684	0.522902	0.000133319	0.00101767		NA	NA		0	0	0	0	0	1	0
ENSMUSG00000029710	MGI:104757	Ephb4	53.691	51.0707	1.05131	0.0721825	0.84537	1		230	205	1.12195	0.16601	0.249822	0.4821		NA	NA		0	0	0	0	0	1	0
ENSMUSG00000029729	MGI:1921820	Zkscan1	26.272	29.2885	0.897006	-0.156811	0.787706	1		65	54	1.2037	0.26748	0.359358	0.615659		NA	NA		0	0	0	0	0	1	0
ENSMUSG00000029730	MGI:1298398	Mcm7	81.2266	94.039	0.863755	-0.211306	0.364388	1		50	76	0.657895	-0.604071	0.0255434	0.0952872		NA	NA		0	0	0	0	0	1	0
ENSMUSG00000029777	MGI:2449057	Gars	381.101	372.353	1.02349	0.0335038	0.770664	1		458	369	1.24119	0.311727	0.00219387	0.0126019		NA	NA		0	0	0	0	0	1	0
ENSMUSG00000029821	MGI:1889850	Dfna5	4.30363	2.86167	1.50389	0.588697	1	1		17	10	1.7	0.765535	0.247789	0.478984		NA	NA		0	0	0	0	0	1	0
ENSMUSG00000029822	MGI:1918970	Osbpl3	48.5922	40.1799	1.20937	0.274251	0.39657	1		82	60	1.36667	0.450661	0.0776532	0.221912		NA	NA		0	0	0	0	0	1	0
ENSMUSG00000029838	MGI:97804	Ptn	52.6189	21.177	2.48472	1.31308	0.000256489	0.0060064		211	161	1.31056	0.390182	0.01097	0.0481463		NA	NA		0	0	0	0	0	1	0
ENSMUSG00000029992	MGI:95698	Gfpt1	49.9297	38.9492	1.28192	0.358305	0.289096	0.971438		56	55	1.01818	0.0259952	1	1		NA	NA		0	0	0	0	0	1	0
ENSMUSG00000029993	MGI:1913290	Nfu1	27.0272	30.1856	0.895366	-0.159451	0.791366	1		124	96	1.29167	0.369234	0.068464	0.203086		NA	NA		0	0	0	0	0	1	0
ENSMUSG00000029994	MGI:88030	Anxa4	34.7547	64.9641	0.534983	-0.902435	0.00351764	0.0539319		226	315	0.71746	-0.479029	0.000149891	0.00112664		NA	NA		0	0	0	0	0	1	0
ENSMUSG00000029998	MGI:1914131	Pcyox1	110.148	103.063	1.06874	0.0959089	0.681088	1		458	388	1.18041	0.239291	0.0176274	0.0709019		NA	NA		0	0	0	0	0	1	0
ENSMUSG00000030002	MGI:1919352	Dusp11	93.1264	73.3167	1.27019	0.345048	0.140064	0.718268		20	22	0.909091	-0.137504	0.877614	0.980156		NA	NA		0	0	0	0	0	1	0
ENSMUSG00000030019	MGI:2141676	Fbxl14	53.0413	51.4282	1.03137	0.0445555	0.921949	1		38	36	1.05556	0.0780025	0.907561	0.990617		NA	NA		0	0	0	0	0	1	0
ENSMUSG00000030020	MGI:1925144	Prickle2	17.1174	12.2685	1.39523	0.480505	0.458258	1		22	18	1.22222	0.289507	0.635828	0.836972		NA	NA		0	0	0	0	0	1	0
ENSMUSG00000030029	MGI:107935	Lrig1	72.5986	59.7534	1.21497	0.280922	0.298071	0.982569		327	237	1.37975	0.464404	0.000173435	0.00128672		NA	NA		0	0	0	0	0	1	0
ENSMUSG00000030036	MGI:1929872	Mogs	67.7897	67.4393	1.0052	0.00747686	1	1		43	42	1.02381	0.0339473	1	1		NA	NA		0	0	0	0	0	1	0
ENSMUSG00000030045	MGI:1926274	Mrpl19	14.7425	17.6272	0.836349	-0.257823	0.728332	1		33	24	1.375	0.459432	0.289244	0.531027		NA	NA		0	0	0	0	0	1	0
ENSMUSG00000030057	MGI:88431	Cnbp	396.522	422.427	0.938677	-0.0912988	0.401692	1		56	31	1.80645	0.853159	0.00967322	0.0434779		NA	NA		0	0	0	0	0	1	0
ENSMUSG00000030084	MGI:107685	Plxna1	601.615	394.808	1.52382	0.60769	5.86622e-11	4.17846e-09		1429	1426	1.0021	0.00303193	0.970143	1		2.04501e-08	2.59141e-07		0	1	0	0	0	0	0
ENSMUSG00000030086	MGI:1913348	Chchd6	9.82665	12.4582	0.788769	-0.342324	0.831812	1		31	17	1.82353	0.866733	0.0594634	0.181217		NA	NA		0	0	0	0	0	1	0
ENSMUSG00000030095	MGI:1921372	Tmem43	185.356	179.946	1.03007	0.042741	0.834196	1		115	126	0.912698	-0.13179	0.519559	0.755263		NA	NA		0	0	0	0	0	1	0
ENSMUSG00000030126	MGI:2442368	Tmcc1	42.0176	44.4777	0.944688	-0.0820907	0.914212	1		83	56	1.48214	0.567685	0.0270735	0.0994626		NA	NA		0	0	0	0	0	1	0
ENSMUSG00000030138	MGI:2446132	Bms1	80.7911	92.05	0.877687	-0.188222	0.447178	1		69	57	1.21053	0.275634	0.327123	0.576831		NA	NA		0	0	0	0	0	1	0
ENSMUSG00000030188	MGI:1913691	Magohb	9.20083	9.80555	0.938329	-0.0918349	1	1		68	63	1.07937	0.110183	0.726876	0.897032		NA	NA		0	0	0	0	0	1	0
ENSMUSG00000030199	MGI:109336	Etv6	77.0366	48.2243	1.59747	0.675785	0.011959	0.136749		805	528	1.52462	0.608451	3.2874e-14	7.4291e-13		0.848437	0.95558		0	0	0	0	0	0	1
ENSMUSG00000030201	MGI:1298218	Lrp6	78.7051	73.3238	1.07339	0.102175	0.685209	1		675	508	1.32874	0.410059	1.33851e-06	1.43233e-05		0.258658	0.445868		0	0	0	0	0	0	1
ENSMUSG00000030203	MGI:1917936	Dusp16	21.6606	20.3897	1.06233	0.0872266	0.877614	1		178	112	1.58929	0.668379	0.000127059	0.000974213		0.311994	0.503696		0	0	0	0	0	0	1
ENSMUSG00000030204	MGI:1915005	Ddx47	53.8516	63.7389	0.844878	-0.243185	0.407486	1		221	199	1.11055	0.151278	0.305503	0.552633		NA	NA		0	0	0	0	0	1	0
ENSMUSG00000030207	MGI:1921775	8430419L09Rik	6.95467	7.09341	0.98044	-0.0284985	1	1		39	34	1.14706	0.197939	0.639973	0.839994		NA	NA		0	0	0	0	0	1	0
ENSMUSG00000030208	MGI:107941	Emp1	981.287	1173.65	0.836099	-0.258254	3.49499e-05	0.000979458		8798	11862.5	0.741665	-0.431161	3.45502e-101	5.39454e-99		0.00911471	0.0351059		1	0	0	0	0	0	0
ENSMUSG00000030213	MGI:1858965	Atf7ip	53.9999	42.3408	1.27536	0.350908	0.261469	0.950181		170	135	1.25926	0.332575	0.0513763	0.163103		NA	NA		0	0	0	0	0	1	0
ENSMUSG00000030216	MGI:1891823	Wbp11	90.5313	83.6913	1.08173	0.113338	0.650272	1		324	194	1.6701	0.739937	1.21954e-08	1.71685e-07		0.0159764	0.0554672		0	0	0	0	0	0	1
ENSMUSG00000030218	MGI:96976	Mgp	118.674	71.0759	1.66968	0.739568	0.000612564	0.0124664		689	326	2.1135	1.07963	1.51754e-30	6.95032e-29		0.178309	0.339406		0	0	0	0	0	0	1
ENSMUSG00000030220	MGI:101940	Arhgdib	154.731	71.4762	2.1648	1.11423	2.34724e-08	1.25394e-06		807	414	1.94928	0.962938	1.07294e-29	4.84941e-28		0.490628	0.679438		1	0	0	0	0	0	0
ENSMUSG00000030243	MGI:103021	Recql	16.0957	7.37871	2.18137	1.12524	0.0931396	0.564618		100	70	1.42857	0.514573	0.0258444	0.0961814		NA	NA		0	0	0	0	0	1	0
ENSMUSG00000030245	MGI:1914214	Golt1b	82.4021	73.4036	1.12259	0.166831	0.520633	1		559	461	1.21258	0.278082	0.0023718	0.0133999		NA	NA		0	0	0	0	0	1	0
ENSMUSG00000030246	MGI:96763	Ldhb	24.4592	48.2014	0.507437	-0.978699	0.00630983	0.0849343		517	465	1.11183	0.152934	0.103588	0.268142		NA	NA		0	0	0	0	0	1	0
ENSMUSG00000030255	MGI:1353511	Sspn	19.9852	10.6477	1.87695	0.908387	0.149613	0.730752		117	57	2.05263	1.03747	6.32306e-06	5.96695e-05		0.836591	0.952167		0	0	0	0	0	0	1
ENSMUSG00000030259	MGI:1918573	Rassf8	100.216	68.3124	1.46702	0.552886	0.0165134	0.174257		307	304	1.00987	0.0141673	0.935521	1		NA	NA		0	0	0	0	0	1	0
ENSMUSG00000030264	MGI:1277973	Thumpd3	20.5193	19.2968	1.06335	0.0886191	0.874629	1		19	10	1.9	0.925999	0.136046	0.32096		NA	NA		0	0	0	0	0	1	0
ENSMUSG00000030265	MGI:96680	Kras	40.9316	45.5345	0.898913	-0.153746	0.668285	1		77	71	1.08451	0.117039	0.681217	0.870529		NA	NA		0	0	0	0	0	1	0
ENSMUSG00000030268	MGI:104861	Bcat1	105.955	144.96	0.730926	-0.452203	0.01629	0.172432		563	860	0.654651	-0.611202	3.40696e-15	8.18386e-14		0.442385	0.633999		0	0	0	0	0	0	1
ENSMUSG00000030269	MGI:1916075	Mtmr14	22.4476	32.5189	0.690293	-0.53472	0.177001	0.789006		62	61	1.01639	0.023459	1	1		NA	NA		0	0	0	0	0	1	0
ENSMUSG00000030271	MGI:1097693	Ogg1	12.8281	12.2894	1.04384	0.0618988	1	1		61	57	1.07018	0.0978473	0.782556	0.93402		NA	NA		0	0	0	0	0	1	0
ENSMUSG00000030272	MGI:1098535	Camk1	51.9467	64.2017	0.809118	-0.305578	0.30709	0.994506		62	52	1.19231	0.253757	0.399373	0.652788		NA	NA		0	0	0	0	0	1	0
ENSMUSG00000030282	MGI:1337124	Cmas	33.9226	41.3506	0.820367	-0.285659	0.488683	1		329	350	0.94	-0.0892673	0.44279	0.690101		NA	NA		0	0	0	0	0	1	0
ENSMUSG00000030291	MGI:1347064	Med21	26.3873	33.0539	0.798312	-0.324976	0.434993	1		78	89	0.876404	-0.190331	0.439129	0.686576		NA	NA		0	0	0	0	0	1	0
ENSMUSG00000030301	MGI:1914265	Ccdc91	20.7948	18.8946	1.10057	0.138255	0.874629	1		161	196	0.821429	-0.283793	0.0717955	0.210765		NA	NA		0	0	0	0	0	1	0
ENSMUSG00000030330	MGI:107307	Ing4	12.3399	16.364	0.754091	-0.407189	0.571588	1		37	33	1.12121	0.165059	0.720203	0.893749		NA	NA		0	0	0	0	0	1	0
ENSMUSG00000030339	MGI:104875	Ltbr	115.824	129.252	0.896115	-0.158244	0.443353	1		183	144	1.27083	0.345775	0.0354447	0.123481		NA	NA		0	0	0	0	0	1	0
ENSMUSG00000030341	MGI:1314884	Tnfrsf1a	131.887	126.993	1.03853	0.0545487	0.803769	1		295	267	1.10487	0.143875	0.254713	0.489888		NA	NA		0	0	0	0	0	1	0
ENSMUSG00000030346	MGI:1098224	Rad51ap1	9.56459	8.78335	1.08895	0.122933	1	1		27	39	0.692308	-0.530515	0.175286	0.384733		NA	NA		0	0	0	0	0	1	0
ENSMUSG00000030352	MGI:1924558	Tspan9	77.0454	103.683	0.743083	-0.428405	0.0529889	0.403494		178	239	0.74477	-0.425133	0.00325334	0.0171399		NA	NA		0	0	0	0	0	1	0
ENSMUSG00000030353	MGI:106907	Tead4	11.8474	14.9878	0.790467	-0.339222	0.701108	1		33	35	0.942857	-0.0848889	0.903597	0.989435		NA	NA		0	0	0	0	0	1	0
ENSMUSG00000030357	MGI:95543	Fkbp4	120.688	90.5192	1.33329	0.414989	0.0461451	0.370981		59	44	1.34091	0.423211	0.167444	0.373974		NA	NA		0	0	0	0	0	1	0
ENSMUSG00000030374	MGI:2142346	Strn4	116.482	97.959	1.18909	0.24986	0.245133	0.928139		31	32	0.96875	-0.0458037	1	1		NA	NA		0	0	0	0	0	1	0
ENSMUSG00000030393	MGI:108070	Zik1	9.75777	8.37294	1.16539	0.220817	0.814529	1		18	21	0.857143	-0.222392	0.749259	0.914368		NA	NA		0	0	0	0	0	1	0
ENSMUSG00000030397	MGI:1920955	Mark4	64.9355	47.8826	1.35614	0.439507	0.131924	0.695467		330	237	1.39241	0.477579	0.000108114	0.000851767		0.917065	0.993525		0	0	0	0	0	0	1
ENSMUSG00000030400	MGI:95413	Ercc2	39.9568	21.1587	1.88844	0.917193	0.0204147	0.204087		343	198	1.73232	0.792708	4.73676e-10	7.78299e-09		0.780521	0.919591		0	0	0	0	0	0	1
ENSMUSG00000030401	MGI:107612	Rtn2	4.26674	3.4216	1.247	0.318462	1	1		22	21	1.04762	0.0671142	1	1		NA	NA		0	0	0	0	0	1	0
ENSMUSG00000030403	MGI:109268	Vasp	280.629	276.934	1.01334	0.0191212	0.898955	1		222	242	0.917355	-0.124447	0.377767	0.635782		NA	NA		0	0	0	0	0	1	0
ENSMUSG00000030407	MGI:1914619	Qpctl	28.3717	31.2958	0.906564	-0.141519	0.794844	1		395	467	0.845824	-0.24157	0.0155459	0.0638532		NA	NA		0	0	0	0	0	1	0
ENSMUSG00000030409	MGI:94906	Dmpk	69.8777	81.4745	0.857664	-0.221516	0.415855	1		492	422	1.16588	0.221415	0.0224189	0.0860435		NA	NA		0	0	0	0	0	1	0
ENSMUSG00000030410	MGI:94907	Dmwd	90.3481	84.2594	1.07226	0.100656	0.704768	1		440	412	1.06796	0.0948592	0.35497	0.610883		NA	NA		0	0	0	0	0	1	0
ENSMUSG00000030421	MGI:1342294	C80913	38.7922	49.6391	0.781484	-0.355711	0.289096	0.971438		109	114	0.95614	-0.0647057	0.788879	0.935915		NA	NA		0	0	0	0	0	1	0
ENSMUSG00000030423	MGI:1913411	Pop4	47.8691	13.7179	3.48953	1.80303	1.74285e-05	0.000551742		564	76	7.42105	2.89162	4.82861e-93	6.37934e-91		0.0263136	0.0800779		1	0	0	0	0	0	0
ENSMUSG00000030435	MGI:98886	U2af2	224.348	224.329	1.00008	0.000119378	1	1		179	198	0.90404	-0.145541	0.353917	0.609377		NA	NA		0	0	0	0	0	1	0
ENSMUSG00000030447	MGI:1338801	Cyfip1	218.754	216.86	1.00873	0.0125437	0.96181	1		611	652	0.937117	-0.0936996	0.260355	0.497396		NA	NA		0	0	0	0	0	1	0
ENSMUSG00000030452	MGI:1913918	Nipa2	48.2642	55.1997	0.874356	-0.193707	0.554601	1		57	55	1.03636	0.0515303	0.924775	1		NA	NA		0	0	0	0	0	1	0
ENSMUSG00000030499	MGI:2385276	Kctd15	47.2698	33.0473	1.43037	0.516387	0.145635	0.724785		231	235	0.982979	-0.0247679	0.889491	0.984603		NA	NA		0	0	0	0	0	1	0
ENSMUSG00000030512	MGI:1916231	Snrpa1	44.9597	85.3288	0.526899	-0.924401	0.000571523	0.0118426		82	86	0.953488	-0.0687128	0.817046	0.949934		NA	NA		0	0	0	0	0	1	0
ENSMUSG00000030513	MGI:102897	Pcsk6	29.8256	22.1611	1.34586	0.428526	0.33175	1		62	83	0.746988	-0.420843	0.096394	0.255852		NA	NA		0	0	0	0	0	1	0
ENSMUSG00000030521	MGI:1915223	Mphosph10	36.5083	43.8654	0.83228	-0.264858	0.505236	1		117	114	1.02632	0.0374747	0.895345	0.98639		NA	NA		0	0	0	0	0	1	0
ENSMUSG00000030527	MGI:1917711	Crtc3	51.7168	43.3421	1.19322	0.254863	0.41191	1		109	85	1.28235	0.358793	0.0984264	0.259076		NA	NA		0	0	0	0	0	1	0
ENSMUSG00000030530	MGI:97513	Furin	384.972	304.256	1.26529	0.33947	0.00228212	0.0376935		803	645	1.24496	0.316101	3.63254e-05	0.000309622		0.888888	0.989214		0	0	0	0	0	0	1
ENSMUSG00000030532	MGI:1915945	Hddc3	0.897566	6.64282	0.135118	-2.88771	0.0703125	0.481899		18	52	0.346154	-1.53051	5.84955e-05	0.000478409		0.671392	0.837965		0	0	0	0	0	0	1
ENSMUSG00000030533	MGI:2142246	Unc45a	106.158	78.9831	1.34406	0.426593	0.0556387	0.416255		517	278	1.85971	0.895079	1.81205e-17	4.90109e-16		0.0514314	0.139317		0	0	0	0	0	0	1
ENSMUSG00000030534	MGI:2446237	Vps33b	25.1171	20.3272	1.23564	0.305261	0.551484	1		21	23	0.913043	-0.131245	0.880396	0.981233		NA	NA		0	0	0	0	0	1	0
ENSMUSG00000030536	MGI:1352757	Iqgap1	1091.45	680.71	1.60341	0.68114	1.67805e-22	3.58577e-20		1631	1105	1.47602	0.56171	7.66421e-24	2.83081e-22		0.190634	0.354652		1	0	0	0	0	0	0
ENSMUSG00000030539	MGI:107559	Sema4b	17.7943	16.0319	1.10993	0.150475	0.864166	1		40	34	1.17647	0.234465	0.561381	0.786116		NA	NA		0	0	0	0	0	1	0
ENSMUSG00000030556	MGI:1915689	Lrrc28	11.8566	13.7317	0.863452	-0.211811	0.845019	1		47	41	1.14634	0.197037	0.594288	0.809875		NA	NA		0	0	0	0	0	1	0
ENSMUSG00000030562	MGI:1354184	Nox4	8.4089	11.2595	0.746825	-0.421158	0.647606	1		18	14	1.28571	0.36257	0.596615	0.811027		NA	NA		0	0	0	0	0	1	0
ENSMUSG00000030605	MGI:102768	Mfge8	368.631	327.674	1.12499	0.169915	0.129686	0.689608		1490	1079	1.38091	0.465617	5.223e-16	1.29072e-14		0.0177008	0.0589627		0	0	0	0	0	0	1
ENSMUSG00000030619	MGI:95286	Eed	41.3732	55.3273	0.74779	-0.419295	0.184286	0.804437		106	100	1.06	0.0840643	0.727659	0.897032		NA	NA		0	0	0	0	0	1	0
ENSMUSG00000030629	MGI:1929510	Zfand6	23.7914	35.1476	0.676899	-0.562987	0.192526	0.82384		57	38	1.5	0.584963	0.0642128	0.192807		NA	NA		0	0	0	0	0	1	0
ENSMUSG00000030630	MGI:95482	Fah	21.6144	28.515	0.758001	-0.399728	0.401062	1		44	69	0.637681	-0.649093	0.023534	0.089523		NA	NA		0	0	0	0	0	1	0
ENSMUSG00000030638	MGI:700011	Sh3gl3	2.68344	4.1407	0.648064	-0.625791	1	1		16	19	0.842105	-0.247928	0.735879	0.902766		NA	NA		0	0	0	0	0	1	0
ENSMUSG00000030647	MGI:1344370	Ndufc2	35.1186	47.1786	0.744375	-0.425899	0.224245	0.89254		324	259	1.25097	0.323042	0.00798031	0.0368942		NA	NA		0	0	0	0	0	1	0
ENSMUSG00000030662	MGI:1917822	Ipo5	485.166	477.156	1.01679	0.0240182	0.821458	1		210	239	0.878661	-0.186621	0.186307	0.397493		NA	NA		0	0	0	0	0	1	0
ENSMUSG00000030681	MGI:1925638	Mvp	96.9568	131.128	0.739407	-0.43556	0.0286321	0.261747		99	69	1.43478	0.520832	0.0249687	0.0934285		NA	NA		0	0	0	0	0	1	0
ENSMUSG00000030706	MGI:1289321	Mrpl48	20.5652	21.7654	0.944858	-0.081831	1	1		102	99	1.0303	0.0430687	0.887861	0.984125		NA	NA		0	0	0	0	0	1	0
ENSMUSG00000030726	MGI:1915217	Pold3	15.2122	14.3506	1.06004	0.0841203	1	1		41	28	1.46429	0.550197	0.148032	0.341269		NA	NA		0	0	0	0	0	1	0
ENSMUSG00000030733	MGI:1201407	Sh2b1	56.0378	50.6186	1.10706	0.146734	0.699175	1		43	41	1.04878	0.0687128	0.913202	0.993021		NA	NA		0	0	0	0	0	1	0
ENSMUSG00000030738	MGI:1926966	Eif3c	460.916	444.871	1.03607	0.0511191	0.618268	1		513	478	1.07322	0.101948	0.280115	0.518781		NA	NA		0	0	0	0	0	1	0
ENSMUSG00000030744	MGI:1350917	Rps3	994.312	1066.35	0.932447	-0.100907	0.117722	0.656591		2912	2810	1.0363	0.0514402	0.181805	0.392531		NA	NA		0	0	0	0	0	1	0
ENSMUSG00000030747	MGI:1915050	Dgat2	8.3539	10.0558	0.830757	-0.267502	0.814529	1		115	22	5.22727	2.38606	2.15378e-16	5.43987e-15		0.000513619	0.00277092		0	0	0	0	0	0	1
ENSMUSG00000030754	MGI:1917599	Copb1	185.34	194.268	0.954042	-0.0678749	0.681177	1		83	104	0.798077	-0.3254	0.143389	0.334153		NA	NA		0	0	0	0	0	1	0
ENSMUSG00000030763	MGI:1353593	Lcmt1	17.679	18.7527	0.942748	-0.0850564	1	1		75	95	0.789474	-0.341037	0.144831	0.336172		NA	NA		0	0	0	0	0	1	0
ENSMUSG00000030770	MGI:1931144	Parva	303.063	359.488	0.843039	-0.246328	0.0324682	0.288335		426	385	1.10649	0.145995	0.160101	0.362524		NA	NA		0	0	0	0	0	1	0
ENSMUSG00000030774	MGI:1339975	Pak1	38.6532	75.3209	0.51318	-0.962464	0.000959197	0.0176145		128	197	0.649746	-0.622052	0.000153733	0.00115048		NA	NA		0	0	0	0	0	1	0
ENSMUSG00000030780	MGI:2384572	BC017158	13.781	14.0953	0.977701	-0.0325354	1	1		46	71	0.647887	-0.626185	0.0260756	0.0968705		NA	NA		0	0	0	0	0	1	0
ENSMUSG00000030782	MGI:102784	Tgfb1i1	292.385	283.204	1.03242	0.0460306	0.738697	1		1919	1697	1.13082	0.177368	0.000236701	0.00170454		NA	NA		0	0	0	0	0	1	0
ENSMUSG00000030788	MGI:1914400	Rnf141	10.6043	10.7139	0.989772	-0.0148318	1	1		32	42	0.761905	-0.392317	0.295413	0.538326		NA	NA		0	0	0	0	0	1	0
ENSMUSG00000030790	MGI:108058	Adm	28.8188	22.397	1.28672	0.363702	0.401062	1		92	81	1.1358	0.183712	0.447178	0.693609		NA	NA		0	0	0	0	0	1	0
ENSMUSG00000030802	MGI:1276121	Bckdk	53.3235	49.2267	1.08322	0.115333	0.766604	1		40	38	1.05263	0.0740006	0.909946	0.991089		NA	NA		0	0	0	0	0	1	0
ENSMUSG00000030811	MGI:3039600	Fbxl19	38.0321	38.5321	0.987022	-0.0188451	1	1		22	26	0.846154	-0.241008	0.665466	0.859352		NA	NA		0	0	0	0	0	1	0
ENSMUSG00000030822	MGI:2384565	Prr14	60.3686	52.1422	1.15777	0.211345	0.508513	1		110	107	1.02804	0.0398927	0.892045	0.986216		NA	NA		0	0	0	0	0	1	0
ENSMUSG00000030847	MGI:1352493	Bag3	152.309	181.636	0.838539	-0.254051	0.11242	0.636362		1091	1022	1.06751	0.0942559	0.139039	0.327123		NA	NA		0	0	0	0	0	1	0
ENSMUSG00000030879	MGI:1351608	Mrpl17	63.9316	86.7732	0.736767	-0.44072	0.0730492	0.490678		689	800	0.86125	-0.215496	0.00434726	0.0218957		NA	NA		0	0	0	0	0	1	0
ENSMUSG00000030881	MGI:1924182	Arfip2	65.2293	54.7786	1.19078	0.251907	0.411423	1		352	249	1.41365	0.49943	3.04364e-05	0.000262686		0.418092	0.608022		0	0	0	0	0	0	1
ENSMUSG00000030888	MGI:1914251	Rrp8	70.2602	47.1319	1.49071	0.576003	0.0415008	0.348533		463	369	1.25474	0.327391	0.00124989	0.00782038		NA	NA		0	0	0	0	0	1	0
ENSMUSG00000030890	MGI:1195267	Ilk	23.0922	14.0887	1.63906	0.71287	0.187742	0.811293		1735	1253	1.38468	0.469549	1.16139e-18	3.46903e-17		0.737966	0.883051		0	0	0	0	0	0	1
ENSMUSG00000030894	MGI:1336194	Tpp1	146.41	60.4532	2.42188	1.27613	1.86252e-09	1.07932e-07		360	162	2.22222	1.152	2.56917e-18	7.35426e-17		0.65542	0.828568		1	0	0	0	0	0	0
ENSMUSG00000030978	MGI:98180	Rrm1	188.098	187.29	1.00431	0.00620744	1	1		1993	1100	1.81182	0.857438	1.08001e-58	8.6275e-57		1.21594e-07	1.46698e-06		0	0	0	0	1	0	0
ENSMUSG00000030982	MGI:1918767	9030624J02Rik	83.5675	74.3369	1.12417	0.168864	0.474106	1		36	38	0.947368	-0.0780025	0.907561	0.990617		NA	NA		0	0	0	0	0	1	0
ENSMUSG00000030987	MGI:107476	Stim1	38.5485	76.5445	0.503609	-0.989625	0.000534095	0.0111476		350	530	0.660377	-0.598637	1.4074e-09	2.19746e-08		0.224804	0.401552		0	0	0	0	0	0	1
ENSMUSG00000031015	MGI:1298390	Swap70	46.4234	50.8612	0.912749	-0.131711	0.684859	1		404	284	1.42254	0.508464	5.42324e-06	5.23281e-05		0.0376015	0.105929		0	0	0	0	0	0	1
ENSMUSG00000031016	MGI:103075	Wee1	16.5242	13.1494	1.25665	0.329586	0.584665	1		45	67	0.671642	-0.574236	0.0467351	0.151305		NA	NA		0	0	0	0	0	1	0
ENSMUSG00000031021	MGI:1915254	Tmem9b	38.2528	49.7723	0.768555	-0.379779	0.240793	0.91883		113	127	0.889764	-0.168506	0.401436	0.654143		NA	NA		0	0	0	0	0	1	0
ENSMUSG00000031023	MGI:3041226	D930014E17Rik	6.476	7.19054	0.900628	-0.150997	1	1		24	16	1.5	0.584963	0.268187	0.503401		NA	NA		0	0	0	0	0	1	0
ENSMUSG00000031024	MGI:108517	St5	29.6461	30.9469	0.957964	-0.0619567	1	1		173	140	1.23571	0.305345	0.0703201	0.207161		NA	NA		0	0	0	0	0	1	0
ENSMUSG00000031029	MGI:1913335	Eif3f	206.524	217.12	0.9512	-0.0721798	0.662105	1		2855	2231	1.2797	0.3558	2.19913e-18	6.40169e-17		0.00373424	0.0158705		0	0	0	0	0	0	1
ENSMUSG00000031072	MGI:1919534	Oraov1	17.09	18.6627	0.91573	-0.127006	0.867939	1		92	82	1.12195	0.16601	0.495169	0.734768		NA	NA		0	0	0	0	0	1	0
ENSMUSG00000031467	MGI:1196345	Agpat5	19.1843	22.9295	0.836667	-0.257275	0.643969	1		43	35	1.22857	0.296982	0.428207	0.676825		NA	NA		0	0	0	0	0	1	0
ENSMUSG00000031513	MGI:1915442	Leprotl1	76.6904	70.1549	1.09316	0.128502	0.620842	1		359	322	1.11491	0.156923	0.167687	0.374006		NA	NA		0	0	0	0	0	1	0
ENSMUSG00000031516	MGI:1343154	Dctn6	52.5585	58.6797	0.895685	-0.158937	0.6368	1		354	377	0.938992	-0.0908152	0.415835	0.667091		NA	NA		0	0	0	0	0	1	0
ENSMUSG00000031523	MGI:1354949	Dlc1	191.031	142.403	1.34148	0.423828	0.00843089	0.105202		1399	954	1.46646	0.552335	4.29633e-20	1.40551e-18		0.475098	0.665968		0	0	0	0	0	0	1
ENSMUSG00000031527	MGI:1914526	Eri1	25.4162	32.7904	0.77511	-0.367526	0.358143	1		198	191	1.03665	0.0519278	0.761012	0.919801		NA	NA		0	0	0	0	0	1	0
ENSMUSG00000031529	MGI:1341087	Tnks	86.3469	63.53	1.35915	0.442706	0.0860711	0.546983		336	316	1.06329	0.0885367	0.456843	0.702478		NA	NA		0	0	0	0	0	1	0
ENSMUSG00000031530	MGI:2442191	Dusp4	220.808	127.486	1.73202	0.792456	5.31544e-07	2.39125e-05		2452	1582	1.54994	0.632209	6.21423e-43	3.49932e-41		0.330589	0.517399		1	0	0	0	0	0	0
ENSMUSG00000031532	MGI:1915137	Tmem66	141.85	151.918	0.933732	-0.0989199	0.599735	1		293	261	1.12261	0.166851	0.187769	0.399103		NA	NA		0	0	0	0	0	1	0
ENSMUSG00000031546	MGI:1923847	Gins4	21.4949	28.5236	0.753581	-0.408165	0.322236	1		154	129	1.1938	0.255559	0.153555	0.351289		NA	NA		0	0	0	0	0	1	0
ENSMUSG00000031548	MGI:892014	Sfrp1	11.5574	18.2085	0.634725	-0.655797	0.361595	1		40	28	1.42857	0.514573	0.18181	0.392531		NA	NA		0	0	0	0	0	1	0
ENSMUSG00000031555	MGI:105376	Adam9	409.701	413.109	0.991751	-0.0119506	0.944426	1		809	774	1.04522	0.0638061	0.392806	0.64651		NA	NA		0	0	0	0	0	1	0
ENSMUSG00000031556	MGI:1916992	Tm2d2	79.4346	89.9181	0.883411	-0.178844	0.44185	1		472	394	1.19797	0.260591	0.00884358	0.0402887		NA	NA		0	0	0	0	0	1	0
ENSMUSG00000031557	MGI:1928144	Plekha2	17.3293	22.6126	0.766354	-0.383917	0.429591	1		36	42	0.857143	-0.222392	0.571587	0.795868		NA	NA		0	0	0	0	0	1	0
ENSMUSG00000031558	MGI:1315205	Slit2	94.0664	81.6612	1.15191	0.204029	0.407087	1		69	66	1.04545	0.0641303	0.863415	0.974208		NA	NA		0	0	0	0	0	1	0
ENSMUSG00000031565	MGI:95522	Fgfr1	352.744	312.389	1.12918	0.175277	0.120804	0.667253		162	177	0.915254	-0.127756	0.447078	0.693609		NA	NA		0	0	0	0	0	1	0
ENSMUSG00000031577	MGI:2384576	BC019943	13.8128	11.1655	1.2371	0.306965	0.690038	1		307	249	1.23293	0.302093	0.015559	0.0638532		NA	NA		0	0	0	0	0	1	0
ENSMUSG00000031578	MGI:1915170	Mak16	58.8227	59.558	0.987654	-0.0179223	1	1		611	636	0.960692	-0.0578544	0.496749	0.736449		NA	NA		0	0	0	0	0	1	0
ENSMUSG00000031583	MGI:109635	Wrn	13.8454	10.2277	1.35372	0.436925	0.541256	1		72	49	1.46939	0.555215	0.0450517	0.147103		NA	NA		0	0	0	0	0	1	0
ENSMUSG00000031584	MGI:95804	Gsr	28.2277	24.683	1.14361	0.193596	0.783846	1		596	427	1.39578	0.481076	1.40913e-07	1.69243e-06		0.476507	0.665968		0	0	0	0	0	0	1
ENSMUSG00000031585	MGI:1915403	Gtf2e2	17.2276	20.6918	0.83258	-0.264339	0.627103	1		23	21	1.09524	0.131245	0.880396	0.981233		NA	NA		0	0	0	0	0	1	0
ENSMUSG00000031586	MGI:1334446	Rbpms	20.4228	43.0746	0.474126	-1.07666	0.0051524	0.0727936		138.5	223	0.621076	-0.687158	1.18221e-05	0.000108057		0.327983	0.514955		0	0	0	0	0	0	1
ENSMUSG00000031590	MGI:893597	Frg1	15.6126	25.0517	0.623215	-0.682199	0.211024	0.868219		68	66	1.0303	0.0430687	0.931202	1		NA	NA		0	0	0	0	0	1	0
ENSMUSG00000031591	MGI:1277124	Asah1	234.677	161.584	1.45235	0.538388	0.000291394	0.00660475		1692	1227	1.37897	0.463594	7.55364e-18	2.09248e-16		0.664681	0.835938		0	0	0	0	0	0	1
ENSMUSG00000031592	MGI:1277958	Pcm1	63.1488	76.4743	0.825752	-0.27622	0.308753	0.997755		95	93	1.02151	0.0306968	0.941886	1		NA	NA		0	0	0	0	0	1	0
ENSMUSG00000031595	MGI:1916047	Pdgfrl	5.25129	30.8361	0.170297	-2.55388	1.29135e-05	0.000426293		58	542	0.107011	-3.22417	1.80687e-99	2.58609e-97		0.38822	0.574753		1	0	0	0	0	0	0
ENSMUSG00000031600	MGI:1261835	Vps37a	51.072	46.1636	1.10633	0.145779	0.684859	1		459	326	1.40798	0.493622	2.33545e-06	2.37345e-05		0.277362	0.471516		0	0	0	0	0	0	1
ENSMUSG00000031601	MGI:1298230	Cnot7	41.6405	44.6791	0.93199	-0.101613	0.830373	1		86	82	1.04878	0.0687128	0.817046	0.949934		NA	NA		0	0	0	0	0	1	0
ENSMUSG00000031604	MGI:1913484	Sc4mol	121.415	120.788	1.00519	0.00746726	1	1		534	453	1.17881	0.237329	0.0108464	0.0478271		NA	NA		0	0	0	0	0	1	0
ENSMUSG00000031616	MGI:105923	Ednra	5.41275	6.33667	0.854195	-0.227362	1	1		22	43	0.511628	-0.966833	0.0125025	0.0534157		NA	NA		0	0	0	0	0	1	0
ENSMUSG00000031617	MGI:2384562	Tmem184c	24.6013	30.385	0.809653	-0.304624	0.590053	1		79	85	0.929412	-0.10561	0.696341	0.882141		NA	NA		0	0	0	0	0	1	0
ENSMUSG00000031641	MGI:2384567	Cbr4	6.30106	5.27072	1.19548	0.257595	1	1		59	29	2.03448	1.02466	0.00182403	0.0109346		NA	NA		0	0	0	0	0	1	0
ENSMUSG00000031642	MGI:1913066	Sh3rf1	39.0269	48.0926	0.811495	-0.301347	0.391191	1		38	45	0.844444	-0.243926	0.51041	0.748161		NA	NA		0	0	0	0	0	1	0
ENSMUSG00000031647	MGI:1918556	Mfap3l	44.4294	35.8632	1.23886	0.30901	0.434042	1		191	207	0.922705	-0.116058	0.452163	0.698687		NA	NA		0	0	0	0	0	1	0
ENSMUSG00000031657	MGI:2444491	Heatr3	79.8536	98.2061	0.813123	-0.298455	0.20246	0.850088		268	342	0.783626	-0.351763	0.00308816	0.0164974		NA	NA		0	0	0	0	0	1	0
ENSMUSG00000031659	MGI:102891	Adcy7	37.0198	19.4916	1.89926	0.925441	0.0222414	0.21542		120	97	1.23711	0.306978	0.135133	0.31952		NA	NA		0	0	0	0	0	1	0
ENSMUSG00000031660	MGI:1349766	Brd7	43.9702	46.1219	0.953349	-0.0689243	0.916129	1		28	14	2	1	0.0435585	0.143454		NA	NA		0	0	0	0	0	1	0
ENSMUSG00000031661	MGI:2135954	Nkd1	4.82354	3.08798	1.56204	0.643428	0.726562	1		29	17	1.70588	0.770518	0.103805	0.268288		NA	NA		0	0	0	0	0	1	0
ENSMUSG00000031666	MGI:105085	Rbl2	20.4406	17.7727	1.15011	0.201777	0.871415	1		203	162	1.25309	0.325486	0.0361427	0.125025		NA	NA		0	0	0	0	0	1	0
ENSMUSG00000031667	MGI:3693832	Aktip	22.7194	22.7683	0.997856	-0.00309633	1	1		74	73	1.0137	0.0196288	1	1		NA	NA		0	0	0	0	0	1	0
ENSMUSG00000031668	MGI:1341830	Eif2ak3	25.7787	25.8471	0.997355	-0.00382139	1	1		204	217	0.940092	-0.0891259	0.558704	0.784286		NA	NA		0	0	0	0	0	1	0
ENSMUSG00000031672	MGI:95792	Got2	223.618	254.207	0.879668	-0.184969	0.18464	0.804437		326	311	1.04823	0.0679574	0.579134	0.800749		NA	NA		0	0	0	0	0	1	0
ENSMUSG00000031673	MGI:99217	Cdh11	381.58	406.946	0.937667	-0.0928523	0.392884	1		708	767	0.923077	-0.115477	0.130967	0.313936		NA	NA		0	0	0	0	0	1	0
ENSMUSG00000031684	MGI:1924025	Slc10a7	21.3518	25.1046	0.850513	-0.233595	0.658738	1		40	28	1.42857	0.514573	0.18181	0.392531		NA	NA		0	0	0	0	0	1	0
ENSMUSG00000031691	MGI:2384849	Tnpo2	194.977	175.981	1.10794	0.147878	0.350053	1		1258	1305	0.963985	-0.0529179	0.363552	0.620368		NA	NA		0	0	0	0	0	1	0
ENSMUSG00000031696	MGI:1890467	Vps35	177.83	176.088	1.0099	0.0142055	0.957623	1		795	826	0.96247	-0.0551869	0.456206	0.702406		NA	NA		0	0	0	0	0	1	0
ENSMUSG00000031697	MGI:1929285	Orc6	41.1675	43.6803	0.942475	-0.0854743	0.828423	1		212	210	1.00952	0.0136749	0.961183	1		NA	NA		0	0	0	0	0	1	0
ENSMUSG00000031706	MGI:105982	Rfx1	27.6806	28.1977	0.981663	-0.0267005	1	1		201	181	1.1105	0.151206	0.330995	0.582761		NA	NA		0	0	0	0	0	1	0
ENSMUSG00000031708	MGI:1915408	Tecr	120.031	104.851	1.14477	0.195062	0.350672	1		203	164	1.2378	0.307784	0.0471545	0.152274		NA	NA		0	0	0	0	0	1	0
ENSMUSG00000031709	MGI:1918560	Tbc1d9	33.4524	34.8791	0.959094	-0.0602564	0.903597	1		397	451	0.880266	-0.183988	0.0686918	0.203586		NA	NA		0	0	0	0	0	1	0
ENSMUSG00000031711	MGI:1353574	Zfp330	34.9161	39.9139	0.874787	-0.192996	0.644464	1		223	213	1.04695	0.0661903	0.666501	0.860042		NA	NA		0	0	0	0	0	1	0
ENSMUSG00000031734	MGI:1197522	Irx3	11.9391	20.6954	0.576898	-0.793612	0.162756	0.75096		26	54	0.481481	-1.05445	0.00232454	0.0131545		NA	NA		0	0	0	0	0	1	0
ENSMUSG00000031736	MGI:1918546	4933436C20Rik	1.99308	1.09442	1.82112	0.864829	1	1		24	16	1.5	0.584963	0.268187	0.503401		NA	NA		0	0	0	0	0	1	0
ENSMUSG00000031737	MGI:1859086	Irx5	7.10646	10.4875	0.677609	-0.561474	0.629059	1		29	34	0.852941	-0.229482	0.614655	0.824132		NA	NA		0	0	0	0	0	1	0
ENSMUSG00000031740	MGI:97009	Mmp2	200.843	236.81	0.848118	-0.237664	0.0943397	0.567677		3107	3014	1.03086	0.0438428	0.239626	0.46821		NA	NA		0	0	0	0	0	1	0
ENSMUSG00000031751	MGI:1345634	Amfr	247.899	256.376	0.966937	-0.0485061	0.755224	1		15	24	0.625	-0.678072	0.199591	0.41276		NA	NA		0	0	0	0	0	1	0
ENSMUSG00000031762	MGI:97172	Mt2	45.1804	62.3831	0.72424	-0.46546	0.121512	0.66996		82	62	1.32258	0.403356	0.113031	0.283609		NA	NA		0	0	0	0	0	1	0
ENSMUSG00000031765	MGI:97171	Mt1	87.1898	73.2831	1.18977	0.250679	0.30406	0.991021		82	48	1.70833	0.77259	0.00363401	0.0188562		NA	NA		0	0	0	0	0	1	0
ENSMUSG00000031770	MGI:1927406	Herpud1	75.0478	55.3589	1.35566	0.438995	0.0952534	0.571353		645	596.5	1.08131	0.112777	0.182301	0.393096		NA	NA		0	0	0	0	0	1	0
ENSMUSG00000031780	MGI:1329039	Ccl17	1.00797	3.25072	0.310077	-1.6893	0.625	1		19	23	0.826087	-0.275634	0.643969	0.843322		NA	NA		0	0	0	0	0	1	0
ENSMUSG00000031781	MGI:1922083	Ciapin1	51.5182	90.121	0.571655	-0.806782	0.00180171	0.030647		88	113	0.778761	-0.360747	0.0902383	0.245636		NA	NA		0	0	0	0	0	1	0
ENSMUSG00000031782	MGI:1915164	Coq9	26.4337	27.9083	0.947164	-0.0783136	0.891923	1		338	306	1.10458	0.143492	0.221841	0.442522		NA	NA		0	0	0	0	0	1	0
ENSMUSG00000031787	MGI:1921437	Katnb1	38.9485	44.2199	0.88079	-0.183129	0.660884	1		26	34	0.764706	-0.387023	0.366294	0.623834		NA	NA		0	0	0	0	0	1	0
ENSMUSG00000031788	MGI:109202	Kifc3	98.9412	69.174	1.43032	0.516342	0.0249687	0.233246		180	108	1.66667	0.736966	2.6207e-05	0.000227901		0.486016	0.676153		0	0	0	0	0	0	1
ENSMUSG00000031792	MGI:2142454	AA960436	27.7818	25.2144	1.10182	0.139888	0.783846	1		65	61	1.06557	0.0916305	0.789396	0.935915		NA	NA		0	0	0	0	0	1	0
ENSMUSG00000031796	MGI:107428	Gtl3	25.7937	30.029	0.858961	-0.219335	0.68888	1		51	42	1.21429	0.280108	0.406924	0.658975		NA	NA		0	0	0	0	0	1	0
ENSMUSG00000031864	MGI:1918135	Ints10	25.3433	25.6106	0.989561	-0.0151393	1	1		187	187	1	0	1	1		NA	NA		0	0	0	0	0	1	0
ENSMUSG00000031865	MGI:107745	Dctn1	251.996	268.912	0.937095	-0.0937325	0.483356	1		903	983	0.918616	-0.122465	0.0688681	0.203933		NA	NA		0	0	0	0	0	1	0
ENSMUSG00000031913	MGI:1890520	Vps4a	55.7991	61.101	0.913227	-0.130955	0.711703	1		87	83	1.04819	0.0679041	0.818106	0.949934		NA	NA		0	0	0	0	0	1	0
ENSMUSG00000031916	MGI:2142885	Cog8	33.3648	33.7557	0.98842	-0.0168038	1	1		58	54	1.07407	0.103093	0.776965	0.932521		NA	NA		0	0	0	0	0	1	0
ENSMUSG00000031917	MGI:1913414	Nip7	60.3611	65.8459	0.916703	-0.125474	0.656178	1		245	239	1.0251	0.0357711	0.820241	0.950689		NA	NA		0	0	0	0	0	1	0
ENSMUSG00000031924	MGI:1913677	Cyb5b	220.448	164.25	1.34215	0.424546	0.00493991	0.0706675		588	356	1.65169	0.723939	4.1539e-14	9.26535e-13		0.0943613	0.221524		0	0	0	0	0	0	1
ENSMUSG00000031969	MGI:1914198	Acad8	27.5708	26.5275	1.03933	0.0556484	1	1		53	40	1.325	0.405992	0.213153	0.430188		NA	NA		0	0	0	0	0	1	0
ENSMUSG00000031979	MGI:1923582	Cog2	39.1969	36.6769	1.06871	0.0958679	0.908777	1		146	157	0.929936	-0.104796	0.565712	0.79057		NA	NA		0	0	0	0	0	1	0
ENSMUSG00000031983	MGI:1916801	2310022B05Rik	189.43	148.609	1.27469	0.350144	0.0337406	0.297317		725	571	1.2697	0.34449	2.09342e-05	0.000184856		1	1		0	0	0	0	0	0	1
ENSMUSG00000031984	MGI:1913773	2810004N23Rik	32.5049	36.123	0.899837	-0.152264	0.809949	1		98	108	0.907407	-0.140178	0.530722	0.762061		NA	NA		0	0	0	0	0	1	0
ENSMUSG00000031985	MGI:1343460	Gnpat	58.4505	58.1422	1.0053	0.00762917	1	1		248	235	1.05532	0.0776794	0.585099	0.803925		NA	NA		0	0	0	0	0	1	0
ENSMUSG00000031987	MGI:1932286	Egln1	64.1576	63.1139	1.01654	0.0236622	1	1		264	240	1.1	0.137504	0.305595	0.552633		NA	NA		0	0	0	0	0	1	0
ENSMUSG00000031988	MGI:1917656	Vps26b	64.5903	68.1497	0.94777	-0.0773908	0.862403	1		223	221	1.00905	0.0129973	0.962155	1		NA	NA		0	0	0	0	0	1	0
ENSMUSG00000032006	MGI:1919035	Pdgfd	11.5616	9.52229	1.21416	0.279961	0.831812	1		12	16	0.75	-0.415037	0.571588	0.795868		NA	NA		0	0	0	0	0	1	0
ENSMUSG00000032011	MGI:98747	Thy1	517.717	522.952	0.989989	-0.0145159	0.901343	1		847	1000	0.847	-0.239566	0.000402197	0.00277977		NA	NA		0	0	0	0	0	1	0
ENSMUSG00000032014	MGI:94852	Oaf	215.742	239.936	0.899165	-0.153343	0.281434	0.969939		760	795	0.955975	-0.0649554	0.388578	0.644667		NA	NA		0	0	0	0	0	1	0
ENSMUSG00000032018	MGI:1353611	Sc5d	65.1005	39.1546	1.66265	0.733487	0.0138362	0.152362		507	267	1.89888	0.925146	4.69938e-18	1.32315e-16		0.584005	0.764328		0	0	0	0	0	0	1
ENSMUSG00000032020	MGI:1920078	Ubash3b	25.2961	13.2022	1.91605	0.938134	0.0729514	0.490678		65	21	3.09524	1.63005	2.15318e-06	2.21757e-05		0.28068	0.475134		0	0	0	0	0	0	1
ENSMUSG00000032024	MGI:1918816	9030425E11Rik	39.8091	22.8359	1.74327	0.801795	0.0429565	0.355614		169	138	1.22464	0.292355	0.086696	0.239969		NA	NA		0	0	0	0	0	1	0
ENSMUSG00000032035	MGI:95455	Ets1	119.403	106.076	1.12563	0.170739	0.423774	1		253	250	1.012	0.0172093	0.928954	1		NA	NA		0	0	0	0	0	1	0
ENSMUSG00000032041	MGI:2152213	Tirap	18.1619	19.4983	0.931463	-0.10243	1	1		79	66	1.19697	0.259387	0.318989	0.568914		NA	NA		0	0	0	0	0	1	0
ENSMUSG00000032042	MGI:1914648	Srpr	195.674	174.308	1.12258	0.166816	0.274928	0.966213		613	568	1.07923	0.109996	0.200403	0.413267		NA	NA		0	0	0	0	0	1	0
ENSMUSG00000032044	MGI:1919239	Rpusd4	15.0509	17.7589	0.847509	-0.238699	0.728332	1		9	14	0.642857	-0.63743	0.404873	0.656887		NA	NA		0	0	0	0	0	1	0
ENSMUSG00000032046	MGI:1923442	Abhd12	51.8731	67.6081	0.767262	-0.382209	0.170645	0.775846		549	660	0.831818	-0.26566	0.00154787	0.0093756		NA	NA		0	0	0	0	0	1	0
ENSMUSG00000032050	MGI:97887	Rdx	123.717	134.058	0.922861	-0.115815	0.57535	1		313	408	0.767157	-0.382406	0.00045605	0.00308981		NA	NA		0	0	0	0	0	1	0
ENSMUSG00000032058	MGI:1920949	Ppp2r1b	39.3861	44.972	0.875792	-0.19134	0.585647	1		127	121	1.04959	0.0698214	0.750937	0.91568		NA	NA		0	0	0	0	0	1	0
ENSMUSG00000032059	MGI:1924753	Alg9	30.3551	20.9298	1.45033	0.536378	0.262438	0.950181		146	121	1.20661	0.270961	0.14175	0.332135		NA	NA		0	0	0	0	0	1	0
ENSMUSG00000032097	MGI:104976	Ddx6	186.754	172.653	1.08168	0.113268	0.493296	1		284	252	1.12698	0.172467	0.180518	0.391465		NA	NA		0	0	0	0	0	1	0
ENSMUSG00000032103	MGI:1914299	Pus3	9.94155	12.5853	0.789931	-0.340202	0.677639	1		10	18	0.555556	-0.847997	0.184933	0.395545		NA	NA		0	0	0	0	0	1	0
ENSMUSG00000032112	MGI:1926211	Trappc4	84.4137	81.5502	1.03511	0.0497889	0.938165	1		551	475	1.16	0.214125	0.0191644	0.0761035		NA	NA		0	0	0	0	0	1	0
ENSMUSG00000032114	MGI:1316650	Slc37a4	8.69017	7.86133	1.10543	0.144611	1	1		16	14	1.14286	0.192645	0.855536	0.971492		NA	NA		0	0	0	0	0	1	0
ENSMUSG00000032115	MGI:108030	Hyou1	243.857	219.335	1.1118	0.152903	0.264669	0.951469		204	218	0.93578	-0.095759	0.526894	0.759815		NA	NA		0	0	0	0	0	1	0
ENSMUSG00000032116	MGI:105124	Stt3a	265.989	248.443	1.07063	0.0984548	0.453385	1		362	368	0.983696	-0.0237161	0.853199	0.971087		NA	NA		0	0	0	0	0	1	0
ENSMUSG00000032123	MGI:1196396	Dpagt1	41.0888	36.9007	1.1135	0.155099	0.734342	1		43	36	1.19444	0.25634	0.499897	0.738155		NA	NA		0	0	0	0	0	1	0
ENSMUSG00000032126	MGI:96112	Hmbs	28.091	31.6747	0.886858	-0.173224	0.698883	1		40	20	2	1	0.0134893	0.0566451		NA	NA		0	0	0	0	0	1	0
ENSMUSG00000032135	MGI:1933966	Mcam	351.436	416.607	0.843567	-0.245425	0.0189439	0.193919		306	358	0.854749	-0.226428	0.0477137	0.153893		NA	NA		0	0	0	0	0	1	0
ENSMUSG00000032175	MGI:1929470	Tyk2	26.4424	26.6084	0.993761	-0.00902848	1	1		57	36	1.58333	0.662965	0.0375142	0.128093		NA	NA		0	0	0	0	0	1	0
ENSMUSG00000032178	MGI:1339973	Ilf3	84.2068	71.2092	1.18253	0.241873	0.335135	1		136	132	1.0303	0.0430687	0.854642	0.971441		NA	NA		0	0	0	0	0	1	0
ENSMUSG00000032182	MGI:1922016	Yipf2	11.8565	10.5496	1.12388	0.168488	1	1		37	39	0.948718	-0.0759489	0.908777	0.991		NA	NA		0	0	0	0	0	1	0
ENSMUSG00000032184	MGI:1917332	Lysmd2	6.65585	13.5831	0.490008	-1.02912	0.189247	0.812859		34	64	0.53125	-0.912537	0.00318868	0.0169291		NA	NA		0	0	0	0	0	1	0
ENSMUSG00000032185	MGI:1913208	Carm1	117.471	95.435	1.2309	0.299718	0.149049	0.730752		72	66	1.09091	0.125531	0.670534	0.8633		NA	NA		0	0	0	0	0	1	0
ENSMUSG00000032187	MGI:88192	Smarca4	258.003	247.787	1.04123	0.058287	0.689125	1		530	456	1.16228	0.216959	0.0200367	0.0788384		NA	NA		0	0	0	0	0	1	0
ENSMUSG00000032192	MGI:101848	Gnb5	17.5176	20.3729	0.859844	-0.217853	0.871415	1		38	56	0.678571	-0.559427	0.0789755	0.223645		NA	NA		0	0	0	0	0	1	0
ENSMUSG00000032193	MGI:96765	Ldlr	294.804	237.884	1.23928	0.3095	0.0152038	0.162443		1644	1490	1.10336	0.141898	0.0062668	0.0303617		NA	NA		0	0	0	0	0	1	0
ENSMUSG00000032194	MGI:2384568	Kank2	207.23	189.716	1.09232	0.127393	0.422	1		182	139	1.30935	0.388854	0.0189272	0.0752486		NA	NA		0	0	0	0	0	1	0
ENSMUSG00000032199	MGI:107282	Grinl1a	182.084	217.022	0.839013	-0.253234	0.0886047	0.55382		1419	1291	1.09915	0.136386	0.0146883	0.0606422		NA	NA		0	0	0	0	0	1	0
ENSMUSG00000032216	MGI:97297	Nedd4	1510.36	1096.21	1.37781	0.462375	5.18448e-16	5.90858e-14		3084	3135	0.983732	-0.0236627	0.526065	0.759576		7.25672e-13	1.55617e-11		0	1	0	0	0	0	0
ENSMUSG00000032217	MGI:1934919	Rnf111	62.5185	54.4959	1.14721	0.198135	0.459691	1		102	89	1.14607	0.196692	0.385288	0.641836		NA	NA		0	0	0	0	0	1	0
ENSMUSG00000032218	MGI:88311	Ccnb2	44.2288	41.0917	1.07634	0.106138	0.828423	1		60	55	1.09091	0.125531	0.709323	0.890114		NA	NA		0	0	0	0	0	1	0
ENSMUSG00000032220	MGI:106621	Myo1e	126.75	160.78	0.788344	-0.343102	0.051641	0.397659		442	537	0.823091	-0.280876	0.00264437	0.0145594		NA	NA		0	0	0	0	0	1	0
ENSMUSG00000032228	MGI:101877	Tcf12	91.6911	75.59	1.21301	0.278586	0.247082	0.928935		135	99	1.36364	0.447459	0.0219347	0.0848486		NA	NA		0	0	0	0	0	1	0
ENSMUSG00000032232	MGI:1915428	Cgnl1	111.577	184.685	0.604143	-0.727037	2.69789e-05	0.000787425		546	682	0.800587	-0.320871	0.000115228	0.000893471		0.0367686	0.104178		1	0	0	0	0	0	0
ENSMUSG00000032243	MGI:2442114	Itga11	90.165	63.4883	1.42018	0.506078	0.035211	0.305549		325	494	0.657895	-0.604071	3.84581e-09	5.64545e-08		1.67934e-05	0.0001428		0	0	0	0	1	0	0
ENSMUSG00000032244	MGI:1335087	Fem1b	94.3181	87.7949	1.0743	0.103398	0.711027	1		171	146	1.17123	0.228028	0.177574	0.387526		NA	NA		0	0	0	0	0	1	0
ENSMUSG00000032249	MGI:108447	Anp32a	39.9512	46.5368	0.858486	-0.220133	0.520292	1		68	64	1.0625	0.0874628	0.794123	0.937714		NA	NA		0	0	0	0	0	1	0
ENSMUSG00000032251	MGI:1929475	Irak1bp1	7.20326	11.0134	0.654046	-0.612536	0.480682	1		97	145	0.668966	-0.579996	0.00244678	0.0137557		NA	NA		0	0	0	0	0	1	0
ENSMUSG00000032253	MGI:1932404	Phip	26.0197	23.5794	1.10349	0.142077	0.887725	1		14	17	0.823529	-0.280108	0.7201	0.893749		NA	NA		0	0	0	0	0	1	0
ENSMUSG00000032254	MGI:1919069	Kif23	53.6535	63.923	0.839346	-0.252663	0.407486	1		265	250	1.06	0.0840643	0.537333	0.766757		NA	NA		0	0	0	0	0	1	0
ENSMUSG00000032264	MGI:1349478	Zw10	40.1598	47.3297	0.848512	-0.236993	0.520292	1		44	70	0.628571	-0.669851	0.0188107	0.0748724		NA	NA		0	0	0	0	0	1	0
ENSMUSG00000032265	MGI:2670964	Fam46a	16.2151	15.3021	1.05967	0.0836109	1	1		57	46	1.23913	0.309328	0.324479	0.573346		NA	NA		0	0	0	0	0	1	0
ENSMUSG00000032267	MGI:2442293	Usp28	16.1283	15.5706	1.03582	0.0507666	1	1		23	23	1	0	1	1		NA	NA		0	0	0	0	0	1	0
ENSMUSG00000032271	MGI:1099443	Nnmt	25.3057	6.28429	4.02682	2.00964	0.00087791	0.0164922		256	54	4.74074	2.24511	1.32588e-32	6.32556e-31		0.804933	0.933722		0	0	0	0	0	0	1
ENSMUSG00000032290	MGI:1928376	Ptpn9	130.533	115.597	1.12921	0.175317	0.373071	1		33	41	0.804878	-0.313158	0.415985	0.667091		NA	NA		0	0	0	0	0	1	0
ENSMUSG00000032295	MGI:1920994	Man2c1	52.3341	50.8897	1.02838	0.0403781	1	1		25	27	0.925926	-0.111031	0.889884	0.984603		NA	NA		0	0	0	0	0	1	0
ENSMUSG00000032300	MGI:1921461	1700017B05Rik	53.6226	44.7824	1.19741	0.259912	0.421523	1		346	272	1.27206	0.347165	0.00328717	0.0172916		NA	NA		0	0	0	0	0	1	0
ENSMUSG00000032320	MGI:1349765	Rcn2	162.332	149.74	1.08409	0.116485	0.533515	1		228	116	1.96552	0.974909	1.56811e-09	2.42633e-08		0.000243491	0.00144628		0	0	0	0	0	0	1
ENSMUSG00000032322	MGI:1321396	Pstpip1	5.15055	7.84303	0.656705	-0.606683	0.581055	1		27	29	0.931034	-0.103093	0.893853	0.98639		NA	NA		0	0	0	0	0	1	0
ENSMUSG00000032324	MGI:1928098	Tspan3	156.337	177.023	0.883146	-0.179276	0.273058	0.962459		285	281	1.01423	0.0203918	0.899668	0.98639		NA	NA		0	0	0	0	0	1	0
ENSMUSG00000032328	MGI:106402	Tmem30a	120.557	132.255	0.911552	-0.133604	0.529632	1		75	79	0.949367	-0.0749621	0.809073	0.94626		NA	NA		0	0	0	0	0	1	0
ENSMUSG00000032332	MGI:88448	Col12a1	1730.8	1471.95	1.17586	0.233716	5.08975e-06	0.00018915		2566	2436	1.05337	0.075007	0.0681458	0.202317		0.0153564	0.0540766		0	0	0	0	0	0	1
ENSMUSG00000032333	MGI:1916356	Stoml1	21.1864	16.5114	1.28313	0.359671	0.627103	1		61	40	1.525	0.608809	0.0460441	0.149916		NA	NA		0	0	0	0	0	1	0
ENSMUSG00000032340	MGI:1097159	Neo1	170.73	115.375	1.47978	0.565384	0.00110857	0.0200549		127	106	1.19811	0.260764	0.19	0.400645		NA	NA		0	0	0	0	0	1	0
ENSMUSG00000032349	MGI:1916051	Elovl5	56.4295	60.0229	0.940134	-0.089062	0.780739	1		72	75	0.96	-0.0588937	0.86905	0.976766		NA	NA		0	0	0	0	0	1	0
ENSMUSG00000032350	MGI:104990	Gclc	59.6643	51.4516	1.15962	0.213652	0.447806	1		165	132	1.25	0.321928	0.0631538	0.190459		NA	NA		0	0	0	0	0	1	0
ENSMUSG00000032352	MGI:2442313	Lrrc1	9.60135	11.7116	0.819812	-0.286634	0.831812	1		33	29	1.13793	0.186413	0.703537	0.886756		NA	NA		0	0	0	0	0	1	0
ENSMUSG00000032366	MGI:98809	Tpm1	3082.42	3471.62	0.88789	-0.171546	1.53684e-06	6.18173e-05		10276	10363	0.991605	-0.0121629	0.549425	0.776336		9.6282e-05	0.000637613		0	1	0	0	0	0	0
ENSMUSG00000032370	MGI:1933395	Lactb	13.007	17.4248	0.746464	-0.421855	0.584665	1		28	22	1.27273	0.347923	0.479888	0.720146		NA	NA		0	0	0	0	0	1	0
ENSMUSG00000032382	MGI:1928395	Snx1	47.3806	44.1212	1.07387	0.102826	0.834081	1		139	114	1.2193	0.286051	0.131171	0.313984		NA	NA		0	0	0	0	0	1	0
ENSMUSG00000032383	MGI:97750	Ppib	83.8982	103.143	0.813418	-0.29793	0.187933	0.811293		803	804	0.998756	-0.00179551	1	1		NA	NA		0	0	0	0	0	1	0
ENSMUSG00000032384	MGI:2660884	Csnk1g1	60.7595	54.6484	1.11183	0.152931	0.642667	1		189	173	1.09249	0.127614	0.430514	0.676825		NA	NA		0	0	0	0	0	1	0
ENSMUSG00000032386	MGI:1928469	Trip4	24.2109	23.3114	1.03858	0.0546183	1	1		24	15	1.6	0.678072	0.199591	0.41276		NA	NA		0	0	0	0	0	1	0
ENSMUSG00000032387	MGI:1919223	Rbpms2	46.8606	34.812	1.3461	0.42879	0.224245	0.89254		186	153	1.21569	0.281771	0.0820583	0.229579		NA	NA		0	0	0	0	0	1	0
ENSMUSG00000032388	MGI:106403	Spg21	46.64	49.5796	0.940711	-0.0881768	0.839214	1		223	189	1.17989	0.238657	0.103879	0.268288		NA	NA		0	0	0	0	0	1	0
ENSMUSG00000032398	MGI:1914282	Snapc5	9.05843	5.75233	1.57474	0.655115	0.607239	1		16	19	0.842105	-0.247928	0.735879	0.902766		NA	NA		0	0	0	0	0	1	0
ENSMUSG00000032399	MGI:1915141	Rpl4	1320.49	1312.97	1.00572	0.00823348	0.906918	1		3756	3384	1.10993	0.150467	1.12547e-05	0.000103924		0.0302091	0.0884199		0	0	0	0	0	0	1
ENSMUSG00000032400	MGI:1915264	Zwilch	20.39	15.7338	1.29593	0.373988	0.617719	1		75	87	0.862069	-0.214125	0.387519	0.64399		NA	NA		0	0	0	0	0	1	0
ENSMUSG00000032402	MGI:1201674	Smad3	65.4095	55.1367	1.18632	0.246489	0.411423	1		47	52	0.903846	-0.145851	0.687885	0.875467		NA	NA		0	0	0	0	0	1	0
ENSMUSG00000032418	MGI:97043	Me1	195.575	238.28	0.820778	-0.284937	0.0489357	0.380253		1071	1083	0.98892	-0.0160748	0.812654	0.947867		NA	NA		0	0	0	0	0	1	0
ENSMUSG00000032420	MGI:99782	Nt5e	20.155	15.4389	1.30547	0.384568	0.49956	1		11	21	0.52381	-0.932886	0.110184	0.277887		NA	NA		0	0	0	0	0	1	0
ENSMUSG00000032422	MGI:2155664	Snx14	35.2246	36.9164	0.954173	-0.0676777	0.906294	1		41	54	0.759259	-0.397335	0.218054	0.436234		NA	NA		0	0	0	0	0	1	0
ENSMUSG00000032423	MGI:1891690	Syncrip	172.257	183.068	0.940946	-0.0878161	0.595658	1		11	10	1.1	0.137504	1	1		NA	NA		0	0	0	0	0	1	0
ENSMUSG00000032431	MGI:1891221	Crtap	159.268	186.222	0.85526	-0.225564	0.161478	0.749717		449	458	0.980349	-0.0286322	0.790537	0.935915		NA	NA		0	0	0	0	0	1	0
ENSMUSG00000032462	MGI:1922019	Pik3cb	35.9104	32.1344	1.1175	0.16028	0.716301	1		26	21	1.2381	0.308122	0.560065	0.784913		NA	NA		0	0	0	0	0	1	0
ENSMUSG00000032468	MGI:1921375	Armc8	28.4359	29.8017	0.954173	-0.0676778	0.895683	1		61	51	1.19608	0.258312	0.395193	0.64928		NA	NA		0	0	0	0	0	1	0
ENSMUSG00000032469	MGI:1931520	Dbr1	21.5039	23.6176	0.910503	-0.135264	0.882996	1		68	81	0.839506	-0.252387	0.32558	0.574701		NA	NA		0	0	0	0	0	1	0
ENSMUSG00000032478	MGI:1861676	Nme6	9.99724	9.56807	1.04485	0.0633027	1	1		14	14	1	0	1	1		NA	NA		0	0	0	0	0	1	0
ENSMUSG00000032479	MGI:97178	Mtap4	604.889	560.909	1.07841	0.108904	0.207913	0.865232		212	190	1.11579	0.158065	0.294913	0.537699		NA	NA		0	0	0	0	0	1	0
ENSMUSG00000032480	MGI:1920081	Dhx30	88.2502	79.2913	1.11299	0.154437	0.536005	1		31	33	0.939394	-0.0901978	0.900653	0.98684		NA	NA		0	0	0	0	0	1	0
ENSMUSG00000032481	MGI:1203524	Smarcc1	124.61	120.554	1.03364	0.0477399	0.848361	1		82	74	1.10811	0.148099	0.575315	0.798468		NA	NA		0	0	0	0	0	1	0
ENSMUSG00000032501	MGI:2443397	Trib1	40.6462	40.1672	1.01193	0.0171052	1	1		16	14	1.14286	0.192645	0.855536	0.971492		NA	NA		0	0	0	0	0	1	0
[truncated: 1,422 more rows]

## Sheet: TM
Supp Table 7: B6xNOD_F1. This table shows the expression data and tests used to classify genes into regulatory categories for the B6xNOD F1 cross under control conditions. See Materials and Methods
			Parental expression difference							F1 allelic expression difference							Fisher's exact test for P vs F1 ratio			Regulatory classification (FDR 0.1%)
Ensemble	ID	Symbol	mean B6 count	mean NOD count	B6/NOD	log(P ratio)	binomial P	FDR		mean B6 count	mean NOD count	B6/NOD	log(F1)	binomial P	FDR		Fisher's P	FDR		cis	trans	cis+trans	cisxtrans	compensatory	conserved	ambiguous
ENSMUSG00000000085	MGI:1352762	Scmh1	25.7817	29.5133	0.87356	-0.195021	0.68888	1		24	24	1	0	1	1		NA	NA		0	0	0	0	0	1	0
ENSMUSG00000000168	MGI:2385311	Dlat	93.6783	91.1537	1.0277	0.0394136	0.88315	1		107	118	0.90678	-0.141176	0.505074	0.79573		NA	NA		0	0	0	0	0	1	0
ENSMUSG00000000184	MGI:88314	Ccnd2	648.521	512.608	1.26514	0.339297	7.35454e-05	0.00237218		1058	806	1.31266	0.392488	5.80584e-09	1.39462e-07		0.624414	0.768147		0	0	0	0	0	0	1
ENSMUSG00000000194	MGI:2139054	Gpr107	78.4795	84.3483	0.930422	-0.104044	0.694567	1		107	108	0.990741	-0.0134205	1	1		NA	NA		0	0	0	0	0	1	0
ENSMUSG00000000275	MGI:102749	Trim25	19.5764	31.1514	0.628428	-0.670181	0.16078	0.931704		37	46	0.804348	-0.314109	0.379999	0.703054		NA	NA		0	0	0	0	0	1	0
ENSMUSG00000000276	MGI:1889276	Dgke	22.9109	18.4172	1.24399	0.314979	0.532709	1		68	41	1.65854	0.729911	0.0124036	0.0720922		NA	NA		0	0	0	0	0	1	0
ENSMUSG00000000278	MGI:1921867	Scpep1	420.704	199.733	2.10634	1.07474	4.50364e-19	1.02653e-16		3121	1639	1.90421	0.929193	6.75524e-104	1.78494e-101		0.280574	0.446182		1	0	0	0	0	0	0
ENSMUSG00000000282	MGI:109150	Mnt	26.6149	29.3302	0.907421	-0.140156	0.893853	1		34	20	1.7	0.765535	0.0759047	0.26526		NA	NA		0	0	0	0	0	1	0
ENSMUSG00000000301	MGI:104535	Pemt	3.37706	2.97421	1.13545	0.183263	1	1		9	13	0.692308	-0.530515	0.523467	0.81069		NA	NA		0	0	0	0	0	1	0
ENSMUSG00000000339	MGI:1913618	Rtcd1	50.4725	50.5176	0.999108	-0.00128737	1	1		509	398	1.27889	0.354897	0.000255529	0.0027344		NA	NA		0	0	0	0	0	1	0
ENSMUSG00000000346	MGI:1344344	Dazap2	66.5761	72.2712	0.921199	-0.118416	0.734539	1		51	47	1.08511	0.117836	0.762036	0.945663		NA	NA		0	0	0	0	0	1	0
ENSMUSG00000000378	MGI:2384924	Ccm2	83.4916	73.8048	1.13125	0.177917	0.523301	1		585	563	1.03908	0.0553017	0.535411	0.81885		NA	NA		0	0	0	0	0	1	0
ENSMUSG00000000384	MGI:1100868	Tbrg4	92.0961	93.4588	0.985419	-0.0211902	1	1		123	107	1.14953	0.201048	0.322633	0.648983		NA	NA		0	0	0	0	0	1	0
ENSMUSG00000000399	MGI:1913358	Ndufa9	54.3107	61.8864	0.877587	-0.188386	0.515913	1		20	15	1.33333	0.415037	0.49956	0.79573		NA	NA		0	0	0	0	0	1	0
ENSMUSG00000000420	MGI:894693	Galnt1	109.153	132.737	0.822326	-0.282217	0.139114	0.853914		34	40	0.85	-0.234465	0.561381	0.834669		NA	NA		0	0	0	0	0	1	0
ENSMUSG00000000489	MGI:97528	Pdgfb	29.0756	27.683	1.05031	0.070809	1	1		89	61	1.45902	0.544996	0.0271526	0.12954		NA	NA		0	0	0	0	0	1	0
ENSMUSG00000000555	MGI:96604	Itga5	1980.2	2004.05	0.988096	-0.0172773	0.715571	1		1280	1397	0.916249	-0.126188	0.0249438	0.122054		NA	NA		0	0	0	0	0	1	0
ENSMUSG00000000567	MGI:98371	Sox9	30.8404	15.4319	1.99848	0.998903	0.0258961	0.293175		110	88	1.25	0.321928	0.135391	0.387558		NA	NA		0	0	0	0	0	1	0
ENSMUSG00000000600	MGI:1930618	Krit1	42.6934	42.7493	0.998694	-0.00188546	1	1		69	97	0.71134	-0.491388	0.035799	0.159494		NA	NA		0	0	0	0	0	1	0
ENSMUSG00000000605	MGI:104571	Clcn4-2	63.1076	48.3509	1.3052	0.384271	0.183657	0.993426		175	173	1.01156	0.0165829	0.95726	1		NA	NA		0	0	0	0	0	1	0
ENSMUSG00000000627	MGI:1340055	Sema4f	17.8128	35.4079	0.503074	-0.991156	0.0270083	0.301769		53	53	1	0	1	1		NA	NA		0	0	0	0	0	1	0
ENSMUSG00000000628	MGI:1315197	Hk2	155.462	163.238	0.95236	-0.0704214	0.694724	1		91	91	1	0	1	1		NA	NA		0	0	0	0	0	1	0
ENSMUSG00000000693	MGI:1337004	Loxl3	198.868	161.751	1.22947	0.298031	0.0579769	0.509098		245	288	0.850694	-0.233287	0.0687773	0.249209		NA	NA		0	0	0	0	0	1	0
ENSMUSG00000000751	MGI:1915525	Rpa1	128.683	161.075	0.798902	-0.323909	0.0685163	0.569536		31	50	0.62	-0.68966	0.0448285	0.186264		NA	NA		0	0	0	0	0	1	0
ENSMUSG00000000753	MGI:108080	Serpinf1	685.596	715.571	0.958111	-0.0617346	0.438643	1		497	447	1.11186	0.152971	0.110705	0.342588		NA	NA		0	0	0	0	0	1	0
ENSMUSG00000000938	MGI:96171	Hoxa10	9.47165	5.65517	1.67486	0.744045	0.607239	1		19	3	6.33333	2.66297	0.000855446	0.00800669		NA	NA		0	0	0	0	0	1	0
ENSMUSG00000000957	MGI:101900	Mmp14	380.285	327.849	1.15994	0.214049	0.0551997	0.49331		2149	1418	1.51551	0.599808	1.38166e-34	1.21692e-32		0.00126365	0.00581735		0	0	0	0	0	0	1
ENSMUSG00000000958	MGI:1337120	Slc7a7	4.73841	5.14767	0.920496	-0.119516	1	1		34	30	1.13333	0.180572	0.707981	0.917011		NA	NA		0	0	0	0	0	1	0
ENSMUSG00000000959	MGI:1916339	Oxa1l	40.4736	44.3597	0.912396	-0.132268	0.743644	1		167	200	0.835	-0.260152	0.0947086	0.307062		NA	NA		0	0	0	0	0	1	0
ENSMUSG00000001016	MGI:1915031	Ilf2	57.0585	57.9971	0.983816	-0.0235398	1	1		77	64	1.20312	0.266787	0.312213	0.637458		NA	NA		0	0	0	0	0	1	0
ENSMUSG00000001017	MGI:1913761	2500003M10Rik	107.968	96.4737	1.11915	0.162399	0.441286	1		47	43	1.09302	0.128324	0.752033	0.939358		NA	NA		0	0	0	0	0	1	0
ENSMUSG00000001018	MGI:1333745	Snapin	42.5318	37.8609	1.12337	0.167835	0.656992	1		41	25	1.64	0.713696	0.0640175	0.236198		NA	NA		0	0	0	0	0	1	0
ENSMUSG00000001025	MGI:1339467	S100a6	2273.75	1886.54	1.20525	0.269329	2.12253e-09	1.54403e-07		116	102	1.13725	0.185556	0.378646	0.703054		0.676247	0.807749		0	0	0	0	0	0	1
ENSMUSG00000001034	MGI:1346347	Mapk7	52.5963	44.1316	1.19181	0.25315	0.416775	1		17	18	0.944444	-0.0824622	1	1		NA	NA		0	0	0	0	0	1	0
ENSMUSG00000001036	MGI:1333766	Epn2	50.7367	61.6318	0.823224	-0.280644	0.346893	1		10	15	0.666667	-0.584963	0.424356	0.73918		NA	NA		0	0	0	0	0	1	0
ENSMUSG00000001039	MGI:1351471	B9d1	5.95256	6.86356	0.867269	-0.205448	1	1		21	31	0.677419	-0.561879	0.211609	0.504775		NA	NA		0	0	0	0	0	1	0
ENSMUSG00000001052	MGI:2139764	Sec24b	149.687	161.075	0.9293	-0.105783	0.570752	1		335	403	0.831266	-0.266619	0.0135975	0.0772025		NA	NA		0	0	0	0	0	1	0
ENSMUSG00000001054	MGI:1913339	Rmnd5b	33.4147	32.6141	1.02455	0.0349889	1	1		73	65	1.12308	0.167457	0.551413	0.829037		NA	NA		0	0	0	0	0	1	0
ENSMUSG00000001089	MGI:107629	Luzp1	155.867	168.5	0.925026	-0.112434	0.505702	1		219	200	1.095	0.130931	0.379229	0.703054		NA	NA		0	0	0	0	0	1	0
ENSMUSG00000001211	MGI:1336186	Agpat3	61.4358	70.1625	0.875621	-0.191621	0.48472	1		25	21	1.19048	0.251539	0.658738	0.895997		NA	NA		0	0	0	0	0	1	0
ENSMUSG00000001248	MGI:105490	Gramd1a	69.2772	71.2168	0.972765	-0.0398366	0.932687	1		439	395	1.11139	0.152368	0.136448	0.388639		NA	NA		0	0	0	0	0	1	0
ENSMUSG00000001270	MGI:88407	Ckb	193.545	96.8089	1.99925	0.999461	1.35402e-08	9.44772e-07		738	572	1.29021	0.367606	5.00575e-06	7.64212e-05		0.00126697	0.00581735		1	0	0	0	0	0	0
ENSMUSG00000001285	MGI:1929864	Myg1	27.1585	27.7008	0.980426	-0.0285196	1	1		45	58	0.775862	-0.366128	0.236902	0.542867		NA	NA		0	0	0	0	0	1	0
ENSMUSG00000001305	MGI:1914473	Rrp15	47.0653	42.1742	1.11597	0.158304	0.671809	1		110	110	1	0	1	1		NA	NA		0	0	0	0	0	1	0
ENSMUSG00000001349	MGI:104979	Cnn1	447.936	339.517	1.31933	0.399806	0.000134971	0.00408376		1717	977	1.75742	0.81346	1.4371e-46	1.5924e-44		0.000524506	0.00275789		0	0	0	0	0	0	1
ENSMUSG00000001379	MGI:108404	Apbb3	16.5872	14.871	1.1154	0.157562	0.86005	1		16	11	1.45455	0.540568	0.442068	0.756227		NA	NA		0	0	0	0	0	1	0
ENSMUSG00000001380	MGI:108087	Hars	134.886	143.741	0.938391	-0.0917387	0.632055	1		377	389	0.969152	-0.0452056	0.691065	0.909157		NA	NA		0	0	0	0	0	1	0
ENSMUSG00000001383	MGI:1913742	Zmat2	42.9145	45.0707	0.95216	-0.0707244	0.915187	1		52	48	1.08333	0.115477	0.764353	0.947017		NA	NA		0	0	0	0	0	1	0
ENSMUSG00000001440	MGI:107532	Kpnb1	803.764	792.107	1.01472	0.0210755	0.783062	1		182	181	1.00552	0.00794875	1	1		NA	NA		0	0	0	0	0	1	0
ENSMUSG00000001441	MGI:1101358	Npepps	98.4512	118.053	0.833956	-0.261957	0.19597	1		163	153	1.06536	0.0913403	0.612724	0.868636		NA	NA		0	0	0	0	0	1	0
ENSMUSG00000001445	MGI:1333801	Mrpl10	56.6568	64.4299	0.879356	-0.18548	0.585626	1		735	787	0.933926	-0.0986194	0.191106	0.480135		NA	NA		0	0	0	0	0	1	0
ENSMUSG00000001467	MGI:106040	Cyp51	166.146	139.636	1.18985	0.250782	0.152843	0.902741		778	836	0.930622	-0.103733	0.155934	0.425443		NA	NA		0	0	0	0	0	1	0
ENSMUSG00000001504	MGI:1197526	Irx2	27.5041	23.9626	1.14779	0.198864	0.677809	1		48	58	0.827586	-0.273018	0.382126	0.703054		NA	NA		0	0	0	0	0	1	0
ENSMUSG00000001506	MGI:88467	Col1a1	3757.4	4416.24	0.850815	-0.233082	3.2829e-13	4.31702e-11		57	56	1.01786	0.0255351	1	1		0.34409	0.526635		0	0	0	0	0	0	1
ENSMUSG00000001507	MGI:96602	Itga3	66.5948	73.2297	0.909396	-0.137019	0.672757	1		14	8	1.75	0.807355	0.286279	0.606812		NA	NA		0	0	0	0	0	1	0
ENSMUSG00000001517	MGI:1347487	Foxm1	67.965	75.6623	0.898268	-0.154782	0.559821	1		71	96	0.739583	-0.435215	0.0629624	0.233596		NA	NA		0	0	0	0	0	1	0
ENSMUSG00000001518	MGI:1915450	Itfg2	21.0217	16.1029	1.30546	0.384561	0.511376	1		26	23	1.13043	0.176878	0.77545	0.953695		NA	NA		0	0	0	0	0	1	0
ENSMUSG00000001521	MGI:1329045	Tulp3	77.6052	76.5746	1.01346	0.0192868	1	1		96	83	1.15663	0.209923	0.369806	0.696564		NA	NA		0	0	0	0	0	1	0
ENSMUSG00000001524	MGI:1338799	Gtf2h4	17.9954	12.7719	1.40898	0.494649	0.47313	1		67	50	1.34	0.422233	0.138753	0.392924		NA	NA		0	0	0	0	0	1	0
ENSMUSG00000001525	MGI:107812	Tubb5	1796.3	1722.27	1.04298	0.0607182	0.218405	1		1886	2033	0.927693	-0.108281	0.0196788	0.103359		NA	NA		0	0	0	0	0	1	0
ENSMUSG00000001542	MGI:2183438	Ell2	83.9617	77.1595	1.08816	0.121887	0.636446	1		101	61	1.65574	0.727474	0.00208652	0.0167585		NA	NA		0	0	0	0	0	1	0
ENSMUSG00000001630	MGI:1922250	Stk38l	52.8876	45.9562	1.15083	0.20267	0.546713	1		155	132	1.17424	0.23173	0.193986	0.482857		NA	NA		0	0	0	0	0	1	0
ENSMUSG00000001674	MGI:1914192	Ddx18	101.92	84.9234	1.20014	0.263207	0.24191	1		81	67	1.20896	0.273761	0.285217	0.606637		NA	NA		0	0	0	0	0	1	0
ENSMUSG00000001700	MGI:1914815	Gramd3	8.71752	11.5746	0.753161	-0.40897	0.663624	1		12	16	0.75	-0.415037	0.571588	0.84158		NA	NA		0	0	0	0	0	1	0
ENSMUSG00000001750	MGI:1350931	Tcirg1	65.5126	74.0923	0.884202	-0.177552	0.554269	1		11	11	1	0	1	1		NA	NA		0	0	0	0	0	1	0
ENSMUSG00000001761	MGI:108075	Smo	82.293	95.5179	0.861545	-0.215001	0.329875	1		50	76	0.657895	-0.604071	0.0255434	0.123929		NA	NA		0	0	0	0	0	1	0
ENSMUSG00000001767	MGI:1914127	Crnkl1	32.9742	32.9451	1.00088	0.00127578	1	1		51	44	1.15909	0.212994	0.538394	0.821142		NA	NA		0	0	0	0	0	1	0
ENSMUSG00000001768	MGI:1921280	Rin2	14.8639	13.3421	1.11406	0.155821	0.850554	1		42	30	1.4	0.485427	0.194505	0.483798		NA	NA		0	0	0	0	0	1	0
ENSMUSG00000001870	MGI:109151	Ltbp1	473.771	875.018	0.541442	-0.885122	5.18795e-28	2.2172e-25		1004.5	2006	0.500748	-0.997844	1.36167e-75	2.75136e-73		0.268198	0.437163		1	0	0	0	0	0	0
ENSMUSG00000001891	MGI:2183447	Ugp2	90.2814	82.9106	1.0889	0.122873	0.648393	1		23	32	0.71875	-0.476438	0.28061	0.599527		NA	NA		0	0	0	0	0	1	0
ENSMUSG00000001909	MGI:1289155	Trmt1	85.8175	73.6689	1.16491	0.220217	0.384567	1		237	211	1.12322	0.167644	0.237513	0.543905		NA	NA		0	0	0	0	0	1	0
ENSMUSG00000001910	MGI:1914080	Nacc1	131.103	123.072	1.06526	0.0912013	0.660588	1		239	188	1.27128	0.346278	0.0154365	0.0854063		NA	NA		0	0	0	0	0	1	0
ENSMUSG00000001918	MGI:105305	Slc1a5	65.8832	30.2763	2.17606	1.12172	0.000305597	0.00849461		203	99	2.05051	1.03598	2.15998e-09	5.53697e-08		0.803765	0.888229		0	0	0	0	0	0	1
ENSMUSG00000001995	MGI:2676970	Sipa1l2	81.5481	121.371	0.671893	-0.573697	0.00749853	0.111954		80	98	0.816327	-0.292782	0.20246	0.493662		NA	NA		0	0	0	0	0	1	0
ENSMUSG00000002031	MGI:1923818	Ift46	50.181	66.1367	0.758746	-0.398311	0.163423	0.938639		143	110	1.3	0.378512	0.0440251	0.18519		NA	NA		0	0	0	0	0	1	0
ENSMUSG00000002043	MGI:1914341	Trappc6a	15.4567	12.173	1.26975	0.344547	0.701108	1		61	43	1.4186	0.504473	0.0950437	0.307126		NA	NA		0	0	0	0	0	1	0
ENSMUSG00000002068	MGI:88316	Ccne1	51.9845	58.569	0.887577	-0.172056	0.56922	1		179	231	0.774892	-0.367933	0.0116869	0.0689767		NA	NA		0	0	0	0	0	1	0
ENSMUSG00000002102	MGI:1098754	Psmc3	201.392	200.136	1.00628	0.00902972	1	1		394	396	0.994949	-0.0073048	0.971622	1		NA	NA		0	0	0	0	0	1	0
ENSMUSG00000002105	MGI:1915677	Slc39a13	120.055	130.179	0.922234	-0.116795	0.569301	1		169	173	0.976879	-0.0337488	0.871162	0.998728		NA	NA		0	0	0	0	0	1	0
ENSMUSG00000002129	MGI:1914715	Sf3a1	100.02	95.1747	1.05091	0.0716402	0.774623	1		26	25	1.04	0.0565835	1	1		NA	NA		0	0	0	0	0	1	0
ENSMUSG00000002210	MGI:1919247	1500002O20Rik	27.8382	19.5	1.4276	0.513591	0.312327	1		111	83	1.33735	0.419376	0.0522831	0.206963		NA	NA		0	0	0	0	0	1	0
ENSMUSG00000002222	MGI:1915727	Rmnd5a	30.1946	29.3302	1.02947	0.0419038	1	1		18	20	0.9	-0.152003	0.871415	0.998728		NA	NA		0	0	0	0	0	1	0
ENSMUSG00000002279	MGI:1923733	Lmf1	17.54	18.2456	0.961325	-0.0569043	1	1		13	11	1.18182	0.241008	0.83882	0.988241		NA	NA		0	0	0	0	0	1	0
ENSMUSG00000002289	MGI:1888999	Angptl4	22.2729	21.277	1.04681	0.0659934	1	1		20	11	1.81818	0.862496	0.149613	0.413119		NA	NA		0	0	0	0	0	1	0
ENSMUSG00000002297	MGI:1351328	Dbf4	58.893	57.4144	1.02575	0.0366854	0.926078	1		163	191	0.853403	-0.228701	0.151176	0.416902		NA	NA		0	0	0	0	0	1	0
ENSMUSG00000002307	MGI:1197015	Daxx	45.8505	37.8597	1.21107	0.276277	0.445205	1		68	55	1.23636	0.306103	0.279199	0.59791		NA	NA		0	0	0	0	0	1	0
ENSMUSG00000002308	MGI:1860083	Cd320	12.5454	13.5132	0.928383	-0.107208	1	1		58	53	1.09434	0.130061	0.704379	0.91407		NA	NA		0	0	0	0	0	1	0
ENSMUSG00000002332	MGI:1196314	Dhrs1	41.2565	43.3904	0.950821	-0.072755	0.913202	1		24	30	0.8	-0.321928	0.496617	0.795131		NA	NA		0	0	0	0	0	1	0
ENSMUSG00000002379	MGI:1917125	Ndufa11	52.0739	65.7758	0.791689	-0.336995	0.231266	1		49	27	1.81481	0.859822	0.0154403	0.0854063		NA	NA		0	0	0	0	0	1	0
ENSMUSG00000002458	MGI:1915153	Rgs19	38.8437	37.5746	1.03378	0.0479235	1	1		22	28	0.785714	-0.347923	0.479888	0.786833		NA	NA		0	0	0	0	0	1	0
ENSMUSG00000002496	MGI:102548	Tsc2	108.136	82.6755	1.30796	0.387321	0.0821913	0.63291		162	182	0.89011	-0.167945	0.305636	0.63139		NA	NA		0	0	0	0	0	1	0
ENSMUSG00000002504	MGI:1890662	Slc9a3r2	21.0585	24.6335	0.85487	-0.226222	0.658738	1		135	112	1.20536	0.269461	0.16143	0.433839		NA	NA		0	0	0	0	0	1	0
ENSMUSG00000002625	MGI:1860606	Akap8l	32.8972	29.8565	1.10184	0.13992	0.801306	1		28	31	0.903226	-0.146841	0.794844	0.967844		NA	NA		0	0	0	0	0	1	0
ENSMUSG00000002658	MGI:1923848	Gtf2f1	103.803	109.816	0.945245	-0.0812402	0.732596	1		45	44	1.02273	0.0324215	1	1		NA	NA		0	0	0	0	0	1	0
ENSMUSG00000002660	MGI:1858213	Clpp	37.0065	43.7895	0.8451	-0.242805	0.505236	1		65	70	0.928571	-0.106915	0.730789	0.926232		NA	NA		0	0	0	0	0	1	0
ENSMUSG00000002728	MGI:1915127	Naa20	41.006	41.7908	0.981223	-0.0273472	1	1		19	27	0.703704	-0.50696	0.301996	0.626422		NA	NA		0	0	0	0	0	1	0
ENSMUSG00000002741	MGI:1927550	Ykt6	180.655	183.266	0.985755	-0.0206983	0.958208	1		61	68	0.897059	-0.156726	0.597485	0.85801		NA	NA		0	0	0	0	0	1	0
ENSMUSG00000002763	MGI:2385054	Pex6	31.903	30.886	1.03293	0.0467373	1	1		145	141	1.02837	0.0403577	0.859239	0.994593		NA	NA		0	0	0	0	0	1	0
ENSMUSG00000002767	MGI:1351622	Mrpl2	39.1686	36.9488	1.06008	0.0841682	0.908777	1		99	91	1.08791	0.121562	0.611687	0.867884		NA	NA		0	0	0	0	0	1	0
ENSMUSG00000002768	MGI:96957	Mea1	61.4084	45.5	1.34964	0.43257	0.17564	0.967011		329	257	1.28016	0.356319	0.00332292	0.0249219		NA	NA		0	0	0	0	0	1	0
ENSMUSG00000002797	MGI:95700	Ggct	9.52397	8.0965	1.17631	0.234266	0.814529	1		10	11	0.909091	-0.137504	1	1		NA	NA		0	0	0	0	0	1	0
ENSMUSG00000002820	MGI:2444308	Atg4d	10.9905	10.3518	1.0617	0.0863765	1	1		20	9	2.22222	1.152	0.0614283	0.229106		NA	NA		0	0	0	0	0	1	0
ENSMUSG00000002825	MGI:1931441	Qtrt1	28.2117	24.9737	1.12966	0.175883	0.783846	1		186	189	0.984127	-0.0230836	0.917759	1		NA	NA		0	0	0	0	0	1	0
ENSMUSG00000002846	MGI:1922139	4930455C21Rik	23.5621	32.9562	0.714953	-0.48408	0.289244	1		122	168	0.72619	-0.46158	0.0081192	0.0509612		NA	NA		0	0	0	0	0	1	0
ENSMUSG00000002870	MGI:105380	Mcm2	63.9923	67.9492	0.941766	-0.0865599	0.794123	1		44	25	1.76	0.815575	0.0294935	0.138025		NA	NA		0	0	0	0	0	1	0
ENSMUSG00000002871	MGI:1345190	Tpra1	22.7697	34.3816	0.662265	-0.594519	0.18485	0.993717		46	67	0.686567	-0.542527	0.0594307	0.224212		NA	NA		0	0	0	0	0	1	0
ENSMUSG00000002881	MGI:107564	Nab1	49.2842	64.0878	0.769012	-0.378922	0.187599	0.999874		37	42	0.880952	-0.182864	0.652964	0.894194		NA	NA		0	0	0	0	0	1	0
ENSMUSG00000002885	MGI:1347095	Cd97	95.646	119.43	0.800857	-0.320383	0.133326	0.828802		519	587	0.884157	-0.177626	0.0438938	0.18519		NA	NA		0	0	0	0	0	1	0
ENSMUSG00000002900	MGI:96743	Lamb1	692.522	761.698	0.909183	-0.137358	0.0745995	0.600131		113	105	1.07619	0.105933	0.63553	0.883523		NA	NA		0	0	0	0	0	1	0
ENSMUSG00000002980	MGI:1929940	Bcam	5.26714	5.58772	0.942627	-0.0852413	1	1		82	15	5.46667	2.45066	2.3754e-12	8.15949e-11		0.00662804	0.0251249		0	0	0	0	0	0	1
ENSMUSG00000002981	MGI:1927155	Clptm1	152.851	146.268	1.04501	0.0635159	0.728664	1		172	169	1.01775	0.0253853	0.913774	1		NA	NA		0	0	0	0	0	1	0
ENSMUSG00000002983	MGI:103289	Relb	56.8443	57.4251	0.989885	-0.0146674	1	1		297	214	1.38785	0.472852	0.000278276	0.0029054		NA	NA		0	0	0	0	0	1	0
ENSMUSG00000002984	MGI:1858259	Tomm40	133.771	139.123	0.961531	-0.0565954	0.808764	1		88	134	0.656716	-0.606658	0.00244921	0.0190772		NA	NA		0	0	0	0	0	1	0
ENSMUSG00000003031	MGI:104565	Cdkn1b	12.8381	12.7719	1.00518	0.00745118	1	1		27	16	1.6875	0.754888	0.126289	0.370309		NA	NA		0	0	0	0	0	1	0
ENSMUSG00000003032	MGI:1342287	Klf4	124.679	92.5914	1.34655	0.429272	0.0355238	0.366936		440	394	1.11675	0.159308	0.119128	0.360153		NA	NA		0	0	0	0	0	1	0
ENSMUSG00000003038	MGI:96136	Hmgn2	48.9743	35.1798	1.39211	0.477276	0.155656	0.909726		119	102	1.16667	0.222392	0.281776	0.600434		NA	NA		0	0	0	0	0	1	0
ENSMUSG00000003062	MGI:1923455	Stard3nl	61.2952	43.8995	1.39626	0.48157	0.118	0.775635		247	213	1.15962	0.213658	0.123801	0.366322		NA	NA		0	0	0	0	0	1	0
ENSMUSG00000003161	MGI:98419	Sri	83.6155	96.0421	0.870614	-0.199896	0.412351	1		1260	1533	0.821918	-0.282934	2.59541e-07	4.79314e-06		0.699762	0.820585		0	0	0	0	0	0	1
ENSMUSG00000003228	MGI:109161	Grk5	27.432	15.9006	1.72522	0.786778	0.126289	0.799597		104	43	2.4186	1.27417	5.19529e-07	9.01304e-06		0.351341	0.531635		0	0	0	0	0	0	1
ENSMUSG00000003283	MGI:96052	Hck	8.681	26.934	0.322307	-1.63349	0.00393317	0.0662439		36	147	0.244898	-2.02975	4.04929e-17	1.83017e-15		0.500122	0.673718		0	0	0	0	0	0	1
ENSMUSG00000003308	MGI:1858732	Keap1	36.918	33.6404	1.09743	0.13413	0.812589	1		34	43	0.790698	-0.338802	0.362032	0.686302		NA	NA		0	0	0	0	0	1	0
ENSMUSG00000003316	MGI:104967	Glg1	220.275	228.812	0.962692	-0.0548539	0.705815	1		15	14	1.07143	0.0995357	1	1		NA	NA		0	0	0	0	0	1	0
ENSMUSG00000003382	MGI:1350926	Etv3	38.9619	39.5132	0.986047	-0.0202713	1	1		110	98	1.12245	0.16665	0.445712	0.760567		NA	NA		0	0	0	0	0	1	0
ENSMUSG00000003402	MGI:107877	Prkcsh	224.204	239.338	0.936764	-0.0942426	0.515326	1		26	25	1.04	0.0565835	1	1		NA	NA		0	0	0	0	0	1	0
ENSMUSG00000003458	MGI:1891700	Ncstn	184.08	121.105	1.52	0.604067	0.000368693	0.00975536		541	306	1.76797	0.822097	5.86332e-16	2.48648e-14		0.299732	0.467525		0	0	0	0	0	0	1
ENSMUSG00000003464	MGI:1334458	Pex19	50.4834	59.5986	0.847058	-0.239468	0.390927	1		61	66	0.924242	-0.113657	0.722787	0.924324		NA	NA		0	0	0	0	0	1	0
ENSMUSG00000003500	MGI:96567	Impdh1	68.2367	76.1755	0.895783	-0.158778	0.559821	1		9	20	0.45	-1.152	0.0614283	0.229106		NA	NA		0	0	0	0	0	1	0
ENSMUSG00000003534	MGI:99216	Ddr1	162.341	216.889	0.748502	-0.417923	0.00547105	0.0878194		700.5	709	0.988011	-0.0174006	0.852125	0.99323		NA	NA		0	0	0	0	0	1	0
ENSMUSG00000003541	MGI:104814	Ier3	209.125	233.971	0.89381	-0.161959	0.254145	1		955	975	0.979487	-0.0299015	0.665397	0.895997		NA	NA		0	0	0	0	0	1	0
ENSMUSG00000003545	MGI:95575	Fosb	18.3047	27.4825	0.666051	-0.586295	0.232693	1		71	66	1.07576	0.105353	0.732684	0.926601		NA	NA		0	0	0	0	0	1	0
ENSMUSG00000003546	MGI:1922014	Klc4	11.9278	13.3232	0.895267	-0.15961	1	1		69	66	1.04545	0.0641303	0.863415	0.994776		NA	NA		0	0	0	0	0	1	0
ENSMUSG00000003549	MGI:95412	Ercc1	55.848	151.539	0.368538	-1.44011	1.96795e-11	2.24281e-09		328	756	0.433862	-1.20469	1.79394e-39	1.76062e-37		0.362762	0.535115		1	0	0	0	0	0	0
ENSMUSG00000003559	MGI:1929882	As3mt	4.51847	4.40912	1.0248	0.0353441	1	1		20	30	0.666667	-0.584963	0.202639	0.493662		NA	NA		0	0	0	0	0	1	0
ENSMUSG00000003581	MGI:1918923	Rnf215	32.7667	33.0702	0.990821	-0.0133032	1	1		43	42	1.02381	0.0339473	1	1		NA	NA		0	0	0	0	0	1	0
ENSMUSG00000003604	MGI:1921518	Aven	20.4884	22.421	0.913804	-0.130044	0.877614	1		10	19	0.526316	-0.925999	0.136046	0.388138		NA	NA		0	0	0	0	0	1	0
ENSMUSG00000003623	MGI:1921364	Crot	23.5132	24.7088	0.951613	-0.0715534	1	1		27	13	2.07692	1.05445	0.0384773	0.168584		NA	NA		0	0	0	0	0	1	0
ENSMUSG00000003660	MGI:2444401	Snrnp200	150.229	173.105	0.867849	-0.204484	0.220851	1		113	137	0.824818	-0.277853	0.145617	0.404412		NA	NA		0	0	0	0	0	1	0
ENSMUSG00000003662	MGI:1346998	Ciao1	33.745	34.5466	0.976798	-0.0338676	1	1		39	52	0.75	-0.415037	0.208174	0.502515		NA	NA		0	0	0	0	0	1	0
ENSMUSG00000003721	MGI:1920249	Insig2	34.157	31.2472	1.09312	0.128455	0.804317	1		82	89	0.921348	-0.118181	0.646483	0.890762		NA	NA		0	0	0	0	0	1	0
ENSMUSG00000003731	MGI:1100836	Kpna6	118.91	114.062	1.0425	0.060052	0.793352	1		122	93	1.31183	0.391579	0.0559337	0.215879		NA	NA		0	0	0	0	0	1	0
ENSMUSG00000003762	MGI:1924139	Adck4	14.3202	19.1009	0.749712	-0.415591	0.48685	1		19	25	0.76	-0.395929	0.451381	0.76293		NA	NA		0	0	0	0	0	1	0
ENSMUSG00000003778	MGI:1925906	Brd8	40.4003	49.7193	0.812567	-0.299442	0.342833	1		19	19	1	0	1	1		NA	NA		0	0	0	0	0	1	0
ENSMUSG00000003779	MGI:1201682	Kif20a	86.0478	118.597	0.725551	-0.462851	0.0251797	0.287924		20	16	1.25	0.321928	0.617719	0.871403		NA	NA		0	0	0	0	0	1	0
ENSMUSG00000003808	MGI:1913840	Farsa	70.3539	85.1081	0.826642	-0.274666	0.260732	1		233	283	0.823322	-0.280472	0.0308982	0.143426		NA	NA		0	0	0	0	0	1	0
ENSMUSG00000003809	MGI:104541	Gcdh	19.0318	19.1701	0.99279	-0.0104401	1	1		41	34	1.20588	0.270089	0.488683	0.789942		NA	NA		0	0	0	0	0	1	0
ENSMUSG00000003813	MGI:105126	Rad23a	34.5087	32.9562	1.04711	0.0664104	0.903597	1		247	271	0.911439	-0.133782	0.312225	0.637458		NA	NA		0	0	0	0	0	1	0
ENSMUSG00000003814	MGI:88252	Calr	2014.02	1916.19	1.05106	0.0718388	0.121779	0.787121		2522	2334	1.08055	0.111764	0.00727928	0.0474978		NA	NA		0	0	0	0	0	1	0
ENSMUSG00000003948	MGI:1914718	Mmd	74.9647	92.9387	0.806604	-0.310067	0.189505	0.999874		54	55	0.981818	-0.0264722	1	1		NA	NA		0	0	0	0	0	1	0
ENSMUSG00000003970	MGI:1350927	Rpl8	848.384	833.483	1.01788	0.0255647	0.732766	1		2173	2073.5	1.04799	0.0676201	0.132628	0.383482		NA	NA		0	0	0	0	0	1	0
ENSMUSG00000004054	MGI:1346880	Map3k11	38.7155	40.4489	0.957146	-0.0631884	1	1		72	63	1.14286	0.192645	0.491262	0.792619		NA	NA		0	0	0	0	0	1	0
ENSMUSG00000004098	MGI:1858212	Col5a3	90.2607	64.699	1.39509	0.480354	0.0535376	0.482968		33	12	2.75	1.45943	0.0024589	0.0191093		NA	NA		0	0	0	0	0	1	0
ENSMUSG00000004099	MGI:94912	Dnmt1	116.78	105.052	1.11164	0.152691	0.460427	1		80	81	0.987654	-0.0179219	1	1		NA	NA		0	0	0	0	0	1	0
ENSMUSG00000004100	MGI:2178445	Ppan	82.2585	79.0453	1.04065	0.0574842	0.874818	1		311	291	1.06873	0.0958954	0.43873	0.755706		NA	NA		0	0	0	0	0	1	0
ENSMUSG00000004127	MGI:1920421	Rg9mtd2	24.9798	23.5792	1.0594	0.083248	1	1		36	36	1	0	1	1		NA	NA		0	0	0	0	0	1	0
ENSMUSG00000004264	MGI:102520	Phb2	190.661	179.911	1.05975	0.0837224	0.603699	1		124	127	0.976378	-0.0344884	0.899576	1		NA	NA		0	0	0	0	0	1	0
ENSMUSG00000004364	MGI:1347360	Cul3	144.507	143.057	1.01014	0.0145513	0.953025	1		22	25	0.88	-0.184425	0.770867	0.951465		NA	NA		0	0	0	0	0	1	0
ENSMUSG00000004394	MGI:1915070	Tmed4	56.3518	51.0882	1.10303	0.141469	0.699175	1		96	108	0.888889	-0.169925	0.441286	0.756227		NA	NA		0	0	0	0	0	1	0
ENSMUSG00000004446	MGI:108093	Bid	32.415	37.1899	0.871608	-0.198249	0.630456	1		57	71	0.802817	-0.316857	0.25044	0.562262		NA	NA		0	0	0	0	0	1	0
ENSMUSG00000004500	MGI:2444641	Zfp324	24.0118	19.7899	1.21333	0.278975	0.651588	1		30	25	1.2	0.263034	0.590053	0.854483		NA	NA		0	0	0	0	0	1	0
ENSMUSG00000004558	MGI:1352498	Ndrg2	5.44482	5.08007	1.0718	0.100036	1	1		22	27	0.814815	-0.295456	0.568172	0.839068		NA	NA		0	0	0	0	0	1	0
ENSMUSG00000004561	MGI:1098577	Mettl17	13.6764	15.6228	0.875415	-0.191961	0.855536	1		94	144	0.652778	-0.615336	0.00144025	0.0120371		NA	NA		0	0	0	0	0	1	0
ENSMUSG00000004562	MGI:2685515	Arhgef40	214.833	154.119	1.39394	0.479172	0.00174979	0.0346814		356	310.5	1.14654	0.197284	0.0883639	0.2932		NA	NA		0	0	0	0	0	1	0
ENSMUSG00000004591	No associated gene	Pkn2	102.849	95.9606	1.08384	0.116151	1	1		73	85	0.916667	-0.125531	0.381573	0.703054		NA	NA		0	0	0	0	0	1	0
ENSMUSG00000004631	MGI:1329042	Sgce	25.1624	22.8124	1.10301	0.14145	0.885433	1		0	66	0	#NUM!	2.71051e-20	1.50171e-18		3.11649e-12	5.98306e-11		0	0	0	0	1	0	0
ENSMUSG00000004655	MGI:103201	Aqp1	110.973	48.636	2.2817	1.19011	1.05256e-06	5.2155e-05		12	10	1.2	0.263034	0.831812	0.986934		0.223323	0.383176		0	0	0	0	0	0	1
ENSMUSG00000004768	MGI:99833	Rab23	77.7478	77.5439	1.00263	0.003788	1	1		285	267	1.06742	0.0941222	0.469363	0.778966		NA	NA		0	0	0	0	0	1	0
ENSMUSG00000004815	MGI:102918	Dgkq	23.1797	24.7294	0.937335	-0.0933638	0.885433	1		20	13	1.53846	0.621488	0.296206	0.620408		NA	NA		0	0	0	0	0	1	0
ENSMUSG00000004846	MGI:1347008	Plod3	272.44	267.127	1.01989	0.0284128	0.863228	1		291	266	1.09398	0.129593	0.309193	0.635213		NA	NA		0	0	0	0	0	1	0
ENSMUSG00000004849	MGI:1098244	Ap1s1	128.539	129.59	0.991896	-0.0117399	1	1		98	124	0.790323	-0.339486	0.0931451	0.303153		NA	NA		0	0	0	0	0	1	0
ENSMUSG00000004880	MGI:2138281	Lbr	42.3691	39.3421	1.07694	0.106938	0.824313	1		15	17	0.882353	-0.180572	0.86005	0.994593		NA	NA		0	0	0	0	0	1	0
ENSMUSG00000004885	MGI:88491	Crabp2	13.7969	7.09235	1.94532	0.96001	0.189247	0.999874		18	21	0.857143	-0.222392	0.749259	0.937002		NA	NA		0	0	0	0	0	1	0
ENSMUSG00000004891	MGI:101784	Nes	306.035	613.831	0.498566	-1.00414	1.63948e-24	5.60537e-22		1603	2276	0.704306	-0.505726	2.86776e-27	2.01036e-25		6.77298e-06	6.13061e-05		0	0	1	0	0	0	0
ENSMUSG00000004895	MGI:2137738	Prcc	41.73	35.9211	1.16171	0.216254	0.571587	1		20	34	0.588235	-0.765535	0.0759047	0.26526		NA	NA		0	0	0	0	0	1	0
ENSMUSG00000004896	MGI:2387197	Rrnad1	16.095	16.4725	0.977078	-0.0334547	1	1		7	17	0.411765	-1.28011	0.0639147	0.236198		NA	NA		0	0	0	0	0	1	0
ENSMUSG00000004897	MGI:1194494	Hdgf	359.185	342.22	1.04957	0.0698045	0.545667	1		153	128	1.19531	0.257388	0.152097	0.417833		NA	NA		0	0	0	0	0	1	0
ENSMUSG00000004945	MGI:1917794	5730437N04Rik	31.3041	31.3597	0.998228	-0.0025585	1	1		372	417	0.892086	-0.164745	0.117189	0.355866		NA	NA		0	0	0	0	0	1	0
ENSMUSG00000004980	MGI:104819	Hnrnpa2b1	603.427	534.749	1.12843	0.174316	0.0469734	0.447723		280	349	0.802292	-0.3178	0.00665508	0.044217		NA	NA		0	0	0	0	0	1	0
ENSMUSG00000004994	MGI:1914986	Ccdc130	17.0581	14.7105	1.15958	0.213608	0.86005	1		15	19	0.789474	-0.341037	0.607591	0.864299		NA	NA		0	0	0	0	0	1	0
ENSMUSG00000005034	MGI:97594	Prkacb	97.5246	82.8147	1.17762	0.235879	0.298039	1		33	19	1.73684	0.796467	0.0703942	0.252933		NA	NA		0	0	0	0	0	1	0
ENSMUSG00000005087	MGI:88338	Cd44	1163.17	1046.16	1.11185	0.152964	0.0135658	0.181178		4956	2982	1.66197	0.732896	8.79338e-110	2.74593e-107		1.5934e-16	5.1834e-15		0	0	0	0	1	0	0
ENSMUSG00000005102	MGI:1353427	Eif2ak4	37.9294	40.8246	0.929083	-0.106121	0.822144	1		55	74	0.743243	-0.428094	0.112657	0.346755		NA	NA		0	0	0	0	0	1	0
ENSMUSG00000005103	MGI:1337100	Wdr1	765.111	833.198	0.918282	-0.122991	0.0936978	0.690416		372	449	0.828508	-0.271413	0.00795325	0.0503513		NA	NA		0	0	0	0	0	1	0
ENSMUSG00000005124	MGI:1197008	Wisp1	515.235	468.037	1.10084	0.138607	0.14229	0.866609		279	246	1.13415	0.181607	0.162472	0.43499		NA	NA		0	0	0	0	0	1	0
ENSMUSG00000005142	MGI:107286	Man2b1	62.6306	62.6872	0.999098	-0.00130202	1	1		110	90	1.22222	0.289507	0.178964	0.462908		NA	NA		0	0	0	0	0	1	0
ENSMUSG00000005150	MGI:1915086	Wdr83	12.3775	14.871	0.832321	-0.264788	0.701108	1		19	28	0.678571	-0.559427	0.24296	0.553484		NA	NA		0	0	0	0	0	1	0
ENSMUSG00000005161	MGI:109486	Prdx2	261.81	291.474	0.898228	-0.154846	0.233749	1		1622	1654.5	0.980357	-0.0286215	0.576168	0.844006		NA	NA		0	0	0	0	0	1	0
ENSMUSG00000005233	MGI:1913692	Spc25	22.0527	21.3816	1.03139	0.0445852	1	1		29	16	1.8125	0.857981	0.0724543	0.258175		NA	NA		0	0	0	0	0	1	0
ENSMUSG00000005362	MGI:1913277	Crbn	16.0421	19.4468	0.824922	-0.27767	0.735879	1		50	26	1.92308	0.943416	0.00790518	0.0503513		NA	NA		0	0	0	0	0	1	0
ENSMUSG00000005417	MGI:1349438	Mprip	603.551	683.03	0.883638	-0.178473	0.0296485	0.325943		336	336	1	0	1	1		NA	NA		0	0	0	0	0	1	0
ENSMUSG00000005469	MGI:97592	Prkaca	76.7248	70.5459	1.08759	0.121132	0.681217	1		198	189	1.04762	0.0671142	0.68431	0.907219		NA	NA		0	0	0	0	0	1	0
ENSMUSG00000005470	MGI:1914179	Asf1b	16.8744	20.7995	0.811287	-0.301715	0.627103	1		10	10	1	0	1	1		NA	NA		0	0	0	0	0	1	0
ENSMUSG00000005481	MGI:1915528	Ddx39	182.5	180.678	1.01009	0.0144784	0.958208	1		365	314	1.16242	0.217132	0.0549266	0.213431		NA	NA		0	0	0	0	0	1	0
ENSMUSG00000005483	MGI:1931874	Dnajb1	78.014	93.5732	0.833722	-0.262362	0.252662	1		41	44	0.931818	-0.10188	0.828423	0.986934		NA	NA		0	0	0	0	0	1	0
ENSMUSG00000005566	MGI:109274	Trim28	318.181	316.181	1.00632	0.0090933	0.968324	1		36	33	1.09091	0.125531	0.809949	0.977917		NA	NA		0	0	0	0	0	1	0
ENSMUSG00000005611	MGI:1338023	Mrvi1	7.78542	20.6404	0.377194	-1.40662	0.0241195	0.279051		43	87	0.494253	-1.01668	0.000142004	0.00160455		NA	NA		0	0	0	0	0	1	0
ENSMUSG00000005615	MGI:88557	Pcyt1a	60.558	70.3542	0.860759	-0.216318	0.48472	1		22	34	0.647059	-0.628031	0.140895	0.396548		NA	NA		0	0	0	0	0	1	0
ENSMUSG00000005621	MGI:2443541	Zfp592	66.2708	65.5616	1.01082	0.0155206	1	1		74	65	1.13846	0.187086	0.497564	0.795318		NA	NA		0	0	0	0	0	1	0
ENSMUSG00000005656	MGI:1919433	Snx6	77.9145	89.2895	0.872605	-0.196599	0.439129	1		95	106	0.896226	-0.158065	0.480688	0.787358		NA	NA		0	0	0	0	0	1	0
ENSMUSG00000005674	MGI:3589112	Tomm40l	22.8807	19.4576	1.17593	0.233796	0.643969	1		83	78	1.0641	0.0896372	0.752689	0.939494		NA	NA		0	0	0	0	0	1	0
ENSMUSG00000005686	MGI:1096344	Ampd3	25.6089	28.827	0.888365	-0.170775	0.787706	1		30	38	0.789474	-0.341037	0.396125	0.715775		NA	NA		0	0	0	0	0	1	0
ENSMUSG00000005779	MGI:1098257	Psmb4	175.662	182.684	0.961558	-0.0565538	0.751546	1		522	517	1.00967	0.0138855	0.901248	1		NA	NA		0	0	0	0	0	1	0
ENSMUSG00000005802	MGI:1345282	Slc30a4	88.6544	61.1799	1.44908	0.535135	0.0271526	0.302393		136	76	1.78947	0.839535	4.55397e-05	0.000575106		0.379654	0.547679		0	0	0	0	0	0	1
ENSMUSG00000005803	MGI:1929899	Sqrdl	15.9331	24.1755	0.659061	-0.601517	0.268187	1		47	129	0.364341	-1.45664	4.98745e-10	1.41586e-08		0.122392	0.249374		0	0	0	0	0	0	1
ENSMUSG00000005804	MGI:1927580	Pldn	22.7602	32.6141	0.697866	-0.518978	0.228806	1		94	110	0.854545	-0.226771	0.293602	0.618191		NA	NA		0	0	0	0	0	1	0
ENSMUSG00000005881	MGI:1913616	Ergic3	114.83	96.3296	1.19206	0.253451	0.215186	1		308	359	0.857939	-0.221053	0.0527853	0.207695		NA	NA		0	0	0	0	0	1	0
ENSMUSG00000005882	MGI:1929472	Uqcc	27.9745	21.0871	1.32662	0.407752	0.391603	1		195	128	1.52344	0.60733	0.000229287	0.00249241		NA	NA		0	0	0	0	0	1	0
ENSMUSG00000005897	MGI:1352465	Nr2c1	17.4301	17.0445	1.02263	0.0322774	1	1		40	35	1.14286	0.192645	0.644464	0.889764		NA	NA		0	0	0	0	0	1	0
ENSMUSG00000005936	MGI:1914239	Kctd20	70.0325	67.3828	1.03932	0.0556445	0.864405	1		19	26	0.730769	-0.452512	0.371298	0.696564		NA	NA		0	0	0	0	0	1	0
ENSMUSG00000005968	MGI:109572	Tuft1	10.9014	39.2028	0.278078	-1.84644	9.02149e-05	0.00280404		44	113	0.389381	-1.36075	3.48574e-08	7.57817e-07		0.465178	0.629245		0	0	0	0	0	0	1
ENSMUSG00000006019	MGI:1918973	Dhx34	14.4199	11.3103	1.27493	0.350422	0.690038	1		47	51	0.921569	-0.117836	0.762036	0.945663		NA	NA		0	0	0	0	0	1	0
ENSMUSG00000006050	MGI:1344414	Sra1	42.6535	43.8995	0.971617	-0.0415404	1	1		72	78	0.923077	-0.115477	0.683232	0.906481		NA	NA		0	0	0	0	0	1	0
ENSMUSG00000006057	MGI:107653	Atp5g1	96.9162	96.3597	1.00578	0.00830767	1	1		245	217	1.12903	0.175087	0.209013	0.504185		NA	NA		0	0	0	0	0	1	0
ENSMUSG00000006058	MGI:1343161	Snf8	41.3111	39.0111	1.05896	0.0826446	0.911072	1		108	95	1.13684	0.185032	0.399714	0.718928		NA	NA		0	0	0	0	0	1	0
ENSMUSG00000006169	MGI:2144243	Clint1	192.501	164.383	1.17105	0.227801	0.138252	0.851684		277	325	0.852308	-0.230554	0.0553287	0.214508		NA	NA		0	0	0	0	0	1	0
ENSMUSG00000006215	MGI:107410	Zbtb17	45.699	33.5834	1.36076	0.444417	0.218518	1		78	67	1.16418	0.219313	0.406368	0.722128		NA	NA		0	0	0	0	0	1	0
ENSMUSG00000006221	MGI:1352494	Hspb7	11.3617	34.5061	0.329267	-1.60267	0.000535585	0.0130798		130	239	0.543933	-0.878499	1.49289e-08	3.39608e-07		0.139907	0.276423		0	0	0	0	0	0	1
ENSMUSG00000006281	MGI:109573	Tep1	24.1754	27.3684	0.88333	-0.178976	0.779768	1		54	41	1.31707	0.397335	0.218054	0.515141		NA	NA		0	0	0	0	0	1	0
ENSMUSG00000006288	MGI:2683584	Ttc5	13.907	15.6718	0.887392	-0.172357	0.855536	1		80	55	1.45455	0.540568	0.0384715	0.168584		NA	NA		0	0	0	0	0	1	0
ENSMUSG00000006289	MGI:1913496	Osgep	22.1723	14.5693	1.52185	0.605831	0.324009	1		150	133	1.12782	0.173536	0.341567	0.66626		NA	NA		0	0	0	0	0	1	0
ENSMUSG00000006301	MGI:1916910	Tmbim1	205.091	178.864	1.14663	0.197401	0.201974	1		83	84	0.988095	-0.017278	1	1		NA	NA		0	0	0	0	0	1	0
ENSMUSG00000006304	MGI:1923959	Arpc2	425.754	389.44	1.09325	0.128619	0.207272	1		213	203	1.04926	0.0693737	0.659076	0.895997		NA	NA		0	0	0	0	0	1	0
ENSMUSG00000006333	MGI:1924096	Rps9	921.926	826.47	1.1155	0.157689	0.0230452	0.272635		11476	11682.5	0.982324	-0.0257292	0.175846	0.457738		NA	NA		0	0	0	0	0	1	0
ENSMUSG00000006369	MGI:95487	Fbln1	23.7444	22.9781	1.03335	0.0473277	1	1		23	11	2.09091	1.06413	0.0576127	0.22087		NA	NA		0	0	0	0	0	1	0
ENSMUSG00000006390	MGI:1858959	Elovl1	91.3981	88.9491	1.02753	0.039183	0.940612	1		28	21	1.33333	0.415037	0.391603	0.71097		NA	NA		0	0	0	0	0	1	0
ENSMUSG00000006392	MGI:1915269	Med8	41.038	40.5965	1.01087	0.015603	1	1		158	144	1.09722	0.133856	0.454476	0.765632		NA	NA		0	0	0	0	0	1	0
ENSMUSG00000006395	MGI:1915430	Hyi	11.4828	12.0877	0.949952	-0.0740733	1	1		179	251	0.713147	-0.487728	0.000601117	0.00588673		NA	NA		0	0	0	0	0	1	0
ENSMUSG00000006398	MGI:1859866	Cdc20	98.6809	106.395	0.927497	-0.108585	0.675277	1		108	109	0.990826	-0.0132968	1	1		NA	NA		0	0	0	0	0	1	0
ENSMUSG00000006412	MGI:1276111	Pfdn2	42.3496	39.3421	1.07644	0.106272	0.824313	1		126	135	0.933333	-0.0995357	0.620553	0.872478		NA	NA		0	0	0	0	0	1	0
ENSMUSG00000006442	MGI:102690	Srm	179.895	131.315	1.36995	0.45412	0.00640016	0.0999184		393	296	1.3277	0.408932	0.000249452	0.00267771		NA	NA		0	0	0	0	0	1	0
ENSMUSG00000006445	MGI:95278	Epha2	356.379	349.746	1.01897	0.0271045	0.850754	1		846	945	0.895238	-0.159657	0.0205501	0.10631		NA	NA		0	0	0	0	0	1	0
ENSMUSG00000006463	MGI:1917855	Zdhhc24	16.3465	19.3324	0.845553	-0.242034	0.735879	1		20	27	0.740741	-0.432959	0.381693	0.703054		NA	NA		0	0	0	0	0	1	0
ENSMUSG00000006526	MGI:1921500	Tmem110	27.2735	23.1958	1.1758	0.233639	0.671811	1		51	43	1.18605	0.246161	0.470492	0.779128		NA	NA		0	0	0	0	0	1	0
ENSMUSG00000006527	MGI:1859609	Sfmbt1	12.9689	11.2105	1.15685	0.210207	0.83882	1		10	10	1	0	1	1		NA	NA		0	0	0	0	0	1	0
ENSMUSG00000006641	MGI:2660847	Slc5a6	6.62331	6.67106	0.992843	-0.0103629	1	1		10	12	0.833333	-0.263034	0.831812	0.986934		NA	NA		0	0	0	0	0	1	0
ENSMUSG00000006651	MGI:88046	Aplp1	57.4541	51.855	1.10797	0.147925	0.701811	1		26	20	1.3	0.378512	0.461391	0.771231		NA	NA		0	0	0	0	0	1	0
ENSMUSG00000006676	MGI:1918722	Usp19	182.664	210.871	0.866236	-0.207168	0.173677	0.967011		16	31	0.516129	-0.954196	0.0399861	0.173206		NA	NA		0	0	0	0	0	1	0
ENSMUSG00000006717	MGI:1914084	Acot13	16.9894	8.14728	2.08528	1.06024	0.107752	0.749885		203	125	1.624	0.699552	1.9509e-05	0.000266986		0.670052	0.80604		0	0	0	0	0	0	1
ENSMUSG00000006731	MGI:1342057	B4galnt1	28.5731	27.7974	1.0279	0.0397051	1	1		100	80	1.25	0.321928	0.156531	0.426396		NA	NA		0	0	0	0	0	1	0
ENSMUSG00000006800	MGI:1919293	Sulf2	126.349	76.3927	1.65394	0.725909	0.0005333	0.0130798		95	63	1.50794	0.592576	0.0134012	0.0763402		NA	NA		0	0	0	0	0	1	0
ENSMUSG00000006818	MGI:98352	Sod2	44.164	44.8419	0.984882	-0.0219765	1	1		225	240	0.9375	-0.0931094	0.516231	0.80639		NA	NA		0	0	0	0	0	1	0
ENSMUSG00000007029	MGI:90675	Vars	235.502	184.512	1.27635	0.352023	0.014718	0.18989		98	121	0.809917	-0.304153	0.136934	0.389378		NA	NA		0	0	0	0	0	1	0
ENSMUSG00000007038	MGI:97305	Neu1	13.336	14.4254	0.92448	-0.113286	1	1		135	146	0.924658	-0.113009	0.550885	0.829037		NA	NA		0	0	0	0	0	1	0
ENSMUSG00000007216	MGI:2683557	Zfp775	6.84843	4.6901	1.46019	0.546154	0.774414	1		11	18	0.611111	-0.710493	0.264931	0.579642		NA	NA		0	0	0	0	0	1	0
ENSMUSG00000007338	MGI:108180	Mrpl49	20.2466	26.6464	0.759824	-0.396263	0.381693	1		54	70	0.771429	-0.374396	0.177732	0.460761		NA	NA		0	0	0	0	0	1	0
ENSMUSG00000007411	MGI:1341865	Mark3	122.816	118.282	1.03833	0.0542679	0.796732	1		46	58	0.793103	-0.334419	0.28069	0.599527		NA	NA		0	0	0	0	0	1	0
ENSMUSG00000007415	MGI:1914460	Gatad1	84.6255	60.5774	1.39698	0.482313	0.0566033	0.502666		304	236	1.28814	0.365284	0.00389562	0.0285929		NA	NA		0	0	0	0	0	1	0
ENSMUSG00000007458	MGI:96904	M6pr	167.816	190.921	0.878982	-0.186095	0.245557	1		97	93	1.04301	0.060754	0.827779	0.986934		NA	NA		0	0	0	0	0	1	0
ENSMUSG00000007656	MGI:1891691	Arpp19	55.7828	56.2193	0.992235	-0.0112465	1	1		41	48	0.854167	-0.22741	0.525015	0.8117		NA	NA		0	0	0	0	0	1	0
ENSMUSG00000007659	MGI:88139	Bcl2l1	32.3733	38.3158	0.844908	-0.243134	0.550413	1		40	34	1.17647	0.234465	0.561381	0.834669		NA	NA		0	0	0	0	0	1	0
ENSMUSG00000007670	MGI:1336214	Khsrp	139.561	87.7501	1.59044	0.669424	0.000697291	0.0162179		12	11	1.09091	0.125531	1	1		NA	NA		0	0	0	0	0	1	0
ENSMUSG00000007827	MGI:1917887	Ankrd26	9.09415	11.5537	0.787123	-0.345339	0.663624	1		9	11	0.818182	-0.289507	0.823803	0.985637		NA	NA		0	0	0	0	0	1	0
ENSMUSG00000007880	MGI:1935147	Arid1a	101.334	112.337	0.902057	-0.14871	0.493316	1		22	24	0.916667	-0.125531	0.882996	1		NA	NA		0	0	0	0	0	1	0
ENSMUSG00000007892	MGI:1927099	Rplp1	1339.31	1201.7	1.11452	0.156417	0.0069648	0.105366		11540	11574	0.997062	-0.00424433	0.828163	0.986934		NA	NA		0	0	0	0	0	1	0
ENSMUSG00000007987	MGI:1914536	Rabl5	13.7854	16.193	0.851319	-0.232227	0.855536	1		23	7	3.28571	1.71621	0.00522288	0.0361348		NA	NA		0	0	0	0	0	1	0
ENSMUSG00000008036	MGI:2141861	Ap2s1	87.7519	102.461	0.856445	-0.223567	0.345645	1		47	31	1.51613	0.600393	0.0887824	0.29352		NA	NA		0	0	0	0	0	1	0
ENSMUSG00000008090	MGI:2150920	Fgfrl1	41.6544	36.3769	1.14508	0.195447	0.571587	1		26	26	1	0	1	1		NA	NA		0	0	0	0	0	1	0
ENSMUSG00000008140	MGI:1916933	2310044H10Rik	115.657	75.0508	1.54104	0.623907	0.0036871	0.0639908		1087	812	1.33867	0.4208	3.00813e-10	8.61077e-09		0.358123	0.532875		0	0	0	0	0	0	1
ENSMUSG00000008167	MGI:1915878	Fbxw9	26.0278	35.1771	0.739907	-0.434584	0.305677	1		109	121	0.900826	-0.150679	0.468334	0.778751		NA	NA		0	0	0	0	0	1	0
ENSMUSG00000008305	MGI:104636	Tle1	69.8327	62.5903	1.11571	0.157964	0.603046	1		45	58	0.775862	-0.366128	0.236902	0.542867		NA	NA		0	0	0	0	0	1	0
ENSMUSG00000008318	MGI:2443373	Relt	22.4515	26.263	0.85487	-0.226222	0.665466	1		36	24	1.5	0.584963	0.155002	0.423573		NA	NA		0	0	0	0	0	1	0
ENSMUSG00000008348	MGI:98889	Ubc	259.766	455.864	0.569833	-0.811389	2.25198e-13	3.0798e-11		793	876	0.905251	-0.14361	0.0446985	0.186264		4.53076e-07	5.09234e-06		0	1	0	0	0	0	0
ENSMUSG00000008373	MGI:1916238	Prpf31	73.5085	70.7018	1.0397	0.0561638	0.868159	1		45	34	1.32353	0.40439	0.260426	0.575651		NA	NA		0	0	0	0	0	1	0
ENSMUSG00000008398	MGI:101762	Elk3	104.143	109.174	0.953924	-0.0680539	0.784103	1		371	367	1.0109	0.0156391	0.912077	1		NA	NA		0	0	0	0	0	1	0
ENSMUSG00000008429	MGI:1915393	Herpud2	57.7628	52.3421	1.10356	0.142169	0.633756	1		9	11	0.818182	-0.289507	0.823803	0.985637		NA	NA		0	0	0	0	0	1	0
ENSMUSG00000008475	MGI:1915021	Arpc5	274.991	265.601	1.03535	0.0501228	0.730921	1		2405	2046	1.17546	0.233231	7.92434e-08	1.62995e-06		0.170748	0.309244		0	0	0	0	0	0	1
ENSMUSG00000008668	MGI:98146	Rps18	692.455	616.36	1.12346	0.167947	0.0380616	0.382743		4917	5098	0.964496	-0.052153	0.0720685	0.257602		NA	NA		0	0	0	0	0	1	0
ENSMUSG00000008730	MGI:1314873	Hipk1	92.2985	110.611	0.83444	-0.261119	0.206352	1		64	84	0.761905	-0.392317	0.118039	0.357238		NA	NA		0	0	0	0	0	1	0
ENSMUSG00000008958	MGI:1202305	Vps72	26.3929	27.2544	0.96839	-0.0463394	1	1		61	54	1.12963	0.17585	0.576012	0.844006		NA	NA		0	0	0	0	0	1	0
ENSMUSG00000009013	MGI:1861457	Dynll1	211.906	198.471	1.06769	0.0944959	0.520908	1		14	9	1.55556	0.63743	0.404873	0.720127		NA	NA		0	0	0	0	0	1	0
ENSMUSG00000009035	MGI:2445179	Tmem184b	147.086	115.461	1.27391	0.349259	0.0552611	0.49331		490	428	1.14486	0.195171	0.0440244	0.18519		NA	NA		0	0	0	0	0	1	0
ENSMUSG00000009073	MGI:97307	Nf2	38.5447	36.9474	1.04323	0.0610597	0.908777	1		14	18	0.777778	-0.36257	0.596615	0.85801		NA	NA		0	0	0	0	0	1	0
ENSMUSG00000009076	MGI:1914428	Zmat5	4.60731	4.50439	1.02285	0.0325926	1	1		49	46	1.06522	0.0911479	0.837556	0.988241		NA	NA		0	0	0	0	0	1	0
ENSMUSG00000009112	MGI:2136959	Bcl2l13	37.3993	41.2157	0.907404	-0.140183	0.734342	1		48	32	1.5	0.584963	0.0929119	0.303089		NA	NA		0	0	0	0	0	1	0
ENSMUSG00000009207	MGI:1918115	Lnp	35.8505	29.9912	1.19536	0.25745	0.538583	1		23	25	0.92	-0.120294	0.885433	1		NA	NA		0	0	0	0	0	1	0
ENSMUSG00000009418	MGI:2183683	Nav1	54.8303	72.0795	0.760692	-0.394616	0.1554	0.909726		117	219	0.534247	-0.904422	2.83233e-08	6.27681e-07		0.105906	0.227141		0	0	0	0	0	0	1
ENSMUSG00000009549	MGI:107169	Srp14	89.8961	118.083	0.761293	-0.393475	0.0609305	0.53008		482	577	0.835355	-0.259538	0.00384968	0.0283161		NA	NA		0	0	0	0	0	1	0
ENSMUSG00000009566	MGI:95576	Fpgs	58.6305	54.2237	1.08127	0.112728	0.706882	1		19	35	0.542857	-0.881356	0.0402236	0.173796		NA	NA		0	0	0	0	0	1	0
ENSMUSG00000009585	MGI:1933111	Apobec3	2.35095	10.0666	0.233541	-2.09826	0.0385742	0.38676		12	31	0.387097	-1.36923	0.00540157	0.0371088		NA	NA		0	0	0	0	0	1	0
ENSMUSG00000009630	MGI:1321161	Ppp2cb	107.841	100.636	1.0716	0.0997614	0.678222	1		425	360	1.18056	0.239466	0.0222962	0.112637		NA	NA		0	0	0	0	0	1	0
ENSMUSG00000009640	MGI:1913483	Dmap1	21.6674	21.758	0.995836	-0.0060201	1	1		20	16	1.25	0.321928	0.617719	0.871403		NA	NA		0	0	0	0	0	1	0
ENSMUSG00000009681	MGI:88141	Bcr	44.7678	47.1584	0.949307	-0.0750528	0.917041	1		34	23	1.47826	0.563901	0.18485	0.470901		NA	NA		0	0	0	0	0	1	0
ENSMUSG00000009739	MGI:102935	Pou6f1	7.99501	12.9398	0.617862	-0.694644	0.38331	1		12	20	0.6	-0.736966	0.215327	0.510103		NA	NA		0	0	0	0	0	1	0
ENSMUSG00000009863	MGI:1914930	Sdhb	94.0196	82.5272	1.13926	0.188092	0.452358	1		695	703	0.98862	-0.0165117	0.851499	0.992838		NA	NA		0	0	0	0	0	1	0
ENSMUSG00000009905	MGI:1918000	Kdsr	49.9587	53.0782	0.941229	-0.0873823	0.843898	1		38	45	0.844444	-0.243926	0.51041	0.801306		NA	NA		0	0	0	0	0	1	0
ENSMUSG00000009927	MGI:1922867	Rps25	329.463	370.728	0.888692	-0.170245	0.121162	0.787121		2593	2645	0.98034	-0.0286455	0.481017	0.787358		NA	NA		0	0	0	0	0	1	0
ENSMUSG00000010045	MGI:1930765	Tmem115	80.4906	67.7369	1.18828	0.248879	0.365944	1		330	269	1.22677	0.29486	0.0141573	0.0794611		NA	NA		0	0	0	0	0	1	0
ENSMUSG00000010047	MGI:1196334	Hyal2	25.1319	23.0351	1.09103	0.125685	0.885433	1		65	64	1.01562	0.0223678	1	1		NA	NA		0	0	0	0	0	1	0
ENSMUSG00000010048	MGI:1316708	Ifrd2	36.2958	27.7008	1.31028	0.389878	0.381733	1		50	25	2	1	0.00522824	0.0361348		NA	NA		0	0	0	0	0	1	0
ENSMUSG00000010057	MGI:1914482	Nprl2	9.9377	10.2953	0.965262	-0.0510081	1	1		51	61	0.836066	-0.258312	0.395193	0.715221		NA	NA		0	0	0	0	0	1	0
ENSMUSG00000010067	MGI:1928386	Rassf1	268.143	268.669	0.998045	-0.00282326	1	1		617	643	0.959565	-0.0595482	0.481264	0.787358		NA	NA		0	0	0	0	0	1	0
ENSMUSG00000010358	MGI:1917360	Ifi35	10.6754	14.0263	0.7611	-0.393841	0.690038	1		15	18	0.833333	-0.263034	0.728332	0.925704		NA	NA		0	0	0	0	0	1	0
ENSMUSG00000010362	MGI:1913849	Rdm1	4.6076	2.77966	1.65761	0.729105	0.726562	1		23	12	1.91667	0.938599	0.0895311	0.294578		NA	NA		0	0	0	0	0	1	0
ENSMUSG00000010392	MGI:1858260	Gosr1	50.7925	46.4434	1.09364	0.129142	0.684859	1		134	118	1.13559	0.183446	0.344722	0.670532		NA	NA		0	0	0	0	0	1	0
ENSMUSG00000010406	MGI:1916086	Mrpl52	40.7059	42.136	0.96606	-0.0498156	1	1		243	254	0.956693	-0.0638722	0.653792	0.894731		NA	NA		0	0	0	0	0	1	0
ENSMUSG00000010554	MGI:1914743	Mettl16	30.9275	27.4132	1.1282	0.174018	0.694004	1		9	17	0.529412	-0.917538	0.168638	0.446279		NA	NA		0	0	0	0	0	1	0
ENSMUSG00000010607	MGI:1913518	Pigyl	10.1571	8.46506	1.19988	0.262892	0.814529	1		90	80	1.125	0.169925	0.490139	0.79155		NA	NA		0	0	0	0	0	1	0
ENSMUSG00000010660	MGI:97614	Plcd1	59.4399	62.0008	0.958695	-0.0608564	0.855822	1		12	16	0.75	-0.415037	0.571588	0.84158		NA	NA		0	0	0	0	0	1	0
ENSMUSG00000010755	MGI:1351477	Cars	225.771	204.736	1.10274	0.141091	0.335371	1		158	168	0.940476	-0.0885367	0.618225	0.871708		NA	NA		0	0	0	0	0	1	0
ENSMUSG00000010797	MGI:98954	Wnt2	9.46158	12.1256	0.780297	-0.357905	0.663624	1		45	55	0.818182	-0.289507	0.368202	0.694548		NA	NA		0	0	0	0	0	1	0
ENSMUSG00000010830	MGI:2145953	Kdelr3	73.8193	78.6931	0.938065	-0.0922403	0.746528	1		123	130	0.946154	-0.0798533	0.706092	0.915601		NA	NA		0	0	0	0	0	1	0
ENSMUSG00000010914	MGI:1351627	Pdhx	22.1159	27.4132	0.806762	-0.309784	0.568172	1		12	12	1	0	1	1		NA	NA		0	0	0	0	0	1	0
ENSMUSG00000011179	MGI:97402	Odc1	371.888	489.486	0.759751	-0.396402	7.52946e-05	0.00240591		1804	1722	1.04762	0.0671142	0.17253	0.453782		NA	NA		0	0	0	0	0	1	0
ENSMUSG00000011254	MGI:1913878	Thg1l	12.0785	22.3066	0.541476	-0.88503	0.121449	0.787121		18	32	0.5625	-0.830075	0.0649086	0.238206		NA	NA		0	0	0	0	0	1	0
ENSMUSG00000011257	MGI:2385206	Pabpc4	285.007	205.503	1.38688	0.471838	0.000420362	0.0107432		107	125	0.856	-0.224317	0.264336	0.579642		NA	NA		0	0	0	0	0	1	0
ENSMUSG00000011831	MGI:104736	Evi5	56.5786	55.7632	1.01462	0.0209433	1	1		42	31	1.35484	0.438121	0.241645	0.551528		NA	NA		0	0	0	0	0	1	0
ENSMUSG00000011958	MGI:109327	Bnip2	188.67	183.14	1.03019	0.0429159	0.795494	1		69	61	1.13115	0.177787	0.53942	0.821688		NA	NA		0	0	0	0	0	1	0
ENSMUSG00000012117	MGI:1914672	Dhdds	36.6503	33.0595	1.10862	0.148761	0.720203	1		82	96	0.854167	-0.22741	0.329875	0.653096		NA	NA		0	0	0	0	0	1	0
ENSMUSG00000012296	MGI:1921344	Tjap1	91.0781	77.2554	1.17892	0.237468	0.315875	1		407	339.5	1.19882	0.261617	0.0156869	0.0866313		NA	NA		0	0	0	0	0	1	0
ENSMUSG00000012889	MGI:2685352	Podnl1	3.9791	5.87281	0.677547	-0.561608	0.753906	1		16	28	0.571429	-0.807355	0.0961418	0.3098		NA	NA		0	0	0	0	0	1	0
ENSMUSG00000013033	MGI:1929461	Lphn1	48.1771	50.2895	0.957994	-0.0619111	0.919607	1		14	18	0.777778	-0.36257	0.596615	0.85801		NA	NA		0	0	0	0	0	1	0
ENSMUSG00000013236	MGI:97815	Ptprs	93.8157	88.4343	1.06085	0.085224	0.711027	1		21	25	0.84	-0.251539	0.658738	0.895997		NA	NA		0	0	0	0	0	1	0
ENSMUSG00000013415	MGI:1890357	Igf2bp1	59.6851	55.9766	1.06625	0.0925472	0.780739	1		13	10	1.3	0.378512	0.677639	0.901911		NA	NA		0	0	0	0	0	1	0
ENSMUSG00000013465	MGI:1931035	Cobra1	66.1888	66.0409	1.00224	0.00322802	1	1		31	31	1	0	1	1		NA	NA		0	0	0	0	0	1	0
ENSMUSG00000013593	MGI:2385112	Ndufs2	138.183	130.064	1.06242	0.0873533	0.669027	1		766	571	1.34151	0.423854	1.06853e-07	2.13396e-06		0.0915247	0.202973		0	0	0	0	0	0	1
ENSMUSG00000013629	MGI:1916969	Cad	158.446	156.428	1.0129	0.0184915	0.955009	1		49	58	0.844828	-0.243271	0.43944	0.755872		NA	NA		0	0	0	0	0	1	0
ENSMUSG00000013646	MGI:1933124	Sh3bp5l	45.9517	54.2221	0.847472	-0.238762	0.484118	1		130	156	0.833333	-0.263034	0.139196	0.393854		NA	NA		0	0	0	0	0	1	0
ENSMUSG00000013698	MGI:104799	Pea15a	283.355	288.701	0.981483	-0.0269652	0.834424	1		776.5	714	1.08754	0.121062	0.108318	0.336717		NA	NA		0	0	0	0	0	1	0
ENSMUSG00000013736	MGI:1917297	Trnt1	30.326	25.5096	1.18881	0.249517	0.68888	1		160	40	4	2	3.38402e-18	1.6372e-16		0.00021117	0.00118692		0	0	0	0	0	0	1
ENSMUSG00000013787	MGI:2148922	Ehmt2	148.114	142.817	1.03709	0.0525409	0.814659	1		233	208	1.12019	0.163746	0.253071	0.565949		NA	NA		0	0	0	0	0	1	0
ENSMUSG00000013822	MGI:1913376	Elof1	46.609	55.6891	0.836951	-0.256786	0.430689	1		75	88	0.852273	-0.230613	0.347293	0.674365		NA	NA		0	0	0	0	0	1	0
ENSMUSG00000013973	MGI:1333874	Dedd	27.3463	22.9082	1.19373	0.255478	0.671811	1		65	51	1.27451	0.349942	0.227275	0.529281		NA	NA		0	0	0	0	0	1	0
ENSMUSG00000013997	MGI:1350916	Nit1	11.3864	8.23627	1.38248	0.467254	0.647606	1		20	22	0.909091	-0.137504	0.877614	1		NA	NA		0	0	0	0	0	1	0
ENSMUSG00000014075	MGI:1913311	Tctex1d2	4.15678	7.28463	0.570624	-0.809388	0.548828	1		10	16	0.625	-0.678072	0.32694	0.651401		NA	NA		0	0	0	0	0	1	0
ENSMUSG00000014077	MGI:1927185	1500003O03Rik	158.448	168.601	0.939779	-0.0896064	0.58033	1		528	562	0.939502	-0.0900322	0.317533	0.644636		NA	NA		0	0	0	0	0	1	0
ENSMUSG00000014177	MGI:1914760	Fam18b	28.8451	36.7763	0.784337	-0.350454	0.389052	1		45	97	0.463918	-1.10806	1.52194e-05	0.000214257		0.0899893	0.201755		0	0	0	0	0	0	1
ENSMUSG00000014313	MGI:104614	Cox6c	79.1896	91.6273	0.864258	-0.210465	0.358834	1		423	384	1.10156	0.139551	0.180971	0.465993		NA	NA		0	0	0	0	0	1	0
ENSMUSG00000014329	MGI:1933388	Bicc1	19.7081	20.8195	0.946617	-0.079147	1	1		15	33	0.454545	-1.1375	0.0132833	0.0757941		NA	NA		0	0	0	0	0	1	0
ENSMUSG00000014349	MGI:1343160	Ube2z	197.435	197.053	1.00194	0.00279476	1	1		37	35	1.05714	0.0801703	0.906294	1		NA	NA		0	0	0	0	0	1	0
ENSMUSG00000014353	MGI:1919727	Tmem87b	37.7782	37.0044	1.02091	0.0298567	1	1		168	138	1.21739	0.283793	0.0971944	0.31173		NA	NA		0	0	0	0	0	1	0
ENSMUSG00000014355	MGI:103097	Anapc1	168.021	166.263	1.01057	0.0151755	0.956374	1		23	27	0.851852	-0.231326	0.671811	0.900281		NA	NA		0	0	0	0	0	1	0
ENSMUSG00000014426	MGI:1346875	Map3k4	53.2245	37.0044	1.43833	0.524394	0.113344	0.767375		24	17	1.41176	0.4975	0.348889	0.677081		NA	NA		0	0	0	0	0	1	0
ENSMUSG00000014550	MGI:1925537	Zfyve20	63.8316	52.2281	1.22217	0.289443	0.30709	1		41	20	2.05	1.03562	0.00985345	0.0599055		NA	NA		0	0	0	0	0	1	0
ENSMUSG00000014551	MGI:1928140	Mrps25	22.3603	24.1184	0.927105	-0.109195	0.882996	1		71	48	1.47917	0.564785	0.0432683	0.183109		NA	NA		0	0	0	0	0	1	0
ENSMUSG00000014554	MGI:1351602	Dguok	9.22008	8.83772	1.04326	0.061104	1	1		8	12	0.666667	-0.584963	0.503445	0.79573		NA	NA		0	0	0	0	0	1	0
ENSMUSG00000014668	MGI:2444898	Chfr	39.2321	38.9152	1.00814	0.0117	1	1		90	49	1.83673	0.877143	0.000638295	0.00619363		NA	NA		0	0	0	0	0	1	0
ENSMUSG00000014748	MGI:1096575	Tex261	102.03	100.009	1.0202	0.0288591	0.94393	1		191	207	0.922705	-0.116058	0.452163	0.763563		NA	NA		0	0	0	0	0	1	0
ENSMUSG00000014767	MGI:101838	Tbp	19.6802	18.7018	1.05232	0.0735686	1	1		42	51	0.823529	-0.280108	0.406924	0.722743		NA	NA		0	0	0	0	0	1	0
ENSMUSG00000014769	MGI:104884	Psmb1	123.694	148.189	0.834707	-0.260659	0.163021	0.938332		534	550	0.970909	-0.0425919	0.648703	0.892746		NA	NA		0	0	0	0	0	1	0
ENSMUSG00000014907	MGI:2682306	Naf1	32.5631	26.6535	1.22172	0.288913	0.518958	1		124	163	0.760736	-0.394532	0.0247226	0.121144		NA	NA		0	0	0	0	0	1	0
ENSMUSG00000015087	MGI:2442633	B230208H17Rik	78.3084	73.3246	1.06797	0.09487	0.744914	1		34	39	0.871795	-0.197939	0.639973	0.885151		NA	NA		0	0	0	0	0	1	0
ENSMUSG00000015092	MGI:1891227	Edf1	78.1877	92.0834	0.849096	-0.236	0.318741	1		106	98	1.08163	0.113211	0.624173	0.876189		NA	NA		0	0	0	0	0	1	0
ENSMUSG00000015094	MGI:1099802	Npdc1	62.6855	73.8048	0.849343	-0.235581	0.392988	1		174	135	1.28889	0.366128	0.0304723	0.141833		NA	NA		0	0	0	0	0	1	0
ENSMUSG00000015095	MGI:1354731	Fbxw5	40.191	41.2958	0.973247	-0.0391224	1	1		16	17	0.941176	-0.0874628	1	1		NA	NA		0	0	0	0	0	1	0
ENSMUSG00000015112	MGI:1354721	Slc25a13	13.738	15.2807	0.89904	-0.153543	1	1		17	23	0.73913	-0.436099	0.429591	0.743023		NA	NA		0	0	0	0	0	1	0
ENSMUSG00000015126	MGI:1915577	0610007P22Rik	42.1118	43.5161	0.96773	-0.0473235	0.914212	1		255	266.5	0.956848	-0.0636383	0.630234	0.881096		NA	NA		0	0	0	0	0	1	0
ENSMUSG00000015133	MGI:2142227	Lrrk1	110.129	136.101	0.809168	-0.305488	0.110763	0.758913		612	654	0.93578	-0.095759	0.249186	0.560546		NA	NA		0	0	0	0	0	1	0
ENSMUSG00000015143	MGI:2137706	Actn1	1684.08	1804.83	0.933094	-0.0999063	0.0421823	0.415902		1996	1820	1.0967	0.133173	0.00460626	0.032895		NA	NA		0	0	0	0	0	1	0
ENSMUSG00000015176	MGI:1918019	Nolc1	160.279	151.895	1.05519	0.0775084	0.691952	1		121	44	2.75	1.45943	1.6707e-09	4.38081e-08		3.76775e-06	3.61476e-05		0	0	0	0	1	0	0
ENSMUSG00000015189	MGI:2384865	Casd1	18.6975	16.8202	1.11161	0.15265	0.867939	1		11	10	1.1	0.137504	1	1		NA	NA		0	0	0	0	0	1	0
ENSMUSG00000015202	MGI:2674130	Cnksr3	7.26215	11.4393	0.634844	-0.655526	0.480682	1		12	20	0.6	-0.736966	0.215327	0.510103		NA	NA		0	0	0	0	0	1	0
ENSMUSG00000015305	MGI:1917347	Sash1	240.006	222.825	1.07711	0.10716	0.457165	1		193	186	1.03763	0.0532982	0.757978	0.943694		NA	NA		0	0	0	0	0	1	0
ENSMUSG00000015357	MGI:1346017	Clpx	39.2902	35.9439	1.0931	0.128423	0.817554	1		40	57	0.701754	-0.510962	0.103769	0.326531		NA	NA		0	0	0	0	0	1	0
ENSMUSG00000015363	MGI:1915226	Trabd	67.2969	64.8907	1.03708	0.0525281	0.930684	1		111	115	0.965217	-0.0510742	0.841883	0.989386		NA	NA		0	0	0	0	0	1	0
ENSMUSG00000015461	MGI:105121	Atf6b	62.2713	52.6272	1.18325	0.242757	0.455814	1		41	56	0.732143	-0.449803	0.154816	0.423401		NA	NA		0	0	0	0	0	1	0
ENSMUSG00000015474	MGI:1860075	Ppt2	16.0527	21.277	0.754461	-0.406482	0.511376	1		76	51	1.4902	0.575502	0.0327896	0.150324		NA	NA		0	0	0	0	0	1	0
ENSMUSG00000015522	MGI:88071	Arnt	38.3432	45.2414	0.847524	-0.238674	0.51041	1		15	15	1	0	1	1		NA	NA		0	0	0	0	0	1	0
ENSMUSG00000015542	MGI:1913426	Nat9	7.73884	11.1186	0.696024	-0.522791	0.647606	1		54	75	0.72	-0.473931	0.0778494	0.270114		NA	NA		0	0	0	0	0	1	0
ENSMUSG00000015568	MGI:96820	Lpl	23.6021	18.595	1.26927	0.344001	0.542384	1		199	125	1.592	0.67084	4.66168e-05	0.000586552		0.508567	0.682275		0	0	0	0	0	0	1
ENSMUSG00000015575	MGI:1328318	Atp6v0e	89.0097	77.1595	1.15358	0.206119	0.393301	1		39	33	1.18182	0.241008	0.555998	0.832886		NA	NA		0	0	0	0	0	1	0
ENSMUSG00000015597	MGI:1889348	Zfp318	27.2422	25.6009	1.06411	0.089649	1	1		21	40	0.525	-0.929611	0.0204147	0.105928		NA	NA		0	0	0	0	0	1	0
ENSMUSG00000015605	MGI:106658	Srf	195.201	161.408	1.20936	0.274245	0.0801458	0.627044		178	173	1.0289	0.0411052	0.830972	0.986934		NA	NA		0	0	0	0	0	1	0
ENSMUSG00000015647	MGI:105382	Lama5	77.788	51.7149	1.50417	0.588967	0.0279448	0.30969		5	16	0.3125	-1.67807	0.0266037	0.127631		NA	NA		0	0	0	0	0	1	0
ENSMUSG00000015652	MGI:1917608	Steap1	30.6382	33.0702	0.926461	-0.110198	0.900653	1		41	70	0.585714	-0.771731	0.00758481	0.0489734		NA	NA		0	0	0	0	0	1	0
ENSMUSG00000015653	MGI:1921301	Steap2	83.1426	86.7446	0.958476	-0.0611862	0.818106	1		480	370	1.2973	0.375509	0.000181508	0.00202428		NA	NA		0	0	0	0	0	1	0
ENSMUSG00000015656	MGI:105384	Hspa8	2903.53	2777.17	1.0455	0.0641909	0.094575	0.693888		3023	2648	1.14162	0.191078	6.76014e-07	1.14956e-05		0.0198196	0.0615352		0	0	0	0	0	0	1
ENSMUSG00000015671	MGI:104885	Psma2	111.177	122.972	0.904082	-0.145475	0.472161	1		362	407	0.889435	-0.169039	0.112526	0.346755		NA	NA		0	0	0	0	0	1	0
ENSMUSG00000015697	MGI:1934229	Setdb1	47.3901	42.7062	1.10968	0.150143	0.752033	1		6	16	0.375	-1.41504	0.0524788	0.206963		NA	NA		0	0	0	0	0	1	0
ENSMUSG00000015711	MGI:1925152	Prune	21.1482	25.0169	0.845355	-0.242371	0.658738	1		12	16	0.75	-0.415037	0.571588	0.84158		NA	NA		0	0	0	0	0	1	0
ENSMUSG00000015733	MGI:106222	Capza2	194.144	187.531	1.03526	0.0499976	0.798129	1		156	165	0.945455	-0.08092	0.655292	0.895997		NA	NA		0	0	0	0	0	1	0
ENSMUSG00000015749	MGI:1913721	Anp32e	80.143	70.8729	1.1308	0.177343	0.515163	1		45	40	1.125	0.169925	0.664645	0.895997		NA	NA		0	0	0	0	0	1	0
ENSMUSG00000015755	MGI:1915902	Tab2	165.106	156.236	1.05677	0.079663	0.655292	1		189	211	0.895735	-0.158857	0.293708	0.618191		NA	NA		0	0	0	0	0	1	0
ENSMUSG00000015757	MGI:1914668	Ppil4	34.9373	40.8323	0.855631	-0.224939	0.566573	1		126	136	0.926471	-0.110183	0.57828	0.84565		NA	NA		0	0	0	0	0	1	0
ENSMUSG00000015759	MGI:1277202	Cnih	172.858	151.325	1.1423	0.191939	0.243302	1		824	847	0.972845	-0.0397176	0.59046	0.854711		NA	NA		0	0	0	0	0	1	0
ENSMUSG00000015766	MGI:104684	Eps8	56.5936	44.4746	1.27249	0.347657	0.2323	1		183	171	1.07018	0.0978473	0.558849	0.834268		NA	NA		0	0	0	0	0	1	0
ENSMUSG00000015804	MGI:1914249	Med28	49.7724	53.1969	0.935626	-0.0959965	0.843898	1		58	77	0.753247	-0.408806	0.121014	0.363359		NA	NA		0	0	0	0	0	1	0
ENSMUSG00000015880	MGI:1930197	Ncapg	33.3161	31.9298	1.04342	0.0613132	1	1		16	31	0.516129	-0.954196	0.0399861	0.173206		NA	NA		0	0	0	0	0	1	0
ENSMUSG00000015889	MGI:96836	Lta4h	72.4068	60.0023	1.20673	0.271106	0.33838	1		159	137	1.16058	0.214851	0.222174	0.519515		NA	NA		0	0	0	0	0	1	0
ENSMUSG00000015937	MGI:1349392	H2afy	97.5585	97.9591	0.995911	-0.00591166	1	1		95	77.5	1.22581	0.293731	0.223705	0.522384		NA	NA		0	0	0	0	0	1	0
ENSMUSG00000015994	MGI:104683	Fnta	73.7635	79.1597	0.931831	-0.10186	0.746528	1		213	273	0.78022	-0.358048	0.00738122	0.0480199		NA	NA		0	0	0	0	0	1	0
ENSMUSG00000016018	MGI:1919448	Skiv2l2	62.0907	47.6376	1.3034	0.382276	0.214977	1		34	20	1.7	0.765535	0.0759047	0.26526		NA	NA		0	0	0	0	0	1	0
ENSMUSG00000016252	MGI:1855697	Atp5e	59.9761	45.1009	1.32982	0.411231	0.171565	0.960032		832	409	2.03423	1.02448	1.0709e-33	8.97205e-32		0.0416121	0.115945		0	0	0	0	0	0	1
ENSMUSG00000016253	MGI:1926424	Th1l	38.3219	35.807	1.07023	0.0979249	0.907561	1		217	173	1.25434	0.326923	0.0293215	0.137972		NA	NA		0	0	0	0	0	1	0
ENSMUSG00000016256	MGI:1891190	Ctsz	125.317	113.583	1.10331	0.14184	0.517817	1		429	491	0.873727	-0.194745	0.0442552	0.185313		NA	NA		0	0	0	0	0	1	0
ENSMUSG00000016257	MGI:1913640	Slmo2	77.3369	71.329	1.08423	0.116669	0.681217	1		555	394	1.40863	0.494292	1.93173e-07	3.64587e-06		0.152621	0.292217		0	0	0	0	0	0	1
ENSMUSG00000016356	MGI:1920618	Col20a1	3.33537	4.60082	0.724953	-0.464041	0.726562	1		16	9	1.77778	0.830075	0.229523	0.531991		NA	NA		0	0	0	0	0	1	0
ENSMUSG00000016481	MGI:88513	Cr1l	38.9371	30.768	1.26551	0.339718	0.402963	1		78	68	1.14706	0.197939	0.456482	0.767507		NA	NA		0	0	0	0	0	1	0
ENSMUSG00000016487	MGI:1914783	Ppfibp1	376.884	321.386	1.17268	0.229813	0.0372867	0.376057		1504	1115	1.34888	0.431761	3.0687e-14	1.24012e-12		0.111726	0.234986		0	0	0	0	0	0	1
ENSMUSG00000016520	MGI:2155959	Lnx2	10.9747	17.5044	0.62697	-0.673531	0.264931	1		13	13	1	0	1	1		NA	NA		0	0	0	0	0	1	0
ENSMUSG00000016619	MGI:1351502	Nup50	54.52	56.5044	0.964881	-0.0515769	0.924775	1		39	42	0.928571	-0.106915	0.824313	0.985904		NA	NA		0	0	0	0	0	1	0
ENSMUSG00000016637	MGI:1914292	Ift27	15.3518	14.871	1.03232	0.0458969	1	1		98	64	1.53125	0.61471	0.00930969	0.0573096		NA	NA		0	0	0	0	0	1	0
ENSMUSG00000016831	MGI:1915389	Tox4	72.5215	68.4372	1.05968	0.0836283	0.736356	1		324	189	1.71429	0.777608	2.68542e-09	6.73316e-08		0.015162	0.0489388		0	0	0	0	0	0	1
ENSMUSG00000016946	MGI:1916509	Kctd5	91.2135	109.36	0.834068	-0.261762	0.229247	1		280	308	0.909091	-0.137504	0.265494	0.580135		NA	NA		0	0	0	0	0	1	0
ENSMUSG00000016984	MGI:1915395	Etaa1	12.9479	12.6522	1.02337	0.0333245	1	1		41	23	1.78261	0.83399	0.0327658	0.150324		NA	NA		0	0	0	0	0	1	0
ENSMUSG00000017009	MGI:1349164	Sdc4	193.25	231.491	0.834806	-0.260487	0.0722298	0.589388		359	397	0.904282	-0.145155	0.178368	0.461714		NA	NA		0	0	0	0	0	1	0
ENSMUSG00000017119	MGI:108498	Nbr1	68.6901	83.3923	0.823699	-0.27981	0.291654	1		42	64	0.65625	-0.607683	0.040872	0.175651		NA	NA		0	0	0	0	0	1	0
ENSMUSG00000017144	MGI:1921444	Rnd3	151.553	153.776	0.985543	-0.0210094	0.954425	1		964	930	1.03656	0.0518024	0.448298	0.76293		NA	NA		0	0	0	0	0	1	0
ENSMUSG00000017188	MGI:1098757	Ccdc56	19.2984	22.7165	0.849529	-0.235264	0.643969	1		110	115	0.956522	-0.0641303	0.789797	0.964228		NA	NA		0	0	0	0	0	1	0
ENSMUSG00000017264	MGI:1355322	Exosc10	66.3576	56.36	1.17739	0.23559	0.415285	1		95	79	1.20253	0.266075	0.255412	0.568593		NA	NA		0	0	0	0	0	1	0
ENSMUSG00000017286	MGI:1914451	Glod4	26.0637	17.5406	1.48591	0.571343	0.291215	1		118	74	1.59459	0.67319	0.00183886	0.0148974		NA	NA		0	0	0	0	0	1	0
ENSMUSG00000017288	MGI:1915549	Vps53	45.2166	47.1298	0.959406	-0.0597867	0.917041	1		35	34	1.02941	0.0418202	1	1		NA	NA		0	0	0	0	0	1	0
ENSMUSG00000017466	MGI:98753	Timp2	1443.12	967.419	1.49172	0.576977	2.80977e-22	8.00551e-20		296	285	1.0386	0.0546353	0.678273	0.901996		9.99594e-05	0.000642377		0	1	0	0	0	0	0
ENSMUSG00000017493	MGI:96439	Igfbp4	313.068	67.7662	4.61983	2.20784	1.14088e-38	6.50109e-36		123	65	1.89231	0.920147	2.81176e-05	0.000377281		1.44283e-05	0.000123537		0	0	1	0	0	0	0
ENSMUSG00000017652	MGI:88336	Cd40	3.87991	2.63103	1.47467	0.560396	1	1		14	16	0.875	-0.192645	0.855536	0.994506		NA	NA		0	0	0	0	0	1	0
ENSMUSG00000017664	MGI:2385166	Slc35c2	43.3251	33.4518	1.29515	0.37312	0.301872	1		20	24	0.833333	-0.263034	0.651588	0.894194		NA	NA		0	0	0	0	0	1	0
ENSMUSG00000017667	MGI:2388656	Zfp334	26.1988	31.4167	0.833915	-0.262028	0.596642	1		26	39	0.666667	-0.584963	0.136032	0.388138		NA	NA		0	0	0	0	0	1	0
ENSMUSG00000017715	MGI:1921701	Pgs1	82.669	94.2209	0.877396	-0.1887	0.452358	1		170	202	0.841584	-0.248821	0.107869	0.335625		NA	NA		0	0	0	0	0	1	0
ENSMUSG00000017721	MGI:1926178	Pigt	57.0447	94.8919	0.601154	-0.734193	0.00257357	0.0480821		73	138	0.528986	-0.9187	9.03365e-06	0.000132045		0.580761	0.742463		0	0	0	0	0	0	1
ENSMUSG00000017724	MGI:99423	Etv4	36.5968	49.9474	0.732707	-0.448691	0.197979	1		80	110	0.727273	-0.459432	0.0351119	0.157659		NA	NA		0	0	0	0	0	1	0
ENSMUSG00000017737	MGI:97011	Mmp9	4.4141	22.0778	0.199934	-2.3224	0.000533521	0.0130798		21	22	0.954545	-0.0671142	1	1		NA	NA		0	0	0	0	0	1	0
ENSMUSG00000017756	MGI:1342283	Slc12a7	34.3994	41.9821	0.819383	-0.287391	0.422191	1		112	113	0.99115	-0.012824	1	1		NA	NA		0	0	0	0	0	1	0
ENSMUSG00000017774	MGI:106612	Myo1c	958.795	1101.94	0.870094	-0.200757	0.0017541	0.0346814		596	530	1.12453	0.16932	0.0526892	0.207554		NA	NA		0	0	0	0	0	1	0
ENSMUSG00000017776	MGI:88508	Crk	235.09	232.746	1.01007	0.0144565	0.963137	1		188	180	1.04444	0.0627358	0.71524	0.920808		NA	NA		0	0	0	0	0	1	0
ENSMUSG00000017778	MGI:103226	Cox7c	25.7006	22.3066	1.15215	0.204332	0.665466	1		71	87	0.816092	-0.293196	0.232635	0.536084		NA	NA		0	0	0	0	0	1	0
ENSMUSG00000017781	MGI:99887	Pitpna	276.304	278.541	0.99197	-0.0116314	0.932355	1		103	128	0.804688	-0.313499	0.114122	0.349383		NA	NA		0	0	0	0	0	1	0
ENSMUSG00000017831	MGI:105926	Rab5a	77.165	84.5001	0.913195	-0.131006	0.582476	1		159	193	0.823834	-0.279574	0.0784452	0.271086		NA	NA		0	0	0	0	0	1	0
ENSMUSG00000017843	MGI:1349475	Ppp2r5c	90.7943	83.5878	1.08622	0.11931	0.650272	1		204	218	0.93578	-0.095759	0.526894	0.813064		NA	NA		0	0	0	0	0	1	0
ENSMUSG00000018102	MGI:1915274	Hist1h2bc	59.4275	31.5724	1.88226	0.912468	0.00610552	0.0957559		1464	694	2.10951	1.07691	7.04965e-63	1.21078e-60		0.567751	0.740347		0	0	0	0	0	0	1
ENSMUSG00000018196	MGI:1916617	Glrx2	11.7691	14.5693	0.807805	-0.307921	0.701108	1		63	70	0.9	-0.152003	0.603046	0.861674		NA	NA		0	0	0	0	0	1	0
ENSMUSG00000018199	MGI:106652	Trove2	47.6112	46.4123	1.02583	0.0367948	0.917923	1		24	29	0.827586	-0.273018	0.583132	0.848754		NA	NA		0	0	0	0	0	1	0
ENSMUSG00000018209	MGI:1929004	Stk4	57.484	63.0044	0.91238	-0.132294	0.64826	1		19	16	1.1875	0.247928	0.735879	0.927534		NA	NA		0	0	0	0	0	1	0
ENSMUSG00000018217	MGI:97631	Pmp22	63.4368	60.5527	1.04763	0.0671296	0.928492	1		34	41	0.829268	-0.270089	0.488683	0.789942		NA	NA		0	0	0	0	0	1	0
ENSMUSG00000018340	MGI:88255	Anxa6	583.504	607.654	0.960258	-0.0585066	0.505314	1		2681	2531.5	1.05906	0.0827787	0.0403708	0.174213		NA	NA		0	0	0	0	0	1	0
ENSMUSG00000018362	MGI:103561	Kpna2	263.887	246.658	1.06985	0.0974065	0.479106	1		372	371	1.0027	0.00388343	1	1		NA	NA		0	0	0	0	0	1	0
ENSMUSG00000018377	MGI:1313291	Vezf1	53.0584	59.2983	0.894771	-0.16041	0.6368	1		73	76	0.960526	-0.058103	0.869923	0.998728		NA	NA		0	0	0	0	0	1	0
ENSMUSG00000018378	MGI:2144281	Cuedc1	39.3785	42.5351	0.925787	-0.111247	0.740653	1		164	217	0.75576	-0.403999	0.00763914	0.0490476		NA	NA		0	0	0	0	0	1	0
ENSMUSG00000018387	MGI:1919024	Shroom1	10.1743	19.841	0.512792	-0.963555	0.0987371	0.71317		10	14	0.714286	-0.485427	0.541256	0.822662		NA	NA		0	0	0	0	0	1	0
ENSMUSG00000018395	MGI:107689	Kif3a	22.0004	21.1626	1.03958	0.0560073	1	1		27	20	1.35	0.432959	0.381693	0.703054		NA	NA		0	0	0	0	0	1	0
ENSMUSG00000018398	MGI:894310	41525	106.675	96.2042	1.10884	0.149047	0.482857	1		262	282	0.929078	-0.106128	0.415315	0.731969		NA	NA		0	0	0	0	0	1	0
ENSMUSG00000018417	MGI:107752	Myo1b	43.7871	50.1755	0.87268	-0.196476	0.606296	1		60	71	0.84507	-0.242857	0.382354	0.703098		NA	NA		0	0	0	0	0	1	0
ENSMUSG00000018428	MGI:104729	Akap1	55.227	53.1011	1.04004	0.0566328	0.923401	1		154	168	0.916667	-0.125531	0.468838	0.778751		NA	NA		0	0	0	0	0	1	0
ENSMUSG00000018446	MGI:1194505	C1qbp	134.797	126.976	1.0616	0.0862344	0.665488	1		287	275	1.04364	0.0616191	0.642682	0.888375		NA	NA		0	0	0	0	0	1	0
ENSMUSG00000018449	MGI:1916973	Rpain	7.01087	7.85973	0.891999	-0.164886	1	1		11	24	0.458333	-1.12553	0.0409596	0.175651		NA	NA		0	0	0	0	0	1	0
ENSMUSG00000018474	MGI:1344395	Chd3	182.06	170.559	1.06743	0.0941399	0.594618	1		195	143	1.36364	0.447459	0.00545853	0.0373039		NA	NA		0	0	0	0	0	1	0
ENSMUSG00000018476	MGI:2448492	Kdm6b	115.354	104.669	1.10208	0.140234	0.544094	1		75	73	1.0274	0.0389941	0.934525	1		NA	NA		0	0	0	0	0	1	0
ENSMUSG00000018500	MGI:99403	Adora2b	11.9695	6.97795	1.71533	0.778489	0.359283	1		23	7	3.28571	1.71621	0.00522288	0.0361348		NA	NA		0	0	0	0	0	1	0
ENSMUSG00000018507	MGI:1341836	Trpv2	15.8233	14.9956	1.05519	0.0775056	1	1		12	13	0.923077	-0.115477	1	1		NA	NA		0	0	0	0	0	1	0
ENSMUSG00000018541	MGI:1914730	Cwc25	28.6033	33.5263	0.853158	-0.229115	0.614655	1		46	48	0.958333	-0.0614005	0.917923	1		NA	NA		0	0	0	0	0	1	0
ENSMUSG00000018547	MGI:1934234	Pip4k2b	75.3983	72.8681	1.03472	0.0492434	0.934525	1		40	61	0.655738	-0.608809	0.0460441	0.189642		NA	NA		0	0	0	0	0	1	0
ENSMUSG00000018583	MGI:1351465	G3bp1	287.534	274.611	1.04706	0.0663415	0.613079	1		209	176	1.1875	0.247928	0.102794	0.324836		NA	NA		0	0	0	0	0	1	0
ENSMUSG00000018593	MGI:98373	Sparc	3008.12	2225.85	1.35145	0.434504	2.9132e-27	1.10669e-24		11578	8037	1.44059	0.526657	1.01109e-141	3.47311e-139		0.043153	0.118281		1	0	0	0	0	0	0
ENSMUSG00000018661	MGI:1333873	Cog1	39.929	44.6131	0.895006	-0.16003	0.664645	1		92	117	0.786325	-0.346803	0.0966574	0.310588		NA	NA		0	0	0	0	0	1	0
ENSMUSG00000018666	MGI:105369	Cbx1	27.2934	29.9053	0.91266	-0.131851	0.791366	1		45	51	0.882353	-0.180572	0.610068	0.86666		NA	NA		0	0	0	0	0	1	0
ENSMUSG00000018669	MGI:1933126	Cdk5rap3	45.1761	38.4298	1.17555	0.233331	0.51041	1		106	101	1.0495	0.069709	0.781077	0.957873		NA	NA		0	0	0	0	0	1	0
ENSMUSG00000018672	MGI:1929008	Copz2	50.1422	36.72	1.36553	0.449457	0.197979	1		73	71	1.02817	0.0400774	0.933625	1		NA	NA		0	0	0	0	0	1	0
ENSMUSG00000018707	MGI:103147	Dync1h1	754.28	784.631	0.961318	-0.0569143	0.444449	1		470	454	1.03524	0.0499685	0.621709	0.873444		NA	NA		0	0	0	0	0	1	0
ENSMUSG00000018800	MGI:2386607	Abca5	34.8134	73.6097	0.472946	-1.08025	0.000237468	0.00676586		166	306	0.542484	-0.882348	1.15921e-10	3.4265e-09		0.577938	0.742463		0	0	0	0	0	0	1
ENSMUSG00000018821	MGI:1916784	Avpi1	33.7813	33.1739	1.01831	0.026176	1	1		121	106	1.14151	0.190943	0.352804	0.681982		NA	NA		0	0	0	0	0	1	0
ENSMUSG00000018846	MGI:2387464	Pank3	70.5328	60.8948	1.15827	0.211975	0.433537	1		274	295	0.928814	-0.106539	0.401802	0.719993		NA	NA		0	0	0	0	0	1	0
ENSMUSG00000018848	MGI:1914297	Rars	307.838	228.671	1.3462	0.428897	0.000747912	0.0171618		968	933	1.03751	0.05313	0.435512	0.751372		NA	NA		0	0	0	0	0	1	0
ENSMUSG00000018849	MGI:2388637	Wwc1	24.97	17.4448	1.43138	0.517403	0.279956	1		48	37	1.2973	0.375509	0.277999	0.596457		NA	NA		0	0	0	0	0	1	0
ENSMUSG00000018861	MGI:104724	Fdxr	5.15185	7.09235	0.726395	-0.461173	0.774414	1		29	20	1.45	0.536053	0.25287	0.565868		NA	NA		0	0	0	0	0	1	0
ENSMUSG00000018882	MGI:1914286	Mrpl45	34.5394	34.661	0.996493	-0.00506829	1	1		16	18	0.888889	-0.169925	0.864166	0.994776		NA	NA		0	0	0	0	0	1	0
ENSMUSG00000018906	MGI:894286	P4ha2	80.2238	64.3156	1.24735	0.318862	0.211153	1		238	176	1.35227	0.435386	0.00267469	0.020508		NA	NA		0	0	0	0	0	1	0
ENSMUSG00000018923	MGI:1913422	Med11	11.8959	12.0307	0.988795	-0.016256	1	1		15	17	0.882353	-0.180572	0.86005	0.994593		NA	NA		0	0	0	0	0	1	0
ENSMUSG00000019055	MGI:99907	Plod1	70.6144	81.2188	0.869435	-0.201851	0.465509	1		188	198	0.949495	-0.0747678	0.646946	0.891042		NA	NA		0	0	0	0	0	1	0
ENSMUSG00000019080	MGI:1916822	Mfsd3	7.15721	11.3249	0.63199	-0.662025	0.480682	1		15	32	0.46875	-1.09311	0.0186238	0.0988762		NA	NA		0	0	0	0	0	1	0
ENSMUSG00000019132	MGI:2441726	BC005537	157.466	154.689	1.01795	0.0256712	0.954865	1		177	161	1.09938	0.136689	0.414601	0.73146		NA	NA		0	0	0	0	0	1	0
ENSMUSG00000019189	MGI:1921565	Rnf145	99.4244	81.1044	1.22588	0.29382	0.204992	1		169	182	0.928571	-0.106915	0.521898	0.81069		NA	NA		0	0	0	0	0	1	0
ENSMUSG00000019194	MGI:98247	Scn1b	20.656	22.1414	0.932911	-0.100189	1	1		20	34	0.588235	-0.765535	0.0759047	0.26526		NA	NA		0	0	0	0	0	1	0
ENSMUSG00000019254	MGI:1924258	Ppp1r12c	127.403	127.481	0.999385	-0.000886953	1	1		31	33	0.939394	-0.0901978	0.900653	1		NA	NA		0	0	0	0	0	1	0
ENSMUSG00000019297	MGI:1915092	2610027L16Rik	49.4746	49.3772	1.00197	0.00284168	1	1		16	16	1	0	1	1		NA	NA		0	0	0	0	0	1	0
ENSMUSG00000019362	MGI:1289231	D8Ertd738e	68.3908	59.9255	1.14126	0.190634	0.536269	1		402	337.5	1.19111	0.252308	0.0205001	0.106211		NA	NA		0	0	0	0	0	1	0
ENSMUSG00000019373	MGI:1349409	Cops3	76.4402	64.4031	1.1869	0.247202	0.352584	1		76	94	0.808511	-0.306661	0.192136	0.480341		NA	NA		0	0	0	0	0	1	0
ENSMUSG00000019433	MGI:1926252	Gipc1	99.2712	110.899	0.89515	-0.159798	0.447887	1		232	255	0.909804	-0.136372	0.318806	0.646458		NA	NA		0	0	0	0	0	1	0
ENSMUSG00000019461	MGI:1917560	Plscr3	83.347	70.5878	1.18076	0.239712	0.375457	1		120	116	1.03448	0.0489096	0.845223	0.989386		NA	NA		0	0	0	0	0	1	0
ENSMUSG00000019464	MGI:97793	Ptger1	20.3843	16.3904	1.24367	0.314605	0.617719	1		14	7	2	1	0.189247	0.476936		NA	NA		0	0	0	0	0	1	0
ENSMUSG00000019471	MGI:109531	Cdc37	293.402	283.719	1.03413	0.0484134	0.739133	1		367	320	1.14688	0.197708	0.0791819	0.271176		NA	NA		0	0	0	0	0	1	0
ENSMUSG00000019710	MGI:1914957	Mrpl24	19.6764	17.9605	1.09554	0.131639	0.871415	1		86	98	0.877551	-0.188445	0.417479	0.733899		NA	NA		0	0	0	0	0	1	0
ENSMUSG00000019763	MGI:1913334	Rmnd1	10.7965	3.66057	2.9494	1.56042	0.118469	0.775635		24	5	4.8	2.26303	0.000546113	0.00539051		NA	NA		0	0	0	0	0	1	0
ENSMUSG00000019772	MGI:98933	Vip	2.58642	9.39334	0.275346	-1.86068	0.145996	0.878347		26	30	0.866667	-0.206451	0.68888	0.909157		NA	NA		0	0	0	0	0	1	0
ENSMUSG00000019794	MGI:1344353	Katna1	32.6617	34.0269	0.95988	-0.0590742	1	1		169	162	1.04321	0.0610294	0.741615	0.932107		NA	NA		0	0	0	0	0	1	0
ENSMUSG00000019795	MGI:97502	Pcmt1	70.5837	65.3182	1.08061	0.111849	0.668266	1		95	74	1.28378	0.360402	0.123683	0.366322		NA	NA		0	0	0	0	0	1	0
ENSMUSG00000019806	MGI:1913503	Aig1	16.7436	20.9339	0.799832	-0.322231	0.627103	1		10	12	0.833333	-0.263034	0.831812	0.986934		NA	NA		0	0	0	0	0	1	0
ENSMUSG00000019817	MGI:1100874	Plagl1	55.3831	33.9825	1.62976	0.704656	0.0334167	0.353721		0	34	0	#NUM!	1.16415e-10	3.4265e-09		1.31586e-11	2.1516e-10		0	0	0	0	1	0	0
ENSMUSG00000019820	MGI:104631	Utrn	207.461	157.254	1.31927	0.399738	0.0101227	0.141264		29	30	0.966667	-0.0489096	1	1		NA	NA		0	0	0	0	0	1	0
ENSMUSG00000019849	MGI:1270863	Prep	143.568	144.734	0.991942	-0.0116727	1	1		74	73	1.0137	0.0196288	1	1		NA	NA		0	0	0	0	0	1	0
ENSMUSG00000019850	MGI:1196377	Tnfaip3	88.9238	182.571	0.487065	-1.03781	1.23697e-08	8.81087e-07		90	141	0.638298	-0.647698	0.000961297	0.00875877		0.161237	0.301803		0	0	0	0	0	0	1
ENSMUSG00000019851	MGI:1929938	Perp	14.6867	18.9784	0.773868	-0.369841	0.607591	1		63	48	1.3125	0.392317	0.183657	0.470901		NA	NA		0	0	0	0	0	1	0
ENSMUSG00000019889	MGI:103310	Ptprk	91.428	58.3729	1.56627	0.647338	0.00853115	0.122803		39	28	1.39286	0.478047	0.221549	0.519113		NA	NA		0	0	0	0	0	1	0
ENSMUSG00000019899	MGI:99912	Lama2	34.6823	52.5062	0.660537	-0.598288	0.069346	0.574078		37	36	1.02778	0.0395284	1	1		NA	NA		0	0	0	0	0	1	0
ENSMUSG00000019907	MGI:1309528	Ppp1r12a	92.597	94.3168	0.981766	-0.0265491	1	1		40	46	0.869565	-0.201634	0.590036	0.854483		NA	NA		0	0	0	0	0	1	0
ENSMUSG00000019917	MGI:1918110	41527	29.4089	27.2215	1.08035	0.111504	0.893853	1		21	20	1.05	0.0703893	1	1		NA	NA		0	0	0	0	0	1	0
ENSMUSG00000019923	MGI:1289227	Zwint	211.25	220.36	0.958659	-0.0609097	0.700028	1		10	20	0.5	-1	0.0987371	0.314467		NA	NA		0	0	0	0	0	1	0
ENSMUSG00000019927	MGI:2384911	Ube2d1	19.1466	21.8377	0.876765	-0.189738	0.755229	1		28	36	0.777778	-0.36257	0.381733	0.703054		NA	NA		0	0	0	0	0	1	0
ENSMUSG00000019947	MGI:2175912	Arid5b	55.3176	43.8995	1.2601	0.333535	0.31488	1		138	77	1.79221	0.841738	3.82726e-05	0.000494234		0.169907	0.309244		0	0	0	0	0	0	1
ENSMUSG00000019948	MGI:1914269	Actr6	9.64415	8.83772	1.09125	0.125979	1	1		14	30	0.466667	-1.09954	0.0226288	0.113115		NA	NA		0	0	0	0	0	1	0
ENSMUSG00000019951	MGI:2442888	Uhrf1bp1l	162.678	135.341	1.20199	0.265421	0.117653	0.775635		116	96	1.20833	0.273018	0.191796	0.480135		NA	NA		0	0	0	0	0	1	0
ENSMUSG00000019970	MGI:1340062	Sgk1	271.573	217.807	1.24685	0.318289	0.0165647	0.208984		158	130	1.21538	0.281413	0.111453	0.343973		NA	NA		0	0	0	0	0	1	0
ENSMUSG00000019971	MGI:2384917	Cep290	13.1216	18.074	0.725989	-0.46198	0.47313	1		11	13	0.846154	-0.241008	0.83882	0.988241		NA	NA		0	0	0	0	0	1	0
ENSMUSG00000019975	MGI:1914704	Ikbip	25.7978	14.3776	1.79431	0.843428	0.0806905	0.628055		219	134	1.63433	0.708698	7.07789e-06	0.000104346		0.863511	0.931149		0	0	0	0	0	0	1
ENSMUSG00000019977	MGI:1891704	Hbs1l	116.333	107.079	1.08642	0.119585	0.592252	1		29	35	0.828571	-0.271302	0.532309	0.8169		NA	NA		0	0	0	0	0	1	0
ENSMUSG00000019978	MGI:103009	Epb4.1l2	218.471	182.855	1.19478	0.256742	0.0894051	0.671287		530	373	1.42091	0.506817	1.95125e-07	3.66258e-06		0.145965	0.281565		0	0	0	0	0	0	1
ENSMUSG00000019979	MGI:1306796	Apaf1	35.5368	35.807	0.992453	-0.0109299	1	1		52	45	1.15556	0.208587	0.54261	0.822899		NA	NA		0	0	0	0	0	1	0
ENSMUSG00000019984	MGI:1917458	Med23	34.8241	36.9474	0.942531	-0.0853882	0.906294	1		63	64	0.984375	-0.0227201	1	1		NA	NA		0	0	0	0	0	1	0
ENSMUSG00000019988	MGI:97293	Nedd1	32.9691	28.3694	1.16214	0.216778	0.608921	1		29	33	0.878788	-0.186413	0.703537	0.913667		NA	NA		0	0	0	0	0	1	0
ENSMUSG00000019992	MGI:1919054	Fam54a	5.62882	6.27193	0.897462	-0.156077	1	1		12	9	1.33333	0.415037	0.663624	0.895997		NA	NA		0	0	0	0	0	1	0
ENSMUSG00000019997	MGI:95537	Ctgf	5498.92	4745.84	1.15868	0.212486	1.06306e-13	1.58026e-11		19364.5	14620	1.32452	0.405471	1.66314e-146	6.34766e-144		3.71693e-09	4.66431e-08		0	0	1	0	0	0	0
ENSMUSG00000020015	MGI:97517	Cdk17	78.7365	65.0571	1.21027	0.275327	0.278615	1		245	248	0.987903	-0.0175584	0.928239	1		NA	NA		0	0	0	0	0	1	0
ENSMUSG00000020018	MGI:1917128	Snrpf	17.366	16.7632	1.03596	0.050973	1	1		158	132	1.19697	0.259387	0.141958	0.398388		NA	NA		0	0	0	0	0	1	0
ENSMUSG00000020019	MGI:1888978	Ntn4	49.3754	5.81579	8.48988	3.08574	1.82283e-09	1.35484e-07		301	55	5.47273	2.45226	3.43112e-42	3.57149e-40		0.540133	0.718707		1	0	0	0	0	0	0
ENSMUSG00000020021	MGI:1261419	Fgd6	20.5105	15.8153	1.29688	0.375041	0.511376	1		58	19	3.05263	1.61005	9.77507e-06	0.000141081		0.0529368	0.136963		0	0	0	0	0	0	1
ENSMUSG00000020022	MGI:1913664	Ndufa12	29.1797	34.5466	0.844648	-0.243578	0.532309	1		391	464	0.842672	-0.246956	0.0137563	0.0777183		NA	NA		0	0	0	0	0	1	0
ENSMUSG00000020044	MGI:98754	Timp3	1126.43	605.966	1.8589	0.89445	3.22188e-36	1.57366e-33		876	829	1.05669	0.0795588	0.265262	0.579997		5.25766e-16	1.55887e-14		0	1	0	0	0	0	0
ENSMUSG00000020121	MGI:2152936	Srgap1	22.9503	19.7899	1.1597	0.213745	0.760792	1		11	14	0.785714	-0.347923	0.690038	0.909157		NA	NA		0	0	0	0	0	1	0
ENSMUSG00000020124	MGI:101857	Usp15	69.2335	71.5571	0.967529	-0.0476232	0.866322	1		99	73	1.35616	0.439532	0.0563037	0.217063		NA	NA		0	0	0	0	0	1	0
ENSMUSG00000020128	MGI:2178798	Vps54	48.0135	53.9933	0.889248	-0.169342	0.620768	1		12	18	0.666667	-0.584963	0.361595	0.686302		NA	NA		0	0	0	0	0	1	0
ENSMUSG00000020130	MGI:1913937	Tbc1d15	53.9709	53.4845	1.00909	0.0130611	1	1		90	90	1	0	1	1		NA	NA		0	0	0	0	0	1	0
ENSMUSG00000020142	MGI:2135601	Slc1a4	126.655	109.588	1.15574	0.208821	0.298647	1		12	17	0.705882	-0.5025	0.458258	0.768237		NA	NA		0	0	0	0	0	1	0
ENSMUSG00000020152	MGI:1913963	Actr2	378.832	355.448	1.06579	0.0919212	0.395927	1		1346	1211	1.11148	0.15248	0.00803772	0.0506597		NA	NA		0	0	0	0	0	1	0
ENSMUSG00000020155	MGI:1334203	Kcnmb1	7.73798	2.68381	2.88321	1.52767	0.226562	1		75	39	1.92308	0.943416	0.000959197	0.00875877		NA	NA		0	0	0	0	0	1	0
ENSMUSG00000020160	MGI:104717	Meis1	13.5451	18.8158	0.719877	-0.474179	0.48685	1		22	22	1	0	1	1		NA	NA		0	0	0	0	0	1	0
ENSMUSG00000020167	MGI:98510	Tcf3	102.86	86.9363	1.18316	0.24265	0.276463	1		17	30	0.566667	-0.819428	0.0789407	0.271176		NA	NA		0	0	0	0	0	1	0
ENSMUSG00000020184	MGI:96952	Mdm2	303.003	411.102	0.73705	-0.440165	6.03447e-05	0.00198383		91	94	0.968085	-0.0467942	0.88315	1		NA	NA		0	0	0	0	0	1	0
ENSMUSG00000020220	MGI:2448530	Vps13d	57.2919	54.6799	1.04777	0.0673218	0.924775	1		72	55	1.30909	0.388565	0.1554	0.424324		NA	NA		0	0	0	0	0	1	0
ENSMUSG00000020246	MGI:1915183	Hcfc2	26.4349	22.7165	1.16368	0.2187	0.77545	1		20	22	0.909091	-0.137504	0.877614	1		NA	NA		0	0	0	0	0	1	0
ENSMUSG00000020250	MGI:1354175	Txnrd1	838.597	694.244	1.20793	0.272535	0.000232923	0.00669213		180	251	0.717131	-0.47969	0.000728544	0.00693226		NA	NA		0	0	0	0	0	1	0
ENSMUSG00000020251	MGI:1922032	Glt8d2	7.7282	4.80449	1.60854	0.685749	0.581055	1		43	29	1.48276	0.568284	0.124918	0.368637		NA	NA		0	0	0	0	0	1	0
ENSMUSG00000020253	MGI:1915155	Ppm1m	23.2841	29.8095	0.781097	-0.356426	0.410103	1		90	115	0.782609	-0.353637	0.0934509	0.303693		NA	NA		0	0	0	0	0	1	0
ENSMUSG00000020257	MGI:1924555	Wdr82	79.4645	71.8878	1.1054	0.144564	0.625504	1		610	672	0.907738	-0.139652	0.0884031	0.2932		NA	NA		0	0	0	0	0	1	0
ENSMUSG00000020272	MGI:1099439	Stk10	36.4956	68.6356	0.53173	-0.911234	0.00165903	0.0335634		23	66	0.348485	-1.52083	5.69025e-06	8.49826e-05		0.214433	0.369869		0	0	0	0	0	0	1
ENSMUSG00000020282	MGI:104328	Rhbdf1	96.6393	100.739	0.959307	-0.0599361	0.831238	1		35	42	0.833333	-0.263034	0.494382	0.794392		NA	NA		0	0	0	0	0	1	0
ENSMUSG00000020289	MGI:109258	Nprl3	28.7913	27.5395	1.04545	0.0641305	1	1		13	9	1.44444	0.530515	0.523467	0.81069		NA	NA		0	0	0	0	0	1	0
ENSMUSG00000020303	MGI:1316731	Stc2	35.7386	16.0219	2.23061	1.15744	0.00778744	0.114462		24	24	1	0	1	1		NA	NA		0	0	0	0	0	1	0
ENSMUSG00000020305	MGI:1929749	Asb3	17.2102	15.1667	1.13474	0.182359	0.86005	1		103	86	1.19767	0.260236	0.244421	0.556017		NA	NA		0	0	0	0	0	1	0
ENSMUSG00000020311	MGI:1914003	Erlec1	41.7452	40.9956	1.01828	0.0261408	1	1		183	156	1.17308	0.230298	0.157811	0.429542		NA	NA		0	0	0	0	0	1	0
ENSMUSG00000020315	MGI:98388	Spnb2	755.533	981.159	0.770042	-0.376991	7.37208e-08	4.66762e-06		319	386	0.826425	-0.275044	0.0128742	0.0739514		0.444701	0.611698		0	0	0	0	0	0	1
ENSMUSG00000020349	MGI:1321159	Ppp2ca	198.801	211.136	0.941579	-0.0868455	0.587011	1		77	73	1.05479	0.076962	0.806596	0.97696		NA	NA		0	0	0	0	0	1	0
ENSMUSG00000020358	MGI:1330294	Hnrnpab	210.541	196.54	1.07124	0.0992804	0.519888	1		328	403	0.813896	-0.297084	0.00616224	0.0416679		NA	NA		0	0	0	0	0	1	0
ENSMUSG00000020359	MGI:1920197	Agxt2l2	16.7381	17.5044	0.956223	-0.0645806	1	1		18	20	0.9	-0.152003	0.871415	0.998728		NA	NA		0	0	0	0	0	1	0
ENSMUSG00000020386	MGI:1913647	Sar1b	48.3884	53.1404	0.910576	-0.135148	0.690826	1		49	52	0.942308	-0.0857299	0.842382	0.989386		NA	NA		0	0	0	0	0	1	0
ENSMUSG00000020393	MGI:1933988	Kremen1	60.2552	59.6404	1.01031	0.0147972	1	1		35	39	0.897436	-0.156119	0.727547	0.925704		NA	NA		0	0	0	0	0	1	0
ENSMUSG00000020399	MGI:2159682	Havcr2	9.91125	30.2763	0.32736	-1.61105	0.00222143	0.0421949		33	79	0.417722	-1.25939	1.63569e-05	0.00022933		0.684823	0.811826		0	0	0	0	0	0	1
ENSMUSG00000020402	MGI:106919	Vdac1	149.127	177.881	0.838353	-0.254371	0.121393	0.787121		263	291	0.90378	-0.145956	0.25131	0.563478		NA	NA		0	0	0	0	0	1	0
ENSMUSG00000020422	MGI:2443012	Tns3	534.167	533.756	1.00077	0.00111094	1	1		914	1006	0.908549	-0.138364	0.0377942	0.166868		NA	NA		0	0	0	0	0	1	0
ENSMUSG00000020424	MGI:1919212	Gatsl3	17.7234	19.8991	0.890662	-0.16705	0.871415	1		16	16	1	0	1	1		NA	NA		0	0	0	0	0	1	0
ENSMUSG00000020427	MGI:96438	Igfbp3	8.0206	14.0833	0.569509	-0.812208	0.286279	1		13	13	1	0	1	1		NA	NA		0	0	0	0	0	1	0
ENSMUSG00000020441	MGI:1915112	2310033P09Rik	11.1107	9.35088	1.1882	0.248779	0.823803	1		8	12	0.666667	-0.584963	0.503445	0.79573		NA	NA		0	0	0	0	0	1	0
ENSMUSG00000020444	MGI:95871	Guk1	39.8284	32.6141	1.2212	0.288304	0.482789	1		124	122	1.01639	0.023459	0.94918	1		NA	NA		0	0	0	0	0	1	0
ENSMUSG00000020451	MGI:1197517	Limk2	95.6144	101.809	0.93915	-0.0905727	0.722438	1		54	34	1.58824	0.667425	0.0422106	0.179893		NA	NA		0	0	0	0	0	1	0
ENSMUSG00000020455	MGI:2137355	Trim11	53.5333	51.3623	1.04227	0.0597271	0.84537	1		293	187	1.56684	0.647862	1.50045e-06	2.38614e-05		0.079316	0.186974		0	0	0	0	0	0	1
ENSMUSG00000020458	MGI:1915835	Rtn4	1090.89	1039.77	1.04916	0.0692327	0.27875	1		3263	3477	0.938453	-0.0916441	0.00946846	0.0580788		NA	NA		0	0	0	0	0	1	0
ENSMUSG00000020459	MGI:1924034	Mtif2	20.5818	15.3361	1.34205	0.424442	0.405032	1		13	25	0.52	-0.943416	0.0729514	0.259677		NA	NA		0	0	0	0	0	1	0
ENSMUSG00000020463	MGI:2144474	Smek2	57.1502	58.6834	0.973872	-0.0381958	0.926078	1		75	99	0.757576	-0.400538	0.0809266	0.275777		NA	NA		0	0	0	0	0	1	0
ENSMUSG00000020464	MGI:1918951	Pnpt1	30.8021	26.9967	1.14096	0.190248	0.694004	1		29	23	1.26087	0.334419	0.488456	0.789942		NA	NA		0	0	0	0	0	1	0
ENSMUSG00000020472	MGI:2679270	Zkscan17	50.5309	49.3629	1.02366	0.0337372	0.920411	1		23	14	1.64286	0.716207	0.187742	0.475935		NA	NA		0	0	0	0	0	1	0
ENSMUSG00000020474	MGI:1860191	Polm	29.6826	32.6711	0.908527	-0.138398	0.801306	1		57	63	0.904762	-0.14439	0.64826	0.892494		NA	NA		0	0	0	0	0	1	0
ENSMUSG00000020476	MGI:700006	Dbnl	81.2798	78.7983	1.03149	0.0447326	0.93702	1		245	227	1.0793	0.110089	0.433959	0.74907		NA	NA		0	0	0	0	0	1	0
ENSMUSG00000020477	MGI:1928142	Mrps24	23.676	21.6622	1.09296	0.128244	0.882996	1		62	67	0.925373	-0.111893	0.724854	0.924822		NA	NA		0	0	0	0	0	1	0
ENSMUSG00000020483	MGI:1915347	Dynll2	56.8043	65.3699	0.868967	-0.202627	0.526416	1		225	256	0.878906	-0.186219	0.171284	0.451377		NA	NA		0	0	0	0	0	1	0
ENSMUSG00000020496	MGI:1914224	Rnf187	134.74	117.225	1.14941	0.200896	0.284192	1		779	778.5	1.00064	0.000926289	1	1		NA	NA		0	0	0	0	0	1	0
ENSMUSG00000020515	MGI:1916375	Cnot8	48.184	53.7676	0.896153	-0.158184	0.620768	1		298	224	1.33036	0.411814	0.00137497	0.0116045		NA	NA		0	0	0	0	0	1	0
ENSMUSG00000020519	MGI:1354709	Sap30l	21.231	21.1829	1.00227	0.00326968	1	1		82	86	0.953488	-0.0687128	0.817046	0.982687		NA	NA		0	0	0	0	0	1	0
ENSMUSG00000020520	MGI:1890480	Galnt10	78.7265	49.9896	1.57486	0.655221	0.0133804	0.180151		612	440	1.39091	0.476028	1.2677e-07	2.47418e-06		0.570155	0.74052		0	0	0	0	0	0	1
ENSMUSG00000020522	MGI:1924068	Mfap3	40.7344	28.7551	1.4166	0.502428	0.188216	0.999874		222	186	1.19355	0.255257	0.0830125	0.280235		NA	NA		0	0	0	0	0	1	0
ENSMUSG00000020523	MGI:1917629	Fam114a2	41.3174	35.9193	1.15028	0.201991	0.648791	1		414	375	1.104	0.14274	0.17607	0.457836		NA	NA		0	0	0	0	0	1	0
ENSMUSG00000020537	MGI:1342307	Drg2	69.1634	70.1316	0.986194	-0.0200567	1	1		71	58	1.22414	0.291766	0.290688	0.613337		NA	NA		0	0	0	0	0	1	0
ENSMUSG00000020541	MGI:1919193	Tom1l1	22.0849	23.5792	0.936626	-0.0944545	0.882996	1		29	32	0.90625	-0.142019	0.798153	0.969125		NA	NA		0	0	0	0	0	1	0
ENSMUSG00000020570	MGI:108081	Sypl	93.5501	84.1579	1.1116	0.152639	0.500055	1		41	50	0.82	-0.286304	0.401813	0.719993		NA	NA		0	0	0	0	0	1	0
ENSMUSG00000020571	MGI:1919103	Pdia6	861.135	761.527	1.1308	0.177344	0.0149663	0.192368		2756	2702	1.01999	0.0285482	0.473133	0.780601		NA	NA		0	0	0	0	0	1	0
ENSMUSG00000020580	MGI:107926	Rock2	564.86	500.468	1.12866	0.174616	0.0498135	0.467891		288	311	0.926045	-0.110846	0.368721	0.695147		NA	NA		0	0	0	0	0	1	0
ENSMUSG00000020590	MGI:2661416	Snx13	38.4366	40.5965	0.946795	-0.0788756	0.822144	1		37	35	1.05714	0.0801703	0.906294	1		NA	NA		0	0	0	0	0	1	0
ENSMUSG00000020610	MGI:104837	Amz2	24.891	22.1798	1.12223	0.166373	0.770867	1		35	33	1.06061	0.0848889	0.903597	1		NA	NA		0	0	0	0	0	1	0
ENSMUSG00000020611	MGI:95768	Gna13	113.67	101.377	1.12126	0.165123	0.413194	1		143	95	1.50526	0.590016	0.00224673	0.0177823		NA	NA		0	0	0	0	0	1	0
ENSMUSG00000020612	MGI:104878	Prkar1a	369.079	364.114	1.01364	0.0195389	0.882558	1		64	61	1.04918	0.0692627	0.858119	0.994593		NA	NA		0	0	0	0	0	1	0
ENSMUSG00000020621	MGI:1920402	Rdh14	17.8971	15.9006	1.12556	0.170643	0.864166	1		52	77	0.675325	-0.566347	0.0341867	0.154719		NA	NA		0	0	0	0	0	1	0
ENSMUSG00000020628	MGI:2445089	Ttc15	24.5201	23.5792	1.0399	0.0564495	1	1		73	67	1.08955	0.123735	0.672757	0.900281		NA	NA		0	0	0	0	0	1	0
ENSMUSG00000020629	MGI:2144929	Adi1	13.7544	22.1922	0.619784	-0.690162	0.242985	1		136	238	0.571429	-0.807355	1.48832e-07	2.84021e-06		0.856499	0.927636		0	0	0	0	0	0	1
ENSMUSG00000020630	MGI:1335073	Rnaseh1	17.3885	13.9693	1.24476	0.315869	0.7201	1		122	90	1.35556	0.438884	0.0330015	0.150507		NA	NA		0	0	0	0	0	1	0
ENSMUSG00000020644	MGI:96397	Id2	10.7594	17.7309	0.606817	-0.720666	0.264931	1		60	73	0.821918	-0.282934	0.298071	0.621659		NA	NA		0	0	0	0	0	1	0
ENSMUSG00000020646	MGI:1914466	Mboat2	11.1628	9.29387	1.20109	0.264344	0.823803	1		89	31	2.87097	1.52154	1.11877e-07	2.22138e-06		0.107366	0.227281		0	0	0	0	0	0	1
ENSMUSG00000020649	MGI:98181	Rrm2	278.874	270.653	1.03037	0.0431684	0.765368	1		660	597	1.10553	0.144735	0.0802955	0.273898		NA	NA		0	0	0	0	0	1	0
ENSMUSG00000020674	MGI:1916925	Pxdn	135.595	123.168	1.10089	0.138675	0.455948	1		521	463	1.12527	0.170271	0.0691485	0.250027		NA	NA		0	0	0	0	0	1	0
ENSMUSG00000020687	MGI:102685	Cdc27	121.21	109.417	1.10778	0.147675	0.468334	1		77	61	1.2623	0.336049	0.201473	0.493271		NA	NA		0	0	0	0	0	1	0
ENSMUSG00000020689	MGI:96612	Itgb3	62.2575	58.3729	1.06655	0.0929485	0.784328	1		415	266	1.56015	0.641685	1.2455e-08	2.87134e-07		0.0690994	0.168108		0	0	0	0	0	0	1
ENSMUSG00000020695	MGI:107818	Mrc2	151.014	121.251	1.24547	0.316694	0.0784905	0.620655		45	44	1.02273	0.0324215	1	1		NA	NA		0	0	0	0	0	1	0
ENSMUSG00000020733	MGI:1349482	Slc9a3r1	18.1685	20.0702	0.905246	-0.143618	0.871415	1		73	64	1.14062	0.189825	0.494442	0.794392		NA	NA		0	0	0	0	0	1	0
ENSMUSG00000020736	MGI:1354954	Nt5c	34.9281	49.0921	0.711481	-0.491102	0.155656	0.909726		407	463.5	0.878101	-0.187541	0.0577013	0.220894		NA	NA		0	0	0	0	0	1	0
ENSMUSG00000020737	MGI:1096361	Hn1	123.118	140.517	0.876184	-0.190694	0.295419	1		113	108	1.0463	0.0652915	0.787949	0.962862		NA	NA		0	0	0	0	0	1	0
ENSMUSG00000020739	MGI:3046173	Nup85	66.3743	64.3156	1.03201	0.0454556	0.930155	1		47	41	1.14634	0.197037	0.594288	0.857565		NA	NA		0	0	0	0	0	1	0
ENSMUSG00000020740	MGI:2384159	Gga3	39.0064	40.2544	0.968998	-0.0454349	1	1		60	52	1.15385	0.206451	0.508513	0.799059		NA	NA		0	0	0	0	0	1	0
ENSMUSG00000020744	MGI:1914533	Slc25a19	11.3827	9.49459	1.19886	0.261666	0.823803	1		28	14	2	1	0.0435585	0.184039		NA	NA		0	0	0	0	0	1	0
ENSMUSG00000020745	MGI:109520	Pafah1b1	263.13	269.123	0.977733	-0.0324881	0.828407	1		276.5	321	0.861371	-0.215294	0.0785921	0.271153		NA	NA		0	0	0	0	0	1	0
ENSMUSG00000020781	MGI:1923515	Tsen54	22.2016	25.624	0.86644	-0.206829	0.665466	1		121	126	0.960317	-0.0584167	0.799161	0.970006		NA	NA		0	0	0	0	0	1	0
ENSMUSG00000020782	MGI:1918843	Llgl2	10.1533	27.3398	0.371375	-1.42905	0.00763208	0.113453		94	63	1.49206	0.577309	0.0163794	0.089449		NA	NA		0	0	0	0	0	1	0
ENSMUSG00000020792	MGI:1859270	Exoc7	37.6931	34.8895	1.08036	0.111506	0.815121	1		27	35	0.771429	-0.374396	0.374152	0.699287		NA	NA		0	0	0	0	0	1	0
ENSMUSG00000020802	MGI:2444266	Ube2o	62.4259	66.1404	0.94384	-0.0833862	0.791007	1		163	167	0.976048	-0.0349761	0.868862	0.998175		NA	NA		0	0	0	0	0	1	0
ENSMUSG00000020812	MGI:1913543	1810032O08Rik	34.6133	33.9825	1.01856	0.0265361	1	1		316.5	286.5	1.10471	0.14367	0.237978	0.544606		NA	NA		0	0	0	0	0	1	0
ENSMUSG00000020814	MGI:1914872	Mxra7	18.7547	10.3772	1.8073	0.853834	0.136046	0.839605		61	48	1.27083	0.345775	0.250282	0.562262		NA	NA		0	0	0	0	0	1	0
ENSMUSG00000020817	MGI:1860236	Rabep1	94.121	84.3483	1.11586	0.158158	0.500055	1		90	96.5	0.932642	-0.100604	0.660948	0.895997		NA	NA		0	0	0	0	0	1	0
ENSMUSG00000020821	MGI:1098260	Kif1c	437.829	439.492	0.996218	-0.00546657	1	1		638	655	0.974046	-0.0379385	0.656365	0.895997		NA	NA		0	0	0	0	0	1	0
ENSMUSG00000020823	MGI:1921386	Sec14l1	62.0605	64.6009	0.960675	-0.0578792	0.859228	1		90	107	0.841121	-0.249614	0.254247	0.567232		NA	NA		0	0	0	0	0	1	0
ENSMUSG00000020840	MGI:1345186	Blmh	39.9808	42.2109	0.947168	-0.0783083	0.912157	1		181	148	1.22297	0.290393	0.0775364	0.269846		NA	NA		0	0	0	0	0	1	0
ENSMUSG00000020846	MGI:1923816	Fam101b	43.8509	42.2109	1.03885	0.0549921	0.914212	1		496	364	1.36264	0.446402	7.62908e-06	0.000111991		0.254859	0.417508		0	0	0	0	0	0	1
ENSMUSG00000020849	MGI:894689	Ywhae	582.323	611.525	0.952248	-0.0705914	0.401334	1		1230	1201	1.02415	0.0344222	0.570117	0.840856		NA	NA		0	0	0	0	0	1	0
ENSMUSG00000020850	MGI:2179381	Prpf8	279.618	318.215	0.878708	-0.186545	0.1302	0.816795		92	82	1.12195	0.16601	0.495169	0.795131		NA	NA		0	0	0	0	0	1	0
ENSMUSG00000020857	MGI:97356	Nme2	684.83	570.746	1.19989	0.262896	0.00142064	0.0296169		1700	1428	1.19048	0.251539	1.24474e-06	2.01798e-05		0.919885	0.963027		0	0	0	0	0	0	1
ENSMUSG00000020859	MGI:1918084	Spag9	212.44	172.161	1.23396	0.3033	0.0464267	0.44463		17	31	0.548387	-0.866733	0.0594634	0.224212		NA	NA		0	0	0	0	0	1	0
ENSMUSG00000020876	MGI:1921729	Snx11	52.2807	52.526	0.995329	-0.00675447	1	1		32	19	1.68421	0.752072	0.0919145	0.300692		NA	NA		0	0	0	0	0	1	0
ENSMUSG00000020877	MGI:1343092	Scrn2	5.96434	6.61367	0.90182	-0.149089	1	1		33	44	0.75	-0.415037	0.254305	0.567232		NA	NA		0	0	0	0	0	1	0
ENSMUSG00000020888	MGI:106613	Dvl2	36.0856	26.7422	1.34939	0.432304	0.313503	1		16	15	1.06667	0.0931094	1	1		NA	NA		0	0	0	0	0	1	0
ENSMUSG00000020914	MGI:98790	Top2a	216.41	188.634	1.14725	0.198182	0.196313	1		28	37	0.756757	-0.402098	0.321084	0.647636		NA	NA		0	0	0	0	0	1	0
ENSMUSG00000020922	MGI:1919592	Lsm12	59.2797	57.1886	1.03656	0.0518106	0.926078	1		74	92	0.804348	-0.314109	0.186854	0.475439		NA	NA		0	0	0	0	0	1	0
ENSMUSG00000020923	MGI:98512	Ubtf	128.733	106.737	1.20608	0.270325	0.171499	0.960032		97	103	0.941748	-0.0865877	0.723771	0.924424		NA	NA		0	0	0	0	0	1	0
ENSMUSG00000020929	MGI:1336880	Eftud2	141.82	142.145	0.997717	-0.00329791	1	1		152	117	1.29915	0.377563	0.0379732	0.167443		NA	NA		0	0	0	0	0	1	0
ENSMUSG00000020949	MGI:1353460	Fkbp3	38.4346	33.2601	1.15558	0.208613	0.635308	1		115	128	0.898438	-0.15451	0.441483	0.756227		NA	NA		0	0	0	0	0	1	0
ENSMUSG00000020956	MGI:1923485	6530401N04Rik	6.24093	7.89309	0.790682	-0.338831	0.790527	1		53	65	0.815385	-0.294447	0.311231	0.637458		NA	NA		0	0	0	0	0	1	0
ENSMUSG00000020962	MGI:1933277	Gtf2a1	30.6089	21.7346	1.4083	0.493958	0.271679	1		111	71	1.56338	0.644669	0.00372245	0.0277367		NA	NA		0	0	0	0	0	1	0
ENSMUSG00000020964	MGI:1329016	Sel1l	485.665	312.856	1.55236	0.634465	1.00775e-09	7.83068e-08		430	337	1.27596	0.351588	0.000882385	0.00821407		0.0578343	0.148041		0	0	0	0	0	0	1
ENSMUSG00000020973	MGI:1923566	1110034A24Rik	12.0998	13.9693	0.866167	-0.207283	0.845019	1		13	18	0.722222	-0.469485	0.47313	0.780601		NA	NA		0	0	0	0	0	1	0
ENSMUSG00000020978	MGI:1916804	Klhdc2	65.3628	64.0599	1.02034	0.0290487	1	1		158	170	0.929412	-0.10561	0.543668	0.82414		NA	NA		0	0	0	0	0	1	0
ENSMUSG00000020982	MGI:1918305	Nemf	65.1895	54.1555	1.20375	0.267532	0.359358	1		24	22	1.09091	0.125531	0.882996	1		NA	NA		0	0	0	0	0	1	0
ENSMUSG00000020988	MGI:2384968	L2hgdh	17.6294	16.9301	1.0413	0.0583903	1	1		10	11	0.909091	-0.137504	1	1		NA	NA		0	0	0	0	0	1	0
ENSMUSG00000021033	MGI:1341859	Gstz1	14.6706	14.0263	1.04594	0.0647953	1	1		18	9	2	1	0.122078	0.364009		NA	NA		0	0	0	0	0	1	0
ENSMUSG00000021036	MGI:108074	Sptlc2	98.7479	122.743	0.804507	-0.313823	0.122477	0.787121		73	95	0.768421	-0.380031	0.104912	0.328548		NA	NA		0	0	0	0	0	1	0
ENSMUSG00000021038	MGI:2144805	Vipar	22.9488	21.0483	1.0903	0.124721	0.880396	1		36	20	1.8	0.847997	0.0440465	0.18519		NA	NA		0	0	0	0	0	1	0
ENSMUSG00000021039	MGI:1913604	Snw1	44.854	41.7369	1.07469	0.103916	0.830373	1		131	133	0.984962	-0.0218594	0.95094	1		NA	NA		0	0	0	0	0	1	0
ENSMUSG00000021044	MGI:1919363	Adck1	9.44031	7.75439	1.21741	0.283821	1	1		14	9	1.55556	0.63743	0.404873	0.720127		NA	NA		0	0	0	0	0	1	0
ENSMUSG00000021048	MGI:1342005	Mthfd1	48.619	52.0571	0.933955	-0.0985746	0.842382	1		74	55	1.34545	0.428094	0.112657	0.346755		NA	NA		0	0	0	0	0	1	0
ENSMUSG00000021051	MGI:1349473	Ppp2r5e	51.4374	48.1799	1.06761	0.0943875	0.840822	1		22	19	1.15789	0.211504	0.755229	0.940613		NA	NA		0	0	0	0	0	1	0
ENSMUSG00000021103	MGI:106207	Mnat1	38.7074	41.9649	0.922375	-0.116574	0.824313	1		45	44	1.02273	0.0324215	1	1		NA	NA		0	0	0	0	0	1	0
ENSMUSG00000021112	MGI:1927339	Mpp5	51.1231	74.1265	0.689675	-0.536012	0.0486622	0.458925		157	151	1.03974	0.056216	0.775774	0.953752		NA	NA		0	0	0	0	0	1	0
ENSMUSG00000021113	MGI:1922877	Snapc1	30.0422	13.3991	2.2421	1.16485	0.0137182	0.1825		122	47	2.59574	1.37615	7.15567e-09	1.70693e-07		0.849782	0.925095		0	0	0	0	0	0	1
ENSMUSG00000021114	MGI:1921084	Atp6v1d	61.2213	53.5358	1.14356	0.19353	0.576012	1		473	390	1.21282	0.278366	0.00521977	0.0361348		NA	NA		0	0	0	0	0	1	0
ENSMUSG00000021120	MGI:99463	Pigh	4.31434	6.03857	0.714463	-0.485068	0.753906	1		15	6	2.5	1.32193	0.0783539	0.271043		NA	NA		0	0	0	0	0	1	0
ENSMUSG00000021124	MGI:1855688	Vti1b	78.2429	69.2076	1.13055	0.177029	0.509502	1		353	317	1.11356	0.155185	0.176277	0.458027		NA	NA		0	0	0	0	0	1	0
ENSMUSG00000021136	MGI:1929878	Smoc1	18.1679	37.3816	0.486011	-1.04094	0.0144538	0.18934		13	42	0.309524	-1.69188	0.000113611	0.00130957		NA	NA		0	0	0	0	0	1	0
ENSMUSG00000021147	MGI:1920393	Wdr37	26.2684	33.9825	0.772999	-0.371462	0.366294	1		75	132	0.568182	-0.815575	9.0386e-05	0.00107061		NA	NA		0	0	0	0	0	1	0
ENSMUSG00000021149	MGI:1916487	Gtpbp4	158.618	126.633	1.25258	0.324903	0.0666047	0.562275		707	538	1.31413	0.394104	1.85841e-06	2.92827e-05		0.740971	0.850551		0	0	0	0	0	0	1
ENSMUSG00000021156	MGI:1913755	Zmynd11	95.0695	72.8681	1.30468	0.383695	0.104912	0.738053		445	247	1.80162	0.849294	4.69954e-14	1.85551e-12		0.0749273	0.179605		0	0	0	0	0	0	1
ENSMUSG00000021186	MGI:1346091	Fbln5	245.589	206.462	1.18951	0.25037	0.066475	0.562275		174	152	1.14474	0.195016	0.244754	0.556367		NA	NA		0	0	0	0	0	1	0
ENSMUSG00000021188	MGI:1924393	Trip11	42.2435	50.6316	0.83433	-0.26131	0.406924	1		9	14	0.642857	-0.63743	0.404873	0.720127		NA	NA		0	0	0	0	0	1	0
[truncated: 2,788 more rows]

## Sheet: Classification
Genes with cis-regulatory differences					Genes with trans-regulatory differences
[truncated: 69 more rows]
