# Supplementary material for: The Genetic Architecture of the Genome-Wide Transcriptional Response to ER Stress in the Mouse
Source: PLoS Genet. 2015 Feb 4;11(2):e1004924. doi: 10.1371/journal.pgen.1004924 (PMC4412289; doi:10.1371/journal.pgen.1004924)
Supplement: S11 Table — (XLSX) [file pgen.1004924.s014.xlsx]

## Sheet: Control
Supp Table 7: B6xWSB_F1. This table shows the expression data and tests used to classify genes into regulatory categories for the B6xWSB F1 cross under control conditions. See Materials and Methods
			Parental expression difference							F1 allelic expression difference							Fisher's exact test for P vs F1 ratio			Regulatory classification (FDR 0.1%)
Ensemble	ID	Symbol	mean B6 count	mean WSB count	B6/WSB	log(P ratio)	binomial P	FDR		mean B6 count	mean WSB count	B6/WSB	log(F1)	binomial P	FDR		Fisher's P	FDR		cis	trans	cis+trans	cisxtrans	compensatory	conserved	ambiguous
ENSMUSG00000000058	MGI:107571	Cav2	37.4482	48.2654	0.775881	-0.366093	0.277999	1		184	194	0.948454	-0.0763509	0.643487	0.876836		NA	NA		0	0	0	0	0	1	0
ENSMUSG00000000078	MGI:1346318	Klf6	313.032	328.824	0.951976	-0.0710024	0.553882	1		542	550	0.985455	-0.0211388	0.832252	0.978847		NA	NA		0	0	0	0	0	1	0
ENSMUSG00000000088	MGI:88474	Cox5a	110.23	119.564	0.921929	-0.117272	0.552979	1		24	110	0.218182	-2.1964	2.36097e-14	8.81368e-13		6.38768e-09	5.85189e-08		0	0	0	0	1	0	0
ENSMUSG00000000127	MGI:105917	Fer	30.0601	18.5064	1.6243	0.699819	0.152408	0.804638		57	55	1.03636	0.0515303	0.924775	1		NA	NA		0	0	0	0	0	1	0
ENSMUSG00000000148	MGI:1891679	Baat1	24.1094	30.2668	0.796563	-0.328139	0.496617	1		29	24	1.20833	0.273018	0.583132	0.830904		NA	NA		0	0	0	0	0	1	0
ENSMUSG00000000168	MGI:2385311	Dlat	93.2233	89.2306	1.04475	0.063152	0.824098	1		181	179	1.01117	0.0160301	0.957977	1		NA	NA		0	0	0	0	0	1	0
ENSMUSG00000000184	MGI:88314	Ccnd2	775.643	679.318	1.1418	0.191307	0.0118185	0.14784		1715	1388	1.23559	0.305201	4.6975e-09	1.08638e-07		0.225352	0.329743		0	0	0	0	0	0	1
ENSMUSG00000000194	MGI:2139054	Gpr107	80.0819	92.643	0.864414	-0.210206	0.361629	1		87	94	0.925532	-0.111645	0.655734	0.884448		NA	NA		0	0	0	0	0	1	0
ENSMUSG00000000275	MGI:102749	Trim25	29.8033	25.0186	1.19124	0.25247	0.590053	1		65	63	1.03175	0.0450879	0.929614	1		NA	NA		0	0	0	0	0	1	0
ENSMUSG00000000276	MGI:1889276	Dgke	21.2417	19.0511	1.11498	0.157019	0.874629	1		92	61	1.5082	0.592825	0.0150203	0.0767361		NA	NA		0	0	0	0	0	1	0
ENSMUSG00000000278	MGI:1921867	Scpep1	393.9	213.888	1.84162	0.880973	2.62159e-13	2.07149e-11		2607	1423	1.83204	0.873455	1.25897e-78	2.29569e-76		1	1		1	0	0	0	0	0	0
ENSMUSG00000000282	MGI:109150	Mnt	27.875	32.6658	0.853341	-0.228805	0.608921	1		14	36	0.388889	-1.36257	0.00260217	0.018196		NA	NA		0	0	0	0	0	1	0
ENSMUSG00000000339	MGI:1913618	Rtcd1	52.1218	45.384	1.14846	0.199704	0.54261	1		330	284	1.16197	0.216575	0.0692754	0.235437		NA	NA		0	0	0	0	0	1	0
ENSMUSG00000000346	MGI:1344344	Dazap2	77.0312	77.1763	0.998119	-0.00271574	1	1		107	91	1.17582	0.233672	0.286396	0.57902		NA	NA		0	0	0	0	0	1	0
ENSMUSG00000000359	MGI:1097696	Rem1	4.22058	25.0968	0.168172	-2.57199	0.000103716	0.00265793		16	148	0.108108	-3.20945	5.88322e-28	4.89339e-26		0.510995	0.617452		0	0	0	0	0	0	1
ENSMUSG00000000374	MGI:1336209	Trappc10	70.3527	70.6508	0.995781	-0.00609925	1	1		59	65	0.907692	-0.139725	0.653598	0.881819		NA	NA		0	0	0	0	0	1	0
ENSMUSG00000000378	MGI:2384924	Ccm2	103.927	96.9653	1.07179	0.100024	0.67225	1		678	613.5	1.10513	0.144222	0.0796121	0.259977		NA	NA		0	0	0	0	0	1	0
ENSMUSG00000000384	MGI:1100868	Tbrg4	80.5342	75.6369	1.06475	0.0905111	0.749665	1		50	37	1.35135	0.434403	0.197979	0.465354		NA	NA		0	0	0	0	0	1	0
ENSMUSG00000000441	MGI:97847	Raf1	104.262	103.137	1.0109	0.0156458	1	1		89	88	1.01136	0.0163018	1	1		NA	NA		0	0	0	0	0	1	0
ENSMUSG00000000489	MGI:97528	Pdgfb	8.09605	4.59568	1.76166	0.816939	0.581055	1		58	35	1.65714	0.728698	0.0220186	0.10305		NA	NA		0	0	0	0	0	1	0
ENSMUSG00000000530	MGI:1338946	Acvrl1	19.1471	18.6491	1.02671	0.0380265	1	1		12	12	1	0	1	1		NA	NA		0	0	0	0	0	1	0
ENSMUSG00000000531	MGI:1860303	Grasp	26.4977	26.2549	1.00925	0.0132816	1	1		11	13	0.846154	-0.241008	0.83882	0.980115		NA	NA		0	0	0	0	0	1	0
ENSMUSG00000000563	MGI:1100495	Atp5f1	151.343	176.598	0.85699	-0.22265	0.167368	0.854134		407	438	0.929224	-0.105902	0.302054	0.598179		NA	NA		0	0	0	0	0	1	0
ENSMUSG00000000600	MGI:1930618	Krit1	31.607	26.4362	1.1956	0.25773	0.511842	1		57	53	1.07547	0.10497	0.775003	0.949731		NA	NA		0	0	0	0	0	1	0
ENSMUSG00000000605	MGI:104571	Clcn4-2	64.728	55.5058	1.16615	0.221751	0.467207	1		147	118	1.24576	0.317029	0.0852349	0.271389		NA	NA		0	0	0	0	0	1	0
ENSMUSG00000000627	MGI:1340055	Sema4f	22.3738	29.4739	0.759104	-0.397631	0.401062	1		26	28	0.928571	-0.106915	0.891923	1		NA	NA		0	0	0	0	0	1	0
ENSMUSG00000000628	MGI:1315197	Hk2	110.401	129.068	0.855372	-0.225376	0.244235	0.978357		1323	1000	1.323	0.403813	2.21086e-11	6.31426e-10		0.00128863	0.00475189		0	0	0	0	0	0	1
ENSMUSG00000000631	MGI:2667185	Myo18a	64.7847	69.4998	0.932157	-0.101355	0.795629	1		33	29	1.13793	0.186413	0.703537	0.911828		NA	NA		0	0	0	0	0	1	0
ENSMUSG00000000693	MGI:1337004	Loxl3	306.685	468.613	0.654453	-0.611639	6.63173e-09	2.91121e-07		291	381	0.76378	-0.388772	0.000586306	0.00505396		0.16411	0.259592		0	0	0	0	0	0	1
ENSMUSG00000000711	MGI:105938	Rab5b	69.9381	66.5605	1.05074	0.0714105	0.864405	1		26	16	1.625	0.70044	0.164149	0.414836		NA	NA		0	0	0	0	0	1	0
ENSMUSG00000000751	MGI:1915525	Rpa1	138.249	103.123	1.34062	0.422905	0.0283055	0.292367		49	26	1.88462	0.91427	0.0105821	0.0587469		NA	NA		0	0	0	0	0	1	0
ENSMUSG00000000753	MGI:108080	Serpinf1	705.835	621.762	1.13522	0.182968	0.0227142	0.250496		4677.5	3657	1.27905	0.355077	4.75723e-29	4.10073e-27		0.0462678	0.0948323		0	0	0	0	0	0	1
ENSMUSG00000000759	MGI:2183752	Tubgcp3	49.0106	39.1937	1.25047	0.322474	0.337399	1		49	40	1.225	0.292782	0.39657	0.690974		NA	NA		0	0	0	0	0	1	0
ENSMUSG00000000811	MGI:2386711	Txnrd3	19.7918	15.7034	1.26035	0.333826	0.617719	1		21	19	1.10526	0.14439	0.874629	0.99294		NA	NA		0	0	0	0	0	1	0
ENSMUSG00000000826	MGI:892995	Dnajc5	129.502	147.676	0.876939	-0.189452	0.307917	1		189	191	0.989529	-0.0151864	0.959096	1		NA	NA		0	0	0	0	0	1	0
ENSMUSG00000000901	MGI:97008	Mmp11	53.9686	46.7536	1.15432	0.207042	0.550709	1		183	227	0.806167	-0.310849	0.033575	0.140246		NA	NA		0	0	0	0	0	1	0
ENSMUSG00000000902	MGI:1328366	Smarcb1	69.7784	59.7591	1.16766	0.223623	0.430021	1		83	100	0.83	-0.268817	0.236823	0.520779		NA	NA		0	0	0	0	0	1	0
ENSMUSG00000000916	MGI:2140844	Nsun5	18.2365	18.1205	1.0064	0.00920954	1	1		54	68	0.794118	-0.332575	0.239089	0.52405		NA	NA		0	0	0	0	0	1	0
ENSMUSG00000000934	MGI:1920210	Top1mt	12.3352	16.2684	0.758226	-0.399299	0.571588	1		18	14	1.28571	0.36257	0.596615	0.840868		NA	NA		0	0	0	0	0	1	0
ENSMUSG00000000957	MGI:101900	Mmp14	559.216	601.924	0.929048	-0.106175	0.217696	0.94367		3415	2805	1.21747	0.283885	1.09293e-14	4.14525e-13		2.62071e-05	0.000140088		0	0	0	0	1	0	0
ENSMUSG00000000958	MGI:1337120	Slc7a7	4.05967	2.64936	1.53232	0.615718	1	1		22	11	2	1	0.0801433	0.259977		NA	NA		0	0	0	0	0	1	0
ENSMUSG00000000959	MGI:1916339	Oxa1l	40.9223	42.8289	0.955484	-0.0656968	0.913202	1		154	182	0.846154	-0.241008	0.140644	0.375489		NA	NA		0	0	0	0	0	1	0
ENSMUSG00000000976	MGI:1919790	Heatr6	29.4757	28.3481	1.03978	0.0562779	1	1		29	31	0.935484	-0.0962153	0.897422	1		NA	NA		0	0	0	0	0	1	0
ENSMUSG00000001016	MGI:1915031	Ilf2	51.3069	40.7998	1.25753	0.330591	0.348141	1		39	34	1.14706	0.197939	0.639973	0.876151		NA	NA		0	0	0	0	0	1	0
ENSMUSG00000001017	MGI:1913761	2500003M10Rik	86.6366	85.2948	1.01573	0.0225189	0.93925	1		19	19	1	0	1	1		NA	NA		0	0	0	0	0	1	0
ENSMUSG00000001018	MGI:1333745	Snapin	47.3399	31.7603	1.49054	0.575834	0.11466	0.696464		68	52	1.30769	0.387023	0.170645	0.425805		NA	NA		0	0	0	0	0	1	0
ENSMUSG00000001020	MGI:1330282	S100a4	857.275	983.502	0.871656	-0.198169	0.00330756	0.0527984		809	988	0.818826	-0.288371	2.64274e-05	0.000325434		0.368908	0.481424		0	0	0	0	0	0	1
ENSMUSG00000001025	MGI:1339467	S100a6	2395.88	1818.93	1.31719	0.397462	6.34807e-19	8.59892e-17		6715	5618	1.19527	0.257331	5.31588e-23	3.11143e-21		0.00714033	0.0204794		1	0	0	0	0	0	0
ENSMUSG00000001034	MGI:1346347	Mapk7	46.0137	49.0627	0.937854	-0.092565	0.837556	1		13	12	1.08333	0.115477	1	1		NA	NA		0	0	0	0	0	1	0
ENSMUSG00000001036	MGI:1333766	Epn2	59.2381	51.4089	1.15229	0.204507	0.504685	1		15	9	1.66667	0.736966	0.307456	0.603832		NA	NA		0	0	0	0	0	1	0
ENSMUSG00000001039	MGI:1351471	B9d1	6.62807	8.82596	0.750975	-0.413163	0.803619	1		18	26	0.692308	-0.530515	0.291215	0.584156		NA	NA		0	0	0	0	0	1	0
ENSMUSG00000001052	MGI:2139764	Sec24b	152.185	159.431	0.954551	-0.0671066	0.733745	1		498	423	1.1773	0.235488	0.0147086	0.0756326		NA	NA		0	0	0	0	0	1	0
ENSMUSG00000001054	MGI:1913339	Rmnd5b	35.5888	30.708	1.15894	0.212811	0.625407	1		40	40	1	0	1	1		NA	NA		0	0	0	0	0	1	0
ENSMUSG00000001089	MGI:107629	Luzp1	168.252	200.29	0.840042	-0.251467	0.10597	0.671661		377	332	1.13554	0.183381	0.0983734	0.295712		NA	NA		0	0	0	0	0	1	0
ENSMUSG00000001098	MGI:2141207	Kctd10	326.903	336.686	0.970941	-0.0425443	0.726917	1		172	193	0.891192	-0.166192	0.29516	0.589697		NA	NA		0	0	0	0	0	1	0
ENSMUSG00000001100	MGI:1915061	Poldip2	81.2801	87.2252	0.931842	-0.101843	0.699797	1		134	114	1.17544	0.233199	0.227554	0.509604		NA	NA		0	0	0	0	0	1	0
ENSMUSG00000001119	MGI:88459	Col6a1	476.245	653.577	0.728675	-0.456653	1.32104e-07	5.26307e-06		1974	2421.5	0.815197	-0.294779	1.50366e-11	4.40054e-10		0.0999628	0.173887		1	0	0	0	0	0	0
ENSMUSG00000001120	MGI:1890470	Pcbp3	9.20096	11.5442	0.79702	-0.327313	0.663624	1		35.5	32	1.10938	0.149747	0.716301	0.919075		NA	NA		0	0	0	0	0	1	0
ENSMUSG00000001123	MGI:109496	Lgals9	34.01	40.9493	0.83054	-0.267878	0.488683	1		371.5	256	1.45117	0.537218	4.19731e-06	6.04847e-05		0.025692	0.0598714		0	0	0	0	0	0	1
ENSMUSG00000001150	MGI:1930089	Mcm3ap	59.5511	89.7662	0.663402	-0.592045	0.0175977	0.204989		48	60	0.8	-0.321928	0.289798	0.582611		NA	NA		0	0	0	0	0	1	0
ENSMUSG00000001175	MGI:88251	Calm1	458.566	563.916	0.813182	-0.298349	0.00113739	0.0216561		122	146	0.835616	-0.259087	0.15991	0.408698		NA	NA		0	0	0	0	0	1	0
ENSMUSG00000001211	MGI:1336186	Agpat3	82.4453	104.148	0.791615	-0.33713	0.12338	0.729636		52	65	0.8	-0.321928	0.267182	0.555088		NA	NA		0	0	0	0	0	1	0
ENSMUSG00000001248	MGI:105490	Gramd1a	73.506	71.9517	1.0216	0.0308336	0.93408	1		409	333	1.22823	0.296579	0.00586242	0.0363317		NA	NA		0	0	0	0	0	1	0
ENSMUSG00000001270	MGI:88407	Ckb	256.634	117.8	2.17855	1.12337	5.62538e-13	4.23332e-11		313	204	1.53431	0.617594	1.87353e-06	2.84693e-05		0.0162992	0.0409704		1	0	0	0	0	0	0
ENSMUSG00000001280	MGI:98372	Sp1	41.8385	41.0387	1.01949	0.0278473	1	1		9	13	0.692308	-0.530515	0.523467	0.78836		NA	NA		0	0	0	0	0	1	0
ENSMUSG00000001285	MGI:1929864	Myg1	25.5872	19.9588	1.282	0.358396	0.461391	1		35	32	1.09375	0.129283	0.807195	0.963823		NA	NA		0	0	0	0	0	1	0
ENSMUSG00000001288	MGI:97858	Rarg	81.2941	56.2554	1.44509	0.531161	0.0399282	0.361949		120	123	0.97561	-0.0356239	0.897946	1		NA	NA		0	0	0	0	0	1	0
ENSMUSG00000001333	MGI:1916078	Sync	6.58641	22.8586	0.288137	-1.79517	0.00522288	0.0778669		25	46	0.543478	-0.879706	0.0169947	0.0844567		NA	NA		0	0	0	0	0	1	0
ENSMUSG00000001349	MGI:104979	Cnn1	510.783	531.782	0.960512	-0.058124	0.535751	1		1466	1535	0.955049	-0.0663536	0.214489	0.489947		NA	NA		0	0	0	0	0	1	0
ENSMUSG00000001380	MGI:108087	Hars	118.599	127.352	0.931275	-0.10272	0.655466	1		223	321	0.694704	-0.52553	3.05478e-05	0.000369457		0.0626499	0.121573		0	0	0	0	0	0	1
ENSMUSG00000001383	MGI:1913742	Zmat2	40.854	34.0029	1.20148	0.264817	0.488683	1		38	39	0.974359	-0.0374747	1	1		NA	NA		0	0	0	0	0	1	0
ENSMUSG00000001403	MGI:1915862	Ube2c	68.2867	54.3113	1.25732	0.330354	0.239089	0.974652		19	15	1.26667	0.341037	0.607591	0.849732		NA	NA		0	0	0	0	0	1	0
ENSMUSG00000001415	MGI:2447364	Smg5	156.443	154.07	1.0154	0.0220492	0.95472	1		163	167	0.976048	-0.0349761	0.868862	0.989735		NA	NA		0	0	0	0	0	1	0
ENSMUSG00000001424	MGI:1929266	Snd1	272.104	301.84	0.901484	-0.149627	0.22608	0.957005		62	83	0.746988	-0.420843	0.096394	0.292764		NA	NA		0	0	0	0	0	1	0
ENSMUSG00000001436	MGI:103182	Slc19a1	25.9876	26.388	0.984825	-0.0220606	1	1		24	24	1	0	1	1		NA	NA		0	0	0	0	0	1	0
ENSMUSG00000001440	MGI:107532	Kpnb1	782.925	776.784	1.00791	0.0113614	0.899268	1		22	26	0.846154	-0.241008	0.665466	0.889477		NA	NA		0	0	0	0	0	1	0
ENSMUSG00000001441	MGI:1101358	Npepps	94.0335	109.242	0.860781	-0.216282	0.325809	1		144	121	1.19008	0.251062	0.176439	0.435419		NA	NA		0	0	0	0	0	1	0
ENSMUSG00000001467	MGI:106040	Cyp51	158.986	116.292	1.36713	0.451148	0.0111844	0.14065		462	360	1.28333	0.359896	0.000420493	0.00380912		NA	NA		0	0	0	0	0	1	0
ENSMUSG00000001504	MGI:1197526	Irx2	26.3553	18.7387	1.40646	0.492073	0.371298	1		55	46	1.19565	0.257798	0.42616	0.715448		NA	NA		0	0	0	0	0	1	0
ENSMUSG00000001507	MGI:96602	Itga3	107.973	24.7979	4.35412	2.12238	1.71806e-13	1.38056e-11		19	13	1.46154	0.547488	0.377086	0.675137		0.0174152	0.043084		0	0	0	0	0	0	1
ENSMUSG00000001517	MGI:1347487	Foxm1	81.7453	65.1634	1.25447	0.327075	0.186765	0.884374		120	118	1.01695	0.0242475	0.948335	1		NA	NA		0	0	0	0	0	1	0
ENSMUSG00000001518	MGI:1915450	Itfg2	18.5355	15.2254	1.21741	0.283814	0.607591	1		22	29	0.758621	-0.398549	0.401062	0.69424		NA	NA		0	0	0	0	0	1	0
ENSMUSG00000001521	MGI:1329045	Tulp3	81.551	61.9258	1.31692	0.397162	0.113031	0.692362		100	107	0.934579	-0.0976108	0.67676	0.893133		NA	NA		0	0	0	0	0	1	0
ENSMUSG00000001524	MGI:1338799	Gtf2h4	20.0409	15.5839	1.286	0.362891	0.617719	1		43	46	0.934783	-0.0972972	0.832258	0.978847		NA	NA		0	0	0	0	0	1	0
ENSMUSG00000001525	MGI:107812	Tubb5	2163.82	2093.87	1.03341	0.0474103	0.29032	1		178	241	0.738589	-0.437156	0.00241446	0.0170985		NA	NA		0	0	0	0	0	1	0
ENSMUSG00000001542	MGI:2183438	Ell2	54.8547	54.32	1.00984	0.0141317	1	1		162	136	1.19118	0.252387	0.147434	0.388109		NA	NA		0	0	0	0	0	1	0
ENSMUSG00000001576	MGI:1914708	Ergic1	192.019	151.931	1.26385	0.33783	0.0353358	0.341225		182	156	1.16667	0.222392	0.173797	0.43185		NA	NA		0	0	0	0	0	1	0
ENSMUSG00000001630	MGI:1922250	Stk38l	47.6334	39.9747	1.19159	0.252887	0.455741	1		100	117	0.854701	-0.226509	0.27738	0.568306		NA	NA		0	0	0	0	0	1	0
ENSMUSG00000001632	MGI:1926033	Brpf1	64.1079	65.3589	0.980859	-0.0278816	1	1		16	23	0.695652	-0.523562	0.336784	0.636385		NA	NA		0	0	0	0	0	1	0
ENSMUSG00000001642	MGI:1353494	Akr1b3	128.406	109.486	1.17281	0.229967	0.242253	0.977922		127	133	0.954887	-0.0665977	0.756564	0.941682		NA	NA		0	0	0	0	0	1	0
ENSMUSG00000001666	MGI:1298381	Ddt	9.90956	14.559	0.680649	-0.555016	0.424356	1		34	34	1	0	1	1		NA	NA		0	0	0	0	0	1	0
ENSMUSG00000001674	MGI:1914192	Ddx18	65.8785	59.0673	1.11531	0.157448	0.591684	1		92	74	1.24324	0.314109	0.186854	0.453597		NA	NA		0	0	0	0	0	1	0
ENSMUSG00000001700	MGI:1914815	Gramd3	10.2778	15.5009	0.663045	-0.592821	0.32694	1		29	36	0.805556	-0.311944	0.457021	0.7402		NA	NA		0	0	0	0	0	1	0
ENSMUSG00000001729	MGI:87986	Akt1	648.519	592.573	1.09441	0.130155	0.118574	0.708902		2477	2100	1.17952	0.238205	2.68601e-08	5.46539e-07		0.24816	0.352969		0	0	0	0	0	0	1
ENSMUSG00000001751	MGI:1351641	Naglu	17.5825	27.1005	0.648788	-0.624181	0.232693	0.964334		18	7	2.57143	1.36257	0.0432853	0.168763		NA	NA		0	0	0	0	0	1	0
ENSMUSG00000001761	MGI:108075	Smo	111.235	126.001	0.882812	-0.179821	0.36317	1		27	27	1	0	1	1		NA	NA		0	0	0	0	0	1	0
ENSMUSG00000001767	MGI:1914127	Crnkl1	26.6457	26.218	1.01631	0.0233437	1	1		35	42	0.833333	-0.263034	0.494382	0.769237		NA	NA		0	0	0	0	0	1	0
ENSMUSG00000001768	MGI:1921280	Rin2	18.107	21.804	0.830445	-0.268044	0.635828	1		23	34	0.676471	-0.563901	0.18485	0.449856		NA	NA		0	0	0	0	0	1	0
ENSMUSG00000001783	MGI:106379	D10Wsu52e	144.209	139.328	1.03504	0.0496816	0.812107	1		128	148	0.864865	-0.209453	0.252719	0.540268		NA	NA		0	0	0	0	0	1	0
ENSMUSG00000001785	MGI:1914735	Pwp1	55.5416	33.6698	1.6496	0.722116	0.0263017	0.27772		270	162	1.66667	0.736966	2.29203e-07	4.14752e-06		1	1		0	0	0	0	0	0	1
ENSMUSG00000001794	MGI:88266	Capns1	422.141	345.496	1.22184	0.289057	0.00602983	0.0863669		6375	5420.5	1.17609	0.233999	1.64517e-18	7.95892e-17		0.626947	0.725646		0	0	0	0	0	0	1
ENSMUSG00000001829	MGI:1100517	Clpb	30.6636	29.405	1.0428	0.0604623	0.897422	1		32	25	1.28	0.356144	0.427043	0.715657		NA	NA		0	0	0	0	0	1	0
ENSMUSG00000001833	MGI:1335094	41524	210.083	224.632	0.93523	-0.0966077	0.502107	1		91	107	0.850467	-0.233672	0.286396	0.57902		NA	NA		0	0	0	0	0	1	0
ENSMUSG00000001870	MGI:109151	Ltbp1	509.179	560.422	0.908563	-0.138342	0.126161	0.735886		381	529	0.720227	-0.473477	1.04351e-06	1.69428e-05		0.0111278	0.0298285		0	0	0	0	0	0	1
ENSMUSG00000001891	MGI:2183447	Ugp2	62.4124	54.6691	1.14164	0.191108	0.57929	1		33	42	0.785714	-0.347923	0.355699	0.657967		NA	NA		0	0	0	0	0	1	0
ENSMUSG00000001909	MGI:1289155	Trmt1	83.0152	70.4487	1.17838	0.236801	0.331993	1		148	160	0.925	-0.112475	0.530869	0.795139		NA	NA		0	0	0	0	0	1	0
ENSMUSG00000001910	MGI:1914080	Nacc1	183.903	175.785	1.04618	0.0651349	0.712233	1		342	383	0.89295	-0.163348	0.13734	0.368387		NA	NA		0	0	0	0	0	1	0
ENSMUSG00000001995	MGI:2676970	Sipa1l2	86.3102	115.031	0.750322	-0.414418	0.0480015	0.410045		595	566	1.05124	0.0720876	0.411228	0.703076		NA	NA		0	0	0	0	0	1	0
ENSMUSG00000001998	MGI:1336993	Ap4e1	18.1166	16.4753	1.09962	0.137006	0.864166	1		20	21	0.952381	-0.0703893	1	1		NA	NA		0	0	0	0	0	1	0
ENSMUSG00000001999	MGI:88170	Blvra	16.0177	12.4036	1.29138	0.368914	0.571588	1		30	26	1.15385	0.206451	0.68888	0.901977		NA	NA		0	0	0	0	0	1	0
ENSMUSG00000002017	MGI:1919972	Fam98a	67.1347	64.3294	1.04361	0.0615804	0.861369	1		15	12	1.25	0.321928	0.701108	0.910089		NA	NA		0	0	0	0	0	1	0
ENSMUSG00000002020	MGI:99502	Ltbp2	1115.6	600.223	1.85864	0.894244	5.24208e-36	1.91175e-33		4916	5075.5	0.968575	-0.046065	0.111687	0.320914		3.2972e-34	1.32508e-32		0	1	0	0	0	0	0
ENSMUSG00000002028	MGI:96995	Mll1	148.741	158.223	0.940075	-0.0891517	0.648041	1		18	18	1	0	1	1		NA	NA		0	0	0	0	0	1	0
ENSMUSG00000002052	MGI:107726	Supt6h	223.131	234.744	0.950528	-0.0731985	0.607303	1		261	285	0.915789	-0.126912	0.324966	0.624256		NA	NA		0	0	0	0	0	1	0
ENSMUSG00000002058	MGI:1328357	Unc119	14.9769	18.7985	0.796708	-0.327877	0.607591	1		20	9	2.22222	1.152	0.0614283	0.217013		NA	NA		0	0	0	0	0	1	0
ENSMUSG00000002059	MGI:104606	Rab34	112.57	124.838	0.901727	-0.149237	0.475908	1		331	320	1.03438	0.0487593	0.695141	0.904905		NA	NA		0	0	0	0	0	1	0
ENSMUSG00000002064	MGI:108019	Sdf2	61.29	69.5477	0.881265	-0.182352	0.48472	1		176	191	0.921466	-0.117997	0.464953	0.742657		NA	NA		0	0	0	0	0	1	0
ENSMUSG00000002068	MGI:88316	Ccne1	62.6032	51.365	1.21879	0.28545	0.302878	1		81	99	0.818182	-0.289507	0.204992	0.474312		NA	NA		0	0	0	0	0	1	0
ENSMUSG00000002102	MGI:1098754	Psmc3	211.524	195.47	1.08213	0.113872	0.42776	1		296	249	1.18876	0.249451	0.0486903	0.184083		NA	NA		0	0	0	0	0	1	0
ENSMUSG00000002105	MGI:1915677	Slc39a13	143.34	149.3	0.960077	-0.0587786	0.769884	1		226	207	1.09179	0.126692	0.387048	0.685595		NA	NA		0	0	0	0	0	1	0
ENSMUSG00000002107	MGI:1338822	Celf2	24.1041	35.1288	0.686163	-0.543376	0.192526	0.894767		7	14	0.5	-1	0.189247	0.454386		NA	NA		0	0	0	0	0	1	0
ENSMUSG00000002129	MGI:1914715	Sf3a1	113.937	94.2537	1.20883	0.273615	0.187571	0.884374		30	31	0.967742	-0.0473057	1	1		NA	NA		0	0	0	0	0	1	0
ENSMUSG00000002147	MGI:103034	Stat6	112.695	135.18	0.833663	-0.262463	0.182253	0.879902		39	98	0.397959	-1.32931	4.87059e-07	8.39689e-06		0.00107982	0.00416888		0	0	0	0	0	0	1
ENSMUSG00000002205	MGI:2182465	Vrk3	14.379	18.3227	0.784764	-0.349669	0.596615	1		36	52	0.692308	-0.530515	0.109295	0.316923		NA	NA		0	0	0	0	0	1	0
ENSMUSG00000002210	MGI:1919247	1500002O20Rik	27.2672	30.3611	0.898097	-0.155057	0.791366	1		18	38	0.473684	-1.078	0.0104548	0.0581764		NA	NA		0	0	0	0	0	1	0
ENSMUSG00000002221	MGI:1890430	Paxip1	46.8739	42.367	1.10638	0.145844	0.671809	1		26	36	0.722222	-0.469485	0.252854	0.540268		NA	NA		0	0	0	0	0	1	0
ENSMUSG00000002222	MGI:1915727	Rmnd5a	29.3652	36.496	0.804614	-0.31363	0.457021	1		35	26	1.34615	0.428843	0.305677	0.603337		NA	NA		0	0	0	0	0	1	0
ENSMUSG00000002249	MGI:109241	Tead3	67.7379	79.789	0.848963	-0.236227	0.365944	1		112	47	2.38298	1.25277	2.66657e-07	4.75271e-06		1.65394e-05	9.31742e-05		0	0	0	0	1	0	0
ENSMUSG00000002274	MGI:1917333	Metrn	23.7276	27.6887	0.856939	-0.222736	0.677809	1		52	74	0.702703	-0.509014	0.0609383	0.215951		NA	NA		0	0	0	0	0	1	0
ENSMUSG00000002280	MGI:1914813	Narfl	23.0047	22.2083	1.03586	0.0508248	1	1		21	26	0.807692	-0.308122	0.560065	0.813501		NA	NA		0	0	0	0	0	1	0
ENSMUSG00000002307	MGI:1197015	Daxx	40.6743	37.7943	1.0762	0.105949	0.822144	1		108	85	1.27059	0.345497	0.113051	0.324244		NA	NA		0	0	0	0	0	1	0
ENSMUSG00000002308	MGI:1860083	Cd320	14.0248	19.0121	0.737678	-0.438936	0.48685	1		92	79	1.16456	0.219781	0.358834	0.659904		NA	NA		0	0	0	0	0	1	0
ENSMUSG00000002319	MGI:1923001	Ipo4	245.033	283.058	0.865663	-0.208123	0.107262	0.676276		63	59	1.0678	0.0946369	0.786058	0.954192		NA	NA		0	0	0	0	0	1	0
ENSMUSG00000002325	MGI:107587	Irf9	12.446	15.9423	0.78069	-0.357179	0.571588	1		23	14	1.64286	0.716207	0.187742	0.454124		NA	NA		0	0	0	0	0	1	0
ENSMUSG00000002329	MGI:1915131	Mdp1	21.2508	14.1706	1.49964	0.584613	0.310505	1		28	27	1.03704	0.0524674	1	1		NA	NA		0	0	0	0	0	1	0
ENSMUSG00000002332	MGI:1196314	Dhrs1	48.1721	45.0738	1.06874	0.0959109	0.835846	1		34	43	0.790698	-0.338802	0.362032	0.660151		NA	NA		0	0	0	0	0	1	0
ENSMUSG00000002342	MGI:2384577	Tmem161a	55.1272	58.1048	0.948755	-0.0758927	0.85087	1		120	121	0.991736	-0.0119726	1	1		NA	NA		0	0	0	0	0	1	0
ENSMUSG00000002365	MGI:1913866	Snx9	332.418	299.159	1.11117	0.152086	0.202662	0.911047		277	178	1.55618	0.638009	3.99734e-06	5.79552e-05		0.00768872	0.0219318		0	0	0	0	0	0	1
ENSMUSG00000002393	MGI:1352453	Nr2f6	95.8192	152.659	0.62767	-0.671922	0.000366804	0.00812625		271	237	1.14346	0.193406	0.143081	0.379562		NA	NA		0	0	0	0	0	1	0
ENSMUSG00000002395	MGI:1914273	Use1	40.5406	33.7572	1.20095	0.264173	0.488683	1		204	120	1.7	0.765535	3.55677e-06	5.18851e-05		0.190489	0.292457		0	0	0	0	0	0	1
ENSMUSG00000002396	MGI:1924340	Ocel1	2.16774	11.4662	0.189054	-2.40313	0.0224609	0.249816		15	51	0.294118	-1.76553	1.00961e-05	0.000133179		0.72298	0.802649		0	0	0	0	0	0	1
ENSMUSG00000002455	MGI:1922946	Prpf6	89.3394	77.3463	1.15506	0.207963	0.393301	1		53	55	0.963636	-0.0534393	0.923401	1		NA	NA		0	0	0	0	0	1	0
ENSMUSG00000002458	MGI:1915153	Rgs19	41.7008	40.2714	1.03549	0.0503185	0.912157	1		156	117	1.33333	0.415037	0.0212848	0.100609		NA	NA		0	0	0	0	0	1	0
ENSMUSG00000002489	MGI:103306	Tiam1	26.8522	35.5563	0.755204	-0.405063	0.313503	1		22	34	0.647059	-0.628031	0.140895	0.375489		NA	NA		0	0	0	0	0	1	0
ENSMUSG00000002496	MGI:102548	Tsc2	135.939	103.071	1.31889	0.399327	0.0382383	0.354771		288	244	1.18033	0.239188	0.0621799	0.219016		NA	NA		0	0	0	0	0	1	0
ENSMUSG00000002504	MGI:1890662	Slc9a3r2	31.4137	71.4872	0.439431	-1.18629	9.30765e-05	0.00242459		166	168	0.988095	-0.017278	0.956374	1		NA	NA		0	0	0	0	0	1	0
ENSMUSG00000002546	MGI:2139395	Golga2	132.55	138.662	0.955926	-0.0650297	0.761825	1		44	37	1.18919	0.249978	0.505236	0.774936		NA	NA		0	0	0	0	0	1	0
ENSMUSG00000002550	MGI:98904	Uck1	43.8456	37.2844	1.17598	0.233861	0.505236	1		46	46	1	0	1	1		NA	NA		0	0	0	0	0	1	0
ENSMUSG00000002602	MGI:1347244	Axl	1227.52	1299.78	0.944405	-0.0825223	0.157903	0.824468		489	626	0.78115	-0.356328	4.54933e-05	0.000532552		0.00859341	0.024117		0	0	0	0	0	0	1
ENSMUSG00000002625	MGI:1860606	Akap8l	26.9587	29.7775	0.905338	-0.143472	0.791366	1		27	22	1.22727	0.295456	0.568172	0.822001		NA	NA		0	0	0	0	0	1	0
ENSMUSG00000002718	MGI:1339951	Cse1l	111.635	90.1951	1.2377	0.307666	0.139334	0.772612		83	59	1.40678	0.492396	0.0532084	0.196206		NA	NA		0	0	0	0	0	1	0
ENSMUSG00000002728	MGI:1915127	Naa20	36.6184	43.6675	0.838573	-0.253991	0.505236	1		20	22	0.909091	-0.137504	0.877614	0.994686		NA	NA		0	0	0	0	0	1	0
ENSMUSG00000002732	MGI:1336879	Fkbp7	18.5164	21.5051	0.861024	-0.215875	0.755229	1		51	45	1.13333	0.180572	0.610068	0.851187		NA	NA		0	0	0	0	0	1	0
ENSMUSG00000002733	MGI:1932515	Plekha3	63.7899	57.7024	1.1055	0.144698	0.65096	1		77	81	0.950617	-0.0730635	0.811457	0.967098		NA	NA		0	0	0	0	0	1	0
ENSMUSG00000002748	MGI:1353499	Baz1b	173.109	125.52	1.37914	0.463769	0.0077036	0.105253		169	131	1.29008	0.367456	0.0324908	0.137289		NA	NA		0	0	0	0	0	1	0
ENSMUSG00000002763	MGI:2385054	Pex6	35.2886	46.1426	0.764773	-0.386897	0.266412	0.9978		43	43	1	0	1	1		NA	NA		0	0	0	0	0	1	0
ENSMUSG00000002768	MGI:96957	Mea1	64.9588	47.9808	1.35385	0.437069	0.131924	0.752509		381.5	366	1.04235	0.0598394	0.583409	0.830904		NA	NA		0	0	0	0	0	1	0
ENSMUSG00000002778	MGI:1915387	Kdelr1	142.384	164.61	0.864979	-0.209264	0.209188	0.93123		574	600	0.956667	-0.0639118	0.465628	0.742657		NA	NA		0	0	0	0	0	1	0
ENSMUSG00000002781	MGI:1917459	Tmem143	12.4732	11.0066	1.13325	0.180467	1	1		31	12	2.58333	1.36923	0.00540157	0.0340091		NA	NA		0	0	0	0	0	1	0
ENSMUSG00000002797	MGI:95700	Ggct	8.30326	5.66413	1.46594	0.551823	0.790527	1		23	25	0.92	-0.120294	0.885433	0.99806		NA	NA		0	0	0	0	0	1	0
ENSMUSG00000002812	MGI:1342286	Flii	276.475	289.101	0.956327	-0.0644238	0.613708	1		74	77	0.961039	-0.0573332	0.870779	0.990738		NA	NA		0	0	0	0	0	1	0
ENSMUSG00000002825	MGI:1931441	Qtrt1	25.9321	27.1533	0.955024	-0.0663917	1	1		152	143	1.06294	0.0880562	0.641449	0.876836		NA	NA		0	0	0	0	0	1	0
ENSMUSG00000002870	MGI:105380	Mcm2	77.1068	53.1576	1.45053	0.536581	0.0432551	0.382152		48	51	0.941176	-0.0874628	0.840822	0.980889		NA	NA		0	0	0	0	0	1	0
ENSMUSG00000002871	MGI:1345190	Tpra1	28.7218	34.6993	0.827735	-0.27276	0.532309	1		38	39	0.974359	-0.0374747	1	1		NA	NA		0	0	0	0	0	1	0
ENSMUSG00000002881	MGI:107564	Nab1	49.9165	53.7755	0.928239	-0.107431	0.768792	1		138	148	0.932432	-0.100929	0.594678	0.840868		NA	NA		0	0	0	0	0	1	0
ENSMUSG00000002885	MGI:1347095	Cd97	119.012	118.353	1.00557	0.00800983	1	1		581	380	1.52895	0.612539	9.49988e-11	2.61854e-09		0.00510401	0.0156723		0	0	0	0	0	0	1
ENSMUSG00000002897	MGI:107399	Il17ra	57.5382	63.5804	0.904968	-0.144061	0.65096	1		20	28	0.714286	-0.485427	0.312327	0.608087		NA	NA		0	0	0	0	0	1	0
ENSMUSG00000002900	MGI:96743	Lamb1	807.569	786.762	1.02645	0.0376575	0.616538	1		1087	1151	0.944396	-0.0825359	0.182942	0.448695		NA	NA		0	0	0	0	0	1	0
ENSMUSG00000002910	MGI:1918057	Arrdc2	4.68564	6.5396	0.716502	-0.480957	0.774414	1		15	9	1.66667	0.736966	0.307456	0.603832		NA	NA		0	0	0	0	0	1	0
ENSMUSG00000002948	MGI:1346871	Map2k7	35.736	38.0702	0.938686	-0.0912862	0.907561	1		78	49	1.59184	0.670692	0.0126607	0.0676581		NA	NA		0	0	0	0	0	1	0
ENSMUSG00000002949	MGI:1343262	Timm44	34.847	34.0881	1.02226	0.0317637	1	1		18	12	1.5	0.584963	0.361595	0.660116		NA	NA		0	0	0	0	0	1	0
ENSMUSG00000002957	MGI:101920	Ap2a2	279.494	300.996	0.928562	-0.10693	0.383237	1		681	633	1.07583	0.105449	0.194756	0.460977		NA	NA		0	0	0	0	0	1	0
ENSMUSG00000002963	MGI:1891698	Pnkp	32.0168	31.8592	1.00495	0.00711903	1	1		25	31	0.806452	-0.31034	0.504404	0.774661		NA	NA		0	0	0	0	0	1	0
ENSMUSG00000002983	MGI:103289	Relb	22.1113	25.1427	0.879431	-0.185357	0.770867	1		26	35	0.742857	-0.428843	0.305677	0.603337		NA	NA		0	0	0	0	0	1	0
ENSMUSG00000002997	MGI:97760	Prkar2b	20.6014	45.7381	0.45042	-1.15066	0.00306532	0.0497694		22	31	0.709677	-0.494765	0.271679	0.560745		NA	NA		0	0	0	0	0	1	0
ENSMUSG00000003032	MGI:1342287	Klf4	81.5273	50.0076	1.6303	0.705135	0.00674636	0.0938658		256	218	1.17431	0.231816	0.0891251	0.280176		NA	NA		0	0	0	0	0	1	0
ENSMUSG00000003033	MGI:102776	Ap1m1	81.0911	72.9233	1.11201	0.153165	0.572846	1		84	83	1.01205	0.017278	1	1		NA	NA		0	0	0	0	0	1	0
ENSMUSG00000003037	MGI:96960	Rab8a	49.6536	44.3478	1.11964	0.163037	0.606296	1		155	125	1.24	0.31034	0.0828973	0.26534		NA	NA		0	0	0	0	0	1	0
ENSMUSG00000003038	MGI:96136	Hmgn2	53.3049	37.2729	1.43012	0.516139	0.113344	0.692362		58	35	1.65714	0.728698	0.0220186	0.10305		NA	NA		0	0	0	0	0	1	0
ENSMUSG00000003039	MGI:1915172	Fam32a	58.188	72.0271	0.807864	-0.307816	0.254125	0.989816		545	904	0.602876	-0.730067	3.28765e-21	1.75132e-19		0.131436	0.216525		0	0	0	0	0	0	1
ENSMUSG00000003062	MGI:1923455	Stard3nl	45.4012	36.4843	1.2444	0.315453	0.374174	1		141	117	1.20513	0.269187	0.152029	0.395397		NA	NA		0	0	0	0	0	1	0
ENSMUSG00000003068	MGI:1341870	Stk11	97.3436	98.4272	0.988991	-0.0159708	1	1		81	69	1.17391	0.231326	0.369161	0.668055		NA	NA		0	0	0	0	0	1	0
ENSMUSG00000003119	MGI:1098802	Cdk12	43.3118	41.8797	1.0342	0.0485098	1	1		26	24	1.08333	0.115477	0.887725	0.999692		NA	NA		0	0	0	0	0	1	0
ENSMUSG00000003135	MGI:106580	D1Bwg0212e	57.0046	54.2698	1.05039	0.0709289	0.84955	1		101	72	1.40278	0.488286	0.0329698	0.13845		NA	NA		0	0	0	0	0	1	0
ENSMUSG00000003154	MGI:1926805	Foxj2	35.9192	37.6128	0.954973	-0.0664675	0.907561	1		50	53	0.943396	-0.0840643	0.843898	0.981432		NA	NA		0	0	0	0	0	1	0
ENSMUSG00000003161	MGI:98419	Sri	82.4208	105.352	0.782339	-0.354135	0.107411	0.676276		12	22	0.545455	-0.874469	0.121449	0.338701		NA	NA		0	0	0	0	0	1	0
ENSMUSG00000003184	MGI:1859179	Irf3	34.8064	28.2286	1.23302	0.302195	0.449963	1		36	33	1.09091	0.125531	0.809949	0.96642		NA	NA		0	0	0	0	0	1	0
ENSMUSG00000003228	MGI:109161	Grk5	26.5808	14.6623	1.81286	0.858268	0.0884295	0.609835		113	34	3.32353	1.73272	4.1617e-11	1.16749e-09		0.112653	0.192172		0	0	0	0	0	0	1
ENSMUSG00000003235	MGI:2446176	Eif2b5	92.9983	107.772	0.862919	-0.212702	0.323412	1		93	122	0.762295	-0.391579	0.0559337	0.203938		NA	NA		0	0	0	0	0	1	0
ENSMUSG00000003269	MGI:1334255	Cyth2	95.3318	90.6535	1.05161	0.0725947	0.825968	1		134	156	0.858974	-0.219313	0.217447	0.494918		NA	NA		0	0	0	0	0	1	0
ENSMUSG00000003283	MGI:96052	Hck	11.8056	15.1172	0.780936	-0.356723	0.701108	1		44	35	1.25714	0.330149	0.368188	0.667295		NA	NA		0	0	0	0	0	1	0
ENSMUSG00000003299	MGI:2137210	Mrpl4	45.4337	43.3071	1.04911	0.0691595	0.915187	1		64	85	0.752941	-0.409391	0.101003	0.300055		NA	NA		0	0	0	0	0	1	0
ENSMUSG00000003308	MGI:1858732	Keap1	51.5698	43.0174	1.19881	0.261604	0.41191	1		40	54	0.740741	-0.432959	0.179665	0.44203		NA	NA		0	0	0	0	0	1	0
ENSMUSG00000003316	MGI:104967	Glg1	295.311	380.26	0.776601	-0.364754	0.00120812	0.0228195		170	192	0.885417	-0.175572	0.269684	0.558085		NA	NA		0	0	0	0	0	1	0
ENSMUSG00000003344	MGI:1933831	Btbd2	21.6144	17.2635	1.25203	0.324265	0.522397	1		24	28	0.857143	-0.222392	0.677809	0.893133		NA	NA		0	0	0	0	0	1	0
ENSMUSG00000003345	MGI:1920014	Csnk1g2	210.398	189.958	1.1076	0.147437	0.342122	1		209	189	1.10582	0.145117	0.340912	0.641375		NA	NA		0	0	0	0	0	1	0
ENSMUSG00000003348	MGI:3050117	Mobkl2a	149.938	135.033	1.11039	0.151061	0.406985	1		300	224	1.33929	0.421464	0.00103256	0.00818627		NA	NA		0	0	0	0	0	1	0
ENSMUSG00000003352	MGI:103307	Cacnb3	47.3397	87.7121	0.539716	-0.889726	0.000527335	0.0110806		190	256	0.742188	-0.430144	0.00205098	0.0148908		NA	NA		0	0	0	0	0	1	0
ENSMUSG00000003355	MGI:1913370	Fkbp11	16.8547	22.1717	0.760191	-0.395567	0.522397	1		180	164	1.09756	0.134301	0.418701	0.708569		NA	NA		0	0	0	0	0	1	0
ENSMUSG00000003360	MGI:1921601	Ddx23	116.422	119.203	0.976666	-0.0340631	0.896234	1		59	65	0.907692	-0.139725	0.653598	0.881819		NA	NA		0	0	0	0	0	1	0
ENSMUSG00000003363	MGI:1333782	Pld3	119.424	131.203	0.910223	-0.135707	0.486692	1		107	133	0.804511	-0.313815	0.106388	0.311349		NA	NA		0	0	0	0	0	1	0
ENSMUSG00000003378	MGI:95818	Grik5	13.0812	17.0154	0.768788	-0.379343	0.584665	1		19	32	0.59375	-0.752072	0.0919145	0.284629		NA	NA		0	0	0	0	0	1	0
ENSMUSG00000003382	MGI:1350926	Etv3	32.9364	34.7819	0.94694	-0.0786549	0.903597	1		60	79	0.759494	-0.39689	0.126523	0.348747		NA	NA		0	0	0	0	0	1	0
ENSMUSG00000003402	MGI:107877	Prkcsh	219.615	242.396	0.906018	-0.142388	0.328569	1		93	69.5	1.33813	0.420218	0.0845431	0.269549		NA	NA		0	0	0	0	0	1	0
ENSMUSG00000003437	MGI:1923988	Paf1	80.1153	84.8649	0.944033	-0.0830911	0.755606	1		145	119	1.21849	0.285091	0.123729	0.343248		NA	NA		0	0	0	0	0	1	0
ENSMUSG00000003458	MGI:1891700	Ncstn	195.111	143.941	1.35549	0.438816	0.00652987	0.0918638		695	574.5	1.20975	0.274706	0.000833415	0.00684787		NA	NA		0	0	0	0	0	1	0
ENSMUSG00000003464	MGI:1334458	Pex19	66.0042	90.042	0.733038	-0.44804	0.0652068	0.503792		46	43	1.06977	0.0972972	0.832258	0.978847		NA	NA		0	0	0	0	0	1	0
ENSMUSG00000003500	MGI:96567	Impdh1	69.3359	103.912	0.667259	-0.583682	0.00953802	0.124572		12	25	0.48	-1.05889	0.047031	0.179096		NA	NA		0	0	0	0	0	1	0
ENSMUSG00000003518	MGI:1919599	Dusp3	62.1589	56.5789	1.09862	0.135697	0.714026	1		75	64	1.17188	0.228819	0.396415	0.690974		NA	NA		0	0	0	0	0	1	0
ENSMUSG00000003534	MGI:99216	Ddr1	188.635	234.528	0.804317	-0.314165	0.028741	0.295577		1437	1413	1.01699	0.0242986	0.6666	0.890239		NA	NA		0	0	0	0	0	1	0
ENSMUSG00000003541	MGI:104814	Ier3	152.771	129.702	1.17785	0.236162	0.190861	0.891499		951	1026	0.926901	-0.109513	0.0960302	0.292372		NA	NA		0	0	0	0	0	1	0
ENSMUSG00000003573	MGI:1347359	Homer3	53.6221	51.225	1.0468	0.065979	0.84537	1		114	125	0.912	-0.132894	0.517817	0.787607		NA	NA		0	0	0	0	0	1	0
ENSMUSG00000003575	MGI:2142523	Crtc1	32.542	26.1423	1.2448	0.315919	0.434993	1		150	147	1.02041	0.0291463	0.907637	1		NA	NA		0	0	0	0	0	1	0
ENSMUSG00000003581	MGI:1918923	Rnf215	29.9084	32.3324	0.925029	-0.11243	0.899076	1		28	36	0.777778	-0.36257	0.381733	0.679863		NA	NA		0	0	0	0	0	1	0
ENSMUSG00000003604	MGI:1921518	Aven	17.0763	15.1079	1.13029	0.176693	0.86005	1		27	30	0.9	-0.152003	0.791366	0.956377		NA	NA		0	0	0	0	0	1	0
ENSMUSG00000003623	MGI:1921364	Crot	18.1343	21.3373	0.849885	-0.23466	0.749259	1		32	39	0.820513	-0.285402	0.476688	0.754135		NA	NA		0	0	0	0	0	1	0
ENSMUSG00000003660	MGI:2444401	Snrnp200	180.538	187.124	0.964802	-0.0516949	0.79441	1		398	420	0.947619	-0.0776209	0.462819	0.742295		NA	NA		0	0	0	0	0	1	0
ENSMUSG00000003662	MGI:1346998	Ciao1	38.1337	34.0007	1.12155	0.165499	0.723948	1		15	25	0.6	-0.736966	0.15386	0.399261		NA	NA		0	0	0	0	0	1	0
ENSMUSG00000003665	MGI:106590	Has1	8.7223	3.773	2.31177	1.209	0.266846	0.9978		85	84	1.0119	0.0170735	1	1		NA	NA		0	0	0	0	0	1	0
ENSMUSG00000003731	MGI:1100836	Kpna6	136.572	146.271	0.933693	-0.0989794	0.634472	1		224	176	1.27273	0.347923	0.0186615	0.0912106		NA	NA		0	0	0	0	0	1	0
ENSMUSG00000003752	MGI:2442554	Itpkc	28.6422	28.4768	1.00581	0.00835374	1	1		38	14	2.71429	1.44057	0.00119512	0.00928863		NA	NA		0	0	0	0	0	1	0
ENSMUSG00000003762	MGI:1924139	Adck4	13.578	23.7892	0.570761	-0.809042	0.143307	0.785403		16	18	0.888889	-0.169925	0.864166	0.987946		NA	NA		0	0	0	0	0	1	0
ENSMUSG00000003778	MGI:1925906	Brd8	44.1081	42.9206	1.02767	0.0393749	1	1		32	44	0.727273	-0.459432	0.206737	0.477651		NA	NA		0	0	0	0	0	1	0
ENSMUSG00000003779	MGI:1201682	Kif20a	103.935	86.5673	1.20063	0.263787	0.24691	0.978357		135	148	0.912162	-0.132638	0.475709	0.753788		NA	NA		0	0	0	0	0	1	0
ENSMUSG00000003808	MGI:1913840	Farsa	67.5819	80.7728	0.836691	-0.257233	0.32558	1		247	316	0.781646	-0.355414	0.00411858	0.0268586		NA	NA		0	0	0	0	0	1	0
ENSMUSG00000003809	MGI:104541	Gcdh	18.2733	15.6504	1.16759	0.223536	0.864166	1		34	22	1.54545	0.628031	0.140895	0.375489		NA	NA		0	0	0	0	0	1	0
ENSMUSG00000003810	MGI:894676	Mast2	196.4	207.26	0.9476	-0.07765	0.618443	1		38	24	1.58333	0.662965	0.0979544	0.295046		NA	NA		0	0	0	0	0	1	0
ENSMUSG00000003813	MGI:105126	Rad23a	43.2845	44.8671	0.964727	-0.0518074	0.915187	1		314	313	1.00319	0.0046019	1	1		NA	NA		0	0	0	0	0	1	0
ENSMUSG00000003814	MGI:88252	Calr	1099.95	1252.56	0.878164	-0.187438	0.00172147	0.0305673		1493	1511	0.988087	-0.0172895	0.756438	0.941682		NA	NA		0	0	0	0	0	1	0
ENSMUSG00000003848	MGI:1914869	Nob1	68.0189	62.6475	1.08574	0.118678	0.726876	1		42	52	0.807692	-0.308122	0.353328	0.654347		NA	NA		0	0	0	0	0	1	0
ENSMUSG00000003865	MGI:101805	Gys1	72.5902	76.5746	0.947967	-0.077091	0.806596	1		16	19	0.842105	-0.247928	0.735879	0.930413		NA	NA		0	0	0	0	0	1	0
ENSMUSG00000003868	MGI:1342299	Ruvbl2	95.2541	87.9856	1.08261	0.114513	0.657499	1		71	83	0.855422	-0.225292	0.375457	0.673238		NA	NA		0	0	0	0	0	1	0
ENSMUSG00000003948	MGI:1914718	Mmd	88.014	77.7236	1.1324	0.179379	0.484957	1		15	27	0.555556	-0.847997	0.0884295	0.279124		NA	NA		0	0	0	0	0	1	0
ENSMUSG00000003955	MGI:1917436	Fam162a	37.2959	40.7516	0.915199	-0.127843	0.734342	1		45	55	0.818182	-0.289507	0.368202	0.667295		NA	NA		0	0	0	0	0	1	0
ENSMUSG00000004040	MGI:103038	Stat3	166.92	173.092	0.964344	-0.0523796	0.786313	1		67	98	0.683673	-0.548621	0.019242	0.0935655		NA	NA		0	0	0	0	0	1	0
ENSMUSG00000004044	MGI:1277968	Ptrf	275.171	413.387	0.665649	-0.587166	1.60624e-07	6.346e-06		7	19	0.368421	-1.44057	0.0289593	0.125614		0.222292	0.327787		0	0	0	0	0	0	1
ENSMUSG00000004054	MGI:1346880	Map3k11	48.7058	51.23	0.950728	-0.0728951	0.920411	1		57	51	1.11765	0.160465	0.630634	0.868129		NA	NA		0	0	0	0	0	1	0
ENSMUSG00000004056	MGI:104874	Akt2	106.053	130.114	0.815075	-0.294994	0.134178	0.755507		30	60	0.5	-1	0.00206027	0.0149354		NA	NA		0	0	0	0	0	1	0
ENSMUSG00000004085	MGI:2443258	B230120H23Rik	36.9228	36.5443	1.01036	0.0148655	1	1		69	64	1.07812	0.108524	0.728854	0.926578		NA	NA		0	0	0	0	0	1	0
ENSMUSG00000004098	MGI:1858212	Col5a3	50.3511	149.465	0.336876	-1.56971	1.26296e-12	8.80541e-11		60	15	4	2	1.5878e-07	2.96368e-06		1.28939e-16	2.40493e-15		0	0	0	1	0	0	0
ENSMUSG00000004099	MGI:94912	Dnmt1	134.417	91.9996	1.46106	0.547018	0.00626025	0.0885966		52	51	1.01961	0.0280144	1	1		NA	NA		0	0	0	0	0	1	0
ENSMUSG00000004100	MGI:2178445	Ppan	81.5374	87.2687	0.934326	-0.0980028	0.758422	1		220	174	1.26437	0.338416	0.0232646	0.106691		NA	NA		0	0	0	0	0	1	0
ENSMUSG00000004127	MGI:1920421	Rg9mtd2	17.0117	20.3333	0.83664	-0.257321	0.742829	1		28	31	0.903226	-0.146841	0.794844	0.957407		NA	NA		0	0	0	0	0	1	0
ENSMUSG00000004270	MGI:1315211	Lpcat3	41.2222	41.0733	1.00363	0.00522088	1	1		19	21	0.904762	-0.14439	0.874629	0.99294		NA	NA		0	0	0	0	0	1	0
ENSMUSG00000004364	MGI:1347360	Cul3	97.0195	95.5974	1.01488	0.0213036	1	1		35	16	2.1875	1.12928	0.0109736	0.0605654		NA	NA		0	0	0	0	0	1	0
ENSMUSG00000004393	MGI:1277172	Ddx56	62.6983	59.9865	1.04521	0.063789	0.856984	1		45	41	1.09756	0.134301	0.746534	0.935833		NA	NA		0	0	0	0	0	1	0
ENSMUSG00000004394	MGI:1915070	Tmed4	58.8057	49.3709	1.1911	0.252295	0.386573	1		61	56	1.08929	0.123382	0.711703	0.916582		NA	NA		0	0	0	0	0	1	0
ENSMUSG00000004460	MGI:1915088	Dnajb11	89.1786	83.7413	1.06493	0.0907586	0.761143	1		451	339	1.33038	0.411842	7.643e-05	0.00084073		0.177298	0.276268		0	0	0	0	0	0	1
ENSMUSG00000004462	MGI:1917823	Tbccd1	10.3654	6.13974	1.68824	0.755521	0.454498	1		69	53	1.30189	0.380604	0.174205	0.432412		NA	NA		0	0	0	0	0	1	0
ENSMUSG00000004508	MGI:1333854	Gab2	31.289	25.9261	1.20685	0.271247	0.596642	1		28	16	1.75	0.807355	0.0961418	0.292372		NA	NA		0	0	0	0	0	1	0
ENSMUSG00000004530	MGI:1345964	Coro1c	329.769	337.727	0.976436	-0.034402	0.78654	1		402	362	1.1105	0.151206	0.158208	0.4061		NA	NA		0	0	0	0	0	1	0
ENSMUSG00000004561	MGI:1098577	Mettl17	10.8256	17.1187	0.632387	-0.661121	0.344928	1		78	113	0.690265	-0.534777	0.013677	0.0714129		NA	NA		0	0	0	0	0	1	0
ENSMUSG00000004562	MGI:2685515	Arhgef40	273.351	195.576	1.39767	0.483021	0.000437314	0.00951058		540	459	1.17647	0.234465	0.0113339	0.0620485		NA	NA		0	0	0	0	0	1	0
ENSMUSG00000004565	MGI:1354723	Pnpla6	30.4199	29.1822	1.04241	0.0599242	1	1		25	29	0.862069	-0.214125	0.683489	0.898122		NA	NA		0	0	0	0	0	1	0
ENSMUSG00000004568	MGI:2142567	Arhgef18	64.7977	89.0356	0.727774	-0.458438	0.0634752	0.498238		98	82	1.19512	0.257158	0.263499	0.551788		NA	NA		0	0	0	0	0	1	0
ENSMUSG00000004591	No associated gene	Pkn2	81.0771	65.2895	1.24181	0.312444	0.214315	0.938312		40	50	0.8	-0.321928	0.342833	0.642186		NA	NA		0	0	0	0	0	1	0
ENSMUSG00000004610	MGI:106098	Etfb	96.0507	86.8644	1.10575	0.14503	0.554387	1		312	240	1.3	0.378512	0.00248064	0.0174751		NA	NA		0	0	0	0	0	1	0
ENSMUSG00000004626	MGI:107370	Stxbp2	12.7355	21.3238	0.597245	-0.743604	0.229481	0.957615		4	17	0.235294	-2.08746	0.00719738	0.0429217		NA	NA		0	0	0	0	0	1	0
ENSMUSG00000004637	MGI:1931237	Wwox	6.9367	8.27442	0.838332	-0.254407	1	1		11	13	0.846154	-0.241008	0.83882	0.980115		NA	NA		0	0	0	0	0	1	0
ENSMUSG00000004667	MGI:1913670	Polr2e	84.2121	87.4595	0.96287	-0.0545867	0.8785	1		216	193	1.11917	0.16243	0.276653	0.56706		NA	NA		0	0	0	0	0	1	0
ENSMUSG00000004677	MGI:106624	Myo9b	295.294	325.722	0.906584	-0.141487	0.228616	0.957615		382	418	0.913876	-0.12993	0.2159	0.491869		NA	NA		0	0	0	0	0	1	0
ENSMUSG00000004768	MGI:99833	Rab23	72.4336	65.6873	1.1027	0.141045	0.670534	1		62	58	1.06897	0.0962153	0.784328	0.954192		NA	NA		0	0	0	0	0	1	0
ENSMUSG00000004788	MGI:2145118	Eif2b2	78.3388	76.965	1.01785	0.0255246	1	1		120	115	1.04348	0.0614005	0.794212	0.957407		NA	NA		0	0	0	0	0	1	0
ENSMUSG00000004789	MGI:1926170	Dlst	220.867	227.867	0.969284	-0.0450081	0.777093	1		315	283	1.11307	0.15455	0.204873	0.474268		NA	NA		0	0	0	0	0	1	0
ENSMUSG00000004791	MGI:105095	Pgf	16.2381	25.177	0.644959	-0.632721	0.211024	0.93471		43	80	0.5375	-0.895663	0.00108443	0.00851205		NA	NA		0	0	0	0	0	1	0
ENSMUSG00000004843	MGI:1916192	Chmp2b	59.8124	48.4515	1.23448	0.303903	0.289798	1		189	189	1	0	1	1		NA	NA		0	0	0	0	0	1	0
ENSMUSG00000004849	MGI:1098244	Ap1s1	143.988	132.374	1.08773	0.121322	0.507966	1		340	314	1.0828	0.11477	0.328286	0.626629		NA	NA		0	0	0	0	0	1	0
ENSMUSG00000004865	MGI:106908	Srpk1	109.223	127.733	0.855092	-0.225849	0.242253	0.977922		48	59	0.813559	-0.297681	0.333705	0.633092		NA	NA		0	0	0	0	0	1	0
ENSMUSG00000004891	MGI:101784	Nes	341.691	182.559	1.87168	0.904331	3.69498e-12	2.50256e-10		62	37	1.67568	0.744743	0.0154324	0.0782912		0.647406	0.742235		0	0	0	0	0	0	1
ENSMUSG00000004895	MGI:2137738	Prcc	42.7691	39.6787	1.07788	0.108201	0.826405	1		18	24	0.75	-0.415037	0.440799	0.726963		NA	NA		0	0	0	0	0	1	0
ENSMUSG00000004931	MGI:1888527	Apba3	53.3963	64.9	0.822748	-0.281477	0.311231	1		51	37	1.37838	0.462972	0.165441	0.416766		NA	NA		0	0	0	0	0	1	0
ENSMUSG00000004934	MGI:2136940	Pias4	40.2697	40.724	0.988843	-0.0161866	1	1		46	32	1.4375	0.523562	0.140538	0.375489		NA	NA		0	0	0	0	0	1	0
ENSMUSG00000004936	MGI:1346866	Map2k1	145.268	176.054	0.825133	-0.277302	0.0938907	0.627836		535	512	1.04492	0.0633951	0.496582	0.77079		NA	NA		0	0	0	0	0	1	0
ENSMUSG00000004937	MGI:1098703	Sgta	126.236	135.19	0.933767	-0.0988648	0.620553	1		220	303	0.726073	-0.461814	0.000327591	0.00308156		NA	NA		0	0	0	0	0	1	0
ENSMUSG00000004945	MGI:1917794	5730437N04Rik	28.9561	36.0756	0.802652	-0.317154	0.457021	1		75	83	0.903614	-0.146221	0.577743	0.827371		NA	NA		0	0	0	0	0	1	0
ENSMUSG00000004980	MGI:104819	Hnrnpa2b1	509.307	440.137	1.15716	0.210584	0.0272355	0.285672		370	371.5	0.995962	-0.00583694	0.970719	1		NA	NA		0	0	0	0	0	1	0
ENSMUSG00000004994	MGI:1914986	Ccdc130	10.2042	9.23489	1.10496	0.143992	1	1		12	13	0.923077	-0.115477	1	1		NA	NA		0	0	0	0	0	1	0
ENSMUSG00000005043	MGI:1350341	Sgsh	24.3676	17.3508	1.40441	0.489962	0.348889	1		42	35	1.2	0.263034	0.494382	0.769237		NA	NA		0	0	0	0	0	1	0
ENSMUSG00000005045	MGI:3036258	Chd5	19.138	32.4428	0.589901	-0.761455	0.0919145	0.618987		34	63	0.539683	-0.889817	0.0042258	0.0274446		NA	NA		0	0	0	0	0	1	0
ENSMUSG00000005054	MGI:109514	Cstb	100.248	88.8083	1.12881	0.174802	0.467079	1		406	419	0.968974	-0.0454705	0.676129	0.893133		NA	NA		0	0	0	0	0	1	0
ENSMUSG00000005069	MGI:1098808	Pex5	134.805	158.145	0.852416	-0.23037	0.198621	0.902839		164	189	0.867725	-0.20469	0.201397	0.46915		NA	NA		0	0	0	0	0	1	0
ENSMUSG00000005102	MGI:1353427	Eif2ak4	50.1661	42.8128	1.17175	0.22867	0.53406	1		139	149	0.932886	-0.100227	0.59596	0.840868		NA	NA		0	0	0	0	0	1	0
ENSMUSG00000005103	MGI:1337100	Wdr1	876.337	900.972	0.972658	-0.039996	0.569141	1		284	298	0.95302	-0.0694214	0.590016	0.836056		NA	NA		0	0	0	0	0	1	0
ENSMUSG00000005124	MGI:1197008	Wisp1	383.028	540.852	0.708194	-0.497784	2.25473e-07	8.76202e-06		43	66	0.651515	-0.618129	0.0346154	0.143454		0.757813	0.829305		0	0	0	0	0	0	1
ENSMUSG00000005142	MGI:107286	Man2b1	76.7563	85.8602	0.893969	-0.161704	0.531045	1		156	166	0.939759	-0.0896372	0.616053	0.857266		NA	NA		0	0	0	0	0	1	0
ENSMUSG00000005148	MGI:1338056	Klf5	7.49337	19.5658	0.382983	-1.38465	0.0191573	0.219719		18	27	0.666667	-0.584963	0.232693	0.514072		NA	NA		0	0	0	0	0	1	0
ENSMUSG00000005161	MGI:109486	Prdx2	285.552	295.983	0.96476	-0.0517576	0.709137	1		1990	2098	0.948522	-0.0762462	0.0942148	0.288548		NA	NA		0	0	0	0	0	1	0
ENSMUSG00000005198	MGI:98086	Polr2a	217.071	220.787	0.98317	-0.024487	0.886038	1		35	29	1.2069	0.271302	0.532309	0.795206		NA	NA		0	0	0	0	0	1	0
ENSMUSG00000005233	MGI:1913692	Spc25	16.5472	16.9118	0.978438	-0.0314483	1	1		12	42.5	0.282353	-1.82443	3.30538e-05	0.000396729		0.00985428	0.0269316		0	0	0	0	0	0	1
ENSMUSG00000005299	MGI:1932557	Letm1	69.4242	74.0056	0.938093	-0.0921968	0.738137	1		27	18	1.5	0.584963	0.232693	0.514072		NA	NA		0	0	0	0	0	1	0
ENSMUSG00000005312	MGI:1860276	Ubqln1	203.633	226.224	0.90014	-0.151779	0.311197	1		140	171	0.818713	-0.288569	0.0887538	0.279589		NA	NA		0	0	0	0	0	1	0
ENSMUSG00000005371	MGI:2147134	Fbxo11	62.5141	58.7708	1.06369	0.0890824	0.786058	1		13	13	1	0	1	1		NA	NA		0	0	0	0	0	1	0
ENSMUSG00000005374	MGI:1351652	Tbl2	29.8803	33.8214	0.883473	-0.178741	0.707981	1		54	61	0.885246	-0.17585	0.576012	0.825786		NA	NA		0	0	0	0	0	1	0
ENSMUSG00000005378	MGI:1913388	Wbscr22	31.3259	33.84	0.925707	-0.111373	0.804317	1		139	117	1.18803	0.248576	0.189248	0.454386		NA	NA		0	0	0	0	0	1	0
ENSMUSG00000005397	MGI:97342	Nid1	860.702	1207.86	0.712582	-0.488872	2.45378e-14	2.19498e-12		4302	3842	1.11973	0.16315	3.62814e-07	6.44233e-06		8.6742e-20	1.96771e-18		0	0	0	1	0	0	0
ENSMUSG00000005410	MGI:103197	Mcm5	67.7393	53.4952	1.26627	0.340583	0.202924	0.911047		24	24	1	0	1	1		NA	NA		0	0	0	0	0	1	0
ENSMUSG00000005417	MGI:1349438	Mprip	716.325	739.92	0.968111	-0.0467559	0.54668	1		762	735	1.03673	0.0520467	0.501604	0.773989		NA	NA		0	0	0	0	0	1	0
ENSMUSG00000005442	MGI:1918972	Cic	229.016	196.803	1.16368	0.218693	0.133014	0.753395		90	76	1.18421	0.243926	0.312974	0.608087		NA	NA		0	0	0	0	0	1	0
ENSMUSG00000005469	MGI:97592	Prkaca	97.9659	93.8859	1.04346	0.0613705	0.828663	1		174	154	1.12987	0.176157	0.29412	0.588937		NA	NA		0	0	0	0	0	1	0
ENSMUSG00000005481	MGI:1915528	Ddx39	191.358	162.992	1.17403	0.231466	0.151176	0.803913		239	226	1.05752	0.0806878	0.577925	0.827371		NA	NA		0	0	0	0	0	1	0
ENSMUSG00000005483	MGI:1931874	Dnajb1	78.4446	78.0542	1.005	0.00719767	1	1		49	58	0.844828	-0.243271	0.43944	0.726963		NA	NA		0	0	0	0	0	1	0
ENSMUSG00000005501	MGI:2443184	Usp40	26.6731	18.8557	1.41459	0.500379	0.301996	1		25	19	1.31579	0.395929	0.451381	0.736406		NA	NA		0	0	0	0	0	1	0
ENSMUSG00000005505	MGI:1914386	Kbtbd4	16.3443	15.6021	1.04757	0.0670526	1	1		9	14	0.642857	-0.63743	0.404873	0.69499		NA	NA		0	0	0	0	0	1	0
ENSMUSG00000005534	MGI:96575	Insr	42.9293	52.5853	0.816374	-0.292698	0.358398	1		13	10	1.3	0.378512	0.677639	0.893133		NA	NA		0	0	0	0	0	1	0
ENSMUSG00000005566	MGI:109274	Trim28	319.399	313.883	1.01757	0.025131	0.873696	1		87	64	1.35938	0.442943	0.0730492	0.244147		NA	NA		0	0	0	0	0	1	0
ENSMUSG00000005621	MGI:2443541	Zfp592	65.8979	60.1474	1.09561	0.131729	0.656178	1		71	72	0.986111	-0.0201779	1	1		NA	NA		0	0	0	0	0	1	0
ENSMUSG00000005656	MGI:1919433	Snx6	56.3239	66.5257	0.846648	-0.240165	0.367297	1		35	26	1.34615	0.428843	0.305677	0.603337		NA	NA		0	0	0	0	0	1	0
ENSMUSG00000005674	MGI:3589112	Tomm40l	24.1597	16.7257	1.44446	0.530533	0.348889	1		59	82	0.719512	-0.474909	0.0635372	0.221996		NA	NA		0	0	0	0	0	1	0
ENSMUSG00000005683	MGI:88529	Cs	333.252	336.585	0.990098	-0.0143567	0.907743	1		548	478	1.14644	0.197165	0.0311786	0.133535		NA	NA		0	0	0	0	0	1	0
ENSMUSG00000005687	MGI:1915433	Bcas2	41.1585	34.0674	1.20815	0.2728	0.488683	1		11	16	0.6875	-0.540568	0.442068	0.726963		NA	NA		0	0	0	0	0	1	0
ENSMUSG00000005802	MGI:1345282	Slc30a4	61.1135	46.496	1.31438	0.394386	0.17564	0.870126		96	79	1.21519	0.281182	0.226375	0.507684		NA	NA		0	0	0	0	0	1	0
ENSMUSG00000005803	MGI:1929899	Sqrdl	16.8459	24.451	0.688964	-0.537499	0.348889	1		45	119	0.378151	-1.40296	6.67736e-09	1.50749e-07		0.0894329	0.159877		0	0	0	0	0	0	1
ENSMUSG00000005804	MGI:1927580	Pldn	18.0424	28.5157	0.632718	-0.660366	0.143865	0.785788		95	108	0.87963	-0.185032	0.399714	0.693815		NA	NA		0	0	0	0	0	1	0
ENSMUSG00000005823	MGI:1925558	Gpr108	36.955	39.6074	0.933031	-0.100004	0.819893	1		81	63	1.28571	0.36257	0.15634	0.401956		NA	NA		0	0	0	0	0	1	0
ENSMUSG00000005873	MGI:1270152	Reep5	215.716	265.344	0.812968	-0.29873	0.0285204	0.293946		51	64	0.796875	-0.327575	0.263054	0.551599		NA	NA		0	0	0	0	0	1	0
ENSMUSG00000005881	MGI:1913616	Ergic3	130.968	100.256	1.30634	0.385531	0.0481631	0.410685		370	371	0.997305	-0.00389392	1	1		NA	NA		0	0	0	0	0	1	0
ENSMUSG00000005882	MGI:1929472	Uqcc	27.354	15.9054	1.71979	0.782234	0.126289	0.735886		112	67	1.67164	0.741266	0.000952895	0.0076258		NA	NA		0	0	0	0	0	1	0
ENSMUSG00000005897	MGI:1352465	Nr2c1	14.0889	16.4362	0.857186	-0.22232	0.855536	1		64	48	1.33333	0.415037	0.156066	0.401689		NA	NA		0	0	0	0	0	1	0
ENSMUSG00000005968	MGI:109572	Tuft1	8.74054	11.5557	0.756384	-0.40281	0.663624	1		11	16	0.6875	-0.540568	0.442068	0.726963		NA	NA		0	0	0	0	0	1	0
ENSMUSG00000005973	MGI:104559	Rcn1	237.404	278.255	0.853189	-0.229062	0.0778647	0.565584		148	133	1.11278	0.154171	0.403665	0.69499		NA	NA		0	0	0	0	0	1	0
ENSMUSG00000005981	MGI:1915265	Trap1	94.4946	98.5668	0.958686	-0.0608701	0.773491	1		32	37	0.864865	-0.209453	0.630456	0.868129		NA	NA		0	0	0	0	0	1	0
ENSMUSG00000005982	MGI:1922013	Nat15	36.1315	43.8927	0.823177	-0.280726	0.434042	1		12	17	0.705882	-0.5025	0.458258	0.7402		NA	NA		0	0	0	0	0	1	0
ENSMUSG00000006019	MGI:1918973	Dhx34	14.4208	11.0503	1.30502	0.384071	0.690038	1		26	32	0.8125	-0.29956	0.511842	0.780272		NA	NA		0	0	0	0	0	1	0
ENSMUSG00000006024	MGI:104563	Napa	227.433	216.918	1.04847	0.0682886	0.669339	1		229	281	0.814947	-0.295223	0.0238314	0.108639		NA	NA		0	0	0	0	0	1	0
ENSMUSG00000006057	MGI:107653	Atp5g1	115.525	116.007	0.995843	-0.0060099	1	1		125	136	0.919118	-0.121679	0.536008	0.798257		NA	NA		0	0	0	0	0	1	0
ENSMUSG00000006134	MGI:104686	Crkl	72.3737	71.5583	1.0114	0.016347	1	1		36	32	1.125	0.169925	0.716301	0.919075		NA	NA		0	0	0	0	0	1	0
ENSMUSG00000006169	MGI:2144243	Clint1	164.192	167.043	0.982927	-0.0248442	0.912487	1		181	188	0.962766	-0.054743	0.754825	0.941256		NA	NA		0	0	0	0	0	1	0
ENSMUSG00000006215	MGI:107410	Zbtb17	37.31	27.7024	1.34681	0.42955	0.321084	1		84	67	1.25373	0.326228	0.192726	0.458944		NA	NA		0	0	0	0	0	1	0
ENSMUSG00000006219	MGI:1921452	Fblim1	122.153	117.147	1.04273	0.0603717	0.795902	1		613	504	1.21627	0.282463	0.00122184	0.00946527		NA	NA		0	0	0	0	0	1	0
ENSMUSG00000006221	MGI:1352494	Hspb7	15.6859	43.6816	0.359097	-1.47755	0.000394043	0.00868911		90	294	0.306122	-1.70782	2.24386e-26	1.71583e-24		0.625537	0.725622		0	0	0	0	0	0	1
ENSMUSG00000006262	MGI:1915723	Mobkl1a	59.9491	63.8856	0.938382	-0.0917532	0.787747	1		15	31	0.483871	-1.04731	0.0258961	0.115606		NA	NA		0	0	0	0	0	1	0
ENSMUSG00000006273	MGI:109618	Atp6v1b2	82.0479	96.4527	0.850655	-0.233355	0.329875	1		346	395	0.875949	-0.191081	0.0777753	0.255887		NA	NA		0	0	0	0	0	1	0
ENSMUSG00000006276	MGI:104582	Eps15l1	53.3452	50.5195	1.05593	0.0785153	0.921949	1		37	61	0.606557	-0.721284	0.0196902	0.0947577		NA	NA		0	0	0	0	0	1	0
ENSMUSG00000006281	MGI:109573	Tep1	26.9442	34.9912	0.770029	-0.377015	0.374152	1		41	45	0.911111	-0.134301	0.746534	0.935833		NA	NA		0	0	0	0	0	1	0
ENSMUSG00000006288	MGI:2683584	Ttc5	15.088	17.7367	0.850666	-0.233336	0.728332	1		49	60	0.816667	-0.292181	0.338185	0.637763		NA	NA		0	0	0	0	0	1	0
ENSMUSG00000006289	MGI:1913496	Osgep	22.1893	20.5585	1.07932	0.110128	1	1		134	125	1.072	0.100305	0.619207	0.859385		NA	NA		0	0	0	0	0	1	0
ENSMUSG00000006333	MGI:1924096	Rps9	929.167	804.559	1.15488	0.207741	0.00312775	0.0506098		8515	8608.5	0.989139	-0.0157553	0.477277	0.754509		NA	NA		0	0	0	0	0	1	0
ENSMUSG00000006335	MGI:1916964	Tfpt	14.4851	17.1487	0.844674	-0.243533	0.7201	1		9	19	0.473684	-1.078	0.0871586	0.276031		NA	NA		0	0	0	0	0	1	0
ENSMUSG00000006356	MGI:1915587	Crip2	155.425	249.704	0.622435	-0.684004	2.71468e-06	9.19306e-05		205	315	0.650794	-0.619728	1.6108e-06	2.50388e-05		0.734381	0.808748		1	0	0	0	0	0	0
ENSMUSG00000006390	MGI:1858959	Elovl1	110.033	116.179	0.947097	-0.0784151	0.739523	1		65	66	0.984848	-0.0220263	1	1		NA	NA		0	0	0	0	0	1	0
ENSMUSG00000006392	MGI:1915269	Med8	37.4155	33.8789	1.10439	0.143252	0.812589	1		96	71	1.35211	0.435215	0.0629624	0.220787		NA	NA		0	0	0	0	0	1	0
ENSMUSG00000006395	MGI:1915430	Hyi	9.27489	14.281	0.649457	-0.622694	0.404873	1		183	171	1.07018	0.0978473	0.558849	0.81323		NA	NA		0	0	0	0	0	1	0
ENSMUSG00000006398	MGI:1859866	Cdc20	109.026	88.7368	1.22865	0.297072	0.17678	0.872883		33	33	1	0	1	1		NA	NA		0	0	0	0	0	1	0
ENSMUSG00000006412	MGI:1276111	Pfdn2	40.6187	37.3257	1.08822	0.121975	0.734342	1		78	95	0.821053	-0.284453	0.223705	0.503762		NA	NA		0	0	0	0	0	1	0
ENSMUSG00000006418	MGI:1933159	Rnf114	52.7381	52.4912	1.0047	0.00676921	1	1		52	64	0.8125	-0.29956	0.30709	0.603832		NA	NA		0	0	0	0	0	1	0
ENSMUSG00000006442	MGI:102690	Srm	174.857	185.799	0.941111	-0.0875634	0.59873	1		131	144	0.909722	-0.136502	0.469359	0.747224		NA	NA		0	0	0	0	0	1	0
ENSMUSG00000006445	MGI:95278	Epha2	290.228	271.263	1.06991	0.0974937	0.447307	1		1545	1385	1.11552	0.157721	0.00330295	0.0223067		NA	NA		0	0	0	0	0	1	0
ENSMUSG00000006463	MGI:1917855	Zdhhc24	13.5454	20.8802	0.64872	-0.624332	0.310505	1		32	43	0.744186	-0.426265	0.248046	0.532361		NA	NA		0	0	0	0	0	1	0
ENSMUSG00000006476	MGI:1861755	Nelf	59.1588	89.5462	0.660652	-0.598038	0.013712	0.165913		78	71	1.09859	0.135655	0.623194	0.862647		NA	NA		0	0	0	0	0	1	0
ENSMUSG00000006498	MGI:97791	Ptbp1	517.142	568.366	0.909875	-0.13626	0.128991	0.744878		250	229	1.0917	0.12658	0.360824	0.660116		NA	NA		0	0	0	0	0	1	0
ENSMUSG00000006526	MGI:1921500	Tmem110	28.6241	25.8871	1.10573	0.144997	0.787706	1		56	44	1.27273	0.347923	0.271253	0.560745		NA	NA		0	0	0	0	0	1	0
ENSMUSG00000006576	MGI:109350	Slc4a3	16.7862	19.5636	0.858034	-0.220894	0.742829	1		63	48	1.3125	0.392317	0.183657	0.449856		NA	NA		0	0	0	0	0	1	0
ENSMUSG00000006599	MGI:1277216	Gtf2h1	53.5884	51.8521	1.03349	0.0475188	0.922685	1		136	141	0.964539	-0.0520885	0.810122	0.96642		NA	NA		0	0	0	0	0	1	0
ENSMUSG00000006676	MGI:1918722	Usp19	198.405	203.297	0.975936	-0.0351411	0.841707	1		55	36	1.52778	0.611435	0.0585735	0.209741		NA	NA		0	0	0	0	0	1	0
ENSMUSG00000006699	MGI:106211	Cdc42	390.171	384.814	1.01392	0.0199438	0.885762	1		1097	866	1.26674	0.341125	2.02589e-07	3.7084e-06		0.00937006	0.0258792		0	0	0	0	0	0	1
ENSMUSG00000006717	MGI:1914084	Acot13	17.9687	5.73303	3.13425	1.64812	0.0226558	0.250496		66	59	1.11864	0.161751	0.591684	0.837865		NA	NA		0	0	0	0	0	1	0
ENSMUSG00000006728	MGI:88357	Cdk4	289.82	236.314	1.22642	0.294455	0.0207499	0.234227		325	349.5	0.9299	-0.104853	0.35562	0.657967		NA	NA		0	0	0	0	0	1	0
ENSMUSG00000006731	MGI:1342057	B4galnt1	37.9405	37.5417	1.01062	0.0152453	1	1		50	46	1.08696	0.120294	0.759649	0.943477		NA	NA		0	0	0	0	0	1	0
ENSMUSG00000006732	MGI:1339986	Mettl1	20.772	10.871	1.91077	0.934154	0.110184	0.681073		37	11	3.36364	1.75002	0.000222245	0.00217699		NA	NA		0	0	0	0	0	1	0
ENSMUSG00000006736	MGI:1914375	Tspan31	59.6976	49.4074	1.20827	0.272945	0.338185	1		295	194	1.52062	0.604658	5.69583e-06	8.06088e-05		0.332514	0.443897		0	0	0	0	0	0	1
ENSMUSG00000006740	MGI:1098268	Kif5b	298.414	349.449	0.853958	-0.227764	0.0492491	0.415462		48	7	6.85714	2.77761	1.30876e-08	2.83325e-07		1.39309e-09	1.39535e-08		0	0	0	0	1	0	0
ENSMUSG00000006763	MGI:1926185	Saal1	13.3155	13.8926	0.958458	-0.0612128	1	1		79	48	1.64583	0.718818	0.0075196	0.0446747		NA	NA		0	0	0	0	0	1	0
ENSMUSG00000006800	MGI:1919293	Sulf2	168.451	134.539	1.25206	0.324305	0.0658331	0.506162		203	134	1.51493	0.599247	0.000202384	0.0019948		NA	NA		0	0	0	0	0	1	0
ENSMUSG00000006931	MGI:1913430	Leprel4	189.78	223.13	0.850538	-0.233553	0.115236	0.696464		31	31	1	0	1	1		NA	NA		0	0	0	0	0	1	0
ENSMUSG00000006998	MGI:1096584	Psmd2	498.206	482.07	1.03347	0.0475009	0.631849	1		145	163	0.889571	-0.168819	0.332721	0.632386		NA	NA		0	0	0	0	0	1	0
ENSMUSG00000007029	MGI:90675	Vars	219.844	179.324	1.22596	0.29391	0.045095	0.39373		130	126	1.03175	0.0450879	0.851315	0.983212		NA	NA		0	0	0	0	0	1	0
ENSMUSG00000007036	MGI:99476	Abhd16a	46.1335	64.5687	0.714487	-0.48502	0.0870891	0.605131		207	213	0.971831	-0.0412227	0.807286	0.963823		NA	NA		0	0	0	0	0	1	0
ENSMUSG00000007039	MGI:1859016	Ddah2	32.7578	29.7453	1.10128	0.139178	0.801306	1		145	182	0.796703	-0.327886	0.0463367	0.177306		NA	NA		0	0	0	0	0	1	0
ENSMUSG00000007041	MGI:2148924	Clic1	445.167	399.97	1.113	0.154456	0.130067	0.747182		608	668	0.91018	-0.135777	0.0985612	0.295712		NA	NA		0	0	0	0	0	1	0
ENSMUSG00000007207	MGI:109355	Stx1a	20.4318	20.825	0.981115	-0.0275052	1	1		133	141	0.943262	-0.0842689	0.672456	0.89278		NA	NA		0	0	0	0	0	1	0
ENSMUSG00000007338	MGI:108180	Mrpl49	30.4614	28.3962	1.07273	0.101284	0.895683	1		74	59	1.25424	0.32681	0.22463	0.504725		NA	NA		0	0	0	0	0	1	0
ENSMUSG00000007411	MGI:1341865	Mark3	117.7	123.218	0.955223	-0.0660907	0.796732	1		68	59.5	1.14286	0.192645	0.536269	0.798257		NA	NA		0	0	0	0	0	1	0
ENSMUSG00000007415	MGI:1914460	Gatad1	92.4446	93.8239	0.985299	-0.0213666	0.941575	1		36	39	0.923077	-0.115477	0.817554	0.970218		NA	NA		0	0	0	0	0	1	0
ENSMUSG00000007458	MGI:96904	M6pr	175.139	168.268	1.04083	0.057736	0.746015	1		101	63	1.60317	0.680932	0.00372925	0.024639		NA	NA		0	0	0	0	0	1	0
ENSMUSG00000007589	MGI:107246	Tinf2	12.5748	10.0759	1.248	0.319622	0.677639	1		44	43	1.02326	0.0331669	1	1		NA	NA		0	0	0	0	0	1	0
ENSMUSG00000007610	MGI:1917609	Gtpbp3	23.8883	26.8707	0.889011	-0.169727	0.779768	1		47	35	1.34286	0.425306	0.224245	0.504577		NA	NA		0	0	0	0	0	1	0
ENSMUSG00000007617	MGI:1347345	Homer1	16.2195	19.09	0.84963	-0.235093	0.735879	1		23	27	0.851852	-0.231326	0.671811	0.892423		NA	NA		0	0	0	0	0	1	0
ENSMUSG00000007655	MGI:102709	Cav1	329.795	406.332	0.811638	-0.301091	0.00566401	0.0831365		244	227	1.07489	0.104189	0.461012	0.741008		NA	NA		0	0	0	0	0	1	0
ENSMUSG00000007656	MGI:1891691	Arpp19	56.047	50.7953	1.10339	0.141941	0.699175	1		22	26	0.846154	-0.241008	0.665466	0.889477		NA	NA		0	0	0	0	0	1	0
ENSMUSG00000007721	MGI:1916403	Ccdc124	70.9147	66.6895	1.06336	0.0886269	0.798545	1		413	364	1.13462	0.182203	0.0850055	0.270841		NA	NA		0	0	0	0	0	1	0
ENSMUSG00000007739	MGI:104689	Cct4	282.515	272.756	1.03578	0.0507174	0.702731	1		782	826	0.946731	-0.0789732	0.283571	0.577249		NA	NA		0	0	0	0	0	1	0
ENSMUSG00000007783	MGI:2446526	Cpt1c	66.4175	60.5934	1.09612	0.132403	0.722787	1		60	51	1.17647	0.234465	0.447806	0.732338		NA	NA		0	0	0	0	0	1	0
ENSMUSG00000007817	MGI:3040693	Zmiz1	265.117	226.608	1.16994	0.226429	0.0951981	0.632488		410	315	1.30159	0.380272	0.000473017	0.00423927		NA	NA		0	0	0	0	0	1	0
ENSMUSG00000007850	MGI:1891925	Hnrnph1	231.527	222.859	1.0389	0.0550535	0.70767	1		76	90	0.844444	-0.243926	0.312974	0.608087		NA	NA		0	0	0	0	0	1	0
ENSMUSG00000007867	MGI:1923661	1700019E19Rik	23.571	10.2735	2.29434	1.19808	0.0243065	0.261309		56	19	2.94737	1.55943	2.24296e-05	0.000279839		0.647984	0.742235		0	0	0	0	0	0	1
ENSMUSG00000007872	MGI:96398	Id3	102.145	131.263	0.778166	-0.36185	0.0663728	0.50709		44	40	1.1	0.137504	0.743644	0.933938		NA	NA		0	0	0	0	0	1	0
ENSMUSG00000007880	MGI:1935147	Arid1a	151.2	160.311	0.943162	-0.0844224	0.650159	1		91	82	1.10976	0.150243	0.54316	0.802718		NA	NA		0	0	0	0	0	1	0
ENSMUSG00000007888	MGI:1340030	Crlf1	497.644	884.371	0.562709	-0.829538	1.914e-25	4.12467e-23		1048	1461	0.717317	-0.479317	1.6711e-16	7.13756e-15		0.000479755	0.00206969		1	0	0	0	0	0	0
ENSMUSG00000007891	MGI:88562	Ctsd	1188.2	1087.21	1.09288	0.128141	0.0360086	0.343494		654	669	0.977578	-0.0327156	0.700327	0.910089		NA	NA		0	0	0	0	0	1	0
ENSMUSG00000007892	MGI:1927099	Rplp1	1526.59	1644.51	0.928294	-0.107346	0.0377483	0.35279		4438	3925	1.1307	0.177217	2.13836e-08	4.40782e-07		2.39709e-06	1.566e-05		0	0	0	0	1	0	0
ENSMUSG00000007950	MGI:1918946	Abhd8	65.1335	61.7219	1.05527	0.0776167	0.859228	1		173	145	1.1931	0.254719	0.129874	0.35583		NA	NA		0	0	0	0	0	1	0
ENSMUSG00000007987	MGI:1914536	Rabl5	17.2148	18.3274	0.939295	-0.0903491	1	1		16	11	1.45455	0.540568	0.442068	0.726963		NA	NA		0	0	0	0	0	1	0
ENSMUSG00000008090	MGI:2150920	Fgfrl1	56.9966	52.6546	1.08246	0.114315	0.775003	1		61	80	0.7625	-0.391191	0.129258	0.354841		NA	NA		0	0	0	0	0	1	0
ENSMUSG00000008167	MGI:1915878	Fbxw9	27.9344	35.0325	0.797385	-0.326651	0.449963	1		81	146	0.554795	-0.849975	1.90963e-05	0.000244691		0.23975	0.341938		0	0	0	0	0	0	1
ENSMUSG00000008305	MGI:104636	Tle1	58.0629	51.9675	1.11729	0.160008	0.633756	1		54	32	1.6875	0.754888	0.0229826	0.106096		NA	NA		0	0	0	0	0	1	0
ENSMUSG00000008373	MGI:1916238	Prpf31	77.2437	64.0193	1.20657	0.27091	0.312213	1		69	55	1.25455	0.327165	0.242923	0.526986		NA	NA		0	0	0	0	0	1	0
ENSMUSG00000008393	MGI:1196368	Carhsp1	147.54	127.977	1.15287	0.205228	0.252719	0.988339		186	212	0.877358	-0.188762	0.210102	0.483305		NA	NA		0	0	0	0	0	1	0
ENSMUSG00000008398	MGI:101762	Elk3	126.803	132.149	0.959548	-0.0595727	0.803769	1		653	640	1.02031	0.0290111	0.738605	0.930859		NA	NA		0	0	0	0	0	1	0
ENSMUSG00000008429	MGI:1915393	Herpud2	43.3113	48.9136	0.885465	-0.175494	0.602412	1		66	72	0.916667	-0.125531	0.670534	0.892226		NA	NA		0	0	0	0	0	1	0
ENSMUSG00000008435	MGI:1918732	Rdh13	19.7366	24.644	0.800871	-0.320358	0.551484	1		9	13	0.692308	-0.530515	0.523467	0.78836		NA	NA		0	0	0	0	0	1	0
ENSMUSG00000008450	MGI:1915301	Nutf2	58.1928	55.6345	1.04598	0.0648599	0.925435	1		34	39	0.871795	-0.197939	0.639973	0.876151		NA	NA		0	0	0	0	0	1	0
ENSMUSG00000008475	MGI:1915021	Arpc5	269.41	292.18	0.922068	-0.117054	0.352982	1		893	789	1.13181	0.178635	0.0120012	0.0649516		NA	NA		0	0	0	0	0	1	0
ENSMUSG00000008668	MGI:98146	Rps18	727.19	678.279	1.07211	0.100454	0.200328	0.904387		6616	6806	0.972083	-0.0408479	0.102808	0.303874		NA	NA		0	0	0	0	0	1	0
ENSMUSG00000008683	MGI:2389091	Rps15a	460.714	378.502	1.21721	0.283573	0.00516338	0.0774671		3748	3911	0.958323	-0.0614166	0.0641487	0.222656		NA	NA		0	0	0	0	0	1	0
ENSMUSG00000008730	MGI:1314873	Hipk1	102.622	105.821	0.969766	-0.0442916	0.890012	1		140	133	1.05263	0.0740006	0.716575	0.919178		NA	NA		0	0	0	0	0	1	0
ENSMUSG00000008763	MGI:104676	Man1a2	102.549	95.7978	1.07047	0.0982448	0.670704	1		26	18	1.44444	0.530515	0.291215	0.584156		NA	NA		0	0	0	0	0	1	0
ENSMUSG00000008859	MGI:1927243	Rala	54.6936	53.1369	1.0293	0.0416589	0.923401	1		44	56	0.785714	-0.347923	0.271253	0.560745		NA	NA		0	0	0	0	0	1	0
ENSMUSG00000008958	MGI:1202305	Vps72	27.4872	25.4183	1.08139	0.11289	0.889884	1		47	32	1.46875	0.554589	0.11466	0.327574		NA	NA		0	0	0	0	0	1	0
ENSMUSG00000009035	MGI:2445179	Tmem184b	231.773	188.894	1.227	0.295135	0.0405354	0.366753		278	182	1.52747	0.611146	8.80662e-06	0.000118952		0.116414	0.197299		0	0	0	0	0	0	1
ENSMUSG00000009073	MGI:97307	Nf2	47.1924	51.2756	0.920368	-0.119718	0.762036	1		92	118	0.779661	-0.359081	0.0842539	0.268807		NA	NA		0	0	0	0	0	1	0
ENSMUSG00000009076	MGI:1914428	Zmat5	5.60607	6.31439	0.887825	-0.171653	1	1		7	23	0.304348	-1.71621	0.00522288	0.0330495		NA	NA		0	0	0	0	0	1	0
ENSMUSG00000009079	MGI:99960	Ewsr1	267.113	233.469	1.14411	0.194223	0.139919	0.774946		233	218.5	1.06636	0.0926967	0.540936	0.801822		NA	NA		0	0	0	0	0	1	0
ENSMUSG00000009090	MGI:1096368	Ap1b1	84.2069	84.6468	0.994804	-0.00751576	1	1		128	124	1.03226	0.0458037	0.850154	0.982812		NA	NA		0	0	0	0	0	1	0
ENSMUSG00000009207	MGI:1918115	Lnp	21.0848	20.2665	1.04038	0.0571104	1	1		11	15	0.733333	-0.447459	0.557197	0.811324		NA	NA		0	0	0	0	0	1	0
ENSMUSG00000009291	MGI:2652132	Pttg1ip	196.881	189.027	1.04155	0.0587355	0.721673	1		605	506	1.19565	0.257798	0.00326271	0.0220664		NA	NA		0	0	0	0	0	1	0
ENSMUSG00000009293	MGI:1343188	Ube2g2	96.5558	93.3736	1.03408	0.0483483	0.827779	1		452	231	1.95671	0.96843	2.0197e-17	8.94897e-16		0.00017959	0.000844107		0	0	0	0	1	0	0
ENSMUSG00000009418	MGI:2183683	Nav1	90.2605	59.8969	1.50693	0.591615	0.0175977	0.204989		192	235	0.817021	-0.291554	0.041975	0.165423		NA	NA		0	0	0	0	0	1	0
ENSMUSG00000009470	MGI:2681523	Tnpo1	239.735	241.606	0.992255	-0.0112174	0.963676	1		25	14	1.78571	0.836501	0.108129	0.313925		NA	NA		0	0	0	0	0	1	0
ENSMUSG00000009535	MGI:1915147	Rnmt	33.2633	31.5305	1.05496	0.0771839	1	1		52	53	0.981132	-0.0274807	1	1		NA	NA		0	0	0	0	0	1	0
ENSMUSG00000009549	MGI:107169	Srp14	81.9752	97.6039	0.839876	-0.251751	0.263499	0.9978		309	466	0.66309	-0.592723	1.88456e-08	3.936e-07		0.178324	0.27704		0	0	0	0	0	0	1
ENSMUSG00000009569	MGI:3050795	Mkl2	34.2862	40.0667	0.855728	-0.224776	0.561381	1		16	11	1.45455	0.540568	0.442068	0.726963		NA	NA		0	0	0	0	0	1	0
ENSMUSG00000009630	MGI:1321161	Ppp2cb	92.5885	92.4339	1.00167	0.00241061	1	1		401	354	1.13277	0.179853	0.0940432	0.288332		NA	NA		0	0	0	0	0	1	0
ENSMUSG00000009640	MGI:1913483	Dmap1	18.4155	17.406	1.058	0.0813421	1	1		19	19	1	0	1	1		NA	NA		0	0	0	0	0	1	0
ENSMUSG00000009647	MGI:3026965	Ccdc109a	21.6186	17.406	1.24202	0.312692	0.522397	1		27	24	1.125	0.169925	0.779768	0.951578		NA	NA		0	0	0	0	0	1	0
ENSMUSG00000009681	MGI:88141	Bcr	64.2265	63.8217	1.00634	0.00912061	1	1		53	37	1.43243	0.518467	0.113344	0.324889		NA	NA		0	0	0	0	0	1	0
ENSMUSG00000009733	MGI:98509	Tcfcp2	13.2977	14.5106	0.916408	-0.125939	0.850554	1		6	14	0.428571	-1.22239	0.115318	0.32856		NA	NA		0	0	0	0	0	1	0
ENSMUSG00000009739	MGI:102935	Pou6f1	11.1204	15.2644	0.728517	-0.456966	0.557197	1		21	32	0.65625	-0.607683	0.168978	0.423203		NA	NA		0	0	0	0	0	1	0
ENSMUSG00000009741	MGI:104889	Ubp1	91.1296	86.4433	1.05421	0.0761667	0.763774	1		133	119	1.11765	0.160465	0.412882	0.704634		NA	NA		0	0	0	0	0	1	0
ENSMUSG00000009863	MGI:1914930	Sdhb	89.7584	90.5109	0.991686	-0.0120443	1	1		557	520	1.07115	0.0991657	0.272647	0.561802		NA	NA		0	0	0	0	0	1	0
ENSMUSG00000009894	MGI:1915076	Snap47	80.0611	64.5774	1.23977	0.310073	0.244884	0.978357		44	37	1.18919	0.249978	0.505236	0.774936		NA	NA		0	0	0	0	0	1	0
ENSMUSG00000009905	MGI:1918000	Kdsr	51.0208	49.0305	1.04059	0.0574075	0.920411	1		26	36	0.722222	-0.469485	0.252854	0.540268		NA	NA		0	0	0	0	0	1	0
ENSMUSG00000009907	MGI:1100499	Vps4b	49.563	50.8711	0.974286	-0.0375831	1	1		54	56	0.964286	-0.0524674	0.924097	1		NA	NA		0	0	0	0	0	1	0
ENSMUSG00000010045	MGI:1930765	Tmem115	84.6765	78.3602	1.08061	0.111841	0.638522	1		357	336	1.0625	0.0874628	0.447435	0.731984		NA	NA		0	0	0	0	0	1	0
ENSMUSG00000010047	MGI:1196334	Hyal2	44.2464	39.9338	1.108	0.147952	0.743644	1		170	184	0.923913	-0.114171	0.489656	0.76414		NA	NA		0	0	0	0	0	1	0
ENSMUSG00000010048	MGI:1316708	Ifrd2	34.6959	29.0352	1.19496	0.256962	0.532309	1		27	29	0.931034	-0.103093	0.893853	1		NA	NA		0	0	0	0	0	1	0
ENSMUSG00000010057	MGI:1914482	Nprl2	11.9349	11.712	1.01903	0.0271987	1	1		43	45	0.955556	-0.0655883	0.915187	1		NA	NA		0	0	0	0	0	1	0
ENSMUSG00000010067	MGI:1928386	Rassf1	240.527	209.257	1.14943	0.200921	0.143834	0.785788		410	451	0.909091	-0.137504	0.172785	0.429787		NA	NA		0	0	0	0	0	1	0
ENSMUSG00000010205	MGI:1919016	Raver1	79.2275	76.2599	1.03891	0.0550766	0.872441	1		111	74	1.5	0.584963	0.00795373	0.0463251		NA	NA		0	0	0	0	0	1	0
ENSMUSG00000010277	MGI:1919753	2610507B11Rik	206.834	220.833	0.936607	-0.0944841	0.529805	1		75	66	1.13636	0.184425	0.500629	0.773626		NA	NA		0	0	0	0	0	1	0
ENSMUSG00000010392	MGI:1858260	Gosr1	49.1152	42.5785	1.15352	0.206043	0.602412	1		159	148	1.07432	0.10343	0.568254	0.822001		NA	NA		0	0	0	0	0	1	0
ENSMUSG00000010453	MGI:1918055	4632411B12Rik	100.584	92.9417	1.08223	0.114007	0.615381	1		115	124	0.927419	-0.108706	0.604916	0.848996		NA	NA		0	0	0	0	0	1	0
ENSMUSG00000010607	MGI:1913518	Pigyl	10.9222	10.2874	1.0617	0.086379	1	1		57	60	0.95	-0.0740006	0.853408	0.984087		NA	NA		0	0	0	0	0	1	0
ENSMUSG00000010608	MGI:1914289	Rbm25	101.76	105.361	0.965823	-0.0501689	0.889486	1		73	61	1.19672	0.259087	0.342015	0.641966		NA	NA		0	0	0	0	0	1	0
ENSMUSG00000010609	MGI:109284	Psen2	14.9448	19.8783	0.751816	-0.411548	0.49956	1		10	16	0.625	-0.678072	0.32694	0.625008		NA	NA		0	0	0	0	0	1	0
ENSMUSG00000010660	MGI:97614	Plcd1	65.9398	75.6441	0.871711	-0.198078	0.450208	1		37	33	1.12121	0.165059	0.720203	0.920446		NA	NA		0	0	0	0	0	1	0
ENSMUSG00000010663	MGI:1923517	Fads1	97.7727	131.754	0.742087	-0.43034	0.0293377	0.30041		130	90	1.44444	0.530515	0.00840545	0.0484872		NA	NA		0	0	0	0	0	1	0
ENSMUSG00000010755	MGI:1351477	Cars	134.04	144.971	0.924601	-0.113097	0.549461	1		51	66	0.772727	-0.371969	0.195349	0.46169		NA	NA		0	0	0	0	0	1	0
ENSMUSG00000010830	MGI:2145953	Kdelr3	87.4969	118.413	0.738914	-0.436522	0.0358877	0.343032		109	103	1.05825	0.0816838	0.731387	0.927885		NA	NA		0	0	0	0	0	1	0
ENSMUSG00000010914	MGI:1351627	Pdhx	22.6318	23.3664	0.96856	-0.0460874	1	1		18	7	2.57143	1.36257	0.0432853	0.168763		NA	NA		0	0	0	0	0	1	0
ENSMUSG00000011096	MGI:1914855	Akt1s1	125.983	141.472	0.890515	-0.167288	0.391603	1		247	242	1.02066	0.029504	0.85648	0.98462		NA	NA		0	0	0	0	0	1	0
ENSMUSG00000011114	MGI:1100877	Tbrg1	140.08	160.786	0.871219	-0.198893	0.248958	0.981138		440	519	0.847784	-0.238231	0.011738	0.0638188		NA	NA		0	0	0	0	0	1	0
ENSMUSG00000011148	MGI:87947	Adssl1	4.72716	10.308	0.458593	-1.12471	0.301758	1		10	22	0.454545	-1.1375	0.0501025	0.187331		NA	NA		0	0	0	0	0	1	0
ENSMUSG00000011158	MGI:1919558	Brf1	39.0635	45.0764	0.866607	-0.206551	0.585647	1		145	144	1.00694	0.00998409	1	1		NA	NA		0	0	0	0	0	1	0
ENSMUSG00000011179	MGI:97402	Odc1	320.034	251.076	1.27465	0.350099	0.00439018	0.0671415		1924	1185	1.62363	0.699222	2.35357e-40	2.53597e-38		0.00896778	0.0248999		0	0	0	0	0	0	1
ENSMUSG00000011256	MGI:105377	Adam19	470.758	560.196	0.840345	-0.250946	0.00610488	0.0871784		1472	1143	1.28784	0.364952	1.34155e-10	3.59339e-09		8.57108e-09	7.713e-08		0	0	0	0	1	0	0
ENSMUSG00000011257	MGI:2385206	Pabpc4	287.537	212.24	1.35478	0.438055	0.000779767	0.0152764		108	84	1.28571	0.36257	0.0966835	0.293267		NA	NA		0	0	0	0	0	1	0
ENSMUSG00000011306	MGI:1917866	Sugp1	35.6808	33.5457	1.06365	0.0890232	0.904975	1		92	97	0.948454	-0.0763509	0.771175	0.949646		NA	NA		0	0	0	0	0	1	0
ENSMUSG00000011877	MGI:1927140	Git1	150.074	161.603	0.928658	-0.106781	0.533515	1		121	160	0.75625	-0.403065	0.0232265	0.106691		NA	NA		0	0	0	0	0	1	0
ENSMUSG00000011960	MGI:1328363	Ccnt1	53.1514	48.4628	1.09675	0.133229	0.690826	1		46	47	0.978723	-0.0310269	1	1		NA	NA		0	0	0	0	0	1	0
ENSMUSG00000012117	MGI:1914672	Dhdds	38.4928	30.7011	1.25379	0.326298	0.470369	1		96	72	1.33333	0.415037	0.0756691	0.250697		NA	NA		0	0	0	0	0	1	0
ENSMUSG00000012296	MGI:1921344	Tjap1	101.893	98.6681	1.03268	0.0463948	0.887861	1		35	20	1.75	0.807355	0.0580641	0.208389		NA	NA		0	0	0	0	0	1	0
ENSMUSG00000013033	MGI:1929461	Lphn1	94.7342	87.4321	1.08352	0.115723	0.603971	1		54	42	1.28571	0.36257	0.261469	0.550945		NA	NA		0	0	0	0	0	1	0
ENSMUSG00000013076	MGI:1922973	Amotl1	102.019	125.844	0.81068	-0.302795	0.127522	0.740909		123	147	0.836735	-0.257158	0.161469	0.411099		NA	NA		0	0	0	0	0	1	0
ENSMUSG00000013089	MGI:1096867	Etv5	46.8885	43.9846	1.06602	0.0922362	0.834081	1		64	60	1.06667	0.0931094	0.787747	0.954192		NA	NA		0	0	0	0	0	1	0
ENSMUSG00000013150	MGI:1917825	Gfod2	6.32884	6.33272	0.999386	-0.000885625	1	1		31	30	1.03333	0.0473057	1	1		NA	NA		0	0	0	0	0	1	0
ENSMUSG00000013155	MGI:2142593	E130303B06Rik	9.01228	6.11455	1.47391	0.559645	0.607239	1		23	24	0.958333	-0.0614005	1	1		NA	NA		0	0	0	0	0	1	0
ENSMUSG00000013236	MGI:97815	Ptprs	150.312	163.837	0.917453	-0.124294	0.463228	1		30	55	0.545455	-0.874469	0.00883621	0.0507173		NA	NA		0	0	0	0	0	1	0
ENSMUSG00000013275	MGI:2444823	Slc41a1	39.496	37.7	1.04764	0.0671416	1	1		166	147	1.12925	0.175367	0.30895	0.606513		NA	NA		0	0	0	0	0	1	0
ENSMUSG00000013367	MGI:2686277	Iglon5	11.019	10.6504	1.0346	0.0490791	1	1		48	57	0.842105	-0.247928	0.435114	0.721522		NA	NA		0	0	0	0	0	1	0
ENSMUSG00000013415	MGI:1890357	Igf2bp1	69.5562	86.1632	0.807261	-0.308893	0.229658	0.957615		107	122.5	0.873469	-0.195171	0.322633	0.621791		NA	NA		0	0	0	0	0	1	0
ENSMUSG00000013419	MGI:2670992	Zfp651	59.6058	87.8593	0.678423	-0.559743	0.0261253	0.276473		76	67	1.13433	0.181838	0.503639	0.773989		NA	NA		0	0	0	0	0	1	0
ENSMUSG00000013465	MGI:1931035	Cobra1	65.9672	60.421	1.09179	0.126698	0.656178	1		26	27	0.962963	-0.0544478	1	1		NA	NA		0	0	0	0	0	1	0
ENSMUSG00000013539	MGI:101825	D16H22S680E	12.8141	10.1954	1.25686	0.329818	0.677639	1		24	31	0.774194	-0.369234	0.418754	0.708569		NA	NA		0	0	0	0	0	1	0
ENSMUSG00000013593	MGI:2385112	Ndufs2	148.932	149.094	0.998916	-0.00156423	1	1		791	761	1.03942	0.0557812	0.461665	0.741197		NA	NA		0	0	0	0	0	1	0
ENSMUSG00000013629	MGI:1916969	Cad	190.689	206.667	0.922686	-0.116089	0.452163	1		87	70	1.24286	0.31366	0.201474	0.46915		NA	NA		0	0	0	0	0	1	0
ENSMUSG00000013646	MGI:1933124	Sh3bp5l	43.3673	49.55	0.875222	-0.192279	0.53406	1		120	132	0.909091	-0.137504	0.488426	0.763548		NA	NA		0	0	0	0	0	1	0
ENSMUSG00000013662	MGI:1915229	Atad1	66.2785	60.6019	1.09367	0.129177	0.722787	1		169	174	0.971264	-0.0420641	0.829043	0.977978		NA	NA		0	0	0	0	0	1	0
ENSMUSG00000013698	MGI:104799	Pea15a	310.527	380.365	0.816392	-0.292667	0.00963604	0.124668		1091	1314	0.830289	-0.268314	5.90088e-06	8.27695e-05		0.896526	0.941623		0	0	0	0	0	0	1
ENSMUSG00000013736	MGI:1917297	Trnt1	23.4923	19.5519	1.20153	0.264877	0.760792	1		39	58	0.672414	-0.572579	0.0670518	0.230024		NA	NA		0	0	0	0	0	1	0
ENSMUSG00000013787	MGI:2148922	Ehmt2	183.661	172.417	1.06521	0.0911434	0.559955	1		460	444	1.03604	0.0510742	0.617879	0.858045		NA	NA		0	0	0	0	0	1	0
ENSMUSG00000013822	MGI:1913376	Elof1	53.2534	62.6244	0.850362	-0.233851	0.40347	1		155	150	1.03333	0.0473057	0.818885	0.97138		NA	NA		0	0	0	0	0	1	0
ENSMUSG00000013858	MGI:2177957	ORF61	198.403	221.259	0.8967	-0.157303	0.282463	1		100	95	1.05263	0.0740006	0.774623	0.949731		NA	NA		0	0	0	0	0	1	0
ENSMUSG00000013921	MGI:1923936	Clip3	89.3018	93.9159	0.95087	-0.0726803	0.767563	1		104	100	1.04	0.0565835	0.833699	0.979183		NA	NA		0	0	0	0	0	1	0
ENSMUSG00000013973	MGI:1333874	Dedd	25.8494	23.5364	1.09827	0.135236	0.887725	1		57	68	0.838235	-0.254573	0.371161	0.668055		NA	NA		0	0	0	0	0	1	0
ENSMUSG00000013997	MGI:1350916	Nit1	12.1333	8.04921	1.50739	0.59205	0.503445	1		22	12	1.83333	0.874469	0.121449	0.338701		NA	NA		0	0	0	0	0	1	0
ENSMUSG00000014077	MGI:1927185	1500003O03Rik	166.278	141.738	1.17313	0.230368	0.189925	0.888355		696	554	1.25632	0.329201	6.55009e-05	0.000744699		0.60883	0.712576		0	0	0	0	0	0	1
ENSMUSG00000014177	MGI:1914760	Fam18b	21.4535	22.7873	0.941467	-0.0870169	0.880396	1		23	23	1	0	1	1		NA	NA		0	0	0	0	0	1	0
ENSMUSG00000014198	MGI:3608347	Zfp385c	21.8861	20.9721	1.04358	0.0615468	1	1		30	28	1.07143	0.0995357	0.895683	1		NA	NA		0	0	0	0	0	1	0
ENSMUSG00000014226	MGI:1270839	Cacybp	72.2981	69.9381	1.03374	0.0478793	0.933161	1		31	41	0.756098	-0.403356	0.288784	0.581998		NA	NA		0	0	0	0	0	1	0
ENSMUSG00000014303	MGI:1932535	Glis2	77.9188	111.669	0.697765	-0.519187	0.0164359	0.193837		137	136	1.00735	0.0105692	1	1		NA	NA		0	0	0	0	0	1	0
ENSMUSG00000014313	MGI:104614	Cox6c	88.1154	93.7209	0.940189	-0.088977	0.711027	1		605	563	1.0746	0.1038	0.230252	0.5113		NA	NA		0	0	0	0	0	1	0
ENSMUSG00000014329	MGI:1933388	Bicc1	29.4487	39.5752	0.744119	-0.426395	0.2284	0.957615		34	85	0.4	-1.32193	3.28376e-06	4.8199e-05		0.0775935	0.142119		0	0	0	0	0	0	1
ENSMUSG00000014349	MGI:1343160	Ube2z	203.464	217.823	0.934082	-0.0983789	0.495084	1		49	32	1.53125	0.61471	0.0747882	0.249346		NA	NA		0	0	0	0	0	1	0
ENSMUSG00000014402	MGI:106581	Tsg101	88.3864	84.1249	1.05066	0.0712926	0.819147	1		172	167	1.02994	0.0425605	0.828053	0.977297		NA	NA		0	0	0	0	0	1	0
ENSMUSG00000014418	MGI:2180307	Hps5	31.202	25.995	1.20031	0.263402	0.596642	1		209	210	0.995238	-0.00688639	1	1		NA	NA		0	0	0	0	0	1	0
ENSMUSG00000014426	MGI:1346875	Map3k4	66.515	55.5932	1.19646	0.25877	0.367297	1		171	213	0.802817	-0.316857	0.0362768	0.148409		NA	NA		0	0	0	0	0	1	0
ENSMUSG00000014496	MGI:2145661	Ankrd28	66.118	69.5544	0.950594	-0.0730985	0.797102	1		4	17	0.235294	-2.08746	0.00719738	0.0429217		NA	NA		0	0	0	0	0	1	0
ENSMUSG00000014498	MGI:2444029	Ankrd52	296.37	328.628	0.901841	-0.149056	0.200507	0.904387		94	80	1.175	0.232661	0.324373	0.623826		NA	NA		0	0	0	0	0	1	0
ENSMUSG00000014599	MGI:1339753	Csf1	2476.68	3253.37	0.761266	-0.393527	1.13804e-24	2.34585e-22		1850	1885	0.981432	-0.0270393	0.57799	0.827371		2.01301e-09	1.943e-08		0	1	0	0	0	0	0
ENSMUSG00000014601	MGI:2443884	Fam40a	81.6433	80.6784	1.01196	0.0171527	1	1		49	65	0.753846	-0.407658	0.159762	0.408538		NA	NA		0	0	0	0	0	1	0
ENSMUSG00000014602	MGI:108391	Kif1a	180.389	179.123	1.00706	0.0101541	1	1		267	152	1.75658	0.812768	2.10143e-08	4.35061e-07		0.000153487	0.000741854		0	0	0	0	1	0	0
ENSMUSG00000014606	MGI:1915113	Slc25a11	65.4331	56.8273	1.15144	0.203437	0.526416	1		37	41	0.902439	-0.148099	0.734342	0.930392		NA	NA		0	0	0	0	0	1	0
ENSMUSG00000014633	MGI:1913781	2310061C15Rik	7.19414	5.88008	1.22348	0.290985	1	1		35	31	1.12903	0.175087	0.712231	0.916582		NA	NA		0	0	0	0	0	1	0
ENSMUSG00000014748	MGI:1096575	Tex261	115.166	114.38	1.00687	0.00987614	1	1		180	114	1.57895	0.658963	0.000141516	0.00143976		NA	NA		0	0	0	0	0	1	0
ENSMUSG00000014767	MGI:101838	Tbp	16.8966	14.7105	1.14861	0.199891	0.86005	1		24	28	0.857143	-0.222392	0.677809	0.893133		NA	NA		0	0	0	0	0	1	0
ENSMUSG00000014769	MGI:104884	Psmb1	125.673	132.986	0.945012	-0.0815952	0.709358	1		333	391	0.851662	-0.231646	0.0340702	0.141442		NA	NA		0	0	0	0	0	1	0
ENSMUSG00000014850	MGI:109519	Msh3	6.25056	8.0768	0.77389	-0.369799	0.790527	1		7	13	0.538462	-0.893085	0.263176	0.551599		NA	NA		0	0	0	0	0	1	0
ENSMUSG00000014859	MGI:103012	E2f4	96.9714	86.5377	1.12057	0.16423	0.507127	1		65	53	1.22642	0.294447	0.311231	0.607721		NA	NA		0	0	0	0	0	1	0
ENSMUSG00000014867	MGI:98445	Surf4	487.869	552.716	0.882674	-0.180047	0.0472482	0.406311		222	178	1.24719	0.318682	0.0314266	0.133987		NA	NA		0	0	0	0	0	1	0
ENSMUSG00000014905	MGI:1351618	Dnajb9	15.7548	17.3232	0.909466	-0.136909	1	1		52	44	1.18182	0.241008	0.475152	0.753158		NA	NA		0	0	0	0	0	1	0
ENSMUSG00000014907	MGI:2682306	Naf1	23.7504	22.615	1.0502	0.0706708	1	1		76	86	0.883721	-0.178337	0.479615	0.755863		NA	NA		0	0	0	0	0	1	0
ENSMUSG00000014956	MGI:104871	Ppp1cb	83.7974	75.6456	1.10776	0.14765	0.580129	1		93	84	1.10714	0.146841	0.547751	0.806291		NA	NA		0	0	0	0	0	1	0
ENSMUSG00000014959	MGI:2135962	Gorasp2	222.913	240.872	0.925442	-0.111785	0.430024	1		180	189	0.952381	-0.0703893	0.677128	0.893133		NA	NA		0	0	0	0	0	1	0
ENSMUSG00000014980	MGI:1913887	Tsen15	13.7529	15.2298	0.903026	-0.14716	1	1		14	15	0.933333	-0.0995357	1	1		NA	NA		0	0	0	0	0	1	0
ENSMUSG00000015002	MGI:1923990	Efr3a	88.1875	90.0553	0.979259	-0.0302372	0.94028	1		141	115	1.22609	0.294061	0.117998	0.334386		NA	NA		0	0	0	0	0	1	0
ENSMUSG00000015087	MGI:2442633	B230208H17Rik	75.8948	74.6218	1.01706	0.0244048	1	1		54	61	0.885246	-0.17585	0.576012	0.825786		NA	NA		0	0	0	0	0	1	0
ENSMUSG00000015092	MGI:1891227	Edf1	96.423	99.4476	0.969586	-0.0445599	0.886162	1		90	98	0.918367	-0.122857	0.6098	0.851187		NA	NA		0	0	0	0	0	1	0
ENSMUSG00000015094	MGI:1099802	Npdc1	68.2115	91.4369	0.745995	-0.422762	0.0807086	0.578005		203	225	0.902222	-0.148445	0.310068	0.607487		NA	NA		0	0	0	0	0	1	0
ENSMUSG00000015095	MGI:1354731	Fbxw5	49.0797	42.1351	1.16482	0.220102	0.529602	1		42	25	1.68	0.748461	0.0498001	0.18676		NA	NA		0	0	0	0	0	1	0
ENSMUSG00000015126	MGI:1915577	0610007P22Rik	33.2506	34.6075	0.960794	-0.0577013	0.903597	1		195.5	196.5	0.994911	-0.0073607	1	1		NA	NA		0	0	0	0	0	1	0
ENSMUSG00000015127	MGI:1921404	Unkl	23.0919	26.9992	0.855281	-0.22553	0.671811	1		34	30	1.13333	0.180572	0.707981	0.914837		NA	NA		0	0	0	0	0	1	0
ENSMUSG00000015133	MGI:2142227	Lrrk1	153.741	181.518	0.846974	-0.23961	0.140644	0.777063		43	35	1.22857	0.296982	0.428207	0.715843		NA	NA		0	0	0	0	0	1	0
ENSMUSG00000015134	MGI:1861722	Aldh1a3	24.7703	51.5926	0.480114	-1.05855	0.00279905	0.045918		3	17	0.176471	-2.5025	0.00257683	0.0180721		NA	NA		0	0	0	0	0	1	0
ENSMUSG00000015149	MGI:1927664	Sirt2	68.7602	65.991	1.04196	0.0593034	0.863415	1		238	218	1.09174	0.126633	0.373615	0.671459		NA	NA		0	0	0	0	0	1	0
ENSMUSG00000015165	MGI:104816	Hnrnpl	214.232	189.935	1.12792	0.17367	0.252472	0.988339		305	276	1.10507	0.144141	0.24536	0.530137		NA	NA		0	0	0	0	0	1	0
ENSMUSG00000015176	MGI:1918019	Nolc1	143.863	129.817	1.1082	0.148216	0.432298	1		99	30	3.3	1.72247	8.37385e-10	2.12302e-08		3.86921e-06	2.46359e-05		0	0	0	0	1	0	0
ENSMUSG00000015247	MGI:1913786	Nipsnap3b	21.4487	19.143	1.12045	0.164074	0.874629	1		94	35	2.68571	1.42531	2.03517e-07	3.71106e-06		0.0201164	0.0486146		0	0	0	0	0	0	1
ENSMUSG00000015305	MGI:1917347	Sash1	148.815	148.558	1.00173	0.002497	1	1		24	17	1.41176	0.4975	0.348889	0.64937		NA	NA		0	0	0	0	0	1	0
ENSMUSG00000015312	MGI:107776	Gadd45b	74.0398	89.1923	0.830115	-0.268617	0.272784	1		291	279	1.04301	0.060754	0.645024	0.876988		NA	NA		0	0	0	0	0	1	0
ENSMUSG00000015335	MGI:1913470	Zdhhc12	27.5703	38.2977	0.719896	-0.474139	0.267812	0.9978		23	20	1.15	0.201634	0.760792	0.943477		NA	NA		0	0	0	0	0	1	0
ENSMUSG00000015337	MGI:1261433	Endog	3.5486	8.42388	0.421255	-1.24723	0.387695	1		29	47	0.617021	-0.696608	0.0504524	0.188491		NA	NA		0	0	0	0	0	1	0
ENSMUSG00000015357	MGI:1346017	Clpx	28.072	29.3728	0.955714	-0.0653485	1	1		43	58	0.741379	-0.431716	0.163279	0.41374		NA	NA		0	0	0	0	0	1	0
ENSMUSG00000015461	MGI:105121	Atf6b	66.468	66.6343	0.997505	-0.0036038	1	1		46	50	0.92	-0.120294	0.759649	0.943477		NA	NA		0	0	0	0	0	1	0
ENSMUSG00000015474	MGI:1860075	Ppt2	20.9748	21.6799	0.967476	-0.0477025	1	1		6	14	0.428571	-1.22239	0.115318	0.32856		NA	NA		0	0	0	0	0	1	0
ENSMUSG00000015478	MGI:1860076	Rnf5	27.239	25.4828	1.06892	0.0961514	0.889884	1		121	101	1.19802	0.260652	0.202134	0.470085		NA	NA		0	0	0	0	0	1	0
ENSMUSG00000015488	MGI:1924317	5930434B04Rik	31.1654	35.862	0.869035	-0.202513	0.625407	1		34	37	0.918919	-0.121991	0.812589	0.967474		NA	NA		0	0	0	0	0	1	0
ENSMUSG00000015501	MGI:1338076	Hivep2	40.5498	38.9363	1.04144	0.0585823	0.911072	1		17	24	0.708333	-0.4975	0.348889	0.64937		NA	NA		0	0	0	0	0	1	0
ENSMUSG00000015522	MGI:88071	Arnt	42.1841	48.9364	0.862018	-0.21421	0.529602	1		33	30	1.1	0.137504	0.801306	0.959623		NA	NA		0	0	0	0	0	1	0
ENSMUSG00000015542	MGI:1913426	Nat9	6.5359	10.3126	0.633778	-0.657949	0.629059	1		44	71	0.619718	-0.690316	0.0149647	0.0765345		NA	NA		0	0	0	0	0	1	0
ENSMUSG00000015575	MGI:1328318	Atp6v0e	99.1799	83.7576	1.18413	0.243828	0.300697	1		196	233	0.841202	-0.249476	0.0820735	0.263447		NA	NA		0	0	0	0	0	1	0
ENSMUSG00000015647	MGI:105382	Lama5	150.093	211.043	0.711197	-0.491679	0.00155349	0.0282862		13	31	0.419355	-1.25376	0.00955988	0.0538923		NA	NA		0	0	0	0	0	1	0
ENSMUSG00000015653	MGI:1921301	Steap2	76.4847	71.797	1.06529	0.0912478	0.805321	1		88	84	1.04762	0.0671142	0.819147	0.97138		NA	NA		0	0	0	0	0	1	0
ENSMUSG00000015656	MGI:105384	Hspa8	2815.43	2623.31	1.07323	0.101964	0.00958895	0.124668		9809.5	7276	1.3482	0.431034	5.88279e-84	1.26774e-81		2.95549e-13	4.54447e-12		0	0	0	0	1	0	0
ENSMUSG00000015671	MGI:104885	Psma2	112.356	113.682	0.988342	-0.0169184	0.946984	1		327	340	0.961765	-0.0562441	0.642221	0.876836		NA	NA		0	0	0	0	0	1	0
ENSMUSG00000015745	MGI:1914470	Plekho1	39.0413	28.9754	1.3474	0.430175	0.27499	1		59	48	1.22917	0.297681	0.333705	0.633092		NA	NA		0	0	0	0	0	1	0
ENSMUSG00000015749	MGI:1913721	Anp32e	68.3689	60.4919	1.13022	0.176598	0.536269	1		39	23	1.69565	0.76184	0.0558972	0.203938		NA	NA		0	0	0	0	0	1	0
ENSMUSG00000015755	MGI:1915902	Tab2	151.17	149.054	1.0142	0.0203438	0.953972	1		172	201	0.855721	-0.224787	0.147019	0.387447		NA	NA		0	0	0	0	0	1	0
ENSMUSG00000015757	MGI:1914668	Ppil4	23.6851	20.7606	1.14087	0.190131	0.765992	1		22	25	0.88	-0.184425	0.770867	0.949646		NA	NA		0	0	0	0	0	1	0
ENSMUSG00000015759	MGI:1277202	Cnih	141.34	119.095	1.18679	0.24706	0.192693	0.894767		325	366	0.887978	-0.171404	0.128031	0.352085		NA	NA		0	0	0	0	0	1	0
ENSMUSG00000015766	MGI:104684	Eps8	56.2542	21.0226	2.67588	1.42002	8.21592e-05	0.00220066		52	74	0.702703	-0.509014	0.0609383	0.215951		NA	NA		0	0	0	0	0	1	0
ENSMUSG00000015804	MGI:1914249	Med28	51.1228	56.7836	0.90031	-0.151506	0.630634	1		66	83	0.795181	-0.330645	0.189759	0.455038		NA	NA		0	0	0	0	0	1	0
ENSMUSG00000015806	MGI:97836	Qdpr	25.7387	25.5426	1.00768	0.0110369	1	1		64	38	1.68421	0.752072	0.0129205	0.0686725		NA	NA		0	0	0	0	0	1	0
ENSMUSG00000015839	MGI:108420	Nfe2l2	96.979	70.4186	1.37718	0.461716	0.0439024	0.385447		83	61	1.36066	0.444302	0.0797571	0.259977		NA	NA		0	0	0	0	0	1	0
ENSMUSG00000015850	MGI:2389008	Adamtsl4	24.5043	43.9709	0.557286	-0.843511	0.0294935	0.300707		44	29	1.51724	0.601451	0.100644	0.29953		NA	NA		0	0	0	0	0	1	0
ENSMUSG00000015889	MGI:96836	Lta4h	75.1997	66.317	1.13394	0.181348	0.500629	1		278	230	1.2087	0.273451	0.0369391	0.150003		NA	NA		0	0	0	0	0	1	0
ENSMUSG00000015932	MGI:1929270	Dstn	1077.58	924.192	1.16597	0.221536	0.000623914	0.0127499		1594	1692	0.94208	-0.0860779	0.0906028	0.282008		NA	NA		0	0	0	0	0	1	0
ENSMUSG00000015957	MGI:101948	Wnt11	17.5505	19.9635	0.879132	-0.185848	0.871415	1		59	85	0.694118	-0.526748	0.0368523	0.149843		NA	NA		0	0	0	0	0	1	0
ENSMUSG00000015961	MGI:87948	Adss	103.882	93.5709	1.1102	0.150814	0.522536	1		108	112	0.964286	-0.0524674	0.839771	0.980388		NA	NA		0	0	0	0	0	1	0
ENSMUSG00000015980	MGI:1923862	Lrrc27	15.0095	5.41133	2.77371	1.47182	0.0413895	0.373056		43	27	1.59259	0.671377	0.0722379	0.24294		NA	NA		0	0	0	0	0	1	0
ENSMUSG00000016206	MGI:95915	H2-M3	1.48201	2.64936	0.559384	-0.83809	0.625	1		23	25	0.92	-0.120294	0.885433	0.99806		NA	NA		0	0	0	0	0	1	0
ENSMUSG00000016252	MGI:1855697	Atp5e	60.0657	49.1046	1.22322	0.290683	0.338185	1		76	74	1.02703	0.0384741	0.934961	1		NA	NA		0	0	0	0	0	1	0
ENSMUSG00000016253	MGI:1926424	Th1l	43.6442	38.679	1.12837	0.174239	0.660884	1		56	58	0.965517	-0.0506261	0.925435	1		NA	NA		0	0	0	0	0	1	0
ENSMUSG00000016256	MGI:1891190	Ctsz	141.613	143.414	0.987447	-0.0182242	1	1		319	259	1.23166	0.300604	0.0140548	0.072843		NA	NA		0	0	0	0	0	1	0
ENSMUSG00000016257	MGI:1913640	Slmo2	70.2011	56.2596	1.24781	0.319394	0.246706	0.978357		66	51	1.29412	0.371969	0.195349	0.46169		NA	NA		0	0	0	0	0	1	0
ENSMUSG00000016262	MGI:2443496	Sertad4	25.7483	32.167	0.800456	-0.321106	0.511842	1		11	16	0.6875	-0.540568	0.442068	0.726963		NA	NA		0	0	0	0	0	1	0
ENSMUSG00000016344	MGI:1913746	Ppdpf	19.7508	19.1662	1.0305	0.0433504	1	1		78	78	1	0	1	1		NA	NA		0	0	0	0	0	1	0
ENSMUSG00000016477	MGI:1096340	E2f3	52.8714	42.2131	1.25249	0.324797	0.304885	1		33	26	1.26923	0.343954	0.434993	0.721522		NA	NA		0	0	0	0	0	1	0
ENSMUSG00000016481	MGI:88513	Cr1l	35.1186	29.4026	1.1944	0.256289	0.532309	1		17	15	1.13333	0.180572	0.86005	0.986332		NA	NA		0	0	0	0	0	1	0
ENSMUSG00000016487	MGI:1914783	Ppfibp1	364.443	314.865	1.15746	0.210961	0.0653856	0.504054		1692	1321	1.28085	0.357099	1.48882e-11	4.38417e-10		0.231413	0.333634		0	0	0	0	0	0	1
ENSMUSG00000016495	MGI:1915009	5033414D02Rik	18.5078	21.4131	0.864325	-0.210354	0.874629	1		54	71	0.760563	-0.39486	0.152121	0.395397		NA	NA		0	0	0	0	0	1	0
ENSMUSG00000016503	MGI:1913846	Gtf3a	19.6766	17.8518	1.10222	0.140415	0.871415	1		104	78	1.33333	0.415037	0.063568	0.221996		NA	NA		0	0	0	0	0	1	0
ENSMUSG00000016510	MGI:1923616	Mtif3	8.1561	6.77166	1.20445	0.268369	1	1		23	33	0.69697	-0.520832	0.228806	0.510398		NA	NA		0	0	0	0	0	1	0
ENSMUSG00000016520	MGI:2155959	Lnx2	16.6896	20.6367	0.808733	-0.306264	0.627103	1		18	10	1.8	0.847997	0.184933	0.449856		NA	NA		0	0	0	0	0	1	0
ENSMUSG00000016526	MGI:1330300	Dyrk3	13.8311	11.9233	1.16	0.214124	0.845019	1		12	16	0.75	-0.415037	0.571588	0.822178		NA	NA		0	0	0	0	0	1	0
ENSMUSG00000016554	MGI:1933181	Eif3d	243.791	222.264	1.09685	0.133369	0.330655	1		633	800	0.79125	-0.337795	1.13441e-05	0.000148161		0.00228725	0.00770288		0	0	0	0	0	0	1
ENSMUSG00000016619	MGI:1351502	Nup50	56.2087	57.9483	0.96998	-0.043973	0.925435	1		40	45	0.888889	-0.169925	0.664645	0.889477		NA	NA		0	0	0	0	0	1	0
ENSMUSG00000016637	MGI:1914292	Ift27	16.0818	12.1256	1.32627	0.407379	0.571588	1		44	42	1.04762	0.0671142	0.914212	1		NA	NA		0	0	0	0	0	1	0
ENSMUSG00000016831	MGI:1915389	Tox4	62.3992	55.8368	1.11753	0.160312	0.645497	1		214	177	1.20904	0.273861	0.0685312	0.23341		NA	NA		0	0	0	0	0	1	0
ENSMUSG00000016940	MGI:1917632	Kctd2	26.7328	16.4225	1.62781	0.702937	0.126289	0.735886		73	52	1.40385	0.489385	0.0732143	0.244443		NA	NA		0	0	0	0	0	1	0
ENSMUSG00000016946	MGI:1916509	Kctd5	87.5527	104.231	0.839989	-0.251557	0.278982	1		354	395	0.896203	-0.158103	0.143809	0.380192		NA	NA		0	0	0	0	0	1	0
ENSMUSG00000017009	MGI:1349164	Sdc4	205.275	190.681	1.07654	0.106397	0.51363	1		415	422	0.983412	-0.0241317	0.83572	0.980115		NA	NA		0	0	0	0	0	1	0
ENSMUSG00000017144	MGI:1921444	Rnd3	81.9691	87.6493	0.935194	-0.0966631	0.701482	1		346	469	0.73774	-0.438816	1.8599e-05	0.000239614		0.174213	0.272274		0	0	0	0	0	0	1
ENSMUSG00000017264	MGI:1355322	Exosc10	65.3596	55.9011	1.1692	0.225523	0.467207	1		90	55	1.63636	0.710493	0.00458135	0.0295111		NA	NA		0	0	0	0	0	1	0
ENSMUSG00000017286	MGI:1914451	Glod4	22.199	12.9412	1.71537	0.77852	0.175465	0.870126		73	61	1.19672	0.259087	0.342015	0.641966		NA	NA		0	0	0	0	0	1	0
ENSMUSG00000017288	MGI:1915549	Vps53	44.9689	41.6638	1.07933	0.110135	0.830373	1		40	45	0.888889	-0.169925	0.664645	0.889477		NA	NA		0	0	0	0	0	1	0
ENSMUSG00000017291	MGI:1914490	Taok1	126.627	133.743	0.946798	-0.0788715	0.710423	1		163	152	1.07237	0.100801	0.573208	0.823652		NA	NA		0	0	0	0	0	1	0
ENSMUSG00000017428	MGI:1916327	Psmd11	122.731	112.983	1.08628	0.119394	0.558068	1		14	30	0.466667	-1.09954	0.0226288	0.104769		NA	NA		0	0	0	0	0	1	0
ENSMUSG00000017466	MGI:98753	Timp2	1809.79	1466.94	1.23372	0.303013	2.23682e-09	1.06047e-07		410	360	1.13889	0.187627	0.0773552	0.254681		0.334198	0.443897		0	0	0	0	0	0	1
ENSMUSG00000017485	MGI:98791	Top2b	108.2	111.868	0.967212	-0.0480964	0.839771	1		36	25	1.44	0.526069	0.200031	0.467628		NA	NA		0	0	0	0	0	1	0
ENSMUSG00000017493	MGI:96439	Igfbp4	357.549	101.727	3.51478	1.81344	2.10611e-34	6.24066e-32		72	42	1.71429	0.777608	0.00635162	0.0387057		0.00168139	0.00585125		0	0	0	0	0	0	1
ENSMUSG00000017615	MGI:104961	Tnfaip1	225.211	208.705	1.07909	0.109815	0.471552	1		274	297	0.922559	-0.116287	0.357233	0.659663		NA	NA		0	0	0	0	0	1	0
ENSMUSG00000017631	MGI:107771	Abr	87.3474	113.799	0.76756	-0.381648	0.0664017	0.50709		45	78	0.576923	-0.793549	0.00373145	0.024639		NA	NA		0	0	0	0	0	1	0
ENSMUSG00000017664	MGI:2385166	Slc35c2	49.5854	36.9029	1.34367	0.426182	0.197979	0.901619		49	47	1.04255	0.060121	0.918778	1		NA	NA		0	0	0	0	0	1	0
ENSMUSG00000017667	MGI:2388656	Zfp334	31.8831	35.5103	0.897854	-0.155447	0.716301	1		24	27	0.888889	-0.169925	0.779768	0.951578		NA	NA		0	0	0	0	0	1	0
ENSMUSG00000017679	MGI:1923330	Ttpal	54.4181	58.0263	0.937818	-0.0926208	0.776965	1		14	10	1.4	0.485427	0.541256	0.801822		NA	NA		0	0	0	0	0	1	0
ENSMUSG00000017697	MGI:87916	Ada	11.1988	10.0644	1.11271	0.154081	1	1		211	104	2.02885	1.02066	1.64387e-09	3.9967e-08		0.232668	0.333661		0	0	0	0	0	0	1
ENSMUSG00000017715	MGI:1921701	Pgs1	85.2473	92.3559	0.92303	-0.11555	0.652122	1		70	77	0.909091	-0.137504	0.620842	0.859893		NA	NA		0	0	0	0	0	1	0
ENSMUSG00000017721	MGI:1926178	Pigt	68.0475	115.686	0.588209	-0.765598	0.000496617	0.010511		87	161	0.540373	-0.887973	3.03462e-06	4.48197e-05		0.686544	0.775705		0	0	0	0	0	0	1
ENSMUSG00000017724	MGI:99423	Etv4	42.5213	32.1877	1.32104	0.401674	0.248046	0.978357		129	105	1.22857	0.296982	0.132522	0.360303		NA	NA		0	0	0	0	0	1	0
ENSMUSG00000017756	MGI:1342283	Slc12a7	41.3376	52.1671	0.792406	-0.335688	0.299732	1		67	49	1.36735	0.451379	0.114083	0.326611		NA	NA		0	0	0	0	0	1	0
ENSMUSG00000017765	MGI:1309465	Slc12a4	221.294	243.968	0.907063	-0.140725	0.307618	1		435	453	0.960265	-0.0584956	0.568375	0.822001		NA	NA		0	0	0	0	0	1	0
ENSMUSG00000017774	MGI:106612	Myo1c	1145.44	1555.44	0.736406	-0.441428	3.11674e-15	3.01561e-13		755	871	0.86682	-0.206196	0.00433133	0.0280148		0.0104108	0.0283042		0	0	0	0	0	0	1
ENSMUSG00000017776	MGI:88508	Crk	208.297	239.89	0.868302	-0.203732	0.142942	0.785403		231	252	0.916667	-0.125531	0.36282	0.66108		NA	NA		0	0	0	0	0	1	0
ENSMUSG00000017781	MGI:99887	Pitpna	275.643	286.626	0.961683	-0.0563672	0.673464	1		157	147	1.06803	0.0949484	0.605798	0.849732		NA	NA		0	0	0	0	0	1	0
ENSMUSG00000017817	MGI:1891496	Jph2	92.1839	92.8202	0.993144	-0.00992492	1	1		87	63	1.38095	0.465664	0.0600272	0.214138		NA	NA		0	0	0	0	0	1	0
ENSMUSG00000017831	MGI:105926	Rab5a	55.1996	59.7081	0.924491	-0.113269	0.709323	1		156	133	1.17293	0.23012	0.195538	0.461907		NA	NA		0	0	0	0	0	1	0
ENSMUSG00000017843	MGI:1349475	Ppp2r5c	79.7372	73.888	1.07916	0.109913	0.687149	1		7	17	0.411765	-1.28011	0.0639147	0.222512		NA	NA		0	0	0	0	0	1	0
ENSMUSG00000017929	MGI:1927169	B4galt5	97.7612	107.429	0.910004	-0.136055	0.576444	1		332	260	1.27692	0.352672	0.00348703	0.0233503		NA	NA		0	0	0	0	0	1	0
ENSMUSG00000017999	MGI:2385884	Ddx27	92.7361	84.4262	1.09843	0.13544	0.547751	1		50	55	0.909091	-0.137504	0.696468	0.906383		NA	NA		0	0	0	0	0	1	0
ENSMUSG00000018001	MGI:1335107	Cyth3	106.925	126.827	0.843075	-0.246268	0.214123	0.938312		48	54	0.888889	-0.169925	0.620768	0.859893		NA	NA		0	0	0	0	0	1	0
ENSMUSG00000018040	MGI:1922028	Rrp7a	83.0929	76.4574	1.08679	0.12007	0.634334	1		190	168	1.13095	0.177538	0.267023	0.555088		NA	NA		0	0	0	0	0	1	0
ENSMUSG00000018042	MGI:94893	Cyb5r3	484.744	395.07	1.22698	0.295116	0.00267798	0.0440843		3688	3014	1.22362	0.291159	1.9099e-16	8.08467e-15		0.971264	1		0	0	0	0	0	0	1
ENSMUSG00000018068	MGI:1917672	Ints2	37.7092	40.0875	0.940671	-0.0882374	0.909946	1		33	21	1.57143	0.652077	0.133674	0.360856		NA	NA		0	0	0	0	0	1	0
ENSMUSG00000018076	MGI:2670178	Med13l	91.1899	72.682	1.25464	0.327278	0.184182	0.882919		69	49	1.40816	0.493815	0.0798343	0.259977		NA	NA		0	0	0	0	0	1	0
ENSMUSG00000018102	MGI:1915274	Hist1h2bc	61.5112	48.2678	1.27437	0.349787	0.214977	0.939159		490	422	1.16114	0.215539	0.0264603	0.117132		NA	NA		0	0	0	0	0	1	0
ENSMUSG00000018143	MGI:99951	Mafk	94.1853	101.66	0.926476	-0.110175	0.617188	1		57	89	0.640449	-0.642843	0.0100565	0.0562901		NA	NA		0	0	0	0	0	1	0
ENSMUSG00000018171	MGI:1923159	Vmp1	159.211	131.487	1.21085	0.276024	0.112697	0.692362		387	214	1.80841	0.854723	1.61327e-12	5.3315e-11		0.00662983	0.0192265		0	0	0	0	0	0	1
ENSMUSG00000018209	MGI:1929004	Stk4	57.971	59.5061	0.974203	-0.0377051	0.926704	1		198	250	0.792	-0.336428	0.0158789	0.0800021		NA	NA		0	0	0	0	0	1	0
ENSMUSG00000018217	MGI:97631	Pmp22	64.111	54.2764	1.18119	0.240247	0.407486	1		227	154	1.47403	0.559762	0.000216471	0.00212923		NA	NA		0	0	0	0	0	1	0
ENSMUSG00000018340	MGI:88255	Anxa6	645.517	651.256	0.991188	-0.0127697	0.911568	1		2943	2968	0.991577	-0.0122035	0.75492	0.941256		NA	NA		0	0	0	0	0	1	0
ENSMUSG00000018362	MGI:103561	Kpna2	245.686	239.382	1.02634	0.0375019	0.785313	1		455	488	0.932377	-0.101015	0.297379	0.592882		NA	NA		0	0	0	0	0	1	0
ENSMUSG00000018377	MGI:1313291	Vezf1	44.3611	43.031	1.03091	0.043919	1	1		82	72	1.13889	0.187627	0.468421	0.74598		NA	NA		0	0	0	0	0	1	0
ENSMUSG00000018378	MGI:2144281	Cuedc1	39.4459	57.6064	0.684748	-0.546354	0.0670518	0.511081		207	356	0.581461	-0.782246	3.53345e-10	9.10438e-09		0.569945	0.674629		0	0	0	0	0	0	1
ENSMUSG00000018395	MGI:107689	Kif3a	20.5514	26.4179	0.777937	-0.362275	0.560065	1		15	17	0.882353	-0.180572	0.86005	0.986332		NA	NA		0	0	0	0	0	1	0
ENSMUSG00000018398	MGI:894310	41525	114.018	132.68	0.859342	-0.218696	0.252031	0.988339		578	554	1.04332	0.0611835	0.494242	0.769237		NA	NA		0	0	0	0	0	1	0
ENSMUSG00000018405	MGI:2443470	Mrm1	13.4401	16.9555	0.792665	-0.335217	0.584665	1		75	114	0.657895	-0.604071	0.00556613	0.0348394		NA	NA		0	0	0	0	0	1	0
ENSMUSG00000018417	MGI:107752	Myo1b	37.6043	40.462	0.929375	-0.105667	0.909946	1		36	39	0.923077	-0.115477	0.817554	0.970218		NA	NA		0	0	0	0	0	1	0
ENSMUSG00000018425	MGI:1914737	Dhx40	34.5247	37.6817	0.916221	-0.126233	0.815121	1		45	32	1.40625	0.491853	0.171061	0.426618		NA	NA		0	0	0	0	0	1	0
ENSMUSG00000018428	MGI:104729	Akap1	62.0909	67.0526	0.926002	-0.110913	0.724854	1		224	301	0.744186	-0.426265	0.00089305	0.00721675		NA	NA		0	0	0	0	0	1	0
ENSMUSG00000018433	MGI:1916229	Nol11	45.5719	39.1615	1.16369	0.21871	0.515426	1		268	191	1.40314	0.48866	0.000378107	0.00348756		NA	NA		0	0	0	0	0	1	0
ENSMUSG00000018446	MGI:1194505	C1qbp	114.338	118.716	0.963122	-0.05421	0.793352	1		203	186	1.0914	0.126177	0.417267	0.708041		NA	NA		0	0	0	0	0	1	0
ENSMUSG00000018449	MGI:1916973	Rpain	6.64659	5.56764	1.19379	0.255548	1	1		39	29	1.34483	0.427421	0.27499	0.564939		NA	NA		0	0	0	0	0	1	0
ENSMUSG00000018474	MGI:1344395	Chd3	234.954	240.213	0.978105	-0.0319393	0.854405	1		159	162	0.981481	-0.026967	0.91114	1		NA	NA		0	0	0	0	0	1	0
ENSMUSG00000018476	MGI:2448492	Kdm6b	87.2117	86.0234	1.01381	0.0197918	1	1		54	35	1.54286	0.625604	0.0557783	0.203938		NA	NA		0	0	0	0	0	1	0
ENSMUSG00000018501	MGI:1349717	Ncor1	118.184	138.066	0.856001	-0.224315	0.234969	0.969215		46	71	0.647887	-0.626185	0.0260756	0.116188		NA	NA		0	0	0	0	0	1	0
ENSMUSG00000018547	MGI:1934234	Pip4k2b	116.398	111.882	1.04036	0.0570851	0.842568	1		205	237	0.864979	-0.209263	0.140254	0.375251		NA	NA		0	0	0	0	0	1	0
ENSMUSG00000018567	MGI:1861742	Gabarap	218.25	205.966	1.05964	0.0835745	0.59325	1		289	328	0.881098	-0.182626	0.125992	0.348094		NA	NA		0	0	0	0	0	1	0
ENSMUSG00000018572	MGI:1925496	Phf23	78.3528	86.0716	0.910322	-0.135551	0.584783	1		63	72	0.875	-0.192645	0.491262	0.766143		NA	NA		0	0	0	0	0	1	0
ENSMUSG00000018583	MGI:1351465	G3bp1	286.421	257.655	1.11164	0.152694	0.246997	0.978357		25	22	1.13636	0.184425	0.770867	0.949646		NA	NA		0	0	0	0	0	1	0
ENSMUSG00000018585	MGI:1333855	Atox1	65.9444	58.4749	1.12774	0.173435	0.529769	1		257	249	1.03213	0.0456226	0.755693	0.94134		NA	NA		0	0	0	0	0	1	0
ENSMUSG00000018593	MGI:98373	Sparc	3319.47	3716.72	0.89312	-0.163074	2.20025e-06	7.67014e-05		22078	17181.5	1.28499	0.361753	4.30917e-135	1.45927e-132		9.89494e-45	4.69325e-43		0	0	0	1	0	0	0
ENSMUSG00000018648	MGI:1927168	Dusp14	21.9371	15.763	1.39168	0.476827	0.417692	1		104	74	1.40541	0.490986	0.029446	0.127375		NA	NA		0	0	0	0	0	1	0
ENSMUSG00000018651	MGI:2144471	Tada2a	15.691	14.0925	1.11343	0.155014	0.855536	1		17	5	3.4	1.76553	0.0169005	0.0841654		NA	NA		0	0	0	0	0	1	0
ENSMUSG00000018661	MGI:1333873	Cog1	46.1852	44.7474	1.03213	0.0456261	1	1		204	236	0.864407	-0.210218	0.139355	0.373266		NA	NA		0	0	0	0	0	1	0
ENSMUSG00000018666	MGI:105369	Cbx1	25.95	32.6611	0.794523	-0.331839	0.434993	1		29	43	0.674419	-0.568284	0.124918	0.345731		NA	NA		0	0	0	0	0	1	0
ENSMUSG00000018672	MGI:1929008	Copz2	53.5799	50.476	1.06149	0.0860923	0.768792	1		135	100	1.35	0.432959	0.0263497	0.116751		NA	NA		0	0	0	0	0	1	0
ENSMUSG00000018677	MGI:1196386	Slc25a39	182.214	217.056	0.839478	-0.252435	0.0886047	0.609835		229	284	0.806338	-0.310543	0.0170337	0.0845622		NA	NA		0	0	0	0	0	1	0
ENSMUSG00000018697	MGI:1929608	Aatf	41.9121	36.8453	1.13751	0.185885	0.652964	1		24	22	1.09091	0.125531	0.882996	0.997549		NA	NA		0	0	0	0	0	1	0
ENSMUSG00000018707	MGI:103147	Dync1h1	1023.21	1091.24	0.93766	-0.0928628	0.14504	0.788578		494	460	1.07391	0.102877	0.285328	0.57902		NA	NA		0	0	0	0	0	1	0
ENSMUSG00000018733	MGI:2144177	Pex12	7.35968	7.92975	0.92811	-0.107632	1	1		17	13	1.30769	0.387023	0.584665	0.830904		NA	NA		0	0	0	0	0	1	0
ENSMUSG00000018809	MGI:2442796	Smyd4	19.1483	11.5442	1.65869	0.730043	0.281042	1		9	19	0.473684	-1.078	0.0871586	0.276031		NA	NA		0	0	0	0	0	1	0
ENSMUSG00000018821	MGI:1916784	Avpi1	36.7538	35.6805	1.03008	0.042755	1	1		79	91	0.868132	-0.204014	0.398927	0.693805		NA	NA		0	0	0	0	0	1	0
ENSMUSG00000018830	MGI:102643	Myh11	126.218	95.863	1.31665	0.396874	0.0513672	0.428754		57	34	1.67647	0.745427	0.0205842	0.0978834		NA	NA		0	0	0	0	0	1	0
ENSMUSG00000018841	MGI:1261809	Rad51l3	5.10917	6.512	0.784577	-0.350013	0.774414	1		20	27	0.740741	-0.432959	0.381693	0.679863		NA	NA		0	0	0	0	0	1	0
ENSMUSG00000018849	MGI:2388637	Wwc1	26.0561	30.5265	0.853557	-0.22844	0.596642	1		29	29	1	0	1	1		NA	NA		0	0	0	0	0	1	0
ENSMUSG00000018861	MGI:104724	Fdxr	4.43256	5.71006	0.776271	-0.365368	0.753906	1		25	16	1.5625	0.643856	0.211024	0.48472		NA	NA		0	0	0	0	0	1	0
ENSMUSG00000018882	MGI:1914286	Mrpl45	31.8423	24.6027	1.29426	0.372128	0.427043	1		18	13	1.38462	0.469485	0.47313	0.750705		NA	NA		0	0	0	0	0	1	0
ENSMUSG00000018906	MGI:894286	P4ha2	74.9413	96.1886	0.779108	-0.360104	0.125909	0.735886		151	133	1.13534	0.183122	0.313086	0.608087		NA	NA		0	0	0	0	0	1	0
ENSMUSG00000018923	MGI:1913422	Med11	10.6414	9.28545	1.14603	0.196651	0.823803	1		7	15	0.466667	-1.09954	0.133801	0.360856		NA	NA		0	0	0	0	0	1	0
ENSMUSG00000018932	MGI:1346868	Map2k3	314.57	330.553	0.951645	-0.0715042	0.555112	1		720	682	1.05572	0.0782252	0.323075	0.622388		NA	NA		0	0	0	0	0	1	0
ENSMUSG00000018995	MGI:2142075	Nars2	6.74311	7.35987	0.916199	-0.126267	1	1		9	13	0.692308	-0.530515	0.523467	0.78836		NA	NA		0	0	0	0	0	1	0
ENSMUSG00000018999	MGI:1931249	Slc35b4	51.4027	62.9598	0.816437	-0.292586	0.302878	1		67	78	0.858974	-0.219313	0.406368	0.69703		NA	NA		0	0	0	0	0	1	0
ENSMUSG00000019055	MGI:99907	Plod1	87.5709	136.322	0.642384	-0.638492	0.00162803	0.0292366		202	207	0.975845	-0.0352755	0.843242	0.981432		NA	NA		0	0	0	0	0	1	0
ENSMUSG00000019124	MGI:1917188	Scrn1	22.8849	14.8599	1.54004	0.622964	0.255875	0.991908		16	24	0.666667	-0.584963	0.268187	0.555649		NA	NA		0	0	0	0	0	1	0
ENSMUSG00000019132	MGI:2441726	BC005537	131.821	135.766	0.970947	-0.0425363	0.854642	1		140	130	1.07692	0.106915	0.583964	0.830904		NA	NA		0	0	0	0	0	1	0
ENSMUSG00000019139	MGI:1919030	Isyna1	24.3899	22.7232	1.07335	0.102116	1	1		11	18	0.611111	-0.710493	0.264931	0.553808		NA	NA		0	0	0	0	0	1	0
ENSMUSG00000019173	MGI:105306	Rab5c	199.111	213.876	0.930965	-0.103202	0.490936	1		183	177	1.0339	0.0480943	0.792191	0.95713		NA	NA		0	0	0	0	0	1	0
ENSMUSG00000019179	MGI:97050	Mdh2	374.665	413.034	0.907106	-0.140657	0.187446	0.884374		505	410	1.23171	0.300659	0.00187085	0.0137302		NA	NA		0	0	0	0	0	1	0
ENSMUSG00000019188	MGI:95886	H13	304.163	332.833	0.913858	-0.129957	0.267243	0.9978		1071.5	636	1.68475	0.752533	3.56176e-26	2.59789e-24		6.79741e-11	8.25488e-10		0	0	0	0	1	0	0
ENSMUSG00000019194	MGI:98247	Scn1b	30.4377	43.2864	0.703171	-0.508053	0.159712	0.831167		31	40	0.775	-0.367732	0.342471	0.641966		NA	NA		0	0	0	0	0	1	0
ENSMUSG00000019261	MGI:2443304	Mtap1s	102.449	113.485	0.902753	-0.147597	0.495333	1		413	519	0.795761	-0.329593	0.000575863	0.00498206		NA	NA		0	0	0	0	0	1	0
ENSMUSG00000019297	MGI:1915092	2610027L16Rik	49.3956	49.1546	1.0049	0.00705681	1	1		107	94	1.1383	0.186878	0.397378	0.691873		NA	NA		0	0	0	0	0	1	0
ENSMUSG00000019302	MGI:103286	Atp6v0a1	89.721	75.3591	1.19058	0.251664	0.275714	1		45	30	1.5	0.584963	0.105342	0.30867		NA	NA		0	0	0	0	0	1	0
ENSMUSG00000019362	MGI:1289231	D8Ertd738e	73.0599	63.8288	1.14462	0.194873	0.494442	1		326	314	1.03822	0.0541074	0.663731	0.889477		NA	NA		0	0	0	0	0	1	0
ENSMUSG00000019428	MGI:1341070	Fkbp8	208.99	201.505	1.03715	0.0526202	0.767304	1		293	336	0.872024	-0.197561	0.0939244	0.288217		NA	NA		0	0	0	0	0	1	0
ENSMUSG00000019432	MGI:99240	Ddx39b	142.309	136.175	1.04504	0.0635634	0.764331	1		342	351	0.974359	-0.0374747	0.761233	0.943778		NA	NA		0	0	0	0	0	1	0
ENSMUSG00000019433	MGI:1926252	Gipc1	110.789	126.077	0.878745	-0.186483	0.36317	1		136	171	0.795322	-0.33039	0.0521439	0.193742		NA	NA		0	0	0	0	0	1	0
ENSMUSG00000019461	MGI:1917560	Plscr3	87.7694	86.2001	1.01821	0.0260293	0.939599	1		324	279	1.16129	0.215729	0.0730743	0.244147		NA	NA		0	0	0	0	0	1	0
ENSMUSG00000019464	MGI:97793	Ptger1	30.0699	26.6962	1.12637	0.171683	0.791366	1		22	21	1.04762	0.0671142	1	1		NA	NA		0	0	0	0	0	1	0
ENSMUSG00000019470	MGI:1914689	Xab2	43.4186	34.4741	1.25946	0.3328	0.362032	1		46	31	1.48387	0.569366	0.110016	0.317751		NA	NA		0	0	0	0	0	1	0
ENSMUSG00000019487	MGI:2146901	Trip10	82.6064	94.5323	0.873843	-0.194554	0.409736	1		210.5	205	1.02683	0.0381963	0.80638	0.963712		NA	NA		0	0	0	0	0	1	0
ENSMUSG00000019494	MGI:1349439	Cops6	112.882	102.023	1.10644	0.145925	0.495333	1		54	31	1.74194	0.800691	0.0165088	0.0827306		NA	NA		0	0	0	0	0	1	0
ENSMUSG00000019577	MGI:1351481	Pdk4	10.0059	35.5194	0.281704	-1.82775	0.000156417	0.00376433		14	36	0.388889	-1.36257	0.00260217	0.018196		NA	NA		0	0	0	0	0	1	0
ENSMUSG00000019699	MGI:1345147	Akt3	45.9445	42.9778	1.06903	0.0963005	0.832258	1		43	53	0.811321	-0.301656	0.358398	0.659663		NA	NA		0	0	0	0	0	1	0
ENSMUSG00000019715	MGI:1921662	Gle1	38.0228	36.2573	1.0487	0.0685959	0.907561	1		12	22	0.545455	-0.874469	0.121449	0.338701		NA	NA		0	0	0	0	0	1	0
ENSMUSG00000019731	MGI:2142403	Slc35e1	112.468	99.1182	1.13468	0.182287	0.408799	1		378	276	1.36957	0.453718	7.59533e-05	0.000837429		0.23201	0.333634		0	0	0	0	0	0	1
ENSMUSG00000019769	MGI:1927152	Syne1	118.797	124.3	0.955732	-0.0653213	0.797551	1		72	54	1.33333	0.415037	0.129576	0.355304		NA	NA		0	0	0	0	0	1	0
ENSMUSG00000019777	MGI:1097691	Hdac2	82.747	100.097	0.826671	-0.274614	0.236823	0.973865		76	75	1.01333	0.0191088	1	1		NA	NA		0	0	0	0	0	1	0
ENSMUSG00000019790	MGI:1926058	Stxbp5	32.6336	31.4686	1.03702	0.0524471	0.900653	1		38	21	1.80952	0.85561	0.0363432	0.148409		NA	NA		0	0	0	0	0	1	0
ENSMUSG00000019794	MGI:1344353	Katna1	22.5257	20.1379	1.11857	0.161658	0.760792	1		58	78	0.74359	-0.427421	0.102913	0.303929		NA	NA		0	0	0	0	0	1	0
ENSMUSG00000019795	MGI:97502	Pcmt1	67.2364	65.5586	1.02559	0.0364573	1	1		74	67	1.10448	0.143364	0.613513	0.855286		NA	NA		0	0	0	0	0	1	0
ENSMUSG00000019797	MGI:1915101	1700021F05Rik	12.5106	12.5323	0.998274	-0.00249281	1	1		60	47	1.2766	0.352302	0.245891	0.530137		NA	NA		0	0	0	0	0	1	0
ENSMUSG00000019804	MGI:1860188	Snx3	67.0579	69.5044	0.964801	-0.0516962	0.864405	1		87	97	0.896907	-0.156969	0.507127	0.776579		NA	NA		0	0	0	0	0	1	0
ENSMUSG00000019820	MGI:104631	Utrn	231.668	203.847	1.13648	0.184567	0.195931	0.898365		483	384	1.25781	0.330917	0.000863815	0.00704832		NA	NA		0	0	0	0	0	1	0
ENSMUSG00000019832	MGI:1915094	Rab32	21.7662	16.018	1.35886	0.442392	0.417692	1		17	10	1.7	0.765535	0.247789	0.532291		NA	NA		0	0	0	0	0	1	0
ENSMUSG00000019843	MGI:95602	Fyn	190.678	169.045	1.12797	0.173726	0.268357	0.9978		42	50	0.84	-0.251539	0.465707	0.742657		NA	NA		0	0	0	0	0	1	0
ENSMUSG00000019846	MGI:109321	Lama4	24.9603	39.2765	0.635502	-0.654031	0.103422	0.663495		7	13	0.538462	-0.893085	0.263176	0.551599		NA	NA		0	0	0	0	0	1	0
ENSMUSG00000019849	MGI:1270863	Prep	156.448	164.431	0.951454	-0.0717937	0.695631	1		578	548	1.05474	0.0768936	0.387471	0.685789		NA	NA		0	0	0	0	0	1	0
ENSMUSG00000019853	MGI:1860084	Hebp2	16.9384	11.7189	1.4454	0.531468	0.458258	1		67	39	1.71795	0.780687	0.00841699	0.0484872		NA	NA		0	0	0	0	0	1	0
ENSMUSG00000019873	MGI:88930	Reep3	52.3967	71.2044	0.735863	-0.442491	0.104204	0.665809		13	13	1	0	1	1		NA	NA		0	0	0	0	0	1	0
ENSMUSG00000019874	MGI:101916	Fabp7	5.59695	10.9145	0.512799	-0.963535	0.332306	1		17	13	1.30769	0.387023	0.584665	0.830904		NA	NA		0	0	0	0	0	1	0
ENSMUSG00000019877	MGI:1926228	Serinc1	254.32	269.761	0.942762	-0.085034	0.512327	1		1225	1100	1.11364	0.155278	0.0101067	0.0565044		NA	NA		0	0	0	0	0	1	0
ENSMUSG00000019878	MGI:96239	Hsf2	15.0051	12.654	1.1858	0.245866	0.850554	1		40	44	0.909091	-0.137504	0.743644	0.933938		NA	NA		0	0	0	0	0	1	0
ENSMUSG00000019883	MGI:1277169	Echdc1	2.69242	4.64847	0.579206	-0.787852	0.726562	1		30	67	0.447761	-1.1592	0.00021891	0.00214876		NA	NA		0	0	0	0	0	1	0
ENSMUSG00000019889	MGI:103310	Ptprk	90.913	45.3081	2.00655	1.00472	9.90399e-05	0.00256584		223	60	3.71667	1.89401	3.17097e-23	1.9781e-21		0.0112648	0.0300012		0	0	0	0	0	0	1
ENSMUSG00000019897	MGI:1289302	Ccdc59	26.5761	24.196	1.09837	0.135365	0.779768	1		139	124	1.12097	0.164745	0.388024	0.686171		NA	NA		0	0	0	0	0	1	0
ENSMUSG00000019899	MGI:99912	Lama2	44.6422	168.314	0.265231	-1.91468	6.88461e-18	8.36921e-16		22	22	1	0	1	1		0.000229519	0.00103284		0	0	0	0	0	0	1
ENSMUSG00000019907	MGI:1309528	Ppp1r12a	83.9291	90.4691	0.92771	-0.108254	0.704768	1		69	89	0.775281	-0.367209	0.130386	0.356258		NA	NA		0	0	0	0	0	1	0
ENSMUSG00000019917	MGI:1918110	41527	21.8906	23.7478	0.921798	-0.117478	0.882996	1		39	36	1.08333	0.115477	0.817554	0.970218		NA	NA		0	0	0	0	0	1	0
ENSMUSG00000019923	MGI:1289227	Zwint	218.331	182.569	1.19588	0.258071	0.0894051	0.611967		12	17	0.705882	-0.5025	0.458258	0.7402		NA	NA		0	0	0	0	0	1	0
ENSMUSG00000019927	MGI:2384911	Ube2d1	18.8984	20.1724	0.936847	-0.0941154	1	1		45	29	1.55172	0.633872	0.0805069	0.260712		NA	NA		0	0	0	0	0	1	0
ENSMUSG00000019943	MGI:104653	Atp2b1	129.561	117.484	1.1028	0.141167	0.445205	1		146	103	1.41748	0.503324	0.00765053	0.045146		NA	NA		0	0	0	0	0	1	0
ENSMUSG00000019947	MGI:2175912	Arid5b	56.4239	40.0577	1.40857	0.494228	0.125346	0.735475		256	139	1.84173	0.881059	4.13663e-09	9.6136e-08		0.239673	0.341938		0	0	0	0	0	0	1
ENSMUSG00000019951	MGI:2442888	Uhrf1bp1l	149.763	122.337	1.22418	0.291817	0.10143	0.656045		273	224	1.21875	0.285402	0.031208	0.133535		NA	NA		0	0	0	0	0	1	0
ENSMUSG00000019960	MGI:1914853	Dusp6	70.5542	68.3046	1.03293	0.0467489	0.865374	1		195	209.5	0.930788	-0.103476	0.486685	0.763279		NA	NA		0	0	0	0	0	1	0
ENSMUSG00000019961	MGI:106920	Tmpo	41.2092	28.1434	1.46426	0.550169	0.148032	0.793915		15	12	1.25	0.321928	0.701108	0.910089		NA	NA		0	0	0	0	0	1	0
ENSMUSG00000019966	MGI:96974	Kitl	13.0161	8.29275	1.56958	0.650377	0.38331	1		29	32	0.90625	-0.142019	0.798153	0.958698		NA	NA		0	0	0	0	0	1	0
ENSMUSG00000019969	MGI:1202717	Psen1	75.3292	78.0381	0.965288	-0.0509693	0.871618	1		69	72	0.958333	-0.0614005	0.866322	0.989456		NA	NA		0	0	0	0	0	1	0
ENSMUSG00000019975	MGI:1914704	Ikbip	24.0863	19.0834	1.26216	0.335896	0.542384	1		53	47	1.12766	0.173332	0.617299	0.858045		NA	NA		0	0	0	0	0	1	0
ENSMUSG00000019977	MGI:1891704	Hbs1l	92.0043	84.3041	1.09134	0.126098	0.597872	1		23	40	0.575	-0.798366	0.0429565	0.168173		NA	NA		0	0	0	0	0	1	0
ENSMUSG00000019978	MGI:103009	Epb4.1l2	219.569	233.579	0.940021	-0.0892357	0.541829	1		318	316	1.00633	0.00910221	0.968324	1		NA	NA		0	0	0	0	0	1	0
ENSMUSG00000019979	MGI:1306796	Apaf1	47.2601	47.9137	0.986359	-0.0198148	1	1		72	66	1.09091	0.125531	0.670534	0.892226		NA	NA		0	0	0	0	0	1	0
ENSMUSG00000019984	MGI:1917458	Med23	34.5567	28.5846	1.20893	0.273729	0.532309	1		28	36	0.777778	-0.36257	0.381733	0.679863		NA	NA		0	0	0	0	0	1	0
ENSMUSG00000019988	MGI:97293	Nedd1	29.2502	23.8189	1.22802	0.296339	0.583132	1		33	26	1.26923	0.343954	0.434993	0.721522		NA	NA		0	0	0	0	0	1	0
ENSMUSG00000020009	MGI:107655	Ifngr1	32.0527	34.9519	0.917051	-0.124926	0.807195	1		39	31	1.25806	0.331206	0.402963	0.69499		NA	NA		0	0	0	0	0	1	0
ENSMUSG00000020015	MGI:97517	Cdk17	57.4597	45.1243	1.27336	0.348644	0.276014	1		154	204	0.754902	-0.405639	0.00950894	0.0537329		NA	NA		0	0	0	0	0	1	0
ENSMUSG00000020018	MGI:1917128	Snrpf	21.2003	25.8623	0.819738	-0.286765	0.560065	1		94	83	1.13253	0.179549	0.452358	0.736733		NA	NA		0	0	0	0	0	1	0
ENSMUSG00000020019	MGI:1888978	Ntn4	54.1274	8.93393	6.05863	2.59899	6.10828e-09	2.70648e-07		597	14	42.6429	5.41423	2.40424e-156	9.49875e-154		8.88345e-05	0.000441463		0	0	1	0	0	0	0
ENSMUSG00000020021	MGI:1261419	Fgd6	21.1773	24.8255	0.853046	-0.229305	0.658738	1		36	64	0.5625	-0.830075	0.00663712	0.0400848		NA	NA		0	0	0	0	0	1	0
ENSMUSG00000020022	MGI:1913664	Ndufa12	32.6927	39.3363	0.831108	-0.266892	0.555998	1		200	208	0.961538	-0.0565835	0.728975	0.926578		NA	NA		0	0	0	0	0	1	0
ENSMUSG00000020029	MGI:1918457	Nudt4	112.159	120.752	0.928833	-0.106509	0.600306	1		275	278	0.989209	-0.0156533	0.932233	1		NA	NA		0	0	0	0	0	1	0
ENSMUSG00000020038	MGI:1270841	Cry1	19.6217	25.4185	0.771947	-0.373426	0.551484	1		113	96	1.17708	0.235216	0.268363	0.555649		NA	NA		0	0	0	0	0	1	0
ENSMUSG00000020044	MGI:98754	Timp3	1695.17	1159.57	1.46189	0.547838	1.20551e-23	2.28614e-21		1076	1231	0.874086	-0.194153	0.00133976	0.0102614		8.43317e-20	1.96771e-18		0	1	0	0	0	0	0
ENSMUSG00000020057	MGI:1918962	Dram1	13.3615	15.7723	0.847152	-0.239307	0.711071	1		78	72	1.08333	0.115477	0.683232	0.898122		NA	NA		0	0	0	0	0	1	0
ENSMUSG00000020063	MGI:2135607	Sirt1	15.0605	10.6089	1.41961	0.505494	0.557197	1		22	11	2	1	0.0801433	0.259977		NA	NA		0	0	0	0	0	1	0
ENSMUSG00000020069	MGI:1926462	Hnrnph3	3.15734	4.48308	0.704278	-0.505782	1	1		19	18	1.05556	0.0780025	1	1		NA	NA		0	0	0	0	0	1	0
ENSMUSG00000020070	MGI:1917682	Rufy2	15.815	16.6109	0.952088	-0.0708336	1	1		22	16	1.375	0.459432	0.417692	0.708041		NA	NA		0	0	0	0	0	1	0
ENSMUSG00000020087	MGI:1919017	Tysnd1	52.0297	52.4181	0.99259	-0.0107307	1	1		59	39	1.51282	0.597241	0.0543906	0.199611		NA	NA		0	0	0	0	0	1	0
ENSMUSG00000020088	MGI:98230	Sar1a	271.188	284.705	0.952524	-0.0701721	0.581452	1		201	186	1.08065	0.111893	0.476723	0.754135		NA	NA		0	0	0	0	0	1	0
ENSMUSG00000020089	MGI:97831	Ppa1	68.1657	64.026	1.06466	0.0903869	0.794123	1		43	43	1	0	1	1		NA	NA		0	0	0	0	0	1	0
ENSMUSG00000020097	MGI:1261415	Sgpl1	180.746	209.98	0.860775	-0.216292	0.156681	0.818989		563	451	1.24834	0.320007	0.000484794	0.00432031		NA	NA		0	0	0	0	0	1	0
ENSMUSG00000020099	MGI:894703	Unc5b	734.319	834.568	0.879879	-0.184623	0.01156	0.14499		49	135	0.362963	-1.46211	1.72187e-10	4.56054e-09		1.21576e-07	9.50507e-07		0	0	0	0	1	0	0
ENSMUSG00000020100	MGI:1918529	Slc29a3	27.7268	31.1926	0.888888	-0.169926	0.794844	1		13	9	1.44444	0.530515	0.523467	0.78836		NA	NA		0	0	0	0	0	1	0
ENSMUSG00000020105	MGI:2443955	Lrig3	29.8392	45.7172	0.652692	-0.615526	0.0846461	0.597183		43	71	0.605634	-0.723482	0.0111186	0.0612777		NA	NA		0	0	0	0	0	1	0
ENSMUSG00000020107	MGI:1289325	Anapc16	48.4064	63.0198	0.768115	-0.380606	0.183657	0.881722		163	205	0.795122	-0.330752	0.0324352	0.137177		NA	NA		0	0	0	0	0	1	0
ENSMUSG00000020108	MGI:1921997	Ddit4	48.0564	41.6617	1.15349	0.206006	0.598412	1		23	22	1.04545	0.0641303	1	1		NA	NA		0	0	0	0	0	1	0
ENSMUSG00000020111	MGI:2384909	Cbara1	72.2963	47.6979	1.51571	0.599994	0.0353237	0.341225		154	113	1.36283	0.446608	0.0142142	0.0733293		NA	NA		0	0	0	0	0	1	0
ENSMUSG00000020122	MGI:95294	Egfr	98.7678	135.963	0.726431	-0.461102	0.0186642	0.21635		180	146	1.23288	0.302029	0.06743	0.230537		NA	NA		0	0	0	0	0	1	0
ENSMUSG00000020124	MGI:101857	Usp15	55.8855	80.5239	0.694024	-0.526943	0.0399282	0.361949		17	17	1	0	1	1		NA	NA		0	0	0	0	0	1	0
ENSMUSG00000020128	MGI:2178798	Vps54	37.9628	38.4375	0.98765	-0.0179284	1	1		13	12	1.08333	0.115477	1	1		NA	NA		0	0	0	0	0	1	0
ENSMUSG00000020130	MGI:1913937	Tbc1d15	38.8465	38.9913	0.996287	-0.00536738	1	1		55	41	1.34146	0.423808	0.184286	0.449856		NA	NA		0	0	0	0	0	1	0
ENSMUSG00000020133	MGI:1913624	2310011J03Rik	44.7902	47.6726	0.939538	-0.0899765	0.835846	1		50	57	0.877193	-0.189034	0.562093	0.815198		NA	NA		0	0	0	0	0	1	0
ENSMUSG00000020134	MGI:1914495	Peli1	16.6981	17.4839	0.955056	-0.0663429	1	1		15	14	1.07143	0.0995357	1	1		NA	NA		0	0	0	0	0	1	0
ENSMUSG00000020137	MGI:1914066	Thap2	11.0511	5.86397	1.88458	0.91424	0.332306	1		15	14	1.07143	0.0995357	1	1		NA	NA		0	0	0	0	0	1	0
ENSMUSG00000020142	MGI:2135601	Slc1a4	80.834	85.297	0.947676	-0.0775335	0.815968	1		524	499	1.0501	0.070527	0.45305	0.737607		NA	NA		0	0	0	0	0	1	0
ENSMUSG00000020149	MGI:97842	Rab1	226.974	246.466	0.920914	-0.118862	0.4079	1		259	304	0.851974	-0.231119	0.0635892	0.221996		NA	NA		0	0	0	0	0	1	0
ENSMUSG00000020152	MGI:1913963	Actr2	325.717	314.453	1.03582	0.0507764	0.663731	1		656	658	0.99696	-0.00439177	0.977993	1		NA	NA		0	0	0	0	0	1	0
ENSMUSG00000020153	MGI:1922656	Ndufs7	56.7206	59.2286	0.957655	-0.0624218	0.926078	1		88	78	1.12821	0.174029	0.484957	0.762075		NA	NA		0	0	0	0	0	1	0
ENSMUSG00000020160	MGI:104717	Meis1	14.7515	15.1127	0.976095	-0.034906	1	1		13	16	0.8125	-0.29956	0.711071	0.916333		NA	NA		0	0	0	0	0	1	0
ENSMUSG00000020167	MGI:98510	Tcf3	134.212	126.741	1.05894	0.0826266	0.710423	1		64	52	1.23077	0.29956	0.30709	0.603832		NA	NA		0	0	0	0	0	1	0
ENSMUSG00000020170	MGI:1100860	Frs2	77.8683	81.5877	0.954412	-0.0673162	0.812616	1		170	104	1.63462	0.708951	8.00085e-05	0.000872001		0.00886196	0.0247377		0	0	0	0	0	0	1
ENSMUSG00000020173	MGI:105056	Cobl	24.4185	26.7281	0.913589	-0.130383	0.779768	1		17	15	1.13333	0.180572	0.86005	0.986332		NA	NA		0	0	0	0	0	1	0
ENSMUSG00000020176	MGI:103232	Grb10	340.391	359.094	0.947916	-0.0771692	0.496011	1		267	0	#DIV/0!	#DIV/0!	8.43376e-81	1.66602e-78		3.87843e-67	2.5317e-65		0	0	0	0	1	0	0
ENSMUSG00000020184	MGI:96952	Mdm2	225.341	221.092	1.01922	0.0274651	0.887058	1		59	70	0.842857	-0.24664	0.378688	0.676728		NA	NA		0	0	0	0	0	1	0
ENSMUSG00000020186	MGI:1202907	Csrp2	49.1616	48.546	1.01268	0.0181794	1	1		192	193	0.994819	-0.00749454	1	1		NA	NA		0	0	0	0	0	1	0
ENSMUSG00000020189	MGI:2443807	Osbpl8	40.4258	45.2597	0.893197	-0.16295	0.664645	1		61	51	1.19608	0.258312	0.395193	0.69086		NA	NA		0	0	0	0	0	1	0
ENSMUSG00000020190	MGI:894279	Mknk2	54.045	60.4719	0.893721	-0.162103	0.639769	1		147	125	1.176	0.233888	0.202822	0.470893		NA	NA		0	0	0	0	0	1	0
ENSMUSG00000020196	MGI:1298375	Cabin1	117.535	122.244	0.961484	-0.0566656	0.846502	1		214	263	0.813688	-0.297452	0.0278606	0.12219		NA	NA		0	0	0	0	0	1	0
ENSMUSG00000020198	MGI:107734	Ap3d1	260.115	280.317	0.927933	-0.107908	0.413593	1		212	195	1.08718	0.12059	0.42776	0.715843		NA	NA		0	0	0	0	0	1	0
ENSMUSG00000020205	MGI:1096880	Phlda1	220.95	247.192	0.893841	-0.16191	0.247806	0.978357		1132	1327	0.853052	-0.229294	9.07369e-05	0.000975473		0.649164	0.742235		0	0	0	0	0	0	1
ENSMUSG00000020211	MGI:104912	Sf3a2	65.8889	58.1026	1.13401	0.181433	0.529769	1		53	75	0.706667	-0.500898	0.0630088	0.220787		NA	NA		0	0	0	0	0	1	0
ENSMUSG00000020219	MGI:1353432	Timm13	75.6232	64.0425	1.18083	0.2398	0.352584	1		251	185	1.35676	0.440162	0.00181992	0.0134816		NA	NA		0	0	0	0	0	1	0
ENSMUSG00000020220	MGI:2448530	Vps13d	74.7435	73.2128	1.02091	0.0298532	0.934525	1		113	101	1.11881	0.161967	0.452162	0.736667		NA	NA		0	0	0	0	0	1	0
ENSMUSG00000020230	MGI:1316652	Prmt2	54.4136	49.9176	1.09007	0.124417	0.768792	1		23	20	1.15	0.201634	0.760792	0.943477		NA	NA		0	0	0	0	0	1	0
ENSMUSG00000020231	MGI:2385920	Dip2a	108.216	107.625	1.00549	0.00790077	1	1		37	12	3.08333	1.62449	0.000469757	0.00421803		NA	NA		0	0	0	0	0	1	0
ENSMUSG00000020235	MGI:1926790	Fzr1	63.3025	58.5669	1.08086	0.112178	0.786058	1		70	78	0.897436	-0.156119	0.565172	0.819162		NA	NA		0	0	0	0	0	1	0
ENSMUSG00000020250	MGI:1354175	Txnrd1	693.44	757.752	0.915129	-0.127953	0.0928953	0.622937		367	478	0.767782	-0.381231	0.000151184	0.00152503		NA	NA		0	0	0	0	0	1	0
ENSMUSG00000020251	MGI:1922032	Glt8d2	7.10632	7.69306	0.923732	-0.114454	1	1		26	45	0.577778	-0.791413	0.0319272	0.135626		NA	NA		0	0	0	0	0	1	0
ENSMUSG00000020253	MGI:1915155	Ppm1m	26.7606	31.841	0.840444	-0.250777	0.602923	1		66	96	0.6875	-0.540568	0.0224057	0.104102		NA	NA		0	0	0	0	0	1	0
ENSMUSG00000020255	MGI:106381	D10Wsu102e	62.9002	64.0397	0.982206	-0.0259022	1	1		37	37	1	0	1	1		NA	NA		0	0	0	0	0	1	0
ENSMUSG00000020256	MGI:2444680	Aldh1l2	80.5926	45.3381	1.77759	0.829924	0.00170949	0.0304688		17	9	1.88889	0.917538	0.168638	0.422588		NA	NA		0	0	0	0	0	1	0
ENSMUSG00000020257	MGI:1924555	Wdr82	73.3577	65.5586	1.11896	0.162164	0.610974	1		383	376	1.01862	0.0266117	0.827613	0.977264		NA	NA		0	0	0	0	0	1	0
ENSMUSG00000020260	MGI:1916863	Pofut2	144.07	153.241	0.940151	-0.0890353	0.642573	1		286	277	1.03249	0.0461292	0.73603	0.930413		NA	NA		0	0	0	0	0	1	0
ENSMUSG00000020263	MGI:2384914	Appl2	10.2043	17.8356	0.57213	-0.805584	0.184933	0.88384		8	14	0.571429	-0.807355	0.286279	0.57902		NA	NA		0	0	0	0	0	1	0
ENSMUSG00000020265	MGI:1336201	Sumo3	18.2175	20.8824	0.872381	-0.19697	0.749259	1		39	35.5	1.09859	0.135655	0.817554	0.970218		NA	NA		0	0	0	0	0	1	0
ENSMUSG00000020272	MGI:1099439	Stk10	40.8217	75.6347	0.539722	-0.889711	0.0015572	0.0282862		71	156	0.455128	-1.13566	1.69926e-08	3.59651e-07		0.543856	0.64964		0	0	0	0	0	0	1
ENSMUSG00000020277	MGI:97547	Pfkl	63.1461	57.1881	1.10418	0.14298	0.64826	1		267	250	1.068	0.0949116	0.481668	0.758164		NA	NA		0	0	0	0	0	1	0
ENSMUSG00000020282	MGI:104328	Rhbdf1	112.643	144.91	0.777332	-0.363397	0.0533989	0.43876		133	139	0.956835	-0.0636586	0.761825	0.944265		NA	NA		0	0	0	0	0	1	0
ENSMUSG00000020284	MGI:1915134	1810043G02Rik	12.2022	11.9394	1.022	0.0314005	1	1		54	58	0.931034	-0.103093	0.776965	0.950359		NA	NA		0	0	0	0	0	1	0
ENSMUSG00000020289	MGI:109258	Nprl3	28.7904	37.1118	0.775776	-0.366288	0.389052	1		23	39.5	0.582278	-0.780219	0.0429565	0.168173		NA	NA		0	0	0	0	0	1	0
ENSMUSG00000020303	MGI:1316731	Stc2	12.9751	7.546	1.71947	0.781966	0.38331	1		6	15	0.4	-1.32193	0.0783539	0.256937		NA	NA		0	0	0	0	0	1	0
ENSMUSG00000020305	MGI:1929749	Asb3	11.4334	8.63742	1.3237	0.404579	0.823803	1		44	28	1.57143	0.652077	0.0763692	0.252249		NA	NA		0	0	0	0	0	1	0
ENSMUSG00000020307	MGI:102657	Cdc34	118.922	104.79	1.13486	0.18252	0.385111	1		138	127	1.08661	0.11984	0.539101	0.800713		NA	NA		0	0	0	0	0	1	0
ENSMUSG00000020311	MGI:1914003	Erlec1	34.3915	39.6461	0.86746	-0.20513	0.561381	1		207	203.5	1.0172	0.024602	0.92143	1		NA	NA		0	0	0	0	0	1	0
ENSMUSG00000020312	MGI:106180	Shc2	38.8236	28.1805	1.37768	0.462239	0.221549	0.947126		164	237	0.691983	-0.531191	0.000312723	0.00294865		NA	NA		0	0	0	0	0	1	0
ENSMUSG00000020315	MGI:98388	Spnb2	916.997	1294.44	0.708414	-0.497335	1.09644e-15	1.10601e-13		169	172	0.982558	-0.0253853	0.913774	1		0.00563916	0.0170153		0	0	0	0	0	0	1
ENSMUSG00000020326	MGI:102890	Ccng1	535.619	500.522	1.07012	0.0977743	0.291046	1		68	77	0.883117	-0.179324	0.506596	0.776268		NA	NA		0	0	0	0	0	1	0
ENSMUSG00000020346	MGI:96973	Mgat1	161.17	190.206	0.847346	-0.238977	0.134923	0.757903		132	112	1.17857	0.237039	0.223776	0.503762		NA	NA		0	0	0	0	0	1	0
ENSMUSG00000020349	MGI:1321159	Ppp2ca	176.665	175.175	1.00851	0.0122191	0.957503	1		25	17	1.47059	0.556393	0.279956	0.572841		NA	NA		0	0	0	0	0	1	0
ENSMUSG00000020358	MGI:1330294	Hnrnpab	222.321	270.706	0.821264	-0.284082	0.0305291	0.30861		244	218	1.11927	0.162553	0.244757	0.530137		NA	NA		0	0	0	0	0	1	0
ENSMUSG00000020359	MGI:1920197	Agxt2l2	17.6974	19.7612	0.895562	-0.159134	0.871415	1		17	20	0.85	-0.234465	0.742829	0.933657		NA	NA		0	0	0	0	0	1	0
ENSMUSG00000020368	MGI:88261	Canx	535.788	512.875	1.04468	0.0630543	0.496993	1		306	305	1.00328	0.00472241	1	1		NA	NA		0	0	0	0	0	1	0
ENSMUSG00000020375	MGI:2429762	Rufy1	19.2164	13.0194	1.47599	0.561681	0.377086	1		12	13	0.923077	-0.115477	1	1		NA	NA		0	0	0	0	0	1	0
ENSMUSG00000020380	MGI:109292	Rad50	30.1946	28.7018	1.05201	0.0731477	1	1		12	11	1.09091	0.125531	1	1		NA	NA		0	0	0	0	0	1	0
ENSMUSG00000020385	MGI:1098551	Clk4	30.0191	22.2059	1.35185	0.434935	0.33175	1		16	19	0.842105	-0.247928	0.735879	0.930413		NA	NA		0	0	0	0	0	1	0
ENSMUSG00000020386	MGI:1913647	Sar1b	38.3129	38.6031	0.992484	-0.0108837	1	1		22	24	0.916667	-0.125531	0.882996	0.997549		NA	NA		0	0	0	0	0	1	0
ENSMUSG00000020393	MGI:1933988	Kremen1	90.5494	96.6412	0.936965	-0.0939337	0.715469	1		24	25	0.96	-0.0588937	1	1		NA	NA		0	0	0	0	0	1	0
ENSMUSG00000020399	MGI:2159682	Havcr2	11.4746	9.57493	1.1984	0.261113	1	1		29	45	0.644444	-0.633872	0.0805069	0.260712		NA	NA		0	0	0	0	0	1	0
ENSMUSG00000020402	MGI:106919	Vdac1	175.539	170.07	1.03216	0.0456637	0.788129	1		306.5	314.5	0.974563	-0.0371729	0.778987	0.951578		NA	NA		0	0	0	0	0	1	0
ENSMUSG00000020409	MGI:2385598	Slu7	36.6563	37.052	0.98932	-0.0154903	1	1		61	52	1.17308	0.230298	0.451853	0.736417		NA	NA		0	0	0	0	0	1	0
ENSMUSG00000020415	MGI:1353578	Pttg1	8.95223	15.979	0.560252	-0.835853	0.229523	0.957615		165	100	1.65	0.722466	7.82331e-05	0.00085659		0.0172127	0.0427858		0	0	0	0	0	0	1
ENSMUSG00000020422	MGI:2443012	Tns3	667.526	676.478	0.986768	-0.0192176	0.848581	1		1315	1263	1.04117	0.0582082	0.315161	0.611116		NA	NA		0	0	0	0	0	1	0
ENSMUSG00000020424	MGI:1919212	Gatsl3	20.3211	25.5309	0.79594	-0.329268	0.461391	1		16	14	1.14286	0.192645	0.855536	0.984087		NA	NA		0	0	0	0	0	1	0
ENSMUSG00000020432	MGI:98534	Tcn2	73.787	72.7673	1.01401	0.0200758	1	1		66	50	1.32	0.400538	0.163423	0.413883		NA	NA		0	0	0	0	0	1	0
ENSMUSG00000020440	MGI:99434	Arf5	79.8347	96.7336	0.825305	-0.277002	0.229022	0.957615		136	125	1.088	0.121679	0.536008	0.798257		NA	NA		0	0	0	0	0	1	0
ENSMUSG00000020441	MGI:1915112	2310033P09Rik	13.9371	13.9593	0.998411	-0.00229462	1	1		20	18	1.11111	0.152003	0.871415	0.990738		NA	NA		0	0	0	0	0	1	0
ENSMUSG00000020444	MGI:95871	Guk1	39.9936	39.4696	1.01327	0.0190254	1	1		169	169	1	0	1	1		NA	NA		0	0	0	0	0	1	0
ENSMUSG00000020455	MGI:2137355	Trim11	59.2193	57.0341	1.03831	0.0542416	0.926078	1		195	243	0.802469	-0.317482	0.0246093	0.111223		NA	NA		0	0	0	0	0	1	0
ENSMUSG00000020456	MGI:1098267	Ogdh	211.723	221.982	0.953784	-0.0682657	0.665781	1		355	303	1.17162	0.228501	0.0467087	0.178056		NA	NA		0	0	0	0	0	1	0
ENSMUSG00000020458	MGI:1915835	Rtn4	964.891	805.932	1.19724	0.259708	0.000172112	0.0040799		605	424	1.42689	0.512871	1.85157e-08	3.8842e-07		0.0270841	0.062557		0	0	0	0	0	0	1
ENSMUSG00000020463	MGI:2144474	Smek2	41.4599	45.5585	0.910038	-0.136002	0.668285	1		98	88	1.11364	0.155278	0.509419	0.779209		NA	NA		0	0	0	0	0	1	0
ENSMUSG00000020464	MGI:1918951	Pnpt1	25.4388	22.3002	1.14074	0.189975	0.770867	1		16	4	4	2	0.0118179	0.0641796		NA	NA		0	0	0	0	0	1	0
ENSMUSG00000020472	MGI:2679270	Zkscan17	44.7438	41.5927	1.07576	0.105358	0.830373	1		40	43	0.930233	-0.104337	0.826405	0.976323		NA	NA		0	0	0	0	0	1	0
ENSMUSG00000020474	MGI:1860191	Polm	31.4686	27.2268	1.15579	0.208881	0.694004	1		71	36	1.97222	0.979822	0.000923158	0.00741812		NA	NA		0	0	0	0	0	1	0
ENSMUSG00000020476	MGI:700006	Dbnl	91.2027	90.3961	1.00892	0.0128164	1	1		197	203	0.970443	-0.0432841	0.802625	0.96076		NA	NA		0	0	0	0	0	1	0
ENSMUSG00000020477	MGI:1928142	Mrps24	23.6813	33.0451	0.716636	-0.480689	0.289244	1		67	67	1	0	1	1		NA	NA		0	0	0	0	0	1	0
ENSMUSG00000020483	MGI:1915347	Dynll2	69.7642	67.6362	1.03146	0.0446915	0.932202	1		531	612	0.867647	-0.20482	0.0179291	0.0881763		NA	NA		0	0	0	0	0	1	0
ENSMUSG00000020495	MGI:1921383	1200011M11Rik	35.5334	29.6532	1.1983	0.260987	0.538583	1		8	12	0.666667	-0.584963	0.503445	0.773989		NA	NA		0	0	0	0	0	1	0
ENSMUSG00000020496	MGI:1914224	Rnf187	168.067	153.264	1.09658	0.133017	0.434612	1		832	638	1.30408	0.383027	4.6354e-07	8.07958e-06		0.172495	0.271212		0	0	0	0	0	0	1
ENSMUSG00000020515	MGI:1916375	Cnot8	50.911	54.8395	0.928364	-0.107237	0.770919	1		311	285	1.09123	0.125953	0.305813	0.603354		NA	NA		0	0	0	0	0	1	0
ENSMUSG00000020516	MGI:1270849	Rps6kb1	52.0842	47.0062	1.10803	0.147996	0.687885	1		21	15	1.4	0.485427	0.405032	0.69499		NA	NA		0	0	0	0	0	1	0
ENSMUSG00000020519	MGI:1354709	Sap30l	25.0938	30.5381	0.821722	-0.283278	0.504404	1		44	46	0.956522	-0.0641303	0.916129	1		NA	NA		0	0	0	0	0	1	0
ENSMUSG00000020520	MGI:1890480	Galnt10	100.643	98.6383	1.02033	0.0290294	0.943652	1		732	536	1.36567	0.449611	4.09585e-08	8.159e-07		0.065142	0.123722		0	0	0	0	0	0	1
ENSMUSG00000020522	MGI:1924068	Mfap3	44.7427	33.78	1.32453	0.405483	0.260426	0.9978		343	274	1.25182	0.324033	0.00614414	0.0376835		NA	NA		0	0	0	0	0	1	0
ENSMUSG00000020523	MGI:1917629	Fam114a2	36.5276	31.4777	1.16043	0.214659	0.544612	1		275	304	0.904605	-0.14464	0.244546	0.530129		NA	NA		0	0	0	0	0	1	0
ENSMUSG00000020527	MGI:1913446	Myo19	46.7223	68.3872	0.683202	-0.549617	0.0617086	0.490051		8	24	0.333333	-1.58496	0.00700037	0.041905		NA	NA		0	0	0	0	0	1	0
ENSMUSG00000020532	MGI:108451	Acaca	112.321	137.284	0.818165	-0.289536	0.128108	0.741693		11	19	0.578947	-0.788496	0.200488	0.468465		NA	NA		0	0	0	0	0	1	0
ENSMUSG00000020536	MGI:102682	Llgl1	90.2459	82.8364	1.08945	0.123597	0.648393	1		46	47	0.978723	-0.0310269	1	1		NA	NA		0	0	0	0	0	1	0
ENSMUSG00000020537	MGI:1342307	Drg2	70.3219	64.8557	1.08428	0.116739	0.730789	1		84	82	1.02439	0.0347654	0.938165	1		NA	NA		0	0	0	0	0	1	0
ENSMUSG00000020538	MGI:107606	Srebf1	112.902	119.257	0.946709	-0.0790074	0.742791	1		12	27	0.444444	-1.16993	0.0237027	0.108156		NA	NA		0	0	0	0	0	1	0
ENSMUSG00000020541	MGI:1919193	Tom1l1	18.5352	20.8365	0.889554	-0.168846	0.874629	1		55	43	1.27907	0.355095	0.266406	0.55446		NA	NA		0	0	0	0	0	1	0
ENSMUSG00000020561	MGI:106292	Twistnb	19.8882	21.7946	0.912527	-0.132061	0.877614	1		21	15	1.4	0.485427	0.405032	0.69499		NA	NA		0	0	0	0	0	1	0
ENSMUSG00000020570	MGI:108081	Sypl	68.9249	63.4743	1.08587	0.118853	0.663585	1		149	157	0.949045	-0.0754522	0.689104	0.901977		NA	NA		0	0	0	0	0	1	0
ENSMUSG00000020571	MGI:1919103	Pdia6	384.939	376.482	1.02246	0.0320489	0.771839	1		1194	1274	0.937206	-0.0935624	0.111769	0.320955		NA	NA		0	0	0	0	0	1	0
ENSMUSG00000020576	MGI:1918419	Nbas	33.4484	41.5512	0.804994	-0.31295	0.355699	1		58	61	0.95082	-0.0727563	0.85463	0.984087		NA	NA		0	0	0	0	0	1	0
ENSMUSG00000020580	MGI:107926	Rock2	463.432	426.395	1.08686	0.120168	0.227258	0.957615		471	402	1.17164	0.228532	0.0213128	0.100641		NA	NA		0	0	0	0	0	1	0
ENSMUSG00000020585	MGI:108017	Laptm4a	409.331	401.238	1.02017	0.0288093	0.805736	1		68	48	1.41667	0.5025	0.0772623	0.254632		NA	NA		0	0	0	0	0	1	0
ENSMUSG00000020590	MGI:2661416	Snx13	30.4746	30.4803	0.999812	-0.000271543	1	1		77	61	1.2623	0.336049	0.201473	0.46915		NA	NA		0	0	0	0	0	1	0
ENSMUSG00000020594	MGI:1931751	Pum2	164.881	151.147	1.09087	0.125474	0.464647	1		30	30	1	0	1	1		NA	NA		0	0	0	0	0	1	0
ENSMUSG00000020608	MGI:1914491	Smc6	76.2721	71.7509	1.06301	0.0881577	0.805321	1		54	54	1	0	1	1		NA	NA		0	0	0	0	0	1	0
ENSMUSG00000020612	MGI:104878	Prkar1a	328.955	375.236	0.876663	-0.189906	0.0898143	0.6124		21	24	0.875	-0.192645	0.765992	0.946954		NA	NA		0	0	0	0	0	1	0
ENSMUSG00000020621	MGI:1920402	Rdh14	14.0293	13.1251	1.06889	0.0961091	1	1		21	23	0.913043	-0.131245	0.880396	0.996119		NA	NA		0	0	0	0	0	1	0
ENSMUSG00000020628	MGI:2445089	Ttc15	25.016	23.8605	1.04842	0.0682223	1	1		23	34	0.676471	-0.563901	0.18485	0.449856		NA	NA		0	0	0	0	0	1	0
ENSMUSG00000020629	MGI:2144929	Adi1	9.80869	21.4294	0.457722	-1.12746	0.0707555	0.532464		98	135	0.725926	-0.462106	0.0181611	0.0891322		NA	NA		0	0	0	0	0	1	0
ENSMUSG00000020630	MGI:1335073	Rnaseh1	14.1718	10.3632	1.36752	0.45156	0.541256	1		65	64	1.01562	0.0223678	1	1		NA	NA		0	0	0	0	0	1	0
ENSMUSG00000020634	MGI:2442310	Ubxn2a	14.6087	14.7381	0.99122	-0.0127234	1	1		30	15	2	1	0.0356978	0.146785		NA	NA		0	0	0	0	0	1	0
ENSMUSG00000020640	MGI:1338049	Itsn2	52.1068	57.9276	0.899517	-0.152778	0.633756	1		32	39	0.820513	-0.285402	0.476688	0.754135		NA	NA		0	0	0	0	0	1	0
ENSMUSG00000020649	MGI:98181	Rrm2	318.703	258.826	1.23134	0.30023	0.0140548	0.168267		275	287	0.958188	-0.0616191	0.642682	0.876836		NA	NA		0	0	0	0	0	1	0
ENSMUSG00000020654	MGI:99675	Adcy3	52.6462	65.8921	0.798976	-0.323776	0.271248	1		22	10	2.2	1.1375	0.0501025	0.187331		NA	NA		0	0	0	0	0	1	0
ENSMUSG00000020674	MGI:1916925	Pxdn	238.736	269.118	0.887106	-0.172821	0.198162	0.901619		741	597	1.24121	0.311743	9.12045e-05	0.000978282		0.0014444	0.00513043		0	0	0	0	0	0	1
ENSMUSG00000020677	MGI:1925644	Ddx52	33.9777	31.381	1.08275	0.114699	0.804317	1		57	56	1.01786	0.0255351	1	1		NA	NA		0	0	0	0	0	1	0
ENSMUSG00000020680	MGI:1917689	Taf15	79.2849	60.5519	1.30937	0.388874	0.150528	0.803219		24	19	1.26316	0.337035	0.542384	0.801822		NA	NA		0	0	0	0	0	1	0
ENSMUSG00000020689	MGI:96612	Itgb3	104.002	103.406	1.00577	0.00829369	1	1		335	210	1.59524	0.673772	9.60184e-08	1.82821e-06		0.00622977	0.0183725		0	0	0	0	0	0	1
ENSMUSG00000020692	MGI:2429770	Nle1	29.495	30.963	0.952588	-0.0700761	0.897422	1		93	94	0.989362	-0.01543	1	1		NA	NA		0	0	0	0	0	1	0
ENSMUSG00000020695	MGI:107818	Mrc2	263.663	355.743	0.741162	-0.432138	0.000251463	0.00575936		70	65	1.07692	0.106915	0.730789	0.927653		NA	NA		0	0	0	0	0	1	0
ENSMUSG00000020696	MGI:1914588	Rffl	9.09477	8.48351	1.07205	0.100375	1	1		22	37	0.594595	-0.750022	0.0674446	0.230537		NA	NA		0	0	0	0	0	1	0
ENSMUSG00000020697	MGI:109152	Lig3	38.6722	33.5342	1.15322	0.205665	0.639973	1		138	159	0.867925	-0.204358	0.245793	0.530137		NA	NA		0	0	0	0	0	1	0
ENSMUSG00000020700	MGI:1346874	Map3k3	79.1618	86.7238	0.912803	-0.131625	0.587054	1		21	21	1	0	1	1		NA	NA		0	0	0	0	0	1	0
ENSMUSG00000020715	MGI:1930134	Ern1	56.7612	49.2672	1.15211	0.204277	0.496754	1		55	35	1.57143	0.652077	0.0445975	0.1719		NA	NA		0	0	0	0	0	1	0
ENSMUSG00000020716	MGI:97306	Nf1	63.5625	64.7428	0.98177	-0.0265426	1	1		35	39	0.897436	-0.156119	0.727547	0.926578		NA	NA		0	0	0	0	0	1	0
ENSMUSG00000020720	MGI:1914247	Psmd12	102.393	95.9332	1.06734	0.0940149	0.722438	1		162	194	0.835052	-0.260063	0.100248	0.299105		NA	NA		0	0	0	0	0	1	0
ENSMUSG00000020721	MGI:1925705	Helz	47.445	50.5633	0.93833	-0.0918325	0.762036	1		23	37	0.621622	-0.685891	0.092461	0.285389		NA	NA		0	0	0	0	0	1	0
ENSMUSG00000020733	MGI:1349482	Slc9a3r1	21.0945	20.7241	1.01787	0.0255566	1	1		26	19	1.36842	0.452512	0.371298	0.668055		NA	NA		0	0	0	0	0	1	0
ENSMUSG00000020739	MGI:3046173	Nup85	66.0279	50.5631	1.30585	0.384992	0.195349	0.897432		16	6	2.66667	1.41504	0.0524788	0.194186		NA	NA		0	0	0	0	0	1	0
ENSMUSG00000020740	MGI:2384159	Gga3	47.7085	48.4149	0.985409	-0.0212047	1	1		70	65	1.07692	0.106915	0.730789	0.927653		NA	NA		0	0	0	0	0	1	0
ENSMUSG00000020741	MGI:1921398	1300001I01Rik	162.218	180.76	0.897422	-0.156142	0.331103	1		99	99	1	0	1	1		NA	NA		0	0	0	0	0	1	0
ENSMUSG00000020745	MGI:109520	Pafah1b1	205.803	223.84	0.919418	-0.121207	0.412353	1		338	435	0.777011	-0.363992	0.000546289	0.00476972		NA	NA		0	0	0	0	0	1	0
ENSMUSG00000020755	MGI:1927479	Sap30bp	48.9962	39.766	1.23211	0.301135	0.39657	1		14	13	1.07692	0.106915	1	1		NA	NA		0	0	0	0	0	1	0
ENSMUSG00000020766	MGI:95730	Galk1	47.367	61.6045	0.76889	-0.379152	0.179671	0.872883		27	24	1.125	0.169925	0.779768	0.951578		NA	NA		0	0	0	0	0	1	0
ENSMUSG00000020770	MGI:2442456	Unk	15.9575	18.2631	0.873759	-0.194692	0.864166	1		30	26	1.15385	0.206451	0.68888	0.901977		NA	NA		0	0	0	0	0	1	0
ENSMUSG00000020780	MGI:1917447	Srp68	104.298	99.8582	1.04446	0.0627556	0.833699	1		59	50	1.18	0.238787	0.44367	0.728085		NA	NA		0	0	0	0	0	1	0
ENSMUSG00000020781	MGI:1923515	Tsen54	22.9261	23.0264	0.995645	-0.00629713	1	1		74	116	0.637931	-0.648528	0.00283706	0.0195501		NA	NA		0	0	0	0	0	1	0
ENSMUSG00000020782	MGI:1918843	Llgl2	12.9429	21.8294	0.59291	-0.754114	0.175465	0.870126		38	58	0.655172	-0.610053	0.0519105	0.193026		NA	NA		0	0	0	0	0	1	0
ENSMUSG00000020783	MGI:1914124	1200014J11Rik	31.777	28.4768	1.11589	0.158198	0.698883	1		15	15	1	0	1	1		NA	NA		0	0	0	0	0	1	0
ENSMUSG00000020785	MGI:1891766	Camkk1	17.7525	15.2872	1.16127	0.2157	0.728332	1		26	37	0.702703	-0.509014	0.207368	0.478409		NA	NA		0	0	0	0	0	1	0
ENSMUSG00000020790	MGI:1337008	Ankfy1	125.54	141.173	0.88926	-0.169323	0.391603	1		131	100	1.31	0.389567	0.0481631	0.182381		NA	NA		0	0	0	0	0	1	0
ENSMUSG00000020792	MGI:1859270	Exoc7	44.3706	40.2623	1.10204	0.140174	0.743644	1		178	140	1.27143	0.34645	0.0378328	0.152522		NA	NA		0	0	0	0	0	1	0
ENSMUSG00000020802	MGI:2444266	Ube2o	75.8993	82.3376	0.921806	-0.117465	0.690925	1		334	356	0.938202	-0.0920291	0.424046	0.71343		NA	NA		0	0	0	0	0	1	0
ENSMUSG00000020807	MGI:1921727	4933427D14Rik	13.6243	17.7001	0.769729	-0.377577	0.596615	1		27	23	1.17391	0.231326	0.671811	0.892423		NA	NA		0	0	0	0	0	1	0
ENSMUSG00000020812	MGI:1913543	1810032O08Rik	9.19606	8.49277	1.08281	0.11478	1	1		57	56	1.01786	0.0255351	1	1		NA	NA		0	0	0	0	0	1	0
ENSMUSG00000020814	MGI:1914872	Mxra7	31.045	26.3606	1.1777	0.235977	0.596642	1		44	52	0.846154	-0.241008	0.475152	0.753158		NA	NA		0	0	0	0	0	1	0
ENSMUSG00000020817	MGI:1860236	Rabep1	72.8611	77.4219	0.941092	-0.0875929	0.806596	1		87	80	1.0875	0.121015	0.642569	0.876836		NA	NA		0	0	0	0	0	1	0
ENSMUSG00000020818	MGI:1917150	Mfsd11	28.3485	21.0639	1.34583	0.428498	0.391603	1		9	13	0.692308	-0.530515	0.523467	0.78836		NA	NA		0	0	0	0	0	1	0
ENSMUSG00000020821	MGI:1098260	Kif1c	538.279	535.68	1.00485	0.00698237	0.975659	1		853	996	0.856426	-0.2236	0.000953828	0.0076258		NA	NA		0	0	0	0	0	1	0
ENSMUSG00000020823	MGI:1921386	Sec14l1	67.6328	70.1087	0.964685	-0.05187	0.932202	1		134	80	1.675	0.744161	0.000272106	0.00261674		NA	NA		0	0	0	0	0	1	0
ENSMUSG00000020832	MGI:1889295	Eral1	16.5148	15.6206	1.05724	0.0803084	1	1		22	14	1.57143	0.652077	0.242985	0.526986		NA	NA		0	0	0	0	0	1	0
ENSMUSG00000020840	MGI:1345186	Blmh	35.0632	31.519	1.11245	0.153736	0.807195	1		78	73	1.06849	0.0955777	0.744914	0.93479		NA	NA		0	0	0	0	0	1	0
ENSMUSG00000020841	MGI:107265	Cpd	151.949	198.925	0.763851	-0.388636	0.0139617	0.167576		64	68	0.941176	-0.0874628	0.794123	0.957407		NA	NA		0	0	0	0	0	1	0
ENSMUSG00000020844	MGI:109331	Nxn	117.319	198.303	0.591614	-0.757272	5.8683e-06	0.000190559		118	220	0.536364	-0.898717	3.12055e-08	6.29554e-07		0.568642	0.674616		1	0	0	0	0	0	0
ENSMUSG00000020846	MGI:1923816	Fam101b	53.4656	88.091	0.606936	-0.720383	0.00403063	0.0628592		142	158	0.898734	-0.154034	0.38651	0.685137		NA	NA		0	0	0	0	0	1	0
ENSMUSG00000020849	MGI:894689	Ywhae	508.1	548.681	0.926039	-0.110855	0.218554	0.94367		687	770.5	0.891629	-0.165485	0.029693	0.128327		NA	NA		0	0	0	0	0	1	0
ENSMUSG00000020850	MGI:2179381	Prpf8	372.996	400.372	0.931623	-0.102181	0.349715	1		281	370	0.759459	-0.396955	0.000552677	0.00481662		NA	NA		0	0	0	0	0	1	0
ENSMUSG00000020859	MGI:1918084	Spag9	216.928	227.817	0.9522	-0.0706633	0.635517	1		179	166	1.07831	0.108776	0.518301	0.787969		NA	NA		0	0	0	0	0	1	0
ENSMUSG00000020864	MGI:1918702	Ankrd40	103.125	96.7077	1.06636	0.0926971	0.723771	1		98	108	0.907407	-0.140178	0.530722	0.795139		NA	NA		0	0	0	0	0	1	0
ENSMUSG00000020866	MGI:1201678	Cacna1g	29.0017	28.4079	1.0209	0.0298463	1	1		34	71	0.478873	-1.06228	0.0003907	0.0035828		NA	NA		0	0	0	0	0	1	0
ENSMUSG00000020873	MGI:1343133	Slc35b1	60.6508	56.7284	1.06914	0.0964564	0.782556	1		389.5	412	0.945388	-0.081021	0.45839	0.7402		NA	NA		0	0	0	0	0	1	0
ENSMUSG00000020876	MGI:1921729	Snx11	48.9782	43.5734	1.12404	0.168692	0.678532	1		28	24	1.16667	0.222392	0.677809	0.893133		NA	NA		0	0	0	0	0	1	0
ENSMUSG00000020883	MGI:1919444	Fbxl20	35.2476	35.8413	0.983437	-0.024096	1	1		151	139	1.08633	0.119464	0.518387	0.787969		NA	NA		0	0	0	0	0	1	0
ENSMUSG00000020886	MGI:1277959	Dlg4	79.2668	86.5055	0.916321	-0.126074	0.587054	1		59	58	1.01724	0.0246621	1	1		NA	NA		0	0	0	0	0	1	0
ENSMUSG00000020888	MGI:106613	Dvl2	44.8636	37.668	1.19103	0.252206	0.51041	1		102	77	1.32468	0.405639	0.0725417	0.243225		NA	NA		0	0	0	0	0	1	0
ENSMUSG00000020889	MGI:2444210	Nr1d1	39.9798	58.4702	0.683764	-0.548429	0.0854106	0.600881		55	71	0.774648	-0.368387	0.181224	0.445403		NA	NA		0	0	0	0	0	1	0
ENSMUSG00000020894	MGI:1313277	Vamp2	38.9896	37.1257	1.0502	0.07067	0.908777	1		73	53	1.37736	0.461904	0.0901229	0.281253		NA	NA		0	0	0	0	0	1	0
ENSMUSG00000020914	MGI:98790	Top2a	180.083	110.99	1.62251	0.698225	6.23931e-05	0.00172986		35	34	1.02941	0.0418202	1	1		NA	NA		0	0	0	0	0	1	0
ENSMUSG00000020929	MGI:1336880	Eftud2	157.315	145.998	1.07751	0.107705	0.565712	1		319	292	1.09247	0.127588	0.292863	0.587079		NA	NA		0	0	0	0	0	1	0
ENSMUSG00000020936	MGI:102579	Nmt1	141.824	138.066	1.02722	0.0387435	0.857755	1		156	181	0.861878	-0.214444	0.191012	0.457367		NA	NA		0	0	0	0	0	1	0
ENSMUSG00000020937	MGI:107451	Plcd3	19.4006	26.186	0.740879	-0.43269	0.371298	1		33	38	0.868421	-0.203533	0.635308	0.873801		NA	NA		0	0	0	0	0	1	0
ENSMUSG00000020941	MGI:1858204	Map3k14	20.4318	19.7244	1.03586	0.0508353	1	1		101	78	1.29487	0.372809	0.099833	0.298241		NA	NA		0	0	0	0	0	1	0
ENSMUSG00000020949	MGI:1353460	Fkbp3	32.8634	34.2028	0.960841	-0.0576302	1	1		89	101	0.881188	-0.182478	0.424932	0.714145		NA	NA		0	0	0	0	0	1	0
ENSMUSG00000020952	MGI:1924233	Scfd1	41.5993	48.0698	0.865394	-0.208571	0.598412	1		48	69	0.695652	-0.523562	0.0639959	0.222512		NA	NA		0	0	0	0	0	1	0
ENSMUSG00000020954	MGI:2151064	Strn3	106.873	114.38	0.934373	-0.0979297	0.686599	1		33	50	0.66	-0.599462	0.0784196	0.256937		NA	NA		0	0	0	0	0	1	0
ENSMUSG00000020955	MGI:1337065	Ap4s1	5.04001	3.40537	1.48002	0.565614	0.726562	1		20	24	0.833333	-0.263034	0.651588	0.880609		NA	NA		0	0	0	0	0	1	0
ENSMUSG00000020956	MGI:1923485	6530401N04Rik	4.85595	8.49963	0.571313	-0.807646	0.581055	1		17	56	0.303571	-1.71989	5.26868e-06	7.52373e-05		0.303169	0.413196		0	0	0	0	0	0	1
ENSMUSG00000020994	MGI:1100514	Pnn	98.9444	102.149	0.96863	-0.0459829	0.887861	1		37	29	1.27586	0.351472	0.389052	0.686355		NA	NA		0	0	0	0	0	1	0
ENSMUSG00000021003	MGI:95636	Galc	21.9275	13.5387	1.61962	0.695655	0.242985	0.977922		48	35	1.37143	0.455679	0.18746	0.454124		NA	NA		0	0	0	0	0	1	0
ENSMUSG00000021013	MGI:1923510	Ttc8	11.8381	12.8286	0.92279	-0.115926	1	1		36	13	2.76923	1.46949	0.00140269	0.0106468		NA	NA		0	0	0	0	0	1	0
ENSMUSG00000021051	MGI:1349473	Ppp2r5e	44.3472	53.2789	0.832359	-0.264723	0.416775	1		20	31	0.645161	-0.632268	0.16078	0.409595		NA	NA		0	0	0	0	0	1	0
ENSMUSG00000021067	MGI:1927144	Sav1	55.1953	57.0225	0.967956	-0.0469859	0.924775	1		38	62	0.612903	-0.706269	0.0209787	0.0992617		NA	NA		0	0	0	0	0	1	0
ENSMUSG00000021068	MGI:105108	Nin	54.7771	62.6475	0.874369	-0.193686	0.519491	1		106	72	1.47222	0.557995	0.0131585	0.0697032		NA	NA		0	0	0	0	0	1	0
ENSMUSG00000021072	MGI:1919986	Tmx1	46.6478	40.0919	1.16352	0.218496	0.520292	1		97	70	1.38571	0.47063	0.0439024	0.170189		NA	NA		0	0	0	0	0	1	0
ENSMUSG00000021076	MGI:1891654	Actr10	83.5072	72.7208	1.14833	0.199531	0.424912	1		217	182	1.19231	0.253757	0.0886047	0.279305		NA	NA		0	0	0	0	0	1	0
ENSMUSG00000021079	MGI:1353436	Timm9	16.4039	14.791	1.10905	0.149318	1	1		154	145	1.06207	0.0868775	0.643687	0.876836		NA	NA		0	0	0	0	0	1	0
ENSMUSG00000021096	MGI:99878	Ppm1a	98.1525	84.0332	1.16802	0.224066	0.335252	1		41	40	1.025	0.0356239	1	1		NA	NA		0	0	0	0	0	1	0
ENSMUSG00000021103	MGI:106207	Mnat1	24.6202	22.5782	1.09044	0.124914	0.885433	1		18	19	0.947368	-0.0780025	1	1		NA	NA		0	0	0	0	0	1	0
ENSMUSG00000021109	MGI:106918	Hif1a	126.358	101.434	1.24572	0.31698	0.110973	0.684164		346	337	1.02671	0.0380234	0.759546	0.943477		NA	NA		0	0	0	0	0	1	0
ENSMUSG00000021112	MGI:1927339	Mpp5	36.4028	38.1664	0.953792	-0.0682529	0.907561	1		77	76	1.01316	0.018859	1	1		NA	NA		0	0	0	0	0	1	0
ENSMUSG00000021113	MGI:1922877	Snapc1	24.0905	9.04191	2.66432	1.41377	0.013531	0.164488		36	16	2.25	1.16993	0.00778744	0.0458067		NA	NA		0	0	0	0	0	1	0
ENSMUSG00000021114	MGI:1921084	Atp6v1d	49.4742	39.4211	1.25502	0.327707	0.337399	1		55	41	1.34146	0.423808	0.184286	0.449856		NA	NA		0	0	0	0	0	1	0
ENSMUSG00000021124	MGI:1855688	Vti1b	65.2022	65.0348	1.00257	0.00370803	1	1		260	247	1.05263	0.0740006	0.59412	0.840868		NA	NA		0	0	0	0	0	1	0
ENSMUSG00000021136	MGI:1929878	Smoc1	22.2171	55.9061	0.3974	-1.33134	0.000149482	0.00367198		86	148	0.581081	-0.783189	6.08747e-05	0.000695438		0.21597	0.321186		0	0	0	0	0	0	1
ENSMUSG00000021143	MGI:1924399	Pacs2	104.538	100.633	1.03881	0.0549298	0.834496	1		269	215	1.25116	0.32327	0.0159049	0.0800477		NA	NA		0	0	0	0	0	1	0
ENSMUSG00000021144	MGI:2150037	Mta1	144.592	133.997	1.07907	0.109789	0.549461	1		301	295	1.02034	0.0290485	0.837744	0.980115		NA	NA		0	0	0	0	0	1	0
ENSMUSG00000021149	MGI:1916487	Gtpbp4	97.044	85.7928	1.13114	0.177783	0.459867	1		210	150	1.4	0.485427	0.00183401	0.0135226		NA	NA		0	0	0	0	0	1	0
ENSMUSG00000021156	MGI:1913755	Zmynd11	85.7073	81.7376	1.04857	0.0684194	0.817046	1		81	75	1.08	0.111031	0.689054	0.901977		NA	NA		0	0	0	0	0	1	0
ENSMUSG00000021171	MGI:1261845	Esyt2	300.901	323.307	0.930695	-0.103619	0.40055	1		1126	973.5	1.15665	0.209954	0.000979389	0.00780384		NA	NA		0	0	0	0	0	1	0
ENSMUSG00000021177	MGI:1920036	Tdp1	19.9713	11.9693	1.66855	0.738597	0.215327	0.939159		63	45	1.4	0.485427	0.101433	0.300183		NA	NA		0	0	0	0	0	1	0
ENSMUSG00000021185	MGI:2444813	9030617O03Rik	25.7845	25.6206	1.0064	0.00920102	1	1		56	53	1.0566	0.0794345	0.848195	0.982812		NA	NA		0	0	0	0	0	1	0
ENSMUSG00000021190	MGI:1330838	Lgmn	60.7191	64.8257	0.936652	-0.0944153	0.789396	1		145	146	0.993151	-0.00991547	1	1		NA	NA		0	0	0	0	0	1	0
ENSMUSG00000021192	MGI:1351475	Golga5	50.5746	52.1279	0.970202	-0.0436423	1	1		201	207	0.971014	-0.0424353	0.80453	0.961986		NA	NA		0	0	0	0	0	1	0
ENSMUSG00000021193	MGI:1916867	Pitrm1	116.523	137.746	0.845927	-0.241395	0.210322	0.934525		172	203	0.847291	-0.239071	0.121219	0.338701		NA	NA		0	0	0	0	0	1	0
ENSMUSG00000021196	MGI:1891833	Pfkp	72.3	136.981	0.527809	-0.921913	8.15899e-06	0.000257879		96	253	0.379447	-1.39803	1.91989e-17	8.58698e-16		0.0869874	0.156577		1	0	0	0	0	0	0
ENSMUSG00000021226	MGI:2159605	Acot2	18.2088	11.2777	1.61458	0.691158	0.264931	0.9978		22	12	1.83333	0.874469	0.121449	0.338701		NA	NA		0	0	0	0	0	1	0
ENSMUSG00000021235	MGI:1924408	Coq6	12.9478	12.0796	1.07187	0.100128	1	1		28	19	1.47368	0.559427	0.24296	0.526986		NA	NA		0	0	0	0	0	1	0
ENSMUSG00000021236	MGI:1321385	Entpd5	21.3201	12.3415	1.72751	0.788692	0.162756	0.839635		21	26	0.807692	-0.308122	0.560065	0.813501		NA	NA		0	0	0	0	0	1	0
ENSMUSG00000021242	MGI:1915213	Npc2	333.691	296.571	1.12516	0.170134	0.151762	0.803913		870	946	0.919662	-0.120825	0.0783855	0.256937		NA	NA		0	0	0	0	0	1	0
ENSMUSG00000021243	MGI:1920986	Fcf1	24.712	25.0898	0.984943	-0.0218884	1	1		27	28	0.964286	-0.0524674	1	1		NA	NA		0	0	0	0	0	1	0
ENSMUSG00000021248	MGI:1915831	Tmed10	198.006	179.967	1.10024	0.137817	0.381933	1		170	148	1.14865	0.199938	0.2389	0.523879		NA	NA		0	0	0	0	0	1	0
ENSMUSG00000021253	MGI:98727	Tgfb3	360.086	413.501	0.870821	-0.199552	0.056704	0.459545		103	68	1.51471	0.599038	0.00912208	0.0521058		NA	NA		0	0	0	0	0	1	0
ENSMUSG00000021254	MGI:1917623	1700020O03Rik	28.0621	31.9279	0.87892	-0.186197	0.698883	1		15	19	0.789474	-0.341037	0.607591	0.849732		NA	NA		0	0	0	0	0	1	0
ENSMUSG00000021258	MGI:1276106	Ccnk	45.0842	37.0844	1.21572	0.281811	0.439705	1		34	45	0.755556	-0.40439	0.260426	0.549499		NA	NA		0	0	0	0	0	1	0
ENSMUSG00000021260	MGI:1919265	Hhipl1	12.3075	15.3885	0.799786	-0.322315	0.701108	1		49	31	1.58065	0.660514	0.0566644	0.205612		NA	NA		0	0	0	0	0	1	0
ENSMUSG00000021262	MGI:1194884	Evl	29.3708	23.5203	1.24874	0.320475	0.583132	1		25	27	0.925926	-0.111031	0.889884	1		NA	NA		0	0	0	0	0	1	0
ENSMUSG00000021266	MGI:104630	Wars	125.484	92.9049	1.35068	0.433682	0.0355238	0.342186		538	513	1.04873	0.0686473	0.459132	0.741008		NA	NA		0	0	0	0	0	1	0
ENSMUSG00000021270	MGI:96250	Hsp90aa1	871.627	744.377	1.17095	0.227677	0.00157385	0.0284796		985	1047	0.940783	-0.0880658	0.175971	0.434973		NA	NA		0	0	0	0	0	1	0
ENSMUSG00000021273	MGI:102706	Fdft1	80.5343	61.6478	1.30636	0.385555	0.131979	0.752509		15	17	0.882353	-0.180572	0.86005	0.986332		NA	NA		0	0	0	0	0	1	0
ENSMUSG00000021276	MGI:1914486	Cinp	31.7261	27.5461	1.15175	0.203821	0.698883	1		25	22	1.13636	0.184425	0.770867	0.949646		NA	NA		0	0	0	0	0	1	0
ENSMUSG00000021277	MGI:108041	Traf3	66.284	57.1192	1.16045	0.214685	0.470851	1		100	95	1.05263	0.0740006	0.774623	0.949731		NA	NA		0	0	0	0	0	1	0
ENSMUSG00000021279	MGI:2136459	Cdc42bpb	295.801	330.136	0.895999	-0.15843	0.187144	0.884374		218	256	0.851562	-0.231816	0.0891251	0.280176		NA	NA		0	0	0	0	0	1	0
ENSMUSG00000021281	MGI:104960	Tnfaip2	212.527	182.315	1.16571	0.221213	0.131076	0.750523		664	682	0.973607	-0.0385885	0.643117	0.876836		NA	NA		0	0	0	0	0	1	0
ENSMUSG00000021282	MGI:95309	Eif5	255.182	240.82	1.05964	0.0835702	0.559454	1		288	293	0.982935	-0.0248319	0.868216	0.989474		NA	NA		0	0	0	0	0	1	0
ENSMUSG00000021285	MGI:1336199	Ppp1r13b	17.2144	16.8383	1.02233	0.0318677	1	1		33	19	1.73684	0.796467	0.0703942	0.23815		NA	NA		0	0	0	0	0	1	0
ENSMUSG00000021286	MGI:1915770	Zfyve21	21.3334	17.916	1.19074	0.251864	0.749259	1		166.5	90	1.85	0.887525	1.79839e-06	2.75037e-05		0.211797	0.315881		0	0	0	0	0	0	1
ENSMUSG00000021287	MGI:1921585	Xrcc3	17.6238	16.1536	1.09101	0.125665	0.864166	1		80	51	1.56863	0.649503	0.0141179	0.0729116		NA	NA		0	0	0	0	0	1	0
ENSMUSG00000021288	MGI:107978	Klc1	184.293	209.74	0.878675	-0.186598	0.2078	0.925922		768	770.5	0.996755	-0.00468865	0.959343	1		NA	NA		0	0	0	0	0	1	0
ENSMUSG00000021290	MGI:1917507	2010107E04Rik	32.0987	34.9129	0.919396	-0.121242	0.807195	1		172	165	1.04242	0.0599425	0.743843	0.933941		NA	NA		0	0	0	0	0	1	0
ENSMUSG00000021311	MGI:894292	Mtr	20.2203	16.149	1.25211	0.324365	0.617719	1		31	19	1.63158	0.706269	0.11892	0.336197		NA	NA		0	0	0	0	0	1	0
ENSMUSG00000021326	MGI:97904	Trim27	89.3987	90.4559	0.988313	-0.0169603	1	1		52	47	1.10638	0.145851	0.687885	0.901898		NA	NA		0	0	0	0	0	1	0
ENSMUSG00000021327	MGI:1919989	Zkscan3	29.1859	27.4311	1.06397	0.0894586	0.893853	1		53	36	1.47222	0.557995	0.0893207	0.280176		NA	NA		0	0	0	0	0	1	0
ENSMUSG00000021338	MGI:1915982	Lrrc16a	37.8158	33.8857	1.11598	0.158311	0.723948	1		26	16	1.625	0.70044	0.164149	0.414836		NA	NA		0	0	0	0	0	1	0
ENSMUSG00000021339	MGI:2685748	Mrs2	15.1293	17.4473	0.867143	-0.205657	0.86005	1		71	82	0.865854	-0.207805	0.418921	0.708569		NA	NA		0	0	0	0	0	1	0
ENSMUSG00000021340	MGI:106604	Gpld1	7.32278	4.23027	1.73104	0.791641	0.548828	1		38	21	1.80952	0.85561	0.0363432	0.148409		NA	NA		0	0	0	0	0	1	0
ENSMUSG00000021357	MGI:1913732	Exoc2	51.6792	44.4465	1.16273	0.217515	0.475152	1		21	14	1.5	0.584963	0.310505	0.607487		NA	NA		0	0	0	0	0	1	0
ENSMUSG00000021361	MGI:1913404	Tmem14c	56.926	49.5341	1.14923	0.200667	0.562093	1		223	235	0.948936	-0.075617	0.607303	0.849732		NA	NA		0	0	0	0	0	1	0
ENSMUSG00000021366	MGI:96100	Hivep1	60.7612	45.1864	1.34468	0.427263	0.144782	0.788578		42	50	0.84	-0.251539	0.465707	0.742657		NA	NA		0	0	0	0	0	1	0
ENSMUSG00000021367	MGI:95283	Edn1	14.4622	11.8222	1.22331	0.290788	0.845019	1		80	197	0.406091	-1.30012	1.47876e-12	4.93718e-11		0.013448	0.0352756		0	0	0	0	0	0	1
ENSMUSG00000021368	MGI:1914296	Tbc1d7	9.84994	10.2804	0.958131	-0.0617059	1	1		23	17	1.35294	0.436099	0.429591	0.716397		NA	NA		0	0	0	0	0	1	0
ENSMUSG00000021374	MGI:2385621	Nup153	137.344	145.83	0.941811	-0.08649	0.634472	1		21	20	1.05	0.0703893	1	1		NA	NA		0	0	0	0	0	1	0
ENSMUSG00000021375	MGI:1098264	Kif13a	51.0176	64.867	0.786495	-0.34649	0.227275	0.957615		64	67	0.955224	-0.0660892	0.861369	0.987606		NA	NA		0	0	0	0	0	1	0
ENSMUSG00000021392	MGI:1918180	Nol8	24.8361	25.4274	0.976747	-0.0339428	1	1		70	84	0.833333	-0.263034	0.294814	0.589503		NA	NA		0	0	0	0	0	1	0
ENSMUSG00000021400	MGI:1926153	Wrnip1	51.5001	56.6689	0.908789	-0.137983	0.701811	1		128	120	1.06667	0.0931094	0.656768	0.885591		NA	NA		0	0	0	0	0	1	0
ENSMUSG00000021403	MGI:894668	Serpinb9b	41.3829	36.6267	1.12985	0.176137	0.734342	1		400	567	0.705467	-0.503349	8.74763e-08	1.67228e-06		0.0572402	0.11361		0	0	0	0	0	0	1
ENSMUSG00000021408	MGI:108212	Ripk1	43.8912	44.8347	0.978958	-0.0306817	1	1		412	326	1.2638	0.337772	0.00173612	0.0129417		NA	NA		0	0	0	0	0	1	0
ENSMUSG00000021411	MGI:1914145	1300014I06Rik	130.483	69.7477	1.87079	0.903644	2.65288e-05	0.000776375		242	242	1	0	1	1		0.000383254	0.00168116		0	0	0	0	0	0	1
ENSMUSG00000021413	MGI:109584	Prpf4b	76.2344	80.6	0.945835	-0.0803391	0.749665	1		45	39	1.15385	0.206451	0.585647	0.831303		NA	NA		0	0	0	0	0	1	0
ENSMUSG00000021417	MGI:1346064	Eci2	31.8604	29.9036	1.06544	0.0914433	0.899076	1		30	9	3.33333	1.73697	0.00106502	0.00838747		NA	NA		0	0	0	0	0	1	0
ENSMUSG00000021427	MGI:105082	Ssr1	180.572	190.336	0.948703	-0.0759712	0.67795	1		74	77	0.961039	-0.0573332	0.870779	0.990738		NA	NA		0	0	0	0	0	1	0
ENSMUSG00000021428	MGI:1918590	Riok1	36.4304	26.6294	1.36805	0.452125	0.313503	1		16	13	1.23077	0.29956	0.711071	0.916333		NA	NA		0	0	0	0	0	1	0
ENSMUSG00000021432	MGI:1913978	Slc35b3	16.4317	16.0938	1.021	0.0299801	1	1		14	11	1.27273	0.347923	0.690038	0.901977		NA	NA		0	0	0	0	0	1	0
ENSMUSG00000021457	MGI:99515	Sykb	22.6685	34.6969	0.65333	-0.614117	0.148006	0.793915		74	129	0.573643	-0.801774	0.000138182	0.00140886		NA	NA		0	0	0	0	0	1	0
ENSMUSG00000021458	MGI:1919311	2010111I01Rik	40.7756	48.856	0.834607	-0.260832	0.460792	1		146	224	0.651786	-0.61753	5.89934e-05	0.00067658		0.338528	0.448507		0	0	0	0	0	0	1
ENSMUSG00000021464	MGI:1347521	Ror2	25.6877	19.7383	1.30142	0.380082	0.461391	1		64	35	1.82857	0.870717	0.00464065	0.0298526		NA	NA		0	0	0	0	0	1	0
ENSMUSG00000021466	MGI:105373	Ptch1	9.51395	12.9964	0.732044	-0.449997	0.677639	1		9	12	0.75	-0.415037	0.663624	0.889477		NA	NA		0	0	0	0	0	1	0
ENSMUSG00000021468	MGI:1099431	Sptlc1	61.9308	56.6089	1.09401	0.129628	0.714026	1		241	225	1.07111	0.0991081	0.487183	0.763296		NA	NA		0	0	0	0	0	1	0
ENSMUSG00000021469	MGI:97169	Msx2	19.4836	18.1136	1.07563	0.105181	1	1		71	27	2.62963	1.39486	1.01128e-05	0.000133179		0.0251616	0.0588986		0	0	0	0	0	0	1
ENSMUSG00000021470	MGI:1923501	0610007P08Rik	26.7011	26.0432	1.02526	0.0359937	1	1		34	29	1.17241	0.229482	0.614655	0.856075		NA	NA		0	0	0	0	0	1	0
ENSMUSG00000021474	MGI:2137677	Sfxn1	62.3263	53.6562	1.16159	0.216096	0.515913	1		296	275	1.07636	0.106166	0.402628	0.69499		NA	NA		0	0	0	0	0	1	0
ENSMUSG00000021476	MGI:1891713	Habp4	32.4032	36.4593	0.888748	-0.170154	0.716301	1		234	155	1.50968	0.59424	7.26781e-05	0.000810746		0.0465078	0.0948323		0	0	0	0	0	0	1
ENSMUSG00000021477	MGI:88564	Ctsl	564.735	572.56	0.986333	-0.0198538	0.835627	1		2636	2585	1.01973	0.0281861	0.488954	0.763548		NA	NA		0	0	0	0	0	1	0
ENSMUSG00000021481	MGI:1349417	Zfp346	29.9276	33.4055	0.895889	-0.158607	0.801306	1		18	32	0.5625	-0.830075	0.0649086	0.224294		NA	NA		0	0	0	0	0	1	0
ENSMUSG00000021482	MGI:1913379	1110018J18Rik	20.0909	16.9372	1.1862	0.246344	0.742829	1		89	88	1.01136	0.0163018	1	1		NA	NA		0	0	0	0	0	1	0
ENSMUSG00000021484	MGI:1914140	Lman2	226.648	241.868	0.937077	-0.0937613	0.518025	1		43	53	0.811321	-0.301656	0.358398	0.659663		NA	NA		0	0	0	0	0	1	0
ENSMUSG00000021493	MGI:1914649	Pdlim7	319.186	351.86	0.907142	-0.1406	0.216672	0.942423		210	234	0.897436	-0.156119	0.275022	0.564939		NA	NA		0	0	0	0	0	1	0
ENSMUSG00000021494	MGI:1920185	Ddx41	47.2568	50.028	0.944606	-0.0822156	0.839214	1		21	28	0.75	-0.415037	0.391603	0.686355		NA	NA		0	0	0	0	0	1	0
ENSMUSG00000021500	MGI:1920895	Ddx46	90.6131	87.1074	1.04025	0.0569241	0.822167	1		27	21	1.28571	0.36257	0.470879	0.748638		NA	NA		0	0	0	0	0	1	0
ENSMUSG00000021501	MGI:104728	Caml	34.6175	31.3904	1.1028	0.141175	0.712231	1		137	156	0.878205	-0.18737	0.292982	0.587079		NA	NA		0	0	0	0	0	1	0
ENSMUSG00000021504	MGI:2384987	B4galt7	46.0549	36.193	1.27248	0.347644	0.320293	1		76	23	3.30435	1.72437	8.53433e-08	1.63811e-06		0.00407032	0.0129698		0	0	0	0	0	0	1
ENSMUSG00000021518	MGI:1276575	Ptdss1	71.9669	75.2163	0.9568	-0.0637114	0.86905	1		286	292	0.979452	-0.0299532	0.835273	0.979963		NA	NA		0	0	0	0	0	1	0
ENSMUSG00000021519	MGI:1913660	Mterfd1	15.2989	15.7445	0.971699	-0.0414191	1	1		20	10	2	1	0.0987371	0.295712		NA	NA		0	0	0	0	0	1	0
ENSMUSG00000021532	MGI:1916827	Fastkd3	7.66382	5.43429	1.41027	0.495972	0.581055	1		24	16	1.5	0.584963	0.268187	0.555649		NA	NA		0	0	0	0	0	1	0
ENSMUSG00000021536	MGI:99676	Adcy2	8.25724	21.2156	0.389206	-1.3614	0.0241195	0.26048		4	24	0.166667	-2.58496	0.000179991	0.00179273		NA	NA		0	0	0	0	0	1	0
ENSMUSG00000021540	MGI:1328787	Smad5	67.8992	66.9878	1.01361	0.0194968	1	1		96	73	1.31507	0.395138	0.0902905	0.281253		NA	NA		0	0	0	0	0	1	0
ENSMUSG00000021550	MGI:1917403	2210016F16Rik	36.3844	31.4412	1.15722	0.210664	0.625407	1		57	44	1.29545	0.373458	0.2323	0.514072		NA	NA		0	0	0	0	0	1	0
ENSMUSG00000021576	MGI:109283	Pdcd6	68.1154	75.2324	0.9054	-0.143373	0.616003	1		80	85	0.941176	-0.0874628	0.755606	0.94134		NA	NA		0	0	0	0	0	1	0
ENSMUSG00000021577	MGI:1914195	Sdha	187.099	186.603	1.00266	0.00383135	1	1		347	323	1.0743	0.103401	0.374248	0.672087		NA	NA		0	0	0	0	0	1	0
ENSMUSG00000021578	MGI:1914683	Ccdc127	16.9842	17.7873	0.954848	-0.0666564	1	1		47	60	0.783333	-0.352302	0.245891	0.530137		NA	NA		0	0	0	0	0	1	0
ENSMUSG00000021585	MGI:1098236	Cast	203.367	173.281	1.17362	0.23097	0.134661	0.75733		428	416	1.02885	0.0410273	0.704982	0.912953		NA	NA		0	0	0	0	0	1	0
ENSMUSG00000021589	MGI:1920546	Rhobtb3	65.9433	40.7352	1.61883	0.694953	0.0199004	0.226797		366	189	1.93651	0.953457	4.89762e-14	1.79997e-12		0.43782	0.545957		0	0	0	0	0	0	1
ENSMUSG00000021591	MGI:2135625	Glrx	15.2997	30.9421	0.494464	-1.01606	0.0258961	0.274661		67	162	0.41358	-1.27376	2.93231e-10	7.6807e-09		0.72423	0.802649		0	0	0	0	0	0	1
ENSMUSG00000021595	MGI:107252	Nsun2	179.325	208.555	0.859844	-0.217853	0.140853	0.777063		488	563	0.866785	-0.206254	0.0224088	0.104102		NA	NA		0	0	0	0	0	1	0
ENSMUSG00000021598	MGI:106331	Med10	44.8308	38.6377	1.16028	0.214479	0.585647	1		98	68	1.44118	0.527247	0.0241034	0.109531		NA	NA		0	0	0	0	0	1	0
ENSMUSG00000021606	MGI:107932	Ndufs6	23.9849	16.9028	1.41899	0.504865	0.348889	1		145	93	1.55914	0.64075	0.000908189	0.00732266		NA	NA		0	0	0	0	0	1	0
ENSMUSG00000021607	MGI:2137228	Mrpl36	20.5697	21.5581	0.954151	-0.06771	1	1		84	80	1.05	0.0703893	0.814871	0.96903		NA	NA		0	0	0	0	0	1	0
ENSMUSG00000021610	MGI:2442892	Clptm1l	188.86	171.648	1.10027	0.137859	0.399761	1		225	208	1.08173	0.113341	0.441982	0.726963		NA	NA		0	0	0	0	0	1	0
ENSMUSG00000021614	MGI:102889	Vcan	107.541	241.949	0.444479	-1.16981	6.12271e-13	4.53559e-11		180	325	0.553846	-0.852443	1.10694e-10	3.03354e-09		0.16211	0.257207		1	0	0	0	0	0	0
ENSMUSG00000021615	MGI:1333799	Xrcc4	3.76493	3.18701	1.18133	0.240417	1	1		17	11	1.54545	0.628031	0.344928	0.644837		NA	NA		0	0	0	0	0	1	0
ENSMUSG00000021621	MGI:1916335	Zcchc9	26.6265	24.5497	1.0846	0.117157	0.889884	1		171	214	0.799065	-0.323614	0.0321787	0.136457		NA	NA		0	0	0	0	0	1	0
ENSMUSG00000021629	MGI:1916298	Slc30a5	55.0575	62.1716	0.885574	-0.175315	0.57929	1		13	22	0.590909	-0.758992	0.175465	0.434176		NA	NA		0	0	0	0	0	1	0
ENSMUSG00000021650	MGI:1916177	Ptcd2	19.4563	13.8995	1.39979	0.48521	0.48685	1		23	28	0.821429	-0.283793	0.575849	0.825786		NA	NA		0	0	0	0	0	1	0
ENSMUSG00000021665	MGI:96074	Hexb	23.2939	29.5843	0.787375	-0.344878	0.410103	1		82	96	0.854167	-0.22741	0.329875	0.629099		NA	NA		0	0	0	0	0	1	0
ENSMUSG00000021668	MGI:1349767	Polk	33.0248	37.5759	0.878881	-0.18626	0.635308	1		96	83	1.15663	0.209923	0.369806	0.668055		NA	NA		0	0	0	0	0	1	0
ENSMUSG00000021669	MGI:1915268	Col4a3bp	70.9463	89.0926	0.796321	-0.328578	0.178777	0.872883		112	128	0.875	-0.192645	0.332933	0.632386		NA	NA		0	0	0	0	0	1	0
ENSMUSG00000021670	MGI:96159	Hmgcr	195.946	198.629	0.986495	-0.0196166	0.91986	1		199	244	0.815574	-0.294113	0.0364535	0.148598		NA	NA		0	0	0	0	0	1	0
ENSMUSG00000021671	MGI:1914713	Poc5	16.2843	12.6816	1.28409	0.360747	0.711071	1		28	14	2	1	0.0435585	0.16941		NA	NA		0	0	0	0	0	1	0
ENSMUSG00000021678	MGI:101910	F2rl1	11.8566	14.9335	0.793963	-0.332856	0.701108	1		33	18	1.83333	0.874469	0.0488739	0.184483		NA	NA		0	0	0	0	0	1	0
ENSMUSG00000021684	MGI:2443999	Pde8b	15.3455	11.4937	1.33513	0.416975	0.557197	1		19	19	1	0	1	1		NA	NA		0	0	0	0	0	1	0
ENSMUSG00000021686	MGI:1333879	Ap3b1	82.2414	83.9756	0.979349	-0.0301057	0.938165	1		228	124	1.83871	0.878694	3.22033e-08	6.46931e-07		0.00107325	0.00416888		0	0	0	0	0	0	1
ENSMUSG00000021687	MGI:1349480	Scamp1	40.7565	41.418	0.984028	-0.0232281	1	1		54	56	0.964286	-0.0524674	0.924097	1		NA	NA		0	0	0	0	0	1	0
ENSMUSG00000021690	MGI:1913096	Jmy	23.2253	28.456	0.816183	-0.293036	0.575849	1		24	35	0.685714	-0.544321	0.192526	0.458944		NA	NA		0	0	0	0	0	1	0
ENSMUSG00000021701	MGI:1099790	Plk2	281.183	265.045	1.06089	0.0852725	0.520949	1		451	367	1.22888	0.297347	0.00368159	0.0244154		NA	NA		0	0	0	0	0	1	0
ENSMUSG00000021710	MGI:1923055	Nln	49.7515	32.53	1.5294	0.612969	0.0784196	0.565584		94	57	1.64912	0.721699	0.00325941	0.0220664		NA	NA		0	0	0	0	0	1	0
ENSMUSG00000021713	MGI:2443069	Ppwd1	7.45157	9.614	0.775074	-0.367593	0.629059	1		13	22	0.590909	-0.758992	0.175465	0.434176		NA	NA		0	0	0	0	0	1	0
ENSMUSG00000021715	MGI:1914535	Cwc27	14.8763	10.8916	1.36586	0.44981	0.557197	1		13	19	0.684211	-0.547488	0.377086	0.675137		NA	NA		0	0	0	0	0	1	0
ENSMUSG00000021716	MGI:1914538	Srek1ip1	12.8187	11.8613	1.08072	0.111992	1	1		22	20	1.1	0.137504	0.877614	0.994686		NA	NA		0	0	0	0	0	1	0
ENSMUSG00000021725	MGI:1098713	Parp8	42.3641	30.4826	1.38978	0.474856	0.194505	0.89642		124	99	1.25253	0.32484	0.107811	0.313554		NA	NA		0	0	0	0	0	1	0
ENSMUSG00000021731	MGI:1926237	Mrps30	30.3183	33.3871	0.908084	-0.139103	0.801306	1		174	238	0.731092	-0.451874	0.00187561	0.0137439		NA	NA		0	0	0	0	0	1	0
ENSMUSG00000021733	MGI:2443878	Slc4a7	46.2425	60.7307	0.761436	-0.393206	0.17564	0.870126		18	22	0.818182	-0.289507	0.635828	0.87401		NA	NA		0	0	0	0	0	1	0
ENSMUSG00000021738	MGI:2179277	Atxn7	28.6656	31.3145	0.915409	-0.127511	0.897422	1		19	20	0.95	-0.0740006	1	1		NA	NA		0	0	0	0	0	1	0
ENSMUSG00000021745	MGI:97814	Ptprg	83.7928	100.175	0.836463	-0.257626	0.26876	0.9978		144	146	0.986301	-0.0198996	0.953187	1		NA	NA		0	0	0	0	0	1	0
ENSMUSG00000021748	MGI:1915513	Pdhb	57.5013	65.2048	0.881857	-0.181384	0.588688	1		17	8	2.125	1.08746	0.107752	0.313554		NA	NA		0	0	0	0	0	1	0
ENSMUSG00000021756	MGI:96560	Il6st	113.304	127.544	0.888349	-0.170801	0.367185	1		386	378	1.02116	0.0302146	0.800094	0.959344		NA	NA		0	0	0	0	0	1	0
ENSMUSG00000021759	MGI:108412	Ppap2a	165.21	192.441	0.858496	-0.220117	0.168713	0.856817		50	71	0.704225	-0.505891	0.0685936	0.233455		NA	NA		0	0	0	0	0	1	0
ENSMUSG00000021764	MGI:1343135	Ndufs4	33.5723	29.2282	1.14863	0.199913	0.614655	1		147	138	1.06522	0.0911479	0.635663	0.87401		NA	NA		0	0	0	0	0	1	0
ENSMUSG00000021765	MGI:95586	Fst	69.0767	122.152	0.5655	-0.822402	0.000153841	0.00374031		343	265	1.29434	0.372216	0.00176883	0.0131442		NA	NA		0	0	0	0	0	1	0
ENSMUSG00000021770	MGI:1914880	Samd8	10.8898	11.4798	0.948605	-0.0761203	1	1		22	22	1	0	1	1		NA	NA		0	0	0	0	0	1	0
ENSMUSG00000021771	MGI:106915	Vdac2	257.781	308.322	0.836079	-0.258289	0.0393404	0.360977		435	567	0.767196	-0.382333	3.41251e-05	0.000407525		0.427208	0.534778		0	0	0	0	0	0	1
ENSMUSG00000021775	MGI:2449205	Nr1d2	27.2621	29.0557	0.93827	-0.0919248	0.893853	1		11	10	1.1	0.137504	1	1		NA	NA		0	0	0	0	0	1	0
ENSMUSG00000021782	MGI:1918478	Dlg5	187.502	188.076	0.996948	-0.00441031	1	1		285	344	0.828488	-0.271447	0.0206706	0.0981457		NA	NA		0	0	0	0	0	1	0
ENSMUSG00000021794	MGI:95753	Glud1	320.244	349.981	0.915032	-0.128106	0.262542	0.9978		130	123	1.05691	0.0798533	0.706092	0.913642		NA	NA		0	0	0	0	0	1	0
ENSMUSG00000021796	MGI:1338938	Bmpr1a	73.2886	73.0629	1.00309	0.00444895	1	1		61	77	0.792208	-0.336049	0.201473	0.46915		NA	NA		0	0	0	0	0	1	0
ENSMUSG00000021806	MGI:1298229	Nid2	38.4092	110.941	0.346214	-1.53027	1.73712e-09	8.57884e-08		71	44	1.61364	0.690316	0.0149647	0.0765345		4.29811e-09	4.00821e-08		0	1	0	0	0	0	0
ENSMUSG00000021807	MGI:1915295	2700060E02Rik	87.2578	78.9524	1.10519	0.1443	0.587054	1		212	194	1.09278	0.128008	0.398868	0.693805		NA	NA		0	0	0	0	0	1	0
ENSMUSG00000021814	MGI:88031	Anxa7	154.974	164.339	0.943016	-0.0846461	0.654283	1		252	218	1.15596	0.209096	0.127876	0.352033		NA	NA		0	0	0	0	0	1	0
ENSMUSG00000021820	MGI:88259	Camk2g	150.833	145.667	1.03547	0.0502809	0.816506	1		308	305	1.00984	0.0141211	0.935626	1		NA	NA		0	0	0	0	0	1	0
ENSMUSG00000021822	MGI:97611	Plau	236.715	241.848	0.978773	-0.0309532	0.855007	1		337	268	1.25746	0.330516	0.00565515	0.0353242		NA	NA		0	0	0	0	0	1	0
ENSMUSG00000021823	MGI:98927	Vcl	905.123	1514.51	0.597633	-0.742669	1.46814e-35	4.64029e-33		191	255	0.74902	-0.416925	0.00281204	0.0194538		0.0338616	0.0758616		0	0	0	0	0	0	1
ENSMUSG00000021824	MGI:1929212	Ap3m1	53.1614	49.7243	1.06912	0.0964279	0.843898	1		57	49	1.16327	0.21818	0.496754	0.77079		NA	NA		0	0	0	0	0	1	0
ENSMUSG00000021831	MGI:1354385	Ero1l	132.121	100.928	1.30906	0.388528	0.0491386	0.415462		67	72	0.930556	-0.103836	0.734539	0.930392		NA	NA		0	0	0	0	0	1	0
ENSMUSG00000021835	MGI:88180	Bmp4	4.75929	4.91961	0.967412	-0.0477972	1	1		10	20	0.5	-1	0.0987371	0.295712		NA	NA		0	0	0	0	0	1	0
ENSMUSG00000021838	MGI:1921730	Samd4	198.268	179.774	1.10287	0.141267	0.381933	1		1028	876	1.17352	0.230837	0.000535773	0.00469519		NA	NA		0	0	0	0	0	1	0
ENSMUSG00000021840	MGI:2444022	Mapk1ip1l	172.702	171.313	1.00811	0.0116502	0.957012	1		544	464	1.17241	0.229482	0.0127982	0.0681746		NA	NA		0	0	0	0	0	1	0
ENSMUSG00000021843	MGI:109153	Ktn1	115.405	108.732	1.06138	0.0859356	0.738406	1		283.5	320.5	0.884555	-0.176976	0.143238	0.379562		NA	NA		0	0	0	0	0	1	0
ENSMUSG00000021866	MGI:108481	Anxa11	42.6361	47.4866	0.897854	-0.155447	0.752033	1		37	22	1.68182	0.750022	0.0674446	0.230537		NA	NA		0	0	0	0	0	1	0
ENSMUSG00000021868	MGI:2145814	Ppif	23.3862	25.2576	0.925911	-0.111055	0.885433	1		226	200	1.13	0.176323	0.225756	0.506775		NA	NA		0	0	0	0	0	1	0
ENSMUSG00000021871	MGI:97365	Pnp	46.8366	46.1309	1.0153	0.0219022	1	1		188	119	1.57983	0.659771	9.77753e-05	0.00103936		NA	NA		0	0	0	0	0	1	0
ENSMUSG00000021876	MGI:1926217	Rnase4	69.1696	56.4965	1.22432	0.291976	0.283085	1		859	839	1.02384	0.0339873	0.644748	0.876864		NA	NA		0	0	0	0	0	1	0
ENSMUSG00000021890	MGI:1921677	Eaf1	193.433	169.44	1.1416	0.191059	0.22667	0.957615		121	145	0.834483	-0.261046	0.158346	0.406233		NA	NA		0	0	0	0	0	1	0
ENSMUSG00000021891	MGI:1914261	Mettl6	33.4939	14.3934	2.32703	1.21849	0.00794273	0.107127		37	6	6.16667	2.62449	1.63612e-06	2.53492e-05		0.0815791	0.147862		0	0	0	0	0	0	1
ENSMUSG00000021892	MGI:1344391	Sh3bp5	16.4317	19.1339	0.858774	-0.21965	0.735879	1		42	85	0.494118	-1.01707	0.000170094	0.00169772		NA	NA		0	0	0	0	0	1	0
ENSMUSG00000021893	MGI:1338030	Capn7	42.851	43.7755	0.978881	-0.0307942	1	1		38	35	1.08571	0.118644	0.815121	0.96903		NA	NA		0	0	0	0	0	1	0
ENSMUSG00000021901	MGI:1206586	Bap1	74.5733	75.8692	0.98292	-0.0248536	1	1		41	46	0.891304	-0.16601	0.668285	0.891485		NA	NA		0	0	0	0	0	1	0
ENSMUSG00000021909	No associated gene	Tnnc1	1.84564	1.44071	1.28106	0.357337	1	1		19	15	1.26667	0.341037	0.607591	0.849732		NA	NA		0	0	0	0	0	1	0
ENSMUSG00000021910	MGI:1928323	Nisch	578.441	590.68	0.97928	-0.0302064	0.725625	1		174	168	1.03571	0.0506261	0.786924	0.954192		NA	NA		0	0	0	0	0	1	0
ENSMUSG00000021911	MGI:1347094	Parg	32.9877	38.2516	0.862389	-0.213589	0.635308	1		44	33	1.33333	0.415037	0.254305	0.541817		NA	NA		0	0	0	0	0	1	0
ENSMUSG00000021913	MGI:3616088	Ogdhl	13.2883	7.65861	1.73508	0.794999	0.38331	1		22	13	1.69231	0.758992	0.175465	0.434176		NA	NA		0	0	0	0	0	1	0
ENSMUSG00000021928	MGI:1915427	Ebpl	6.45748	23.2125	0.27819	-1.84586	0.0023157	0.0392098		52	123	0.422764	-1.24207	8.14782e-08	1.57669e-06		0.38	0.493433		0	0	0	0	0	0	1
ENSMUSG00000021932	MGI:1914403	Rnaseh2b	11.4658	6.32124	1.81385	0.859055	0.332306	1		44	17	2.58824	1.37197	0.000729905	0.00612474		NA	NA		0	0	0	0	0	1	0
ENSMUSG00000021939	MGI:88561	Ctsb	679.631	610.919	1.11247	0.153771	0.0583767	0.469887		1795	1706.5	1.05186	0.0729434	0.141511	0.376488		NA	NA		0	0	0	0	0	1	0
ENSMUSG00000021945	MGI:1923257	Zmym2	51.5455	49.1475	1.04879	0.0687278	0.842382	1		25	47	0.531915	-0.910733	0.0127746	0.0681264		NA	NA		0	0	0	0	0	1	0
ENSMUSG00000021948	MGI:97598	Prkcd	87.9814	134.457	0.654348	-0.61187	0.00244921	0.0410308		40	55	0.727273	-0.459432	0.150518	0.393605		NA	NA		0	0	0	0	0	1	0
ENSMUSG00000021951	MGI:1915293	N6amt2	18.1532	12.5528	1.44614	0.53221	0.47313	1		291	205	1.41951	0.505395	0.000130557	0.00133687		NA	NA		0	0	0	0	0	1	0
ENSMUSG00000021957	MGI:105992	Tkt	373.947	434.359	0.860917	-0.216054	0.0378642	0.35279		252	240	1.05	0.0703893	0.619997	0.859893		NA	NA		0	0	0	0	0	1	0
ENSMUSG00000021969	MGI:1923215	Zdhhc20	95.236	100.004	0.952319	-0.0704832	0.774623	1		8	22	0.363636	-1.45943	0.0161248	0.080897		NA	NA		0	0	0	0	0	1	0
ENSMUSG00000021973	MGI:1915764	Efha1	52.5628	49.7406	1.05674	0.0796178	0.843898	1		72	66	1.09091	0.125531	0.670534	0.892226		NA	NA		0	0	0	0	0	1	0
ENSMUSG00000021978	MGI:1860765	Extl3	171.559	179.142	0.957668	-0.0624024	0.748826	1		78	77	1.01299	0.0186157	1	1		NA	NA		0	0	0	0	0	1	0
ENSMUSG00000021994	MGI:98958	Wnt5a	138.716	182.193	0.761368	-0.393335	0.0189272	0.2178		159	128	1.24219	0.312883	0.0764037	0.252249		NA	NA		0	0	0	0	0	1	0
ENSMUSG00000021996	MGI:95421	Esd	454.07	303.907	1.49411	0.579283	5.66724e-08	2.31624e-06		1122	1086	1.03315	0.0470486	0.45637	0.7402		1.65728e-05	9.31742e-05		0	1	0	0	0	0	0
ENSMUSG00000022000	MGI:1914552	Zc3h13	68.0788	68.4539	0.994521	-0.00792687	1	1		20	23	0.869565	-0.201634	0.760792	0.943477		NA	NA		0	0	0	0	0	1	0
ENSMUSG00000022010	MGI:109127	Tsc22d1	343.726	329.48	1.04324	0.0610693	0.589464	1		34	25	1.36	0.443607	0.297595	0.593064		NA	NA		0	0	0	0	0	1	0
ENSMUSG00000022019	MGI:2444023	Tdrd3	16.3902	16.8153	0.974717	-0.0369451	1	1		73	83	0.879518	-0.185215	0.471286	0.749034		NA	NA		0	0	0	0	0	1	0
ENSMUSG00000022021	MGI:1927222	Diap3	57.1297	48.288	1.1831	0.242576	0.435114	1		36	35	1.02857	0.040642	1	1		NA	NA		0	0	0	0	0	1	0
ENSMUSG00000022023	MGI:109568	Wbp4	32.8219	32.5163	1.0094	0.0134961	1	1		165	151	1.09272	0.127917	0.464647	0.742657		NA	NA		0	0	0	0	0	1	0
ENSMUSG00000022024	MGI:1915205	Sugt1	59.205	50.6666	1.16852	0.224684	0.504685	1		93	107	0.869159	-0.202308	0.358003	0.659663		NA	NA		0	0	0	0	0	1	0
ENSMUSG00000022031	MGI:1921445	Elp3	51.989	55.5518	0.935865	-0.0956272	0.772989	1		77	83	0.927711	-0.108253	0.692762	0.903921		NA	NA		0	0	0	0	0	1	0
ENSMUSG00000022043	MGI:1914104	Trim35	274.738	324.69	0.846155	-0.241006	0.0453652	0.395361		52	59	0.881356	-0.182203	0.56922	0.822178		NA	NA		0	0	0	0	0	1	0
ENSMUSG00000022064	MGI:1261910	Pibf1	10.6321	11.8957	0.89377	-0.162024	1	1		36	49	0.734694	-0.444785	0.19276	0.458944		NA	NA		0	0	0	0	0	1	0
ENSMUSG00000022066	MGI:5435040	Entpd4	51.6063	28.1851	1.83098	0.872614	0.00968285	0.124746		18	6	3	1.58496	0.0226558	0.104792		NA	NA		0	0	0	0	0	1	0
ENSMUSG00000022070	MGI:1924994	6720463M24Rik	24.7494	16.2201	1.52585	0.609613	0.211024	0.93471		68	64	1.0625	0.0874628	0.794123	0.957407		NA	NA		0	0	0	0	0	1	0
ENSMUSG00000022074	MGI:1341090	Tnfrsf10b	104.524	130.495	0.800985	-0.320154	0.117257	0.703479		249	196	1.27041	0.345292	0.0136102	0.0712206		NA	NA		0	0	0	0	0	1	0
ENSMUSG00000022090	MGI:2384850	Pdlim2	18.9586	26.859	0.705856	-0.502555	0.301996	1		29	70	0.414286	-1.2713	4.60624e-05	0.000537887		0.185251	0.286097		0	0	0	0	0	0	1
ENSMUSG00000022091	MGI:700013	Sorbs3	52.7387	62.7509	0.840445	-0.250774	0.40347	1		57	54	1.05556	0.0780025	0.84955	0.982812		NA	NA		0	0	0	0	0	1	0
ENSMUSG00000022094	MGI:2384851	Slc39a14	107.878	125.855	0.857159	-0.222366	0.266389	0.9978		104.5	118	0.885593	-0.175284	0.421702	0.711492		NA	NA		0	0	0	0	0	1	0
ENSMUSG00000022095	MGI:3036290	Fam160b2	36.0811	43.4288	0.830811	-0.267409	0.499897	1		18	14	1.28571	0.36257	0.596615	0.840868		NA	NA		0	0	0	0	0	1	0
ENSMUSG00000022098	MGI:88176	Bmp1	294.083	423.167	0.694956	-0.525006	1.64691e-06	5.87069e-05		398	293	1.35836	0.441868	7.38912e-05	0.000819257		5.71394e-10	6.20963e-09		0	0	0	1	0	0	0
ENSMUSG00000022106	MGI:1917200	Rcbtb2	27.3725	28.0769	0.974912	-0.0366559	1	1		11	16	0.6875	-0.540568	0.442068	0.726963		NA	NA		0	0	0	0	0	1	0
ENSMUSG00000022109	MGI:1914631	Med4	21.0204	25.5241	0.823553	-0.280067	0.560065	1		30	29	1.03448	0.0489096	1	1		NA	NA		0	0	0	0	0	1	0
ENSMUSG00000022110	MGI:1306775	Sucla2	60.7654	60.977	0.996531	-0.00501399	1	1		108	140	0.771429	-0.374396	0.0487912	0.184318		NA	NA		0	0	0	0	0	1	0
ENSMUSG00000022114	MGI:1345138	Spry2	82.4685	54.3824	1.51646	0.600704	0.02026	0.229791		111	116	0.956897	-0.0635651	0.790703	0.956377		NA	NA		0	0	0	0	0	1	0
ENSMUSG00000022119	MGI:1921463	Rbm26	44.5446	40.3447	1.1041	0.142869	0.664645	1		18	29	0.62069	-0.688056	0.143865	0.380192		NA	NA		0	0	0	0	0	1	0
ENSMUSG00000022124	MGI:1354702	Fbxl3	37.7972	42.1486	0.896761	-0.157205	0.737554	1		53	50	1.06	0.0840643	0.843898	0.981432		NA	NA		0	0	0	0	0	1	0
ENSMUSG00000022125	MGI:2442253	Cln5	37.2539	10.8893	3.42114	1.77448	0.000222245	0.00517097		207	52	3.98077	1.99305	4.52397e-23	2.71495e-21		0.697582	0.786474		0	0	0	0	0	0	1
ENSMUSG00000022131	MGI:1930949	Gpr180	36.528	42.1212	0.867212	-0.205543	0.652964	1		36	28	1.28571	0.36257	0.381733	0.679863		NA	NA		0	0	0	0	0	1	0
ENSMUSG00000022136	MGI:107373	Dnajc3	136.462	143.704	0.949605	-0.0746007	0.675781	1		262	253	1.03557	0.0504294	0.724484	0.924794		NA	NA		0	0	0	0	0	1	0
ENSMUSG00000022139	MGI:2145597	Mbnl2	258.7	246.154	1.05097	0.0717205	0.59339	1		66	40	1.65	0.722466	0.0147794	0.0759146		NA	NA		0	0	0	0	0	1	0
ENSMUSG00000022146	MGI:1330819	Osmr	51.2826	47.052	1.08992	0.124216	0.762036	1		309	250	1.236	0.305679	0.0140892	0.072843		NA	NA		0	0	0	0	0	1	0
ENSMUSG00000022159	MGI:1923588	Rab2b	9.37114	11.7418	0.798099	-0.325361	0.663624	1		20	21	0.952381	-0.0703893	1	1		NA	NA		0	0	0	0	0	1	0
ENSMUSG00000022160	MGI:1927165	Mettl3	18.135	19.3521	0.937106	-0.0937164	1	1		95	119	0.798319	-0.324962	0.115684	0.329405		NA	NA		0	0	0	0	0	1	0
ENSMUSG00000022174	MGI:101912	Dad1	119.734	136.548	0.876868	-0.189569	0.318255	1		1713	1849	0.926447	-0.11022	0.0236858	0.108156		NA	NA		0	0	0	0	0	1	0
ENSMUSG00000022175	MGI:1929480	Lrp10	238.855	293.999	0.812437	-0.299672	0.0192507	0.219922		748	698	1.07163	0.0998112	0.197527	0.465354		NA	NA		0	0	0	0	0	1	0
ENSMUSG00000022177	MGI:1261794	Haus4	19.4742	14.9335	1.30406	0.383011	0.607591	1		80	44	1.81818	0.862496	0.00156473	0.0117194		NA	NA		0	0	0	0	0	1	0
ENSMUSG00000022178	MGI:1341886	Jub	151.712	170.309	0.890806	-0.166817	0.343462	1		1219	973	1.25283	0.325186	1.62139e-07	3.01451e-06		0.00485728	0.0150029		0	0	0	0	0	0	1
ENSMUSG00000022185	MGI:1891824	Acin1	125.981	128.018	0.984083	-0.0231479	0.949986	1		742	705	1.05248	0.0737959	0.343955	0.644032		NA	NA		0	0	0	0	0	1	0
ENSMUSG00000022186	MGI:1914291	Oxct1	127.269	120.8	1.05355	0.0752632	0.750937	1		233	171	1.36257	0.446334	0.00236543	0.0168133		NA	NA		0	0	0	0	0	1	0
ENSMUSG00000022191	MGI:1261425	Drosha	58.3217	59.072	0.9873	-0.0184398	1	1		49	68	0.720588	-0.472753	0.0956727	0.292258		NA	NA		0	0	0	0	0	1	0
ENSMUSG00000022193	MGI:1194513	Psmb5	134.971	160.808	0.839332	-0.252686	0.146071	0.789323		1303	1468	0.887602	-0.172015	0.00183135	0.0135226		NA	NA		0	0	0	0	0	1	0
ENSMUSG00000022195	MGI:1925127	6030458C11Rik	18.4252	15.4643	1.19147	0.252743	0.728332	1		29	18	1.61111	0.688056	0.143865	0.380192		NA	NA		0	0	0	0	0	1	0
ENSMUSG00000022199	MGI:1926225	Slc22a17	14.1811	14.5912	0.971891	-0.0411335	1	1		21.5	22	0.977273	-0.0331669	1	1		NA	NA		0	0	0	0	0	1	0
ENSMUSG00000022200	MGI:1913879	Golph3	104.351	123.121	0.847549	-0.238632	0.232131	0.963689		168	168	1	0	1	1		NA	NA		0	0	0	0	0	1	0
ENSMUSG00000022201	MGI:1341890	Zfr	131.729	128.307	1.02667	0.0379792	0.852449	1		189	179	1.05587	0.0784266	0.639017	0.876151		NA	NA		0	0	0	0	0	1	0
ENSMUSG00000022204	MGI:1916216	Ngdn	27.6951	21.1101	1.31194	0.391698	0.391603	1		86	68	1.26471	0.338802	0.170517	0.425708		NA	NA		0	0	0	0	0	1	0
ENSMUSG00000022214	MGI:90168	Dcaf11	25.343	30.5746	0.82889	-0.270748	0.504404	1		46	46	1	0	1	1		NA	NA		0	0	0	0	0	1	0
ENSMUSG00000022216	MGI:1096367	Psme1	24.7587	26.1997	0.944999	-0.0816155	1	1		77	98	0.785714	-0.347923	0.130335	0.356258		NA	NA		0	0	0	0	0	1	0
ENSMUSG00000022221	MGI:2154952	Ripk3	80.4976	103.519	0.777614	-0.362873	0.0896918	0.6124		154	148	1.04054	0.0573332	0.773619	0.949731		NA	NA		0	0	0	0	0	1	0
ENSMUSG00000022223	MGI:1916876	Sdr39u1	17.8453	20.0255	0.891127	-0.166298	0.871415	1		9	21	0.428571	-1.22239	0.0427739	0.167735		NA	NA		0	0	0	0	0	1	0
ENSMUSG00000022228	MGI:3531417	Zfp187	7.47009	8.20311	0.910641	-0.135046	1	1		10	12	0.833333	-0.263034	0.831812	0.978847		NA	NA		0	0	0	0	0	1	0
ENSMUSG00000022234	MGI:107185	Cct5	361.23	364.823	0.990152	-0.0142783	0.911356	1		404	426	0.948357	-0.0764981	0.466071	0.742987		NA	NA		0	0	0	0	0	1	0
ENSMUSG00000022241	MGI:106314	Tars	202.574	214.397	0.944855	-0.0818358	0.624398	1		137	90	1.52222	0.606179	0.00219428	0.0157907		NA	NA		0	0	0	0	0	1	0
ENSMUSG00000022246	MGI:1922896	Rai14	286.098	191.572	1.49342	0.578623	1.98497e-05	0.000591872		708	641	1.10452	0.143425	0.072303	0.24294		0.00639025	0.01874		0	0	0	0	0	0	1
ENSMUSG00000022247	MGI:1915082	Brix1	43.7901	32.8469	1.33316	0.414848	0.254305	0.989816		209	217	0.963134	-0.0541921	0.73454	0.930392		NA	NA		0	0	0	0	0	1	0
ENSMUSG00000022248	MGI:1316678	Rad1	8.8372	5.82489	1.51714	0.601358	0.607239	1		10	11	0.909091	-0.137504	1	1		NA	NA		0	0	0	0	0	1	0
ENSMUSG00000022257	MGI:1890494	Laptm4b	30.7374	29.9612	1.02591	0.0368973	1	1		33	46	0.717391	-0.479168	0.176611	0.435419		NA	NA		0	0	0	0	0	1	0
ENSMUSG00000022261	MGI:1349165	Sdc2	126.817	143.082	0.886328	-0.174088	0.361336	1		411	411	1	0	1	1		NA	NA		0	0	0	0	0	1	0
ENSMUSG00000022263	MGI:1927230	Trio	232.91	253.46	0.918923	-0.121984	0.388787	1		287	303	0.947195	-0.0782671	0.536914	0.798717		NA	NA		0	0	0	0	0	1	0
ENSMUSG00000022272	MGI:107716	Myo10	227.795	495.456	0.459768	-1.12102	1.39325e-23	2.54054e-21		458	850	0.538824	-0.892115	1.23546e-27	9.92761e-26		0.117049	0.197733		1	0	0	0	0	0	0
ENSMUSG00000022280	MGI:1353623	Rnf19a	57.322	65.1335	0.88007	-0.18431	0.526416	1		61	52	1.17308	0.230298	0.451853	0.736417		NA	NA		0	0	0	0	0	1	0
ENSMUSG00000022292	MGI:2155865	Rrm2b	10.752	15.3515	0.700388	-0.513773	0.557197	1		10	11	0.909091	-0.137504	1	1		NA	NA		0	0	0	0	0	1	0
ENSMUSG00000022299	MGI:1917156	Slc25a32	15.9849	18.9178	0.844967	-0.243034	0.735879	1		21	0	#DIV/0!	#DIV/0!	9.53674e-07	1.55909e-05		1.65734e-05	9.31742e-05		0	0	0	0	1	0	0
ENSMUSG00000022300	MGI:2684929	Dcaf13	44.5636	39.5061	1.12802	0.173791	0.664645	1		56	81	0.691358	-0.532495	0.0399282	0.158639		NA	NA		0	0	0	0	0	1	0
ENSMUSG00000022305	MGI:2443132	Lrp12	36.2144	37.6057	0.963001	-0.0543907	0.907561	1		24	21	1.14286	0.192645	0.765992	0.946954		NA	NA		0	0	0	0	0	1	0
ENSMUSG00000022306	MGI:1334444	Zfpm2	12.3446	11.8957	1.03773	0.0534301	1	1		22	13	1.69231	0.758992	0.175465	0.434176		NA	NA		0	0	0	0	0	1	0
ENSMUSG00000022307	MGI:2179326	Oxr1	63.3752	110.977	0.571068	-0.808266	0.000338941	0.00761572		227	423	0.536643	-0.897965	1.28982e-14	4.8532e-13		0.788758	0.852447		0	0	0	0	0	0	1
ENSMUSG00000022312	MGI:1915385	Eif3h	213.442	198.156	1.07714	0.107206	0.489883	1		265	269	0.98513	-0.0216138	0.896723	1		NA	NA		0	0	0	0	0	1	0
ENSMUSG00000022313	MGI:1925831	Utp23	15.3594	11.1766	1.37424	0.458638	0.557197	1		91	138	0.65942	-0.60073	0.00229594	0.0163931		NA	NA		0	0	0	0	0	1	0
ENSMUSG00000022314	MGI:108016	Rad21	117.006	95.9817	1.21905	0.285753	0.170423	0.862299		58	42	1.38095	0.465664	0.133211	0.360856		NA	NA		0	0	0	0	0	1	0
ENSMUSG00000022324	MGI:109613	Matn2	19.6447	32.1144	0.611711	-0.709077	0.126347	0.735886		16	10	1.6	0.678072	0.32694	0.625008		NA	NA		0	0	0	0	0	1	0
ENSMUSG00000022325	MGI:1914974	Pop1	41.1531	31.9948	1.28624	0.363165	0.349182	1		25	37	0.675676	-0.565597	0.161881	0.411119		NA	NA		0	0	0	0	0	1	0
ENSMUSG00000022332	MGI:1313312	Khdrbs3	45.7242	55.3127	0.826651	-0.27465	0.42616	1		12	13	0.923077	-0.115477	1	1		NA	NA		0	0	0	0	0	1	0
ENSMUSG00000022336	MGI:99257	Eif3e	135.715	142.796	0.950411	-0.0733762	0.719508	1		127	113	1.12389	0.168506	0.401436	0.69424		NA	NA		0	0	0	0	0	1	0
ENSMUSG00000022337	MGI:1913986	Ttc35	26.5482	30.7031	0.864674	-0.209772	0.694004	1		57	57	1	0	1	1		NA	NA		0	0	0	0	0	1	0
ENSMUSG00000022346	MGI:97250	Myc	172.303	169.758	1.01499	0.0214721	0.956887	1		81	63	1.28571	0.36257	0.15634	0.401956		NA	NA		0	0	0	0	0	1	0
ENSMUSG00000022350	MGI:2146110	E430025E21Rik	120.882	121.901	0.991645	-0.0121041	1	1		180	226	0.79646	-0.328326	0.0254077	0.114034		NA	NA		0	0	0	0	0	1	0
ENSMUSG00000022351	MGI:109296	Sqle	115.234	106.158	1.08549	0.118343	0.590582	1		57	85	0.670588	-0.576501	0.0231257	0.106552		NA	NA		0	0	0	0	0	1	0
ENSMUSG00000022361	MGI:109271	Zhx1	23.9115	20.4687	1.1682	0.224284	0.651588	1		11	14	0.785714	-0.347923	0.690038	0.901977		NA	NA		0	0	0	0	0	1	0
ENSMUSG00000022362	MGI:1923008	9130401M01Rik	29.4759	24.1085	1.22263	0.289991	0.583132	1		79	64	1.23438	0.303781	0.241604	0.526972		NA	NA		0	0	0	0	0	1	0
ENSMUSG00000022365	MGI:1915069	Derl1	131.117	133.953	0.978828	-0.0308734	0.902249	1		96	112	0.857143	-0.222392	0.298296	0.593712		NA	NA		0	0	0	0	0	1	0
ENSMUSG00000022367	MGI:107821	Has2	126.936	166.859	0.76074	-0.394524	0.0227724	0.250496		127	166	0.76506	-0.386355	0.0262511	0.116641		NA	NA		0	0	0	0	0	1	0
ENSMUSG00000022369	MGI:2146005	Mtbp	20.4176	7.7964	2.61885	1.38893	0.0356981	0.342601		32	18	1.77778	0.830075	0.0649086	0.224294		NA	NA		0	0	0	0	0	1	0
ENSMUSG00000022370	MGI:2137218	Mrpl13	33.8073	31.4523	1.07488	0.104169	0.804317	1		167	139	1.20144	0.264763	0.122572	0.340829		NA	NA		0	0	0	0	0	1	0
ENSMUSG00000022377	MGI:1342335	Asap1	215.079	236.031	0.911234	-0.134107	0.346324	1		256	376	0.680851	-0.554589	2.06353e-06	3.10577e-05		0.0214036	0.0512509		0	0	0	0	0	0	1
ENSMUSG00000022385	MGI:1352755	Gtse1	71.0031	53.8997	1.31732	0.397604	0.152121	0.804638		102	123	0.829268	-0.270089	0.182297	0.447345		NA	NA		0	0	0	0	0	1	0
ENSMUSG00000022386	MGI:1919276	Trmu	9.08102	6.77166	1.34103	0.423345	0.803619	1		27	30	0.9	-0.152003	0.791366	0.956377		NA	NA		0	0	0	0	0	1	0
ENSMUSG00000022389	MGI:98663	Tef	42.4464	45.4396	0.934129	-0.0983063	0.830373	1		10	12	0.833333	-0.263034	0.831812	0.978847		NA	NA		0	0	0	0	0	1	0
ENSMUSG00000022390	MGI:1328310	Zc3h7b	102.936	107.804	0.95484	-0.0666684	0.783109	1		22	27	0.814815	-0.295456	0.568172	0.822001		NA	NA		0	0	0	0	0	1	0
ENSMUSG00000022391	MGI:103071	Rangap1	195.268	161.966	1.20561	0.269765	0.0901971	0.6124		37	33	1.12121	0.165059	0.720203	0.920446		NA	NA		0	0	0	0	0	1	0
ENSMUSG00000022403	MGI:1917606	St13	142.716	124.691	1.14456	0.194795	0.299054	1		318	244	1.30328	0.382146	0.00204777	0.0148903		NA	NA		0	0	0	0	0	1	0
ENSMUSG00000022407	MGI:103202	Adsl	58.1377	49.0262	1.18585	0.245919	0.43944	1		24	17	1.41176	0.4975	0.348889	0.64937		NA	NA		0	0	0	0	0	1	0
ENSMUSG00000022412	MGI:2146020	Smcr7l	20.1832	26.6981	0.755978	-0.403583	0.381693	1		47	54	0.87037	-0.200299	0.550709	0.807719		NA	NA		0	0	0	0	0	1	0
ENSMUSG00000022414	MGI:1913763	Tab1	17.1776	17.7345	0.968599	-0.0460289	1	1		25	35	0.714286	-0.485427	0.245061	0.530137		NA	NA		0	0	0	0	0	1	0
ENSMUSG00000022420	MGI:1859217	Dnalc4	21.7574	16.7235	1.30101	0.379628	0.522397	1		52	61	0.852459	-0.230298	0.451853	0.736417		NA	NA		0	0	0	0	0	1	0
ENSMUSG00000022426	MGI:1921408	Josd1	61.147	58.9664	1.03698	0.0523892	0.927315	1		42	36	1.16667	0.222392	0.571587	0.822178		NA	NA		0	0	0	0	0	1	0
ENSMUSG00000022433	MGI:1351660	Csnk1e	134.672	124.836	1.07879	0.109419	0.576822	1		204	133	1.53383	0.617143	0.000130183	0.00133592		NA	NA		0	0	0	0	0	1	0
ENSMUSG00000022434	MGI:1920475	Fam118a	30.217	25.547	1.1828	0.242206	0.68888	1		80	79	1.01266	0.0181473	1	1		NA	NA		0	0	0	0	0	1	0
ENSMUSG00000022436	MGI:104603	Sh3bp1	57.439	66.2574	0.866908	-0.206049	0.470851	1		99	125.5	0.788845	-0.342187	0.0828076	0.265264		NA	NA		0	0	0	0	0	1	0
ENSMUSG00000022438	MGI:2153063	Parvb	103.497	95.7611	1.08079	0.112081	0.670704	1		40	169	0.236686	-2.07895	4.5859e-20	2.38921e-18		4.1429e-12	5.54123e-11		0	0	0	0	1	0	0
ENSMUSG00000022440	MGI:1919959	C1qtnf6	20.1508	28.842	0.69866	-0.517337	0.25287	0.988339		33	37	0.891892	-0.165059	0.720203	0.920446		NA	NA		0	0	0	0	0	1	0
ENSMUSG00000022443	MGI:107717	Myh9	4099.47	4423.65	0.926718	-0.109798	0.000448247	0.00965972		7882	7545	1.04467	0.0630408	0.00682454	0.0411025		NA	NA		0	0	0	0	0	1	0
ENSMUSG00000022451	MGI:1100520	Twf1	124.553	137.103	0.908465	-0.138498	0.496843	1		168	191	0.879581	-0.185111	0.245557	0.530137		NA	NA		0	0	0	0	0	1	0
ENSMUSG00000022462	MGI:1915010	Slc38a2	243.493	237.675	1.02448	0.0348876	0.855305	1		198	243	0.814815	-0.295456	0.0360304	0.147896		NA	NA		0	0	0	0	0	1	0
ENSMUSG00000022463	MGI:107585	Srebf2	163.83	155.704	1.05219	0.0733925	0.695631	1		43	43	1	0	1	1		NA	NA		0	0	0	0	0	1	0
ENSMUSG00000022466	MGI:1277218	Rpap3	19.1708	20.7537	0.92373	-0.114457	0.874629	1		29	29	1	0	1	1		NA	NA		0	0	0	0	0	1	0
ENSMUSG00000022475	MGI:1891835	Hdac7	156.5	155.865	1.00407	0.0058618	1	1		270	281	0.960854	-0.0576107	0.670136	0.892226		NA	NA		0	0	0	0	0	1	0
ENSMUSG00000022476	MGI:1926179	Polr3h	27.161	38.5092	0.705312	-0.503666	0.175286	0.870126		76	55	1.38182	0.466568	0.0801699	0.259977		NA	NA		0	0	0	0	0	1	0
ENSMUSG00000022477	MGI:87880	Aco2	229.978	237.516	0.968263	-0.0465296	0.746299	1		315	334	0.943114	-0.0844963	0.479867	0.755863		NA	NA		0	0	0	0	0	1	0
ENSMUSG00000022479	MGI:103076	Vdr	15.9533	9.65994	1.65149	0.723772	0.32694	1		28	19	1.47368	0.559427	0.24296	0.526986		NA	NA		0	0	0	0	0	1	0
ENSMUSG00000022500	MGI:1929512	Litaf	144.945	187.061	0.774851	-0.368009	0.0242924	0.261309		528	519	1.01734	0.0248034	0.804738	0.961992		NA	NA		0	0	0	0	0	1	0
ENSMUSG00000022503	MGI:1347073	Nubp1	25.0567	26.2043	0.956203	-0.0646104	1	1		175	213	0.821596	-0.283499	0.0601882	0.21455		NA	NA		0	0	0	0	0	1	0
ENSMUSG00000022514	MGI:104975	Il1rap	8.38617	13.5778	0.61764	-0.695162	0.286279	1		7	16	0.4375	-1.19265	0.0931396	0.286196		NA	NA		0	0	0	0	0	1	0
ENSMUSG00000022526	MGI:1918841	Zfp251	18.1576	16.1673	1.1231	0.16749	0.864166	1		71	42	1.69048	0.75743	0.00814969	0.0472343		NA	NA		0	0	0	0	0	1	0
ENSMUSG00000022528	MGI:104853	Hes1	46.2752	55.2004	0.838312	-0.254441	0.42616	1		20	25	0.8	-0.321928	0.551484	0.807719		NA	NA		0	0	0	0	0	1	0
ENSMUSG00000022529	MGI:1921370	Zfp263	22.1764	19.3084	1.14854	0.199797	0.755229	1		22	28	0.785714	-0.347923	0.479888	0.755863		NA	NA		0	0	0	0	0	1	0
ENSMUSG00000022533	MGI:2685387	Atp13a3	184.962	218.479	0.846591	-0.240263	0.110815	0.684079		47	53	0.886792	-0.173332	0.617299	0.858045		NA	NA		0	0	0	0	0	1	0
ENSMUSG00000022536	MGI:1921272	Glyr1	106.099	97.8567	1.08423	0.116666	0.624173	1		29	25	1.16	0.214125	0.683489	0.898122		NA	NA		0	0	0	0	0	1	0
ENSMUSG00000022538	MGI:107236	Lsg1	49.9443	49.8374	1.00214	0.00308918	1	1		110	125	0.88	-0.184425	0.361135	0.660116		NA	NA		0	0	0	0	0	1	0
ENSMUSG00000022545	MGI:1354163	Ercc4	27.1373	24.4649	1.10923	0.149564	0.779768	1		9	13	0.692308	-0.530515	0.523467	0.78836		NA	NA		0	0	0	0	0	1	0
ENSMUSG00000022550	MGI:2679274	Adck5	18.1811	20.731	0.877003	-0.189346	0.749259	1		38	61	0.622951	-0.68281	0.0265251	0.117309		NA	NA		0	0	0	0	0	1	0
ENSMUSG00000022553	MGI:1916127	Maf1	32.2372	35.8068	0.900308	-0.151509	0.716301	1		59	72	0.819444	-0.287282	0.294406	0.588937		NA	NA		0	0	0	0	0	1	0
ENSMUSG00000022554	MGI:1930628	Fam203a	27.5158	23.9248	1.15009	0.201751	0.677809	1		14	19	0.736842	-0.440573	0.48685	0.763279		NA	NA		0	0	0	0	0	1	0
ENSMUSG00000022557	MGI:1334460	Bop1	121.38	137.023	0.885833	-0.174894	0.350397	1		171	197	0.86802	-0.204199	0.192431	0.458944		NA	NA		0	0	0	0	0	1	0
ENSMUSG00000022558	MGI:2442558	Heatr7a	108.344	112.869	0.959916	-0.0590202	0.787949	1		171	194	0.881443	-0.18206	0.249478	0.534951		NA	NA		0	0	0	0	0	1	0
ENSMUSG00000022559	MGI:1354705	Fbxl6	37.3287	41.5953	0.897426	-0.156134	0.652964	1		16	20	0.8	-0.321928	0.617719	0.858045		NA	NA		0	0	0	0	0	1	0
ENSMUSG00000022560	MGI:1289288	Gpr172b	20.5512	16.3214	1.25915	0.332455	0.511376	1		36	24	1.5	0.584963	0.155002	0.400471		NA	NA		0	0	0	0	0	1	0
ENSMUSG00000022565	MGI:1277961	Plec	2417.09	2514.74	0.961169	-0.0571387	0.167207	0.854134		1737	1530	1.13529	0.183066	0.00031195	0.00294865		NA	NA		0	0	0	0	0	1	0
ENSMUSG00000022570	MGI:98857	Tsta3	53.3414	47.5326	1.12221	0.166338	0.690826	1		37	61	0.606557	-0.721284	0.0196902	0.0947577		NA	NA		0	0	0	0	0	1	0
ENSMUSG00000022571	MGI:1913444	Pycrl	26.2494	28.5044	0.92089	-0.1189	0.787706	1		73	76	0.960526	-0.058103	0.869923	0.990705		NA	NA		0	0	0	0	0	1	0
ENSMUSG00000022621	MGI:1915958	Rabl2	9.41729	9.68068	0.972792	-0.0397964	1	1		82	77	1.06494	0.0907655	0.751191	0.93993		NA	NA		0	0	0	0	0	1	0
ENSMUSG00000022634	MGI:1914307	Yaf2	37.1854	35.6227	1.04387	0.0619393	1	1		39	49	0.795918	-0.329308	0.337399	0.637041		NA	NA		0	0	0	0	0	1	0
ENSMUSG00000022637	MGI:2146430	Cblb	59.001	104.185	0.566312	-0.82033	0.000528202	0.0110806		47	44	1.06818	0.0951572	0.834081	0.979183		NA	NA		0	0	0	0	0	1	0
ENSMUSG00000022639	MGI:1915440	5330426P16Rik	7.28603	1.96003	3.71731	1.89426	0.179688	0.872883		17	10	1.7	0.765535	0.247789	0.532291		NA	NA		0	0	0	0	0	1	0
ENSMUSG00000022663	MGI:1915091	Atg3	37.1436	46.1263	0.80526	-0.312474	0.379999	1		103	99	1.0404	0.0571439	0.832891	0.979183		NA	NA		0	0	0	0	0	1	0
ENSMUSG00000022664	MGI:1921352	Slc35a5	11.0602	11.4385	0.966932	-0.0485141	1	1		25	20	1.25	0.321928	0.551484	0.807719		NA	NA		0	0	0	0	0	1	0
ENSMUSG00000022665	MGI:1915146	Ccdc80	402.774	692.702	0.581455	-0.782262	1.6235e-18	2.13806e-16		1943	2025	0.959506	-0.059636	0.19848	0.4663		6.01087e-13	8.7145e-12		0	1	0	0	0	0	0
ENSMUSG00000022673	MGI:103199	Mcm4	93.0551	69.89	1.33145	0.412999	0.0845431	0.597183		14	10	1.4	0.485427	0.541256	0.801822		NA	NA		0	0	0	0	0	1	0
ENSMUSG00000022676	MGI:1096393	Snai2	39.0454	34.012	1.14799	0.199108	0.639973	1		26	23	1.13043	0.176878	0.77545	0.949731		NA	NA		0	0	0	0	0	1	0
ENSMUSG00000022677	MGI:1913336	0610037P05Rik	33.1903	33.0654	1.00378	0.00543814	1	1		114	128	0.890625	-0.16711	0.403389	0.69499		NA	NA		0	0	0	0	0	1	0
ENSMUSG00000022678	MGI:1914453	Nde1	86.771	86.402	1.00427	0.00614891	1	1		47	47	1	0	1	1		NA	NA		0	0	0	0	0	1	0
ENSMUSG00000022680	MGI:1920909	Pdxdc1	147.434	137.983	1.06849	0.0955765	0.635663	1		181	140	1.29286	0.370563	0.0254237	0.114034		NA	NA		0	0	0	0	0	1	0
ENSMUSG00000022684	MGI:1914368	Bfar	37.1673	49.8304	0.745877	-0.422991	0.197979	0.901619		21	38	0.552632	-0.85561	0.0363432	0.148409		NA	NA		0	0	0	0	0	1	0
ENSMUSG00000022685	MGI:1921358	Parn	24.1921	20.3355	1.18964	0.25053	0.651588	1		44	53	0.830189	-0.268489	0.416775	0.708041		NA	NA		0	0	0	0	0	1	0
ENSMUSG00000022687	MGI:2151153	Boc	40.4993	41.8708	0.967245	-0.0480472	0.912157	1		53	70	0.757143	-0.401363	0.148816	0.390495		NA	NA		0	0	0	0	0	1	0
ENSMUSG00000022698	MGI:1919367	Naa50	101.58	97.7802	1.03886	0.0550021	0.83207	1		56	41	1.36585	0.449803	0.154816	0.400471		NA	NA		0	0	0	0	0	1	0
ENSMUSG00000022702	MGI:99430	Hira	68.0566	46.8914	1.45137	0.537413	0.0617086	0.490051		123	97	1.26804	0.342602	0.0916654	0.284629		NA	NA		0	0	0	0	0	1	0
ENSMUSG00000022706	MGI:1332635	Mrpl40	19.4928	24.4395	0.797595	-0.326273	0.542384	1		29	49	0.591837	-0.756729	0.0307865	0.132209		NA	NA		0	0	0	0	0	1	0
ENSMUSG00000022718	MGI:2151114	Dgcr8	49.6313	46.3582	1.0706	0.0984261	0.759649	1		23	12	1.91667	0.938599	0.0895311	0.280176		NA	NA		0	0	0	0	0	1	0
ENSMUSG00000022721	MGI:96270	Trmt2a	38.1854	35.4025	1.07861	0.109169	0.815121	1		37	30	1.23333	0.302563	0.463818	0.742641		NA	NA		0	0	0	0	0	1	0
ENSMUSG00000022723	MGI:2676311	Crybg3	32.3706	29.1774	1.10944	0.149832	0.798153	1		38	55	0.690909	-0.533432	0.0965652	0.293096		NA	NA		0	0	0	0	0	1	0
ENSMUSG00000022751	MGI:1261838	Nit2	17.7992	17.1898	1.03545	0.0502612	1	1		13	13	1	0	1	1		NA	NA		0	0	0	0	0	1	0
ENSMUSG00000022752	MGI:106295	Tomm70a	171.369	163.31	1.04935	0.0694924	0.701764	1		113	118	0.957627	-0.0624641	0.79248	0.957235		NA	NA		0	0	0	0	0	1	0
ENSMUSG00000022754	MGI:1913122	Tmem45a	16.7446	19.6277	0.85311	-0.229197	0.742829	1		19	17	1.11765	0.160465	0.867939	0.989474		NA	NA		0	0	0	0	0	1	0
ENSMUSG00000022757	MGI:1338041	Tfg	103.873	121.283	0.856451	-0.223557	0.286099	1		91	84	1.08333	0.115477	0.650272	0.880609		NA	NA		0	0	0	0	0	1	0
ENSMUSG00000022761	MGI:1914113	Lztr1	99.5763	109.036	0.913243	-0.13093	0.580115	1		22	22	1	0	1	1		NA	NA		0	0	0	0	0	1	0
ENSMUSG00000022765	MGI:1914724	Snap29	39.8596	46.25	0.86183	-0.214525	0.590036	1		19	26	0.730769	-0.452512	0.371298	0.668055		NA	NA		0	0	0	0	0	1	0
ENSMUSG00000022770	MGI:107231	Dlg1	132.912	158.544	0.838334	-0.254404	0.143333	0.785403		242	209	1.15789	0.211504	0.131766	0.359024		NA	NA		0	0	0	0	0	1	0
ENSMUSG00000022779	MGI:1333803	Top3b	41.4715	37.9645	1.09238	0.127471	0.822144	1		27	26	1.03846	0.0544478	1	1		NA	NA		0	0	0	0	0	1	0
ENSMUSG00000022789	MGI:1921256	Dnm1l	73.9098	76.5418	0.965613	-0.0504829	0.870779	1		39	30	1.3	0.378512	0.335558	0.635081		NA	NA		0	0	0	0	0	1	0
ENSMUSG00000022790	MGI:2388477	Igsf11	4.99848	5.26427	0.94951	-0.0747446	1	1		93	31	3	1.58496	2.20057e-08	4.49695e-07		0.131818	0.216525		0	0	0	0	0	0	1
ENSMUSG00000022791	MGI:1858308	Tnk2	509.165	430.857	1.18175	0.240925	0.0119829	0.149502		507.5	508	0.999016	-0.00142067	1	1		NA	NA		0	0	0	0	0	1	0
ENSMUSG00000022801	MGI:1917394	Lrch3	23.3766	31.9257	0.732218	-0.449654	0.28061	1		16	15	1.06667	0.0931094	1	1		NA	NA		0	0	0	0	0	1	0
ENSMUSG00000022807	MGI:2146553	Osbpl11	60.8944	73.5532	0.827896	-0.272479	0.301683	1		127	113	1.12389	0.168506	0.401436	0.69424		NA	NA		0	0	0	0	0	1	0
ENSMUSG00000022808	MGI:1916400	Snx4	97.5867	108.075	0.902955	-0.147275	0.530722	1		39	50	0.78	-0.358454	0.289096	0.581998		NA	NA		0	0	0	0	0	1	0
ENSMUSG00000022811	MGI:1332234	Zfp148	65.087	52.592	1.23758	0.307527	0.311231	1		26	19	1.36842	0.452512	0.371298	0.668055		NA	NA		0	0	0	0	0	1	0
ENSMUSG00000022812	MGI:1861437	Gsk3b	38.5157	38.1504	1.00957	0.0137459	1	1		24	35	0.685714	-0.544321	0.192526	0.458944		NA	NA		0	0	0	0	0	1	0
ENSMUSG00000022816	MGI:102793	Fstl1	1329.15	1743.34	0.762418	-0.391346	8.48829e-14	6.93844e-12		2806	4159	0.674681	-0.567722	2.18269e-59	3.33811e-57		0.00556244	0.0168814		1	0	0	0	0	0	0
ENSMUSG00000022822	MGI:1351644	Abcc5	49.8243	55.7127	0.894308	-0.161156	0.627431	1		18	30	0.6	-0.736966	0.111403	0.320292		NA	NA		0	0	0	0	0	1	0
ENSMUSG00000022827	MGI:1914907	Rabl3	7.30468	8.45814	0.863628	-0.211518	1	1		18	10	1.8	0.847997	0.184933	0.449856		NA	NA		0	0	0	0	0	1	0
ENSMUSG00000022828	MGI:1921447	Gtf2e1	23.3262	19.4784	1.19754	0.260076	0.643969	1		44	27	1.62963	0.704544	0.0568147	0.205774		NA	NA		0	0	0	0	0	1	0
ENSMUSG00000022848	MGI:2387188	Dirc2	41.5076	44.0146	0.943042	-0.0846064	0.914212	1		73	78	0.935897	-0.0955777	0.744914	0.93479		NA	NA		0	0	0	0	0	1	0
ENSMUSG00000022849	MGI:1913917	Hspbap1	19.6771	16.6292	1.18329	0.242802	0.742829	1		114	61	1.86885	0.902153	7.53326e-05	0.000832522		0.260064	0.365913		0	0	0	0	0	0	1
ENSMUSG00000022864	MGI:1196400	D16Ertd472e	10.6833	8.61445	1.24015	0.31052	0.823803	1		16	9	1.77778	0.830075	0.229523	0.510398		NA	NA		0	0	0	0	0	1	0
ENSMUSG00000022867	MGI:1353655	Usp25	53.6447	70.1724	0.764469	-0.387469	0.177732	0.872883		64	69	0.927536	-0.108524	0.728854	0.926578		NA	NA		0	0	0	0	0	1	0
ENSMUSG00000022884	MGI:106906	Eif4a2	206.997	178.445	1.16001	0.214132	0.153484	0.807624		137	169	0.810651	-0.302847	0.0761977	0.252096		NA	NA		0	0	0	0	0	1	0
ENSMUSG00000022887	MGI:88492	Masp1	74.4814	64.6326	1.15238	0.20462	0.497564	1		24	28	0.857143	-0.222392	0.677809	0.893133		NA	NA		0	0	0	0	0	1	0
ENSMUSG00000022890	MGI:107777	Atp5j	89.3993	93.677	0.954336	-0.0674314	0.767563	1		296	317	0.933754	-0.0988857	0.419232	0.708585		NA	NA		0	0	0	0	0	1	0
ENSMUSG00000022893	MGI:109249	Adamts1	90.3467	95.6485	0.94457	-0.082271	0.714011	1		268	220	1.21818	0.284729	0.0332646	0.139195		NA	NA		0	0	0	0	0	1	0
ENSMUSG00000022894	MGI:1346321	Adamts5	30.4237	95.3822	0.318966	-1.64853	4.65998e-09	2.14495e-07		412	358	1.15084	0.202685	0.0560643	0.203938		6.03973e-10	6.43445e-09		0	1	0	0	0	0	0
ENSMUSG00000022895	MGI:95456	Ets2	43.2559	42.9967	1.00603	0.00867034	1	1		70	57	1.22807	0.296393	0.286915	0.579822		NA	NA		0	0	0	0	0	1	0
ENSMUSG00000022905	MGI:103560	Kpna1	74.3928	72.3758	1.02787	0.0396553	0.93408	1		136	139	0.978417	-0.0314782	0.904033	1		NA	NA		0	0	0	0	0	1	0
ENSMUSG00000022912	MGI:1095733	Pros1	31.5237	43.4216	0.725992	-0.461975	0.248046	0.978357		59	53	1.11321	0.154723	0.6368	0.874839		NA	NA		0	0	0	0	0	1	0
ENSMUSG00000022946	MGI:1917278	Dopey2	38.2077	57.3349	0.666395	-0.58555	0.0642128	0.49907		87	127	0.685039	-0.545741	0.00753109	0.044687		NA	NA		0	0	0	0	0	1	0
ENSMUSG00000022951	MGI:1890564	Rcan1	57.8097	62.8863	0.919274	-0.121433	0.716294	1		41	36	1.13889	0.187627	0.648791	0.880091		NA	NA		0	0	0	0	0	1	0
ENSMUSG00000022952	MGI:99852	Runx1	63.7245	57.0225	1.11753	0.160318	0.585626	1		27	24	1.125	0.169925	0.779768	0.951578		NA	NA		0	0	0	0	0	1	0
ENSMUSG00000022957	MGI:1338069	Itsn1	75.683	78.9021	0.959202	-0.0600937	0.872441	1		14	9	1.55556	0.63743	0.404873	0.69499		NA	NA		0	0	0	0	0	1	0
ENSMUSG00000022962	MGI:95654	Gart	118.194	125.591	0.941098	-0.0875827	0.654149	1		20	24	0.833333	-0.263034	0.651588	0.880609		NA	NA		0	0	0	0	0	1	0
ENSMUSG00000022969	MGI:109380	Il10rb	31.1741	25.2	1.23707	0.306926	0.504404	1		150	133	1.12782	0.173536	0.341567	0.641966		NA	NA		0	0	0	0	0	1	0
ENSMUSG00000022971	MGI:1098243	Ifnar2	29.7652	33.509	0.888274	-0.170924	0.707981	1		117	164	0.713415	-0.487187	0.00596873	0.0367503		NA	NA		0	0	0	0	0	1	0
ENSMUSG00000022973	MGI:1354961	Synj1	32.3019	32.0246	1.00866	0.0124376	1	1		14	10	1.4	0.485427	0.541256	0.801822		NA	NA		0	0	0	0	0	1	0
ENSMUSG00000022974	MGI:1914617	Gcfc1	33.4253	34.968	0.955881	-0.0650973	0.903597	1		19	7	2.71429	1.44057	0.0289593	0.125614		NA	NA		0	0	0	0	0	1	0
ENSMUSG00000022992	MGI:1916862	2310037I24Rik	116.086	99.9362	1.1616	0.216109	0.307427	1		200	174	1.14943	0.200913	0.196042	0.462635		NA	NA		0	0	0	0	0	1	0
ENSMUSG00000022994	MGI:87917	Adcy6	139.03	196.263	0.708387	-0.497391	0.00216918	0.0372612		110	112	0.982143	-0.0259952	0.94651	1		NA	NA		0	0	0	0	0	1	0
ENSMUSG00000023007	MGI:1925583	Prpf40b	17.7848	20.7241	0.85817	-0.220664	0.749259	1		8	13	0.615385	-0.70044	0.38331	0.681648		NA	NA		0	0	0	0	0	1	0
ENSMUSG00000023009	MGI:3609653	Nckap5l	38.7088	54.2514	0.713508	-0.486998	0.146177	0.789323		181	228	0.79386	-0.333044	0.0228164	0.105431		NA	NA		0	0	0	0	0	1	0
ENSMUSG00000023010	MGI:99682	Tmbim6	139.901	133.583	1.04729	0.0666678	0.76267	1		43	31	1.3871	0.472068	0.200678	0.468678		NA	NA		0	0	0	0	0	1	0
ENSMUSG00000023030	MGI:1345279	Slc11a2	33.9505	30.2598	1.12197	0.166033	0.707981	1		91	127	0.716535	-0.48089	0.0175622	0.0869872		NA	NA		0	0	0	0	0	1	0
ENSMUSG00000023034	MGI:1352454	Nr4a1	115.019	115.166	0.998724	-0.00184181	1	1		166	192	0.864583	-0.209923	0.186328	0.452552		NA	NA		0	0	0	0	0	1	0
ENSMUSG00000023046	MGI:96441	Igfbp6	51.3112	26.7859	1.91561	0.937803	0.00877171	0.116164		345	357	0.966387	-0.0493277	0.678049	0.893201		NA	NA		0	0	0	0	0	1	0
ENSMUSG00000023048	MGI:1913401	Prr13	79.7971	95.2233	0.838	-0.254978	0.289893	1		14.5	13	1.11538	0.157541	0.850554	0.982812		NA	NA		0	0	0	0	0	1	0
ENSMUSG00000023055	MGI:1914738	Calcoco1	43.3628	50.1177	0.865219	-0.208862	0.53406	1		56	52	1.07692	0.106915	0.772989	0.949731		NA	NA		0	0	0	0	0	1	0
ENSMUSG00000023072	MGI:1919390	Ccdc123	15.8014	13.3227	1.18605	0.246161	0.711071	1		11	9	1.22222	0.289507	0.823803	0.973735		NA	NA		0	0	0	0	0	1	0
ENSMUSG00000023079	MGI:1861942	Gtf2ird1	62.8421	46.2504	1.35874	0.442266	0.125005	0.734382		62	84	0.738095	-0.438121	0.0818617	0.263447		NA	NA		0	0	0	0	0	1	0
ENSMUSG00000023087	MGI:109382	Ccrn4l	99.6989	132.133	0.754536	-0.406338	0.0415941	0.373877		338	363	0.931129	-0.102946	0.364699	0.663229		NA	NA		0	0	0	0	0	1	0
ENSMUSG00000023088	MGI:102676	Abcc1	183.852	161.52	1.13826	0.186833	0.258881	0.997626		628	505	1.24356	0.314481	0.000285933	0.00274414		NA	NA		0	0	0	0	0	1	0
ENSMUSG00000023104	MGI:1341868	Rfc2	36.1552	31.8707	1.13443	0.181972	0.716301	1		38	42	0.904762	-0.14439	0.737554	0.930728		NA	NA		0	0	0	0	0	1	0
ENSMUSG00000023110	MGI:1351645	Prmt5	82.9275	73.7182	1.12493	0.16983	0.523301	1		403	469	0.859275	-0.218808	0.0276662	0.121562		NA	NA		0	0	0	0	0	1	0
ENSMUSG00000023118	MGI:1915438	Sympk	194.394	184.82	1.0518	0.0728643	0.681177	1		90	98	0.918367	-0.122857	0.6098	0.851187		NA	NA		0	0	0	0	0	1	0
ENSMUSG00000023147	MGI:2136882	Wrb	29.9914	24.428	1.22775	0.296014	0.496617	1		22	21	1.04762	0.0671142	1	1		NA	NA		0	0	0	0	0	1	0
ENSMUSG00000023150	MGI:2152389	Ivns1abp	105.766	83.0014	1.27426	0.349664	0.109296	0.678234		50	61	0.819672	-0.286881	0.342581	0.641966		NA	NA		0	0	0	0	0	1	0
ENSMUSG00000023169	MGI:2145895	Slc38a1	129.396	100.136	1.2922	0.369833	0.0640359	0.49907		179	165	1.08485	0.117494	0.483412	0.759899		NA	NA		0	0	0	0	0	1	0
ENSMUSG00000023186	MGI:1915026	Vwa5a	28.3017	20.9215	1.35275	0.435899	0.391603	1		93.5	42	2.22619	1.15458	9.66916e-06	0.00012827		0.159685	0.254911		0	0	0	0	0	0	1
ENSMUSG00000023249	MGI:1891258	Parp3	82.2879	86.6598	0.949552	-0.0746814	0.758422	1		555	526	1.05513	0.077425	0.394436	0.690299		NA	NA		0	0	0	0	0	1	0
ENSMUSG00000023262	MGI:87913	Acy1	13.334	11.1744	1.19327	0.254918	0.83882	1		69	66	1.04545	0.0641303	0.863415	0.987946		NA	NA		0	0	0	0	0	1	0
ENSMUSG00000023277	MGI:1346078	Twf2	15.3871	19.4693	0.790326	-0.339479	0.607591	1		14	12	1.16667	0.222392	0.845019	0.981432		NA	NA		0	0	0	0	0	1	0
ENSMUSG00000023286	MGI:2153608	Ube2j2	66.3065	61.8754	1.07161	0.0997852	0.791007	1		155	70	2.21429	1.14684	1.45842e-08	3.12867e-07		0.00138383	0.00498178		0	0	0	0	0	0	1
ENSMUSG00000023348	MGI:1343458	Trip6	76.6642	73.0453	1.04954	0.0697607	0.806596	1		44	39	1.12821	0.174029	0.660884	0.888613		NA	NA		0	0	0	0	0	1	0
ENSMUSG00000023353	MGI:2183446	Agap3	82.3205	74.8492	1.09982	0.137264	0.632185	1		204	224	0.910714	-0.13493	0.358425	0.659663		NA	NA		0	0	0	0	0	1	0
ENSMUSG00000023411	MGI:1920431	Nfatc4	48.9593	58.1576	0.841838	-0.248385	0.43944	1		196	212	0.924528	-0.113211	0.457759	0.7402		NA	NA		0	0	0	0	0	1	0
ENSMUSG00000023452	MGI:2445114	Pisd	40.6562	56.0618	0.725203	-0.463544	0.154816	0.812826		56	74	0.756757	-0.402098	0.135656	0.365401		NA	NA		0	0	0	0	0	1	0
ENSMUSG00000023460	MGI:894284	Rab12	63.0805	59.3592	1.06269	0.0877215	0.786058	1		194	156	1.24359	0.314511	0.0478038	0.181455		NA	NA		0	0	0	0	0	1	0
ENSMUSG00000023495	MGI:1890471	Pcbp4	202.237	209.06	0.967362	-0.0478721	0.767304	1		844.5	924	0.913961	-0.129795	0.0636348	0.221996		NA	NA		0	0	0	0	0	1	0
ENSMUSG00000023571	MGI:1914639	Fam132a	17.8217	34.2582	0.520218	-0.942813	0.0364834	0.345936		110	125	0.88	-0.184425	0.361135	0.660116		NA	NA		0	0	0	0	0	1	0
ENSMUSG00000023572	MGI:109595	Ccndbp1	25.274	29.0902	0.868814	-0.202881	0.683489	1		216	276	0.782609	-0.353637	0.0077522	0.0456561		NA	NA		0	0	0	0	0	1	0
ENSMUSG00000023707	MGI:1913877	Ogfod2	14.4201	12.9551	1.11308	0.154562	1	1		157	108	1.4537	0.539733	0.00311824	0.0211799		NA	NA		0	0	0	0	0	1	0
ENSMUSG00000023723	MGI:1928138	Mrps23	42.9896	29.5176	1.4564	0.54241	0.159712	0.831167		167	193	0.865285	-0.208753	0.187557	0.454124		NA	NA		0	0	0	0	0	1	0
ENSMUSG00000023791	MGI:1919334	Pigx	11.2582	10.138	1.1105	0.151205	1	1		15	11	1.36364	0.447459	0.557197	0.811324		NA	NA		0	0	0	0	0	1	0
ENSMUSG00000023800	MGI:1344338	Tiam2	63.9961	55.3703	1.15579	0.208873	0.463488	1		47	37	1.27027	0.345135	0.326134	0.625008		NA	NA		0	0	0	0	0	1	0
ENSMUSG00000023830	MGI:96435	Igf2r	346.27	443.458	0.780841	-0.3569	0.000622615	0.0127499		286	0	#DIV/0!	#DIV/0!	1.60861e-86	3.63163e-84		4.62658e-82	4.83372e-80		0	0	0	0	1	0	0
ENSMUSG00000023846	MGI:1914295	Riok2	43.8593	38.8742	1.12824	0.174068	0.660884	1		281	278	1.01079	0.0154852	0.932597	1		NA	NA		0	0	0	0	0	1	0
ENSMUSG00000023852	MGI:88393	Chd1	91.3946	101.328	0.901967	-0.148854	0.51611	1		69	86	0.802326	-0.31774	0.198584	0.466312		NA	NA		0	0	0	0	0	1	0
ENSMUSG00000023868	MGI:1345143	Pde10a	13.679	16.2018	0.84429	-0.24419	0.855536	1		34	24	1.41667	0.5025	0.237047	0.520779		NA	NA		0	0	0	0	0	1	0
ENSMUSG00000023885	MGI:98738	Thbs2	466.547	261.789	1.78215	0.833617	2.83979e-14	2.49247e-12		41	38	1.07895	0.109624	0.822144	0.973735		0.0373547	0.0815865		0	0	0	0	0	0	1
ENSMUSG00000023909	MGI:1923748	Paqr4	5.71648	14.7957	0.386361	-1.37198	0.0783539	0.565584		18	23	0.782609	-0.353637	0.532709	0.795206		NA	NA		0	0	0	0	0	1	0
ENSMUSG00000023913	MGI:1351327	Pla2g7	29.6365	12.1163	2.446	1.29043	0.0079159	0.107127		14	10	1.4	0.485427	0.541256	0.801822		NA	NA		0	0	0	0	0	1	0
ENSMUSG00000023915	MGI:2151075	Tnfrsf21	17.2189	43.5182	0.39567	-1.33763	0.000729905	0.0144187		26	80	0.325	-1.62149	1.42696e-07	2.67401e-06		0.713857	0.799642		0	0	0	0	0	0	1
ENSMUSG00000023921	MGI:97239	Mut	18.3743	20.7285	0.886425	-0.17393	0.749259	1		21	41	0.512195	-0.965235	0.0151341	0.0772343		NA	NA		0	0	0	0	0	1	0
ENSMUSG00000023923	MGI:1919488	Tbc1d5	18.0702	21.2203	0.851552	-0.231834	0.749259	1		83	84	0.988095	-0.017278	1	1		NA	NA		0	0	0	0	0	1	0
ENSMUSG00000023932	MGI:1918952	Cdc5l	49.9988	43.7916	1.14175	0.191241	0.606296	1		12	17	0.705882	-0.5025	0.458258	0.7402		NA	NA		0	0	0	0	0	1	0
ENSMUSG00000023942	MGI:1927073	Slc29a1	109.42	119.982	0.911966	-0.132948	0.508817	1		115	156	0.737179	-0.439912	0.0149529	0.0765345		NA	NA		0	0	0	0	0	1	0
ENSMUSG00000023951	MGI:103178	Vegfa	404.308	424.338	0.952796	-0.0697601	0.509088	1		253	226	1.11947	0.162815	0.234812	0.518269		NA	NA		0	0	0	0	0	1	0
ENSMUSG00000023952	MGI:1860138	Gtpbp2	51.731	43.0358	1.20205	0.265492	0.41191	1		16	24	0.666667	-0.584963	0.268187	0.555649		NA	NA		0	0	0	0	0	1	0
ENSMUSG00000023960	MGI:1933830	Enpp5	13.9459	7.93901	1.75664	0.812815	0.286279	1		36	8	4.5	2.16993	2.54486e-05	0.000314197		0.132321	0.216525		0	0	0	0	0	0	1
ENSMUSG00000023965	MGI:1354704	Fbxl17	28.4449	27.6104	1.03022	0.0429586	1	1		18	23	0.782609	-0.353637	0.532709	0.795206		NA	NA		0	0	0	0	0	1	0
ENSMUSG00000023973	MGI:1919279	Cnpy3	38.3918	41.271	0.930237	-0.104329	0.822144	1		111	128	0.867188	-0.205584	0.300679	0.597487		NA	NA		0	0	0	0	0	1	0
ENSMUSG00000023980	MGI:1926879	Taf8	14.9588	13.9408	1.07303	0.101687	1	1		28	21	1.33333	0.415037	0.391603	0.686355		NA	NA		0	0	0	0	0	1	0
ENSMUSG00000023988	MGI:1858419	Bysl	64.59	61.6409	1.04784	0.0674214	0.859228	1		29	23	1.26087	0.334419	0.488456	0.763548		NA	NA		0	0	0	0	0	1	0
ENSMUSG00000023991	MGI:1921373	Foxp4	64.1855	80.0468	0.80185	-0.318596	0.211153	0.93471		108	114	0.947368	-0.0780025	0.737274	0.930728		NA	NA		0	0	0	0	0	1	0
ENSMUSG00000024002	MGI:1888520	Brd4	116.32	120.594	0.96456	-0.052057	0.795063	1		93	113	0.823009	-0.28102	0.185439	0.450854		NA	NA		0	0	0	0	0	1	0
ENSMUSG00000024006	MGI:2442572	Stk38	50.3584	52.2936	0.962993	-0.0544027	0.921191	1		36	22	1.63636	0.710493	0.0869489	0.27592		NA	NA		0	0	0	0	0	1	0
ENSMUSG00000024012	MGI:1929261	Mtch1	301.254	324.94	0.927104	-0.109196	0.357967	1		380	378	1.00529	0.00761318	0.971029	1		NA	NA		0	0	0	0	0	1	0
ENSMUSG00000024026	MGI:95742	Glo1	46.2262	45.3403	1.01954	0.0279171	1	1		194	198	0.979798	-0.0294438	0.879588	0.99597		NA	NA		0	0	0	0	0	1	0
ENSMUSG00000024037	MGI:1889002	Wdr4	43.9562	44.7432	0.982411	-0.0256015	1	1		208	251	0.828685	-0.271104	0.0498316	0.18676		NA	NA		0	0	0	0	0	1	0
ENSMUSG00000024038	MGI:1890894	Ndufv3	35.5515	28.9341	1.22871	0.297142	0.457021	1		57	55	1.03636	0.0515303	0.924775	1		NA	NA		0	0	0	0	0	1	0
ENSMUSG00000024042	MGI:104754	Sik1	19.1153	13.9339	1.37185	0.456127	0.48685	1		73	55	1.32727	0.408465	0.132625	0.360303		NA	NA		0	0	0	0	0	1	0
ENSMUSG00000024045	MGI:1928488	Akap8	82.26	85.2489	0.96494	-0.0514893	0.877067	1		38	36	1.05556	0.0780025	0.907561	1		NA	NA		0	0	0	0	0	1	0
ENSMUSG00000024048	MGI:1914518	2900073G15Rik	1000.76	1056.56	0.947188	-0.0782779	0.225357	0.954796		5104.5	5395	0.946154	-0.0798533	0.00479478	0.0306776		NA	NA		0	0	0	0	0	1	0
ENSMUSG00000024049	MGI:1341430	Myom1	12.2844	39.7658	0.308918	-1.6947	0.000127539	0.00319927		78	71	1.09859	0.135655	0.623194	0.862647		NA	NA		0	0	0	0	0	1	0
ENSMUSG00000024052	MGI:1891341	Lpin2	26.475	25.1403	1.05309	0.0746265	1	1		49	64	0.765625	-0.38529	0.187599	0.454124		NA	NA		0	0	0	0	0	1	0
ENSMUSG00000024053	MGI:2389136	Emilin2	63.7245	59.9132	1.06362	0.088976	0.787747	1		384	488	0.786885	-0.345775	0.000479847	0.00428429		NA	NA		0	0	0	0	0	1	0
ENSMUSG00000024054	MGI:1921605	Smchd1	67.1855	60.9857	1.10166	0.139678	0.658701	1		28	18	1.55556	0.63743	0.183925	0.449856		NA	NA		0	0	0	0	0	1	0
ENSMUSG00000024055	MGI:2158641	Cyp4f13	5.11352	5.32873	0.959614	-0.0594743	1	1		36	9	4	2	6.57466e-05	0.000745705		0.10136	0.175198		0	0	0	0	0	0	1
ENSMUSG00000024063	MGI:1925139	Lbh	222.149	138.624	1.60252	0.680344	1.46634e-05	0.000442796		161	144	1.11806	0.160992	0.359606	0.660116		0.0275579	0.063371		0	0	0	0	0	0	1
ENSMUSG00000024068	MGI:1858896	Spast	25.5359	21.6844	1.17762	0.235869	0.665466	1		54	59	0.915254	-0.127756	0.706882	0.914414		NA	NA		0	0	0	0	0	1	0
ENSMUSG00000024070	MGI:1922542	Prkd3	48.0385	37.7413	1.27283	0.348045	0.331834	1		133	116	1.14655	0.197301	0.310599	0.607487		NA	NA		0	0	0	0	0	1	0
ENSMUSG00000024074	MGI:1354756	Crim1	363.485	434.405	0.836741	-0.257147	0.0131064	0.159736		401	364	1.10165	0.139664	0.193025	0.458944		NA	NA		0	0	0	0	0	1	0
ENSMUSG00000024077	MGI:1333757	Strn	46.4232	53.2676	0.871508	-0.198414	0.546713	1		153	183	0.836066	-0.258312	0.113497	0.325129		NA	NA		0	0	0	0	0	1	0
ENSMUSG00000024078	MGI:1921446	Ttc27	23.0921	21.8177	1.05841	0.0818953	1	1		9	20	0.45	-1.152	0.0614283	0.217013		NA	NA		0	0	0	0	0	1	0
ENSMUSG00000024079	MGI:1353449	Eif2ak2	29.2276	24.1154	1.21199	0.277376	0.583132	1		69	66	1.04545	0.0641303	0.863415	0.987946		NA	NA		0	0	0	0	0	1	0
ENSMUSG00000024081	MGI:109386	Cebpz	50.5099	42.3298	1.19325	0.254894	0.406924	1		167	164	1.01829	0.0261523	0.912487	1		NA	NA		0	0	0	0	0	1	0
ENSMUSG00000024082	MGI:1920944	2410091C18Rik	15.1749	12.2311	1.24068	0.311126	0.701108	1		41	29	1.41379	0.499571	0.188216	0.454345		NA	NA		0	0	0	0	0	1	0
ENSMUSG00000024083	MGI:2159342	Pja2	149.805	119.485	1.25375	0.32625	0.0671804	0.51124		103	95	1.08421	0.116645	0.618971	0.859309		NA	NA		0	0	0	0	0	1	0
ENSMUSG00000024085	MGI:104669	Man2a1	175.533	126.358	1.38917	0.474222	0.00472671	0.0715954		164	96	1.70833	0.77259	2.94908e-05	0.000359049		0.261254	0.366598		0	0	0	0	0	0	1
ENSMUSG00000024087	MGI:88590	Cyp1b1	77.9236	52.2614	1.49103	0.576314	0.0279448	0.290541		643	181	3.55249	1.82883	2.11551e-61	3.34321e-59		2.40253e-05	0.0001305		0	0	0	0	1	0	0
ENSMUSG00000024095	MGI:1919942	Hnrpll	67.3656	63.6904	1.0577	0.0809353	0.861369	1		55	61	0.901639	-0.149378	0.642667	0.876836		NA	NA		0	0	0	0	0	1	0
ENSMUSG00000024096	MGI:108466	Ralbp1	88.0051	83.2844	1.05668	0.079541	0.759794	1		73	79	0.924051	-0.113956	0.685209	0.899384		NA	NA		0	0	0	0	0	1	0
ENSMUSG00000024098	MGI:2137520	Twsg1	84.8871	104.69	0.81084	-0.30251	0.167911	0.855985		74	89	0.831461	-0.26628	0.272784	0.561802		NA	NA		0	0	0	0	0	1	0
ENSMUSG00000024101	MGI:1916017	ORF19	30.5997	30.2277	1.01231	0.0176468	1	1		11	13	0.846154	-0.241008	0.83882	0.980115		NA	NA		0	0	0	0	0	1	0
ENSMUSG00000024104	MGI:106463	D6Wsu116e	103.258	93.4931	1.10445	0.143324	0.520422	1		128	130	0.984615	-0.0223678	0.950374	1		NA	NA		0	0	0	0	0	1	0
ENSMUSG00000024118	MGI:1919266	1600002H07Rik	9.21471	6.77851	1.3594	0.442971	0.803619	1		26	48	0.541667	-0.884523	0.01408	0.072843		NA	NA		0	0	0	0	0	1	0
ENSMUSG00000024120	MGI:1919666	Lrpprc	82.4768	78.3666	1.05245	0.073748	0.812616	1		55	56	0.982143	-0.0259952	1	1		NA	NA		0	0	0	0	0	1	0
ENSMUSG00000024121	MGI:88116	Atp6v0c	292.809	273.821	1.06935	0.0967283	0.449721	1		378	469	0.80597	-0.311202	0.00196778	0.0143306		NA	NA		0	0	0	0	0	1	0
ENSMUSG00000024122	MGI:1338068	Pdpk1	68.231	68.7686	0.992183	-0.0113214	1	1		85	98	0.867347	-0.205319	0.375092	0.673092		NA	NA		0	0	0	0	0	1	0
ENSMUSG00000024130	MGI:1351617	Abca3	23.0049	40.4164	0.569198	-0.812998	0.0429565	0.381144		86	143	0.601399	-0.733607	0.00020076	0.00198329		NA	NA		0	0	0	0	0	1	0
ENSMUSG00000024132	MGI:94871	Eci1	19.0004	20.8115	0.912975	-0.131352	0.874629	1		44	57	0.77193	-0.373458	0.2323	0.514072		NA	NA		0	0	0	0	0	1	0
ENSMUSG00000024135	MGI:1925836	Srbd1	12.5793	14.2212	0.884544	-0.176994	1	1		20	13	1.53846	0.621488	0.296206	0.590793		NA	NA		0	0	0	0	0	1	0
ENSMUSG00000024137	MGI:109530	E4f1	17.5732	17.8173	0.986302	-0.0198982	1	1		20	35	0.571429	-0.807355	0.0580641	0.208389		NA	NA		0	0	0	0	0	1	0
ENSMUSG00000024142	MGI:1929514	Mlst8	19.2487	19.0971	1.00794	0.0114106	1	1		48	30	1.6	0.678072	0.0535444	0.196939		NA	NA		0	0	0	0	0	1	0
ENSMUSG00000024143	MGI:1931553	Rhoq	164.056	195.683	0.838376	-0.25433	0.102159	0.659859		395	412	0.958738	-0.0607917	0.573308	0.823652		NA	NA		0	0	0	0	0	1	0
ENSMUSG00000024150	MGI:2183439	Mcfd2	175.737	181.18	0.969959	-0.0440044	0.832376	1		225	174	1.2931	0.370838	0.0122141	0.0659532		NA	NA		0	0	0	0	0	1	0
ENSMUSG00000024158	MGI:95745	Hagh	18.0288	21.5121	0.838074	-0.254851	0.635828	1		65	49	1.32653	0.407658	0.159762	0.408538		NA	NA		0	0	0	0	0	1	0
ENSMUSG00000024160	MGI:1891471	Spsb3	44.8866	32.4176	1.38464	0.469507	0.171061	0.863469		173	130	1.33077	0.41226	0.0156896	0.079301		NA	NA		0	0	0	0	0	1	0
ENSMUSG00000024163	MGI:1353598	Mapk8ip3	70.9051	77.5488	0.914329	-0.129215	0.623194	1		110	125	0.88	-0.184425	0.361135	0.660116		NA	NA		0	0	0	0	0	1	0
ENSMUSG00000024165	MGI:1196260	Hn1l	63.8498	64.3683	0.991945	-0.0116675	1	1		138	140	0.985714	-0.0207586	0.952189	1		NA	NA		0	0	0	0	0	1	0
ENSMUSG00000024169	MGI:2146906	Ift140	18.3882	19.2052	0.957457	-0.0627206	1	1		27	14	1.92857	0.947533	0.0595839	0.212716		NA	NA		0	0	0	0	0	1	0
ENSMUSG00000024170	MGI:1918968	Telo2	20.0544	25.8045	0.777167	-0.363703	0.461391	1		86	97	0.886598	-0.173648	0.459867	0.741008		NA	NA		0	0	0	0	0	1	0
ENSMUSG00000024177	MGI:1931148	Nme4	16.1837	10.4206	1.55305	0.635105	0.32694	1		15	20	0.75	-0.415037	0.49956	0.772729		NA	NA		0	0	0	0	0	1	0
ENSMUSG00000024182	MGI:1096327	Axin1	83.6458	81.5744	1.02539	0.0361765	0.938165	1		144	138	1.04348	0.0614005	0.765959	0.946954		NA	NA		0	0	0	0	0	1	0
ENSMUSG00000024187	MGI:2146854	Itfg3	62.427	58.7043	1.06341	0.0887034	0.855822	1		129	96	1.34375	0.426265	0.0326667	0.13791		NA	NA		0	0	0	0	0	1	0
ENSMUSG00000024188	MGI:1914228	Luc7l	44.4206	40.8941	1.08623	0.119336	0.828423	1		72	27	2.66667	1.41504	6.9007e-06	9.5942e-05		0.00375425	0.0122482		0	0	0	0	0	0	1
ENSMUSG00000024190	MGI:105120	Dusp1	67.5262	72.3717	0.933047	-0.0999785	0.799956	1		58	44	1.31818	0.398549	0.19779	0.465354		NA	NA		0	0	0	0	0	1	0
ENSMUSG00000024191	MGI:109328	Bnip1	11.3	8.3572	1.35212	0.435226	0.647606	1		27	38	0.710526	-0.49304	0.214539	0.489947		NA	NA		0	0	0	0	0	1	0
ENSMUSG00000024193	MGI:98647	Phf1	30.7559	30.5289	1.00744	0.0106881	1	1		57	64	0.890625	-0.16711	0.585626	0.831303		NA	NA		0	0	0	0	0	1	0
ENSMUSG00000024194	MGI:1914925	Cuta	40.3944	42.5485	0.949373	-0.074953	0.826405	1		126.5	165.5	0.76435	-0.387694	0.0262511	0.116641		NA	NA		0	0	0	0	0	1	0
ENSMUSG00000024197	MGI:1914155	Plin3	54.6076	43.2815	1.26168	0.33535	0.266406	0.9978		83	56	1.48214	0.567685	0.0270735	0.119179		NA	NA		0	0	0	0	0	1	0
ENSMUSG00000024208	MGI:1914517	2900010M23Rik	31.3217	22.7689	1.37563	0.460093	0.340891	1		29	26	1.11538	0.157541	0.787706	0.954192		NA	NA		0	0	0	0	0	1	0
ENSMUSG00000024213	MGI:1928484	Nudt3	101.287	89.3321	1.13383	0.181204	0.424932	1		314	287	1.09408	0.129714	0.288881	0.581998		NA	NA		0	0	0	0	0	1	0
ENSMUSG00000024222	MGI:104670	Fkbp5	24.7672	38.3182	0.646357	-0.629597	0.129918	0.747182		65	61	1.06557	0.0916305	0.789396	0.955701		NA	NA		0	0	0	0	0	1	0
ENSMUSG00000024236	MGI:2147319	Svil	73.3368	56.6524	1.2945	0.3724	0.188107	0.884374		38	36	1.05556	0.0780025	0.907561	1		NA	NA		0	0	0	0	0	1	0
ENSMUSG00000024240	MGI:1278322	Epc1	25.9231	23.8191	1.08833	0.12212	0.887725	1		31	26	1.19231	0.253757	0.596642	0.840868		NA	NA		0	0	0	0	0	1	0
ENSMUSG00000024246	MGI:1919417	Thumpd2	2.95027	5.7284	0.515025	-0.957285	0.507812	1		4	17	0.235294	-2.08746	0.00719738	0.0429217		NA	NA		0	0	0	0	0	1	0
ENSMUSG00000024248	MGI:106015	Cox7a2l	137.023	121.364	1.12903	0.175088	0.350397	1		574	841	0.682521	-0.551055	1.32149e-12	4.44339e-11		0.000211393	0.00095954		0	0	0	0	1	0	0
ENSMUSG00000024251	MGI:3039623	Thada	20.8968	25.2437	0.827805	-0.272638	0.658738	1		18	19	0.947368	-0.0780025	1	1		NA	NA		0	0	0	0	0	1	0
ENSMUSG00000024260	MGI:1919782	Sap130	68.1349	68.601	0.993207	-0.00983425	1	1		13	19	0.684211	-0.547488	0.377086	0.675137		NA	NA		0	0	0	0	0	1	0
ENSMUSG00000024270	MGI:2147279	Slc39a6	196.159	183.399	1.06958	0.0970386	0.537687	1		224	225	0.995556	-0.00642627	1	1		NA	NA		0	0	0	0	0	1	0
ENSMUSG00000024271	MGI:1889642	Elp2	78.9103	54.86	1.43839	0.524459	0.0465282	0.401073		29	19	1.52632	0.610053	0.193413	0.458944		NA	NA		0	0	0	0	0	1	0
ENSMUSG00000024276	MGI:1916506	Zfp397	30.6727	23.5961	1.29991	0.378408	0.418754	1		35	32	1.09375	0.129283	0.807195	0.963823		NA	NA		0	0	0	0	0	1	0
ENSMUSG00000024283	MGI:2387357	Wac	90.6399	83.3457	1.08752	0.121038	0.595776	1		94	77	1.22078	0.287802	0.221011	0.499911		NA	NA		0	0	0	0	0	1	0
ENSMUSG00000024299	MGI:2449112	Adamts10	60.6728	55.4718	1.09376	0.129297	0.642667	1		41	35	1.17143	0.228269	0.566573	0.820943		NA	NA		0	0	0	0	0	1	0
ENSMUSG00000024304	MGI:88355	Cdh2	225.094	237.671	0.947084	-0.0784356	0.577105	1		299	161	1.85714	0.893085	1.23262e-10	3.32036e-09		5.91609e-07	4.292e-06		0	0	0	0	1	0	0
ENSMUSG00000024308	MGI:1201689	Tapbp	44.4861	59.8583	0.743189	-0.428199	0.140956	0.777063		88	137	0.642336	-0.6386	0.00132213	0.0101427		NA	NA		0	0	0	0	0	1	0
ENSMUSG00000024309	MGI:95908	H2-Ke2	35.1012	27.576	1.27289	0.348109	0.449963	1		116	116	1	0	1	1		NA	NA		0	0	0	0	0	1	0
ENSMUSG00000024312	MGI:1931871	Wdr46	67.7716	70.6256	0.959589	-0.0595114	0.865374	1		363	389	0.933162	-0.0998006	0.361959	0.660151		NA	NA		0	0	0	0	0	1	0
ENSMUSG00000024317	MGI:1929211	Rnf138	14.0566	10.2919	1.3658	0.449748	0.541256	1		17	14	1.21429	0.280108	0.7201	0.920446		NA	NA		0	0	0	0	0	1	0
ENSMUSG00000024319	MGI:1330304	Vps52	46.8101	59.9522	0.78079	-0.356994	0.245891	0.978357		172	193	0.891192	-0.166192	0.29516	0.589697		NA	NA		0	0	0	0	0	1	0
ENSMUSG00000024325	MGI:1101770	Ring1	15.0516	20.9263	0.719263	-0.475408	0.405032	1		14	41	0.341463	-1.5502	0.000355281	0.00332226		NA	NA		0	0	0	0	0	1	0
ENSMUSG00000024327	MGI:95909	Slc39a7	324.851	385.529	0.842612	-0.24706	0.0243697	0.261396		1142	1313	0.869764	-0.201304	0.000598538	0.0051407		NA	NA		0	0	0	0	0	1	0
ENSMUSG00000024335	MGI:99495	Brd2	355.484	351.498	1.01134	0.0162647	0.910115	1		294.5	270	1.09074	0.125308	0.312644	0.608087		NA	NA		0	0	0	0	0	1	0
ENSMUSG00000024339	MGI:98484	Tap2	15.6998	24.4028	0.643361	-0.636299	0.268187	0.9978		112	191	0.586387	-0.770074	6.63484e-06	9.2517e-05		0.73	0.806233		0	0	0	0	0	0	1
ENSMUSG00000024359	MGI:96245	Hspa9	673.679	552.559	1.2192	0.285932	0.000607413	0.0125206		913	753	1.21248	0.277965	9.68948e-05	0.00103464		NA	NA		0	0	0	0	0	1	0
ENSMUSG00000024369	MGI:102744	Rdbp	39.0732	33.8216	1.15527	0.208232	0.639973	1		41	29	1.41379	0.499571	0.188216	0.454345		NA	NA		0	0	0	0	0	1	0
ENSMUSG00000024370	MGI:1098815	Cdc23	31.5837	27.6311	1.14305	0.192886	0.698883	1		48	41	1.17073	0.22741	0.525015	0.790189		NA	NA		0	0	0	0	0	1	0
ENSMUSG00000024379	MGI:1855696	Tslp	0.842293	8.64427	0.0974394	-3.35935	0.0214844	0.24023		15	43	0.348837	-1.51937	0.000306947	0.0029163		NA	NA		0	0	0	0	0	1	0
ENSMUSG00000024384	MGI:1920723	Iws1	51.4863	52.7711	0.975654	-0.0355586	0.921949	1		36	32	1.125	0.169925	0.716301	0.919075		NA	NA		0	0	0	0	0	1	0
ENSMUSG00000024387	MGI:88548	Csnk2b	109.855	111.127	0.988556	-0.0166059	1	1		223	230	0.969565	-0.0445902	0.778053	0.951199		NA	NA		0	0	0	0	0	1	0
ENSMUSG00000024389	No associated gene	Gpank1	11.8291	10.2965	1.14885	0.200192	0.831812	1		31	30	1.03333	0.0473057	1	1		NA	NA		0	0	0	0	0	1	0
ENSMUSG00000024392	MGI:1919439	Bag6	264.716	270.002	0.98042	-0.0285281	0.862723	1		226	189.5	1.19261	0.254125	0.0860366	0.273575		NA	NA		0	0	0	0	0	1	0
ENSMUSG00000024393	MGI:1915467	Prrc2a	616.957	651.314	0.94725	-0.0781826	0.35407	1		508	469.5	1.082	0.113703	0.236742	0.520779		NA	NA		0	0	0	0	0	1	0
ENSMUSG00000024395	MGI:2385067	Lims2	27.3084	47.374	0.576443	-0.79475	0.0265168	0.27937		92	175	0.525714	-0.927649	4.24671e-07	7.48463e-06		0.783424	0.850202		0	0	0	0	0	0	1
ENSMUSG00000024400	MGI:1921570	Wdr33	60.7051	59.9315	1.01291	0.0185035	1	1		22	17	1.29412	0.371969	0.522397	0.78836		NA	NA		0	0	0	0	0	1	0
ENSMUSG00000024404	MGI:1914128	Riok3	92.0489	99.9175	0.92125	-0.118336	0.613547	1		99	88	1.125	0.169925	0.464707	0.742657		NA	NA		0	0	0	0	0	1	0
ENSMUSG00000024410	MGI:1916528	3110002H16Rik	39.1193	37.7759	1.03556	0.0504133	1	1		47	45	1.04444	0.0627358	0.917041	1		NA	NA		0	0	0	0	0	1	0
ENSMUSG00000024413	MGI:1097712	Npc1	54.2245	60.8596	0.890977	-0.16654	0.576012	1		116	124	0.935484	-0.0962153	0.651469	0.880609		NA	NA		0	0	0	0	0	1	0
ENSMUSG00000024422	MGI:1916442	Dhx16	50.5851	50.2486	1.0067	0.00962916	1	1		23	21	1.09524	0.131245	0.880396	0.996119		NA	NA		0	0	0	0	0	1	0
ENSMUSG00000024423	MGI:1098233	Impact	122.757	120.218	1.02112	0.0301493	0.897946	1		1	296	0.00337838	-8.20945	2.34066e-87	5.84055e-85		2.23401e-51	1.16406e-49		0	0	0	0	1	0	0
ENSMUSG00000024424	MGI:1919997	Ttc39c	15.7644	17.0359	0.92536	-0.111913	1	1		13	18	0.722222	-0.469485	0.47313	0.750705		NA	NA		0	0	0	0	0	1	0
ENSMUSG00000024425	MGI:1929601	Ndfip1	93.6147	110.026	0.85084	-0.23304	0.293602	1		141	150	0.94	-0.0892673	0.639168	0.876151		NA	NA		0	0	0	0	0	1	0
ENSMUSG00000024426	MGI:1913869	Atat1	10.8668	10.0529	1.08095	0.112303	1	1		27	10	2.7	1.43296	0.00763208	0.045146		NA	NA		0	0	0	0	0	1	0
ENSMUSG00000024427	MGI:1345144	Spry4	57.7863	70.5493	0.81909	-0.287905	0.290688	1		55	47	1.17021	0.226771	0.488434	0.763548		NA	NA		0	0	0	0	0	1	0
ENSMUSG00000024429	MGI:95764	Gnl1	97.6422	111.301	0.877278	-0.188893	0.406566	1		311	319	0.974922	-0.0366418	0.780358	0.95186		NA	NA		0	0	0	0	0	1	0
ENSMUSG00000024431	MGI:95824	Nr3c1	52.0382	64.3707	0.808415	-0.306832	0.30709	1		17	3	5.66667	2.5025	0.00257683	0.0180721		NA	NA		0	0	0	0	0	1	0
ENSMUSG00000024446	MGI:1914926	Rpp21	13.132	11.7189	1.12059	0.164253	1	1		56	62	0.903226	-0.146841	0.645497	0.877128		NA	NA		0	0	0	0	0	1	0
ENSMUSG00000024457	MGI:1337056	Trim26	63.4169	44.4993	1.42512	0.511085	0.081353	0.580866		264	204	1.29412	0.371969	0.00632537	0.0386156		NA	NA		0	0	0	0	0	1	0
ENSMUSG00000024477	MGI:1917514	Pggt1b	17.274	24.7427	0.698146	-0.518399	0.279956	1		18	24	0.75	-0.415037	0.440799	0.726963		NA	NA		0	0	0	0	0	1	0
ENSMUSG00000024480	MGI:1337062	Ap3s1	46.8599	45.462	1.03075	0.0436936	0.917041	1		12	9	1.33333	0.415037	0.663624	0.889477		NA	NA		0	0	0	0	0	1	0
ENSMUSG00000024486	MGI:96070	Hbegf	606.968	713.632	0.850533	-0.23356	0.00352472	0.0558887		775	950	0.815789	-0.293731	2.75545e-05	0.00033756		0.581913	0.687236		0	0	0	0	0	0	1
ENSMUSG00000024487	MGI:1914430	Yipf5	60.2064	79.9405	0.75314	-0.40901	0.107988	0.676992		83	64	1.29688	0.375039	0.137378	0.368387		NA	NA		0	0	0	0	0	1	0
ENSMUSG00000024493	MGI:1913808	Lars	159.198	129.139	1.23277	0.301903	0.0873043	0.605131		63	37	1.7027	0.767827	0.012033	0.0650494		NA	NA		0	0	0	0	0	1	0
ENSMUSG00000024501	MGI:1349762	Dpysl3	568.239	554.701	1.02441	0.0347871	0.720294	1		95	100	0.95	-0.0740006	0.774623	0.949731		NA	NA		0	0	0	0	0	1	0
ENSMUSG00000024535	MGI:1916476	Snx24	31.722	25.6504	1.23671	0.306506	0.511842	1		73	54	1.35185	0.434937	0.10985	0.317751		NA	NA		0	0	0	0	0	1	0
ENSMUSG00000024542	MGI:1918049	Cep192	50.3726	36.5488	1.37823	0.462815	0.197979	0.901619		31	20	1.55	0.632268	0.16078	0.409595		NA	NA		0	0	0	0	0	1	0
ENSMUSG00000024544	MGI:1277150	D18Ertd653e	46.2168	50.9355	0.907359	-0.140255	0.684859	1		74	69	1.07246	0.100929	0.738137	0.930859		NA	NA		0	0	0	0	0	1	0
ENSMUSG00000024560	MGI:1921572	Cxxc1	56.9327	48.091	1.18386	0.243493	0.435114	1		50	34	1.47059	0.556393	0.101136	0.300055		NA	NA		0	0	0	0	0	1	0
ENSMUSG00000024561	MGI:1333811	Mbd1	45.9724	41.694	1.10262	0.14093	0.749329	1		104	84	1.2381	0.308122	0.165661	0.4171		NA	NA		0	0	0	0	0	1	0
ENSMUSG00000024563	MGI:108051	Smad2	57.8194	51.9947	1.11202	0.153188	0.633756	1		38	50	0.76	-0.395929	0.240793	0.526811		NA	NA		0	0	0	0	0	1	0
ENSMUSG00000024566	MGI:1354757	Atp9b	89.0158	95.1407	0.935623	-0.0960015	0.712531	1		26	37	0.702703	-0.509014	0.207368	0.478409		NA	NA		0	0	0	0	0	1	0
ENSMUSG00000024570	MGI:1915981	Rbfa	37.5178	27.7667	1.35118	0.434218	0.267812	0.9978		127	113	1.12389	0.168506	0.401436	0.69424		NA	NA		0	0	0	0	0	1	0
ENSMUSG00000024589	MGI:1933754	Nedd4l	46.2113	28.116	1.64359	0.716855	0.047393	0.406311		24	29	0.827586	-0.273018	0.583132	0.830904		NA	NA		0	0	0	0	0	1	0
ENSMUSG00000024593	MGI:2685177	Megf10	43.5416	58.0976	0.749457	-0.416083	0.19779	0.901619		17	17	1	0	1	1		NA	NA		0	0	0	0	0	1	0
ENSMUSG00000024597	MGI:101924	Slc12a2	29.7709	26.6636	1.11654	0.15903	0.791366	1		35	29	1.2069	0.271302	0.532309	0.795206		NA	NA		0	0	0	0	0	1	0
ENSMUSG00000024601	MGI:1913557	Isoc1	29.319	25.8665	1.13348	0.180753	0.787706	1		41	36	1.13889	0.187627	0.648791	0.880091		NA	NA		0	0	0	0	0	1	0
ENSMUSG00000024603	MGI:1914915	Dctn4	74.9196	84.3017	0.888707	-0.17022	0.525925	1		68	63	1.07937	0.110183	0.726876	0.926412		NA	NA		0	0	0	0	0	1	0
ENSMUSG00000024613	MGI:892003	Tcof1	97.1138	89.146	1.08938	0.123506	0.607886	1		18	27	0.666667	-0.584963	0.232693	0.514072		NA	NA		0	0	0	0	0	1	0
ENSMUSG00000024614	MGI:2442418	Tmx3	54.9515	57.5114	0.955488	-0.0656907	0.85087	1		29	38	0.763158	-0.389947	0.328432	0.626629		NA	NA		0	0	0	0	0	1	0
ENSMUSG00000024639	MGI:95776	Gnaq	83.0334	92.4017	0.898614	-0.154227	0.545473	1		40	27	1.48148	0.567041	0.142071	0.377345		NA	NA		0	0	0	0	0	1	0
ENSMUSG00000024644	MGI:1913304	Cndp2	69.9799	91.1388	0.767839	-0.381125	0.114696	0.696464		153	145	1.05517	0.0774788	0.685181	0.899384		NA	NA		0	0	0	0	0	1	0
ENSMUSG00000024646	MGI:1926952	Cyb5	35.4323	37.4452	0.946244	-0.0797163	0.906294	1		230.5	227.5	1.01319	0.0189002	0.925637	1		NA	NA		0	0	0	0	0	1	0
ENSMUSG00000024659	MGI:96819	Anxa1	1568.66	1249.88	1.25505	0.327745	2.02796e-09	9.75741e-08		2466	1574	1.56671	0.647737	5.36673e-45	6.36092e-43		9.03797e-06	5.424e-05		0	0	1	0	0	0	0
ENSMUSG00000024660	MGI:1313288	Incenp	70.6388	55.3036	1.27729	0.353088	0.181224	0.876502		18	17	1.05882	0.0824622	1	1		NA	NA		0	0	0	0	0	1	0
ENSMUSG00000024666	MGI:1920232	Tmem138	11.843	9.93108	1.19252	0.254015	0.831812	1		13	15	0.866667	-0.206451	0.850554	0.982812		NA	NA		0	0	0	0	0	1	0
ENSMUSG00000024668	MGI:1913322	Sdhaf2	41.3004	33.3136	1.23975	0.310044	0.415985	1		18	20	0.9	-0.152003	0.871415	0.990738		NA	NA		0	0	0	0	0	1	0
ENSMUSG00000024683	MGI:2137219	Mrpl16	21.5315	14.6692	1.4678	0.55366	0.324009	1		58	14	4.14286	2.05063	1.64643e-07	3.04911e-06		0.0231265	0.0551235		0	0	0	0	0	0	1
ENSMUSG00000024687	MGI:97447	Osbp	85.6567	83.0427	1.03148	0.0447125	0.87779	1		93	85	1.09412	0.129768	0.599936	0.844506		NA	NA		0	0	0	0	0	1	0
ENSMUSG00000024725	MGI:700012	Ostf1	105.752	127.285	0.830828	-0.267378	0.19	0.888355		114	157	0.726115	-0.461731	0.0105982	0.0587671		NA	NA		0	0	0	0	0	1	0
ENSMUSG00000024726	MGI:1914633	2410127L17Rik	22.5622	23.0653	0.978189	-0.0318154	1	1		73	67	1.08955	0.123735	0.672757	0.892928		NA	NA		0	0	0	0	0	1	0
ENSMUSG00000024740	MGI:1202384	Ddb1	1159.63	1188.31	0.975869	-0.0352407	0.577397	1		228	197	1.15736	0.210838	0.145522	0.384142		NA	NA		0	0	0	0	0	1	0
ENSMUSG00000024754	MGI:1890373	Tmem2	78.6149	51.7626	1.51876	0.602891	0.0227433	0.250496		285	101	2.82178	1.49661	2.04479e-21	1.11429e-19		0.00401142	0.0129257		0	0	0	0	0	0	1
ENSMUSG00000024758	MGI:1339970	Rtn3	154.109	154.525	0.997306	-0.0038913	1	1		36	44	0.818182	-0.289507	0.434042	0.721274		NA	NA		0	0	0	0	0	1	0
ENSMUSG00000024759	MGI:1924270	Atl3	126.928	183.18	0.692916	-0.529248	0.00174077	0.0307947		28	42	0.666667	-0.584963	0.119609	0.336539		NA	NA		0	0	0	0	0	1	0
ENSMUSG00000024769	MGI:2652845	Cdc42bpg	92.3458	61.2368	1.50801	0.592646	0.0150203	0.178922		111	79	1.40506	0.490635	0.0242583	0.109951		NA	NA		0	0	0	0	0	1	0
ENSMUSG00000024773	No associated gene	Atg2a	60.4113	72.4269	0.834101	-0.261707	0.33838	1		180	212	0.849057	-0.236067	0.117297	0.332998		NA	NA		0	0	0	0	0	1	0
ENSMUSG00000024776	MGI:1923880	Stambpl1	32.3574	27.7391	1.16649	0.222174	0.698883	1		28	21	1.33333	0.415037	0.391603	0.686355		NA	NA		0	0	0	0	0	1	0
ENSMUSG00000024777	MGI:2388480	Ppp2r5b	65.188	59.5203	1.09522	0.131224	0.720673	1		68	79	0.860759	-0.216318	0.40958	0.701018		NA	NA		0	0	0	0	0	1	0
ENSMUSG00000024785	MGI:1913275	Rcl1	34.801	34.2304	1.01667	0.0238501	1	1		46	53	0.867925	-0.204358	0.546713	0.80571		NA	NA		0	0	0	0	0	1	0
ENSMUSG00000024789	MGI:96629	Jak2	46.0458	38.0862	1.20899	0.273802	0.445205	1		32	34	0.941176	-0.0874628	0.902159	1		NA	NA		0	0	0	0	0	1	0
ENSMUSG00000024792	MGI:1891017	Zfpl1	35.772	39.6465	0.902274	-0.148362	0.731009	1		66	74	0.891892	-0.165059	0.554269	0.811046		NA	NA		0	0	0	0	0	1	0
ENSMUSG00000024797	MGI:1915755	1110014N23Rik	27.7867	28.3116	0.981459	-0.0269995	1	1		51	27	1.88889	0.917538	0.00877171	0.0504081		NA	NA		0	0	0	0	0	1	0
ENSMUSG00000024799	MGI:1920416	Tm7sf2	6.0571	5.73303	1.05653	0.0793296	1	1		11	13	0.846154	-0.241008	0.83882	0.980115		NA	NA		0	0	0	0	0	1	0
ENSMUSG00000024803	MGI:1097717	Ankrd1	175.941	274.865	0.640098	-0.643635	3.61718e-06	0.000119091		416	788	0.527919	-0.921612	4.32973e-27	3.42121e-25		0.0950486	0.168102		1	0	0	0	0	0	0
ENSMUSG00000024807	MGI:1921376	Syvn1	85.2566	101.851	0.837073	-0.256575	0.24191	0.977922		333	301	1.10631	0.145759	0.218229	0.495928		NA	NA		0	0	0	0	0	1	0
ENSMUSG00000024811	MGI:1921743	Tnks2	147.861	161.285	0.916771	-0.125366	0.494887	1		28	24	1.16667	0.222392	0.677809	0.893133		NA	NA		0	0	0	0	0	1	0
ENSMUSG00000024812	MGI:1341872	Tjp2	56.9041	334.935	0.169896	-2.55728	5.33757e-49	2.81172e-46		42	114	0.368421	-1.44057	7.13932e-09	1.60415e-07		0.00126378	0.00471208		1	0	0	0	0	0	0
ENSMUSG00000024816	MGI:1914707	Frmd8	130.98	142.042	0.922126	-0.116965	0.545106	1		134	145	0.924138	-0.11382	0.549461	0.807719		NA	NA		0	0	0	0	0	1	0
ENSMUSG00000024841	MGI:1917110	Eif1ad	40.3704	39.435	1.02372	0.0338214	1	1		72	23	3.13043	1.64636	4.75748e-07	8.25068e-06		0.000791543	0.00320299		0	0	0	0	0	0	1
ENSMUSG00000024843	MGI:107760	Chka	41.4011	30.9285	1.33861	0.420731	0.288784	1		35	26	1.34615	0.428843	0.305677	0.603337		NA	NA		0	0	0	0	0	1	0
ENSMUSG00000024853	MGI:2441856	Sf3b2	203.857	180.704	1.12812	0.173924	0.262166	0.9978		195	176	1.10795	0.147899	0.350053	0.649805		NA	NA		0	0	0	0	0	1	0
ENSMUSG00000024855	MGI:1277113	Pacs1	49.7424	38.2747	1.29962	0.378085	0.240793	0.977922		37	49	0.755102	-0.405256	0.23538	0.518799		NA	NA		0	0	0	0	0	1	0
ENSMUSG00000024858	MGI:87940	Adrbk1	129.065	133.294	0.968279	-0.0465056	0.853007	1		61	42	1.45238	0.53842	0.0756191	0.250697		NA	NA		0	0	0	0	0	1	0
ENSMUSG00000024862	MGI:107953	Klc2	47.9513	78.5209	0.610682	-0.711506	0.0075196	0.103937		34.5	49	0.704082	-0.506185	0.155656	0.401506		NA	NA		0	0	0	0	0	1	0
ENSMUSG00000024869	MGI:1913637	Nudt8	11.7879	15.9423	0.73941	-0.435554	0.571588	1		39	44	0.886364	-0.174029	0.660884	0.888613		NA	NA		0	0	0	0	0	1	0
ENSMUSG00000024870	MGI:1923558	Rab1b	199.865	216.751	0.922096	-0.117011	0.433356	1		468	506	0.924901	-0.112629	0.235781	0.519442		NA	NA		0	0	0	0	0	1	0
ENSMUSG00000024873	MGI:1277225	Cnih2	3.18511	4.67606	0.681152	-0.55395	0.726562	1		12	20	0.6	-0.736966	0.215327	0.491037		NA	NA		0	0	0	0	0	1	0
ENSMUSG00000024878	MGI:2385089	Cbwd1	12.6899	10.9512	1.15877	0.212598	0.83882	1		19	12	1.58333	0.662965	0.281042	0.573823		NA	NA		0	0	0	0	0	1	0
ENSMUSG00000024883	MGI:2385695	Rin1	179.753	175.256	1.02566	0.0365484	0.831912	1		71	81	0.876543	-0.190103	0.465509	0.742657		NA	NA		0	0	0	0	0	1	0
ENSMUSG00000024891	MGI:1345278	Slc29a2	8.16957	11.5396	0.70796	-0.49826	0.503445	1		47	44	1.06818	0.0951572	0.834081	0.979183		NA	NA		0	0	0	0	0	1	0
ENSMUSG00000024899	MGI:1330223	Papss2	57.0172	56.7628	1.00448	0.00645125	1	1		93	60	1.55	0.632268	0.00945384	0.0535491		NA	NA		0	0	0	0	0	1	0
ENSMUSG00000024900	MGI:1098296	Cpt1a	74.3573	76.7791	0.968458	-0.0462389	0.870779	1		116	152	0.763158	-0.389947	0.0323264	0.136839		NA	NA		0	0	0	0	0	1	0
ENSMUSG00000024902	MGI:2137215	Mrpl11	21.7523	19.9977	1.08774	0.121333	0.877614	1		25	33	0.757576	-0.400538	0.358143	0.659663		NA	NA		0	0	0	0	0	1	0
ENSMUSG00000024908	MGI:1921807	Ppp6r3	76.6848	76.3859	1.00391	0.00563531	1	1		36	40	0.9	-0.152003	0.731009	0.927653		NA	NA		0	0	0	0	0	1	0
ENSMUSG00000024912	MGI:107179	Fosl1	33.4208	31.6364	1.0564	0.0791611	1	1		552	586	0.94198	-0.0862324	0.32796	0.626629		NA	NA		0	0	0	0	0	1	0
ENSMUSG00000024913	MGI:1278315	Lrp5	103.714	123.257	0.841442	-0.249064	0.232131	0.963689		133	127	1.04724	0.0665977	0.756564	0.941682		NA	NA		0	0	0	0	0	1	0
ENSMUSG00000024924	MGI:98935	Vldlr	39.3584	30.832	1.27654	0.35224	0.402963	1		25	36	0.694444	-0.526069	0.200031	0.467628		NA	NA		0	0	0	0	0	1	0
ENSMUSG00000024925	MGI:1915459	Rnaseh2c	23.7271	32.6222	0.72733	-0.459317	0.289244	1		14	18	0.777778	-0.36257	0.596615	0.840868		NA	NA		0	0	0	0	0	1	0
ENSMUSG00000024937	MGI:3612340	Ehbp1l1	363.488	363.321	1.00046	0.000664134	1	1		494	595.5	0.829555	-0.26959	0.00220479	0.0158378		NA	NA		0	0	0	0	0	1	0
ENSMUSG00000024940	MGI:1101355	Ltbp3	403.169	362.692	1.1116	0.152638	0.158753	0.827995		1649	1550	1.06387	0.0893232	0.0831361	0.265778		NA	NA		0	0	0	0	0	1	0
ENSMUSG00000024941	MGI:1931787	Scyl1	110.144	128.657	0.856102	-0.224145	0.244235	0.978357		136	126	1.07937	0.110183	0.57828	0.827536		NA	NA		0	0	0	0	0	1	0
ENSMUSG00000024947	MGI:1316736	Men1	49.212	53.2082	0.924895	-0.112639	0.766604	1		23	20	1.15	0.201634	0.760792	0.943477		NA	NA		0	0	0	0	0	1	0
ENSMUSG00000024952	MGI:1930076	Rps6ka4	211.77	189.151	1.11958	0.162956	0.27191	1		126	127	0.992126	-0.0114048	1	1		NA	NA		0	0	0	0	0	1	0
ENSMUSG00000024953	MGI:1859821	Prdx5	159.305	128.104	1.24356	0.314477	0.0764037	0.561597		416	260	1.6	0.678072	2.132e-09	5.10495e-08		0.0847158	0.153016		0	0	0	0	0	0	1
ENSMUSG00000024955	MGI:1346831	Esrra	45.4571	43.5299	1.04427	0.0624999	1	1		124	98	1.26531	0.339486	0.0931451	0.286196		NA	NA		0	0	0	0	0	1	0
ENSMUSG00000024969	MGI:99638	Mark2	75.3425	74.7157	1.00839	0.0120532	1	1		27	33	0.818182	-0.289507	0.518958	0.788331		NA	NA		0	0	0	0	0	1	0
ENSMUSG00000024970	MGI:2147611	AI846148	50.6252	48.8609	1.03611	0.0511776	0.920411	1		171	143	1.1958	0.257981	0.127451	0.3511		NA	NA		0	0	0	0	0	1	0
ENSMUSG00000024974	MGI:1339795	Smc3	56.6137	45.2001	1.25251	0.324826	0.276014	1		13	10	1.3	0.378512	0.677639	0.893133		NA	NA		0	0	0	0	0	1	0
ENSMUSG00000024976	MGI:1927197	Shoc2	72.1932	71.9806	1.00295	0.0042553	1	1		36	41	0.878049	-0.187627	0.648791	0.880091		NA	NA		0	0	0	0	0	1	0
ENSMUSG00000024981	MGI:1919129	Acsl5	71.7155	56.1698	1.27676	0.352491	0.184683	0.883532		33	15	2.2	1.1375	0.0132833	0.0701292		NA	NA		0	0	0	0	0	1	0
ENSMUSG00000024989	MGI:1921357	Cep55	25.711	15.5261	1.65598	0.727686	0.164149	0.842243		19	18	1.05556	0.0780025	1	1		NA	NA		0	0	0	0	0	1	0
ENSMUSG00000024991	MGI:95301	Eif3a	599.6	584.046	1.02663	0.0379187	0.662907	1		974	1048	0.929389	-0.105645	0.104475	0.306698		NA	NA		0	0	0	0	0	1	0
ENSMUSG00000024993	MGI:1915144	Fam45a	23.9482	23.835	1.00475	0.00683843	1	1		99	100	0.99	-0.0144996	1	1		NA	NA		0	0	0	0	0	1	0
ENSMUSG00000024997	MGI:88034	Prdx3	64.4383	61.2735	1.05165	0.0726558	0.858119	1		287	213	1.34742	0.430197	0.00107565	0.00845712		NA	NA		0	0	0	0	0	1	0
ENSMUSG00000024999	MGI:1932610	Noc3l	38.0223	35.8502	1.06059	0.0848645	0.907561	1		100	92	1.08696	0.120294	0.613547	0.855286		NA	NA		0	0	0	0	0	1	0
ENSMUSG00000025006	MGI:700014	Sorbs1	70.1917	95.5981	0.734237	-0.445682	0.0520058	0.430774		248	217	1.14286	0.192645	0.164089	0.414836		NA	NA		0	0	0	0	0	1	0
ENSMUSG00000025007	MGI:1888908	Aldh18a1	163.933	120.929	1.35561	0.438946	0.0127145	0.15576		2091	1372	1.52405	0.607913	1.78286e-34	1.76095e-32		0.345956	0.457188		0	0	0	0	0	0	1
ENSMUSG00000025008	MGI:1914840	Tctn3	5.97896	6.03177	0.991245	-0.0126862	1	1		20	10	2	1	0.0987371	0.295712		NA	NA		0	0	0	0	0	1	0
ENSMUSG00000025024	MGI:1923729	Smndc1	41.033	38.341	1.07021	0.0978966	0.822144	1		23	23	1	0	1	1		NA	NA		0	0	0	0	0	1	0
ENSMUSG00000025027	MGI:2180003	Xpnpep1	116.09	147.147	0.788937	-0.342018	0.0641259	0.49907		95	115	0.826087	-0.275634	0.18969	0.455038		NA	NA		0	0	0	0	0	1	0
ENSMUSG00000025035	MGI:1929699	Arl3	30.8469	26.8431	1.14916	0.200576	0.694004	1		124	114	1.08772	0.121306	0.559727	0.813501		NA	NA		0	0	0	0	0	1	0
ENSMUSG00000025036	MGI:2137678	Sfxn2	12.4644	7.96883	1.56414	0.645369	0.503445	1		14	20	0.7	-0.514573	0.391528	0.686355		NA	NA		0	0	0	0	0	1	0
ENSMUSG00000025041	MGI:2178563	Nt5c2	37.9733	34.6026	1.09741	0.134103	0.815121	1		8	19	0.421053	-1.24793	0.052239	0.193943		NA	NA		0	0	0	0	0	1	0
ENSMUSG00000025047	MGI:1341788	Pdcd11	98.7192	99.8306	0.988867	-0.0161514	1	1		185	138	1.34058	0.422857	0.0103712	0.0577791		NA	NA		0	0	0	0	0	1	0
ENSMUSG00000025130	MGI:97464	P4hb	1078.58	1146.11	0.941083	-0.0876058	0.161739	0.836209		3592	3222	1.11484	0.156831	7.7774e-06	0.000106261		0.000570316	0.00242037		0	0	0	0	0	0	1
ENSMUSG00000025132	MGI:2178103	Arhgdia	957	962.894	0.993879	-0.0088584	0.909155	1		608	526	1.15589	0.209009	0.0161195	0.080897		NA	NA		0	0	0	0	0	1	0
ENSMUSG00000025134	MGI:1341044	Thoc4	66.8093	63.6813	1.04912	0.0691788	0.861369	1		29	37	0.783784	-0.351472	0.389052	0.686355		NA	NA		0	0	0	0	0	1	0
ENSMUSG00000025142	MGI:1916188	Aspscr1	48.6484	43.9733	1.10632	0.145765	0.678532	1		29	32	0.90625	-0.142019	0.798153	0.958698		NA	NA		0	0	0	0	0	1	0
ENSMUSG00000025153	MGI:95485	Fasn	899.565	1125.41	0.799319	-0.323156	6.27127e-07	2.32282e-05		139	149	0.932886	-0.100227	0.59596	0.840868		0.229468	0.332728		0	0	0	0	0	0	1
ENSMUSG00000025155	MGI:1915980	Dus1l	37.0752	33.4377	1.10878	0.148978	0.720203	1		50	41	1.21951	0.286304	0.401813	0.69424		NA	NA		0	0	0	0	0	1	0
ENSMUSG00000025156	MGI:2384801	Gps1	163.773	146.446	1.11831	0.161324	0.334286	1		371	237	1.5654	0.646532	6.12888e-08	1.19576e-06		0.0196058	0.047601		0	0	0	0	0	0	1
ENSMUSG00000025157	MGI:1921418	Zdhhc16	43.8827	45.391	0.96677	-0.0487557	1	1		23	15	1.53333	0.616671	0.255875	0.542776		NA	NA		0	0	0	0	0	1	0
ENSMUSG00000025158	MGI:894275	Rfng	18.2222	21.1606	0.861138	-0.215684	0.749259	1		16	12	1.33333	0.415037	0.571588	0.822178		NA	NA		0	0	0	0	0	1	0
ENSMUSG00000025159	MGI:1919449	Mms19	52.1451	46.5306	1.12066	0.164352	0.687885	1		19	26	0.730769	-0.452512	0.371298	0.668055		NA	NA		0	0	0	0	0	1	0
ENSMUSG00000025162	MGI:1355272	Csnk1d	216.838	223.59	0.969799	-0.0442421	0.775135	1		417	395	1.0557	0.0781947	0.46117	0.741008		NA	NA		0	0	0	0	0	1	0
ENSMUSG00000025173	MGI:1914090	Wdr45l	76.4963	78.523	0.97419	-0.037725	0.872441	1		70	109	0.642202	-0.638901	0.00437537	0.0282226		NA	NA		0	0	0	0	0	1	0
ENSMUSG00000025178	MGI:1934031	Pi4k2a	77.8415	79.4214	0.980107	-0.0289882	1	1		666	736	0.904891	-0.144184	0.0653218	0.225066		NA	NA		0	0	0	0	0	1	0
ENSMUSG00000025184	MGI:1196316	D19Ertd386e	18.1028	19.1337	0.946121	-0.0799034	1	1		19	26	0.730769	-0.452512	0.371298	0.668055		NA	NA		0	0	0	0	0	1	0
ENSMUSG00000025185	MGI:1914823	Loxl4	73.8651	111.418	0.662953	-0.593021	0.00795373	0.107127		234	222	1.05405	0.0759489	0.606516	0.849732		NA	NA		0	0	0	0	0	1	0
ENSMUSG00000025188	MGI:2177763	Hps1	18.287	11.7694	1.55377	0.635777	0.361595	1		111	53	2.09434	1.0665	6.94146e-06	9.59459e-05		0.408904	0.514332		0	0	0	0	0	0	1
ENSMUSG00000025190	MGI:95791	Got1	79.0283	70.0094	1.12882	0.174821	0.512356	1		106	86	1.23256	0.301656	0.170148	0.425684		NA	NA		0	0	0	0	0	1	0
ENSMUSG00000025192	MGI:2135885	Entpd7	14.7657	22.7897	0.647909	-0.626137	0.255875	0.991908		29	22	1.31818	0.398549	0.401062	0.69424		NA	NA		0	0	0	0	0	1	0
ENSMUSG00000025195	MGI:1917352	Dnmbp	34.9031	40.0945	0.87052	-0.200051	0.644464	1		32	61	0.52459	-0.930737	0.00346185	0.0232145		NA	NA		0	0	0	0	0	1	0
ENSMUSG00000025198	MGI:2387613	Erlin1	42.0878	30.4872	1.38051	0.4652	0.194505	0.89642		40	43	0.930233	-0.104337	0.826405	0.976323		NA	NA		0	0	0	0	0	1	0
ENSMUSG00000025199	MGI:99484	Chuk	71.3231	67.2658	1.06032	0.0844967	0.798545	1		86	96	0.895833	-0.158698	0.504803	0.774936		NA	NA		0	0	0	0	0	1	0
ENSMUSG00000025200	MGI:1919752	Cwf19l1	15.4278	12.6449	1.22008	0.28698	0.850554	1		17	15	1.13333	0.180572	0.86005	0.986332		NA	NA		0	0	0	0	0	1	0
ENSMUSG00000025203	MGI:98240	Scd2	467.705	431.648	1.08353	0.115743	0.243329	0.978357		568	460	1.23478	0.304257	0.00083781	0.00687207		NA	NA		0	0	0	0	0	1	0
ENSMUSG00000025204	MGI:1914514	Ndufb8	65.4014	80.5615	0.811819	-0.300769	0.214315	0.938312		136	123	1.10569	0.144948	0.455948	0.7402		NA	NA		0	0	0	0	0	1	0
ENSMUSG00000025209	MGI:2137410	Peo1	19.8933	17.4817	1.13795	0.186439	0.742829	1		60	57	1.05263	0.0740006	0.853408	0.984087		NA	NA		0	0	0	0	0	1	0
ENSMUSG00000025212	MGI:2137679	Sfxn3	105.675	125.665	0.840929	-0.249944	0.212156	0.936529		446	400	1.115	0.157044	0.12178	0.339424		NA	NA		0	0	0	0	0	1	0
ENSMUSG00000025217	MGI:1338871	Btrc	22.6227	22.0107	1.0278	0.0395617	1	1		24	37	0.648649	-0.624491	0.123731	0.343248		NA	NA		0	0	0	0	0	1	0
ENSMUSG00000025220	MGI:1932139	Mgea5	155.413	123.424	1.25918	0.332479	0.0627965	0.494621		24	24	1	0	1	1		NA	NA		0	0	0	0	0	1	0
ENSMUSG00000025224	MGI:1861607	Gbf1	98.3424	108.985	0.902348	-0.148243	0.487117	1		23	25	0.92	-0.120294	0.885433	0.99806		NA	NA		0	0	0	0	0	1	0
ENSMUSG00000025225	MGI:1099800	Nfkb2	64.1154	68.8332	0.93146	-0.102434	0.728854	1		165	126	1.30952	0.389042	0.0257381	0.115226		NA	NA		0	0	0	0	0	1	0
ENSMUSG00000025228	MGI:1858964	Actr1a	253.703	262.876	0.965104	-0.051243	0.724996	1		1753	1708	1.02635	0.037518	0.454517	0.739486		NA	NA		0	0	0	0	0	1	0
ENSMUSG00000025232	MGI:96073	Hexa	138.164	121.327	1.13878	0.187485	0.320132	1		174	130	1.33846	0.420576	0.0135235	0.070845		NA	NA		0	0	0	0	0	1	0
ENSMUSG00000025234	MGI:1344363	Arih1	161.051	178.635	0.901562	-0.149501	0.35657	1		58	38	1.52632	0.610053	0.0519105	0.193026		NA	NA		0	0	0	0	0	1	0
ENSMUSG00000025237	MGI:1914537	Parp6	20.3306	16.018	1.26923	0.343957	0.617719	1		15	14	1.07143	0.0995357	1	1		NA	NA		0	0	0	0	0	1	0
ENSMUSG00000025240	MGI:1933169	Sacm1l	64.1152	62.1736	1.03123	0.0443656	0.92906	1		12	10	1.2	0.263034	0.831812	0.978847		NA	NA		0	0	0	0	0	1	0
ENSMUSG00000025241	MGI:107277	Fyco1	47.7904	63.3963	0.753836	-0.407678	0.183657	0.881722		53	59	0.898305	-0.154723	0.6368	0.874839		NA	NA		0	0	0	0	0	1	0
ENSMUSG00000025278	MGI:2446089	Flnb	3442.93	3505.46	0.982161	-0.025969	0.464285	1		6813	6300	1.08143	0.112938	7.76051e-06	0.000106261		0.0012139	0.00455867		0	0	0	0	0	0	1
ENSMUSG00000025280	MGI:2681836	Polr3a	42.2027	44.8187	0.941631	-0.0867662	0.830373	1		20	10	2	1	0.0987371	0.295712		NA	NA		0	0	0	0	0	1	0
ENSMUSG00000025290	MGI:98147	Rps24	525.898	418.499	1.25663	0.32956	0.000490319	0.0104242		3231	3050	1.05934	0.0831715	0.0231264	0.106552		NA	NA		0	0	0	0	0	1	0
ENSMUSG00000025340	MGI:1929459	Rabgef1	46.8929	65.7768	0.712909	-0.48821	0.0899543	0.6124		92	82	1.12195	0.16601	0.495169	0.769741		NA	NA		0	0	0	0	0	1	0
ENSMUSG00000025352	MGI:1338027	Gdf11	18.2866	16.7855	1.08943	0.12357	1	1		31	42	0.738095	-0.438121	0.241645	0.526972		NA	NA		0	0	0	0	0	1	0
ENSMUSG00000025355	MGI:1927899	Mmp19	12.4181	11.3236	1.09665	0.133103	1	1		33	30	1.1	0.137504	0.801306	0.959623		NA	NA		0	0	0	0	0	1	0
ENSMUSG00000025362	MGI:1351628	Rps26	417.828	365.852	1.14207	0.191649	0.0684735	0.517756		1238	0	#DIV/0!	#DIV/0!	0	0		1.14737e-180	3.0015e-178		0	0	0	0	1	0	0
ENSMUSG00000025364	MGI:894684	Pa2g4	280.516	249.606	1.12384	0.168434	0.192906	0.894879		192	183	1.04918	0.0692627	0.679576	0.894467		NA	NA		0	0	0	0	0	1	0
ENSMUSG00000025366	MGI:1344426	Esyt1	179.765	193.389	0.929554	-0.10539	0.534435	1		59	58	1.01724	0.0246621	1	1		NA	NA		0	0	0	0	0	1	0
ENSMUSG00000025369	MGI:1915344	Smarcc2	120.096	104.417	1.15015	0.201825	0.316233	1		94	81	1.16049	0.214739	0.364388	0.662918		NA	NA		0	0	0	0	0	1	0
ENSMUSG00000025373	MGI:1914838	Rnf41	63.872	60.4716	1.05623	0.0789265	0.787747	1		78	52	1.5	0.584963	0.0279448	0.122446		NA	NA		0	0	0	0	0	1	0
ENSMUSG00000025374	MGI:1917167	Obfc2b	32.0071	29.5475	1.08324	0.115359	0.899076	1		17	19	0.894737	-0.160465	0.867939	0.989474		NA	NA		0	0	0	0	0	1	0
ENSMUSG00000025402	MGI:107563	Nab2	191.053	137.526	1.38921	0.474261	0.00407701	0.0631669		63	0	#DIV/0!	#DIV/0!	2.1684e-19	1.08215e-17		1.04029e-13	1.64509e-12		0	0	0	0	1	0	0
ENSMUSG00000025403	MGI:1277989	Shmt2	202.191	198.009	1.02112	0.030152	0.880789	1		811	754	1.0756	0.105137	0.15688	0.403009		NA	NA		0	0	0	0	0	1	0
ENSMUSG00000025404	MGI:1919000	R3hdm2	81.2943	69.9891	1.16153	0.216024	0.415855	1		62	42	1.47619	0.561879	0.0619264	0.218447		NA	NA		0	0	0	0	0	1	0
ENSMUSG00000025408	MGI:109247	Ddit3	67.2273	46.1815	1.45572	0.541732	0.0594307	0.476209		183	183	1	0	1	1		NA	NA		0	0	0	0	0	1	0
ENSMUSG00000025409	MGI:106378	Mbd6	59.002	66.7678	0.88369	-0.178388	0.533053	1		16	10	1.6	0.678072	0.32694	0.625008		NA	NA		0	0	0	0	0	1	0
ENSMUSG00000025410	MGI:107733	Dctn2	248.972	242.256	1.02772	0.0394532	0.786596	1		717	607	1.18122	0.240277	0.00272563	0.0189475		NA	NA		0	0	0	0	0	1	0
ENSMUSG00000025413	MGI:1919604	Ttc4	33.0886	30.8274	1.07335	0.10212	0.900653	1		43	30	1.43333	0.519374	0.159712	0.408538		NA	NA		0	0	0	0	0	1	0
ENSMUSG00000025417	MGI:2152214	Pip4k2c	61.8517	63.716	0.97074	-0.0428425	0.92906	1		82	105	0.780952	-0.356694	0.107411	0.313554		NA	NA		0	0	0	0	0	1	0
ENSMUSG00000025439	MGI:109638	Clns1a	50.9204	49.0674	1.03777	0.0534801	0.920411	1		38	39	0.974359	-0.0374747	1	1		NA	NA		0	0	0	0	0	1	0
ENSMUSG00000025453	MGI:109279	Nnt	44.0475	65.4276	0.673225	-0.570839	0.0549088	0.448832		64	115	0.556522	-0.84549	0.000169645	0.00169681		NA	NA		0	0	0	0	0	1	0
ENSMUSG00000025477	MGI:2686961	Inpp5a	86.351	103.341	0.83559	-0.259134	0.244421	0.978357		70	91	0.769231	-0.378512	0.114696	0.327574		NA	NA		0	0	0	0	0	1	0
ENSMUSG00000025484	MGI:1913128	Bet1l	36.9407	35.6368	1.03659	0.0518404	1	1		238	249	0.955823	-0.0651842	0.65049	0.880609		NA	NA		0	0	0	0	0	1	0
ENSMUSG00000025485	MGI:2141866	Ric8	131.491	146.221	0.899259	-0.153191	0.40029	1		71	86	0.825581	-0.276518	0.263796	0.552166		NA	NA		0	0	0	0	0	1	0
ENSMUSG00000025492	MGI:1913391	Ifitm3	60.8375	79.6123	0.764172	-0.38803	0.129258	0.745512		270	295	0.915254	-0.127756	0.312644	0.608087		NA	NA		0	0	0	0	0	1	0
ENSMUSG00000025510	MGI:1096360	Cd151	212.542	278.007	0.764521	-0.387373	0.00382919	0.0601133		183	226	0.809735	-0.304479	0.0376935	0.152089		NA	NA		0	0	0	0	0	1	0
ENSMUSG00000025512	MGI:1915288	Chid1	37.2176	32.3946	1.14888	0.20023	0.630456	1		38	48	0.791667	-0.337035	0.331834	0.631311		NA	NA		0	0	0	0	0	1	0
ENSMUSG00000025532	MGI:1100818	Crcp	35.1009	32.2818	1.08733	0.120785	0.807195	1		67	65	1.03077	0.0437214	0.930684	1		NA	NA		0	0	0	0	0	1	0
ENSMUSG00000025555	MGI:2446173	Farp1	220.694	208.106	1.06049	0.0847336	0.562393	1		557	662	0.84139	-0.249154	0.00287929	0.0198124		NA	NA		0	0	0	0	0	1	0
ENSMUSG00000025571	MGI:2443265	Tnrc6c	53.1476	47.9483	1.10843	0.148524	0.690826	1		15	19	0.789474	-0.341037	0.607591	0.849732		NA	NA		0	0	0	0	0	1	0
ENSMUSG00000025572	MGI:1098686	Tmc6	26.991	31.8936	0.84628	-0.240793	0.602923	1		51	34	1.5	0.584963	0.0820543	0.263447		NA	NA		0	0	0	0	0	1	0
ENSMUSG00000025574	MGI:98763	Tk1	41.471	35.7768	1.15916	0.213076	0.648791	1		17	22	0.772727	-0.371969	0.522397	0.78836		NA	NA		0	0	0	0	0	1	0
ENSMUSG00000025575	MGI:1923275	Cant1	34.3874	36.0963	0.952656	-0.0699723	0.904975	1		61	64	0.953125	-0.0692627	0.858119	0.986026		NA	NA		0	0	0	0	0	1	0
ENSMUSG00000025579	MGI:95609	Gaa	234.06	189.599	1.2345	0.303929	0.0366494	0.346816		757	760	0.996053	-0.00570612	0.959049	1		NA	NA		0	0	0	0	0	1	0
ENSMUSG00000025602	MGI:1933401	Zfp202	7.3507	9.30842	0.789683	-0.340654	0.803619	1		11	17	0.647059	-0.628031	0.344928	0.644837		NA	NA		0	0	0	0	0	1	0
ENSMUSG00000025612	MGI:894680	Bach1	42.9848	51.5419	0.833979	-0.261917	0.41191	1		80	80	1	0	1	1		NA	NA		0	0	0	0	0	1	0
ENSMUSG00000025616	MGI:1921362	Usp16	65.5376	63.6697	1.02934	0.0417171	0.930155	1		29	24	1.20833	0.273018	0.583132	0.830904		NA	NA		0	0	0	0	0	1	0
ENSMUSG00000025646	MGI:1925349	Atrip	37.2737	31.6936	1.17606	0.233965	0.630456	1		85	69	1.23188	0.300866	0.226651	0.508062		NA	NA		0	0	0	0	0	1	0
ENSMUSG00000025647	MGI:1915044	Shisa5	146.278	162.299	0.901284	-0.149946	0.39275	1		186	215	0.865116	-0.209034	0.161954	0.411119		NA	NA		0	0	0	0	0	1	0
ENSMUSG00000025648	MGI:2687284	Pfkfb4	12.5466	17.8195	0.704091	-0.506166	0.47313	1		76	50.5	1.50495	0.589716	0.0327896	0.138269		NA	NA		0	0	0	0	0	1	0
ENSMUSG00000025650	MGI:88462	Col7a1	553.929	432.015	1.2822	0.358619	0.000114337	0.00289879		305	217	1.40553	0.491114	0.000135536	0.00138486		NA	NA		0	0	0	0	0	1	0
ENSMUSG00000025651	MGI:107876	Uqcrc1	204.82	234.159	0.874708	-0.193127	0.181364	0.876502		122	156	0.782051	-0.354665	0.0475973	0.180816		NA	NA		0	0	0	0	0	1	0
ENSMUSG00000025702	MGI:1919029	41341	51.7762	60.308	0.858529	-0.220062	0.508513	1		53	48	1.10417	0.142958	0.690826	0.902759		NA	NA		0	0	0	0	0	1	0
ENSMUSG00000025722	MGI:1919218	Wdr73	13.1637	17.1852	0.765991	-0.384601	0.584665	1		5	18	0.277778	-1.848	0.010622	0.0588306		NA	NA		0	0	0	0	0	1	0
ENSMUSG00000025730	MGI:2183454	Rab40c	34.985	35.3496	0.989687	-0.0149553	1	1		10	16	0.625	-0.678072	0.32694	0.625008		NA	NA		0	0	0	0	0	1	0
ENSMUSG00000025733	MGI:2384892	Rhot2	42.9575	34.7684	1.23553	0.305133	0.428207	1		16	12	1.33333	0.415037	0.571588	0.822178		NA	NA		0	0	0	0	0	1	0
ENSMUSG00000025736	MGI:1919356	Jmjd8	11.2033	11.2318	0.997465	-0.00366181	1	1		12	13	0.923077	-0.115477	1	1		NA	NA		0	0	0	0	0	1	0
ENSMUSG00000025737	MGI:2446285	Wdr24	19.7229	18.8743	1.04496	0.06345	1	1		27	32	0.84375	-0.245112	0.602923	0.847453		NA	NA		0	0	0	0	0	1	0
ENSMUSG00000025743	MGI:1349163	Sdc3	585.557	573.818	1.02046	0.0292169	0.746733	1		281	232	1.21121	0.276445	0.0339675	0.141358		NA	NA		0	0	0	0	0	1	0
ENSMUSG00000025746	MGI:96559	Il6	2.16774	1.46831	1.47635	0.562038	1	1		218	183	1.19126	0.252484	0.0894051	0.280176		NA	NA		0	0	0	0	0	1	0
ENSMUSG00000025764	MGI:1925835	Phf17	105.352	107.949	0.975948	-0.0351232	0.891043	1		60	47	1.2766	0.352302	0.245891	0.530137		NA	NA		0	0	0	0	0	1	0
ENSMUSG00000025786	MGI:1926134	Zdhhc3	71.3092	99.0126	0.720204	-0.473523	0.0380637	0.353843		155	148.5	1.04377	0.0618053	0.774344	0.949731		NA	NA		0	0	0	0	0	1	0
ENSMUSG00000025791	MGI:97565	Pgm2	35.9937	37.7163	0.954327	-0.0674445	0.907561	1		102	70	1.45714	0.543142	0.0178344	0.0878016		NA	NA		0	0	0	0	0	1	0
ENSMUSG00000025793	MGI:104681	Hgs	143.343	127.77	1.12189	0.165926	0.395122	1		228	185	1.23243	0.301509	0.038635	0.154476		NA	NA		0	0	0	0	0	1	0
ENSMUSG00000025794	MGI:1914365	Rpl14	638.064	561.926	1.1355	0.183323	0.0303403	0.307358		1099	1002	1.09681	0.133309	0.0361999	0.148335		NA	NA		0	0	0	0	0	1	0
ENSMUSG00000025810	MGI:106206	Nrp1	302.24	692.179	0.43665	-1.19545	7.088e-36	2.4003e-33		538	612	0.879085	-0.185925	0.0313014	0.133694		7.25454e-15	1.2615e-13		0	1	0	0	0	0	0
ENSMUSG00000025812	MGI:2135608	Pard3	49.8389	42.9232	1.16112	0.215516	0.53406	1		13	13	1	0	1	1		NA	NA		0	0	0	0	0	1	0
ENSMUSG00000025821	MGI:2141413	Zfp282	25.7849	28.4951	0.904888	-0.144189	0.891923	1		33	45	0.733333	-0.447459	0.212683	0.487116		NA	NA		0	0	0	0	0	1	0
ENSMUSG00000025854	MGI:2136853	Fam20c	35.6943	50.5383	0.706283	-0.501681	0.132902	0.753395		13	11	1.18182	0.241008	0.83882	0.980115		NA	NA		0	0	0	0	0	1	0
ENSMUSG00000025871	MGI:1921162	4833439L19Rik	93.5416	93.9365	0.995796	-0.00607734	1	1		40	39	1.02564	0.0365259	1	1		NA	NA		0	0	0	0	0	1	0
ENSMUSG00000025878	MGI:103185	Uimc1	29.283	28.2631	1.03609	0.0511449	1	1		25	22	1.13636	0.184425	0.770867	0.949646		NA	NA		0	0	0	0	0	1	0
ENSMUSG00000025880	MGI:1100518	Smad7	98.6694	102.735	0.960428	-0.0582505	0.832891	1		96	116	0.827586	-0.273018	0.191796	0.458551		NA	NA		0	0	0	0	0	1	0
ENSMUSG00000025907	MGI:1341850	Rb1cc1	84.7221	111.162	0.762147	-0.391859	0.0738758	0.5507		66	71	0.929577	-0.105353	0.732684	0.928785		NA	NA		0	0	0	0	0	1	0
ENSMUSG00000025925	MGI:109634	Terf1	11.6402	11.0731	1.05122	0.0720585	1	1		15	23	0.652174	-0.616671	0.255875	0.542776		NA	NA		0	0	0	0	0	1	0
ENSMUSG00000025937	MGI:2442551	Lactb2	26.2815	25.0414	1.04952	0.0697324	1	1		49	29	1.68966	0.756729	0.0307865	0.132209		NA	NA		0	0	0	0	0	1	0
ENSMUSG00000025950	MGI:96413	Idh1	41.0148	39.2604	1.04469	0.0630697	0.911072	1		69	58	1.18966	0.250543	0.374957	0.673092		NA	NA		0	0	0	0	0	1	0
ENSMUSG00000025968	MGI:2443241	Ndufs1	81.5413	80.3424	1.01492	0.0213697	0.937409	1		30	36	0.833333	-0.263034	0.538583	0.800195		NA	NA		0	0	0	0	0	1	0
ENSMUSG00000025969	MGI:1100492	Nrp2	88.3206	47.9735	1.84103	0.880512	0.000763409	0.0150179		50	26	1.92308	0.943416	0.00790518	0.0462126		NA	NA		0	0	0	0	0	1	0
ENSMUSG00000025981	MGI:1915126	Coq10b	69.3484	72.5392	0.956014	-0.0648967	0.801339	1		59	65	0.907692	-0.139725	0.653598	0.881819		NA	NA		0	0	0	0	0	1	0
ENSMUSG00000025986	MGI:1914515	Slc39a10	20.1091	33.812	0.594733	-0.749686	0.0759047	0.559665		21	28	0.75	-0.415037	0.391603	0.686355		NA	NA		0	0	0	0	0	1	0
ENSMUSG00000026000	MGI:1336997	Lancl1	19.9295	28.81	0.691758	-0.53166	0.25287	0.988339		34	52	0.653846	-0.612977	0.0661526	0.227268		NA	NA		0	0	0	0	0	1	0
ENSMUSG00000026003	MGI:87866	Acadl	53.47	48.9712	1.09187	0.126795	0.766604	1		385	297	1.2963	0.374396	0.000851348	0.00697106		NA	NA		0	0	0	0	0	1	0
ENSMUSG00000026005	MGI:1913896	Rpe	25.6414	27.307	0.939003	-0.0907983	1	1		33	35	0.942857	-0.0848889	0.903597	1		NA	NA		0	0	0	0	0	1	0
ENSMUSG00000026014	MGI:1924550	Raph1	43.6941	35.0553	1.24644	0.317808	0.368188	1		49	30	1.63333	0.707819	0.0421654	0.165897		NA	NA		0	0	0	0	0	1	0
ENSMUSG00000026018	MGI:1917625	Ica1l	16.3356	11.3097	1.44438	0.530455	0.442068	1		8	15	0.533333	-0.906891	0.21004	0.483305		NA	NA		0	0	0	0	0	1	0
ENSMUSG00000026020	MGI:1933184	Nop58	139.701	137.342	1.01718	0.0245703	0.904378	1		117	116	1.00862	0.0123837	1	1		NA	NA		0	0	0	0	0	1	0
ENSMUSG00000026024	MGI:1921268	Als2	41.3328	70.6278	0.58522	-0.77295	0.00589017	0.085924		55	143	0.384615	-1.37851	3.23244e-10	8.42034e-09		0.125018	0.208496		0	0	0	0	0	0	1
ENSMUSG00000026028	MGI:1918077	Trak2	111.224	127.882	0.86974	-0.201343	0.300679	1		382	313	1.22045	0.28741	0.00984743	0.0554473		NA	NA		0	0	0	0	0	1	0
ENSMUSG00000026029	MGI:1261423	Casp8	35.3725	36.08	0.98039	-0.0285723	1	1		99	97	1.02062	0.0294438	0.943081	1		NA	NA		0	0	0	0	0	1	0
ENSMUSG00000026034	MGI:107403	Clk1	41.0517	37.8473	1.08467	0.117252	0.822144	1		40	30	1.33333	0.415037	0.281979	0.5745		NA	NA		0	0	0	0	0	1	0
ENSMUSG00000026042	MGI:88458	Col5a2	2829.65	5883.35	0.480959	-1.05601	1.76697e-239	8.37718e-236		3619	5051	0.716492	-0.480978	1.54958e-53	2.09901e-51		1.33696e-36	5.829e-35		0	0	1	0	0	0	0
ENSMUSG00000026047	MGI:1919300	Kdelc1	25.4391	26.0295	0.977318	-0.0331	1	1		11	29	0.37931	-1.39855	0.00642658	0.0391122		NA	NA		0	0	0	0	0	1	0
ENSMUSG00000026048	MGI:103582	Ercc5	30.3875	22.6219	1.34328	0.425757	0.410103	1		105	45	2.33333	1.22239	1.05885e-06	1.71332e-05		0.0908748	0.1619		0	0	0	0	0	0	1
ENSMUSG00000026072	MGI:96545	Il1r1	25.1495	14.6646	1.71499	0.778198	0.15386	0.808703		13	12	1.08333	0.115477	1	1		NA	NA		0	0	0	0	0	1	0
ENSMUSG00000026087	MGI:1333820	Mrpl30	40.4682	37.2774	1.0856	0.118488	0.819893	1		102	73	1.39726	0.482601	0.0339946	0.141358		NA	NA		0	0	0	0	0	1	0
ENSMUSG00000026102	MGI:104848	Inpp1	11.0096	9.8644	1.11609	0.158454	1	1		32	18	1.77778	0.830075	0.0649086	0.224294		NA	NA		0	0	0	0	0	1	0
ENSMUSG00000026103	MGI:95752	Gls	157.313	173.263	0.907939	-0.139333	0.408999	1		142	165	0.860606	-0.216575	0.209188	0.482139		NA	NA		0	0	0	0	0	1	0
ENSMUSG00000026107	MGI:1923258	Obfc2a	64.4803	76.2707	0.845414	-0.242271	0.352584	1		37	28	1.32143	0.402098	0.321084	0.619813		NA	NA		0	0	0	0	0	1	0
ENSMUSG00000026112	MGI:1923428	6330578E17Rik	94.2172	100.968	0.933143	-0.0998295	0.667546	1		13	12	1.08333	0.115477	1	1		NA	NA		0	0	0	0	0	1	0
ENSMUSG00000026116	MGI:1927110	Tmem131	117.422	128.877	0.911118	-0.13429	0.483171	1		257	204	1.2598	0.333199	0.0153497	0.0781666		NA	NA		0	0	0	0	0	1	0
ENSMUSG00000026121	MGI:109252	Sema4c	24.0034	23.9846	1.00078	0.00112641	1	1		30	29	1.03448	0.0489096	1	1		NA	NA		0	0	0	0	0	1	0
ENSMUSG00000026127	MGI:106572	Imp4	57.4933	54.1227	1.06228	0.0871603	0.84955	1		182	163	1.11656	0.159066	0.332509	0.632341		NA	NA		0	0	0	0	0	1	0
ENSMUSG00000026131	MGI:104627	Dst	613.067	598.363	1.02457	0.0350252	0.687476	1		76	87	0.873563	-0.195016	0.433567	0.721274		NA	NA		0	0	0	0	0	1	0
ENSMUSG00000026142	MGI:1924117	Rhbdd1	45.0239	34.5199	1.30429	0.383266	0.314307	1		69	63	1.09524	0.131245	0.663585	0.889477		NA	NA		0	0	0	0	0	1	0
ENSMUSG00000026150	MGI:1922984	Mff	69.5242	62.4636	1.11304	0.154499	0.542507	1		197	112	1.75893	0.814697	1.52819e-06	2.39906e-05		0.0430672	0.0913864		0	0	0	0	0	0	1
ENSMUSG00000026153	MGI:1915437	Fam135a	45.1564	41.5649	1.08641	0.119565	0.830373	1		36	32	1.125	0.169925	0.716301	0.919075		NA	NA		0	0	0	0	0	1	0
ENSMUSG00000026154	MGI:1915252	1110058L19Rik	6.71561	8.01476	0.837906	-0.25514	1	1		105	163	0.644172	-0.634483	0.000475713	0.00425539		NA	NA		0	0	0	0	0	1	0
ENSMUSG00000026159	MGI:1333754	Agfg1	84.1745	85.7332	0.98182	-0.0264697	0.938895	1		67	61	1.09836	0.135352	0.658701	0.886986		NA	NA		0	0	0	0	0	1	0
ENSMUSG00000026181	MGI:1918464	Ppm1f	86.7202	90.6004	0.957173	-0.0631487	0.822167	1		19	19	1	0	1	1		NA	NA		0	0	0	0	0	1	0
ENSMUSG00000026192	MGI:1351352	Atic	162.168	166.662	0.973035	-0.0394368	0.825502	1		567	426	1.33099	0.412495	8.59492e-06	0.000116424		0.0150246	0.0382577		0	0	0	0	0	0	1
ENSMUSG00000026193	MGI:95566	Fn1	12664.2	17765.4	0.712858	-0.488313	8.79416e-189	2.08466e-185		11062	10173	1.08739	0.120867	1.0968e-09	2.73681e-08		3.81329e-122	6.6294e-120		0	0	0	1	0	0	0
ENSMUSG00000026201	MGI:1313271	Stk16	60.0149	57.7968	1.03838	0.0543302	0.926704	1		34	34	1	0	1	1		NA	NA		0	0	0	0	0	1	0
ENSMUSG00000026204	MGI:102765	Ptprn	194.701	234.839	0.829084	-0.270409	0.0598803	0.47874		189	146	1.29452	0.372418	0.0216101	0.101439		NA	NA		0	0	0	0	0	1	0
ENSMUSG00000026207	MGI:109282	Speg	73.4585	95.056	0.772791	-0.37185	0.104912	0.668284		35	20	1.75	0.807355	0.0580641	0.208389		NA	NA		0	0	0	0	0	1	0
ENSMUSG00000026208	MGI:94885	Des	99.9887	16.1147	6.20481	2.63339	4.95864e-16	5.34293e-14		42	17	2.47059	1.30485	0.00154717	0.0116246		0.0237281	0.0560456		0	0	0	0	0	0	1
ENSMUSG00000026209	MGI:1278328	Dnpep	104.602	101.961	1.0259	0.0368949	0.889486	1		93	95	0.978947	-0.0306968	0.941886	1		NA	NA		0	0	0	0	0	1	0
ENSMUSG00000026211	MGI:2138628	Obsl1	52.7336	79.8859	0.660112	-0.599217	0.0238011	0.25842		25	27	0.925926	-0.111031	0.889884	1		NA	NA		0	0	0	0	0	1	0
ENSMUSG00000026219	MGI:1309481	Trip12	312.834	348.208	0.898411	-0.154552	0.185978	0.884374		29	32	0.90625	-0.142019	0.798153	0.958698		NA	NA		0	0	0	0	0	1	0
ENSMUSG00000026223	MGI:1927594	Itm2c	249.551	349.731	0.713551	-0.486911	5.11406e-05	0.0014432		1041	1341	0.776286	-0.365339	8.55869e-10	2.15834e-08		0.381297	0.493888		0	0	0	0	0	0	1
ENSMUSG00000026234	MGI:97286	Ncl	905.811	771.103	1.1747	0.232287	0.00106123	0.0203696		22	8	2.75	1.45943	0.0161248	0.080897		NA	NA		0	0	0	0	0	1	0
ENSMUSG00000026245	MGI:1346035	Farsb	73.5045	63.4009	1.15936	0.213328	0.392988	1		43	54	0.796296	-0.328623	0.309934	0.607487		NA	NA		0	0	0	0	0	1	0
ENSMUSG00000026248	MGI:1916413	Mrpl44	17.2973	15.1816	1.13936	0.188218	0.86005	1		8	12	0.666667	-0.584963	0.503445	0.773989		NA	NA		0	0	0	0	0	1	0
ENSMUSG00000026249	MGI:101780	Serpine2	184.002	162.2	1.13441	0.181948	0.258881	0.997626		442	523	0.845124	-0.242765	0.00997927	0.0559902		NA	NA		0	0	0	0	0	1	0
ENSMUSG00000026254	MGI:1914440	Eif4e2	111.139	100.777	1.10281	0.14119	0.536595	1		56	57	0.982456	-0.0255351	1	1		NA	NA		0	0	0	0	0	1	0
ENSMUSG00000026260	MGI:1914523	Ndufa10	90.9144	94.6491	0.960541	-0.0580806	0.825968	1		140	130	1.07692	0.106915	0.583964	0.830904		NA	NA		0	0	0	0	0	1	0
ENSMUSG00000026269	MGI:1914170	Rnpepl1	38.9903	45.0556	0.86538	-0.208594	0.585647	1		16	22	0.727273	-0.459432	0.417692	0.708041		NA	NA		0	0	0	0	0	1	0
ENSMUSG00000026270	MGI:1344392	Capn10	29.1908	35.9745	0.811432	-0.301458	0.457021	1		58	74	0.783784	-0.351472	0.191499	0.45807		NA	NA		0	0	0	0	0	1	0
ENSMUSG00000026273	MGI:1918355	Mterfd2	9.64315	8.30201	1.16154	0.216044	0.814529	1		7	34	0.205882	-2.28011	2.53208e-05	0.000313436		0.00466023	0.01448		0	0	0	0	0	0	1
ENSMUSG00000026276	MGI:97298	41519	270.858	296.742	0.912771	-0.131675	0.294182	1		68	70	0.971429	-0.0418202	0.932202	1		NA	NA		0	0	0	0	0	1	0
ENSMUSG00000026277	MGI:1891699	Stk25	116.501	104.98	1.10974	0.150228	0.460427	1		147	136	1.08088	0.11221	0.552295	0.808657		NA	NA		0	0	0	0	0	1	0
ENSMUSG00000026278	MGI:1858494	Bok	74.8769	79.6218	0.940407	-0.0886421	0.748111	1		81	122	0.663934	-0.590887	0.00487028	0.0311186		NA	NA		0	0	0	0	0	1	0
ENSMUSG00000026279	MGI:1914276	Thap4	47.7768	42.6107	1.12124	0.165094	0.675222	1		104	74	1.40541	0.490986	0.029446	0.127375		NA	NA		0	0	0	0	0	1	0
ENSMUSG00000026280	MGI:1913865	Atg4b	60.4106	58.0128	1.04133	0.0584322	0.926704	1		78	69	1.13043	0.176878	0.509502	0.779209		NA	NA		0	0	0	0	0	1	0
ENSMUSG00000026289	MGI:1924290	Atg16l1	56.5453	54.0859	1.04547	0.0641546	0.84955	1		27	11	2.45455	1.29546	0.013853	0.0719353		NA	NA		0	0	0	0	0	1	0
ENSMUSG00000026305	MGI:1342770	Lrrfip1	159.147	197.549	0.805608	-0.311851	0.044156	0.386956		477	447	1.06711	0.0937144	0.340072	0.640417		NA	NA		0	0	0	0	0	1	0
ENSMUSG00000026309	MGI:1914694	Ilkap	37.8995	34.6762	1.09296	0.128235	0.815121	1		19	20	0.95	-0.0740006	1	1		NA	NA		0	0	0	0	0	1	0
ENSMUSG00000026311	MGI:1929735	Asb1	28.1635	23.9224	1.17729	0.235464	0.677809	1		33	49	0.673469	-0.570316	0.0970309	0.293945		NA	NA		0	0	0	0	0	1	0
ENSMUSG00000026313	MGI:3036234	Hdac4	31.2207	42.9139	0.727518	-0.458945	0.200678	0.904387		39	37	1.05405	0.0759489	0.908777	1		NA	NA		0	0	0	0	0	1	0
ENSMUSG00000026317	MGI:1349447	Cln8	29.9819	28.7042	1.04451	0.0628294	1	1		137	134	1.02239	0.0319429	0.903331	1		NA	NA		0	0	0	0	0	1	0
ENSMUSG00000026319	MGI:1922832	2310035C23Rik	48.3377	51.8201	0.932799	-0.100362	0.764353	1		25	36	0.694444	-0.526069	0.200031	0.467628		NA	NA		0	0	0	0	0	1	0
ENSMUSG00000026335	MGI:97475	Pam	154.971	146.377	1.05871	0.0823117	0.644791	1		235	228	1.0307	0.0436269	0.7804	0.95186		NA	NA		0	0	0	0	0	1	0
ENSMUSG00000026339	MGI:1918079	Ccdc93	43.804	53.9846	0.811417	-0.301485	0.363354	1		74	65	1.13846	0.187086	0.497564	0.771252		NA	NA		0	0	0	0	0	1	0
ENSMUSG00000026349	MGI:1920199	Ccnt2	30.7139	30.7307	0.999453	-0.000788969	1	1		19	23	0.826087	-0.275634	0.643969	0.876836		NA	NA		0	0	0	0	0	1	0
ENSMUSG00000026353	MGI:1915062	Ubxn4	131.929	106.211	1.24213	0.31282	0.104925	0.668284		392	360	1.08889	0.122857	0.258271	0.546878		NA	NA		0	0	0	0	0	1	0
ENSMUSG00000026355	MGI:1298227	Mcm6	92.0136	80.8365	1.13827	0.186839	0.447178	1		195	215	0.906977	-0.140863	0.34808	0.64937		NA	NA		0	0	0	0	0	1	0
ENSMUSG00000026356	MGI:2442544	Dars	61.4599	56.5282	1.08724	0.120675	0.782556	1		191	173	1.10405	0.142801	0.37293	0.670507		NA	NA		0	0	0	0	0	1	0
ENSMUSG00000026361	MGI:2384876	Cdc73	45.4414	51.3946	0.884167	-0.177609	0.610068	1		32	27	1.18519	0.245112	0.602923	0.847453		NA	NA		0	0	0	0	0	1	0
ENSMUSG00000026377	MGI:1915199	Mki67ip	58.762	56.7602	1.03527	0.0500027	0.926078	1		99	86	1.15116	0.203092	0.377687	0.675958		NA	NA		0	0	0	0	0	1	0
ENSMUSG00000026409	MGI:107815	Pfkfb2	7.77395	16.3925	0.474238	-1.07632	0.15159	0.803913		4	25	0.16	-2.64386	0.000103716	0.0010927		NA	NA		0	0	0	0	0	1	0
ENSMUSG00000026411	MGI:1913491	Tmem9	29.8991	34.966	0.855092	-0.225849	0.620145	1		108	138	0.782609	-0.353637	0.0642426	0.222805		NA	NA		0	0	0	0	0	1	0
ENSMUSG00000026421	MGI:88549	Csrp1	1039.67	639.869	1.62482	0.700282	1.36098e-22	2.30444e-20		7945	5159	1.54003	0.622956	1.00155e-131	3.16557e-129		0.32615	0.43654		1	0	0	0	0	0	0
ENSMUSG00000026425	MGI:109605	Srgap2	53.0288	55.4758	0.95589	-0.0650835	0.923401	1		50	54	0.925926	-0.111031	0.768792	0.949646		NA	NA		0	0	0	0	0	1	0
ENSMUSG00000026426	MGI:1915974	Arl8a	160.119	173.374	0.923544	-0.114748	0.510858	1		593	618	0.959547	-0.0595747	0.49042	0.76508		NA	NA		0	0	0	0	0	1	0
ENSMUSG00000026433	MGI:2385107	Rab7l1	6.44864	7.84474	0.822034	-0.28273	0.790527	1		33	33	1	0	1	1		NA	NA		0	0	0	0	0	1	0
ENSMUSG00000026437	MGI:97518	Cdk18	29.2183	48.6953	0.600024	-0.736909	0.0307865	0.309891		57.5	33	1.74242	0.801096	0.0114563	0.0626465		NA	NA		0	0	0	0	0	1	0
ENSMUSG00000026439	MGI:1918367	Rbbp5	32.7481	30.5216	1.07295	0.10158	0.900653	1		41	52	0.788462	-0.342888	0.299732	0.596319		NA	NA		0	0	0	0	0	1	0
ENSMUSG00000026455	MGI:2385619	Klhl12	20.6109	13.1664	1.56541	0.646545	0.229481	0.957615		57	48	1.1875	0.247928	0.435114	0.721522		NA	NA		0	0	0	0	0	1	0
ENSMUSG00000026463	MGI:88111	Atp2b4	57.1972	48.3414	1.18319	0.242687	0.435114	1		33	17	1.94118	0.956931	0.0328391	0.138269		NA	NA		0	0	0	0	0	1	0
ENSMUSG00000026464	MGI:1917829	Zc3h11a	186.981	179.433	1.04206	0.0594446	0.714497	1		304	329	0.924012	-0.114016	0.340133	0.640417		NA	NA		0	0	0	0	0	1	0
ENSMUSG00000026469	MGI:97932	Xpr1	42.206	59.6805	0.707198	-0.499814	0.0918377	0.618987		221	162	1.3642	0.448053	0.00299041	0.02037		NA	NA		0	0	0	0	0	1	0
ENSMUSG00000026470	MGI:1926235	Stx6	23.3545	26.3353	0.886816	-0.173293	0.77545	1		31	36	0.861111	-0.215729	0.625407	0.864195		NA	NA		0	0	0	0	0	1	0
ENSMUSG00000026471	MGI:1195463	Mr1	4.32201	4.99999	0.864404	-0.210222	1	1		23	24	0.958333	-0.0614005	1	1		NA	NA		0	0	0	0	0	1	0
ENSMUSG00000026475	MGI:108407	Rgs16	325.005	504.49	0.644225	-0.634365	5.44472e-10	3.07302e-08		4877	5077	0.960607	-0.0579823	0.0460819	0.176473		5.43873e-08	4.437e-07		0	1	0	0	0	0	0
ENSMUSG00000026478	MGI:99914	Lamc1	300.174	464.416	0.646347	-0.629618	3.23464e-09	1.50347e-07		823	788	1.04442	0.0626968	0.39695	0.691382		7.66022e-08	6.15157e-07		0	1	0	0	0	0	0
ENSMUSG00000026479	MGI:99913	Lamc2	16.0131	22.383	0.715414	-0.48315	0.417692	1		42	47	0.893617	-0.162271	0.671809	0.892423		NA	NA		0	0	0	0	0	1	0
ENSMUSG00000026483	MGI:2137237	Fam129a	123.285	68.077	1.81096	0.856758	8.41176e-05	0.00224046		737	577	1.2773	0.353093	1.12617e-05	0.000147491		0.0344545	0.0768601		0	0	0	0	0	0	1
ENSMUSG00000026484	MGI:1101759	Rnf2	32.5049	39.0511	0.832368	-0.264707	0.555998	1		25	23	1.08696	0.120294	0.885433	0.99806		NA	NA		0	0	0	0	0	1	0
ENSMUSG00000026490	MGI:2441841	Cdc42bpa	216.714	184.438	1.175	0.232661	0.109927	0.680373		21	14	1.5	0.584963	0.310505	0.607487		NA	NA		0	0	0	0	0	1	0
ENSMUSG00000026491	MGI:1915033	Ahctf1	155.263	145.674	1.06583	0.0919747	0.644791	1		477	461	1.03471	0.0492225	0.624322	0.863451		NA	NA		0	0	0	0	0	1	0
ENSMUSG00000026492	MGI:107937	Tfb2m	28.5553	27.2817	1.04669	0.0658279	0.893853	1		99	123	0.804878	-0.313158	0.122477	0.340765		NA	NA		0	0	0	0	0	1	0
ENSMUSG00000026494	MGI:2447076	Kif26b	26.3692	17.1693	1.53584	0.619025	0.222053	0.947212		14	8	1.75	0.807355	0.286279	0.57902		NA	NA		0	0	0	0	0	1	0
ENSMUSG00000026499	MGI:2181074	Acbd3	90.5013	104.773	0.863786	-0.211254	0.353141	1		103	139	0.741007	-0.432441	0.0242558	0.109951		NA	NA		0	0	0	0	0	1	0
ENSMUSG00000026504	MGI:1924066	Sdccag8	15.1617	13.9017	1.09064	0.125169	1	1		18	23	0.782609	-0.353637	0.532709	0.795206		NA	NA		0	0	0	0	0	1	0
ENSMUSG00000026509	MGI:88264	Capn2	880.736	819.956	1.07413	0.103163	0.145707	0.788578		339	351	0.965812	-0.0501858	0.67542	0.893133		NA	NA		0	0	0	0	0	1	0
ENSMUSG00000026511	MGI:1350930	Srp9	77.1647	61.7628	1.24937	0.321203	0.234932	0.969215		1254	721	1.73925	0.798466	2.06679e-33	1.99972e-31		0.0687862	0.128237		0	0	0	0	0	0	1
ENSMUSG00000026516	MGI:1914709	Nvl	45.5257	36.3465	1.25255	0.324865	0.320293	1		42	38	1.10526	0.14439	0.737554	0.930728		NA	NA		0	0	0	0	0	1	0
ENSMUSG00000026547	MGI:1312985	Tagln2	722.151	706.424	1.02226	0.0317647	0.691425	1		933	1292	0.722136	-0.469657	2.8309e-14	1.04854e-12		3.81072e-07	2.80115e-06		0	0	0	0	1	0	0
ENSMUSG00000026553	MGI:1334462	Copa	457.365	510.735	0.895504	-0.159228	0.0884253	0.609835		1274	1287	0.989899	-0.0146468	0.812566	0.967474		NA	NA		0	0	0	0	0	1	0
ENSMUSG00000026554	MGI:91860	Dcaf8	80.9764	76.9745	1.05199	0.0731213	0.811457	1		312	253	1.2332	0.302409	0.0146115	0.0752969		NA	NA		0	0	0	0	0	1	0
ENSMUSG00000026566	MGI:1915731	Mpzl1	38.2257	43.9525	0.869704	-0.201404	0.581114	1		95	114	0.833333	-0.263034	0.213001	0.487137		NA	NA		0	0	0	0	0	1	0
ENSMUSG00000026568	MGI:1917706	Brp44	21.8679	27.9645	0.781987	-0.354783	0.479888	1		18	16	1.125	0.169925	0.864166	0.987946		NA	NA		0	0	0	0	0	1	0
ENSMUSG00000026571	MGI:1921356	Dcaf6	34.9624	31.9029	1.0959	0.132118	0.807195	1		64	70	0.914286	-0.129283	0.66595	0.889622		NA	NA		0	0	0	0	0	1	0
ENSMUSG00000026586	MGI:97712	Prrx1	97.3155	87.7688	1.10877	0.148962	0.556535	1		117.5	105.5	1.11374	0.155418	0.462436	0.741933		NA	NA		0	0	0	0	0	1	0
ENSMUSG00000026596	MGI:87860	Abl2	144.438	130.35	1.10808	0.148059	0.432298	1		18	17	1.05882	0.0824622	1	1		NA	NA		0	0	0	0	0	1	0
ENSMUSG00000026600	MGI:104665	Soat1	216.292	139.368	1.55195	0.634081	5.15767e-05	0.00144689		145	138	1.05072	0.0713846	0.721413	0.921644		NA	NA		0	0	0	0	0	1	0
ENSMUSG00000026603	MGI:1915889	Smyd2	83.2415	64.835	1.2839	0.36053	0.162072	0.837017		110	104	1.05769	0.08092	0.732596	0.928785		NA	NA		0	0	0	0	0	1	0
ENSMUSG00000026604	MGI:102467	Ptpn14	159.762	175.396	0.910863	-0.134694	0.444378	1		322	398	0.809045	-0.305708	0.00515321	0.0327145		NA	NA		0	0	0	0	0	1	0
ENSMUSG00000026615	MGI:97838	Eprs	326.102	303.636	1.07399	0.102983	0.402803	1		564	527	1.07021	0.0978922	0.275747	0.565937		NA	NA		0	0	0	0	0	1	0
ENSMUSG00000026617	MGI:1338800	Bpnt1	50.5101	37.953	1.33086	0.412357	0.203117	0.911047		211	203	1.03941	0.0557633	0.730869	0.927653		NA	NA		0	0	0	0	0	1	0
ENSMUSG00000026618	MGI:1919586	Iars2	94.619	104.817	0.902707	-0.14767	0.524622	1		32	43	0.744186	-0.426265	0.248046	0.532361		NA	NA		0	0	0	0	0	1	0
ENSMUSG00000026623	MGI:2446186	Lpgat1	127.21	162.664	0.782041	-0.354684	0.0396686	0.360977		135	136	0.992647	-0.0106472	1	1		NA	NA		0	0	0	0	0	1	0
ENSMUSG00000026634	MGI:1196310	Angel2	29.9179	47.4198	0.630917	-0.664478	0.0675493	0.511583		32	72	0.444444	-1.16993	0.000109599	0.00114704		NA	NA		0	0	0	0	0	1	0
ENSMUSG00000026641	MGI:99542	Usf1	19.9943	23.7203	0.84292	-0.246533	0.651588	1		63	65	0.969231	-0.0450879	0.929614	1		NA	NA		0	0	0	0	0	1	0
ENSMUSG00000026643	MGI:1202298	Nmt2	55.8772	51.2224	1.09087	0.125485	0.699175	1		53	41	1.29268	0.370368	0.256442	0.543493		NA	NA		0	0	0	0	0	1	0
ENSMUSG00000026655	MGI:1913790	Fam107b	51.5415	31.7142	1.62519	0.700605	0.0375295	0.35272		206	103	2	1	4.74626e-09	1.09233e-07		0.43823	0.545957		0	0	0	0	0	0	1
ENSMUSG00000026657	MGI:1919850	Frmd4a	144.409	179.946	0.802511	-0.317408	0.051674	0.429801		170	172	0.988372	-0.0168738	0.956887	1		NA	NA		0	0	0	0	0	1	0
ENSMUSG00000026659	MGI:1890614	Dusp12	15.1479	25.9171	0.584477	-0.774782	0.117275	0.703479		70	146	0.479452	-1.06054	2.54044e-07	4.54499e-06		0.592282	0.697903		0	0	0	0	0	0	1
ENSMUSG00000026662	MGI:1923580	Sephs1	46.2721	45.2162	1.02335	0.033302	1	1		24	32	0.75	-0.415037	0.349682	0.64937		NA	NA		0	0	0	0	0	1	0
ENSMUSG00000026663	MGI:1926157	Atf6	88.7676	97.0916	0.914266	-0.129314	0.607886	1		562	629	0.893482	-0.16249	0.0557741	0.203938		NA	NA		0	0	0	0	0	1	0
ENSMUSG00000026667	MGI:1341908	Uhmk1	152.411	131.972	1.15488	0.207741	0.259518	0.9978		1069	830	1.28795	0.365079	4.5391e-08	8.96661e-07		0.404946	0.51182		0	0	0	0	0	0	1
ENSMUSG00000026670	MGI:1334459	Uap1	143.779	117.041	1.22845	0.296838	0.107359	0.676276		1111	1201	0.925062	-0.112377	0.0641526	0.222656		NA	NA		0	0	0	0	0	1	0
ENSMUSG00000026672	MGI:1918898	Optn	25.1592	44.3637	0.567112	-0.818293	0.0294935	0.300707		10	15	0.666667	-0.584963	0.424356	0.71343		NA	NA		0	0	0	0	0	1	0
ENSMUSG00000026674	MGI:1345277	Ddr2	170.139	165.791	1.02623	0.0373498	0.870027	1		631	596	1.05872	0.0823277	0.331731	0.631311		NA	NA		0	0	0	0	0	1	0
ENSMUSG00000026675	MGI:1330808	Hsd17b7	86.646	50.4158	1.71863	0.781256	0.00198869	0.0346631		441	339	1.30088	0.379493	0.000293381	0.00280428		NA	NA		0	0	0	0	0	1	0
ENSMUSG00000026683	MGI:1914227	Nuf2	24.2292	20.3722	1.18933	0.250146	0.651588	1		42	52	0.807692	-0.308122	0.353328	0.654347		NA	NA		0	0	0	0	0	1	0
ENSMUSG00000026687	MGI:1861622	Aldh9a1	18.8214	15.8389	1.1883	0.248897	0.735879	1		30	26	1.15385	0.206451	0.68888	0.901977		NA	NA		0	0	0	0	0	1	0
ENSMUSG00000026728	MGI:98932	Vim	6566.4	8771.18	0.748633	-0.41767	4.32042e-71	2.92616e-68		3886	3867	1.00491	0.00707114	0.838022	0.980115		7.08191e-26	2.30985e-24		0	1	0	0	0	0	0
ENSMUSG00000026748	MGI:1914698	Plxdc2	68.5377	124.251	0.551607	-0.858288	9.17701e-05	0.00240377		164	321	0.510903	-0.968877	8.94685e-13	3.05158e-11		0.654572	0.745633		0	0	0	0	0	0	1
ENSMUSG00000026766	MGI:1923786	Mmadhc	72.8754	69.9015	1.04254	0.0601095	0.86725	1		67	71	0.943662	-0.0836579	0.798545	0.958698		NA	NA		0	0	0	0	0	1	0
ENSMUSG00000026767	MGI:1914210	Fam188a	39.846	32.9434	1.20953	0.274447	0.482789	1		33	50	0.66	-0.599462	0.0784196	0.256937		NA	NA		0	0	0	0	0	1	0
ENSMUSG00000026768	MGI:109442	Itga8	11.8244	26.7762	0.441599	-1.17919	0.0237027	0.258332		35	29	1.2069	0.271302	0.532309	0.795206		NA	NA		0	0	0	0	0	1	0
ENSMUSG00000026790	MGI:1098824	Odf2	95.705	97.2568	0.984044	-0.0232055	1	1		24	19	1.26316	0.337035	0.542384	0.801822		NA	NA		0	0	0	0	0	1	0
ENSMUSG00000026791	MGI:1860103	Slc2a8	11.1755	15.3218	0.729385	-0.455247	0.557197	1		14	10	1.4	0.485427	0.541256	0.801822		NA	NA		0	0	0	0	0	1	0
ENSMUSG00000026792	MGI:2684789	Lrsam1	19.4697	26.9235	0.723148	-0.467636	0.301996	1		63.5	109	0.582569	-0.7795	0.000773598	0.00643444		NA	NA		0	0	0	0	0	1	0
ENSMUSG00000026796	MGI:2442910	Fam129b	1173.86	1196.19	0.981329	-0.0271913	0.666212	1		485	448	1.08259	0.114486	0.238546	0.523345		NA	NA		0	0	0	0	0	1	0
ENSMUSG00000026797	MGI:107363	Stxbp1	87.3369	79.2697	1.10177	0.139822	0.587054	1		463	351	1.31909	0.399541	9.7707e-05	0.00103936		NA	NA		0	0	0	0	0	1	0
ENSMUSG00000026806	MGI:2682639	Ddx31	23.8102	21.5144	1.10671	0.146279	0.882996	1		12	11	1.09091	0.125531	1	1		NA	NA		0	0	0	0	0	1	0
ENSMUSG00000026817	MGI:87977	Ak1	233.84	213.09	1.09738	0.134063	0.344175	1		210	278	0.755396	-0.404696	0.00238769	0.0169462		NA	NA		0	0	0	0	0	1	0
ENSMUSG00000026827	MGI:99778	Gpd2	64.3557	52.8448	1.21782	0.284306	0.35528	1		10	13	0.769231	-0.378512	0.677639	0.893133		NA	NA		0	0	0	0	0	1	0
ENSMUSG00000026836	MGI:87911	Acvr1	103.764	98.109	1.05764	0.0808454	0.725085	1		121	132	0.916667	-0.125531	0.529632	0.794113		NA	NA		0	0	0	0	0	1	0
ENSMUSG00000026837	MGI:88457	Col5a1	2200.94	3600.1	0.611355	-0.709918	5.66405e-76	4.47554e-73		4141	3556	1.16451	0.219724	2.74345e-11	7.74209e-10		4.84716e-75	3.61671e-73		0	0	0	1	0	0	0
ENSMUSG00000026849	MGI:1353568	Tor1a	33.025	31.4914	1.0487	0.0686037	0.900653	1		25	23	1.08696	0.120294	0.885433	0.99806		NA	NA		0	0	0	0	0	1	0
ENSMUSG00000026853	MGI:109501	Crat	38.6035	60.5155	0.637911	-0.648573	0.0352002	0.341225		15	48	0.3125	-1.67807	3.76061e-05	0.000447966		0.0597925	0.116462		0	0	0	0	0	0	1
ENSMUSG00000026864	MGI:95835	Hspa5	869.628	947.33	0.917979	-0.123467	0.0745675	0.554983		974	1080	0.901852	-0.149038	0.0204921	0.0975432		NA	NA		0	0	0	0	0	1	0
ENSMUSG00000026867	MGI:1913941	Gapvd1	109.987	92.9717	1.18302	0.242475	0.261396	0.9978		111	82.5	1.34545	0.428094	0.0522831	0.193955		NA	NA		0	0	0	0	0	1	0
ENSMUSG00000026869	MGI:1914248	Psmd5	80.7828	69.589	1.16086	0.215188	0.415855	1		50	47	1.06383	0.0892673	0.839214	0.980115		NA	NA		0	0	0	0	0	1	0
ENSMUSG00000026872	MGI:1344407	Zeb2	86.3778	81.5236	1.05954	0.0834417	0.817046	1		34	45	0.755556	-0.40439	0.260426	0.549499		NA	NA		0	0	0	0	0	1	0
ENSMUSG00000026878	MGI:1915615	Rab14	120.074	121.712	0.986541	-0.0195493	0.948763	1		182	223	0.816143	-0.293105	0.0467204	0.178056		NA	NA		0	0	0	0	0	1	0
ENSMUSG00000026879	MGI:95851	Gsn	1087.13	1608.97	0.675665	-0.56562	7.85471e-24	1.55163e-21		913	1132.5	0.806181	-0.310824	1.25931e-06	2.01023e-05		0.00299719	0.0100291		1	0	0	0	0	0	0
ENSMUSG00000026880	MGI:95403	Stom	27.6115	9.80014	2.81746	1.49439	0.00509764	0.0767236		62	13	4.76923	2.25376	8.39601e-09	1.86007e-07		0.323958	0.435872		0	0	0	0	0	0	1
ENSMUSG00000026888	MGI:1355324	Grb14	53.2224	74.8027	0.711503	-0.491058	0.0630088	0.495397		41	116	0.353448	-1.50043	1.72612e-09	4.17527e-08		0.00776483	0.0220285		0	0	0	0	0	0	1
ENSMUSG00000026889	MGI:1915139	Rbm18	55.0198	43.7316	1.25812	0.331275	0.31488	1		27	26	1.03846	0.0544478	1	1		NA	NA		0	0	0	0	0	1	0
ENSMUSG00000026895	MGI:1915625	Ndufa8	67.8968	59.557	1.14003	0.189073	0.536269	1		353	310	1.13871	0.1874	0.102788	0.303874		NA	NA		0	0	0	0	0	1	0
ENSMUSG00000026914	MGI:1913284	Psmd14	115.763	102.146	1.13331	0.180544	0.378646	1		88	94	0.93617	-0.0951572	0.711027	0.916333		NA	NA		0	0	0	0	0	1	0
ENSMUSG00000026917	MGI:2155884	Wdr5	76.9021	77.4247	0.993251	-0.00977026	1	1		185	190	0.973684	-0.0384741	0.836389	0.980115		NA	NA		0	0	0	0	0	1	0
ENSMUSG00000026918	MGI:1914632	Brd3	78.6338	86.0327	0.914	-0.129734	0.640562	1		61	64	0.953125	-0.0692627	0.858119	0.986026		NA	NA		0	0	0	0	0	1	0
ENSMUSG00000026924	MGI:2139207	Sec16a	176.26	199.716	0.882551	-0.180248	0.235527	0.970143		135	117	1.15385	0.206451	0.284192	0.578065		NA	NA		0	0	0	0	0	1	0
ENSMUSG00000026926	MGI:1918568	Pmpca	160.6	158.928	1.01052	0.015098	0.955432	1		81	102	0.794118	-0.332575	0.139076	0.37273		NA	NA		0	0	0	0	0	1	0
ENSMUSG00000026927	MGI:1915362	Sdccag3	82.7895	83.6839	0.989312	-0.0155026	1	1		35	35	1	0	1	1		NA	NA		0	0	0	0	0	1	0
ENSMUSG00000026932	MGI:1915241	Nacc2	83.6364	86.4344	0.967629	-0.0474743	0.938895	1		143	127	1.12598	0.171187	0.361336	0.660116		NA	NA		0	0	0	0	0	1	0
ENSMUSG00000026933	MGI:3036242	Camsap1	105.002	94.7362	1.10836	0.148422	0.524622	1		138	109	1.26606	0.34034	0.0746013	0.248899		NA	NA		0	0	0	0	0	1	0
ENSMUSG00000026942	MGI:101835	Traf2	24.961	23.525	1.06104	0.0854824	1	1		13	16	0.8125	-0.29956	0.711071	0.916333		NA	NA		0	0	0	0	0	1	0
ENSMUSG00000026956	MGI:2443318	Uap1l1	36.0439	25.3381	1.42252	0.508447	0.200031	0.904387		103.5	65	1.59231	0.671119	0.00334463	0.022492		NA	NA		0	0	0	0	0	1	0
ENSMUSG00000026958	MGI:1933213	Dpp7	27.8467	42.6359	0.653128	-0.614562	0.0959236	0.634881		24	29	0.827586	-0.273018	0.583132	0.830904		NA	NA		0	0	0	0	0	1	0
ENSMUSG00000026970	MGI:1861774	Rbms1	171.382	178.153	0.961993	-0.0559018	0.748132	1		39	63	0.619048	-0.691878	0.0222977	0.103845		NA	NA		0	0	0	0	0	1	0
ENSMUSG00000026977	MGI:1931053	41340	35.0308	33.8787	1.03401	0.048245	1	1		12	17	0.705882	-0.5025	0.458258	0.7402		NA	NA		0	0	0	0	0	1	0
ENSMUSG00000026980	MGI:106662	Ly75	43.5147	63.3709	0.686666	-0.542319	0.081353	0.580866		90	119	0.756303	-0.402965	0.0525092	0.194186		NA	NA		0	0	0	0	0	1	0
ENSMUSG00000026991	MGI:109281	Pkp4	54.911	50.8066	1.08079	0.11208	0.770919	1		21	28	0.75	-0.415037	0.391603	0.686355		NA	NA		0	0	0	0	0	1	0
ENSMUSG00000026999	MGI:1916732	Nup35	21.8401	18.6972	1.1681	0.224158	0.755229	1		57	55	1.03636	0.0515303	0.924775	1		NA	NA		0	0	0	0	0	1	0
ENSMUSG00000027002	MGI:1355333	Nckap1	311.174	277.973	1.11944	0.162778	0.187278	0.884374		18	14	1.28571	0.36257	0.596615	0.840868		NA	NA		0	0	0	0	0	1	0
ENSMUSG00000027004	MGI:892032	Frzb	6.18616	1.93706	3.19358	1.67517	0.289062	1		11	9	1.22222	0.289507	0.823803	0.973735		NA	NA		0	0	0	0	0	1	0
ENSMUSG00000027006	MGI:1914111	Dnajc10	170.972	168.07	1.01726	0.0246931	0.913521	1		29	29	1	0	1	1		NA	NA		0	0	0	0	0	1	0
ENSMUSG00000027007	MGI:1917849	Ssfa2	53.1842	53.2747	0.998303	-0.00245084	1	1		110	137	0.80292	-0.316672	0.0978614	0.295046		NA	NA		0	0	0	0	0	1	0
ENSMUSG00000027010	MGI:1926080	Slc25a12	42.3176	42.2475	1.00166	0.00239113	1	1		16	18	0.888889	-0.169925	0.864166	0.987946		NA	NA		0	0	0	0	0	1	0
ENSMUSG00000027012	MGI:107750	Dync1i2	141.706	136.629	1.03716	0.0526379	0.810791	1		123	118	1.04237	0.0598715	0.796732	0.958698		NA	NA		0	0	0	0	0	1	0
ENSMUSG00000027014	MGI:2136773	Cwc22	34.2498	766.587	0.0446783	-4.48428	1.38191e-181	2.18388e-178		283	3883	0.0728818	-3.7783	4.94065645841247e-324	7.8062372042917e-321		0.00567384	0.0170215		1	0	0	0	0	0	0
ENSMUSG00000027018	MGI:96013	Hat1	30.2033	25.1264	1.20205	0.2655	0.590053	1		14	22	0.636364	-0.652077	0.242985	0.526986		NA	NA		0	0	0	0	0	1	0
ENSMUSG00000027030	MGI:1858416	Stk39	36.4992	58.7343	0.621428	-0.686341	0.023488	0.256582		15	32	0.46875	-1.09311	0.0186238	0.0911203		NA	NA		0	0	0	0	0	1	0
ENSMUSG00000027035	MGI:2442564	Lass6	90.737	96.5786	0.939514	-0.0900133	0.715469	1		181	213	0.849765	-0.234864	0.118233	0.334672		NA	NA		0	0	0	0	0	1	0
ENSMUSG00000027067	MGI:107912	Ssrp1	252.709	205.548	1.22944	0.298001	0.0316734	0.316801		88	79	1.11392	0.155651	0.536005	0.798257		NA	NA		0	0	0	0	0	1	0
ENSMUSG00000027076	MGI:1353429	Timm10	17.6792	15.7975	1.11911	0.162358	0.864166	1		305	289	1.05536	0.0777397	0.538288	0.800195		NA	NA		0	0	0	0	0	1	0
ENSMUSG00000027078	MGI:1914500	Ube2l6	5.54659	9.22341	0.60136	-0.7337	0.607239	1		36	67	0.537313	-0.896164	0.00292919	0.0200684		NA	NA		0	0	0	0	0	1	0
ENSMUSG00000027082	MGI:1095418	Tfpi	30.8842	36.0202	0.857415	-0.221935	0.625407	1		188	279	0.673835	-0.569532	2.95358e-05	0.000359049		0.355695	0.465509		0	0	0	0	0	0	1
ENSMUSG00000027087	MGI:96608	Itgav	397.091	611.989	0.648853	-0.624036	1.35975e-11	8.8309e-10		2657	2256	1.17775	0.236031	1.1312e-08	2.47144e-07		1.35263e-17	2.71038e-16		0	0	0	1	0	0	0
ENSMUSG00000027091	MGI:1919747	Zc3h15	114.966	119.387	0.962965	-0.0544448	0.844572	1		179	207	0.864734	-0.209671	0.169278	0.423732		NA	NA		0	0	0	0	0	1	0
ENSMUSG00000027108	MGI:1914309	Ola1	69.4371	66.8428	1.03881	0.0549342	0.931708	1		37	40	0.925	-0.112475	0.819893	0.971778		NA	NA		0	0	0	0	0	1	0
ENSMUSG00000027109	MGI:1277166	Sp3	42.874	42.5735	1.00706	0.0101477	1	1		43	69	0.623188	-0.68226	0.0177658	0.0876458		NA	NA		0	0	0	0	0	1	0
ENSMUSG00000027111	MGI:96605	Itga6	69.6624	92.7002	0.75148	-0.412193	0.0845431	0.597183		32	36	0.888889	-0.169925	0.716301	0.919075		NA	NA		0	0	0	0	0	1	0
ENSMUSG00000027122	MGI:1926020	2700007P21Rik	41.9725	28.2147	1.48761	0.572997	0.119609	0.712397		35	45	0.777778	-0.36257	0.314307	0.609708		NA	NA		0	0	0	0	0	1	0
ENSMUSG00000027131	MGI:1915282	Tmem85	54.6115	55.3451	0.986746	-0.0192494	1	1		33	27	1.22222	0.289507	0.518958	0.788331		NA	NA		0	0	0	0	0	1	0
ENSMUSG00000027133	MGI:1913431	Nop10	29.5079	29.2258	1.00965	0.0138596	1	1		114	113	1.00885	0.0127111	1	1		NA	NA		0	0	0	0	0	1	0
ENSMUSG00000027160	MGI:1915451	Ccdc34	17.5368	16.2294	1.08056	0.111778	0.864166	1		32	25	1.28	0.356144	0.427043	0.715657		NA	NA		0	0	0	0	0	1	0
ENSMUSG00000027162	MGI:1330839	Lin7c	57.3863	49.1566	1.16742	0.223321	0.496754	1		25	27	0.925926	-0.111031	0.889884	1		NA	NA		0	0	0	0	0	1	0
ENSMUSG00000027170	MGI:1351744	Eif3m	103.911	90.2805	1.15097	0.202856	0.35067	1		162	165	0.981818	-0.0264722	0.911956	1		NA	NA		0	0	0	0	0	1	0
ENSMUSG00000027176	MGI:1351825	Cstf3	28.1178	26.4799	1.06185	0.0865835	0.891923	1		36	36	1	0	1	1		NA	NA		0	0	0	0	0	1	0
ENSMUSG00000027177	MGI:1314882	Hipk3	84.1235	98.5461	0.853646	-0.22829	0.300697	1		104.5	138	0.757246	-0.401165	0.0398718	0.158584		NA	NA		0	0	0	0	0	1	0
ENSMUSG00000027184	MGI:1858234	Caprin1	442.206	463.519	0.954019	-0.0679107	0.485399	1		45	51	0.882353	-0.180572	0.610068	0.851187		NA	NA		0	0	0	0	0	1	0
ENSMUSG00000027185	MGI:2138939	Nat10	61.0874	61.6204	0.99135	-0.012533	1	1		40	39	1.02564	0.0365259	1	1		NA	NA		0	0	0	0	0	1	0
ENSMUSG00000027187	MGI:88271	Cat	62.1509	76.2097	0.815525	-0.2942	0.26839	0.9978		29	27	1.07407	0.103093	0.893853	1		NA	NA		0	0	0	0	0	1	0
ENSMUSG00000027189	MGI:1931835	Trim44	105.315	106.535	0.988541	-0.0166276	0.945266	1		175	114	1.53509	0.618321	0.000398227	0.00364478		NA	NA		0	0	0	0	0	1	0
ENSMUSG00000027193	MGI:1888993	Api5	112.435	112.863	0.996202	-0.00548909	1	1		114	139	0.820144	-0.286051	0.131171	0.357608		NA	NA		0	0	0	0	0	1	0
ENSMUSG00000027194	MGI:1921819	Ttc17	38.4654	39.0398	0.985288	-0.0213826	1	1		50	61	0.819672	-0.286881	0.342581	0.641966		NA	NA		0	0	0	0	0	1	0
ENSMUSG00000027198	MGI:108050	Ext2	164.733	187.472	0.878707	-0.186545	0.262982	0.9978		63	100	0.63	-0.666576	0.00465577	0.0298687		NA	NA		0	0	0	0	0	1	0
ENSMUSG00000027204	MGI:95489	Fbn1	1009.33	1424.4	0.708601	-0.496956	3.98264e-17	4.49565e-15		725	726	0.998623	-0.00198855	1	1		2.75493e-07	2.08043e-06		0	1	0	0	0	0	0
ENSMUSG00000027207	MGI:1917226	Galk2	27.5702	25.1885	1.09456	0.130347	0.783846	1		28	23	1.21739	0.283793	0.575849	0.825786		NA	NA		0	0	0	0	0	1	0
ENSMUSG00000027208	MGI:95521	Fgf7	54.1599	40.2136	1.34681	0.429542	0.179665	0.872883		253	245	1.03265	0.0463556	0.753802	0.941256		NA	NA		0	0	0	0	0	1	0
ENSMUSG00000027230	MGI:1347062	Creb3l1	87.386	216.64	0.40337	-1.30982	5.67131e-14	4.80137e-12		54	56	0.964286	-0.0524674	0.924097	1		0.000158203	0.000757633		0	1	0	0	0	0	0
ENSMUSG00000027245	MGI:1914943	2310003F16Rik	2.13098	1.40163	1.52036	0.604411	1	1		42	21	2	1	0.0111414	0.0612777		NA	NA		0	0	0	0	0	1	0
ENSMUSG00000027247	MGI:2445003	Arhgap1	227.651	260.111	0.875206	-0.192305	0.160457	0.833217		155	174	0.890805	-0.166819	0.321018	0.619813		NA	NA		0	0	0	0	0	1	0
ENSMUSG00000027248	MGI:95834	Pdia3	796.746	800.448	0.995376	-0.00668678	0.960087	1		1552	1646	0.942892	-0.0848358	0.10005	0.298702		NA	NA		0	0	0	0	0	1	0
ENSMUSG00000027254	MGI:1306776	Mtap1a	153.679	288.635	0.532434	-0.909325	1.40346e-10	8.64128e-09		747	961	0.777315	-0.363428	2.46475e-07	4.42627e-06		0.000656913	0.0027215		1	0	0	0	0	0	0
ENSMUSG00000027255	MGI:1924288	Arfgap2	34.1434	35.4759	0.96244	-0.0552307	1	1		114	107	1.06542	0.091423	0.686599	0.900959		NA	NA		0	0	0	0	0	1	0
ENSMUSG00000027272	MGI:1277977	Ubr1	38.6905	43.2171	0.895258	-0.159624	0.740653	1		118	151	0.781457	-0.355762	0.050846	0.189812		NA	NA		0	0	0	0	0	1	0
ENSMUSG00000027276	MGI:1095416	Jag1	137.251	282.98	0.485022	-1.04388	8.85015e-13	6.26247e-11		36	43	0.837209	-0.25634	0.499897	0.772998		0.029016	0.0658537		0	0	0	0	0	0	1
ENSMUSG00000027285	MGI:1913546	Haus2	20.7624	17.6517	1.17623	0.234166	0.749259	1		174	138	1.26087	0.334419	0.0473631	0.180185		NA	NA		0	0	0	0	0	1	0
ENSMUSG00000027286	MGI:1913856	Lrrc57	15.1479	11.9739	1.26508	0.339229	0.701108	1		36	7	5.14286	2.36257	8.96304e-06	0.000120721		0.0136907	0.0357328		0	0	0	0	0	0	1
ENSMUSG00000027287	MGI:109356	Snap23	47.831	42.7391	1.11914	0.162389	0.675222	1		91	78	1.16667	0.222392	0.356004	0.658018		NA	NA		0	0	0	0	0	1	0
ENSMUSG00000027288	MGI:1270153	Zfp106	232.373	245.127	0.94797	-0.0770868	0.582748	1		1212	1219	0.994258	-0.00830843	0.903147	1		NA	NA		0	0	0	0	0	1	0
ENSMUSG00000027291	MGI:2443189	Vps39	36.9049	30.6159	1.20541	0.26953	0.544612	1		112	112	1	0	1	1		NA	NA		0	0	0	0	0	1	0
ENSMUSG00000027293	MGI:1919619	Ehd4	43.0589	75.0604	0.573657	-0.80174	0.0041237	0.0636823		198	288	0.6875	-0.540568	5.16919e-05	0.000596281		0.404133	0.51182		0	0	0	0	0	0	1
ENSMUSG00000027298	MGI:104294	Tyro3	30.0283	25.8321	1.16244	0.217162	0.68888	1		80	95	0.842105	-0.247928	0.289893	0.582611		NA	NA		0	0	0	0	0	1	0
ENSMUSG00000027303	MGI:97808	Ptpra	75.8431	73.7109	1.02893	0.0411388	0.934961	1		48	51	0.941176	-0.0874628	0.840822	0.980889		NA	NA		0	0	0	0	0	1	0
ENSMUSG00000027304	MGI:1309480	Rtf1	49.613	47.1166	1.05298	0.0744845	0.839214	1		167	142	1.17606	0.233957	0.172055	0.428421		NA	NA		0	0	0	0	0	1	0
ENSMUSG00000027305	MGI:1916952	Ndufaf1	9.77138	11.404	0.856837	-0.222907	1	1		37	43	0.860465	-0.216811	0.576431	0.825886		NA	NA		0	0	0	0	0	1	0
ENSMUSG00000027306	MGI:2675669	Nusap1	12.6024	13.6833	0.921004	-0.118721	1	1		24	25	0.96	-0.0588937	1	1		NA	NA		0	0	0	0	0	1	0
ENSMUSG00000027309	MGI:1923029	4930402H24Rik	156.793	159.523	0.982888	-0.0249008	0.910584	1		82	56	1.46429	0.550197	0.0329475	0.13845		NA	NA		0	0	0	0	0	1	0
ENSMUSG00000027313	MGI:1916315	Chac1	47.6288	45.3266	1.05079	0.0714772	0.835846	1		172	241	0.713693	-0.486625	0.00079937	0.00662554		NA	NA		0	0	0	0	0	1	0
ENSMUSG00000027327	MGI:1914576	1700037H04Rik	40.0629	48.1599	0.831873	-0.265564	0.455741	1		41	43	0.953488	-0.0687128	0.913202	1		NA	NA		0	0	0	0	0	1	0
ENSMUSG00000027332	MGI:1929242	Ivd	28.1779	32.2937	0.872553	-0.196686	0.698883	1		26	21	1.2381	0.308122	0.560065	0.813501		NA	NA		0	0	0	0	0	1	0
ENSMUSG00000027340	MGI:1859682	Slc23a2	58.173	49.35	1.17879	0.237301	0.43944	1		68	75	0.906667	-0.141356	0.616003	0.857266		NA	NA		0	0	0	0	0	1	0
ENSMUSG00000027363	MGI:1934029	Usp8	83.236	67.1349	1.23983	0.310145	0.220545	0.947104		335	269	1.24535	0.316555	0.00812072	0.0471782		NA	NA		0	0	0	0	0	1	0
ENSMUSG00000027365	MGI:1929996	Trpm7	86.2862	80.2159	1.07567	0.105241	0.698084	1		121	125	0.968	-0.046921	0.848361	0.982812		NA	NA		0	0	0	0	0	1	0
ENSMUSG00000027366	MGI:1913802	2010106G01Rik	53.2671	54.4853	0.977642	-0.0326223	1	1		86	117	0.735043	-0.4441	0.0349813	0.144844		NA	NA		0	0	0	0	0	1	0
ENSMUSG00000027367	MGI:2139090	Stard7	42.6897	39.1478	1.09048	0.124957	0.740653	1		42	56	0.75	-0.415037	0.188847	0.454386		NA	NA		0	0	0	0	0	1	0
ENSMUSG00000027378	MGI:1858233	Nphp1	18.5309	13.4996	1.3727	0.457011	0.377086	1		15	19	0.789474	-0.341037	0.607591	0.849732		NA	NA		0	0	0	0	0	1	0
ENSMUSG00000027384	MGI:1916737	2310003L22Rik	7.46083	10.5561	0.706776	-0.500675	0.480682	1		18	16	1.125	0.169925	0.864166	0.987946		NA	NA		0	0	0	0	0	1	0
ENSMUSG00000027394	MGI:1916987	Ttl	43.2009	65.0763	0.66385	-0.591072	0.0428072	0.381144		133	174	0.764368	-0.387661	0.0222809	0.103845		NA	NA		0	0	0	0	0	1	0
ENSMUSG00000027395	MGI:108014	Polr1b	44.1906	43.3964	1.0183	0.0261657	1	1		96	138	0.695652	-0.523562	0.00722655	0.0430415		NA	NA		0	0	0	0	0	1	0
ENSMUSG00000027397	MGI:108392	Slc20a1	596.162	827.117	0.720771	-0.472386	9.95257e-10	5.18518e-08		341	648	0.526235	-0.926222	1.02152e-22	5.76548e-21		0.000258461	0.00115313		1	0	0	0	0	0	0
ENSMUSG00000027408	MGI:1934569	Cpxm1	6.95943	15.0163	0.46346	-1.10948	0.133801	0.754278		29	41	0.707317	-0.499571	0.188216	0.454345		NA	NA		0	0	0	0	0	1	0
ENSMUSG00000027411	MGI:2136772	Vps16	49.8577	47.537	1.04882	0.0687654	0.919607	1		24	32	0.75	-0.415037	0.349682	0.64937		NA	NA		0	0	0	0	0	1	0
ENSMUSG00000027425	MGI:1917264	Csrp2bp	47.2103	35.0301	1.34771	0.430508	0.224245	0.951785		59	38	1.55263	0.634716	0.0417293	0.164591		NA	NA		0	0	0	0	0	1	0
ENSMUSG00000027427	MGI:1924086	Polr3f	25.8117	25.0025	1.03236	0.0459511	1	1		64	58	1.10345	0.142019	0.65096	0.880609		NA	NA		0	0	0	0	0	1	0
ENSMUSG00000027429	MGI:1350925	Sec23b	71.6225	65.7288	1.08967	0.123888	0.670534	1		122	93	1.31183	0.391579	0.0559337	0.203938		NA	NA		0	0	0	0	0	1	0
ENSMUSG00000027433	MGI:894687	Xrn2	101.227	113.723	0.890118	-0.167932	0.413194	1		80	95	0.842105	-0.247928	0.289893	0.582611		NA	NA		0	0	0	0	0	1	0
ENSMUSG00000027439	MGI:1921783	Gzf1	35.1508	31.8888	1.10229	0.140508	0.807195	1		55	46	1.19565	0.257798	0.42616	0.715448		NA	NA		0	0	0	0	0	1	0
ENSMUSG00000027447	MGI:102519	Cst3	309.211	367.152	0.842189	-0.247785	0.028283	0.292367		1452	1676	0.866348	-0.206981	6.64035e-05	0.000749569		0.765939	0.836444		0	0	0	0	0	0	1
ENSMUSG00000027459	MGI:1921097	Fam110a	15.0419	16.6546	0.903167	-0.146935	0.86005	1		31	33	0.939394	-0.0901978	0.900653	1		NA	NA		0	0	0	0	0	1	0
ENSMUSG00000027475	MGI:107688	Kif3b	73.9338	77.9829	0.948077	-0.0769246	0.807846	1		101	120	0.841667	-0.248679	0.225887	0.506829		NA	NA		0	0	0	0	0	1	0
ENSMUSG00000027479	MGI:891995	Mapre1	248.795	251.531	0.989125	-0.0157748	0.928813	1		341	361	0.944598	-0.0822271	0.473333	0.750776		NA	NA		0	0	0	0	0	1	0
ENSMUSG00000027490	MGI:101941	E2f1	54.5064	52.5487	1.03726	0.0527729	0.923401	1		20	17	1.17647	0.234465	0.742829	0.933657		NA	NA		0	0	0	0	0	1	0
ENSMUSG00000027502	MGI:1913654	2410001C21Rik	73.0777	88.5005	0.825732	-0.276254	0.2385	0.973928		429	531	0.80791	-0.307734	0.00110436	0.00862564		NA	NA		0	0	0	0	0	1	0
ENSMUSG00000027506	MGI:107749	Tpd52	35.0549	33.7203	1.03958	0.055997	1	1		65	53	1.22642	0.294447	0.311231	0.607721		NA	NA		0	0	0	0	0	1	0
ENSMUSG00000027519	MGI:105072	Rab22a	93.6054	102.802	0.910544	-0.1352	0.568805	1		116	132	0.878788	-0.186413	0.340859	0.641375		NA	NA		0	0	0	0	0	1	0
ENSMUSG00000027522	MGI:1923396	Stx16	47.9144	47.0592	1.01817	0.0259843	1	1		30	32	0.9375	-0.0931094	0.899076	1		NA	NA		0	0	0	0	0	1	0
ENSMUSG00000027531	MGI:1933158	Impa1	50.0823	55.554	0.901507	-0.149589	0.627431	1		160	188.5	0.848806	-0.236493	0.133808	0.360856		NA	NA		0	0	0	0	0	1	0
ENSMUSG00000027533	MGI:101790	Fabp5	30.4285	73.0196	0.416716	-1.26286	2.71764e-05	0.00078563		188	280	0.671429	-0.574694	2.4522e-05	0.000304342		0.0434811	0.0918913		1	0	0	0	0	0	0
ENSMUSG00000027540	MGI:97805	Ptpn1	96.4264	93.011	1.03672	0.0520262	0.884383	1		66.5	67.5	0.985185	-0.0215332	1	1		NA	NA		0	0	0	0	0	1	0
ENSMUSG00000027546	MGI:1330826	Atp9a	35.9571	32.3029	1.11312	0.15461	0.716301	1		36	24	1.5	0.584963	0.155002	0.400471		NA	NA		0	0	0	0	0	1	0
ENSMUSG00000027551	MGI:107342	Zfp64	20.0127	23.1781	0.863434	-0.211843	0.760792	1		27	11	2.45455	1.29546	0.013853	0.0719353		NA	NA		0	0	0	0	0	1	0
ENSMUSG00000027555	MGI:1931322	Car13	7.18951	9.614	0.747816	-0.419245	0.629059	1		12	8	1.5	0.584963	0.503445	0.773989		NA	NA		0	0	0	0	0	1	0
ENSMUSG00000027560	MGI:1924079	Dok5	17.9829	17.36	1.03588	0.0508553	1	1		39	57	0.684211	-0.547488	0.0821931	0.263652		NA	NA		0	0	0	0	0	1	0
ENSMUSG00000027582	MGI:2449939	Zgpat	33.5814	34.0215	0.987066	-0.0187815	1	1		27	28	0.964286	-0.0524674	1	1		NA	NA		0	0	0	0	0	1	0
ENSMUSG00000027593	MGI:97850	Raly	214.023	245.257	0.872651	-0.196523	0.161356	0.835143		436	541	0.805915	-0.3113	0.000868072	0.00705922		NA	NA		0	0	0	0	0	1	0
ENSMUSG00000027597	MGI:87968	Ahcy	151.39	157.17	0.963223	-0.0540577	0.775774	1		194	161	1.20497	0.268996	0.0892936	0.280176		NA	NA		0	0	0	0	0	1	0
ENSMUSG00000027598	MGI:1202301	Itch	65.4407	80.3654	0.81429	-0.296386	0.244884	0.978357		149	181	0.823204	-0.280677	0.0877628	0.277389		NA	NA		0	0	0	0	0	1	0
ENSMUSG00000027601	MGI:1914722	Mtfr1	49.9253	56.9141	0.877205	-0.189015	0.562093	1		34	33	1.0303	0.0430687	1	1		NA	NA		0	0	0	0	0	1	0
ENSMUSG00000027603	MGI:1913385	Ggt7	17.8089	12.0083	1.48305	0.568564	0.361595	1		15	30	0.5	-1	0.0356978	0.146785		NA	NA		0	0	0	0	0	1	0
ENSMUSG00000027610	MGI:95852	Gss	62.413	87.1535	0.716127	-0.481713	0.0489152	0.415462		422	521	0.809981	-0.30404	0.00140355	0.0106468		NA	NA		0	0	0	0	0	1	0
ENSMUSG00000027611	MGI:104596	Procr	52.4349	22.1509	2.36717	1.24316	0.000642807	0.0130628		132	106	1.24528	0.316474	0.104925	0.307637		NA	NA		0	0	0	0	0	1	0
ENSMUSG00000027613	MGI:1196288	Eif6	190.104	150.849	1.26023	0.333682	0.0394513	0.360977		1150	1058	1.08696	0.120294	0.0527686	0.194993		NA	NA		0	0	0	0	0	1	0
ENSMUSG00000027618	MGI:1316706	Nfs1	35.1103	39.3202	0.892933	-0.163376	0.727547	1		116	168	0.690476	-0.534336	0.00241637	0.0170985		NA	NA		0	0	0	0	0	1	0
ENSMUSG00000027620	MGI:2157953	Rbm39	132.015	124.265	1.06237	0.0872814	0.661833	1		105	107	0.981308	-0.0272215	0.945266	1		NA	NA		0	0	0	0	0	1	0
ENSMUSG00000027624	MGI:103010	Epb4.1l1	269.664	88.4701	3.04808	1.6079	1.25389e-22	2.20173e-20		671	349	1.92264	0.943086	3.81992e-24	2.51531e-22		0.000748551	0.00305268		1	0	0	0	0	0	0
ENSMUSG00000027628	MGI:1915545	0610011L14Rik	36.3023	33.4194	1.08627	0.119378	0.809949	1		126	145	0.868966	-0.202629	0.27418	0.564433		NA	NA		0	0	0	0	0	1	0
ENSMUSG00000027642	MGI:98085	Rpn2	480.239	455.802	1.05361	0.0753461	0.452202	1		165	182	0.906593	-0.141472	0.390412	0.686355		NA	NA		0	0	0	0	0	1	0
ENSMUSG00000027646	MGI:98397	Src	130.474	138.744	0.940393	-0.088665	0.625796	1		81	114	0.710526	-0.49304	0.0216892	0.10171		NA	NA		0	0	0	0	0	1	0
ENSMUSG00000027649	MGI:1913892	Ctnnbl1	27.317	37.6682	0.725201	-0.463547	0.214539	0.938312		53	65	0.815385	-0.294447	0.311231	0.607721		NA	NA		0	0	0	0	0	1	0
ENSMUSG00000027651	MGI:1917720	Rprd1b	36.3666	32.9436	1.10391	0.142616	0.809949	1		43	33	1.30303	0.381871	0.301872	0.598179		NA	NA		0	0	0	0	0	1	0
ENSMUSG00000027652	MGI:2444531	Ralgapb	73.0316	71.3235	1.02395	0.0341431	0.933625	1		22	29	0.758621	-0.398549	0.401062	0.69424		NA	NA		0	0	0	0	0	1	0
ENSMUSG00000027654	MGI:1919128	Fam83d	28.574	21.6201	1.32164	0.402327	0.401062	1		14	33	0.424242	-1.23704	0.00794273	0.0463179		NA	NA		0	0	0	0	0	1	0
ENSMUSG00000027655	MGI:1918965	Dhx35	15.1429	16.1214	0.939305	-0.0903345	1	1		40	35	1.14286	0.192645	0.644464	0.876836		NA	NA		0	0	0	0	0	1	0
ENSMUSG00000027661	MGI:2156687	Slc2a10	23.2113	26.326	0.881687	-0.181661	0.77545	1		182	175	1.04	0.0565835	0.750874	0.939833		NA	NA		0	0	0	0	0	1	0
ENSMUSG00000027663	MGI:1195270	Zmat3	123.722	99.5156	1.24324	0.314104	0.124163	0.731253		226	100	2.26	1.17632	2.36744e-12	7.68768e-11		0.00113635	0.00432974		0	0	0	0	0	0	1
ENSMUSG00000027677	MGI:1914370	Ttc14	28.3982	35.0529	0.810153	-0.303733	0.449963	1		12	12	1	0	1	1		NA	NA		0	0	0	0	0	1	0
ENSMUSG00000027678	MGI:1276535	Ncoa3	40.8078	40.0943	1.0178	0.0254475	1	1		24	27	0.888889	-0.169925	0.779768	0.951578		NA	NA		0	0	0	0	0	1	0
ENSMUSG00000027708	MGI:2150386	Dcun1d1	20.5604	19.2256	1.06943	0.0968403	0.874629	1		60	35	1.71429	0.777608	0.0133787	0.0702419		NA	NA		0	0	0	0	0	1	0
ENSMUSG00000027710	MGI:1914272	Acad9	42.7595	42.3233	1.01031	0.0147942	1	1		52	34	1.52941	0.612977	0.0661526	0.227268		NA	NA		0	0	0	0	0	1	0
ENSMUSG00000027712	MGI:106008	Anxa5	672.357	578.966	1.16131	0.215749	0.00926512	0.121678		2911	2081	1.39885	0.484238	6.25424e-32	5.93027e-30		0.00361306	0.0118617		0	0	0	0	0	0	1
ENSMUSG00000027714	MGI:1355319	Exosc9	49.0003	23.2927	2.10367	1.07291	0.00294276	0.0479437		259	76	3.40789	1.76888	1.67617e-24	1.11926e-22		0.0986343	0.172198		0	0	0	0	0	0	1
ENSMUSG00000027715	MGI:108069	Ccna2	57.6175	54.3959	1.05922	0.083009	0.776965	1		17	21	0.809524	-0.304855	0.627103	0.865731		NA	NA		0	0	0	0	0	1	0
ENSMUSG00000027722	MGI:1927170	Spata5	28.5872	23.5272	1.21507	0.281039	0.583132	1		66	48	1.375	0.459432	0.110939	0.319735		NA	NA		0	0	0	0	0	1	0
ENSMUSG00000027737	MGI:1347355	Slc7a11	19.2898	17.4495	1.10547	0.144655	0.867939	1		49	61	0.803279	-0.316027	0.294234	0.588937		NA	NA		0	0	0	0	0	1	0
ENSMUSG00000027746	MGI:1915140	Ufm1	69.151	76.1423	0.908181	-0.138948	0.618445	1		22	28	0.785714	-0.347923	0.479888	0.755863		NA	NA		0	0	0	0	0	1	0
ENSMUSG00000027750	MGI:1926321	Postn	303.816	314.921	0.964738	-0.0517902	0.687766	1		512.5	180.5	2.83934	1.50555	1.21536e-37	1.28045e-35		2.39409e-20	5.94086e-19		0	0	0	0	1	0	0
ENSMUSG00000027751	MGI:1929651	Fam48a	58.9192	56.1444	1.04942	0.0695961	0.852156	1		33	25	1.32	0.400538	0.358143	0.659663		NA	NA		0	0	0	0	0	1	0
ENSMUSG00000027752	MGI:1916889	Exosc8	23.7966	15.8663	1.49981	0.584784	0.268187	0.9978		9	14	0.642857	-0.63743	0.404873	0.69499		NA	NA		0	0	0	0	0	1	0
ENSMUSG00000027763	MGI:1928482	Mbnl1	157.625	199.94	0.788362	-0.34307	0.0300987	0.305563		37	44	0.840909	-0.249978	0.505236	0.774936		NA	NA		0	0	0	0	0	1	0
ENSMUSG00000027770	MGI:1919412	Dhx36	52.2081	42.7689	1.2207	0.287712	0.41191	1		48	39	1.23077	0.29956	0.391191	0.686355		NA	NA		0	0	0	0	0	1	0
ENSMUSG00000027774	MGI:107339	Gfm1	56.2681	46.9834	1.19762	0.260164	0.430689	1		56	55	1.01818	0.0259952	1	1		NA	NA		0	0	0	0	0	1	0
ENSMUSG00000027775	MGI:1914118	Mfsd1	103.356	113.576	0.910017	-0.136035	0.497327	1		127	108	1.17593	0.233797	0.240256	0.52588		NA	NA		0	0	0	0	0	1	0
ENSMUSG00000027799	MGI:1347075	Nbea	72.1388	55.5977	1.29751	0.37575	0.184683	0.883532		16	10	1.6	0.678072	0.32694	0.625008		NA	NA		0	0	0	0	0	1	0
ENSMUSG00000027803	MGI:1917649	Wwtr1	212.77	248.875	0.854927	-0.226127	0.103348	0.663495		57	67	0.850746	-0.233199	0.419074	0.708569		NA	NA		0	0	0	0	0	1	0
ENSMUSG00000027808	MGI:92638	Serp1	176.252	210.994	0.835342	-0.259561	0.0837988	0.595637		131	118	1.11017	0.15078	0.447039	0.731589		NA	NA		0	0	0	0	0	1	0
ENSMUSG00000027822	MGI:1332247	Slc33a1	28.3156	34.3476	0.824382	-0.278614	0.525773	1		16	12	1.33333	0.415037	0.571588	0.822178		NA	NA		0	0	0	0	0	1	0
ENSMUSG00000027827	MGI:109155	Kcnab1	26.1627	55.1334	0.474534	-1.07542	0.00168864	0.0302107		95	135	0.703704	-0.50696	0.00997006	0.0559902		NA	NA		0	0	0	0	0	1	0
ENSMUSG00000027828	MGI:1914687	Ssr3	396.348	405.763	0.976797	-0.0338697	0.750658	1		866	867	0.998847	-0.00166497	1	1		NA	NA		0	0	0	0	0	1	0
ENSMUSG00000027829	MGI:1922664	Ccnl1	47.882	45.8527	1.04426	0.0624761	0.917923	1		47	55	0.854545	-0.226771	0.488434	0.763548		NA	NA		0	0	0	0	0	1	0
ENSMUSG00000027835	MGI:1928396	Pdcd10	33.1075	32.9226	1.00562	0.00807968	1	1		16	16	1	0	1	1		NA	NA		0	0	0	0	0	1	0
ENSMUSG00000027848	MGI:1914877	Olfml3	25.3611	25.9032	0.979072	-0.0305127	1	1		25	50	0.5	-1	0.00522824	0.0330495		NA	NA		0	0	0	0	0	1	0
ENSMUSG00000027858	MGI:1917997	Tspan2	51.5312	70.0504	0.735631	-0.442946	0.123427	0.729636		99	98	1.0102	0.0146468	1	1		NA	NA		0	0	0	0	0	1	0
ENSMUSG00000027859	MGI:97321	Ngf	154.858	221.761	0.698311	-0.518059	0.00065635	0.0132415		472	534	0.883895	-0.178053	0.0543974	0.199611		NA	NA		0	0	0	0	0	1	0
ENSMUSG00000027860	MGI:2159344	Vangl1	26.8937	26.9464	0.998044	-0.00282438	1	1		21	21	1	0	1	1		NA	NA		0	0	0	0	0	1	0
ENSMUSG00000027864	MGI:1277114	Ptgfrn	101.592	65.8597	1.54255	0.625321	0.00675137	0.0938658		100	60	1.66667	0.736966	0.00195373	0.0142502		NA	NA		0	0	0	0	0	1	0
ENSMUSG00000027865	MGI:1338001	Gdap2	24.4224	24.7129	0.988247	-0.0170565	1	1		80	67	1.19403	0.255839	0.322308	0.621415		NA	NA		0	0	0	0	0	1	0
ENSMUSG00000027868	MGI:1277234	Tbx15	52.9957	62.4958	0.847987	-0.237885	0.455814	1		100	104	0.961538	-0.0565835	0.833699	0.979183		NA	NA		0	0	0	0	0	1	0
ENSMUSG00000027878	MGI:97364	Notch2	145.673	135.649	1.0739	0.10286	0.592077	1		603	485	1.2433	0.314173	0.000384875	0.00353623		NA	NA		0	0	0	0	0	1	0
ENSMUSG00000027879	MGI:1338759	Sec22b	77.3526	74.3019	1.04106	0.0580498	0.870779	1		175	169	1.0355	0.0503317	0.787529	0.954192		NA	NA		0	0	0	0	0	1	0
ENSMUSG00000027889	MGI:88016	Ampd2	98.4109	116.543	0.84442	-0.243968	0.219511	0.945234		24	22	1.09091	0.125531	0.882996	0.997549		NA	NA		0	0	0	0	0	1	0
ENSMUSG00000027893	MGI:2385184	Ahcyl1	186.064	289.37	0.642999	-0.637112	2.63318e-06	8.98123e-05		127	116	1.09483	0.130704	0.521283	0.78836		0.000849546	0.00341125		0	0	0	0	0	0	1
ENSMUSG00000027894	MGI:2442535	Slc6a17	51.0074	51.641	0.987731	-0.0178101	1	1		186	197	0.944162	-0.082893	0.609426	0.851187		NA	NA		0	0	0	0	0	1	0
ENSMUSG00000027905	MGI:1858415	Ddx20	27.8656	18.8695	1.47676	0.562435	0.24296	0.977922		50	39	1.28205	0.358454	0.289096	0.581998		NA	NA		0	0	0	0	0	1	0
ENSMUSG00000027907	MGI:1338798	S100a11	724.153	627.49	1.15405	0.206702	0.0089814	0.11828		4955	3918	1.26468	0.338768	3.39259e-28	2.87219e-26		0.126477	0.210258		0	0	0	0	0	0	1
ENSMUSG00000027935	MGI:1927232	Rab13	12.6436	13.8926	0.910098	-0.135906	1	1		46	50	0.92	-0.120294	0.759649	0.943477		NA	NA		0	0	0	0	0	1	0
ENSMUSG00000027937	MGI:1346082	Jtb	24.6711	33.5483	0.735392	-0.443414	0.297595	1		73	87	0.83908	-0.253119	0.30406	0.601397		NA	NA		0	0	0	0	0	1	0
ENSMUSG00000027955	MGI:1915909	Fam198b	219.081	148.272	1.47756	0.563217	0.000247963	0.00570676		1018	452	2.25221	1.17134	2.18959e-50	2.80564e-48		0.00060834	0.00254043		0	0	0	0	0	0	1
ENSMUSG00000027966	MGI:88446	Col11a1	105.413	119.321	0.883445	-0.178788	0.385111	1		362	77	4.7013	2.23306	3.02417e-45	3.6763e-43		1.08873e-20	2.99463e-19		0	0	0	0	1	0	0
ENSMUSG00000027993	MGI:1933163	Trim2	23.1145	23.201	0.996271	-0.00539042	1	1		10	18	0.555556	-0.847997	0.184933	0.449856		NA	NA		0	0	0	0	0	1	0
ENSMUSG00000027994	MGI:1914065	Ccdc109b	38.5023	16.744	2.29947	1.2013	0.00456153	0.0695377		239	107	2.23364	1.1594	1.00633e-12	3.40788e-11		1	1		0	0	0	0	0	0	1
ENSMUSG00000027997	MGI:1312921	Casp6	8.54259	10.8341	0.788488	-0.342838	0.823803	1		43	38	1.13158	0.178337	0.656992	0.885642		NA	NA		0	0	0	0	0	1	0
ENSMUSG00000027998	MGI:1858197	Plrg1	49.8477	45.8137	1.08805	0.12175	0.759649	1		87	76	1.14474	0.195016	0.433567	0.721274		NA	NA		0	0	0	0	0	1	0
ENSMUSG00000027999	MGI:1913600	Pla2g12a	18.8025	11.7809	1.59601	0.67447	0.281042	1		54	69	0.782609	-0.353637	0.206647	0.477651		NA	NA		0	0	0	0	0	1	0
ENSMUSG00000028018	MGI:1914803	Gstcd	18.9955	16.296	1.16565	0.221137	0.735879	1		60	61	0.983607	-0.0238467	1	1		NA	NA		0	0	0	0	0	1	0
ENSMUSG00000028019	MGI:1859631	Pdgfc	142.186	129.978	1.09393	0.129518	0.504863	1		42	30	1.4	0.485427	0.194505	0.460614		NA	NA		0	0	0	0	0	1	0
ENSMUSG00000028029	MGI:102774	Aimp1	61.8291	51.0389	1.21141	0.27669	0.346893	1		214	186	1.15054	0.202308	0.176942	0.436009		NA	NA		0	0	0	0	0	1	0
ENSMUSG00000028032	MGI:1330587	Papss1	49.5811	52.6657	0.94143	-0.0870748	0.843898	1		124	120	1.03333	0.0473057	0.847749	0.982812		NA	NA		0	0	0	0	0	1	0
ENSMUSG00000028034	MGI:1196294	Fubp1	95.4733	105.026	0.909047	-0.137573	0.524622	1		38	24	1.58333	0.662965	0.0979544	0.295046		NA	NA		0	0	0	0	0	1	0
ENSMUSG00000028041	MGI:1333882	Adam15	195.428	210.935	0.926485	-0.11016	0.456653	1		108	92	1.17391	0.231326	0.28882	0.581998		NA	NA		0	0	0	0	0	1	0
[truncated: 2,744 more rows]

## Sheet: TM
Supp Table 7: B6xWSB_F1. This table shows the expression data and tests used to classify genes into regulatory categories for the B6xWSB F1 cross under TM conditions. See Materials and Methods
			Parental expression difference							F1 allelic expression difference							Fisher's exact test for P vs F1 ratio			Regulatory classification (FDR 0.1%)
Ensemble	ID	Symbol	mean B6 count	mean WSB count	B6/WSB	log(P ratio)	binomial P	FDR		mean B6 count	mean WSB count	B6/WSB	log(F1)	binomial P	FDR		Fisher's P	FDR		cis	trans	cis+trans	cisxtrans	compensatory	conserved	ambiguous
ENSMUSG00000000058	MGI:107571	Cav2	40.9856	41.9439	0.977154	-0.0333427	1	1		36	32	1.14655	0.197301	0.310599	0.569431		0.529103	NA		0	0	0	0	0	1	0
ENSMUSG00000000078	MGI:1346318	Klf6	500.173	619.043	0.807978	-0.307612	0.000414747	0.00640693		419	371	0.924658	-0.113009	0.113392	0.303209		0.0821724	NA		0	0	0	0	0	1	0
ENSMUSG00000000088	MGI:88474	Cox5a	107.782	155.069	0.695058	-0.524795	0.00447075	0.0444671		43	41	0.194444	-2.36257	5.2105e-20	2.18611e-18		2.92129e-08	2.09916e-07		0	0	0	0	1	0	0
ENSMUSG00000000127	MGI:105917	Fer	36.9634	25.1005	1.47262	0.558384	0.161881	0.571893		100	71	0.608696	-0.716207	0.0132336	0.0615103		0.00689175	NA		0	0	0	0	0	1	0
ENSMUSG00000000148	MGI:1891679	Baat1	25.3958	21.9589	1.15652	0.209788	0.770867	1		57	69	0.978261	-0.0317089	1	1		0.836681	NA		0	0	0	0	0	1	0
ENSMUSG00000000168	MGI:2385311	Dlat	93.6783	93.757	0.999161	-0.00121103	1	1		44	42	1.24339	0.314275	0.028741	0.111507		0.219869	NA		0	0	0	0	0	1	0
ENSMUSG00000000184	MGI:88314	Ccnd2	648.521	383.806	1.68971	0.756777	1.46776e-16	1.58152e-14		19	16	1.18112	0.240159	1.28637e-06	1.62632e-05		7.79422e-07	4.71295e-06		0	0	1	0	0	0	0
ENSMUSG00000000194	MGI:2139054	Gpr107	78.4795	76.2392	1.02938	0.0417825	0.935809	1		45	51	1.0339	0.0480943	0.846502	0.969898		1	NA		0	0	0	0	0	1	0
ENSMUSG00000000275	MGI:102749	Trim25	19.5764	15.4802	1.2646	0.338686	0.49956	0.942865		19	25	1.44898	0.535037	0.0547798	0.182253		0.847408	NA		0	0	0	0	0	1	0
ENSMUSG00000000276	MGI:1889276	Dgke	22.9109	15.0505	1.52227	0.606227	0.255875	0.720798		195	214	1.2381	0.308122	0.238287	0.485066		0.5864	NA		0	0	0	0	0	1	0
ENSMUSG00000000278	MGI:1921867	Scpep1	420.704	264.74	0.853959	-0.227761	0.396415	0.879392		57	53	0.544236	-0.877696	1.31454e-12	3.33274e-11		0.0193191	0.0422278		0	0	0	0	0	0	1
ENSMUSG00000000282	MGI:109150	Mnt	26.6149	21.8961	1.2155	0.281555	0.568172	0.983463		158	141	1.24242	0.313158	0.415985	0.674713		1	NA		0	0	0	0	0	1	0
ENSMUSG00000000339	MGI:1913618	Rtcd1	50.4725	58.1012	0.8687	-0.20307	0.500766	0.942865		211	175	1.35789	0.441372	6.23636e-06	7.17636e-05		0.0307122	0.0620962		0	0	0	0	0	0	1
ENSMUSG00000000346	MGI:1344344	Dazap2	66.5761	67.8504	0.981219	-0.0273535	1	1		105	133	0.97561	-0.0356239	0.937409	1		1	NA		0	0	0	0	0	1	0
ENSMUSG00000000359	MGI:1097696	Rem1	3.72293	19.6709	0.499078	-1.00266	5.77741e-05	0.00117054		55	40	0.686869	-0.541894	0.0199861	0.0843008		0.196434	NA		0	0	0	0	0	1	0
ENSMUSG00000000374	MGI:1336209	Trappc10	58.8672	47.4416	1.24083	0.311309	0.285284	0.761991		6529.5	6485.5	1.11111	0.152003	0.603046	0.822983		0.695732	NA		0	0	0	0	0	1	0
ENSMUSG00000000378	MGI:2384924	Ccm2	83.4916	91.7758	0.909735	-0.136482	0.545473	0.972213		1007	693	1.24819	0.319833	1.5356e-05	0.000169309		0.0452005	0.0865229		0	0	0	0	0	0	1
ENSMUSG00000000384	MGI:1100868	Tbrg4	92.0961	94.3893	0.975705	-0.035483	0.941575	1		257	226	1.1875	0.247928	0.289893	0.549972		0.399478	NA		0	0	0	0	0	1	0
ENSMUSG00000000441	MGI:97847	Raf1	107.084	110.573	0.968443	-0.0462604	0.839049	1		50	28	1.09375	0.129283	0.572676	0.799722		0.557715	NA		0	0	0	0	0	1	0
ENSMUSG00000000489	MGI:97528	Pdgfb	29.0756	7.56574	3.84307	1.94226	0.000752897	0.0105295		64	46	2.00962	1.00692	2.97151e-09	5.54643e-08		0.192546	0.289042		0	0	0	0	0	0	1
ENSMUSG00000000530	MGI:1338946	Acvrl1	16.1159	13.3234	1.2096	0.274531	0.711071	1		272	254	1.5	0.584963	0.136032	0.341782		0.821001	NA		0	0	0	0	0	1	0
ENSMUSG00000000531	MGI:1860303	Grasp	20.4248	18.0112	1.13401	0.181429	0.871415	1		47	9	1	0	1	1		1	NA		0	0	0	0	0	1	0
ENSMUSG00000000563	MGI:1100495	Atp5f1	165.4	198	0.835352	-0.259544	0.0929053	0.411065		19	8	1.08312	0.115189	0.273661	0.530428		0.0429042	NA		0	0	0	0	0	1	0
ENSMUSG00000000600	MGI:1930618	Krit1	42.6934	40.7103	1.04871	0.0686217	0.913202	1		34.5	25	0.741379	-0.431716	0.163279	0.385704		0.30013	NA		0	0	0	0	0	1	0
ENSMUSG00000000605	MGI:104571	Clcn4-2	63.1076	47.4953	1.32871	0.410029	0.152338	0.553436		316	0	1.00568	0.00817393	1	1		0.229292	NA		0	0	0	0	0	1	0
ENSMUSG00000000627	MGI:1340055	Sema4f	17.8128	30.471	0.584582	-0.774522	0.111403	0.457282		59	60	0.528302	-0.920566	0.0072755	0.0376974		0.84942	NA		0	0	0	0	0	1	0
ENSMUSG00000000628	MGI:1315197	Hk2	155.462	162.101	0.959043	-0.0603329	0.736181	1		118	176	1.30187	0.380587	1.70609e-22	7.92995e-21		0.0087368	0.0212508		0	0	0	0	0	0	1
ENSMUSG00000000631	MGI:2667185	Myo18a	43.564	39.2299	1.11048	0.151183	0.660884	1		1	28	0.96	-0.0588937	1	1		0.719811	NA		0	0	0	0	0	1	0
ENSMUSG00000000693	MGI:1337004	Loxl3	198.868	297.185	2.79297	1.4818	7.34099e-08	2.61681e-06		28	13	2.41818	1.27392	4.96195e-16	1.62239e-14		0.573075	0.66329		1	0	0	0	0	0	0
ENSMUSG00000000711	MGI:105938	Rab5b	61.7647	53.2762	1.15933	0.213291	0.455814	0.918134				0.8	-0.321928	0.701108	0.887334		0.399754	NA		0	0	0	0	0	1	0
ENSMUSG00000000751	MGI:1915525	Rpa1	128.683	109.97	1.17016	0.226709	0.244235	0.709118				1.08108	0.112475	0.819893	0.957181		0.793528	NA		0	0	0	0	0	1	0
ENSMUSG00000000753	MGI:108080	Serpinf1	685.596	779.843	0.879147	-0.185824	0.015115	0.115581				1.27371	0.349038	2.53276e-32	1.81936e-30		4.92278e-11	5.68757e-10		0	0	0	0	1	0	0
ENSMUSG00000000759	MGI:2183752	Tubgcp3	52.6941	33.6746	1.5648	0.645982	0.0530031	0.283301				1.4	0.485427	0.0824075	0.240159		0.7748	NA		0	0	0	0	0	1	0
ENSMUSG00000000811	MGI:2386711	Txnrd3	18.8237	14.5084	1.29743	0.375659	0.607591	1				1	0	1	1		0.661805	NA		0	0	0	0	0	1	0
ENSMUSG00000000826	MGI:892995	Dnajc5	129.145	123.038	1.04964	0.069889	0.752856	1				0.917949	-0.123515	0.438008	0.696844		0.416506	NA		0	0	0	0	0	1	0
ENSMUSG00000000901	MGI:97008	Mmp11	57.5489	51.5663	1.11602	0.15836	0.633756	1				0.796875	-0.327575	0.00755438	0.0387193		0.11739	NA		0	0	0	0	0	1	0
ENSMUSG00000000902	MGI:1328366	Smarcb1	76.6012	89.0617	0.860091	-0.217438	0.393301	0.87583				0.986577	-0.0194962	0.953663	1		0.56059	NA		0	0	0	0	0	1	0
ENSMUSG00000000916	MGI:2140844	Nsun5	19.8659	20.7073	0.959365	-0.0598481	1	1				1.64286	0.716207	0.00115802	0.00807379		0.117938	NA		0	0	0	0	0	1	0
ENSMUSG00000000934	MGI:1920210	Top1mt	14.3567	21.0089	0.683362	-0.549278	0.310505	0.79832				0.5	-1	0.0356978	0.131503		0.640681	NA		0	0	0	0	0	1	0
ENSMUSG00000000957	MGI:101900	Mmp14	380.285	390.303	0.974333	-0.0375128	0.745706	1				1.32067	0.40127	1.00925e-27	5.98108e-26		7.27375e-05	0.000293981		0	0	0	0	1	0	0
ENSMUSG00000000958	MGI:1337120	Slc7a7	4.73841	4.68785	1.01079	0.0154777	1	1				1.04	0.0565835	1	1		1	NA		0	0	0	0	0	1	0
ENSMUSG00000000959	MGI:1916339	Oxa1l	40.4736	51.1652	0.791037	-0.338184	0.29447	0.777927				0.960227	-0.0585522	0.746726	0.914788		0.411063	NA		0	0	0	0	0	1	0
ENSMUSG00000000976	MGI:1919790	Heatr6	31.4844	22.4523	1.40228	0.487771	0.271679	0.740578				1.42857	0.514573	0.262438	0.516058		1	NA		0	0	0	0	0	1	0
ENSMUSG00000001016	MGI:1915031	Ilf2	57.0585	59.1064	0.965351	-0.0508739	0.926078	1				1.19643	0.258734	0.367297	0.631013		0.438695	NA		0	0	0	0	0	1	0
ENSMUSG00000001017	MGI:1913761	2500003M10Rik	107.968	125.551	0.859956	-0.217664	0.266389	0.733059				1.11628	0.158698	0.675222	0.871153		0.32306	NA		0	0	0	0	0	1	0
ENSMUSG00000001018	MGI:1333745	Snapin	42.5318	33.9252	1.25369	0.326186	0.362032	0.846538				1.59091	0.669851	0.0188107	0.0802716		0.456969	NA		0	0	0	0	0	1	0
ENSMUSG00000001020	MGI:1330282	S100a4	648.191	1079.5	0.600457	-0.735866	2.44414e-25	4.8282e-23				0.779032	-0.360245	5.89542e-09	1.06275e-07		7.72607e-05	0.000310482		0	0	1	0	0	0	0
ENSMUSG00000001025	MGI:1339467	S100a6	2273.75	2013.74	0.322083	-1.63449	5.61109e-09	2.44056e-07				0.769817	-0.377412	0.00211373	0.0135422		6.7019e-05	0.000272713		0	1	0	0	0	0	0
ENSMUSG00000001034	MGI:1346347	Mapk7	52.5963	56.6985	0.927649	-0.108349	0.775003	1				0.545455	-0.874469	0.0488739	0.167664		0.172009	NA		0	0	0	0	0	1	0
ENSMUSG00000001036	MGI:1333766	Epn2	50.7367	41.6561	1.21799	0.284504	0.406924	0.8837				0.925926	-0.111031	0.889884	0.990361		0.489714	NA		0	0	0	0	0	1	0
ENSMUSG00000001039	MGI:1351471	B9d1	5.95256	10.7701	0.552695	-0.855444	0.332306	0.820126				0.75	-0.415037	0.391603	0.652121		0.775607	NA		0	0	0	0	0	1	0
ENSMUSG00000001052	MGI:2139764	Sec24b	149.687	133.693	1.11963	0.163022	0.373449	0.85823				1.13279	0.179876	0.0265204	0.105747		0.947729	NA		0	0	0	0	0	1	0
ENSMUSG00000001054	MGI:1913339	Rmnd5b	33.4147	30.797	1.085	0.117693	0.900653	1				1.15789	0.211504	0.39043	0.652121		0.882694	NA		0	0	0	0	0	1	0
ENSMUSG00000001089	MGI:107629	Luzp1	155.867	146.761	1.06205	0.0868516	0.645884	1				1.52653	0.610257	2.43448e-07	3.5253e-06		0.0107201	0.0253135		0	0	0	0	0	0	1
ENSMUSG00000001098	MGI:2141207	Kctd10	237.728	237.6	1.00054	0.000778908	1	1				0.806818	-0.309684	0.20434	0.443375		0.271633	NA		0	0	0	0	0	1	0
ENSMUSG00000001100	MGI:1915061	Poldip2	74.4782	88.157	0.844836	-0.243256	0.307067	0.79436				1.04255	0.060121	0.768338	0.926262		0.28172	NA		0	0	0	0	0	1	0
ENSMUSG00000001119	MGI:88459	Col6a1	336.822	407.473	1.16693	0.222719	2.69386e-23	4.404e-21				1.19257	0.254071	3.46061e-60	4.31756e-58		0.248781	0.35611		1	0	0	0	0	0	0
ENSMUSG00000001120	MGI:1890470	Pcbp3	11.7542	13.8719	0.847336	-0.238994	0.845019	1				0.901961	-0.148863	0.684859	0.876124		1	NA		0	0	0	0	0	1	0
ENSMUSG00000001123	MGI:109496	Lgals9	27.9118	31.3346	0.890767	-0.166879	0.794844	1				1.92217	0.942736	2.85062e-15	8.66334e-14		0.00663667	0.0169052		0	0	0	0	0	0	1
ENSMUSG00000001150	MGI:1930089	Mcm3ap	49.2814	56.9944	0.864671	-0.209777	0.496754	0.942865				0.785714	-0.347923	0.164907	0.387648		0.798796	NA		0	0	0	0	0	1	0
ENSMUSG00000001175	MGI:88251	Calm1	487.685	641.125	0.76067	-0.394657	5.89079e-06	0.0001543				0.932039	-0.101538	0.51469	0.75946		0.0890356	0.151875		0	0	0	0	0	0	1
ENSMUSG00000001211	MGI:1336186	Agpat3	61.4358	81.0504	0.757994	-0.399741	0.110513	0.456565				0.773333	-0.370838	0.165083	0.387648		1	NA		0	0	0	0	0	1	0
ENSMUSG00000001248	MGI:105490	Gramd1a	69.2772	70.8112	0.978338	-0.0315957	0.932687	1				1.25624	0.329107	0.000379266	0.00303733		0.173633	NA		0	0	0	0	0	1	0
ENSMUSG00000001270	MGI:88407	Ckb	193.545	93.8867	0.356107	-1.48962	1.68974e-08	6.84706e-07				0.0952381	-3.39232	5.10019e-09	9.22901e-08		0.0130598	0.029648		1	0	0	0	0	0	0
ENSMUSG00000001280	MGI:98372	Sp1	34.7191	15.4802	2.2428	1.1653	0.00660045	0.0604107				1.15385	0.206451	0.850554	0.970639		0.218273	NA		0	0	0	0	0	1	0
ENSMUSG00000001285	MGI:1929864	Myg1	27.1585	30.9605	0.877199	-0.189023	0.694004	1				1.10417	0.142958	0.690826	0.878668		0.51236	NA		0	0	0	0	0	1	0
ENSMUSG00000001288	MGI:97858	Rarg	67.7612	49.3108	1.37417	0.458555	0.0956727	0.418822				1.07194	0.100227	0.59596	0.817367		0.272122	NA		0	0	0	0	0	1	0
ENSMUSG00000001333	MGI:1916078	Sync	6.81795	19.9379	0.341959	-1.54811	0.0191573	0.137822				0.546667	-0.871267	0.00204933	0.013183		0.497633	NA		0	0	0	0	0	1	0
ENSMUSG00000001349	MGI:104979	Cnn1	447.936	540.016	0.829487	-0.269709	0.00376866	0.0384241				1.04354	0.0614823	0.250366	0.500171		0.00182706	NA		0	0	0	0	0	1	0
ENSMUSG00000001380	MGI:108087	Hars	134.886	158.924	0.848743	-0.2366	0.179696	0.605932				0.941374	-0.0871608	0.317938	0.576642		0.433823	NA		0	0	0	0	0	1	0
ENSMUSG00000001383	MGI:1913742	Zmat2	42.9145	48.4512	0.885727	-0.175066	0.675222	1				1.35345	0.43664	0.0871332	0.250436		0.137032	NA		0	0	0	0	0	1	0
ENSMUSG00000001403	MGI:1915862	Ube2c	61.2722	66.8465	0.916609	-0.125621	0.658701	1				0.891892	-0.165059	0.720203	0.898897		1	NA		0	0	0	0	0	1	0
ENSMUSG00000001415	MGI:2447364	Smg5	143.488	125.215	1.14593	0.196519	0.299054	0.78419				1.27989	0.356021	0.012734	0.0596903		0.480103	NA		0	0	0	0	0	1	0
ENSMUSG00000001424	MGI:1929266	Snd1	248.189	272.019	0.912396	-0.132268	0.313157	0.802096				1.00719	0.0103419	1	1		0.63511	NA		0	0	0	0	0	1	0
ENSMUSG00000001436	MGI:103182	Slc19a1	27.8284	32.2673	0.862435	-0.213512	0.698883	1				1.8	0.847997	0.0884295	0.253473		0.106541	NA		0	0	0	0	0	1	0
ENSMUSG00000001440	MGI:107532	Kpnb1	803.764	802.359	1.00175	0.00252284	0.980093	1				0.525	-0.929611	0.0204147	0.0855001		0.018562	NA		0	0	0	0	0	1	0
ENSMUSG00000001441	MGI:1101358	Npepps	98.4512	104.542	0.941739	-0.0866013	0.673774	1				1.08434	0.116814	0.484679	0.736444		0.426513	NA		0	0	0	0	0	1	0
ENSMUSG00000001467	MGI:106040	Cyp51	166.146	133.357	1.24588	0.317161	0.0640457	0.325445				1.05364	0.0753818	0.409586	0.668949		0.213607	NA		0	0	0	0	0	1	0
ENSMUSG00000001504	MGI:1197526	Irx2	27.5041	18.4959	1.48704	0.572443	0.183925	0.609865				1.36	0.443607	0.297595	0.556129		0.842008	NA		0	0	0	0	0	1	0
ENSMUSG00000001507	MGI:96602	Itga3	66.5948	11.8615	5.61437	2.48912	2.04884e-10	1.1165e-08				2	1	0.15159	0.369715		0.0744051	0.13153		0	0	0	0	0	0	1
ENSMUSG00000001517	MGI:1347487	Foxm1	67.965	47.3526	1.4353	0.521349	0.0617086	0.316967				1.12281	0.16711	0.403389	0.664736		0.305973	NA		0	0	0	0	0	1	0
ENSMUSG00000001518	MGI:1915450	Itfg2	21.0217	24.4262	0.860622	-0.216548	0.765992	1				1.48485	0.570316	0.0970309	0.2714		0.19257	NA		0	0	0	0	0	1	0
ENSMUSG00000001521	MGI:1329045	Tulp3	77.6052	53.1701	1.45957	0.545539	0.0356	0.213963				1.44565	0.53172	0.0075228	0.0386514		1	NA		0	0	0	0	0	1	0
ENSMUSG00000001524	MGI:1338799	Gtf2h4	17.9954	18.8698	0.953658	-0.0684557	1	1				1.25926	0.332575	0.239089	0.485656		0.458583	NA		0	0	0	0	0	1	0
ENSMUSG00000001525	MGI:107812	Tubb5	1796.3	1969.11	0.912243	-0.13251	0.00505397	0.0491002				0.731602	-0.45087	0.00224821	0.0141475		0.0399257	NA		0	0	0	0	0	1	0
ENSMUSG00000001542	MGI:2183438	Ell2	83.9617	68.9607	1.21753	0.283956	0.257634	0.724891				1.10526	0.14439	0.437273	0.696245		0.687088	NA		0	0	0	0	0	1	0
ENSMUSG00000001576	MGI:1914708	Ergic1	125.115	83.9352	1.49062	0.575909	0.00553213	0.0525966				1.03922	0.0554951	0.921949	1		0.147258	NA		0	0	0	0	0	1	0
ENSMUSG00000001630	MGI:1922250	Stk38l	52.8876	48.7768	1.08428	0.116735	0.766604	1				1.04396	0.062061	0.716708	0.898675		0.911221	NA		0	0	0	0	0	1	0
ENSMUSG00000001632	MGI:1926033	Brpf1	67.7486	61.4355	1.10276	0.141118	0.597485	0.998802				1	0	1	1		0.777724	NA		0	0	0	0	0	1	0
ENSMUSG00000001642	MGI:1353494	Akr1b3	116.187	124.523	0.933053	-0.0999696	0.606418	1				0.90099	-0.150417	0.332258	0.593532		0.869614	NA		0	0	0	0	0	1	0
ENSMUSG00000001666	MGI:1298381	Ddt	9.27729	14.1524	0.655529	-0.609269	0.404873	0.882471				1.38462	0.469485	0.252854	0.503087		0.146265	NA		0	0	0	0	0	1	0
ENSMUSG00000001674	MGI:1914192	Ddx18	101.92	99.8018	1.02123	0.030303	0.94393	1				1.15504	0.207941	0.254434	0.504637		0.518096	NA		0	0	0	0	0	1	0
ENSMUSG00000001700	MGI:1914815	Gramd3	8.71752	15.0782	0.578155	-0.790472	0.307456	0.79436				0.803922	-0.314873	0.348141	0.612899		0.645403	NA		0	0	0	0	0	1	0
ENSMUSG00000001729	MGI:87986	Akt1	514.044	523.312	0.98229	-0.0257794	0.803818	1				1.12985	0.176134	1.67349e-06	2.06079e-05		0.0404043	0.079217		0	0	0	0	0	0	1
ENSMUSG00000001751	MGI:1351641	Naglu	15.2669	19.6149	0.778332	-0.361542	0.49956	0.942865				0.555556	-0.847997	0.184933	0.414352		0.612362	NA		0	0	0	0	0	1	0
ENSMUSG00000001761	MGI:108075	Smo	82.293	78.8299	1.04393	0.0620273	0.874818	1				0.724138	-0.465664	0.133211	0.338452		0.163969	NA		0	0	0	0	0	1	0
ENSMUSG00000001767	MGI:1914127	Crnkl1	32.9742	33.0714	0.997061	-0.00424674	1	1				0.814815	-0.295456	0.363354	0.626879		0.528432	NA		0	0	0	0	0	1	0
ENSMUSG00000001768	MGI:1921280	Rin2	14.8639	14.1869	1.04772	0.0672478	1	1				1.35	0.432959	0.381693	0.641999		0.643246	NA		0	0	0	0	0	1	0
ENSMUSG00000001783	MGI:106379	D10Wsu52e	151.482	178.224	0.849955	-0.234542	0.151627	0.552122				1.1401	0.189156	0.18335	0.41354		0.049345	NA		0	0	0	0	0	1	0
ENSMUSG00000001785	MGI:1914735	Pwp1	65.8674	48.6522	1.35384	0.437059	0.13535	0.513512				1.54	0.62293	9.45093e-08	1.48367e-06		0.535453	0.635667		0	0	0	0	0	0	1
ENSMUSG00000001794	MGI:88266	Capns1	384.565	419.932	0.915777	-0.126931	0.230763	0.688512				1.17318	0.23043	4.06991e-15	1.22123e-13		0.000814089	0.00266018		0	0	0	0	0	0	1
ENSMUSG00000001829	MGI:1100517	Clpb	29.0707	26.6381	1.09132	0.126077	0.893853	1				0.973684	-0.0384741	1	1		0.860305	NA		0	0	0	0	0	1	0
ENSMUSG00000001833	MGI:1335094	41524	305.862	388.475	0.787341	-0.344939	0.00208497	0.0237616				1.25	0.321928	0.051674	0.175366		0.000748689	NA		0	0	0	0	0	1	0
ENSMUSG00000001870	MGI:109151	Ltbp1	473.771	461.777	1.02597	0.036994	0.719207	1				0.848656	-0.236748	0.00335216	0.0197669		0.0288284	NA		0	0	0	0	0	1	0
ENSMUSG00000001891	MGI:2183447	Ugp2	90.2814	75.499	1.1958	0.257971	0.275714	0.746949				1.12121	0.165059	0.720203	0.898897		0.886386	NA		0	0	0	0	0	1	0
ENSMUSG00000001909	MGI:1289155	Trmt1	85.8175	78.3364	1.0955	0.13159	0.584783	0.99229				1.02712	0.0386028	0.774714	0.928029		0.724628	NA		0	0	0	0	0	1	0
ENSMUSG00000001910	MGI:1914080	Nacc1	131.103	107.255	1.22234	0.289651	0.135829	0.513939				0.925081	-0.112348	0.365499	0.629663		0.0773952	NA		0	0	0	0	0	1	0
ENSMUSG00000001995	MGI:2676970	Sipa1l2	81.5481	89.1925	0.914293	-0.129271	0.646483	1				0.91625	-0.126187	0.0918266	0.260876		1	NA		0	0	0	0	0	1	0
ENSMUSG00000001998	MGI:1336993	Ap4e1	24.2998	18.2948	1.32823	0.40951	0.440799	0.910803				1.15625	0.209453	0.630456	0.842945		0.844334	NA		0	0	0	0	0	1	0
ENSMUSG00000001999	MGI:88170	Blvra	12.5072	17.0886	0.731901	-0.45028	0.584665	0.99229				1	0	1	1		0.67178	NA		0	0	0	0	0	1	0
ENSMUSG00000002017	MGI:1919972	Fam98a	61.353	57.7666	1.06208	0.0868961	0.85463	1				0.4375	-1.19265	0.0931396	0.263156		0.0733803	NA		0	0	0	0	0	1	0
ENSMUSG00000002020	MGI:99502	Ltbp2	933.06	369.106	2.52789	1.33793	1.14402e-56	9.03965e-54				0.944317	-0.0826566	0.00270905	0.0166368		1.11872e-57	1.0352e-55		0	1	0	0	0	0	0
ENSMUSG00000002028	MGI:96995	Mll1	114.272	64.9763	1.75867	0.814487	0.000308509	0.00497496				1.04762	0.0671142	1	1		0.162993	NA		0	0	0	0	0	1	0
ENSMUSG00000002052	MGI:107726	Supt6h	209.099	187.637	1.11438	0.156238	0.315488	0.804072				0.897243	-0.156429	0.145946	0.35963		0.0942048	NA		0	0	0	0	0	1	0
ENSMUSG00000002058	MGI:1328357	Unc119	10.5869	16.1607	0.655099	-0.610214	0.442068	0.910803				0.421053	-1.24793	0.052239	0.176274		0.569405	NA		0	0	0	0	0	1	0
ENSMUSG00000002059	MGI:104606	Rab34	104.687	146.187	0.716118	-0.481732	0.0114283	0.0923026				0.912935	-0.131415	0.220147	0.463844		0.109133	NA		0	0	0	0	0	1	0
ENSMUSG00000002064	MGI:108019	Sdf2	56.8146	81.3216	0.698642	-0.517375	0.0498481	0.272308				0.736842	-0.440573	0.00130171	0.00887974		0.844681	NA		0	0	0	0	0	1	0
ENSMUSG00000002068	MGI:88316	Ccne1	51.9845	56.1645	0.925576	-0.111576	0.772989	1				0.932331	-0.101086	0.617847	0.835486		1	NA		0	0	0	0	0	1	0
ENSMUSG00000002102	MGI:1098754	Psmc3	201.392	215.148	0.936065	-0.0953191	0.523929	0.954263				0.995305	-0.00678917	0.972641	1		0.632203	NA		0	0	0	0	0	1	0
ENSMUSG00000002105	MGI:1915677	Slc39a13	120.055	146.557	0.819172	-0.287761	0.111399	0.457282				0.893519	-0.16243	0.276653	0.532958		0.581492	NA		0	0	0	0	0	1	0
ENSMUSG00000002107	MGI:1338822	Celf2	28.5239	36.1458	0.789135	-0.341655	0.457021	0.918134				0.277778	-1.848	0.010622	0.0513344		0.0801558	NA		0	0	0	0	0	1	0
ENSMUSG00000002129	MGI:1914715	Sf3a1	100.02	81.621	1.22542	0.293278	0.207503	0.652146				0.84	-0.251539	0.658738	0.863409		0.321358	NA		0	0	0	0	0	1	0
ENSMUSG00000002147	MGI:103034	Stat6	104.114	111.35	0.935019	-0.0969327	0.682493	1				0.983607	-0.0238467	1	1		0.90953	NA		0	0	0	0	0	1	0
ENSMUSG00000002205	MGI:2182465	Vrk3	13.6497	18.7974	0.726147	-0.461667	0.48685	0.936372				0.893617	-0.162271	0.671809	0.869525		0.686308	NA		0	0	0	0	0	1	0
ENSMUSG00000002210	MGI:1919247	1500002O20Rik	27.8382	37.1327	0.749695	-0.415624	0.321084	0.809713				0.61194	-0.708537	0.0157493	0.0703745		0.525021	NA		0	0	0	0	0	1	0
ENSMUSG00000002221	MGI:1890430	Paxip1	40.0285	30.975	1.29228	0.369923	0.342471	0.829271				0.857143	-0.222392	0.571587	0.79938		0.251899	NA		0	0	0	0	0	1	0
ENSMUSG00000002222	MGI:1915727	Rmnd5a	30.1946	33.0617	0.913282	-0.130868	0.801306	1				1.02941	0.0418202	1	1		0.731163	NA		0	0	0	0	0	1	0
ENSMUSG00000002249	MGI:109241	Tead3	58.3951	72.0448	0.810538	-0.303048	0.254125	0.718074				1.03636	0.0515303	0.841188	0.967275		0.271327	NA		0	0	0	0	0	1	0
ENSMUSG00000002274	MGI:1917333	Metrn	22.5725	33.8233	0.667365	-0.583451	0.18485	0.609865				1.11765	0.160465	0.412882	0.672209		0.106851	NA		0	0	0	0	0	1	0
ENSMUSG00000002280	MGI:1914813	Narfl	20.5292	24.9292	0.823498	-0.280162	0.658738	1				0.75	-0.415037	0.440799	0.698706		0.832389	NA		0	0	0	0	0	1	0
ENSMUSG00000002307	MGI:1197015	Daxx	45.8505	57.1177	0.802738	-0.316999	0.324479	0.810579				1.40341	0.488936	0.000648002	0.00487647		0.014758	NA		0	0	0	0	0	1	0
ENSMUSG00000002308	MGI:1860083	Cd320	12.5454	21.7121	0.577805	-0.791344	0.175465	0.597186				1.24051	0.310929	0.175899	0.401125		0.0635153	NA		0	0	0	0	0	1	0
ENSMUSG00000002319	MGI:1923001	Ipo4	221.019	266.22	0.83021	-0.268452	0.0460595	0.257509				0.616667	-0.697437	0.0249907	0.100664		0.218324	NA		0	0	0	0	0	1	0
ENSMUSG00000002325	MGI:107587	Irf9	13.4623	11.5599	1.16456	0.219787	1	1				0.75	-0.415037	0.440799	0.698706		0.613061	NA		0	0	0	0	0	1	0
ENSMUSG00000002329	MGI:1915131	Mdp1	21.823	20.5063	1.06421	0.0897799	1	1				1.17143	0.228269	0.566573	0.796833		0.849108	NA		0	0	0	0	0	1	0
ENSMUSG00000002332	MGI:1196314	Dhrs1	41.2565	50.5569	0.81604	-0.293289	0.348141	0.836663				0.744186	-0.426265	0.248046	0.497827		0.875756	NA		0	0	0	0	0	1	0
ENSMUSG00000002342	MGI:2384577	Tmem161a	53.6248	57.4996	0.932611	-0.100653	0.84955	1				0.904167	-0.145339	0.30342	0.561262		0.833031	NA		0	0	0	0	0	1	0
ENSMUSG00000002365	MGI:1913866	Snx9	318.738	323.376	0.985657	-0.020842	0.905762	1				1.60338	0.681112	9.37604e-09	1.62233e-07		2.64141e-05	0.00011951		0	0	0	0	1	0	0
ENSMUSG00000002393	MGI:1352453	Nr2f6	80.6855	151.048	0.534172	-0.904623	5.04518e-06	0.000135904				1.26393	0.337916	0.00134408	0.0091163		2.47335e-08	1.83938e-07		0	1	0	0	0	0	0
ENSMUSG00000002395	MGI:1914273	Use1	42.6201	36.4892	1.16802	0.224066	0.499897	0.942865				1.54167	0.624491	2.87749e-06	3.42769e-05		0.323167	0.435603		0	0	0	0	0	0	1
ENSMUSG00000002396	MGI:1924340	Ocel1	1.90071	11.3589	0.167333	-2.57921	0.0224609	0.154106				0.175	-2.51457	2.12012e-12	5.28187e-11		1	1		0	0	0	0	0	0	1
ENSMUSG00000002455	MGI:1922946	Prpf6	93.2939	96.9644	0.962145	-0.055673	0.827779	1				1.0531	0.0746388	0.742791	0.912135		0.69558	NA		0	0	0	0	0	1	0
ENSMUSG00000002458	MGI:1915153	Rgs19	38.8437	42.4374	0.915319	-0.127654	0.824313	1				1.12319	0.1676	0.349945	0.614023		0.454353	NA		0	0	0	0	0	1	0
ENSMUSG00000002489	MGI:103306	Tiam1	16.8019	13.8168	1.21605	0.282203	0.7201	1				0.777778	-0.36257	0.470879	0.721304		0.364948	NA		0	0	0	0	0	1	0
ENSMUSG00000002496	MGI:102548	Tsc2	108.136	65.1364	1.66015	0.731317	0.00133823	0.0168738				1.08943	0.123575	0.354317	0.61963		0.0215931	NA		0	0	0	0	0	1	0
ENSMUSG00000002504	MGI:1890662	Slc9a3r2	21.0585	61.1887	0.344156	-1.53886	1.1296e-05	0.000276054				0.85654	-0.223407	0.115568	0.306779		0.000608797	0.00206226		0	0	0	0	0	0	1
ENSMUSG00000002546	MGI:2139395	Golga2	117.463	104.86	1.1202	0.163751	0.460427	0.920259				1.48571	0.571157	0.085689	0.247865		0.309588	NA		0	0	0	0	0	1	0
ENSMUSG00000002550	MGI:98904	Uck1	40.7254	32.8704	1.23897	0.309141	0.415985	0.887572				0.957143	-0.0631938	0.864405	0.978077		0.389488	NA		0	0	0	0	0	1	0
ENSMUSG00000002602	MGI:1347244	Axl	1083.62	1092.23	0.992119	-0.0114143	0.880721	1				0.821577	-0.283533	0.00409712	0.0235142		0.0203115	NA		0	0	0	0	0	1	0
ENSMUSG00000002625	MGI:1860606	Akap8l	32.8972	34.6798	0.948598	-0.0761307	0.903597	1				0.489362	-1.03103	0.00558267	0.0303178		0.0827085	NA		0	0	0	0	0	1	0
ENSMUSG00000002718	MGI:1339951	Cse1l	123.363	104.366	1.18202	0.241256	0.232131	0.690422				1.25532	0.328054	0.285284	0.543186		0.814299	NA		0	0	0	0	0	1	0
ENSMUSG00000002728	MGI:1915127	Naa20	41.006	54.6504	0.750333	-0.414396	0.184286	0.609865				1.07143	0.0995357	0.895683	0.994015		0.318364	NA		0	0	0	0	0	1	0
ENSMUSG00000002732	MGI:1336879	Fkbp7	19.6606	26.7026	0.736281	-0.441671	0.381693	0.864277				1	0	1	1		0.484473	NA		0	0	0	0	0	1	0
ENSMUSG00000002733	MGI:1932515	Plekha3	62.9291	69.7009	0.902845	-0.147451	0.603046	1				0.933824	-0.0987782	0.621884	0.838791		0.915294	NA		0	0	0	0	0	1	0
ENSMUSG00000002748	MGI:1353499	Baz1b	154.383	90.4261	1.70728	0.771699	5.01957e-05	0.0010392				1.17241	0.229482	0.176202	0.401429		0.0311354	NA		0	0	0	0	0	1	0
ENSMUSG00000002763	MGI:2385054	Pex6	31.903	42.8075	0.745267	-0.424171	0.248046	0.712286				1.00962	0.0138058	1	1		0.283065	NA		0	0	0	0	0	1	0
ENSMUSG00000002768	MGI:96957	Mea1	61.4084	50.8637	1.20731	0.271801	0.395193	0.879217				1.30137	0.380031	0.000166022	0.00144956		0.686122	NA		0	0	0	0	0	1	0
ENSMUSG00000002778	MGI:1915387	Kdelr1	131.237	203.798	0.643955	-0.634967	7.87456e-05	0.00153635				0.946218	-0.0797547	0.362313	0.626451		0.00228871	NA		0	0	0	0	0	1	0
ENSMUSG00000002781	MGI:1917459	Tmem143	11.5817	11.5599	1.00188	0.00271041	1	1				2.83333	1.5025	0.00164149	0.0109149		0.0639002	NA		0	0	0	0	0	1	0
ENSMUSG00000002797	MGI:95700	Ggct	9.52397	5.42953	1.75411	0.810736	0.301758	0.787114				0.957447	-0.0627358	0.917041	1		0.268361	NA		0	0	0	0	0	1	0
ENSMUSG00000002812	MGI:1342286	Flii	227.162	196.52	1.15592	0.209047	0.158943	0.567858				0.804124	-0.314511	0.173444	0.3984		0.0484375	NA		0	0	0	0	0	1	0
ENSMUSG00000002825	MGI:1931441	Qtrt1	28.2117	36.886	0.764835	-0.386779	0.321084	0.809713				1.01805	0.0258092	0.865673	0.978811		0.295145	NA		0	0	0	0	0	1	0
ENSMUSG00000002870	MGI:105380	Mcm2	63.9923	42.1906	1.51674	0.600975	0.040872	0.23776				1.03279	0.0465426	0.928492	1		0.183382	NA		0	0	0	0	0	1	0
ENSMUSG00000002871	MGI:1345190	Tpra1	22.7697	29.9553	0.760124	-0.395693	0.410103	0.884173				1.18	0.238787	0.44367	0.700212		0.241732	NA		0	0	0	0	0	1	0
ENSMUSG00000002881	MGI:107564	Nab1	49.2842	58.228	0.846401	-0.240586	0.43944	0.910803				0.759615	-0.396659	0.0103315	0.0502374		0.658524	NA		0	0	0	0	0	1	0
ENSMUSG00000002885	MGI:1347095	Cd97	95.646	104.24	0.917552	-0.124138	0.620729	1				1.25532	0.328054	0.000525134	0.00403511		0.051126	NA		0	0	0	0	0	1	0
ENSMUSG00000002897	MGI:107399	Il17ra	81.6708	91.9065	0.88863	-0.170346	0.495169	0.942865				0.83908	-0.253119	0.30406	0.562007		0.826459	NA		0	0	0	0	0	1	0
ENSMUSG00000002900	MGI:96743	Lamb1	692.522	606.583	1.14168	0.191156	0.0183655	0.133749				0.951143	-0.0722664	0.220229	0.463844		0.00834591	NA		0	0	0	0	0	1	0
ENSMUSG00000002910	MGI:1918057	Arrdc2	5.36173	8.26542	0.648694	-0.624389	0.581055	0.99229				0.645161	-0.632268	0.16078	0.382659		1	NA		0	0	0	0	0	1	0
ENSMUSG00000002948	MGI:1346871	Map2k7	26.9173	21.9589	1.22581	0.293731	0.568172	0.983463				1.11765	0.160465	0.630634	0.842945		0.863459	NA		0	0	0	0	0	1	0
ENSMUSG00000002949	MGI:1343262	Timm44	40.2534	47.5465	0.846611	-0.24023	0.455741	0.918134				0.75	-0.415037	0.349682	0.613788		0.863654	NA		0	0	0	0	0	1	0
ENSMUSG00000002957	MGI:101920	Ap2a2	247.367	267.989	0.923047	-0.115525	0.37817	0.861559				1.03819	0.0540652	0.453206	0.707166		0.247681	NA		0	0	0	0	0	1	0
ENSMUSG00000002963	MGI:1891698	Pnkp	34.4569	41.4504	0.83128	-0.266594	0.488683	0.937235				0.769231	-0.378512	0.191496	0.424442		0.881393	NA		0	0	0	0	0	1	0
ENSMUSG00000002983	MGI:103289	Relb	56.8443	70.7669	0.803261	-0.316059	0.25044	0.715693				1.28467	0.3614	0.0315582	0.120368		0.027609	NA		0	0	0	0	0	1	0
ENSMUSG00000002997	MGI:97760	Prkar2b	18.9959	32.1981	0.58997	-0.761287	0.0919145	0.411065				0.447368	-1.16046	7.69282e-05	0.000730895		0.47269	0.578129		0	0	0	0	0	0	1
ENSMUSG00000003032	MGI:1342287	Klf4	124.679	87.1518	1.4306	0.51662	0.0108753	0.08905				1.54383	0.626512	7.29008e-16	2.35117e-14		0.651738	0.729359		0	0	0	0	0	0	1
ENSMUSG00000003033	MGI:102776	Ap1m1	69.9638	71.1689	0.983067	-0.0246391	1	1				1.29333	0.371094	0.109056	0.295112		0.25571	NA		0	0	0	0	0	1	0
ENSMUSG00000003037	MGI:96960	Rab8a	52.1214	49.959	1.04328	0.0611309	0.921191	1				1.66258	0.733421	2.44637e-07	3.5253e-06		0.0426211	0.0828104		0	0	0	0	0	0	1
ENSMUSG00000003038	MGI:96136	Hmgn2	48.9743	52.4299	0.934092	-0.0983637	0.842382	1				1.03226	0.0458037	0.92906	1		0.789818	NA		0	0	0	0	0	1	0
ENSMUSG00000003039	MGI:1915172	Fam32a	53.7294	90.67	0.592582	-0.754914	0.00266821	0.0292147				0.588235	-0.765535	2.95261e-27	1.70711e-25		1	1		0	0	0	0	0	0	1
ENSMUSG00000003062	MGI:1923455	Stard3nl	61.2952	64.7663	0.946405	-0.0794704	0.789396	1				1.06589	0.0920606	0.488322	0.739154		0.552807	NA		0	0	0	0	0	1	0
ENSMUSG00000003068	MGI:1341870	Stk11	82.8815	89.0691	0.93053	-0.103875	0.703139	1				0.82	-0.286304	0.207503	0.448597		0.594384	NA		0	0	0	0	0	1	0
ENSMUSG00000003119	MGI:1098802	Cdk12	42.6423	33.6746	1.2663	0.340624	0.362032	0.846538				0.590909	-0.758992	0.175465	0.400713		0.102232	NA		0	0	0	0	0	1	0
ENSMUSG00000003135	MGI:106580	D1Bwg0212e	59.7512	76.0945	0.785225	-0.348823	0.198181	0.636139				1.16279	0.217591	0.340507	0.60489		0.0918682	NA		0	0	0	0	0	1	0
ENSMUSG00000003154	MGI:1926805	Foxj2	31.4936	23.6225	1.3332	0.414898	0.418754	0.888681				0.764706	-0.387023	0.366294	0.630116		0.193178	NA		0	0	0	0	0	1	0
ENSMUSG00000003161	MGI:98419	Sri	83.6155	121.408	0.688716	-0.538019	0.0117406	0.094024				1.4	0.485427	0.405032	0.66514		0.067944	NA		0	0	0	0	0	1	0
ENSMUSG00000003184	MGI:1859179	Irf3	38.1485	37.7495	1.01057	0.0151687	1	1				1.56604	0.647119	0.0126045	0.059225		0.147957	NA		0	0	0	0	0	1	0
ENSMUSG00000003228	MGI:109161	Grk5	27.432	13.8719	1.97752	0.983691	0.0595839	0.309492				2.47887	1.30968	1.82196e-11	4.13297e-10		0.466498	0.57381		0	0	0	0	0	0	1
ENSMUSG00000003235	MGI:2446176	Eif2b5	94.5756	128.265	0.737346	-0.439587	0.0318911	0.19868				1.04444	0.0627358	0.763505	0.924187		0.0712066	NA		0	0	0	0	0	1	0
ENSMUSG00000003269	MGI:1334255	Cyth2	105.418	141.746	0.743713	-0.427183	0.0217945	0.150624				0.846395	-0.240597	0.0478586	0.165257		0.402153	NA		0	0	0	0	0	1	0
ENSMUSG00000003283	MGI:96052	Hck	8.681	14.5756	0.595586	-0.747618	0.307456	0.79436				0.692308	-0.530515	0.291215	0.551064		1	NA		0	0	0	0	0	1	0
ENSMUSG00000003299	MGI:2137210	Mrpl4	42.0425	49.4564	0.850093	-0.234308	0.529602	0.958337				1.5082	0.592825	0.0150203	0.0675627		0.0457134	NA		0	0	0	0	0	1	0
ENSMUSG00000003308	MGI:1858732	Keap1	36.918	28.2505	1.30681	0.38605	0.321084	0.809713				1.33333	0.415037	0.391603	0.652121		1	NA		0	0	0	0	0	1	0
ENSMUSG00000003316	MGI:104967	Glg1	220.275	215.394	1.02266	0.0323261	0.847938	1				0.824916	-0.277681	0.0283852	0.110397		0.107092	NA		0	0	0	0	0	1	0
ENSMUSG00000003344	MGI:1933831	Btbd2	15.5297	15.1787	1.02313	0.0329847	1	1				0.882353	-0.180572	0.707981	0.891984		0.826944	NA		0	0	0	0	0	1	0
ENSMUSG00000003345	MGI:1920014	Csnk1g2	156.947	166.048	0.945187	-0.0813282	0.656291	1				0.992278	-0.0111837	0.964892	1		0.776599	NA		0	0	0	0	0	1	0
ENSMUSG00000003348	MGI:3050117	Mobkl2a	121.109	148.037	0.8181	-0.28965	0.112741	0.460781				1.14403	0.194129	0.136262	0.34217		0.0293927	NA		0	0	0	0	0	1	0
ENSMUSG00000003352	MGI:103307	Cacnb3	32.4613	66.9869	1.00951	0.0136494	0.878994	1				0.675545	-0.565877	3.95607e-07	5.40511e-06		1.64728e-05	7.95366e-05		0	0	0	0	1	0	0
ENSMUSG00000003355	MGI:1913370	Fkbp11	26.771	37.2933	0.717849	-0.478248	0.260435	0.728881				1.11969	0.163101	0.200372	0.437167		0.114214	NA		0	0	0	0	0	1	0
ENSMUSG00000003360	MGI:1921601	Ddx23	105.722	119.91	0.881676	-0.181679	0.387223	0.870295				0.802469	-0.317482	0.214315	0.455908		0.671198	NA		0	0	0	0	0	1	0
ENSMUSG00000003363	MGI:1333782	Pld3	101.443	129.069	0.785961	-0.34747	0.0747931	0.358901				1.00578	0.00831527	1	1		0.148668	NA		0	0	0	0	0	1	0
ENSMUSG00000003378	MGI:95818	Grik5	8.63903	15.4206	0.560228	-0.835914	0.307456	0.79436				0.382353	-1.38702	0.00308768	0.0185535		0.42622	NA		0	0	0	0	0	1	0
ENSMUSG00000003382	MGI:1350926	Etv3	38.9619	37.6507	1.03483	0.0493869	1	1				1.13846	0.187086	0.307917	0.566509		0.700712	NA		0	0	0	0	0	1	0
ENSMUSG00000003402	MGI:107877	Prkcsh	224.204	323.091	0.693932	-0.527133	2.65889e-05	0.000586317				0.982759	-0.025091	1	1		0.0972058	0.162512		0	0	0	0	0	0	1
ENSMUSG00000003437	MGI:1923988	Paf1	82.0903	94.2504	0.870981	-0.199287	0.407087	0.8837				1.0038	0.00547513	1	1		0.434312	NA		0	0	0	0	0	1	0
ENSMUSG00000003458	MGI:1891700	Ncstn	184.08	156.31	1.17765	0.235916	0.143005	0.533009				1.46622	0.552104	1.08339e-11	2.56817e-10		0.0835404	0.145689		0	0	0	0	0	0	1
ENSMUSG00000003464	MGI:1334458	Pex19	50.4834	74.0841	0.681435	-0.553353	0.0384485	0.227017				1.13333	0.180572	0.610068	0.828749		0.0759894	NA		0	0	0	0	0	1	0
ENSMUSG00000003500	MGI:96567	Impdh1	68.2367	96.3476	0.708235	-0.4977	0.0346807	0.211694				0.666667	-0.584963	0.232693	0.476956		1	NA		0	0	0	0	0	1	0
ENSMUSG00000003518	MGI:1919599	Dusp3	59.9088	57.9002	1.03469	0.0492008	0.926704	1				1.22449	0.292181	0.154778	0.374374		0.492729	NA		0	0	0	0	0	1	0
ENSMUSG00000003534	MGI:99216	Ddr1	162.341	217.615	0.746003	-0.422746	0.00471658	0.0464892				1.09411	0.129758	0.0106758	0.0514538		0.000416765	NA		0	0	0	0	0	1	0
ENSMUSG00000003541	MGI:104814	Ier3	209.125	252.61	0.827861	-0.27254	0.0453249	0.253701				0.985987	-0.0203591	0.706863	0.891548		0.0809803	NA		0	0	0	0	0	1	0
ENSMUSG00000003573	MGI:1347359	Homer3	38.0283	34.2953	1.10885	0.149063	0.723948	1				0.87251	-0.196756	0.152663	0.371357		0.375374	NA		0	0	0	0	0	1	0
ENSMUSG00000003575	MGI:2142523	Crtc1	24.6348	18.0688	1.36339	0.447199	0.360378	0.846538				1.09211	0.127112	0.466055	0.717857		0.517016	NA		0	0	0	0	0	1	0
ENSMUSG00000003581	MGI:1918923	Rnf215	32.7667	42.0673	0.778911	-0.36047	0.355699	0.846147				0.8	-0.321928	0.289798	0.549972		1	NA		0	0	0	0	0	1	0
ENSMUSG00000003604	MGI:1921518	Aven	20.4884	22.7178	0.901865	-0.149017	0.760792	1				0.98	-0.0291463	1	1		0.855291	NA		0	0	0	0	0	1	0
ENSMUSG00000003623	MGI:1921364	Crot	23.5132	23.3159	1.00846	0.01216	1	1				1.26316	0.337035	0.331834	0.592999		0.716084	NA		0	0	0	0	0	1	0
ENSMUSG00000003660	MGI:2444401	Snrnp200	150.229	117.073	1.28321	0.35976	0.0499832	0.272308				0.858639	-0.219877	0.0141919	0.0648208		0.00398266	NA		0	0	0	0	0	1	0
ENSMUSG00000003662	MGI:1346998	Ciao1	33.745	36.0224	0.936779	-0.094219	0.904975	1				0.666667	-0.584963	0.310505	0.569431		0.533394	NA		0	0	0	0	0	1	0
ENSMUSG00000003665	MGI:106590	Has1	7.12099	3.51824	2.02402	1.01722	0.548828	0.973051				0.94958	-0.0746388	0.742791	0.912135		0.371661	NA		0	0	0	0	0	1	0
ENSMUSG00000003731	MGI:1100836	Kpna6	118.91	110.171	1.07932	0.110123	0.597142	0.998802				1.19018	0.251185	0.112211	0.300561		0.610842	NA		0	0	0	0	0	1	0
ENSMUSG00000003752	MGI:2442554	Itpkc	38.3616	47.1252	0.814035	-0.296838	0.385669	0.869866				1.66176	0.732716	0.00101833	0.00717373		0.00792288	NA		0	0	0	0	0	1	0
ENSMUSG00000003762	MGI:1924139	Adck4	14.3202	28.8673	0.49607	-1.01139	0.0315395	0.197008				0.368421	-1.44057	0.00119512	0.00822361		0.652447	NA		0	0	0	0	0	1	0
ENSMUSG00000003778	MGI:1925906	Brd8	40.4003	42.1183	0.959208	-0.0600838	0.912157	1				1.10714	0.146841	0.794844	0.942324		0.733583	NA		0	0	0	0	0	1	0
ENSMUSG00000003779	MGI:1201682	Kif20a	86.0478	85.5435	1.0059	0.00848136	1	1				1	0	1	1		1	NA		0	0	0	0	0	1	0
ENSMUSG00000003808	MGI:1913840	Farsa	70.3539	93.4846	0.752572	-0.410098	0.0845431	0.38839				0.877273	-0.188903	0.0651026	0.205768		0.390943	NA		0	0	0	0	0	1	0
ENSMUSG00000003809	MGI:104541	Gcdh	19.0318	19.4006	0.980994	-0.0276837	1	1				1.45161	0.537657	0.135385	0.341234		0.424308	NA		0	0	0	0	0	1	0
ENSMUSG00000003810	MGI:894676	Mast2	167.4	141.006	1.18719	0.247546	0.154185	0.556734				0.923077	-0.115477	0.887725	0.989585		0.447031	NA		0	0	0	0	0	1	0
ENSMUSG00000003813	MGI:105126	Rad23a	34.5087	40.2168	0.858066	-0.22084	0.644464	1				0.761905	-0.392317	0.00239973	0.0149896		0.619062	NA		0	0	0	0	0	1	0
ENSMUSG00000003814	MGI:88252	Calr	2014.02	2620.89	0.768451	-0.379974	4.93212e-19	6.31978e-17				1.07427	0.10336	0.00500111	0.0276666		8.4959e-18	1.77318e-16		0	1	0	0	0	0	0
ENSMUSG00000003848	MGI:1914869	Nob1	68.5217	89.3158	0.767184	-0.382356	0.130386	0.505032				0.875862	-0.191224	0.302637	0.560477		0.54884	NA		0	0	0	0	0	1	0
ENSMUSG00000003865	MGI:101805	Gys1	85.9412	82.6542	1.03977	0.0562621	0.87779	1				0.875	-0.192645	0.644464	0.852687		0.580438	NA		0	0	0	0	0	1	0
ENSMUSG00000003868	MGI:1342299	Ruvbl2	98.4923	102.934	0.956853	-0.0636311	0.777921	1				0.974684	-0.0369942	0.93622	1		0.915453	NA		0	0	0	0	0	1	0
ENSMUSG00000003948	MGI:1914718	Mmd	74.9647	59.2149	1.26598	0.340251	0.194857	0.629731				1.25926	0.332575	0.442626	0.699264		1	NA		0	0	0	0	0	1	0
ENSMUSG00000003955	MGI:1917436	Fam162a	41.0336	50.7632	0.808335	-0.306974	0.348141	0.836663				0.861538	-0.215013	0.467207	0.718465		0.889644	NA		0	0	0	0	0	1	0
ENSMUSG00000004040	MGI:103038	Stat3	146.422	136.628	1.07168	0.0998794	0.634472	1				0.923077	-0.115477	0.620729	0.837863		0.460591	NA		0	0	0	0	0	1	0
ENSMUSG00000004044	MGI:1277968	Ptrf	180.688	262.643	0.687959	-0.539605	0.000116132	0.00215565				0.3	-1.73697	0.00935531	0.0464435		0.0980266	NA		0	0	0	0	0	1	0
ENSMUSG00000004054	MGI:1346880	Map3k11	38.7155	44.0593	0.878713	-0.186536	0.660884	1				1	0	1	1		0.676956	NA		0	0	0	0	0	1	0
ENSMUSG00000004056	MGI:104874	Akt2	88.1926	107.944	0.817023	-0.291551	0.174582	0.596751				0.865672	-0.208108	0.474422	0.725559		0.818805	NA		0	0	0	0	0	1	0
ENSMUSG00000004085	MGI:2443258	B230120H23Rik	36.6975	33.3783	1.09944	0.136771	0.720203	1				0.661017	-0.597241	0.0543906	0.181085		0.116128	NA		0	0	0	0	0	1	0
ENSMUSG00000004098	MGI:1858212	Col5a3	90.2607	147.42	0.247949	-2.01188	0.000821395	0.0112593				0.35514	-1.49354	2.29376e-16	7.76766e-15		0.540422	0.63872		0	0	0	0	0	0	1
ENSMUSG00000004099	MGI:94912	Dnmt1	116.78	71.5514	1.63212	0.706743	0.00130976	0.0166477				1.08333	0.115477	0.720673	0.898897		0.101901	NA		0	0	0	0	0	1	0
ENSMUSG00000004100	MGI:2178445	Ppan	82.2585	102.886	0.799512	-0.322809	0.141238	0.529334				0.968085	-0.0467942	0.68597	0.877309		0.250071	NA		0	0	0	0	0	1	0
ENSMUSG00000004127	MGI:1920421	Rg9mtd2	24.9798	28.8673	0.865333	-0.208673	0.683489	1				0.807692	-0.308122	0.353328	0.618128		0.865388	NA		0	0	0	0	0	1	0
ENSMUSG00000004270	MGI:1315211	Lpcat3	30.1892	32.4448	0.930476	-0.103959	0.899076	1				1.30435	0.383329	0.410103	0.668949		0.454766	NA		0	0	0	0	0	1	0
ENSMUSG00000004364	MGI:1347360	Cul3	144.507	141.376	1.02215	0.0316092	0.859239	1				0.589744	-0.76184	0.0558972	0.184418		0.0678735	NA		0	0	0	0	0	1	0
ENSMUSG00000004393	MGI:1277172	Ddx56	68.7566	85.1414	0.807558	-0.308363	0.226651	0.684427				1.2381	0.308122	0.238287	0.485066		0.0807844	NA		0	0	0	0	0	1	0
ENSMUSG00000004394	MGI:1915070	Tmed4	56.3518	49.3108	1.14279	0.192556	0.558394	0.977964				0.966667	-0.0489096	0.926704	1		0.591954	NA		0	0	0	0	0	1	0
ENSMUSG00000004460	MGI:1915088	Dnajb11	181.928	204.662	0.888923	-0.169869	0.263404	0.730097				1.08189	0.113557	0.0627717	0.200404		0.078453	NA		0	0	0	0	0	1	0
ENSMUSG00000004462	MGI:1917823	Tbccd1	20.2365	11.8615	1.70607	0.770675	0.215327	0.665927				1.52083	0.604862	0.00157953	0.0105621		0.850032	NA		0	0	0	0	0	1	0
ENSMUSG00000004508	MGI:1333854	Gab2	35.4623	19.3149	1.83601	0.876574	0.0402236	0.235142				1.13889	0.187627	0.648791	0.855135		0.21122	NA		0	0	0	0	0	1	0
ENSMUSG00000004530	MGI:1345964	Coro1c	252.785	265.869	0.950788	-0.072805	0.598416	0.998802				1.09444	0.130199	0.229422	0.473117		0.231083	NA		0	0	0	0	0	1	0
ENSMUSG00000004561	MGI:1098577	Mettl17	13.6764	19.2448	0.710655	-0.492779	0.48685	0.936372				0.844444	-0.243926	0.204904	0.444192		0.852726	NA		0	0	0	0	0	1	0
ENSMUSG00000004562	MGI:2685515	Arhgef40	214.833	147.05	1.46094	0.546902	0.000414306	0.00640693				1.29892	0.377311	9.85303e-06	0.000110695		0.361996	0.474112		0	0	0	0	0	0	1
ENSMUSG00000004565	MGI:1354723	Pnpla6	21.8756	18.0112	1.21455	0.280427	0.635828	1				0.793103	-0.334419	0.488456	0.739154		0.400441	NA		0	0	0	0	0	1	0
ENSMUSG00000004568	MGI:2142567	Arhgef18	57.6375	67.6037	0.852579	-0.230095	0.422791	0.892765				0.783019	-0.352881	0.109296	0.295254		0.729765	NA		0	0	0	0	0	1	0
ENSMUSG00000004591	No associated gene	Pkn2	102.849	82.0373	1.25369	0.326178	0.141238	0.529334				1.81818	0.862496	0.00669502	0.0352287		0.196744	NA		0	0	0	0	0	1	0
ENSMUSG00000004610	MGI:106098	Etfb	88.9905	98.8122	0.900602	-0.151039	0.51168	0.947011				1.19574	0.257909	0.00459237	0.0257662		0.0803024	NA		0	0	0	0	0	1	0
ENSMUSG00000004626	MGI:107370	Stxbp2	12.2616	18.4959	0.662938	-0.593055	0.361595	0.846538				0.285714	-1.80735	0.00592461	0.0318465		0.168011	NA		0	0	0	0	0	1	0
ENSMUSG00000004637	MGI:1931237	Wwox	5.93214	6.31962	0.938687	-0.091284	1	1				1	0	1	1		1	NA		0	0	0	0	0	1	0
ENSMUSG00000004667	MGI:1913670	Polr2e	66.0422	93.2836	0.707972	-0.498235	0.038878	0.228938				0.857616	-0.221596	0.0760951	0.22935		0.321201	NA		0	0	0	0	0	1	0
ENSMUSG00000004677	MGI:106624	Myo9b	213.289	178.755	1.19319	0.254825	0.0954384	0.418569				1.04372	0.061729	0.583409	0.808519		0.318022	NA		0	0	0	0	0	1	0
ENSMUSG00000004768	MGI:99833	Rab23	77.7478	74.5867	1.04238	0.0598839	0.871618	1				1.23188	0.300866	0.226651	0.471915		0.493451	NA		0	0	0	0	0	1	0
ENSMUSG00000004788	MGI:2145118	Eif2b2	69.9707	87.8554	0.79643	-0.328381	0.176044	0.597869				0.891892	-0.165059	0.370056	0.634058		0.617981	NA		0	0	0	0	0	1	0
ENSMUSG00000004789	MGI:1926170	Dlst	195.81	224.966	0.870399	-0.200251	0.172294	0.591755				1.06542	0.091423	0.437338	0.696245		0.119192	NA		0	0	0	0	0	1	0
ENSMUSG00000004791	MGI:105095	Pgf	15.7088	35.2822	0.445234	-1.16737	0.0109736	0.0896994				0.467391	-1.0973	2.99096e-05	0.000310288		1	1		0	0	0	0	0	0	1
ENSMUSG00000004843	MGI:1916192	Chmp2b	78.7426	79.0766	0.995776	-0.00610707	1	1				1.51331	0.597706	1.70016e-07	2.55078e-06		0.0245781	0.0512968		0	0	0	0	0	0	1
ENSMUSG00000004849	MGI:1098244	Ap1s1	128.539	150.134	0.856162	-0.224044	0.231103	0.688951				1.12308	0.167457	0.102335	0.282898		0.0614504	NA		0	0	0	0	0	1	0
ENSMUSG00000004865	MGI:106908	Srpk1	117.364	126.748	0.925963	-0.110974	0.564593	0.983009				0.658915	-0.601836	0.00319535	0.0190796		0.0895369	NA		0	0	0	0	0	1	0
ENSMUSG00000004891	MGI:101784	Nes	306.035	156.796	1.9518	0.964807	3.98531e-12	2.55329e-10				2.175	1.12102	3.69261e-05	0.000373277		0.6713	0.744993		1	0	0	0	0	0	0
ENSMUSG00000004895	MGI:2137738	Prcc	41.73	46.6317	0.894884	-0.160228	0.671809	1				1.42857	0.514573	0.391528	0.652121		0.314202	NA		0	0	0	0	0	1	0
ENSMUSG00000004931	MGI:1888527	Apba3	49.7399	76.1024	0.653592	-0.613538	0.0255434	0.169136				0.893939	-0.161751	0.591684	0.814984		0.252931	NA		0	0	0	0	0	1	0
ENSMUSG00000004934	MGI:2136940	Pias4	35.9062	44.3263	0.810043	-0.303929	0.434042	0.903334				1.27027	0.345135	0.326134	0.586571		0.211235	NA		0	0	0	0	0	1	0
ENSMUSG00000004936	MGI:1346866	Map2k1	153.602	191.903	0.800415	-0.321181	0.04653	0.258919				1.2344	0.303806	2.79906e-05	0.000292943		0.000290436	0.00102684		0	0	0	0	0	0	1
ENSMUSG00000004937	MGI:1098703	Sgta	103.475	125.215	0.826378	-0.275126	0.164155	0.575209				0.982143	-0.0259952	0.846393	0.969898		0.282506	NA		0	0	0	0	0	1	0
ENSMUSG00000004945	MGI:1917794	5730437N04Rik	31.3041	47.1746	0.66358	-0.591659	0.0887824	0.402022				0.885714	-0.175087	0.355933	0.620169		0.300842	NA		0	0	0	0	0	1	0
ENSMUSG00000004980	MGI:104819	Hnrnpa2b1	603.427	555.147	1.08697	0.120308	0.167202	0.582017				0.83956	-0.252294	0.0127752	0.0597901		0.00490381	NA		0	0	0	0	0	1	0
ENSMUSG00000004994	MGI:1914986	Ccdc130	17.0581	19.2448	0.886373	-0.174015	0.867939	1				0.592593	-0.754888	0.126289	0.326615		0.492398	NA		0	0	0	0	0	1	0
ENSMUSG00000005043	MGI:1350341	Sgsh	18.3579	11.0371	1.6633	0.734045	0.264931	0.73153				1.80952	0.85561	0.0363432	0.132541		1	NA		0	0	0	0	0	1	0
ENSMUSG00000005045	MGI:3036258	Chd5	18.048	21.5888	0.83599	-0.258443	0.635828	1				0.581633	-0.78182	0.0012406	0.00848731		0.365708	NA		0	0	0	0	0	1	0
ENSMUSG00000005054	MGI:109514	Cstb	86.653	95.1935	0.910283	-0.135612	0.603971	1				0.913824	-0.130012	0.149968	0.366871		1	NA		0	0	0	0	0	1	0
ENSMUSG00000005069	MGI:1098808	Pex5	127.596	143.473	0.88934	-0.169193	0.395122	0.879217				0.934028	-0.0984626	0.44568	0.701367		0.824056	NA		0	0	0	0	0	1	0
ENSMUSG00000005102	MGI:1353427	Eif2ak4	37.9294	28.548	1.32862	0.409928	0.328432	0.815661				0.874016	-0.194269	0.330909	0.59184		0.167108	NA		0	0	0	0	0	1	0
ENSMUSG00000005103	MGI:1337100	Wdr1	765.111	896.859	0.8531	-0.229213	0.00130518	0.016634				1.04511	0.0636586	0.485639	0.737008		0.00998963	NA		0	0	0	0	0	1	0
ENSMUSG00000005124	MGI:1197008	Wisp1	515.235	688.127	0.74875	-0.417444	6.79328e-07	2.14713e-05				0.942857	-0.0848889	0.726381	0.902751		0.146796	0.232218		0	0	0	0	0	0	1
ENSMUSG00000005142	MGI:107286	Man2b1	62.6306	76.1158	0.822833	-0.281328	0.308753	0.795974				1.16949	0.225881	0.234969	0.480581		0.114382	NA		0	0	0	0	0	1	0
ENSMUSG00000005148	MGI:1338056	Klf5	11.4928	28.2464	0.406877	-1.29734	0.0094753	0.0807957				0.188679	-2.40599	3.38217e-08	5.49139e-07		0.206893	0.307018		0	0	0	0	0	0	1
ENSMUSG00000005161	MGI:109486	Prdx2	261.81	343.129	0.763009	-0.390228	0.00112683	0.0147578				1.08901	0.123011	0.00225	0.0141475		4.33514e-05	NA		0	0	0	0	0	1	0
ENSMUSG00000005198	MGI:98086	Polr2a	176.632	116.604	1.5148	0.599123	0.000557111	0.00822824				0.946429	-0.0794345	0.848195	0.970155		0.0416379	NA		0	0	0	0	0	1	0
ENSMUSG00000005233	MGI:1913692	Spc25	22.0527	27.2635	0.808871	-0.306018	0.568172	0.983463				3	1.58496	0.00393317	0.0227961		0.00758537	NA		0	0	0	0	0	1	0
ENSMUSG00000005299	MGI:1932557	Letm1	64.7683	72.6616	0.891368	-0.165907	0.551413	0.973051				1.42105	0.50696	0.301996	0.560033		0.233169	NA		0	0	0	0	0	1	0
ENSMUSG00000005312	MGI:1860276	Ubqln1	216.303	234.022	0.924283	-0.113593	0.422938	0.892765				1.19024	0.251257	0.230064	0.474026		0.141707	NA		0	0	0	0	0	1	0
ENSMUSG00000005371	MGI:2147134	Fbxo11	91.7215	85.985	1.06672	0.0931752	0.707948	1				0.684211	-0.547488	0.377086	0.639102		0.33715	NA		0	0	0	0	0	1	0
ENSMUSG00000005374	MGI:1351652	Tbl2	33.0556	31.2112	1.05909	0.0828311	0.900653	1				1.39286	0.478047	0.0692596	0.215177		0.444413	NA		0	0	0	0	0	1	0
ENSMUSG00000005378	MGI:1913388	Wbscr22	32.9432	37.6261	0.87554	-0.191755	0.635308	1				1.0339	0.0480943	0.792191	0.940355		0.518812	NA		0	0	0	0	0	1	0
ENSMUSG00000005397	MGI:97342	Nid1	445.324	439.378	0.212153	-2.23683	3.27942e-15	3.17301e-13				0.0634391	-3.97848	8.37676e-131	2.64762e-128		2.3393e-05	0.000108919		0	0	1	0	0	0	0
ENSMUSG00000005410	MGI:103197	Mcm5	55.4674	49.6574	1.117	0.15963	0.696468	1				0.852941	-0.229482	0.614655	0.83307		0.523995	NA		0	0	0	0	0	1	0
ENSMUSG00000005417	MGI:1349438	Mprip	603.551	588.572	1.02545	0.036257	0.685253	1				0.962368	-0.055339	0.402824	0.664736		0.39818	NA		0	0	0	0	0	1	0
ENSMUSG00000005442	MGI:1918972	Cic	133.046	89.0977	1.49326	0.578466	0.00380347	0.0384832				1.08475	0.117357	0.718509	0.898897		0.173595	NA		0	0	0	0	0	1	0
ENSMUSG00000005469	MGI:97592	Prkaca	76.7248	82.9299	0.925177	-0.112199	0.692762	1				0.984293	-0.02284	0.918193	1		0.77777	NA		0	0	0	0	0	1	0
ENSMUSG00000005481	MGI:1915528	Ddx39	182.5	213.607	0.854373	-0.227063	0.132052	0.509822				0.972112	-0.0408062	0.787439	0.937191		0.346055	NA		0	0	0	0	0	1	0
ENSMUSG00000005483	MGI:1931874	Dnajb1	78.014	86.0461	0.906654	-0.141376	0.584783	0.99229				0.893333	-0.16273	0.557071	0.78913		1	NA		0	0	0	0	0	1	0
ENSMUSG00000005501	MGI:2443184	Usp40	26.311	12.1942	2.15766	1.10947	0.0335524	0.206856				3.72727	1.89812	3.58879e-05	0.000363557		0.329819	0.440894		0	0	0	0	0	0	1
ENSMUSG00000005505	MGI:1914386	Kbtbd4	12.0207	13.0766	0.91925	-0.121471	1	1				0.315789	-1.66297	0.0146333	0.0663255		0.139785	NA		0	0	0	0	0	1	0
ENSMUSG00000005534	MGI:96575	Insr	37.0655	34.1772	1.08451	0.117043	0.812589	1				0.909091	-0.137504	1	1		0.805896	NA		0	0	0	0	0	1	0
ENSMUSG00000005566	MGI:109274	Trim28	318.181	353.935	0.898981	-0.153638	0.176922	0.599992				0.627119	-0.67319	0.0315481	0.120368		0.125358	NA		0	0	0	0	0	1	0
ENSMUSG00000005621	MGI:2443541	Zfp592	66.2708	55.3634	1.19701	0.25944	0.363363	0.846538				0.978723	-0.0310269	0.941575	1		0.414433	NA		0	0	0	0	0	1	0
ENSMUSG00000005656	MGI:1919433	Snx6	77.9145	86.3551	0.902258	-0.148389	0.584783	0.99229				0.913043	-0.131245	0.749329	0.916555		1	NA		0	0	0	0	0	1	0
ENSMUSG00000005674	MGI:3589112	Tomm40l	22.8807	19.0479	1.20122	0.264503	0.643969	1				1.51515	0.599462	0.0102127	0.0497618		0.598784	NA		0	0	0	0	0	1	0
ENSMUSG00000005683	MGI:88529	Cs	286.235	280.777	1.01944	0.0277718	0.866615	1				1.29774	0.376003	1.6296e-05	0.000178841		0.019876	0.043299		0	0	0	0	0	0	1
ENSMUSG00000005687	MGI:1915433	Bcas2	50.3477	57.3975	0.877176	-0.189062	0.562093	0.979376				1.33333	0.415037	0.349682	0.613788		0.248937	NA		0	0	0	0	0	1	0
ENSMUSG00000005802	MGI:1345282	Slc30a4	88.6544	56.871	1.55887	0.640499	0.0100565	0.084535				1.46018	0.546143	0.00216558	0.0137997		0.755725	NA		0	0	0	0	0	1	0
ENSMUSG00000005803	MGI:1929899	Sqrdl	15.9331	28.1459	0.566089	-0.820899	0.0961418	0.41918				0.296296	-1.75489	1.18889e-15	3.7577e-14		0.0841649	0.145991		0	0	0	0	0	0	1
ENSMUSG00000005804	MGI:1927580	Pldn	22.7602	32.5682	0.698849	-0.516948	0.228806	0.686737				0.711268	-0.491536	0.0101417	0.0495556		1	NA		0	0	0	0	0	1	0
ENSMUSG00000005823	MGI:1925558	Gpr108	38.7684	40.309	0.961781	-0.0562204	1	1				0.794872	-0.331206	0.0637464	0.202833		0.444639	NA		0	0	0	0	0	1	0
ENSMUSG00000005873	MGI:1270152	Reep5	213.393	306.19	0.696931	-0.520912	5.15706e-05	0.00106212				0.71028	-0.493539	0.0263067	0.105072		0.930507	NA		0	0	0	0	0	1	0
ENSMUSG00000005881	MGI:1913616	Ergic3	114.83	109.548	1.04822	0.0679444	0.789797	1				1.12429	0.169019	0.116811	0.309216		0.648538	NA		0	0	0	0	0	1	0
ENSMUSG00000005882	MGI:1929472	Uqcc	27.9745	22.4302	1.24718	0.318669	0.479888	0.933227				1.61157	0.688467	3.72202e-05	0.000375449		0.440548	0.548143		0	0	0	0	0	0	1
ENSMUSG00000005897	MGI:1352465	Nr2c1	17.4301	17.5177	0.994999	-0.00723281	1	1				1.07143	0.0995357	0.739882	0.910638		0.85093	NA		0	0	0	0	0	1	0
ENSMUSG00000005968	MGI:109572	Tuft1	10.9014	14.8645	0.733389	-0.44735	0.557197	0.976227				0.608696	-0.716207	0.187742	0.419652		0.796466	NA		0	0	0	0	0	1	0
ENSMUSG00000005973	MGI:104559	Rcn1	255.575	337.248	0.757824	-0.400065	0.00100274	0.0133539				0.915663	-0.127112	0.466055	0.717857		0.184916	NA		0	0	0	0	0	1	0
ENSMUSG00000005981	MGI:1915265	Trap1	83.8205	90.9716	0.921392	-0.118113	0.650272	1				1.04651	0.0655883	0.915187	1		0.695345	NA		0	0	0	0	0	1	0
ENSMUSG00000005982	MGI:1922013	Nat15	32.2891	39.7058	0.813208	-0.298304	0.409579	0.884173				0.692308	-0.530515	0.523467	0.763618		0.810683	NA		0	0	0	0	0	1	0
ENSMUSG00000006019	MGI:1918973	Dhx34	14.4199	9.25233	1.55852	0.640176	0.404873	0.882471				1.19118	0.252387	0.32558	0.58602		0.654927	NA		0	0	0	0	0	1	0
ENSMUSG00000006024	MGI:104563	Napa	205.167	248.287	0.82633	-0.27521	0.048338	0.267098				0.972318	-0.0404994	0.769401	0.926308		0.207798	NA		0	0	0	0	0	1	0
ENSMUSG00000006057	MGI:107653	Atp5g1	96.9162	121.052	0.800617	-0.320815	0.11909	0.47599				1.08264	0.11456	0.570838	0.79938		0.115975	NA		0	0	0	0	0	1	0
ENSMUSG00000006134	MGI:104686	Crkl	65.5477	56.0908	1.1686	0.224781	0.415285	0.887572				1.26667	0.341037	0.607591	0.827518		1	NA		0	0	0	0	0	1	0
ENSMUSG00000006169	MGI:2144243	Clint1	192.501	203.053	0.948035	-0.0769882	0.651131	1				1.04545	0.0641303	0.67142	0.869525		0.535206	NA		0	0	0	0	0	1	0
ENSMUSG00000006215	MGI:107410	Zbtb17	45.699	37.6261	1.21456	0.280428	0.445205	0.914125				1.96094	0.971544	2.58975e-10	5.36157e-09		0.0588886	0.109008		0	0	0	0	0	0	1
ENSMUSG00000006219	MGI:1921452	Fblim1	85.6735	82.1607	1.04276	0.0604006	0.817046	1				1.32231	0.403065	2.17637e-07	3.18463e-06		0.162354	0.253116		0	0	0	0	0	0	1
ENSMUSG00000006221	MGI:1352494	Hspb7	11.3617	34.1772	0.185754	-2.42854	1.07091e-06	3.31843e-05				0.302419	-1.72538	9.15533e-23	4.34054e-21		0.259542	0.367448		1	0	0	0	0	0	0
ENSMUSG00000006262	MGI:1915723	Mobkl1a	81.0627	89.6859	0.903851	-0.145843	0.540812	0.967839				1.22222	0.289507	0.434042	0.69225		0.280522	NA		0	0	0	0	0	1	0
ENSMUSG00000006273	MGI:109618	Atp6v1b2	88.9361	114.112	0.779375	-0.35961	0.0918453	0.411065				0.938462	-0.0916305	0.328864	0.589692		0.248412	NA		0	0	0	0	0	1	0
ENSMUSG00000006276	MGI:104582	Eps15l1	49.2592	43.671	1.12796	0.173719	0.678532	1				0.857143	-0.222392	0.492645	0.741941		0.393474	NA		0	0	0	0	0	1	0
ENSMUSG00000006281	MGI:109573	Tep1	24.1754	24.4262	0.989732	-0.0148895	1	1				1.10714	0.146841	0.645497	0.852926		0.864233	NA		0	0	0	0	0	1	0
ENSMUSG00000006288	MGI:2683584	Ttc5	13.907	16.586	0.838481	-0.254151	0.7201	1				0.860759	-0.216318	0.40958	0.668949		1	NA		0	0	0	0	0	1	0
ENSMUSG00000006289	MGI:1913496	Osgep	22.1723	23.5873	0.94001	-0.0892527	0.882996	1				1.22581	0.293731	0.06702	0.210425		0.431193	NA		0	0	0	0	0	1	0
ENSMUSG00000006333	MGI:1924096	Rps9	921.926	965.003	0.955361	-0.065882	0.333616	0.821868				1.18005	0.238844	1.4291e-40	1.18866e-38		9.64811e-06	4.95423e-05		0	0	0	0	1	0	0
ENSMUSG00000006335	MGI:1916964	Tfpt	18.7599	24.4262	0.768024	-0.380777	0.542384	0.967839				0.737864	-0.438573	0.170242	0.393141		0.853228	NA		0	0	0	0	0	1	0
ENSMUSG00000006356	MGI:1915587	Crip2	114.16	224.213	0.608127	-0.717556	5.24526e-59	4.97356e-56				1.22364	0.29118	3.27802e-29	2.22016e-27		4.59631e-86	9.91271e-84		0	0	0	1	0	0	0
ENSMUSG00000006390	MGI:1858959	Elovl1	91.3981	126.456	0.722768	-0.468395	0.0207812	0.145101				0.970588	-0.0430687	1	1		0.325012	NA		0	0	0	0	0	1	0
ENSMUSG00000006392	MGI:1915269	Med8	41.038	50.6459	0.810291	-0.303488	0.348141	0.836663				1.07914	0.109878	0.556449	0.78913		0.233092	NA		0	0	0	0	0	1	0
ENSMUSG00000006395	MGI:1915430	Hyi	11.4828	15.7906	0.727188	-0.4596	0.442068	0.910803				0.963077	-0.0542771	0.663237	0.865828		0.436734	NA		0	0	0	0	0	1	0
ENSMUSG00000006398	MGI:1859866	Cdc20	98.6809	92.3789	1.06822	0.0952078	0.664296	1				0.676471	-0.563901	0.18485	0.414352		0.134482	NA		0	0	0	0	0	1	0
ENSMUSG00000006412	MGI:1276111	Pfdn2	42.3496	41.0126	1.0326	0.0462797	1	1				1.05732	0.0804187	0.656291	0.86334		0.90274	NA		0	0	0	0	0	1	0
ENSMUSG00000006418	MGI:1933159	Rnf114	54.102	62.0391	0.872064	-0.197495	0.515913	0.950514				0.75	-0.415037	0.11824	0.311951		0.609825	NA		0	0	0	0	0	1	0
ENSMUSG00000006442	MGI:102690	Srm	179.895	231.098	0.778434	-0.361353	0.0135539	0.106038				1.14815	0.199309	0.217545	0.460438		0.00871138	NA		0	0	0	0	0	1	0
ENSMUSG00000006445	MGI:95278	Epha2	356.379	365.203	0.975838	-0.0352859	0.765776	1				1.09663	0.133082	0.00439099	0.0248302		0.155365	NA		0	0	0	0	0	1	0
ENSMUSG00000006463	MGI:1917855	Zdhhc24	16.3465	24.4262	0.669222	-0.579443	0.268187	0.734957				0.636364	-0.652077	0.0264235	0.105449		1	NA		0	0	0	0	0	1	0
ENSMUSG00000006476	MGI:1861755	Nelf	47.1912	71.207	0.662733	-0.593501	0.0337882	0.207601				0.846154	-0.241008	0.278982	0.535839		0.345559	NA		0	0	0	0	0	1	0
ENSMUSG00000006498	MGI:97791	Ptbp1	445.087	435.759	1.02141	0.0305577	0.787543	1				1.02138	0.0305164	0.783922	0.934517		1	NA		0	0	0	0	0	1	0
ENSMUSG00000006526	MGI:1921500	Tmem110	27.2735	28.0037	0.973925	-0.0381167	1	1				0.813559	-0.297681	0.333705	0.595669		0.621846	NA		0	0	0	0	0	1	0
ENSMUSG00000006576	MGI:109350	Slc4a3	12.5238	14.4336	0.867683	-0.204759	1	1				0.973684	-0.0384741	1	1		1	NA		0	0	0	0	0	1	0
ENSMUSG00000006599	MGI:1277216	Gtf2h1	65.3073	74.3887	0.87792	-0.187839	0.497564	0.942865				0.72963	-0.454764	0.000844386	0.00610249		0.380206	NA		0	0	0	0	0	1	0
ENSMUSG00000006676	MGI:1918722	Usp19	182.664	206.882	0.882937	-0.179618	0.244125	0.709118				0.973684	-0.0384741	1	1		0.706961	NA		0	0	0	0	0	1	0
ENSMUSG00000006699	MGI:106211	Cdc42	450.741	458.299	0.983509	-0.0239906	0.842271	1				1.24675	0.318176	2.39869e-08	3.96243e-07		0.00226061	0.00664826		0	0	0	0	0	0	1
ENSMUSG00000006717	MGI:1914084	Acot13	16.9894	5.96358	2.84886	1.51038	0.0346897	0.211694				1.94545	0.960107	5.36477e-05	0.000526591		0.636029	0.720342		0	0	0	0	0	0	1
ENSMUSG00000006728	MGI:88357	Cdk4	259.95	299.603	0.867649	-0.204817	0.0992559	0.427404				0.913793	-0.130061	0.261113	0.514521		0.646469	NA		0	0	0	0	0	1	0
ENSMUSG00000006731	MGI:1342057	B4galnt1	28.5731	29.7542	0.960302	-0.0584395	1	1				0.825	-0.277534	0.281937	0.538108		0.644511	NA		0	0	0	0	0	1	0
ENSMUSG00000006732	MGI:1339986	Mettl1	24.2481	14.9271	1.62444	0.699938	0.199591	0.638619				1.94118	0.956931	0.0328391	0.123755		0.82408	NA		0	0	0	0	0	1	0
ENSMUSG00000006736	MGI:1914375	Tspan31	61.6727	62.6246	0.984799	-0.0220995	1	1				1.33447	0.416268	0.00020345	0.00174656		0.118437	NA		0	0	0	0	0	1	0
ENSMUSG00000006740	MGI:1098268	Kif5b	372.271	415.985	0.894914	-0.160178	0.125515	0.493422				#DIV/0!	#DIV/0!	9.40395e-38	7.43069e-36		9.35204e-37	4.65342e-35		0	0	0	0	1	0	0
ENSMUSG00000006763	MGI:1926185	Saal1	13.681	13.6934	0.999094	-0.00130753	1	1				1.29375	0.371559	0.0896918	0.255854		0.545538	NA		0	0	0	0	0	1	0
ENSMUSG00000006800	MGI:1919293	Sulf2	126.349	84.2579	1.49955	0.584533	0.00455053	0.044946				1.01948	0.0278342	0.90973	0.998855		0.0391027	NA		0	0	0	0	0	1	0
ENSMUSG00000006931	MGI:1913430	Leprel4	105.302	126.303	0.833722	-0.262361	0.18809	0.616252				0.9	-0.152003	0.791366	0.939611		0.882181	NA		0	0	0	0	0	1	0
ENSMUSG00000006998	MGI:1096584	Psmd2	462.077	464.106	0.995628	-0.00632118	0.973787	1				1.06818	0.0951572	0.564299	0.795049		0.578196	NA		0	0	0	0	0	1	0
ENSMUSG00000007029	MGI:90675	Vars	235.502	226.127	1.04146	0.0586045	0.675468	1				1.14414	0.194269	0.155277	0.374832		0.513382	NA		0	0	0	0	0	1	0
ENSMUSG00000007036	MGI:99476	Abhd16a	42.8412	65.3387	0.655679	-0.608939	0.0428072	0.244223				0.84507	-0.242857	0.0602144	0.194982		0.288214	NA		0	0	0	0	0	1	0
ENSMUSG00000007039	MGI:1859016	Ddah2	26.6241	35.0355	0.759917	-0.396087	0.374152	0.85823				0.807143	-0.309104	0.0183782	0.0789944		0.893139	NA		0	0	0	0	0	1	0
ENSMUSG00000007041	MGI:2148924	Clic1	396.636	489.815	0.809768	-0.30442	0.00199117	0.0231078				1.00332	0.00478506	0.962497	1		0.00977359	NA		0	0	0	0	0	1	0
ENSMUSG00000007207	MGI:109355	Stx1a	18.4718	21.9589	0.841199	-0.24948	0.635828	1				1.14085	0.190103	0.27581	0.531944		0.400186	NA		0	0	0	0	0	1	0
ENSMUSG00000007338	MGI:108180	Mrpl49	20.2466	23.1423	0.874874	-0.192853	0.760792	1				0.802817	-0.316857	0.25044	0.500171		0.860542	NA		0	0	0	0	0	1	0
ENSMUSG00000007411	MGI:1341865	Mark3	122.816	137.551	0.892874	-0.163471	0.386212	0.870261				1.12821	0.174029	0.484957	0.736444		0.274777	NA		0	0	0	0	0	1	0
ENSMUSG00000007415	MGI:1914460	Gatad1	84.6255	82.6001	1.02452	0.03495	0.938533	1				1.33333	0.415037	0.313503	0.571441		0.45976	NA		0	0	0	0	0	1	0
ENSMUSG00000007458	MGI:96904	M6pr	167.816	170.49	0.98432	-0.0228001	0.956633	1				1.04167	0.0588937	0.770646	0.926308		0.750323	NA		0	0	0	0	0	1	0
ENSMUSG00000007589	MGI:107246	Tinf2	13.4085	12.2832	1.09161	0.12646	1	1				1.53571	0.61891	0.0959236	0.269416		0.486716	NA		0	0	0	0	0	1	0
ENSMUSG00000007610	MGI:1917609	Gtpbp3	22.9652	22.2056	1.03421	0.0485285	1	1				0.895522	-0.159199	0.594615	0.816649		0.729381	NA		0	0	0	0	0	1	0
ENSMUSG00000007617	MGI:1347345	Homer1	21.5464	20.9719	1.02739	0.038985	1	1				1.47059	0.556393	0.279956	0.535839		0.515063	NA		0	0	0	0	0	1	0
ENSMUSG00000007655	MGI:102709	Cav1	307.675	342.09	0.899399	-0.152967	0.1955	0.630951				0.741935	-0.430634	0.0346773	0.129351		0.237702	NA		0	0	0	0	0	1	0
ENSMUSG00000007656	MGI:1891691	Arpp19	55.7828	56.6985	0.983849	-0.0234917	1	1				0.666667	-0.584963	0.202639	0.440491		0.308117	NA		0	0	0	0	0	1	0
ENSMUSG00000007721	MGI:1916403	Ccdc124	60.742	71.0579	0.854824	-0.226301	0.433537	0.903138				0.971609	-0.0415525	0.630653	0.842945		0.522628	NA		0	0	0	0	0	1	0
ENSMUSG00000007739	MGI:104689	Cct4	342.902	378.643	0.905609	-0.14304	0.192688	0.625831				1.06826	0.0952582	0.102009	0.28216		0.0520993	NA		0	0	0	0	0	1	0
ENSMUSG00000007783	MGI:2446526	Cpt1c	58.385	51.443	1.13495	0.182624	0.5657	0.983132				1.16071	0.215013	0.467207	0.718465		1	NA		0	0	0	0	0	1	0
ENSMUSG00000007817	MGI:3040693	Zmiz1	186.255	93.8867	1.98383	0.988287	4.10194e-08	1.54344e-06				1.17347	0.23078	0.0478473	0.165257		0.000487214	0.00167674		0	0	0	0	0	0	1
ENSMUSG00000007850	MGI:1891925	Hnrnph1	273.528	276.46	0.989396	-0.0153802	0.965994	1				1.25	0.321928	0.156531	0.376136		0.197836	NA		0	0	0	0	0	1	0
ENSMUSG00000007867	MGI:1923661	1700019E19Rik	22.7338	18.1346	1.25362	0.326096	0.532709	0.96066				1.55357	0.635589	0.0118499	0.0561242		0.592839	NA		0	0	0	0	0	1	0
ENSMUSG00000007872	MGI:96398	Id3	102.581	237.106	0.432636	-1.20878	2.70038e-13	1.96962e-11				1.15909	0.212994	0.538394	0.774233		5.21451e-05	0.000220509		0	1	0	0	0	0	0
ENSMUSG00000007880	MGI:1935147	Arid1a	101.334	74.7673	1.35533	0.438639	0.0591962	0.308405				1.05172	0.0727563	0.85463	0.97377		0.340352	NA		0	0	0	0	0	1	0
ENSMUSG00000007888	MGI:1340030	Crlf1	411.148	918.078	3.50828	1.81076	2.71919e-05	0.000596837				2.4	1.26303	8.02016e-08	1.26745e-06		0.405269	0.513129		1	0	0	0	0	0	0
ENSMUSG00000007891	MGI:88562	Ctsd	1012.45	1114.12	0.908745	-0.138053	0.0284656	0.184618				0.897368	-0.156228	0.156964	0.376715		0.89706	NA		0	0	0	0	0	1	0
ENSMUSG00000007892	MGI:1927099	Rplp1	1339.31	1693.58	0.790815	-0.338588	1.23453e-10	6.88576e-09				1.13194	0.178791	2.13763e-12	5.28187e-11		7.14638e-19	1.65216e-17		0	0	0	1	0	0	0
ENSMUSG00000007950	MGI:1918946	Abhd8	46.4212	53.2272	0.872134	-0.197378	0.546713	0.972961				1.09605	0.132307	0.406188	0.66664		0.310942	NA		0	0	0	0	0	1	0
ENSMUSG00000007987	MGI:1914536	Rabl5	13.7854	21.612	0.637858	-0.648693	0.242985	0.706743				1.42105	0.50696	0.301996	0.560033		0.118774	NA		0	0	0	0	0	1	0
ENSMUSG00000008090	MGI:2150920	Fgfrl1	41.6544	37.8287	1.10113	0.138987	0.737554	1				1.10606	0.14543	0.610974	0.829741		1	NA		0	0	0	0	0	1	0
ENSMUSG00000008167	MGI:1915878	Fbxw9	26.0278	40.0934	0.649178	-0.623314	0.108857	0.453906				0.542289	-0.882867	1.93641e-07	2.88695e-06		0.572322	0.66329		0	0	0	0	0	0	1
ENSMUSG00000008305	MGI:104636	Tle1	69.8327	58.5677	1.19234	0.253797	0.378688	0.86191				1.41935	0.505235	0.0111339	0.0533731		0.436526	NA		0	0	0	0	0	1	0
ENSMUSG00000008373	MGI:1916238	Prpf31	73.5085	75.2903	0.976334	-0.0345534	1	1				0.758065	-0.399607	0.0492658	0.168639		0.241016	NA		0	0	0	0	0	1	0
ENSMUSG00000008393	MGI:1196368	Carhsp1	153.898	147.464	1.04363	0.0616115	0.729531	1				0.797297	-0.32681	0.0274868	0.108152		0.0789587	NA		0	0	0	0	0	1	0
ENSMUSG00000008398	MGI:101762	Elk3	104.143	108.563	0.959291	-0.0599601	0.784103	1				0.878049	-0.187627	0.0430352	0.151921		0.597309	NA		0	0	0	0	0	1	0
ENSMUSG00000008429	MGI:1915393	Herpud2	57.7628	61.4184	0.940481	-0.088529	0.85463	1				0.48951	-1.03059	6.34597e-07	8.39499e-06		0.00487867	0.0130975		0	0	0	0	0	0	1
ENSMUSG00000008435	MGI:1918732	Rdh13	19.5255	15.5439	1.25615	0.329009	0.617719	1				0.65	-0.621488	0.296206	0.554846		0.23013	NA		0	0	0	0	0	1	0
ENSMUSG00000008450	MGI:1915301	Nutf2	46.5475	51.9364	0.896239	-0.158044	0.687885	1				1.2	0.263034	0.421523	0.680668		0.393734	NA		0	0	0	0	0	1	0
ENSMUSG00000008475	MGI:1915021	Arpc5	274.991	320.164	0.858906	-0.219427	0.0711695	0.346422				1.08339	0.11555	0.0247038	0.0999325		0.00962371	NA		0	0	0	0	0	1	0
ENSMUSG00000008668	MGI:98146	Rps18	692.455	790.498	0.875973	-0.191042	0.0117204	0.0940212				0.937451	-0.0931856	2.46458e-05	0.000260235		0.212769	0.314295		0	0	0	0	0	0	1
ENSMUSG00000008683	MGI:2389091	Rps15a	460.806	520.256	0.88573	-0.175061	0.064	0.325445				1.06422	0.0897992	0.00174343	0.0114959		0.00673845	NA		0	0	0	0	0	1	0
ENSMUSG00000008730	MGI:1314873	Hipk1	92.2985	71.1813	1.29667	0.37481	0.116954	0.472801				1.02186	0.0311946	0.87609	0.984529		0.221971	NA		0	0	0	0	0	1	0
ENSMUSG00000008763	MGI:104676	Man1a2	105.727	92.2784	1.14574	0.196281	0.355585	0.846147				0.909091	-0.137504	1	1		0.650812	NA		0	0	0	0	0	1	0
ENSMUSG00000008859	MGI:1927243	Rala	67.3371	73.5814	0.915137	-0.12794	0.613513	1				0.933333	-0.0995357	0.739882	0.910638		0.906345	NA		0	0	0	0	0	1	0
ENSMUSG00000008958	MGI:1202305	Vps72	26.3929	29.6537	0.890037	-0.168063	0.68888	1				0.709091	-0.495957	0.0235087	0.095834		0.540457	NA		0	0	0	0	0	1	0
ENSMUSG00000009035	MGI:2445179	Tmem184b	147.086	107.256	1.37135	0.455601	0.0142415	0.110642				1.0303	0.0430687	0.854642	0.97377		0.113825	NA		0	0	0	0	0	1	0
ENSMUSG00000009073	MGI:97307	Nf2	38.5447	27.757	1.38865	0.473681	0.221549	0.677216				0.712707	-0.488619	0.00370297	0.0215408		0.0148352	NA		0	0	0	0	0	1	0
ENSMUSG00000009076	MGI:1914428	Zmat5	4.60731	6.73491	0.684093	-0.547735	0.774414	1				0.833333	-0.263034	0.831812	0.962563		1	NA		0	0	0	0	0	1	0
ENSMUSG00000009079	MGI:99960	Ewsr1	261.548	276.09	0.947331	-0.0780596	0.5752	0.986587				0.927536	-0.108524	0.581151	0.807041		0.881102	NA		0	0	0	0	0	1	0
ENSMUSG00000009090	MGI:1096368	Ap1b1	77.6175	81.1738	0.95619	-0.0646311	0.87404	1				1.12057	0.164229	0.354828	0.619989		0.491937	NA		0	0	0	0	0	1	0
ENSMUSG00000009207	MGI:1918115	Lnp	35.8505	39.4766	0.908144	-0.139006	0.817554	1				0.6	-0.736966	0.215327	0.456355		0.39715	NA		0	0	0	0	0	1	0
ENSMUSG00000009291	MGI:2652132	Pttg1ip	206.237	185.91	1.10934	0.149699	0.337242	0.82319				1.31966	0.400164	4.26233e-07	5.80137e-06		0.133407	0.21365		0	0	0	0	0	0	1
ENSMUSG00000009293	MGI:1343188	Ube2g2	108.912	114.112	0.954429	-0.0672903	0.788879	1				1.78589	0.836647	4.76456e-21	2.1111e-19		3.06385e-05	0.000134851		0	0	0	0	1	0	0
ENSMUSG00000009418	MGI:2183683	Nav1	54.8303	19.7599	2.77482	1.47239	6.4949e-05	0.00130476				0.571429	-0.807355	1.27416e-06	1.61519e-05		1.10682e-08	8.8409e-08		0	0	0	0	1	0	0
ENSMUSG00000009470	MGI:2681523	Tnpo1	241.37	221.316	1.09061	0.125139	0.376737	0.860872				1	0	1	1		1	NA		0	0	0	0	0	1	0
ENSMUSG00000009535	MGI:1915147	Rnmt	47.1685	53.9393	0.874474	-0.193513	0.550709	0.973051				1.14035	0.189478	0.526416	0.766034		0.347674	NA		0	0	0	0	0	1	0
ENSMUSG00000009549	MGI:107169	Srp14	89.8961	144.75	0.621042	-0.687236	0.000404546	0.00635084				0.790462	-0.339231	4.21574e-05	0.000418924		0.0991271	0.164501		0	0	0	0	0	0	1
ENSMUSG00000009569	MGI:3050795	Mkl2	21.6309	10.592	2.04219	1.03011	0.0801433	0.375083				1.1	0.137504	1	1		0.392445	NA		0	0	0	0	0	1	0
ENSMUSG00000009630	MGI:1321161	Ppp2cb	107.841	124.475	0.86637	-0.206944	0.324729	0.810712				1.1465	0.197232	0.0324155	0.122749		0.0683708	NA		0	0	0	0	0	1	0
ENSMUSG00000009640	MGI:1913483	Dmap1	21.6674	21.1094	1.02643	0.0376402	1	1				1.17857	0.237039	0.608921	0.828377		0.842851	NA		0	0	0	0	0	1	0
ENSMUSG00000009647	MGI:3026965	Ccdc109a	29.8275	24.6277	1.21114	0.276361	0.590053	0.99624				0.9375	-0.0931094	0.899076	0.994632		0.5796	NA		0	0	0	0	0	1	0
ENSMUSG00000009681	MGI:88141	Bcr	44.7678	34.1719	1.31007	0.389649	0.260426	0.728881				0.84	-0.251539	0.465707	0.717789		0.167934	NA		0	0	0	0	0	1	0
ENSMUSG00000009733	MGI:98509	Tcfcp2	13.3625	16.2886	0.820359	-0.285673	0.711071	1				2.5	1.32193	0.0356981	0.131503		0.0609945	NA		0	0	0	0	0	1	0
ENSMUSG00000009739	MGI:102935	Pou6f1	7.99501	8.63384	0.926008	-0.110903	1	1				1.12121	0.165059	0.720203	0.898897		0.788573	NA		0	0	0	0	0	1	0
ENSMUSG00000009741	MGI:104889	Ubp1	104.115	83.533	1.24639	0.317752	0.165661	0.57835				1.21678	0.283072	0.0918375	0.260876		1	NA		0	0	0	0	0	1	0
ENSMUSG00000009863	MGI:1914930	Sdhb	94.0196	115.8	0.811911	-0.300606	0.147123	0.541965				1.08346	0.115646	0.144997	0.358224		0.054053	NA		0	0	0	0	0	1	0
ENSMUSG00000009894	MGI:1915076	Snap47	76.6964	76.8145	0.998462	-0.00222057	1	1				0.904762	-0.14439	0.737554	0.908481		0.783181	NA		0	0	0	0	0	1	0
ENSMUSG00000009905	MGI:1918000	Kdsr	49.9587	53.6635	0.930963	-0.103205	0.768792	1				1.08108	0.112475	0.819893	0.957181		0.653308	NA		0	0	0	0	0	1	0
ENSMUSG00000009907	MGI:1100499	Vps4b	51.3992	57.4878	0.894088	-0.161512	0.630634	1				0.988889	-0.0161197	1	1		0.71555	NA		0	0	0	0	0	1	0
ENSMUSG00000010045	MGI:1930765	Tmem115	80.4906	82.6283	0.974128	-0.0378164	0.875581	1				1.15303	0.205435	0.0459331	0.160124		0.303655	NA		0	0	0	0	0	1	0
ENSMUSG00000010047	MGI:1196334	Hyal2	25.1319	23.5219	1.06844	0.0955125	1	1				1.37255	0.456858	0.0172051	0.0749721		0.430241	NA		0	0	0	0	0	1	0
ENSMUSG00000010048	MGI:1316708	Ifrd2	36.2958	37.8287	0.959478	-0.059678	0.907561	1				1.07812	0.108524	0.728854	0.902926		0.666431	NA		0	0	0	0	0	1	0
ENSMUSG00000010057	MGI:1914482	Nprl2	9.9377	12.4612	0.79749	-0.326462	0.831812	1				1.16667	0.222392	0.529602	0.76879		0.635068	NA		0	0	0	0	0	1	0
ENSMUSG00000010067	MGI:1928386	Rassf1	268.143	329.91	0.812776	-0.299069	0.0125497	0.0991638				0.950376	-0.0734298	0.374254	0.637792		0.113642	NA		0	0	0	0	0	1	0
ENSMUSG00000010205	MGI:1919016	Raver1	72.1788	53.5777	1.34718	0.42994	0.129576	0.503129				1.14286	0.192645	0.436368	0.695169		0.553164	NA		0	0	0	0	0	1	0
ENSMUSG00000010277	MGI:1919753	2610507B11Rik	173.718	130.843	1.32769	0.408913	0.0160368	0.120302				0.591837	-0.756729	0.00170437	0.011254		5.50184e-05	NA		0	0	0	0	0	1	0
ENSMUSG00000010392	MGI:1858260	Gosr1	50.7925	46.7551	1.08635	0.119492	0.762036	1				0.855856	-0.22456	0.126594	0.327075		0.312133	NA		0	0	0	0	0	1	0
ENSMUSG00000010453	MGI:1918055	4632411B12Rik	119.212	94.7439	1.25825	0.331419	0.115684	0.469039				1.22485	0.292608	0.05623	0.185129		0.931463	NA		0	0	0	0	0	1	0
ENSMUSG00000010607	MGI:1913518	Pigyl	10.1571	11.7196	0.866672	-0.206442	0.831812	1				0.864865	-0.209453	0.330531	0.591783		1	NA		0	0	0	0	0	1	0
ENSMUSG00000010608	MGI:1914289	Rbm25	152.035	162.945	0.933049	-0.0999751	0.573208	0.986059				0.863946	-0.210988	0.250993	0.500638		0.679378	NA		0	0	0	0	0	1	0
ENSMUSG00000010609	MGI:109284	Psen2	14.5088	14.8771	0.975241	-0.0361695	1	1				1.21429	0.280108	0.525773	0.765334		0.823887	NA		0	0	0	0	0	1	0
ENSMUSG00000010660	MGI:97614	Plcd1	59.4399	67.1102	0.885705	-0.175102	0.533053	0.960914				0.833333	-0.263034	0.494382	0.743377		0.885333	NA		0	0	0	0	0	1	0
ENSMUSG00000010663	MGI:1923517	Fads1	83.2527	109.054	0.763407	-0.389476	0.0709196	0.346422				1.28906	0.366322	0.035274	0.130346		0.00535345	NA		0	0	0	0	0	1	0
ENSMUSG00000010755	MGI:1351477	Cars	225.771	252.404	0.894483	-0.160874	0.252817	0.717019				0.918502	-0.122645	0.415588	0.674713		0.894518	NA		0	0	0	0	0	1	0
ENSMUSG00000010830	MGI:2145953	Kdelr3	73.8193	126.695	0.582652	-0.779293	0.00022673	0.00389467				0.881188	-0.182478	0.424932	0.683148		0.0512772	NA		0	0	0	0	0	1	0
ENSMUSG00000010914	MGI:1351627	Pdhx	22.1159	29.7308	0.743872	-0.426873	0.33175	0.820126				1.33333	0.415037	0.49956	0.747369		0.195599	NA		0	0	0	0	0	1	0
ENSMUSG00000011096	MGI:1914855	Akt1s1	116.37	154.43	0.753547	-0.40823	0.0241588	0.162234				0.952077	-0.0708503	0.571172	0.79938		0.124169	NA		0	0	0	0	0	1	0
ENSMUSG00000011114	MGI:1100877	Tbrg1	175.162	252.71	0.693135	-0.528791	0.000190449	0.00335017				0.910649	-0.135033	0.0683681	0.213246		0.0137693	NA		0	0	0	0	0	1	0
ENSMUSG00000011148	MGI:87947	Adssl1	3.92735	11.0371	0.355833	-1.49073	0.118469	0.47521				0.196078	-2.3505	9.62443e-08	1.50592e-06		0.457048	0.564332		0	0	0	0	0	0	1
ENSMUSG00000011158	MGI:1919558	Brf1	38.028	37.7495	1.00738	0.0106058	1	1				0.803089	-0.316369	0.020584	0.0860358		0.386971	NA		0	0	0	0	0	1	0
ENSMUSG00000011179	MGI:97402	Odc1	371.888	345.799	1.07544	0.104933	0.350832	0.838353				1.7077	0.772054	1.67823e-87	2.94686e-85		8.19485e-09	6.79752e-08		0	0	0	0	1	0	0
ENSMUSG00000011256	MGI:105377	Adam19	305.106	214.6	1.42174	0.507661	9.15707e-05	0.00175055				1.31071	0.390353	1.58417e-10	3.33801e-09		0.432274	0.539583		0	0	0	0	0	0	1
ENSMUSG00000011257	MGI:2385206	Pabpc4	285.007	231.69	1.23013	0.298806	0.0221071	0.15234				1.08955	0.123735	0.672757	0.869558		0.56635	NA		0	0	0	0	0	1	0
ENSMUSG00000011306	MGI:1917866	Sugp1	39.9328	44.2878	0.901665	-0.149337	0.743644	1				1.05031	0.0708213	0.698305	0.886389		0.624763	NA		0	0	0	0	0	1	0
ENSMUSG00000011877	MGI:1927140	Git1	106.932	118.553	0.901976	-0.14884	0.464424	0.924363				0.912568	-0.131996	0.422718	0.681669		0.932173	NA		0	0	0	0	0	1	0
ENSMUSG00000011960	MGI:1328363	Ccnt1	68.961	63.4093	1.08755	0.121086	0.663585	1				0.77193	-0.373458	0.2323	0.476956		0.233851	NA		0	0	0	0	0	1	0
ENSMUSG00000012117	MGI:1914672	Dhdds	36.6503	36.6392	1.0003	0.000436097	1	1				1.27273	0.347923	0.103639	0.285338		0.413612	NA		0	0	0	0	0	1	0
ENSMUSG00000012296	MGI:1921344	Tjap1	91.0781	103.626	0.87891	-0.186212	0.390209	0.873278				1.65789	0.729352	0.0165059	0.0727603		0.0139378	NA		0	0	0	0	0	1	0
ENSMUSG00000013033	MGI:1929461	Lphn1	48.1771	30.9645	1.55588	0.637733	0.0711634	0.346422				0.692308	-0.530515	0.291215	0.551064		0.0395663	NA		0	0	0	0	0	1	0
ENSMUSG00000013076	MGI:1922973	Amotl1	71.5997	39.4309	1.81583	0.860629	0.00223835	0.0252667				1.0885	0.122336	0.558068	0.789556		0.0278552	NA		0	0	0	0	0	1	0
ENSMUSG00000013089	MGI:1096867	Etv5	55.2681	42.5462	1.29902	0.377419	0.266406	0.733059				0.891304	-0.16601	0.495169	0.744087		0.166333	NA		0	0	0	0	0	1	0
ENSMUSG00000013150	MGI:1917825	Gfod2	4.16253	4.81121	0.865174	-0.208938	1	1				0.680851	-0.554589	0.11466	0.305224		1	NA		0	0	0	0	0	1	0
ENSMUSG00000013155	MGI:2142593	E130303B06Rik	8.0321	6.49763	1.23616	0.305862	0.790527	1				1.39024	0.475338	0.129293	0.332236		1	NA		0	0	0	0	0	1	0
ENSMUSG00000013236	MGI:97815	Ptprs	93.8157	74.3223	1.26228	0.336035	0.142453	0.53137				0.833333	-0.263034	0.538583	0.774233		0.190059	NA		0	0	0	0	0	1	0
ENSMUSG00000013275	MGI:2444823	Slc41a1	28.0803	17.1787	1.6346	0.708938	0.135156	0.513512				1.26923	0.343954	0.0475694	0.164498		0.518718	NA		0	0	0	0	0	1	0
ENSMUSG00000013367	MGI:2686277	Iglon5	7.11035	5.96358	1.19229	0.253741	1	1				0.818182	-0.289507	0.434042	0.69225		0.566292	NA		0	0	0	0	0	1	0
ENSMUSG00000013415	MGI:1890357	Igf2bp1	59.6851	63.7794	0.935806	-0.0957192	0.787747	1				0.90604	-0.142353	0.44052	0.698706		0.914361	NA		0	0	0	0	0	1	0
ENSMUSG00000013419	MGI:2670992	Zfp651	35.3896	50.086	0.706577	-0.501081	0.128396	0.499366				1.08772	0.121306	0.714026	0.896504		0.155001	NA		0	0	0	0	0	1	0
ENSMUSG00000013465	MGI:1931035	Cobra1	66.1888	67.9523	0.974049	-0.0379339	0.931202	1				0.955882	-0.065095	0.862403	0.977212		1	NA		0	0	0	0	0	1	0
ENSMUSG00000013539	MGI:101825	D16H22S680E	9.29339	9.79096	0.949181	-0.0752445	1	1				1.18919	0.249978	0.505236	0.750886		0.618113	NA		0	0	0	0	0	1	0
ENSMUSG00000013593	MGI:2385112	Ndufs2	138.183	159.14	0.86831	-0.203717	0.245793	0.710009				1.15679	0.210133	0.00186599	0.0121855		0.0241669	NA		0	0	0	0	0	1	0
ENSMUSG00000013629	MGI:1916969	Cad	158.446	132.74	1.19365	0.255384	0.159339	0.568641				0.989583	-0.0151069	1	1		0.351634	NA		0	0	0	0	0	1	0
ENSMUSG00000013646	MGI:1933124	Sh3bp5l	45.9517	61.8056	0.743489	-0.427617	0.148576	0.543519				0.873984	-0.194322	0.162269	0.38466		0.455216	NA		0	0	0	0	0	1	0
ENSMUSG00000013662	MGI:1915229	Atad1	93.5785	94.7439	0.9877	-0.0178552	1	1				1.14885	0.200197	0.109182	0.295254		0.400277	NA		0	0	0	0	0	1	0
ENSMUSG00000013698	MGI:104799	Pea15a	283.355	366.146	0.773887	-0.369805	0.00127001	0.0162294				0.847074	-0.239439	1.3793e-05	0.000153144		0.313994	0.427693		0	0	0	0	0	0	1
ENSMUSG00000013736	MGI:1917297	Trnt1	30.326	29.3729	1.03245	0.0460712	1	1				0.966292	-0.0494687	0.879885	0.984888		0.880752	NA		0	0	0	0	0	1	0
ENSMUSG00000013787	MGI:2148922	Ehmt2	148.114	142.486	1.0395	0.0558898	0.769115	1				0.884914	-0.17639	0.0359617	0.132064		0.214422	NA		0	0	0	0	0	1	0
ENSMUSG00000013822	MGI:1913376	Elof1	46.609	71.6715	0.650314	-0.620792	0.0273791	0.17904				0.847458	-0.238787	0.150379	0.367649		0.237869	NA		0	0	0	0	0	1	0
ENSMUSG00000013858	MGI:2177957	ORF61	170.608	224.035	0.761525	-0.393037	0.00880201	0.0764291				1.34711	0.429865	0.0148327	0.0670369		0.00033936	NA		0	0	0	0	0	1	0
ENSMUSG00000013921	MGI:1923936	Clip3	69.5466	61.0163	1.1398	0.188786	0.48472	0.936148				0.855422	-0.225292	0.375457	0.638236		0.235799	NA		0	0	0	0	0	1	0
ENSMUSG00000013973	MGI:1333874	Dedd	27.3463	31.5813	0.865901	-0.207726	0.602923	1				1.2029	0.266515	0.291654	0.551549		0.283723	NA		0	0	0	0	0	1	0
ENSMUSG00000013997	MGI:1350916	Nit1	11.3864	9.86915	1.15374	0.20632	1	1				0.944444	-0.0824622	1	1		1	NA		0	0	0	0	0	1	0
ENSMUSG00000014077	MGI:1927185	1500003O03Rik	158.448	143.103	1.10723	0.146956	0.419743	0.889982				1.25765	0.330729	2.13065e-05	0.000227509		0.338089	0.449166		0	0	0	0	0	0	1
ENSMUSG00000014177	MGI:1914760	Fam18b	28.8451	32.0747	0.899307	-0.153114	0.798153	1				1.69565	0.76184	0.0558972	0.184418		0.103976	NA		0	0	0	0	0	1	0
ENSMUSG00000014198	MGI:3608347	Zfp385c	20.0114	20.8486	0.959844	-0.0591285	1	1				0.685714	-0.544321	0.192526	0.424785		0.53926	NA		0	0	0	0	0	1	0
ENSMUSG00000014226	MGI:1270839	Cacybp	94.5816	98.9777	0.955586	-0.0655431	0.829535	1				0.809524	-0.304855	0.167911	0.39138		0.415181	NA		0	0	0	0	0	1	0
ENSMUSG00000014303	MGI:1932535	Glis2	70.473	89.9664	0.783326	-0.352316	0.132823	0.510606				1.00917	0.0131754	1	1		0.25199	NA		0	0	0	0	0	1	0
ENSMUSG00000014313	MGI:104614	Cox6c	79.1896	97.807	0.809652	-0.304627	0.175899	0.597805				1.06089	0.0852793	0.259539	0.512058		0.0952106	NA		0	0	0	0	0	1	0
ENSMUSG00000014329	MGI:1933388	Bicc1	19.7081	15.914	1.23841	0.308489	0.617719	1				0.68254	-0.551015	0.0644636	0.204156		0.125768	NA		0	0	0	0	0	1	0
ENSMUSG00000014349	MGI:1343160	Ube2z	197.435	219.712	0.898607	-0.154237	0.281311	0.757				0.769231	-0.378512	0.0704853	0.217985		0.394332	NA		0	0	0	0	0	1	0
ENSMUSG00000014402	MGI:106581	Tsg101	99.7674	128.299	0.777616	-0.362869	0.0735248	0.35461				0.820896	-0.284729	0.0671813	0.210653		0.799319	NA		0	0	0	0	0	1	0
ENSMUSG00000014418	MGI:2180307	Hps5	35.4845	21.2731	1.66805	0.738159	0.0814268	0.378104				1.18219	0.241457	0.0579634	0.189259		0.260529	NA		0	0	0	0	0	1	0
ENSMUSG00000014426	MGI:1346875	Map3k4	53.2245	31.5813	1.68532	0.753021	0.0294564	0.188448				0.751852	-0.41148	0.00237284	0.0148412		0.00131309	NA		0	0	0	0	0	1	0
ENSMUSG00000014496	MGI:2145661	Ankrd28	76.1987	60.6953	1.25543	0.328182	0.231537	0.689409				0.565217	-0.823122	0.132498	0.337721		0.0416124	NA		0	0	0	0	0	1	0
ENSMUSG00000014498	MGI:2444029	Ankrd52	187.235	130.932	1.43002	0.516034	0.00199348	0.0231078				0.962025	-0.0558532	0.872441	0.98248		0.0489225	NA		0	0	0	0	0	1	0
ENSMUSG00000014599	MGI:1339753	Csf1	2635.94	3669.03	0.71843	-0.47708	8.7113e-39	3.44169e-36				1.01562	0.0223589	0.592214	0.815477		9.45292e-20	2.44566e-18		0	1	0	0	0	0	0
ENSMUSG00000014601	MGI:2443884	Fam40a	77.6736	80.4336	0.965686	-0.0503738	0.936624	1				0.939891	-0.0894351	0.707948	0.891984		0.912989	NA		0	0	0	0	0	1	0
ENSMUSG00000014602	MGI:108391	Kif1a	97.183	55.514	1.7506	0.807853	0.00115046	0.0149844				1.49645	0.581548	0.000225339	0.00190774		0.48828	NA		0	0	0	0	0	1	0
ENSMUSG00000014606	MGI:1915113	Slc25a11	59.0049	64.1495	0.919803	-0.120604	0.718509	1				1.36735	0.451379	0.114083	0.304372		0.154117	NA		0	0	0	0	0	1	0
ENSMUSG00000014633	MGI:1913781	2310061C15Rik	6.27773	9.12897	0.687671	-0.540209	0.607239	1				0.686275	-0.543142	0.105225	0.287867		1	NA		0	0	0	0	0	1	0
ENSMUSG00000014748	MGI:1096575	Tex261	102.03	100.049	1.0198	0.0282865	0.94393	1				1.18487	0.244734	0.192693	0.424785		0.452989	NA		0	0	0	0	0	1	0
ENSMUSG00000014767	MGI:101838	Tbp	19.6802	18.0112	1.09266	0.127849	0.871415	1				0.870968	-0.199309	0.694004	0.881402		0.676873	NA		0	0	0	0	0	1	0
ENSMUSG00000014769	MGI:104884	Psmb1	123.694	179.085	0.690698	-0.533872	0.00187302	0.0220347				0.871212	-0.198904	0.0329911	0.123755		0.0867204	NA		0	0	0	0	0	1	0
ENSMUSG00000014850	MGI:109519	Msh3	6.86913	12.3364	0.556816	-0.844727	0.359283	0.846538				0.3125	-1.67807	0.0266037	0.105901		0.494457	NA		0	0	0	0	0	1	0
ENSMUSG00000014859	MGI:103012	E2f4	91.3515	96.8018	0.943696	-0.083606	0.715469	1				1.23913	0.309328	0.324479	0.584259		0.271938	NA		0	0	0	0	0	1	0
ENSMUSG00000014867	MGI:98445	Surf4	569.999	687.866	0.828648	-0.271168	0.000963798	0.0129444				0.865854	-0.207805	0.183928	0.414056		0.725223	NA		0	0	0	0	0	1	0
ENSMUSG00000014905	MGI:1351618	Dnajb9	139.269	140.512	0.991153	-0.0128206	0.95236	1				1.23504	0.304561	0.0181285	0.0781339		0.13796	NA		0	0	0	0	0	1	0
ENSMUSG00000014907	MGI:2682306	Naf1	32.5631	32.3678	1.00603	0.00867898	1	1				0.923729	-0.114459	0.595531	0.817367		0.77861	NA		0	0	0	0	0	1	0
ENSMUSG00000014956	MGI:104871	Ppp1cb	96.3265	91.0721	1.05769	0.0809235	0.769989	1				0.833333	-0.263034	0.200092	0.437125		0.273593	NA		0	0	0	0	0	1	0
ENSMUSG00000014959	MGI:2135962	Gorasp2	239.894	304.076	0.788926	-0.342038	0.0068568	0.0623956				1.13755	0.185925	0.316472	0.574203		0.0159483	NA		0	0	0	0	0	1	0
ENSMUSG00000014980	MGI:1913887	Tsen15	16.6237	21.2187	0.783446	-0.352095	0.627103	1				1.16667	0.222392	0.749259	0.916555		0.497056	NA		0	0	0	0	0	1	0
ENSMUSG00000015002	MGI:1923990	Efr3a	99.2597	89.4392	1.1098	0.1503	0.51168	0.947011				0.852349	-0.230484	0.20613	0.446443		0.18536	NA		0	0	0	0	0	1	0
ENSMUSG00000015087	MGI:2442633	B230208H17Rik	78.3084	78.8299	0.993385	-0.00957475	1	1				0.873418	-0.195256	0.459541	0.712472		0.64686	NA		0	0	0	0	0	1	0
ENSMUSG00000015092	MGI:1891227	Edf1	78.1877	92.8934	0.841692	-0.248635	0.284314	0.759826				0.876623	-0.189971	0.289664	0.549972		0.846918	NA		0	0	0	0	0	1	0
ENSMUSG00000015094	MGI:1099802	Npdc1	62.6855	107.204	0.584733	-0.77415	0.00091875	0.0123744				0.855769	-0.224706	0.0673704	0.210781		0.0431384	NA		0	0	0	0	0	1	0
ENSMUSG00000015095	MGI:1354731	Fbxw5	40.191	34.4187	1.16771	0.22368	0.561381	0.979376				0.827586	-0.273018	0.583132	0.808371		0.370942	NA		0	0	0	0	0	1	0
ENSMUSG00000015126	MGI:1915577	0610007P22Rik	42.1118	51.0647	0.824675	-0.278102	0.406924	0.8837				0.974386	-0.0374342	0.71776	0.898897		0.448758	NA		0	0	0	0	0	1	0
ENSMUSG00000015127	MGI:1921404	Unkl	21.4989	21.3105	1.00884	0.0127035	1	1				0.967742	-0.0473057	1	1		1	NA		0	0	0	0	0	1	0
ENSMUSG00000015133	MGI:2142227	Lrrk1	110.129	109.054	1.00985	0.0141447	1	1				0.77551	-0.366782	0.283607	0.540861		0.313218	NA		0	0	0	0	0	1	0
ENSMUSG00000015134	MGI:1861722	Aldh1a3	25.3694	50.2606	1.41562	0.501435	2.2665e-30	6.32086e-28				1.2025	0.266033	3.24098e-20	1.37192e-18		7.86982e-06	4.07342e-05		0	0	1	0	0	0	0
ENSMUSG00000015149	MGI:1927664	Sirt2	57.4607	61.3179	0.937095	-0.0937327	0.782556	1				0.891688	-0.16539	0.278794	0.535839		0.83323	NA		0	0	0	0	0	1	0
ENSMUSG00000015165	MGI:104816	Hnrnpl	192.145	193.238	0.994346	-0.00818031	1	1				0.906863	-0.141044	0.184634	0.414352		0.492861	NA		0	0	0	0	0	1	0
ENSMUSG00000015176	MGI:1918019	Nolc1	160.279	151.862	1.05543	0.0778242	0.691952	1				3.47273	1.79607	8.91963e-19	3.41032e-17		1.48654e-10	1.58038e-09		0	0	0	0	1	0	0
ENSMUSG00000015247	MGI:1913786	Nipsnap3b	24.5198	25.1663	0.974309	-0.0375488	1	1				1.61538	0.691878	0.0222977	0.0916866		0.220859	NA		0	0	0	0	0	1	0
ENSMUSG00000015305	MGI:1917347	Sash1	240.006	188.609	1.2725	0.347667	0.0156793	0.118937				1.09615	0.13245	0.701811	0.887987		0.518567	NA		0	0	0	0	0	1	0
ENSMUSG00000015312	MGI:107776	Gadd45b	142.726	278.68	0.512149	-0.965363	3.38936e-11	2.00862e-09				1.03507	0.0497254	0.479388	0.731323		2.77692e-10	2.89785e-09		0	1	0	0	0	0	0
ENSMUSG00000015335	MGI:1913470	Zdhhc12	22.0791	36.0485	0.612484	-0.707256	0.0869489	0.396448				1.09756	0.134301	0.746534	0.914788		0.124971	NA		0	0	0	0	0	1	0
ENSMUSG00000015337	MGI:1261433	Endog	2.47113	7.92177	0.311941	-1.68065	0.109375	0.454467				0.632653	-0.660514	0.0566644	0.186172		0.314561	NA		0	0	0	0	0	1	0
ENSMUSG00000015357	MGI:1346017	Clpx	39.2902	45.8916	0.856153	-0.224059	0.515426	0.950514				1.3	0.378512	0.147592	0.362932		0.131011	NA		0	0	0	0	0	1	0
ENSMUSG00000015461	MGI:105121	Atf6b	62.2713	66.6168	0.934768	-0.0973194	0.724854	1				1.14706	0.197939	0.639973	0.850129		0.558133	NA		0	0	0	0	0	1	0
ENSMUSG00000015474	MGI:1860075	Ppt2	16.0527	19.6016	0.818948	-0.288157	0.617719	1				1.61538	0.691878	0.229481	0.473117		0.1606	NA		0	0	0	0	0	1	0
ENSMUSG00000015478	MGI:1860076	Rnf5	29.2631	29.7308	0.984268	-0.0228773	1	1				0.858209	-0.220599	0.253946	0.504593		0.771898	NA		0	0	0	0	0	1	0
ENSMUSG00000015488	MGI:1924317	5930434B04Rik	30.5063	35.9866	0.847713	-0.238352	0.625407	1				1.42105	0.50696	0.11737	0.310174		0.147787	NA		0	0	0	0	0	1	0
ENSMUSG00000015501	MGI:1338076	Hivep2	46.9255	35.1824	1.33378	0.41552	0.224245	0.680459				0.965517	-0.0506261	0.925435	1		0.310326	NA		0	0	0	0	0	1	0
ENSMUSG00000015522	MGI:88071	Arnt	38.3432	30.86	1.24249	0.313232	0.470369	0.928248				1.13043	0.176878	0.77545	0.928029		0.853167	NA		0	0	0	0	0	1	0
ENSMUSG00000015542	MGI:1913426	Nat9	7.73884	12.5651	0.615898	-0.699237	0.38331	0.865781				0.9375	-0.0931094	0.714011	0.896504		0.49028	NA		0	0	0	0	0	1	0
ENSMUSG00000015575	MGI:1328318	Atp6v0e	89.0097	86.9719	1.02343	0.0334137	0.939943	1				0.987879	-0.0175941	0.955978	1		0.925573	NA		0	0	0	0	0	1	0
ENSMUSG00000015647	MGI:105382	Lama5	77.788	56.0074	1.38889	0.47393	0.0692596	0.340976				0.941176	-0.0874628	1	1		0.333253	NA		0	0	0	0	0	1	0
ENSMUSG00000015653	MGI:1921301	Steap2	83.1426	77.8429	1.06808	0.0950211	0.752689	1				1.15942	0.213404	0.412743	0.672209		0.733595	NA		0	0	0	0	0	1	0
ENSMUSG00000015656	MGI:105384	Hspa8	2903.53	2988.89	0.971438	-0.0418064	0.27385	0.743788				1.32695	0.408109	3.43929e-87	5.82346e-85		1.18473e-25	4.24144e-24		0	0	0	0	1	0	0
ENSMUSG00000015671	MGI:104885	Psma2	111.177	126.57	0.87838	-0.187083	0.330909	0.820126				0.919505	-0.121071	0.315367	0.573295		0.760423	NA		0	0	0	0	0	1	0
ENSMUSG00000015745	MGI:1914470	Plekho1	32.231	35.0355	0.919954	-0.120367	0.807195	1				1.13889	0.187627	0.468421	0.719865		0.467818	NA		0	0	0	0	0	1	0
ENSMUSG00000015749	MGI:1913721	Anp32e	80.143	69.4601	1.1538	0.206393	0.412743	0.885436				1.775	0.827819	0.00419553	0.0239075		0.100757	NA		0	0	0	0	0	1	0
ENSMUSG00000015755	MGI:1915902	Tab2	165.106	169.749	0.972644	-0.040016	0.827046	1				0.945687	-0.0805655	0.51679	0.760315		0.891777	NA		0	0	0	0	0	1	0
ENSMUSG00000015757	MGI:1914668	Ppil4	34.9373	34.9813	0.998742	-0.00181604	1	1				0.924528	-0.113211	0.766604	0.925744		0.876892	NA		0	0	0	0	0	1	0
ENSMUSG00000015759	MGI:1277202	Cnih	172.858	173.204	0.998004	-0.00288306	1	1				1.03329	0.0472384	0.557268	0.78913		0.810359	NA		0	0	0	0	0	1	0
ENSMUSG00000015766	MGI:104684	Eps8	56.5936	18.0688	3.13212	1.64714	7.24416e-06	0.000186655				0.736842	-0.440573	0.15907	0.379733		1.24595e-05	6.26938e-05		0	1	0	0	0	0	0
ENSMUSG00000015804	MGI:1914249	Med28	49.7724	66.4005	0.749579	-0.415847	0.163423	0.573918				0.969231	-0.0450879	0.929614	1		0.369505	NA		0	0	0	0	0	1	0
ENSMUSG00000015806	MGI:97836	Qdpr	29.0636	33.8233	0.859276	-0.218806	0.614655	1				1.02703	0.0384741	0.934961	1		0.551867	NA		0	0	0	0	0	1	0
ENSMUSG00000015839	MGI:108420	Nfe2l2	145.298	101.282	1.43459	0.520637	0.00600154	0.0565672				1.89655	0.923379	1.01887e-06	1.31262e-05		0.139918	0.222426		0	0	0	0	0	0	1
ENSMUSG00000015850	MGI:2389008	Adamtsl4	19.2581	35.7815	0.538214	-0.893747	0.0300289	0.190331				1.36364	0.447459	0.212683	0.453998		0.0133006	NA		0	0	0	0	0	1	0
ENSMUSG00000015889	MGI:96836	Lta4h	72.4068	67.8504	1.06715	0.0937664	0.799956	1				1.40154	0.487017	3.4898e-05	0.000355045		0.15619	0.245876		0	0	0	0	0	0	1
ENSMUSG00000015932	MGI:1929270	Dstn	1313	1129.16	1.16281	0.217613	0.000211542	0.00366029				1.06645	0.0928119	0.0344875	0.128846		0.0903275	NA		0	0	0	0	0	1	0
ENSMUSG00000015957	MGI:101948	Wnt11	23.4273	30.2569	0.77428	-0.369074	0.410103	0.884173				0.77	-0.37707	0.0979297	0.273017		1	NA		0	0	0	0	0	1	0
ENSMUSG00000015961	MGI:87948	Adss	131	124.105	1.05557	0.0780157	0.707193	1				1.34839	0.431235	0.0053982	0.029553		0.14057	NA		0	0	0	0	0	1	0
ENSMUSG00000015980	MGI:1923862	Lrrc27	13.6971	4.44112	3.08417	1.62488	0.0308838	0.194191				2.81818	1.49476	0.00288725	0.0175779		1	NA		0	0	0	0	0	1	0
ENSMUSG00000016206	MGI:95915	H2-M3	3.27241	6.67565	0.490201	-1.02856	0.34375	0.830642				0.770492	-0.376148	0.210766	0.452084		0.514716	NA		0	0	0	0	0	1	0
ENSMUSG00000016252	MGI:1855697	Atp5e	59.9761	49.3559	1.21518	0.281166	0.338185	0.82319				1.05825	0.0816838	0.731387	0.905247		0.556904	NA		0	0	0	0	0	1	0
ENSMUSG00000016253	MGI:1926424	Th1l	38.3219	32.6694	1.17302	0.23023	0.635308	1				0.966667	-0.0489096	0.926704	1		0.652458	NA		0	0	0	0	0	1	0
ENSMUSG00000016256	MGI:1891190	Ctsz	125.317	156.913	0.798638	-0.324386	0.0646978	0.327007				1.25427	0.326852	0.000276437	0.00229123		0.000775973	NA		0	0	0	0	0	1	0
ENSMUSG00000016257	MGI:1913640	Slmo2	77.3369	62.5458	1.23649	0.306246	0.271842	0.740578				0.857143	-0.222392	0.529602	0.76879		0.225494	NA		0	0	0	0	0	1	0
ENSMUSG00000016262	MGI:2443496	Sertad4	18.7754	33.574	0.559223	-0.838504	0.0534388	0.284347				0.631579	-0.662965	0.281042	0.537049		0.818274	NA		0	0	0	0	0	1	0
ENSMUSG00000016344	MGI:1913746	Ppdpf	17.8858	25.1663	0.710705	-0.492677	0.360378	0.846538				0.894737	-0.160465	0.502445	0.750576		0.610442	NA		0	0	0	0	0	1	0
ENSMUSG00000016477	MGI:1096340	E2f3	54.3059	44.1288	1.23062	0.299388	0.363354	0.846538				1.62857	0.703607	0.0280169	0.109427		0.378241	NA		0	0	0	0	0	1	0
ENSMUSG00000016481	MGI:88513	Cr1l	38.9371	35.6523	1.09214	0.127151	0.817554	1				1	0	1	1		0.845217	NA		0	0	0	0	0	1	0
ENSMUSG00000016487	MGI:1914783	Ppfibp1	376.884	281.66	1.33808	0.420166	0.000244926	0.00414712				1.3067	0.385929	1.86084e-15	5.76617e-14		0.797583	0.860399		0	0	0	0	0	0	1
ENSMUSG00000016495	MGI:1915009	5033414D02Rik	20.98	29.6399	0.70783	-0.498526	0.262438	0.729318				0.714286	-0.485427	0.017043	0.074471		1	NA		0	0	0	0	0	1	0
ENSMUSG00000016503	MGI:1913846	Gtf3a	20.137	19.7383	1.0202	0.0288525	1	1				1.43478	0.520832	0.00333565	0.019694		0.307615	NA		0	0	0	0	0	1	0
ENSMUSG00000016510	MGI:1923616	Mtif3	9.13153	9.75055	0.936514	-0.0946272	1	1				1.41379	0.499571	0.188216	0.419921		0.44018	NA		0	0	0	0	0	1	0
ENSMUSG00000016520	MGI:2155959	Lnx2	10.9747	10.4542	1.04979	0.0701044	1	1				0.909091	-0.137504	1	1		1	NA		0	0	0	0	0	1	0
ENSMUSG00000016526	MGI:1330300	Dyrk3	13.4657	14.274	0.943373	-0.0840999	1	1				3.8	1.926	0.00661075	0.034824		0.0410353	NA		0	0	0	0	0	1	0
ENSMUSG00000016554	MGI:1933181	Eif3d	255.384	328.805	0.776704	-0.364564	0.00249223	0.0275423				0.917989	-0.123451	0.0485063	0.166886		0.075999	NA		0	0	0	0	0	1	0
ENSMUSG00000016619	MGI:1351502	Nup50	54.52	60.3479	0.903429	-0.146517	0.709323	1				0.940299	-0.0888093	0.792583	0.940584		1	NA		0	0	0	0	0	1	0
ENSMUSG00000016637	MGI:1914292	Ift27	15.3518	13.8719	1.10668	0.146237	1	1				1.22	0.286881	0.342581	0.606256		0.835263	NA		0	0	0	0	0	1	0
ENSMUSG00000016831	MGI:1915389	Tox4	72.5215	78.4598	0.924314	-0.113545	0.744914	1				1.428	0.513996	1.61152e-05	0.000177267		0.0218648	0.0463821		0	0	0	0	0	0	1
ENSMUSG00000016940	MGI:1917632	Kctd2	28.5305	23.686	1.20453	0.268473	0.583132	0.99229				1.17476	0.232363	0.255965	0.506502		1	NA		0	0	0	0	0	1	0
ENSMUSG00000016946	MGI:1916509	Kctd5	91.2135	126.695	0.719944	-0.474043	0.0175622	0.128889				0.774492	-0.368678	9.22514e-05	0.00086265		0.649802	0.729359		0	0	0	0	0	0	1
ENSMUSG00000017009	MGI:1349164	Sdc4	193.25	236.119	0.818444	-0.289045	0.0424574	0.243974				1.30853	0.387944	2.76929e-07	3.9075e-06		2.22132e-05	0.000104553		0	0	0	0	1	0	0
ENSMUSG00000017144	MGI:1921444	Rnd3	151.553	180.852	0.837995	-0.254987	0.124806	0.491823				0.753935	-0.407487	1.16701e-10	2.49225e-09		0.372613	0.481199		0	0	0	0	0	0	1
ENSMUSG00000017264	MGI:1355322	Exosc10	66.3576	64.0261	1.03641	0.0516008	0.930155	1				1.17949	0.23816	0.318741	0.577437		0.6408	NA		0	0	0	0	0	1	0
ENSMUSG00000017286	MGI:1914451	Glod4	26.0637	17.6917	1.47322	0.558968	0.291215	0.772352				1.35135	0.434403	0.0184944	0.0794219		0.870538	NA		0	0	0	0	0	1	0
ENSMUSG00000017288	MGI:1915549	Vps53	45.2166	41.9173	1.07871	0.109307	0.830373	1				1.46667	0.552541	0.0122206	0.0577072		0.23998	NA		0	0	0	0	0	1	0
ENSMUSG00000017291	MGI:1914490	Taok1	135.283	113.372	1.19327	0.25492	0.182253	0.60907				0.92973	-0.105117	0.525416	0.765334		0.137284	NA		0	0	0	0	0	1	0
ENSMUSG00000017428	MGI:1916327	Psmd11	121.674	120.897	1.00643	0.00924148	1	1				0.903846	-0.145851	0.687885	0.877715		0.720712	NA		0	0	0	0	0	1	0
ENSMUSG00000017466	MGI:98753	Timp2	1443.12	1202.93	1.19967	0.262641	3.33102e-06	9.18162e-05				1.05132	0.0722045	0.378268	0.639803		0.0541134	0.101497		0	0	0	0	0	0	1
ENSMUSG00000017485	MGI:98791	Top2b	132.673	148.407	0.893976	-0.161692	0.403665	0.882471				1.03922	0.0554951	0.921949	1		0.566514	NA		0	0	0	0	0	1	0
ENSMUSG00000017493	MGI:96439	Igfbp4	313.068	82.4273	0.280114	-1.83591	5.66374e-07	1.81431e-05				0.414286	-1.2713	1.32801e-20	5.67217e-19		0.222929	0.325587		1	0	0	0	0	0	0
ENSMUSG00000017615	MGI:104961	Tnfaip1	229.252	205.278	1.11678	0.15935	0.269558	0.73786				1.02887	0.0410627	0.719115	0.898897		0.509494	NA		0	0	0	0	0	1	0
ENSMUSG00000017631	MGI:107771	Abr	65.9879	60.9158	1.08326	0.115384	0.722787	1				1	0	1	1		0.855124	NA		0	0	0	0	0	1	0
ENSMUSG00000017664	MGI:2385166	Slc35c2	43.3251	40.1079	1.08021	0.111315	0.826405	1				1.24324	0.314109	0.379999	0.640582		0.755707	NA		0	0	0	0	0	1	0
ENSMUSG00000017667	MGI:2388656	Zfp334	26.1988	32.4448	0.807488	-0.308486	0.511842	0.947011				0.719298	-0.475338	0.129293	0.332236		0.740197	NA		0	0	0	0	0	1	0
ENSMUSG00000017679	MGI:1923330	Ttpal	64.5334	56.6243	1.13968	0.188625	0.526416	0.955124				1.16667	0.222392	0.620145	0.837863		1	NA		0	0	0	0	0	1	0
ENSMUSG00000017697	MGI:87916	Ada	7.02093	11.0371	0.636122	-0.652624	0.480682	0.933227				1.23563	0.305249	0.0424138	0.150461		0.226609	NA		0	0	0	0	0	1	0
ENSMUSG00000017715	MGI:1921701	Pgs1	82.669	90.1794	0.916718	-0.12545	0.648393	1				0.903846	-0.145851	0.522536	0.763618		1	NA		0	0	0	0	0	1	0
ENSMUSG00000017721	MGI:1926178	Pigt	57.0447	100.823	0.490349	-1.02812	1.28743e-05	0.000308269				0.986301	-0.0198996	0.92362	1		0.000213512	0.000780465		0	1	0	0	0	0	0
ENSMUSG00000017724	MGI:99423	Etv4	36.5968	29.3607	1.24646	0.317831	0.389052	0.872103				1.2027	0.26628	0.108096	0.293104		0.892427	NA		0	0	0	0	0	1	0
ENSMUSG00000017756	MGI:1342283	Slc12a7	34.3994	34.4187	0.99944	-0.000807527	1	1				1.82051	0.864345	0.00294364	0.0178463		0.0613765	NA		0	0	0	0	0	1	0
ENSMUSG00000017765	MGI:1309465	Slc12a4	218.334	229.088	0.953058	-0.0693647	0.636274	1				1.10539	0.144551	0.035795	0.131656		0.169127	NA		0	0	0	0	0	1	0
ENSMUSG00000017774	MGI:106612	Myo1c	958.795	1211.69	0.681418	-0.553388	0.019242	0.138013				0.37037	-1.43296	1.37387e-06	1.7186e-05		0.021314	0.0456628		0	0	0	0	0	0	1
ENSMUSG00000017776	MGI:88508	Crk	235.09	267.701	0.878181	-0.18741	0.153564	0.556472				1.09215	0.127171	0.293652	0.553781		0.0712997	NA		0	0	0	0	0	1	0
ENSMUSG00000017781	MGI:99887	Pitpna	276.304	313.133	0.882388	-0.180515	0.137913	0.519752				0.934211	-0.0981804	0.599735	0.820589		0.720791	NA		0	0	0	0	0	1	0
ENSMUSG00000017817	MGI:1891496	Jph2	65.9048	74.2654	0.887423	-0.172307	0.554269	0.975283				1	0	1	1		0.664882	NA		0	0	0	0	0	1	0
ENSMUSG00000017831	MGI:105926	Rab5a	77.165	98.1981	0.78581	-0.347748	0.130335	0.505032				1.32215	0.402883	0.0114052	0.0544531		0.00543458	NA		0	0	0	0	0	1	0
ENSMUSG00000017843	MGI:1349475	Ppp2r5c	90.7943	86.3551	1.05141	0.0723205	0.763774	1				0.782609	-0.353637	0.532709	0.770019		0.488467	NA		0	0	0	0	0	1	0
ENSMUSG00000017929	MGI:1927169	B4galt5	52.8137	49.9339	1.05767	0.080893	0.843898	1				1.03913	0.0553768	0.711868	0.895198		1	NA		0	0	0	0	0	1	0
ENSMUSG00000017999	MGI:2385884	Ddx27	104.733	108.561	0.964744	-0.0517824	0.837573	1				1.1	0.137504	0.534662	0.771168		0.498465	NA		0	0	0	0	0	1	0
ENSMUSG00000018001	MGI:1335107	Cyth3	88.3697	94.0037	0.940067	-0.0891647	0.711027	1				1.56897	0.649814	0.00853115	0.042891		0.0264849	NA		0	0	0	0	0	1	0
ENSMUSG00000018040	MGI:1922028	Rrp7a	69.7666	68.8373	1.0135	0.0193446	1	1				1.00394	0.00566875	1	1		1	NA		0	0	0	0	0	1	0
ENSMUSG00000018042	MGI:94893	Cyb5r3	420.856	419.676	2.82107	1.49624	2.76818e-17	3.05208e-15				2.06952	1.0493	4.78461e-17	1.66793e-15		0.0541995	0.101497		1	0	0	0	0	0	0
ENSMUSG00000018068	MGI:1917672	Ints2	38.5116	37.7959	1.01894	0.0270631	1	1				0.88	-0.184425	0.770867	0.926308		0.714117	NA		0	0	0	0	0	1	0
ENSMUSG00000018076	MGI:2670178	Med13l	81.1792	38.3627	2.11609	1.0814	0.000100579	0.00189224				1.04839	0.0681715	0.859228	0.975711		0.00926801	NA		0	0	0	0	0	1	0
ENSMUSG00000018102	MGI:1915274	Hist1h2bc	59.4275	57.5886	1.03193	0.0453471	1	1				1.62306	0.698716	2.86254e-16	9.62503e-15		0.0171837	0.0378159		0	0	0	0	0	0	1
ENSMUSG00000018143	MGI:99951	Mafk	123.514	142.363	0.867605	-0.204891	0.297243	0.782633				0.772973	-0.37151	0.0234373	0.0957072		0.507077	NA		0	0	0	0	0	1	0
ENSMUSG00000018171	MGI:1923159	Vmp1	188.426	174.437	1.08019	0.11129	0.494493	0.942865				1.70347	0.768477	2.41986e-14	7.03839e-13		0.000345317	0.00119476		0	0	0	0	0	0	1
ENSMUSG00000018209	MGI:1929004	Stk4	57.484	50.2606	1.14372	0.193733	0.562093	0.979376				0.923077	-0.115477	0.370565	0.634699		0.342342	NA		0	0	0	0	0	1	0
ENSMUSG00000018217	MGI:97631	Pmp22	63.4368	63.0267	1.00651	0.00935631	1	1				1.02752	0.0391706	0.812049	0.952673		0.919766	NA		0	0	0	0	0	1	0
ENSMUSG00000018340	MGI:88255	Anxa6	583.504	609.05	0.958056	-0.0618177	0.487165	0.936598				0.989829	-0.0147491	0.657305	0.863409		0.618778	NA		0	0	0	0	0	1	0
ENSMUSG00000018362	MGI:103561	Kpna2	263.887	276.336	0.954948	-0.0665061	0.635994	1				0.8	-0.321928	0.00154899	0.0103725		0.108114	NA		0	0	0	0	0	1	0
ENSMUSG00000018377	MGI:1313291	Vezf1	53.0584	52.4299	1.01199	0.017191	1	1				1.09836	0.135352	0.658701	0.863409		0.793517	NA		0	0	0	0	0	1	0
ENSMUSG00000018378	MGI:2144281	Cuedc1	39.3785	52.4299	0.751069	-0.412982	0.208174	0.652146				0.857855	-0.221194	0.040129	0.14337		0.578671	NA		0	0	0	0	0	1	0
ENSMUSG00000018395	MGI:107689	Kif3a	22.0004	26.8934	0.818057	-0.289727	0.568172	0.983463				1.06944	0.0968615	0.817554	0.956334		0.467328	NA		0	0	0	0	0	1	0
ENSMUSG00000018398	MGI:894310	41525	106.675	106.71	0.999668	-0.000479255	1	1				1.14713	0.198027	0.0127413	0.0596903		0.377006	NA		0	0	0	0	0	1	0
ENSMUSG00000018405	MGI:2443470	Mrm1	16.8715	22.6172	0.745958	-0.422834	0.429591	0.897615				0.814815	-0.295456	0.0662266	0.208625		0.867012	NA		0	0	0	0	0	1	0
ENSMUSG00000018417	MGI:107752	Myo1b	43.7871	41.8341	1.04668	0.0658271	0.914212	1				0.6	-0.736966	0.0443709	0.155323		0.108432	NA		0	0	0	0	0	1	0
ENSMUSG00000018425	MGI:1914737	Dhx40	49.2635	50.086	0.98358	-0.0238854	1	1				1.07229	0.100694	0.703139	0.889192		0.800889	NA		0	0	0	0	0	1	0
ENSMUSG00000018428	MGI:104729	Akap1	55.227	52.3065	1.05583	0.078384	0.846802	1				0.862543	-0.213332	0.093805	0.26472		0.342356	NA		0	0	0	0	0	1	0
ENSMUSG00000018433	MGI:1916229	Nol11	54.2725	47.3719	1.14567	0.196189	0.550709	0.973051				1.23194	0.300931	0.0132019	0.0614232		0.746782	NA		0	0	0	0	0	1	0
ENSMUSG00000018446	MGI:1194505	C1qbp	134.797	155.053	0.86936	-0.201974	0.26451	0.73153				1.30466	0.383673	0.000910076	0.0065078		0.00459273	NA		0	0	0	0	0	1	0
ENSMUSG00000018449	MGI:1916973	Rpain	7.01087	8.63551	0.811865	-0.300688	0.803619	1				1	0	1	1		0.792746	NA		0	0	0	0	0	1	0
ENSMUSG00000018474	MGI:1344395	Chd3	182.06	136.194	1.33677	0.418748	0.0115026	0.0924298				1.01493	0.0213737	0.951487	1		0.0977568	NA		0	0	0	0	0	1	0
ENSMUSG00000018476	MGI:2448492	Kdm6b	115.354	90.4328	1.27558	0.351154	0.0934509	0.411968				1.35	0.432959	0.0486435	0.167179		0.838633	NA		0	0	0	0	0	1	0
ENSMUSG00000018501	MGI:1349717	Ncor1	104.393	72.3752	1.44238	0.528451	0.0191962	0.137893				0.756757	-0.402098	0.135656	0.341734		0.00764214	NA		0	0	0	0	0	1	0
ENSMUSG00000018547	MGI:1934234	Pip4k2b	75.3983	57.6112	1.30874	0.388183	0.165083	0.577609				0.934343	-0.0979752	0.539818	0.77549		0.130934	NA		0	0	0	0	0	1	0
[truncated: 4,105 more rows]

## Sheet: Classification
Genes with cis-regulatory differences					Genes with trans-regulatory differences
[truncated: 109 more rows]
