# Supplementary material for: The Genetic Architecture of the Genome-Wide Transcriptional Response to ER Stress in the Mouse
Source: PLoS Genet. 2015 Feb 4;11(2):e1004924. doi: 10.1371/journal.pgen.1004924 (PMC4412289; doi:10.1371/journal.pgen.1004924)
Supplement: S12 Table — (XLSX) [file pgen.1004924.s015.xlsx]

## Sheet: shared cis- control
Supplemental Table 12: Shared cis-regulatory differences under control conditions
Ensembl			ID	Symbol	# informative	shared?	# shared	CAST	129	NOD	NZO	WSB	strain effect (X2)
													p	q
ENSMUSG00000022665	NA	NA	MGI:1915146	Ccdc80	5	shared	4	1	1	1	1	0	2.67388e-194	1.7622e-192		NA = not informative
ENSMUSG00000034612	NA	NA	MGI:1927166	Chst11	5	shared	2	1	0	0	0	1	5.42112e-80	1.7886e-78
ENSMUSG00000048376	NA	NA	MGI:101802	F2r	4	shared	3	1	1	NA	0	1	2.42509e-72	5.346e-71
ENSMUSG00000038963	NA	NA	MGI:1351866	Slco4a1	5	shared	4	1	1	1	0	1	2.36994e-71	3.9105e-70
ENSMUSG00000030208	NA	NA	MGI:107941	Emp1	5	shared	2	0	0	1	0	1	6.72415e-38	8.8704e-37
ENSMUSG00000028599	NA	NA	MGI:1314883	Tnfrsf1b	5	shared	4	1	1	1	0	1	5.93018e-34	5.61e-33
ENSMUSG00000022995	NA	NA	MGI:108360	Enah	2	shared	2	1	NA	NA	1	NA	5.94729e-34	5.61e-33
ENSMUSG00000024659	NA	NA	MGI:96819	Anxa1	5	shared	3	1	1	1	0	0	1.51874e-22	1.254e-21
ENSMUSG00000029070	NA	NA	MGI:1922011	Mxra8	5	shared	2	1	0	1	0	0	3.50118e-16	2.56667e-15
ENSMUSG00000028583	NA	NA	MGI:103098	Pdpn	4	shared	2	0	0	1	NA	1	3.85896e-15	2.5476e-14
ENSMUSG00000048758	NA	NA	MGI:99687	Rpl29	5	shared	2	0	0	1	0	1	6.27845e-15	3.768e-14
ENSMUSG00000018593	NA	NA	MGI:98373	Sparc	5	shared	2	1	1	0	0	0	5.2251e-14	2.8765e-13
ENSMUSG00000005087	NA	NA	MGI:88338	Cd44	2	shared	2	1	NA	1	NA	NA	3.77912e-13	1.91908e-12
ENSMUSG00000020019	NA	NA	MGI:1888978	Ntn4	5	shared	2	0	1	1	0	0	1.1062e-12	5.23286e-12
ENSMUSG00000030220	NA	NA	MGI:101940	Arhgdib	5	shared	4	1	0	1	1	1	1.2123e-08	5.324e-08
ENSMUSG00000052727	NA	NA	MGI:1306778	Mtap1b	5	shared	2	1	0	0	1	0	1.35611e-08	5.61e-08
ENSMUSG00000015932	NA	NA	MGI:1929270	Dstn	4	shared	2	0	1	NA	1	0	1.88625e-08	7.33765e-08
ENSMUSG00000023972	NA	NA	MGI:1918711	Ptk7	4	shared	2	1	0	1	0	NA	7.85069e-08	2.87833e-07
ENSMUSG00000003948	NA	NA	MGI:1914718	Mmd	4	shared	2	1	1	0	NA	0	8.96552e-08	3.11589e-07
ENSMUSG00000022272	NA	NA	MGI:107716	Myo10	3	shared	3	1	1	NA	NA	1	2.80001e-07	9.24e-07
ENSMUSG00000047281	NA	NA	MGI:1891831	Sfn	4	shared	3	1	0	1	NA	1	4.94255e-07	1.55257e-06
ENSMUSG00000024803	Common	NA	MGI:1097717	Ankrd1	3	shared	2	0	NA	NA	1	1	6.66132e-07	1.998e-06
ENSMUSG00000033684	NA	NA	MGI:1330818	Qsox1	5	shared	2	1	0	0	1	0	1.25886e-06	3.61565e-06
ENSMUSG00000000278	ATF4_Only	NA	MGI:1921867	Scpep1	4	shared	3	NA	0	1	1	1	1.70557e-06	4.7025e-06
ENSMUSG00000054555	NA	NA	MGI:105378	Adam12	4	shared	2	1	0	NA	1	0	2.53706e-06	6.7056e-06
ENSMUSG00000030423	NA	NA	MGI:1913411	Pop4	4	shared	2	0	0	1	NA	1	3.13595e-06	7.97077e-06
ENSMUSG00000038530	NA	NA	MGI:108409	Rgs4	5	shared	2	1	0	1	0	0	5.02676e-06	1.22956e-05
ENSMUSG00000035107	NA	NA	MGI:1920629	Dcbld2	3	shared	2	1	0	NA	NA	1	1.26954e-05	2.99357e-05
ENSMUSG00000027254	NA	NA	MGI:1306776	Mtap1a	5	shared	2	0	1	0	0	1	4.81328e-05	0.000109469
ENSMUSG00000051048	NA	NA	MGI:2444049	P4ha3	5	shared	3	1	0	1	0	1	0.0002013	0.00044286
ENSMUSG00000029761	NA	NA	MGI:88250	Cald1	3	shared	2	1	1	NA	NA	0	0.000233967	0.000498123
ENSMUSG00000031591	NA	NA	MGI:1277124	Asah1	5	shared	2	0	1	0	1	0	0.000577047	0.00117802
ENSMUSG00000090958	NA	NA	MGI:93882	Lrrc32	5	shared	2	0	1	0	1	0	0.000589008	0.00117802
ENSMUSG00000030591	NA	NA	MGI:1888669	Psmd8	3	shared	2	0	1	NA	NA	1	0.000763973	0.00148301
ENSMUSG00000067274	NA	NA	MGI:1927636	Rplp0	5	shared	2	1	1	0	0	0	0.000977436	0.00184316
ENSMUSG00000001870	NA	NA	MGI:109151	Ltbp1	5	shared	2	0	1	1	0	0	0.0021218	0.00388996
ENSMUSG00000042759	NA	NA	MGI:2176230	Apobr	2	shared	2	1	NA	NA	1	NA	0.00464229	0.00828085
ENSMUSG00000031595	NA	NA	MGI:1916047	Pdgfrl	5	shared	2	0	1	1	0	0	0.00836417	0.0145272
ENSMUSG00000046733	NA	NA	MGI:1891250	Gprc5a	5	shared	2	0	0	0	1	1	0.0141344	0.0239198
ENSMUSG00000062937	NA	NA	MGI:1914152	Mtap	5	shared	2	1	0	0	1	0	0.0279872	0.0461789
ENSMUSG00000035914	ATF4_Only	NA	MGI:2183926	Cd276	5	shared	2	1	0	0	0	1	0.0483453	0.0778242
ENSMUSG00000036093	NA	NA	MGI:1922673	Arl5a	4	shared	2	1	1	0	NA	0	0.0813508	0.127837
ENSMUSG00000055044	NA	NA	MGI:1860611	Pdlim1	5	shared	3	0	1	1	1	0	0.0948935	0.14565
ENSMUSG00000039361	NA	NA	MGI:2385902	Picalm	4	shared	2	0	NA	0	1	1	0.125119	0.187678
ENSMUSG00000050708	NA	NA	MGI:95589	Ftl1	3	shared	2	1	1	NA	NA	0	0.148551	0.217875
ENSMUSG00000073643	NA	NA	MGI:1916618	Wdfy1	4	shared	2	1	1	0	0	NA	0.189166	0.271412
ENSMUSG00000074743	NA	NA	MGI:98736	Thbd	3	shared	2	1	NA	1	0	NA	0.19534	0.274307
ENSMUSG00000027624	NA	NA	MGI:103010	Epb4.1l1	5	shared	4	1	1	0	1	1	0.20899	0.28395
ENSMUSG00000038886	NA	NA	MGI:2150656	Man2a2	4	shared	2	0	1	1	0	NA	0.210812	0.28395
ENSMUSG00000025203	NA	NA	MGI:98240	Scd2	4	shared	2	1	NA	1	0	0	0.268766	0.354771
ENSMUSG00000034220	NA	NA	MGI:1194891	Gpc1	3	shared	2	1	NA	NA	0	1	0.292799	0.373503
ENSMUSG00000056116	NA	NA	MGI:95956	H2-T22	5	shared	2	1	0	1	0	0	0.297694	0.373503
ENSMUSG00000023951	NA	NA	MGI:103178	Vegfa	5	shared	2	1	0	1	0	0	0.299934	0.373503
ENSMUSG00000027276	NA	NA	MGI:1095416	Jag1	5	shared	2	1	0	0	1	0	0.317235	0.387732
ENSMUSG00000030894	NA	NA	MGI:1336194	Tpp1	4	shared	2	1	NA	1	0	0	0.349567	0.41948
ENSMUSG00000022816	NA	NA	MGI:102793	Fstl1	2	shared	2	1	NA	NA	NA	1	0.366542	0.431995
ENSMUSG00000022661	NA	NA	MGI:1196990	Cd200	2	shared	2	NA	1	NA	1	NA	0.401512	0.464908
ENSMUSG00000001270	NA	NA	MGI:88407	Ckb	4	shared	2	0	NA	1	0	1	0.414617	0.471806
ENSMUSG00000003549	NA	NA	MGI:95412	Ercc1	4	shared	4	1	1	1	1	NA	0.505955	0.547426
ENSMUSG00000047945	NA	NA	MGI:97143	Marcksl1	5	shared	3	0	1	1	1	0	0.500564	0.547426
ENSMUSG00000046731	NA	NA	MGI:2448712	Kctd11	3	shared	2	1	0	NA	NA	1	0.500322	0.547426
ENSMUSG00000025007	Common	NA	MGI:1888908	Aldh18a1	5	shared	2	0	1	1	0	0	0.523088	0.553432
ENSMUSG00000027533	NA	NA	MGI:101790	Fabp5	4	shared	2	0	1	NA	0	1	0.528276	0.553432
ENSMUSG00000046743	NA	NA	MGI:3045256	Fat4	4	shared	4	1	1	NA	1	1	0.549865	0.567048
ENSMUSG00000029752	ATF4_Only	NA	MGI:1350929	Asns	3	shared	2	1	1	NA	NA	0	0.56589	0.574596
ENSMUSG00000006356	NA	NA	MGI:1915587	Crip2	2	shared	2	NA	NA	NA	1	1	0.597052	0.597051
ENSMUSG00000021591	NA	NA	MGI:2135625	Glrx	4	unique	1	NA	1	0	0	0	--	--
ENSMUSG00000066755	CHOP_Only	NA	MGI:2673064	Tnfsf18	3	unique	1	NA	0	NA	0	1	--	--
ENSMUSG00000014599	NA	NA	MGI:1339753	Csf1	2	unique	1	NA	NA	NA	1	0	--	--
ENSMUSG00000032011	NA	NA	MGI:98747	Thy1	2	unique	1	NA	NA	0	1	NA	--	--
ENSMUSG00000005968	NA	NA	MGI:109572	Tuft1	5	unique	1	1	0	0	0	0	--	--
ENSMUSG00000021823	NA	NA	MGI:98927	Vcl	5	unique	1	1	0	0	0	0	--	--
ENSMUSG00000031924	NA	NA	MGI:1913677	Cyb5b	5	unique	1	1	0	0	0	0	--	--
ENSMUSG00000042331	NA	NA	MGI:2442356	Specc1	5	unique	1	1	0	0	0	0	--	--
ENSMUSG00000009035	NA	NA	MGI:2445179	Tmem184b	5	unique	1	1	0	0	0	0	--	--
ENSMUSG00000015656	NA	NA	MGI:105384	Hspa8	5	unique	1	1	0	0	0	0	--	--
ENSMUSG00000020689	NA	NA	MGI:96612	Itgb3	5	unique	1	1	0	0	0	0	--	--
ENSMUSG00000024593	NA	NA	MGI:2685177	Megf10	5	unique	1	1	0	0	0	0	--	--
ENSMUSG00000025650	NA	NA	MGI:88462	Col7a1	5	unique	1	1	0	0	0	0	--	--
ENSMUSG00000026211	NA	NA	MGI:2138628	Obsl1	5	unique	1	1	0	0	0	0	--	--
ENSMUSG00000027894	NA	NA	MGI:2442535	Slc6a17	5	unique	1	1	0	0	0	0	--	--
ENSMUSG00000058013	NA	NA	MGI:1277214	41528	4	unique	1	1	0	0	NA	0	--	--
ENSMUSG00000014602	NA	NA	MGI:108391	Kif1a	4	unique	1	1	0	NA	0	0	--	--
ENSMUSG00000015653	NA	NA	MGI:1921301	Steap2	4	unique	1	1	0	0	NA	0	--	--
ENSMUSG00000021782	NA	NA	MGI:1918478	Dlg5	4	unique	1	1	NA	0	0	0	--	--
ENSMUSG00000022791	NA	NA	MGI:1858308	Tnk2	4	unique	1	1	NA	0	0	0	--	--
ENSMUSG00000024026	NA	NA	MGI:95742	Glo1	4	unique	1	1	NA	0	0	0	--	--
ENSMUSG00000025068	ATF4_Only	NA	MGI:1342273	Gsto1	4	unique	1	1	0	0	0	NA	--	--
ENSMUSG00000025212	NA	NA	MGI:2137679	Sfxn3	4	unique	1	1	0	0	NA	0	--	--
ENSMUSG00000025810	NA	NA	MGI:106206	Nrp1	4	unique	1	1	0	0	NA	0	--	--
ENSMUSG00000026509	NA	NA	MGI:88264	Capn2	4	unique	1	1	NA	0	0	0	--	--
ENSMUSG00000027907	NA	NA	MGI:1338798	S100a11	4	unique	1	1	0	0	NA	0	--	--
ENSMUSG00000028378	NA	NA	MGI:1914353	Ptgr1	4	unique	1	1	NA	0	0	0	--	--
ENSMUSG00000029163	Common	NA	MGI:1926189	Emilin1	4	unique	1	1	0	0	NA	0	--	--
ENSMUSG00000029223	NA	NA	MGI:103149	Uchl1	4	unique	1	1	0	0	NA	0	--	--
ENSMUSG00000031502	NA	NA	MGI:88454	Col4a1	4	unique	1	1	0	NA	0	0	--	--
ENSMUSG00000031642	NA	NA	MGI:1913066	Sh3rf1	4	unique	1	1	0	0	0	NA	--	--
ENSMUSG00000032424	NA	NA	No associated gene	Snhg5	4	unique	1	1	0	NA	0	0	--	--
ENSMUSG00000034040	NA	NA	MGI:2137594	Wbscr17	4	unique	1	1	NA	0	0	0	--	--
ENSMUSG00000034807	NA	NA	MGI:1924348	Glt25d1	4	unique	1	1	0	NA	0	0	--	--
ENSMUSG00000037242	ATF4_Only	NA	MGI:1352754	Clic4	4	unique	1	1	0	NA	0	0	--	--
ENSMUSG00000037852	NA	NA	MGI:101932	Cpe	4	unique	1	1	NA	0	0	0	--	--
ENSMUSG00000038729	ATF4_Only	NA	MGI:1306795	Akap2	4	unique	1	1	0	0	NA	0	--	--
ENSMUSG00000040212	NA	NA	MGI:1098729	Emp3	4	unique	1	1	0	NA	0	0	--	--
ENSMUSG00000040681	NA	NA	MGI:96120	Hmgn1	4	unique	1	1	NA	0	0	0	--	--
ENSMUSG00000041842	NA	NA	MGI:2684972	Fhdc1	3	unique	1	1	0	NA	NA	0	--	--
ENSMUSG00000052397	NA	NA	MGI:98931	Ezr	3	unique	1	1	0	NA	0	NA	--	--
ENSMUSG00000033039	NA	NA	MGI:105870	Micall1	3	unique	1	1	0	0	NA	NA	--	--
ENSMUSG00000001507	NA	NA	MGI:96602	Itga3	3	unique	1	1	NA	0	NA	0	--	--
ENSMUSG00000002365	NA	NA	MGI:1913866	Snx9	3	unique	1	1	0	NA	NA	0	--	--
ENSMUSG00000020122	NA	NA	MGI:95294	Egfr	3	unique	1	1	NA	NA	0	0	--	--
ENSMUSG00000020900	NA	NA	MGI:1930780	Myh10	3	unique	1	1	0	NA	0	NA	--	--
ENSMUSG00000021585	ATF4_Only	NA	MGI:1098236	Cast	3	unique	1	1	NA	0	NA	0	--	--
ENSMUSG00000022587	NA	NA	MGI:106651	Ly6e	3	unique	1	1	NA	0	0	NA	--	--
ENSMUSG00000024620	NA	NA	MGI:97531	Pdgfrb	3	unique	1	1	NA	0	0	NA	--	--
ENSMUSG00000025232	NA	NA	MGI:96073	Hexa	3	unique	1	1	NA	NA	0	0	--	--
ENSMUSG00000028776	NA	NA	MGI:2137617	Tinagl1	3	unique	1	1	0	NA	NA	0	--	--
ENSMUSG00000028789	NA	NA	MGI:2442093	Adc	3	unique	1	1	0	0	NA	NA	--	--
ENSMUSG00000028937	NA	NA	MGI:1917275	Acot7	3	unique	1	1	0	NA	NA	0	--	--
ENSMUSG00000029762	NA	NA	MGI:107673	Akr1b8	3	unique	1	1	NA	NA	0	0	--	--
ENSMUSG00000030102	NA	NA	MGI:96623	Itpr1	3	unique	1	1	0	NA	0	NA	--	--
ENSMUSG00000031015	NA	NA	MGI:1298390	Swap70	3	unique	1	1	NA	0	NA	0	--	--
ENSMUSG00000031765	NA	NA	MGI:97171	Mt1	3	unique	1	1	NA	0	NA	0	--	--
ENSMUSG00000032231	NA	NA	MGI:88246	Anxa2	3	unique	1	1	0	NA	0	NA	--	--
ENSMUSG00000032374	NA	NA	MGI:1347007	Plod2	3	unique	1	1	NA	NA	0	0	--	--
ENSMUSG00000034205	NA	NA	MGI:2137913	Loxl2	3	unique	1	1	0	NA	NA	0	--	--
ENSMUSG00000035783	NA	NA	MGI:87909	Acta2	3	unique	1	1	NA	NA	0	0	--	--
ENSMUSG00000038807	NA	NA	MGI:3028623	Rap1gap2	3	unique	1	1	NA	NA	0	0	--	--
ENSMUSG00000042364	NA	NA	MGI:2137642	Snx18	3	unique	1	1	NA	NA	0	0	--	--
ENSMUSG00000042613	NA	NA	MGI:2441670	Pbxip1	3	unique	1	1	NA	0	NA	0	--	--
ENSMUSG00000046223	NA	NA	MGI:97612	Plaur	3	unique	1	1	NA	0	NA	0	--	--
ENSMUSG00000052353	NA	NA	MGI:2443629	9930013L23Rik	3	unique	1	1	NA	0	NA	0	--	--
ENSMUSG00000053192	NA	NA	MGI:1929671	Mllt11	3	unique	1	1	0	0	NA	NA	--	--
ENSMUSG00000053626	NA	NA	MGI:106923	Tll1	3	unique	1	1	NA	NA	0	0	--	--
ENSMUSG00000026748	NA	NA	MGI:1914698	Plxdc2	2	unique	1	1	NA	NA	NA	0	--	--
ENSMUSG00000042700	CHOP_Only	NA	MGI:2443679	Sipa1l1	2	unique	1	1	NA	NA	0	NA	--	--
ENSMUSG00000001473	NA	NA	MGI:1915201	Tubb6	2	unique	1	1	0	NA	NA	NA	--	--
ENSMUSG00000019179	NA	NA	MGI:97050	Mdh2	2	unique	1	1	NA	NA	NA	0	--	--
ENSMUSG00000019843	NA	NA	MGI:95602	Fyn	2	unique	1	1	NA	NA	NA	0	--	--
ENSMUSG00000020023	NA	NA	MGI:2442900	Tmcc3	2	unique	1	1	NA	NA	0	NA	--	--
ENSMUSG00000020357	NA	NA	MGI:95561	Flt4	2	unique	1	1	NA	NA	0	NA	--	--
ENSMUSG00000020473	NA	NA	MGI:1197012	Aebp1	2	unique	1	1	NA	NA	0	NA	--	--
ENSMUSG00000021242	NA	NA	MGI:1915213	Npc2	2	unique	1	1	NA	NA	NA	0	--	--
ENSMUSG00000021411	NA	NA	MGI:1914145	1300014I06Rik	2	unique	1	1	NA	NA	NA	0	--	--
ENSMUSG00000021822	NA	NA	MGI:97611	Plau	2	unique	1	1	NA	NA	NA	0	--	--
ENSMUSG00000022892	NA	NA	MGI:88059	App	2	unique	1	1	NA	NA	0	NA	--	--
ENSMUSG00000023046	NA	NA	MGI:96441	Igfbp6	2	unique	1	1	NA	NA	NA	0	--	--
ENSMUSG00000025651	NA	NA	MGI:107876	Uqcrc1	2	unique	1	1	NA	NA	NA	0	--	--
ENSMUSG00000026463	NA	NA	MGI:88111	Atp2b4	2	unique	1	1	NA	NA	NA	0	--	--
ENSMUSG00000026519	NA	NA	MGI:2384789	Tmem63a	2	unique	1	1	NA	NA	0	NA	--	--
ENSMUSG00000028370	NA	NA	MGI:97479	Pappa	2	unique	1	1	NA	NA	NA	0	--	--
ENSMUSG00000029135	NA	NA	MGI:102858	Fosl2	2	unique	1	1	NA	NA	NA	0	--	--
ENSMUSG00000029860	NA	3	MGI:103072	Zyx	2	unique	1	1	NA	NA	NA	0	--	--
ENSMUSG00000035385	ATF4_Only	NA	MGI:98259	Ccl2	2	unique	1	1	NA	NA	NA	0	--	--
ENSMUSG00000036256	NA	NA	MGI:1352480	Igfbp7	2	unique	1	1	NA	NA	NA	0	--	--
ENSMUSG00000036777	NA	NA	MGI:1920174	Anln	2	unique	1	1	NA	NA	NA	0	--	--
ENSMUSG00000036854	NA	NA	MGI:2685325	Hspb6	2	unique	1	1	NA	NA	0	NA	--	--
ENSMUSG00000037012	NA	NA	MGI:96103	Hk1	2	unique	1	1	NA	NA	NA	0	--	--
ENSMUSG00000041324	NA	NA	MGI:96570	Inhba	2	unique	1	1	0	NA	NA	NA	--	--
ENSMUSG00000041559	NA	NA	MGI:1328364	Fmod	2	unique	1	1	NA	NA	0	NA	--	--
ENSMUSG00000042367	NA	NA	MGI:95721	Gjb3	2	unique	1	1	NA	0	NA	NA	--	--
ENSMUSG00000047414	NA	NA	MGI:3603594	Flrt2	2	unique	1	1	NA	NA	0	NA	--	--
ENSMUSG00000047881	NA	NA	MGI:2140767	Rell1	2	unique	1	1	NA	NA	NA	0	--	--
ENSMUSG00000054766	NA	NA	MGI:1860267	Set	2	unique	1	1	NA	NA	NA	0	--	--
ENSMUSG00000056025	NA	NA	MGI:1316732	Clca1	2	unique	1	1	NA	NA	NA	0	--	--
ENSMUSG00000056666	NA	NA	MGI:1914692	Retsat	2	unique	1	1	NA	0	NA	NA	--	--
ENSMUSG00000070047	NA	NA	MGI:109168	Fat1	2	unique	1	1	NA	NA	NA	0	--	--
ENSMUSG00000073411	NA	NA	MGI:95896	H2-D1	2	unique	1	1	NA	NA	0	NA	--	--
ENSMUSG00000000031	NA	NA	MGI:95891	H19	1	unique	1	1	NA	NA	NA	NA	--	--
ENSMUSG00000013846	NA	NA	MGI:98304	St3gal1	1	unique	1	1	NA	NA	NA	NA	--	--
ENSMUSG00000022156	NA	NA	MGI:109265	Gzme	1	unique	1	1	NA	NA	NA	NA	--	--
ENSMUSG00000022265	NA	NA	MGI:3045421	Ank	1	unique	1	1	NA	NA	NA	NA	--	--
ENSMUSG00000022505	CHOP_Only	NA	MGI:1098726	Emp2	1	unique	1	1	NA	NA	NA	NA	--	--
ENSMUSG00000022885	NA	NA	MGI:108470	St6gal1	1	unique	1	1	NA	NA	NA	NA	--	--
ENSMUSG00000023764	NA	NA	MGI:1926137	Sfi1	1	unique	1	1	NA	NA	NA	NA	--	--
ENSMUSG00000025855	NA	NA	MGI:97759	Prkar1b	1	unique	1	1	NA	NA	NA	NA	--	--
ENSMUSG00000025967	NA	NA	MGI:1929520	Eef1b2	1	unique	1	1	NA	NA	NA	NA	--	--
ENSMUSG00000026580	NA	NA	MGI:98280	Selp	1	unique	1	1	NA	NA	NA	NA	--	--
ENSMUSG00000026786	NA	NA	MGI:1861354	Apbb1ip	1	unique	1	1	NA	NA	NA	NA	--	--
ENSMUSG00000027832	NA	NA	MGI:104641	Ptx3	1	unique	1	1	NA	NA	NA	NA	--	--
ENSMUSG00000027919	NA	NA	MGI:1913445	Lce1g	1	unique	1	1	NA	NA	NA	NA	--	--
ENSMUSG00000028618	NA	NA	MGI:1929278	Tmem59	1	unique	1	1	NA	NA	NA	NA	--	--
ENSMUSG00000029576	NA	NA	MGI:2443088	Radil	1	unique	1	1	NA	NA	NA	NA	--	--
ENSMUSG00000033174	NA	NA	MGI:1346042	Mgll	1	unique	1	1	NA	NA	NA	NA	--	--
ENSMUSG00000037119	NA	NA	MGI:1277178	D15Ertd621e	1	unique	1	1	NA	NA	NA	NA	--	--
ENSMUSG00000037706	NA	NA	MGI:1096398	Cd81	1	unique	1	1	NA	NA	NA	NA	--	--
ENSMUSG00000039405	NA	NA	MGI:1923703	Prss23	1	unique	1	1	NA	NA	NA	NA	--	--
ENSMUSG00000041135	NA	NA	MGI:1891456	Ripk2	1	unique	1	1	NA	NA	NA	NA	--	--
ENSMUSG00000041577	NA	NA	MGI:2151110	Prelp	1	unique	1	1	NA	NA	NA	NA	--	--
ENSMUSG00000045136	NA	NA	MGI:1920960	Tubb2b	1	unique	1	1	NA	NA	NA	NA	--	--
ENSMUSG00000050310	NA	NA	MGI:1926007	Rictor	1	unique	1	1	NA	NA	NA	NA	--	--
ENSMUSG00000052040	NA	NA	MGI:1354948	Klf13	1	unique	1	1	NA	NA	NA	NA	--	--
ENSMUSG00000060969	NA	NA	MGI:1197515	Irx1	1	unique	1	1	NA	NA	NA	NA	--	--
ENSMUSG00000071856	NA	NA	MGI:96930	Mcc	1	unique	1	1	NA	NA	NA	NA	--	--
ENSMUSG00000078249	NA	NA	MGI:96161	Hmga1-rs1	1	unique	1	1	NA	NA	NA	NA	--	--
ENSMUSG00000078302	NA	NA	MGI:1347463	Foxd1	1	unique	1	1	NA	NA	NA	NA	--	--
ENSMUSG00000092274	NA	NA	MGI:1914211	Neat1	1	unique	1	1	NA	NA	NA	NA	--	--
ENSMUSG00000063727	NA	NA	MGI:109587	Tnfrsf11b	3	unique	1	1	0	NA	NA	0	--	--
ENSMUSG00000087141	NA	NA	MGI:3647874	Plcxd2	3	unique	1	1	0	NA	NA	0	--	--
ENSMUSG00000042688	NA	NA	MGI:1354946	Mapk6	4	unique	1	1	NA	0	0	0	--	--
ENSMUSG00000051339	NA	NA	MGI:1920194	2900026A02Rik	4	unique	1	1	0	0	0	NA	--	--
ENSMUSG00000052396	NA	NA	MGI:2663253	Mogat2	4	unique	1	1	0	0	0	NA	--	--
ENSMUSG00000055737	NA	NA	MGI:95708	Ghr	4	unique	1	1	0	0	0	NA	--	--
ENSMUSG00000068748	NA	NA	MGI:97816	Ptprz1	4	unique	1	1	NA	0	0	0	--	--
ENSMUSG00000074364	NA	NA	MGI:2154274	Ehd2	4	unique	1	1	NA	0	0	0	--	--
ENSMUSG00000079254	NA	NA	MGI:3042776	Itprip	4	unique	1	1	0	0	0	NA	--	--
ENSMUSG00000028273	NA	NA	MGI:1927489	Pdlim5	5	unique	1	1	0	0	0	0	--	--
ENSMUSG00000028413	NA	NA	MGI:95705	B4galt1	5	unique	1	1	0	0	0	0	--	--
ENSMUSG00000028797	NA	NA	MGI:1924049	2510006D16Rik	5	unique	1	1	0	0	0	0	--	--
ENSMUSG00000028964	NA	NA	MGI:2135637	Park7	5	unique	1	1	0	0	0	0	--	--
ENSMUSG00000030084	NA	NA	MGI:107685	Plxna1	5	unique	1	1	0	0	0	0	--	--
ENSMUSG00000031659	NA	NA	MGI:102891	Adcy7	5	unique	1	1	0	0	0	0	--	--
ENSMUSG00000032014	NA	NA	MGI:94852	Oaf	5	unique	1	1	0	0	0	0	--	--
ENSMUSG00000032667	NA	NA	MGI:106687	Pon2	5	unique	1	1	0	0	0	0	--	--
ENSMUSG00000033149	NA	NA	MGI:2444981	Phldb2	5	unique	1	1	0	0	0	0	--	--
ENSMUSG00000036181	NA	NA	MGI:1931526	Hist1h1c	5	unique	1	1	0	0	0	0	--	--
ENSMUSG00000038366	NA	NA	MGI:109656	Lasp1	5	unique	1	1	0	0	0	0	--	--
ENSMUSG00000075705	NA	NA	MGI:1351642	Sepx1	5	unique	1	1	0	0	0	0	--	--
ENSMUSG00000015354	NA	NA	MGI:1923727	Pcolce2	2	unique	1	0	NA	NA	1	NA	--	--
ENSMUSG00000064181	NA	NA	MGI:105933	Rab3ip	2	unique	1	0	NA	NA	NA	1	--	--
ENSMUSG00000063506	NA	NA	MGI:2443418	Arhgap22	2	unique	1	0	1	NA	NA	NA	--	--
ENSMUSG00000001119	NA	NA	MGI:88459	Col6a1	2	unique	1	0	NA	NA	NA	1	--	--
ENSMUSG00000026879	NA	NA	MGI:95851	Gsn	2	unique	1	0	NA	NA	NA	1	--	--
ENSMUSG00000031451	NA	NA	MGI:95660	Gas6	2	unique	1	0	NA	NA	NA	1	--	--
ENSMUSG00000037946	NA	NA	MGI:1353657	Fgd3	2	unique	1	0	NA	NA	NA	1	--	--
ENSMUSG00000039959	NA	NA	MGI:1099804	Hip1	2	unique	1	0	NA	NA	NA	1	--	--
ENSMUSG00000027068	NA	NA	MGI:2442798	Dhrs9	3	unique	1	0	NA	1	0	NA	--	--
ENSMUSG00000037892	NA	NA	MGI:1920423	Pcdh18	3	unique	1	0	NA	0	NA	1	--	--
ENSMUSG00000021508	NA	NA	MGI:1888514	Cxcl14	3	unique	1	0	0	1	NA	NA	--	--
ENSMUSG00000025809	NA	NA	MGI:96610	Itgb1	3	unique	1	0	0	1	NA	NA	--	--
ENSMUSG00000042246	NA	NA	MGI:2443317	Tmc7	3	unique	1	0	0	NA	NA	1	--	--
ENSMUSG00000001918	ATF4_Only	NA	MGI:105305	Slc1a5	3	unique	1	0	1	0	NA	NA	--	--
ENSMUSG00000019820	NA	NA	MGI:104631	Utrn	3	unique	1	0	NA	1	NA	0	--	--
ENSMUSG00000019997	NA	NA	MGI:95537	Ctgf	3	unique	1	0	0	1	NA	NA	--	--
ENSMUSG00000027750	NA	NA	MGI:1926321	Postn	3	unique	1	0	NA	1	NA	0	--	--
ENSMUSG00000031983	NA	NA	MGI:1916801	2310022B05Rik	3	unique	1	0	1	0	NA	NA	--	--
ENSMUSG00000037613	NA	NA	MGI:1930269	Tnfrsf23	3	unique	1	0	NA	0	NA	1	--	--
ENSMUSG00000037679	NA	NA	MGI:1917685	Inf2	3	unique	1	0	NA	NA	1	0	--	--
ENSMUSG00000038296	NA	NA	MGI:2446239	Galntl4	3	unique	1	0	NA	NA	1	0	--	--
ENSMUSG00000064080	NA	NA	MGI:95488	Fbln2	3	unique	1	0	0	NA	NA	1	--	--
ENSMUSG00000066705	NA	NA	MGI:1890226	Fxyd6	3	unique	1	0	1	NA	0	NA	--	--
ENSMUSG00000020844	NA	NA	MGI:109331	Nxn	4	unique	1	0	0	NA	0	1	--	--
ENSMUSG00000021196	NA	NA	MGI:1891833	Pfkp	4	unique	1	0	NA	0	0	1	--	--
ENSMUSG00000021614	NA	NA	MGI:102889	Vcan	4	unique	1	0	NA	0	0	1	--	--
ENSMUSG00000027763	NA	NA	MGI:1928482	Mbnl1	4	unique	1	0	0	1	NA	0	--	--
ENSMUSG00000028494	NA	NA	MGI:87920	Plin2	4	unique	1	0	0	NA	0	1	--	--
ENSMUSG00000032220	NA	NA	MGI:106621	Myo1e	4	unique	1	0	1	0	NA	0	--	--
ENSMUSG00000024501	NA	NA	MGI:1349762	Dpysl3	4	unique	1	0	1	0	NA	0	--	--
ENSMUSG00000061232	NA	NA	MGI:95904	H2-K1	4	unique	1	0	NA	0	1	0	--	--
ENSMUSG00000020458	NA	NA	MGI:1915835	Rtn4	4	unique	1	0	NA	1	0	0	--	--
ENSMUSG00000029648	NA	NA	MGI:95558	Flt1	4	unique	1	0	1	NA	0	0	--	--
ENSMUSG00000021957	NA	NA	MGI:105992	Tkt	4	unique	1	0	NA	1	0	0	--	--
ENSMUSG00000001025	NA	NA	MGI:1339467	S100a6	4	unique	1	0	NA	0	0	1	--	--
ENSMUSG00000016487	NA	NA	MGI:1914783	Ppfibp1	4	unique	1	0	1	0	NA	0	--	--
ENSMUSG00000023800	NA	NA	MGI:1344338	Tiam2	4	unique	1	0	0	1	NA	0	--	--
ENSMUSG00000027014	NA	NA	MGI:2136773	Cwc22	4	unique	1	0	NA	0	0	1	--	--
ENSMUSG00000028111	NA	NA	MGI:107823	Ctsk	4	unique	1	0	0	1	NA	0	--	--
ENSMUSG00000040711	NA	NA	MGI:2442062	Sh3pxd2b	4	unique	1	0	NA	0	0	1	--	--
ENSMUSG00000042124	NA	NA	MGI:1915078	Lce1f	4	unique	1	0	NA	0	1	0	--	--
ENSMUSG00000043067	NA	NA	MGI:1915685	Dpy19l1	4	unique	1	0	NA	0	0	1	--	--
ENSMUSG00000053398	ATF4_Only	NA	MGI:1355330	Phgdh	4	unique	1	0	NA	0	1	0	--	--
ENSMUSG00000054008	NA	NA	MGI:104719	Ndst1	4	unique	1	0	0	1	NA	0	--	--
ENSMUSG00000055707	NA	NA	MGI:2443079	Klhl26	4	unique	1	0	0	NA	0	1	--	--
ENSMUSG00000063767	NA	NA	MGI:2687194	S100a7a	4	unique	1	0	1	0	0	NA	--	--
ENSMUSG00000073858	NA	NA	No associated gene	Itpripl2	4	unique	1	0	0	NA	0	1	--	--
ENSMUSG00000070436	NA	NA	MGI:88283	Serpinh1	5	unique	1	0	0	1	0	0	--	--
ENSMUSG00000041028	Common	NA	MGI:1913342	Ghitm	5	unique	1	0	0	0	1	0	--	--
ENSMUSG00000024130	NA	NA	MGI:1351617	Abca3	5	unique	1	0	1	0	0	0	--	--
ENSMUSG00000028073	NA	NA	MGI:1920432	Pear1	5	unique	1	0	0	0	0	1	--	--
ENSMUSG00000030409	NA	NA	MGI:94906	Dmpk	5	unique	1	0	0	0	0	1	--	--
ENSMUSG00000031530	NA	NA	MGI:2442191	Dusp4	5	unique	1	0	0	1	0	0	--	--
ENSMUSG00000031565	NA	NA	MGI:95522	Fgfr1	5	unique	1	0	0	0	0	1	--	--
ENSMUSG00000056220	NA	NA	MGI:1195256	Pla2g4a	5	unique	1	0	0	1	0	0	--	--
ENSMUSG00000000693	NA	NA	MGI:1337004	Loxl3	5	unique	1	0	1	0	0	0	--	--
ENSMUSG00000030605	NA	NA	MGI:102768	Mfge8	5	unique	1	0	0	0	0	1	--	--
ENSMUSG00000021759	NA	NA	MGI:108412	Ppap2a	5	unique	1	0	1	0	0	0	--	--
ENSMUSG00000003458	NA	2	MGI:1891700	Ncstn	5	unique	1	0	0	1	0	0	--	--
ENSMUSG00000006221	NA	NA	MGI:1352494	Hspb7	5	unique	1	0	0	0	1	0	--	--
ENSMUSG00000023885	NA	NA	MGI:98738	Thbs2	5	unique	1	0	0	1	0	0	--	--
ENSMUSG00000026421	CHOP_Only	NA	MGI:88549	Csrp1	5	unique	1	0	0	0	0	1	--	--
ENSMUSG00000027966	NA	NA	MGI:88446	Col11a1	5	unique	1	0	0	1	0	0	--	--
ENSMUSG00000029484	NA	NA	MGI:1201378	Anxa3	5	unique	1	0	0	1	0	0	--	--
ENSMUSG00000030218	NA	NA	MGI:96976	Mgp	5	unique	1	0	0	0	0	1	--	--
ENSMUSG00000030536	NA	NA	MGI:1352757	Iqgap1	5	unique	1	0	0	1	0	0	--	--
ENSMUSG00000032232	NA	NA	MGI:1915428	Cgnl1	5	unique	1	0	0	1	0	0	--	--
ENSMUSG00000032332	NA	NA	MGI:88448	Col12a1	5	unique	1	0	1	0	0	0	--	--
ENSMUSG00000032366	NA	NA	MGI:98809	Tpm1	5	unique	1	0	0	0	0	1	--	--
ENSMUSG00000037411	NA	NA	MGI:97608	Serpine1	5	unique	1	0	0	0	0	1	--	--
ENSMUSG00000038170	ATF4_Only	1	MGI:1891434	Pde4dip	5	unique	1	0	0	1	0	0	--	--
ENSMUSG00000039105	ATF4_Only	NA	MGI:1913540	Atp6v1g1	5	unique	1	0	0	1	0	0	--	--
ENSMUSG00000040152	NA	NA	MGI:98737	Thbs1	5	unique	1	0	1	0	0	0	--	--
ENSMUSG00000045636	NA	NA	MGI:2142572	Mtus1	5	unique	1	0	0	0	0	1	--	--

## Sheet: shared cis- TM
Supplemental Table 12: Shared cis-regulatory differences under TM conditions
Ensembl			ID	Symbol	# informative	shared?	# shared	CAST	129	NOD	NZO	WSB	strain effect (X2)
													p	q
ENSMUSG00000022665	NA	NA	MGI:1915146	Ccdc80	5	shared	2	1	1	0	0	0	7.85823e-103	3.6942e-101		NA = not informative
ENSMUSG00000038963	NA	NA	MGI:1351866	Slco4a1	5	shared	3	1	1	1	0	0	3.49356e-64	8.2015e-63
ENSMUSG00000048376	NA	NA	MGI:101802	F2r	4	shared	3	1	1	NA	0	1	1.65683e-44	2.60067e-43
ENSMUSG00000020205	NA	NA	MGI:1096880	Phlda1	2	shared	2	1	NA	NA	NA	1	2.05633e-40	2.4205e-39
ENSMUSG00000026421	CHOP_Only	NA	MGI:88549	Csrp1	5	shared	2	1	1	0	0	0	1.13086e-22	1.0622e-21
ENSMUSG00000015932	NA	NA	MGI:1929270	Dstn	4	shared	2	1	1	NA	0	0	1.6345e-19	1.27683e-18
ENSMUSG00000046733	NA	NA	MGI:1891250	Gprc5a	5	shared	2	0	1	1	0	0	3.4886e-19	2.34329e-18
ENSMUSG00000024659	NA	NA	MGI:96819	Anxa1	5	shared	2	1	0	1	0	0	7.50638e-14	4.41213e-13
ENSMUSG00000022272	NA	NA	MGI:107716	Myo10	3	shared	2	1	1	NA	NA	0	1.66123e-10	8.66889e-10
ENSMUSG00000030591	NA	NA	MGI:1888669	Psmd8	3	shared	3	1	1	NA	NA	1	5.5553e-09	2.49955e-08
ENSMUSG00000029761	NA	NA	MGI:88250	Cald1	3	shared	2	1	1	NA	NA	0	5.84588e-09	2.49955e-08
ENSMUSG00000039361	NA	NA	MGI:2385902	Picalm	4	shared	2	1	NA	0	0	1	6.47908e-08	2.538e-07
ENSMUSG00000029070	NA	NA	MGI:1922011	Mxra8	5	shared	2	1	0	1	0	0	1.02184e-07	3.68769e-07
ENSMUSG00000018593	NA	NA	MGI:98373	Sparc	5	shared	3	0	1	1	0	1	3.92205e-07	1.316e-06
ENSMUSG00000038530	NA	NA	MGI:108409	Rgs4	5	shared	2	1	0	1	0	0	8.08878e-07	2.53487e-06
ENSMUSG00000063524	NA	NA	MGI:95393	Eno1	5	shared	2	1	0	1	0	0	1.3862e-06	4.08312e-06
ENSMUSG00000020458	NA	NA	MGI:1915835	Rtn4	4	shared	2	1	NA	0	0	1	4.27587e-06	1.18329e-05
ENSMUSG00000026748	NA	NA	MGI:1914698	Plxdc2	2	shared	2	1	NA	NA	NA	1	4.8083e-06	1.25594e-05
ENSMUSG00000029484	NA	NA	MGI:1201378	Anxa3	5	shared	2	0	1	1	0	0	9.9337e-05	0.000245637
ENSMUSG00000030423	NA	NA	MGI:1913411	Pop4	4	shared	2	0	0	1	NA	1	0.000159448	0.000374703
ENSMUSG00000020019	NA	NA	MGI:1888978	Ntn4	5	shared	3	0	1	1	0	1	0.000224629	0.000502741
ENSMUSG00000020272	NA	NA	MGI:1099439	Stk10	4	shared	2	1	NA	0	0	1	0.000239023	0.00051064
ENSMUSG00000051048	NA	NA	MGI:2444049	P4ha3	5	shared	2	1	0	1	0	0	0.000611239	0.00124905
ENSMUSG00000055044	NA	NA	MGI:1860611	Pdlim1	5	shared	3	1	1	1	0	0	0.00238013	0.00466109
ENSMUSG00000046743	NA	NA	MGI:3045256	Fat4	4	shared	2	1	0	NA	0	1	0.00304885	0.00573183
ENSMUSG00000001270	NA	NA	MGI:88407	Ckb	4	shared	2	0	NA	1	0	1	0.00356249	0.00643988
ENSMUSG00000032271	NA	NA	MGI:1099443	Nnmt	5	shared	2	0	1	1	0	0	0.00444225	0.0077328
ENSMUSG00000023885	NA	NA	MGI:98738	Thbs2	5	shared	2	1	0	1	0	0	0.00521633	0.00874695
ENSMUSG00000050708	NA	NA	MGI:95589	Ftl1	3	shared	2	0	1	NA	NA	1	0.00539706	0.00874695
ENSMUSG00000028599	NA	NA	MGI:1314883	Tnfrsf1b	5	shared	2	1	1	0	0	0	0.0100298	0.0157134
ENSMUSG00000003948	NA	NA	MGI:1914718	Mmd	4	shared	2	1	1	0	NA	0	0.0106672	0.0161728
ENSMUSG00000030536	NA	NA	MGI:1352757	Iqgap1	5	shared	2	1	0	1	0	0	0.0325056	0.0477426
ENSMUSG00000047281	NA	NA	MGI:1891831	Sfn	4	shared	2	0	1	1	NA	0	0.121078	0.172445
ENSMUSG00000031595	NA	NA	MGI:1916047	Pdgfrl	5	shared	2	0	1	1	0	0	0.137012	0.189399
ENSMUSG00000032332	NA	NA	MGI:88448	Col12a1	5	shared	2	1	0	0	0	1	0.162533	0.218259
ENSMUSG00000027624	NA	NA	MGI:103010	Epb4.1l1	5	shared	4	1	1	1	0	1	0.250001	0.318893
ENSMUSG00000047945	NA	NA	MGI:97143	Marcksl1	5	shared	3	1	1	1	0	0	0.251043	0.318893
ENSMUSG00000030220	NA	NA	MGI:101940	Arhgdib	5	shared	3	1	0	1	0	1	0.358281	0.443137
ENSMUSG00000003549	NA	NA	MGI:95412	Ercc1	4	shared	3	1	1	1	0	NA	0.411405	0.495796
ENSMUSG00000031591	NA	NA	MGI:1277124	Asah1	5	shared	2	0	1	1	0	0	0.466082	0.547647
ENSMUSG00000023951	NA	NA	MGI:103178	Vegfa	5	shared	2	1	0	1	0	0	0.567072	0.636712
ENSMUSG00000046229	NA	NA	MGI:1343132	Scand1	4	shared	2	NA	1	0	0	1	0.568977	0.636712
ENSMUSG00000036093	NA	NA	MGI:1922673	Arl5a	4	shared	2	1	1	0	NA	0	0.644526	0.704482
ENSMUSG00000028776	NA	NA	MGI:2137617	Tinagl1	3	shared	2	1	0	NA	NA	1	0.721573	0.770771
ENSMUSG00000074743	NA	NA	MGI:98736	Thbd	3	shared	2	1	NA	1	0	NA	0.788454	0.823496
ENSMUSG00000001473	NA	NA	MGI:1915201	Tubb6	2	shared	2	1	1	NA	NA	NA	0.938184	0.95858
ENSMUSG00000027533	NA	NA	MGI:101790	Fabp5	4	shared	2	0	1	NA	0	1	0.969088	0.969088
ENSMUSG00000023952	Common	NA	MGI:1860138	Gtpbp2	5	unique	1	0	0	1	0	0	--	--
ENSMUSG00000033253	NA	NA	MGI:3033336	Szt2	5	unique	1	0	0	0	1	0	--	--
ENSMUSG00000004100	NA	NA	MGI:2178445	Ppan	5	unique	1	0	0	0	1	0	--	--
ENSMUSG00000048482	Common	NA	MGI:88145	Bdnf	5	unique	1	0	0	0	1	0	--	--
ENSMUSG00000000346	NA	NA	MGI:1344344	Dazap2	5	unique	1	0	0	0	1	0	--	--
ENSMUSG00000027193	NA	NA	MGI:1888993	Api5	5	unique	1	0	0	0	1	0	--	--
ENSMUSG00000038235	NA	NA	MGI:1321398	F11r	5	unique	1	0	0	0	1	0	--	--
ENSMUSG00000027288	NA	NA	MGI:1270153	Zfp106	5	unique	1	0	0	0	1	0	--	--
ENSMUSG00000022199	NA	NA	MGI:1926225	Slc22a17	5	unique	1	0	0	0	1	0	--	--
ENSMUSG00000049288	NA	NA	MGI:3036267	Lix1l	5	unique	1	0	0	0	1	0	--	--
ENSMUSG00000024993	NA	NA	MGI:1915144	Fam45a	5	unique	1	0	0	0	1	0	--	--
ENSMUSG00000022185	NA	NA	MGI:1891824	Acin1	5	unique	1	0	0	0	1	0	--	--
ENSMUSG00000049090	NA	NA	MGI:2444835	Zadh2	5	unique	1	0	0	0	1	0	--	--
ENSMUSG00000026683	NA	NA	MGI:1914227	Nuf2	5	unique	1	0	0	0	1	0	--	--
ENSMUSG00000068566	NA	NA	MGI:1355332	Myadm	5	unique	1	0	0	0	0	1	--	--
ENSMUSG00000032667	NA	NA	MGI:106687	Pon2	5	unique	1	1	0	0	0	0	--	--
ENSMUSG00000036181	NA	NA	MGI:1931526	Hist1h1c	5	unique	1	1	0	0	0	0	--	--
ENSMUSG00000039081	NA	NA	MGI:1353644	Zfp503	5	unique	1	1	0	0	0	0	--	--
ENSMUSG00000052698	NA	NA	MGI:1917799	Tln2	5	unique	1	1	0	0	0	0	--	--
ENSMUSG00000026211	NA	NA	MGI:2138628	Obsl1	5	unique	1	1	0	0	0	0	--	--
ENSMUSG00000036273	NA	NA	MGI:1913975	Lrrk2	5	unique	1	1	0	0	0	0	--	--
ENSMUSG00000031659	NA	NA	MGI:102891	Adcy7	5	unique	1	1	0	0	0	0	--	--
ENSMUSG00000026377	NA	NA	MGI:1915199	Mki67ip	5	unique	1	1	0	0	0	0	--	--
ENSMUSG00000042644	NA	NA	MGI:96624	Itpr3	5	unique	1	0	0	0	1	0	--	--
ENSMUSG00000025969	NA	NA	MGI:1100492	Nrp2	5	unique	1	0	0	0	0	1	--	--
ENSMUSG00000022193	NA	NA	MGI:1194513	Psmb5	5	unique	1	0	1	0	0	0	--	--
ENSMUSG00000030774	NA	NA	MGI:1339975	Pak1	5	unique	1	0	1	0	0	0	--	--
ENSMUSG00000015647	NA	NA	MGI:105382	Lama5	5	unique	1	1	0	0	0	0	--	--
ENSMUSG00000025190	ATF4_Only	NA	MGI:95791	Got1	5	unique	1	1	0	0	0	0	--	--
ENSMUSG00000033149	NA	NA	MGI:2444981	Phldb2	5	unique	1	1	0	0	0	0	--	--
ENSMUSG00000005968	NA	NA	MGI:109572	Tuft1	5	unique	1	1	0	0	0	0	--	--
ENSMUSG00000025650	NA	NA	MGI:88462	Col7a1	5	unique	1	1	0	0	0	0	--	--
ENSMUSG00000003032	ATF4_Only	NA	MGI:1342287	Klf4	5	unique	1	1	0	0	0	0	--	--
ENSMUSG00000045817	NA	NA	MGI:107945	Zfp36l2	5	unique	1	1	0	0	0	0	--	--
ENSMUSG00000056116	NA	NA	MGI:95956	H2-T22	5	unique	1	1	0	0	0	0	--	--
ENSMUSG00000033684	NA	NA	MGI:1330818	Qsox1	5	unique	1	1	0	0	0	0	--	--
ENSMUSG00000026478	NA	NA	MGI:99914	Lamc1	5	unique	1	1	0	0	0	0	--	--
ENSMUSG00000034612	NA	NA	MGI:1927166	Chst11	5	unique	1	1	0	0	0	0	--	--
ENSMUSG00000061878	NA	NA	MGI:1316649	Sphk1	5	unique	1	1	0	0	0	0	--	--
ENSMUSG00000021701	NA	NA	MGI:1099790	Plk2	5	unique	1	1	0	0	0	0	--	--
ENSMUSG00000048758	NA	NA	MGI:99687	Rpl29	5	unique	1	0	0	1	0	0	--	--
ENSMUSG00000030208	NA	NA	MGI:107941	Emp1	5	unique	1	0	0	0	0	1	--	--
ENSMUSG00000021759	NA	NA	MGI:108412	Ppap2a	5	unique	1	0	0	1	0	0	--	--
ENSMUSG00000001870	NA	NA	MGI:109151	Ltbp1	5	unique	1	0	0	1	0	0	--	--
ENSMUSG00000034729	NA	NA	MGI:1928139	Mrps10	5	unique	1	0	0	0	1	0	--	--
ENSMUSG00000027613	NA	NA	MGI:1196288	Eif6	5	unique	1	0	0	0	1	0	--	--
ENSMUSG00000033439	NA	NA	MGI:1925219	Ccdc76	5	unique	1	0	0	0	1	0	--	--
ENSMUSG00000022533	NA	NA	MGI:2685387	Atp13a3	5	unique	1	0	0	0	1	0	--	--
ENSMUSG00000038587	NA	NA	MGI:1932576	Akap12	5	unique	1	0	0	0	0	1	--	--
ENSMUSG00000000693	NA	NA	MGI:1337004	Loxl3	5	unique	1	0	0	0	0	1	--	--
ENSMUSG00000021823	NA	NA	MGI:98927	Vcl	5	unique	1	1	0	0	0	0	--	--
ENSMUSG00000017774	NA	NA	MGI:106612	Myo1c	5	unique	1	1	0	0	0	0	--	--
ENSMUSG00000038366	NA	NA	MGI:109656	Lasp1	5	unique	1	1	0	0	0	0	--	--
ENSMUSG00000031924	NA	NA	MGI:1913677	Cyb5b	5	unique	1	1	0	0	0	0	--	--
ENSMUSG00000048612	NA	NA	MGI:1919192	Myof	5	unique	1	1	0	0	0	0	--	--
ENSMUSG00000024048	ATF4_Only	NA	MGI:1914518	2900073G15Rik	5	unique	1	1	0	0	0	0	--	--
ENSMUSG00000039126	NA	NA	MGI:1925004	Prune2	5	unique	1	1	0	0	0	0	--	--
ENSMUSG00000020689	NA	NA	MGI:96612	Itgb3	5	unique	1	1	0	0	0	0	--	--
ENSMUSG00000075705	NA	NA	MGI:1351642	Sepx1	5	unique	1	1	0	0	0	0	--	--
ENSMUSG00000028797	NA	NA	MGI:1924049	2510006D16Rik	5	unique	1	1	0	0	0	0	--	--
ENSMUSG00000090958	NA	NA	MGI:93882	Lrrc32	5	unique	1	0	0	1	0	0	--	--
ENSMUSG00000070436	NA	NA	MGI:88283	Serpinh1	5	unique	1	0	0	1	0	0	--	--
ENSMUSG00000040152	NA	NA	MGI:98737	Thbs1	5	unique	1	0	0	0	0	1	--	--
ENSMUSG00000027254	NA	NA	MGI:1306776	Mtap1a	5	unique	1	0	0	0	0	1	--	--
ENSMUSG00000006221	NA	NA	MGI:1352494	Hspb7	5	unique	1	0	0	0	0	1	--	--
ENSMUSG00000025007	Common	NA	MGI:1888908	Aldh18a1	5	unique	1	0	0	0	0	1	--	--
ENSMUSG00000037411	NA	NA	MGI:97608	Serpine1	5	unique	1	0	0	0	0	1	--	--
ENSMUSG00000068196	NA	NA	MGI:88463	Col8a1	5	unique	1	0	0	0	0	1	--	--
ENSMUSG00000032366	NA	NA	MGI:98809	Tpm1	5	unique	1	1	0	0	0	0	--	--
ENSMUSG00000027276	NA	NA	MGI:1095416	Jag1	5	unique	1	1	0	0	0	0	--	--
ENSMUSG00000042331	NA	NA	MGI:2442356	Specc1	5	unique	1	1	0	0	0	0	--	--
ENSMUSG00000062937	NA	NA	MGI:1914152	Mtap	5	unique	1	1	0	0	0	0	--	--
ENSMUSG00000052727	NA	NA	MGI:1306778	Mtap1b	5	unique	1	1	0	0	0	0	--	--
ENSMUSG00000035914	ATF4_Only	NA	MGI:2183926	Cd276	5	unique	1	1	0	0	0	0	--	--
ENSMUSG00000050069	NA	NA	MGI:1344367	Grem2	5	unique	1	0	0	1	0	0	--	--
ENSMUSG00000027966	NA	NA	MGI:88446	Col11a1	5	unique	1	0	0	1	0	0	--	--
ENSMUSG00000040690	NA	NA	MGI:1095396	Col16a1	5	unique	1	0	0	0	1	0	--	--
ENSMUSG00000067274	NA	NA	MGI:1927636	Rplp0	5	unique	1	0	0	0	0	1	--	--
ENSMUSG00000030987	NA	NA	MGI:107476	Stim1	4	unique	1	0	0	1	0	NA	--	--
ENSMUSG00000037098	NA	NA	MGI:2444431	Rab11fip3	4	unique	1	0	0	NA	1	0	--	--
ENSMUSG00000055305	NA	NA	MGI:107611	Zfp93	4	unique	1	0	0	0	1	NA	--	--
ENSMUSG00000028630	NA	NA	MGI:1330301	Dyrk2	4	unique	1	0	NA	0	1	0	--	--
ENSMUSG00000056204	NA	NA	MGI:1913772	Pgpep1	4	unique	1	0	0	NA	1	0	--	--
ENSMUSG00000025277	NA	NA	MGI:1913332	Abhd6	4	unique	1	0	0	0	1	NA	--	--
ENSMUSG00000007888	NA	NA	MGI:1340030	Crlf1	4	unique	1	0	0	NA	0	1	--	--
ENSMUSG00000027878	NA	NA	MGI:97364	Notch2	4	unique	1	0	0	NA	0	1	--	--
ENSMUSG00000030835	NA	NA	MGI:2385850	Nomo1	4	unique	1	0	1	NA	0	0	--	--
ENSMUSG00000024378	NA	NA	MGI:2156764	Stard4	4	unique	1	0	1	0	0	NA	--	--
ENSMUSG00000000276	NA	NA	MGI:1889276	Dgke	4	unique	1	NA	0	0	1	0	--	--
ENSMUSG00000030744	NA	NA	MGI:1350917	Rps3	4	unique	1	1	0	0	NA	0	--	--
ENSMUSG00000052396	NA	NA	MGI:2663253	Mogat2	4	unique	1	1	0	0	0	NA	--	--
ENSMUSG00000031642	NA	NA	MGI:1913066	Sh3rf1	4	unique	1	1	0	0	0	NA	--	--
ENSMUSG00000055737	NA	NA	MGI:95708	Ghr	4	unique	1	1	0	0	0	NA	--	--
ENSMUSG00000021782	NA	NA	MGI:1918478	Dlg5	4	unique	1	1	NA	0	0	0	--	--
ENSMUSG00000079254	NA	NA	MGI:3042776	Itprip	4	unique	1	1	0	0	0	NA	--	--
ENSMUSG00000074305	NA	NA	MGI:2442366	C230081A13Rik	4	unique	1	1	0	NA	0	0	--	--
ENSMUSG00000058258	NA	NA	MGI:2442264	Idi1	4	unique	1	1	NA	0	0	0	--	--
ENSMUSG00000027208	NA	NA	MGI:95521	Fgf7	4	unique	1	1	NA	0	0	0	--	--
ENSMUSG00000034040	NA	NA	MGI:2137594	Wbscr17	4	unique	1	1	NA	0	0	0	--	--
ENSMUSG00000068748	NA	NA	MGI:97816	Ptprz1	4	unique	1	1	NA	0	0	0	--	--
ENSMUSG00000024026	NA	NA	MGI:95742	Glo1	4	unique	1	1	NA	0	0	0	--	--
ENSMUSG00000028675	Common	NA	MGI:106512	Pnrc2	4	unique	1	0	1	NA	0	0	--	--
ENSMUSG00000028656	NA	NA	MGI:88262	Cap1	4	unique	1	0	1	0	NA	0	--	--
ENSMUSG00000017119	NA	3	MGI:108498	Nbr1	4	unique	1	0	0	0	1	NA	--	--
ENSMUSG00000001098	NA	NA	MGI:2141207	Kctd10	4	unique	1	0	0	NA	1	0	--	--
ENSMUSG00000028364	NA	NA	MGI:101922	Tnc	4	unique	1	0	NA	0	0	1	--	--
ENSMUSG00000034394	NA	NA	MGI:96787	Lif	4	unique	1	0	NA	0	0	1	--	--
ENSMUSG00000026223	NA	NA	MGI:1927594	Itm2c	4	unique	1	0	0	NA	0	1	--	--
ENSMUSG00000027014	NA	NA	MGI:2136773	Cwc22	4	unique	1	0	NA	0	0	1	--	--
ENSMUSG00000063767	NA	NA	MGI:2687194	S100a7a	4	unique	1	0	1	0	0	NA	--	--
ENSMUSG00000031604	NA	NA	MGI:1913484	Sc4mol	4	unique	1	1	NA	0	0	0	--	--
ENSMUSG00000058013	NA	NA	MGI:1277214	41528	4	unique	1	1	0	0	NA	0	--	--
ENSMUSG00000031503	NA	NA	MGI:88455	Col4a2	4	unique	1	1	0	NA	0	0	--	--
ENSMUSG00000015653	NA	NA	MGI:1921301	Steap2	4	unique	1	1	0	0	NA	0	--	--
ENSMUSG00000022791	NA	NA	MGI:1858308	Tnk2	4	unique	1	1	NA	0	0	0	--	--
ENSMUSG00000030894	NA	NA	MGI:1336194	Tpp1	4	unique	1	1	NA	0	0	0	--	--
ENSMUSG00000054555	NA	NA	MGI:105378	Adam12	4	unique	1	1	0	NA	0	0	--	--
ENSMUSG00000042688	NA	NA	MGI:1354946	Mapk6	4	unique	1	1	NA	0	0	0	--	--
ENSMUSG00000067942	NA	NA	MGI:108187	Zfp160	4	unique	1	1	0	NA	0	0	--	--
ENSMUSG00000026509	NA	NA	MGI:88264	Capn2	4	unique	1	1	NA	0	0	0	--	--
ENSMUSG00000000278	ATF4_Only	NA	MGI:1921867	Scpep1	4	unique	1	NA	0	1	0	0	--	--
ENSMUSG00000031523	NA	NA	MGI:1354949	Dlc1	4	unique	1	NA	1	0	0	0	--	--
ENSMUSG00000021591	NA	NA	MGI:2135625	Glrx	4	unique	1	NA	1	0	0	0	--	--
ENSMUSG00000023800	NA	NA	MGI:1344338	Tiam2	4	unique	1	0	0	1	NA	0	--	--
ENSMUSG00000021939	NA	NA	MGI:88561	Ctsb	4	unique	1	0	NA	0	1	0	--	--
ENSMUSG00000008429	NA	NA	MGI:1915393	Herpud2	4	unique	1	0	NA	0	1	0	--	--
ENSMUSG00000004891	NA	NA	MGI:101784	Nes	4	unique	1	0	NA	0	0	1	--	--
ENSMUSG00000022443	NA	NA	MGI:107717	Myh9	4	unique	1	0	NA	0	0	1	--	--
ENSMUSG00000021136	NA	NA	MGI:1929878	Smoc1	4	unique	1	0	NA	0	0	1	--	--
ENSMUSG00000033059	NA	NA	MGI:97828	Pygb	4	unique	1	0	0	0	NA	1	--	--
ENSMUSG00000029648	NA	NA	MGI:95558	Flt1	4	unique	1	0	1	NA	0	0	--	--
ENSMUSG00000027712	NA	NA	MGI:106008	Anxa5	4	unique	1	0	1	NA	0	0	--	--
ENSMUSG00000032216	NA	NA	MGI:97297	Nedd4	4	unique	1	1	0	0	0	NA	--	--
ENSMUSG00000053398	ATF4_Only	NA	MGI:1355330	Phgdh	4	unique	1	1	NA	0	0	0	--	--
ENSMUSG00000031502	NA	NA	MGI:88454	Col4a1	4	unique	1	1	0	NA	0	0	--	--
ENSMUSG00000037852	NA	NA	MGI:101932	Cpe	4	unique	1	1	NA	0	0	0	--	--
ENSMUSG00000073643	NA	NA	MGI:1916618	Wdfy1	4	unique	1	1	0	0	0	NA	--	--
ENSMUSG00000028378	NA	NA	MGI:1914353	Ptgr1	4	unique	1	1	NA	0	0	0	--	--
ENSMUSG00000037242	ATF4_Only	NA	MGI:1352754	Clic4	4	unique	1	1	0	NA	0	0	--	--
ENSMUSG00000028583	NA	NA	MGI:103098	Pdpn	4	unique	1	0	0	1	NA	0	--	--
ENSMUSG00000056427	NA	NA	MGI:1315202	Slit3	4	unique	1	0	NA	0	1	0	--	--
ENSMUSG00000017493	NA	NA	MGI:96439	Igfbp4	4	unique	1	0	0	0	NA	1	--	--
ENSMUSG00000016487	NA	NA	MGI:1914783	Ppfibp1	4	unique	1	0	1	0	NA	0	--	--
ENSMUSG00000050271	NA	NA	MGI:1196223	D8Ertd82e	4	unique	1	0	1	0	NA	0	--	--
ENSMUSG00000041064	NA	NA	MGI:2143057	Pif1	3	unique	1	0	NA	0	1	NA	--	--
ENSMUSG00000027933	NA	NA	MGI:2140050	Ints3	3	unique	1	0	NA	0	1	NA	--	--
ENSMUSG00000067928	NA	NA	MGI:2679257	Zfp760	3	unique	1	0	0	NA	1	NA	--	--
ENSMUSG00000006906	NA	NA	MGI:1917777	Stambp	3	unique	1	0	0	NA	1	NA	--	--
ENSMUSG00000019943	NA	NA	MGI:104653	Atp2b1	3	unique	1	0	NA	NA	1	0	--	--
ENSMUSG00000007080	NA	NA	MGI:1196391	Pole	3	unique	1	0	0	NA	1	NA	--	--
ENSMUSG00000018405	NA	2	MGI:2443470	Mrm1	3	unique	1	0	NA	NA	1	0	--	--
ENSMUSG00000020409	NA	NA	MGI:2385598	Slu7	3	unique	1	0	NA	NA	1	0	--	--
ENSMUSG00000030695	NA	NA	MGI:87994	Aldoa	3	unique	1	0	NA	NA	0	1	--	--
ENSMUSG00000041313	ATF4_Only	NA	MGI:88117	Slc7a1	3	unique	1	0	NA	0	NA	1	--	--
ENSMUSG00000037892	NA	NA	MGI:1920423	Pcdh18	3	unique	1	0	NA	0	NA	1	--	--
ENSMUSG00000028234	NA	NA	MGI:1914677	Rps20	3	unique	1	1	0	NA	0	NA	--	--
ENSMUSG00000038807	NA	NA	MGI:3028623	Rap1gap2	3	unique	1	1	NA	NA	0	0	--	--
ENSMUSG00000023944	NA	NA	MGI:96247	Hsp90ab1	3	unique	1	1	NA	0	0	NA	--	--
ENSMUSG00000030102	NA	NA	MGI:96623	Itpr1	3	unique	1	1	0	NA	0	NA	--	--
ENSMUSG00000036390	NA	NA	MGI:107799	Gadd45a	3	unique	1	1	NA	0	0	NA	--	--
ENSMUSG00000031765	NA	NA	MGI:97171	Mt1	3	unique	1	1	NA	0	NA	0	--	--
ENSMUSG00000053192	NA	NA	MGI:1929671	Mllt11	3	unique	1	1	0	0	NA	NA	--	--
ENSMUSG00000022261	NA	NA	MGI:1349165	Sdc2	3	unique	1	1	0	NA	NA	0	--	--
ENSMUSG00000029762	NA	NA	MGI:107673	Akr1b8	3	unique	1	1	NA	NA	0	0	--	--
ENSMUSG00000022587	NA	NA	MGI:106651	Ly6e	3	unique	1	1	NA	0	0	NA	--	--
ENSMUSG00000020122	NA	NA	MGI:95294	Egfr	3	unique	1	1	NA	NA	0	0	--	--
ENSMUSG00000052397	NA	NA	MGI:98931	Ezr	3	unique	1	1	0	NA	0	NA	--	--
ENSMUSG00000018848	NA	NA	MGI:1914297	Rars	3	unique	1	1	NA	0	0	NA	--	--
ENSMUSG00000025555	NA	NA	MGI:2446173	Farp1	3	unique	1	1	NA	NA	0	0	--	--
ENSMUSG00000047963	NA	NA	MGI:1261768	Stbd1	3	unique	1	1	0	NA	NA	0	--	--
ENSMUSG00000020900	NA	NA	MGI:1930780	Myh10	3	unique	1	1	0	NA	0	NA	--	--
ENSMUSG00000025232	NA	NA	MGI:96073	Hexa	3	unique	1	1	NA	NA	0	0	--	--
ENSMUSG00000087141	NA	NA	MGI:3647874	Plcxd2	3	unique	1	1	0	NA	NA	0	--	--
ENSMUSG00000028937	NA	NA	MGI:1917275	Acot7	3	unique	1	1	0	NA	NA	0	--	--
ENSMUSG00000018672	NA	NA	MGI:1929008	Copz2	3	unique	1	1	NA	0	NA	0	--	--
ENSMUSG00000021585	ATF4_Only	NA	MGI:1098236	Cast	3	unique	1	1	NA	0	NA	0	--	--
ENSMUSG00000028789	NA	NA	MGI:2442093	Adc	3	unique	1	1	0	0	NA	NA	--	--
ENSMUSG00000015134	NA	NA	MGI:1861722	Aldh1a3	3	unique	1	0	NA	NA	1	0	--	--
ENSMUSG00000001918	ATF4_Only	NA	MGI:105305	Slc1a5	3	unique	1	0	1	0	NA	NA	--	--
ENSMUSG00000022090	NA	NA	MGI:2384850	Pdlim2	3	unique	1	0	1	NA	NA	0	--	--
ENSMUSG00000078484	NA	NA	MGI:2678948	Klhl17	3	unique	1	0	NA	NA	1	0	--	--
ENSMUSG00000037613	NA	NA	MGI:1930269	Tnfrsf23	3	unique	1	0	NA	0	NA	1	--	--
ENSMUSG00000034220	NA	NA	MGI:1194891	Gpc1	3	unique	1	0	NA	NA	0	1	--	--
ENSMUSG00000024803	Common	NA	MGI:1097717	Ankrd1	3	unique	1	0	NA	NA	0	1	--	--
ENSMUSG00000026864	Common	3	MGI:95835	Hspa5	3	unique	1	0	NA	NA	0	1	--	--
ENSMUSG00000027087	NA	NA	MGI:96608	Itgav	3	unique	1	0	NA	0	NA	1	--	--
ENSMUSG00000029752	ATF4_Only	NA	MGI:1350929	Asns	3	unique	1	0	1	NA	NA	0	--	--
ENSMUSG00000066705	NA	NA	MGI:1890226	Fxyd6	3	unique	1	0	1	NA	0	NA	--	--
ENSMUSG00000026483	Common	NA	MGI:2137237	Fam129a	3	unique	1	1	NA	0	NA	0	--	--
ENSMUSG00000033788	Common	NA	MGI:1349385	Dysf	3	unique	1	1	NA	NA	0	0	--	--
ENSMUSG00000052353	NA	NA	MGI:2443629	9930013L23Rik	3	unique	1	1	NA	0	NA	0	--	--
ENSMUSG00000024937	CHOP_Only	NA	MGI:3612340	Ehbp1l1	3	unique	1	1	NA	0	NA	0	--	--
ENSMUSG00000028059	Common	NA	MGI:103264	Arhgef2	3	unique	1	1	NA	NA	0	0	--	--
ENSMUSG00000001507	NA	NA	MGI:96602	Itga3	3	unique	1	1	NA	0	NA	0	--	--
ENSMUSG00000028041	NA	NA	MGI:1333882	Adam15	3	unique	1	1	NA	0	NA	0	--	--
ENSMUSG00000042364	NA	NA	MGI:2137642	Snx18	3	unique	1	1	NA	NA	0	0	--	--
ENSMUSG00000032374	NA	NA	MGI:1347007	Plod2	3	unique	1	1	NA	NA	0	0	--	--
ENSMUSG00000053626	NA	NA	MGI:106923	Tll1	3	unique	1	1	NA	NA	0	0	--	--
ENSMUSG00000056515	NA	NA	MGI:1914603	Rab31	3	unique	1	1	NA	NA	0	0	--	--
ENSMUSG00000046223	NA	NA	MGI:97612	Plaur	3	unique	1	1	NA	0	NA	0	--	--
ENSMUSG00000041842	NA	NA	MGI:2684972	Fhdc1	3	unique	1	1	0	NA	NA	0	--	--
ENSMUSG00000025809	NA	NA	MGI:96610	Itgb1	3	unique	1	0	0	1	NA	NA	--	--
ENSMUSG00000027750	NA	NA	MGI:1926321	Postn	3	unique	1	0	NA	1	NA	0	--	--
ENSMUSG00000053332	NA	NA	MGI:95659	Gas5	3	unique	1	0	0	NA	NA	1	--	--
ENSMUSG00000038296	NA	NA	MGI:2446239	Galntl4	3	unique	1	0	NA	NA	0	1	--	--
ENSMUSG00000026837	NA	NA	MGI:88457	Col5a1	3	unique	1	0	NA	0	NA	1	--	--
ENSMUSG00000019997	NA	NA	MGI:95537	Ctgf	3	unique	1	0	1	0	NA	NA	--	--
ENSMUSG00000041453	NA	NA	MGI:1278340	Rpl21	3	unique	1	1	NA	0	0	NA	--	--
ENSMUSG00000056758	NA	NA	MGI:101761	Hmga2	3	unique	1	1	NA	0	NA	0	--	--
ENSMUSG00000063727	NA	NA	MGI:109587	Tnfrsf11b	3	unique	1	1	0	NA	NA	0	--	--
ENSMUSG00000032231	NA	NA	MGI:88246	Anxa2	3	unique	1	1	0	NA	0	NA	--	--
ENSMUSG00000002365	NA	NA	MGI:1913866	Snx9	3	unique	1	1	0	NA	NA	0	--	--
ENSMUSG00000035107	NA	NA	MGI:1920629	Dcbld2	3	unique	1	1	0	NA	NA	0	--	--
ENSMUSG00000059323	NA	NA	MGI:1919999	Tonsl	2	unique	1	0	NA	NA	1	NA	--	--
ENSMUSG00000028795	NA	NA	MGI:1913514	Ccdc28b	2	unique	1	0	NA	NA	1	NA	--	--
ENSMUSG00000032407	NA	NA	MGI:1915208	2610101N10Rik	2	unique	1	0	NA	NA	1	NA	--	--
ENSMUSG00000012640	NA	NA	MGI:1917180	Zfp715	2	unique	1	0	NA	NA	1	NA	--	--
ENSMUSG00000064181	NA	NA	MGI:105933	Rab3ip	2	unique	1	0	NA	NA	NA	1	--	--
ENSMUSG00000056888	NA	NA	MGI:1920940	Glipr1	2	unique	1	0	NA	NA	NA	1	--	--
ENSMUSG00000028759	NA	NA	MGI:109369	Hp1bp3	2	unique	1	0	NA	NA	NA	1	--	--
ENSMUSG00000032802	NA	NA	MGI:104971	Srxn1	2	unique	1	NA	0	1	NA	NA	--	--
ENSMUSG00000022661	NA	NA	MGI:1196990	Cd200	2	unique	1	NA	1	NA	0	NA	--	--
ENSMUSG00000022951	NA	NA	MGI:1890564	Rcan1	2	unique	1	1	NA	NA	NA	0	--	--
ENSMUSG00000021411	NA	NA	MGI:1914145	1300014I06Rik	2	unique	1	1	NA	NA	NA	0	--	--
ENSMUSG00000022892	NA	NA	MGI:88059	App	2	unique	1	1	NA	NA	0	NA	--	--
ENSMUSG00000042367	NA	NA	MGI:95721	Gjb3	2	unique	1	1	NA	0	NA	NA	--	--
ENSMUSG00000021242	NA	NA	MGI:1915213	Npc2	2	unique	1	1	NA	NA	NA	0	--	--
ENSMUSG00000036777	NA	NA	MGI:1920174	Anln	2	unique	1	1	NA	NA	NA	0	--	--
ENSMUSG00000024914	NA	NA	MGI:1913806	Drap1	2	unique	1	1	NA	0	NA	NA	--	--
ENSMUSG00000078684	NA	NA	MGI:1923272	5830417I10Rik	1	unique	1	NA	NA	NA	1	NA	--	--
ENSMUSG00000030555	ATF4_Only	NA	MGI:1914259	Ttc23	1	unique	1	NA	NA	NA	1	NA	--	--
ENSMUSG00000038900	NA	NA	MGI:98002	Rpl12	1	unique	1	NA	NA	NA	NA	1	--	--
ENSMUSG00000027472	NA	NA	MGI:1915809	Pdrg1	2	unique	1	1	NA	0	NA	NA	--	--
ENSMUSG00000047675	NA	NA	MGI:98166	Rps8	1	unique	1	NA	NA	NA	NA	1	--	--
ENSMUSG00000020467	NA	NA	MGI:1339998	Efemp1	2	unique	1	1	NA	NA	0	NA	--	--
ENSMUSG00000022995	NA	NA	MGI:108360	Enah	2	unique	1	1	NA	NA	0	NA	--	--
ENSMUSG00000020357	NA	NA	MGI:95561	Flt4	2	unique	1	1	NA	NA	0	NA	--	--
ENSMUSG00000042759	NA	NA	MGI:2176230	Apobr	2	unique	1	1	NA	NA	0	NA	--	--
ENSMUSG00000025823	NA	NA	MGI:104864	Pdia4	2	unique	1	1	NA	0	NA	NA	--	--
ENSMUSG00000046561	NA	NA	MGI:2443513	Arsj	2	unique	1	1	0	NA	NA	NA	--	--
ENSMUSG00000019843	NA	NA	MGI:95602	Fyn	2	unique	1	1	NA	NA	NA	0	--	--
ENSMUSG00000021822	NA	NA	MGI:97611	Plau	2	unique	1	1	NA	NA	NA	0	--	--
ENSMUSG00000037012	NA	NA	MGI:96103	Hk1	2	unique	1	1	NA	NA	NA	0	--	--
ENSMUSG00000056025	NA	NA	MGI:1316732	Clca1	2	unique	1	1	NA	NA	NA	0	--	--
ENSMUSG00000022514	NA	NA	MGI:104975	Il1rap	2	unique	1	1	NA	NA	NA	0	--	--
ENSMUSG00000048701	NA	NA	MGI:1923801	Ccdc6	2	unique	1	1	NA	NA	NA	0	--	--
ENSMUSG00000023046	NA	NA	MGI:96441	Igfbp6	2	unique	1	1	NA	NA	NA	0	--	--
ENSMUSG00000034317	NA	NA	MGI:1914199	Trim59	2	unique	1	1	NA	0	NA	NA	--	--
ENSMUSG00000073411	NA	NA	MGI:95896	H2-D1	2	unique	1	1	NA	NA	0	NA	--	--
ENSMUSG00000020473	NA	NA	MGI:1197012	Aebp1	2	unique	1	1	NA	NA	0	NA	--	--
ENSMUSG00000047881	NA	NA	MGI:2140767	Rell1	2	unique	1	1	NA	NA	NA	0	--	--
ENSMUSG00000055980	NA	NA	MGI:99454	Irs1	2	unique	1	1	NA	NA	NA	0	--	--
ENSMUSG00000020023	NA	NA	MGI:2442900	Tmcc3	2	unique	1	1	NA	NA	0	NA	--	--
ENSMUSG00000034889	CHOP_Only	NA	MGI:1917562	2510012J08Rik	2	unique	1	1	NA	NA	NA	0	--	--
ENSMUSG00000018042	NA	NA	MGI:94893	Cyb5r3	2	unique	1	NA	0	NA	NA	1	--	--
ENSMUSG00000023886	NA	NA	MGI:1929881	Smoc2	2	unique	1	0	NA	1	NA	NA	--	--
ENSMUSG00000051615	NA	NA	MGI:97855	Rap2a	2	unique	1	0	NA	NA	1	NA	--	--
ENSMUSG00000035629	NA	NA	MGI:1915160	1700021K19Rik	2	unique	1	0	NA	NA	1	NA	--	--
ENSMUSG00000073481	NA	NA	MGI:1914497	Mosc2	2	unique	1	0	NA	NA	NA	1	--	--
ENSMUSG00000006205	Common	NA	MGI:1929076	Htra1	1	unique	1	1	NA	NA	NA	NA	--	--
ENSMUSG00000027832	NA	NA	MGI:104641	Ptx3	1	unique	1	1	NA	NA	NA	NA	--	--
ENSMUSG00000050310	NA	NA	MGI:1926007	Rictor	1	unique	1	1	NA	NA	NA	NA	--	--
ENSMUSG00000020032	NA	NA	MGI:1925226	Nuak1	1	unique	1	1	NA	NA	NA	NA	--	--
ENSMUSG00000028893	ATF4_Only	NA	MGI:2651874	Sesn2	2	unique	1	0	NA	NA	NA	1	--	--
ENSMUSG00000005357	NA	NA	MGI:1096331	Slc1a6	1	unique	1	1	NA	NA	NA	NA	--	--
ENSMUSG00000024379	ATF4_Only	NA	MGI:1855696	Tslp	2	unique	1	0	NA	NA	NA	1	--	--
ENSMUSG00000028763	NA	NA	MGI:96257	Hspg2	2	unique	1	0	NA	NA	NA	1	--	--
ENSMUSG00000001119	NA	NA	MGI:88459	Col6a1	2	unique	1	0	NA	NA	NA	1	--	--
ENSMUSG00000068744	NA	NA	MGI:1913099	Psrc1	1	unique	1	1	NA	NA	NA	NA	--	--
ENSMUSG00000037706	NA	NA	MGI:1096398	Cd81	1	unique	1	1	NA	NA	NA	NA	--	--
ENSMUSG00000024486	NA	NA	MGI:96070	Hbegf	2	unique	1	0	NA	NA	NA	1	--	--
ENSMUSG00000021453	NA	NA	MGI:1346325	Gadd45g	1	unique	1	1	NA	NA	NA	NA	--	--
ENSMUSG00000026727	NA	NA	MGI:103040	Rsu1	1	unique	1	1	NA	NA	NA	NA	--	--
ENSMUSG00000041734	NA	NA	MGI:1891396	Kirrel	2	unique	1	0	1	NA	NA	NA	--	--
ENSMUSG00000028618	NA	NA	MGI:1929278	Tmem59	1	unique	1	1	NA	NA	NA	NA	--	--
ENSMUSG00000029767	NA	NA	MGI:1097158	Calu	1	unique	1	1	NA	NA	NA	NA	--	--
ENSMUSG00000029576	NA	NA	MGI:2443088	Radil	1	unique	1	1	NA	NA	NA	NA	--	--
ENSMUSG00000022816	NA	NA	MGI:102793	Fstl1	2	unique	1	1	NA	NA	NA	0	--	--
ENSMUSG00000045136	NA	NA	MGI:1920960	Tubb2b	1	unique	1	1	NA	NA	NA	NA	--	--
ENSMUSG00000025579	NA	NA	MGI:95609	Gaa	2	unique	1	1	NA	NA	NA	0	--	--
ENSMUSG00000000031	NA	NA	MGI:95891	H19	1	unique	1	1	NA	NA	NA	NA	--	--
ENSMUSG00000034981	NA	NA	MGI:2443349	Parm1	2	unique	1	1	NA	NA	NA	0	--	--
ENSMUSG00000023004	NA	NA	MGI:107804	Tuba1b	1	unique	1	1	NA	NA	NA	NA	--	--
ENSMUSG00000004952	NA	NA	MGI:1858600	Rasa4	1	unique	1	1	NA	NA	NA	NA	--	--
ENSMUSG00000041135	NA	NA	MGI:1891456	Ripk2	1	unique	1	1	NA	NA	NA	NA	--	--
ENSMUSG00000039405	NA	NA	MGI:1923703	Prss23	1	unique	1	1	NA	NA	NA	NA	--	--
ENSMUSG00000071856	NA	NA	MGI:96930	Mcc	1	unique	1	1	NA	NA	NA	NA	--	--
ENSMUSG00000041577	NA	NA	MGI:2151110	Prelp	1	unique	1	1	NA	NA	NA	NA	--	--
ENSMUSG00000022885	NA	NA	MGI:108470	St6gal1	1	unique	1	1	NA	NA	NA	NA	--	--
ENSMUSG00000032060	NA	NA	MGI:88516	Cryab	2	unique	1	1	0	NA	NA	NA	--	--
ENSMUSG00000001794	NA	NA	MGI:88266	Capns1	2	unique	1	1	NA	NA	NA	0	--	--
ENSMUSG00000024953	NA	1	MGI:1859821	Prdx5	2	unique	1	1	NA	NA	NA	0	--	--
ENSMUSG00000015533	NA	NA	MGI:96600	Itga2	2	unique	1	1	NA	NA	0	NA	--	--
ENSMUSG00000062825	NA	NA	MGI:87906	Actg1	2	unique	1	1	NA	NA	NA	0	--	--
ENSMUSG00000092274	NA	NA	MGI:1914211	Neat1	1	unique	1	1	NA	NA	NA	NA	--	--
ENSMUSG00000060969	NA	NA	MGI:1197515	Irx1	1	unique	1	1	NA	NA	NA	NA	--	--
ENSMUSG00000033174	NA	NA	MGI:1346042	Mgll	1	unique	1	1	NA	NA	NA	NA	--	--
ENSMUSG00000025855	NA	NA	MGI:97759	Prkar1b	1	unique	1	1	NA	NA	NA	NA	--	--
ENSMUSG00000060961	NA	NA	MGI:1927555	Slc4a4	1	unique	1	1	NA	NA	NA	NA	--	--
ENSMUSG00000056666	NA	NA	MGI:1914692	Retsat	2	unique	1	1	NA	0	NA	NA	--	--
ENSMUSG00000052040	NA	NA	MGI:1354948	Klf13	1	unique	1	1	NA	NA	NA	NA	--	--
ENSMUSG00000040254	NA	NA	MGI:1860118	Sema3d	1	unique	1	1	NA	NA	NA	NA	--	--
ENSMUSG00000032435	NA	NA	MGI:2135610	Dync1li1	1	unique	1	1	NA	NA	NA	NA	--	--
ENSMUSG00000063506	NA	NA	MGI:2443418	Arhgap22	2	unique	1	1	0	NA	NA	NA	--	--
ENSMUSG00000026786	NA	NA	MGI:1861354	Apbb1ip	1	unique	1	1	NA	NA	NA	NA	--	--
ENSMUSG00000026519	NA	NA	MGI:2384789	Tmem63a	2	unique	1	1	NA	NA	0	NA	--	--
ENSMUSG00000026463	NA	NA	MGI:88111	Atp2b4	2	unique	1	1	NA	NA	NA	0	--	--
ENSMUSG00000023764	NA	NA	MGI:1926137	Sfi1	1	unique	1	1	NA	NA	NA	NA	--	--
ENSMUSG00000031626	NA	NA	MGI:1924574	Sorbs2	2	unique	1	1	NA	NA	NA	0	--	--
ENSMUSG00000026580	NA	NA	MGI:98280	Selp	1	unique	1	1	NA	NA	NA	NA	--	--
ENSMUSG00000041559	NA	NA	MGI:1328364	Fmod	2	unique	1	1	NA	NA	0	NA	--	--
ENSMUSG00000078302	NA	NA	MGI:1347463	Foxd1	1	unique	1	1	NA	NA	NA	NA	--	--
