# Supplementary material for: The Genetic Architecture of the Genome-Wide Transcriptional Response to ER Stress in the Mouse
Source: PLoS Genet. 2015 Feb 4;11(2):e1004924. doi: 10.1371/journal.pgen.1004924 (PMC4412289; doi:10.1371/journal.pgen.1004924)
Supplement: S14 Table — (XLSX) [file pgen.1004924.s017.xlsx]

## Sheet: B6xCAST ASE
Ensembl	ID	Symbol	# informative SNPs	Control		TM		Fisher's exact test
				B6 allele	CAST allele	B6 allele	CAST allele	P	FDR
ENSMUSG00000000001	MGI:95773	Gnai3	6	517	468.5	712	814	0.00481449	0.136301
ENSMUSG00000000058	MGI:107571	Cav2	10	308.5	257.5	312	217	0.143373	0.575814
ENSMUSG00000000085	MGI:1352762	Scmh1	4	65	66.5	83	60	0.14868	0.58396
ENSMUSG00000000126	MGI:2446084	Wnt9a	10	81	86	78	94	0.587297	0.906176
ENSMUSG00000000127	MGI:105917	Fer	4	41.5	38	67.5	79.5	0.40501	0.806833
ENSMUSG00000000131	MGI:2429950	Xpo6	4	168	192	159	171	0.703309	0.954288
ENSMUSG00000000148	MGI:1891679	Baat1	8	133	109.5	76	52	0.441111	0.827759
ENSMUSG00000000149	MGI:95767	Gna12	3	208.5	268	180	193	0.211951	0.66192
ENSMUSG00000000168	MGI:2385311	Dlat	20	749.5	611	849	656.5	0.498176	0.864938
ENSMUSG00000000184	MGI:88314	Ccnd2	12	1757.5	2095.5	1715.5	1780	0.00297375	0.101912
ENSMUSG00000000194	MGI:2139054	Gpr107	30	720.5	848	807	821.5	0.0436091	0.355582
ENSMUSG00000000275	MGI:102749	Trim25	17	99	62	63.5	44.5	0.704043	0.954288
ENSMUSG00000000282	MGI:109150	Mnt	14	141	133	143.5	121.5	0.547144	0.888135
ENSMUSG00000000295	MGI:1916942	Hddc2	7	163.5	181	257	256	0.486413	0.859663
ENSMUSG00000000296	MGI:1298386	Tpd52l1	5	48.5	16	49	4	0.0148979	0.223371
ENSMUSG00000000301	MGI:104535	Pemt	3	27.5	30	23	18	0.541056	0.884884
ENSMUSG00000000326	MGI:88470	Comt	14	2030.5	2227	1672.5	1635.5	0.0140088	0.216815
ENSMUSG00000000339	MGI:1913618	Rtcd1	13	607.5	477	755	566.5	0.619952	0.917536
ENSMUSG00000000340	MGI:105386	Dbt	16	126	107.5	154	152.5	0.434621	0.825847
ENSMUSG00000000346	MGI:1344344	Dazap2	2	239.5	259	223	193	0.110993	0.527535
ENSMUSG00000000359	MGI:1097696	Rem1	7	102	328.5	123	279.5	0.0288144	0.300722
ENSMUSG00000000374	MGI:1336209	Trappc10	13	273.5	345.5	246.5	339.5	0.48548	0.858512
ENSMUSG00000000378	MGI:2384924	Ccm2	8	782	674.5	691.5	672.5	0.122098	0.545438
ENSMUSG00000000384	MGI:1100868	Tbrg4	4	248.5	266.5	320.5	286	0.134347	0.562636
ENSMUSG00000000420	MGI:894693	Galnt1	14	679.5	855	626	758.5	0.628242	0.920896
ENSMUSG00000000439	MGI:1914277	Mkrn2	6	99	113.5	117.5	112	0.341786	0.765605
ENSMUSG00000000440	MGI:97747	Pparg	3	30	28	47.5	36	0.607345	0.910899
ENSMUSG00000000441	MGI:97847	Raf1	5	398	388	335.5	312	0.671197	0.940438
ENSMUSG00000000489	MGI:97528	Pdgfb	11	74	74	357	268.5	0.140888	0.572851
ENSMUSG00000000530	MGI:1338946	Acvrl1	2	29	29.5	32	23	0.353823	0.771639
ENSMUSG00000000538	MGI:2443306	Tom1l2	14	337.5	312	319	282.5	0.734289	0.966001
ENSMUSG00000000552	MGI:1352495	Zfp385a	4	132	139.5	53.5	64	0.659439	0.934907
ENSMUSG00000000555	MGI:96604	Itga5	12	15291.5	15656	15356	14975.5	0.00265075	0.0966569
ENSMUSG00000000561	MGI:1917715	Wdr77	3	233.5	206.5	258	234.5	0.844033	0.995404
ENSMUSG00000000563	MGI:1100495	Atp5f1	5	1210	1355	1301	1444.5	0.89065	1
ENSMUSG00000000567	MGI:98371	Sox9	13	143	98.5	153.5	92	0.458476	0.839587
ENSMUSG00000000600	MGI:1930618	Krit1	9	169	126	191	202	0.02547	0.284811
ENSMUSG00000000605	MGI:104571	Clcn4-2	2	33.5	27	35	49	0.129289	0.555435
ENSMUSG00000000627	MGI:1340055	Sema4f	7	146	25.5	167.5	14	0.0297901	0.302082
ENSMUSG00000000628	MGI:1315197	Hk2	37	1771.5	1700	3108.5	2960	0.864804	1
ENSMUSG00000000631	MGI:2667185	Myo18a	26	646	827	479.5	536	0.10127	0.507797
ENSMUSG00000000693	MGI:1337004	Loxl3	22	3632	3545	2674	2795.5	0.0570954	0.396401
ENSMUSG00000000711	MGI:105938	Rab5b	3	87	102	95	90	0.351803	0.770366
ENSMUSG00000000751	MGI:1915525	Rpa1	6	380	383	485.5	417	0.104597	0.514019
ENSMUSG00000000753	MGI:108080	Serpinf1	13	6680.5	4617	7384.5	4348.5	3.47422e-09	1.43959e-06
ENSMUSG00000000759	MGI:2183752	Tubgcp3	11	222.5	263.5	231	240	0.331869	0.759539
ENSMUSG00000000776	MGI:1914315	Polr3d	13	770	726.5	1031.5	965.5	0.918287	1
ENSMUSG00000000804	MGI:2144475	Usp32	11	123	121	175	108	0.0105315	0.188771
ENSMUSG00000000811	MGI:2386711	Txnrd3	5	52.5	56	38	54	0.321911	0.748931
ENSMUSG00000000823	MGI:2685478	Znf512b	13	173	181	139	101	0.0362502	0.334217
ENSMUSG00000000826	MGI:892995	Dnajc5	18	879	997.5	1102.5	1053	0.00661439	0.158864
ENSMUSG00000000827	MGI:1913564	Tpd52l2	5	431.5	390.5	427.5	498.5	0.00846603	0.172835
ENSMUSG00000000884	MGI:1338057	Gnb1l	5	37	40	23.5	46	0.097185	0.498839
ENSMUSG00000000901	MGI:97008	Mmp11	4	93.5	143	127	166.5	0.426498	0.821979
ENSMUSG00000000902	MGI:1328366	Smarcb1	6	407.5	399.5	494	519.5	0.479332	0.854103
ENSMUSG00000000915	MGI:1352504	Hip1r	25	397.5	474.5	386	450.5	0.846091	0.995953
ENSMUSG00000000916	MGI:2140844	Nsun5	9	212	158.5	200	220	0.00832293	0.171656
ENSMUSG00000000934	MGI:1920210	Top1mt	7	73.5	55	87	92.5	0.133692	0.562636
ENSMUSG00000000948	MGI:98347	Snrpn	2	6	144.5	1	182	0.0491807	0.377383
ENSMUSG00000000957	MGI:101900	Mmp14	6	2769.5	2307.5	2384	1997	0.901153	1
ENSMUSG00000000958	MGI:1337120	Slc7a7	8	38	40	63.5	61	0.773865	0.977439
ENSMUSG00000000959	MGI:1916339	Oxa1l	20	272	360	242	283	0.312593	0.744604
ENSMUSG00000000976	MGI:1919790	Heatr6	20	239.5	254	237	186	0.0286251	0.300722
ENSMUSG00000001016	MGI:1915031	Ilf2	8	332	381	360.5	520	0.0255223	0.284811
ENSMUSG00000001017	MGI:1913761	2500003M10Rik	3	163	119	183	153	0.416904	0.815631
ENSMUSG00000001018	MGI:1333745	Snapin	9	273.5	210.5	289	281.5	0.0633247	0.415974
ENSMUSG00000001025	MGI:1339467	S100a6	6	7686	8304.5	7096.5	6978.5	4.72233e-05	0.00700269
ENSMUSG00000001034	MGI:1346347	Mapk7	8	189	209.5	201	223.5	1	1
ENSMUSG00000001036	MGI:1333766	Epn2	8	230.5	149	145	111	0.323857	0.750457
ENSMUSG00000001039	MGI:1351471	B9d1	4	60	163.5	67.5	122	0.054886	0.392213
ENSMUSG00000001052	MGI:2139764	Sec24b	15	956	992.5	901.5	888	0.413347	0.812534
ENSMUSG00000001054	MGI:1913339	Rmnd5b	3	138.5	136.5	111	122	0.59349	0.908178
ENSMUSG00000001056	MGI:1098547	Nhp2	2	350	229	357.5	205.5	0.300776	0.73555
ENSMUSG00000001082	MGI:1915544	Mfsd10	5	226	263.5	185	204.5	0.733901	0.965821
ENSMUSG00000001089	MGI:107629	Luzp1	25	945	824	720	622	0.913321	1
ENSMUSG00000001098	MGI:2141207	Kctd10	9	1922	1676.5	1767	1481	0.409283	0.810915
ENSMUSG00000001100	MGI:1915061	Poldip2	8	581.5	632.5	569.5	493	0.00717546	0.161649
ENSMUSG00000001119	MGI:88459	Col6a1	31	6168.5	6611.5	4919.5	4703	2.25412e-05	0.0038053
ENSMUSG00000001120	MGI:1890470	Pcbp3	3	21	30	27	36	1	1
ENSMUSG00000001123	MGI:109496	Lgals9	6	324	321.5	235	237.5	0.903705	1
ENSMUSG00000001138	MGI:2151055	Cnnm3	22	79.5	123	129	156	0.227648	0.675469
ENSMUSG00000001143	MGI:2443010	Lman2l	7	64.5	52	89	84.5	0.474735	0.85263
ENSMUSG00000001150	MGI:1930089	Mcm3ap	29	420	530	375.5	413.5	0.161377	0.602448
ENSMUSG00000001151	MGI:102722	Pcnt	12	71	68	101	74.5	0.305192	0.738553
ENSMUSG00000001175	MGI:88251	Calm1	21	4279	3839.5	4898	4527	0.332038	0.759539
ENSMUSG00000001211	MGI:1336186	Agpat3	12	432.5	499	318	385.5	0.616569	0.915944
ENSMUSG00000001228	MGI:1338889	Uhrf1	13	490.5	382	445	329	0.618473	0.916599
ENSMUSG00000001229	MGI:2443967	Dpp9	11	588	532.5	382.5	417	0.0518831	0.382896
ENSMUSG00000001248	MGI:105490	Gramd1a	8	288	279	352	278.5	0.0925355	0.488168
ENSMUSG00000001270	MGI:88407	Ckb	3	933.5	626	844.5	660.5	0.0369577	0.337582
ENSMUSG00000001288	MGI:97858	Rarg	9	429	338	423	301.5	0.373686	0.783956
ENSMUSG00000001300	MGI:105097	Efnb2	16	342	269.5	315	235.5	0.678614	0.943073
ENSMUSG00000001305	MGI:1914473	Rrp15	8	392.5	328	599.5	556.5	0.274464	0.715565
ENSMUSG00000001323	MGI:1351636	Srr	8	321.5	363	508.5	626	0.382169	0.790195
ENSMUSG00000001333	MGI:1916078	Sync	12	172	150	178	164	0.755934	0.971925
ENSMUSG00000001349	MGI:104979	Cnn1	5	3660	3741.5	3026.5	2914.5	0.0878273	0.477231
ENSMUSG00000001366	MGI:1918788	Fbxo9	5	141.5	90.5	131.5	91	0.774199	0.977609
ENSMUSG00000001376	MGI:1920538	Ccdc132	6	49	70	86	98	0.347017	0.767274
ENSMUSG00000001380	MGI:108087	Hars	5	464.5	467.5	625.5	767	0.022072	0.270147
ENSMUSG00000001383	MGI:1913742	Zmat2	5	60.5	29.5	28.5	29	0.0414152	0.348607
ENSMUSG00000001403	MGI:1915862	Ube2c	2	231	240.5	267.5	271.5	0.850146	0.997803
ENSMUSG00000001415	MGI:2447364	Smg5	17	914.5	966.5	841	909.5	0.739745	0.967645
ENSMUSG00000001418	MGI:1913318	0610031J06Rik	3	329.5	301	304.5	329.5	0.129659	0.555435
ENSMUSG00000001424	MGI:1929266	Snd1	13	1655.5	1684	1756.5	1617	0.0427407	0.353219
ENSMUSG00000001435	MGI:88451	Col18a1	24	446.5	644	420	522	0.105547	0.516737
ENSMUSG00000001436	MGI:103182	Slc19a1	7	148.5	125.5	156.5	102	0.137728	0.567532
ENSMUSG00000001440	MGI:107532	Kpnb1	10	2085	2306.5	2475	2502	0.0296749	0.302082
ENSMUSG00000001441	MGI:1101358	Npepps	4	129.5	166	165.5	187.5	0.476932	0.853007
ENSMUSG00000001445	MGI:1333801	Mrpl10	8	317	450	400	579.5	0.844668	0.995404
ENSMUSG00000001467	MGI:106040	Cyp51	37	1505.5	1307	1794	1641	0.308352	0.740868
ENSMUSG00000001473	MGI:1915201	Tubb6	3	2340.5	2791	2490	2791.5	0.120565	0.542485
ENSMUSG00000001504	MGI:1197526	Irx2	9	63.5	34	60	45	0.251723	0.695999
ENSMUSG00000001506	MGI:88467	Col1a1	8	21183	26138	19278	23624.5	0.610505	0.912654
ENSMUSG00000001507	MGI:96602	Itga3	27	1739	2788	1056	1770	0.374062	0.783956
ENSMUSG00000001517	MGI:1347487	Foxm1	11	407	381.5	382.5	366.5	0.878367	1
ENSMUSG00000001518	MGI:1915450	Itfg2	8	75	63	125.5	72.5	0.114134	0.530101
ENSMUSG00000001521	MGI:1329045	Tulp3	24	940	916.5	864	800.5	0.457758	0.839438
ENSMUSG00000001542	MGI:2183438	Ell2	3	99	102.5	157	106	0.0241177	0.281868
ENSMUSG00000001552	MGI:96650	Jup	13	1133.5	1191.5	792	712.5	0.0205631	0.260671
ENSMUSG00000001555	MGI:104769	Fkbp10	9	3801	3122.5	3251.5	2667	0.97162	1
ENSMUSG00000001558	MGI:2181067	Klhl10	6	41	37	64	48	0.555779	0.892615
ENSMUSG00000001569	MGI:1861749	Nom1	8	221.5	252	305.5	290.5	0.157324	0.594598
ENSMUSG00000001576	MGI:1914708	Ergic1	3	1021.5	1056	635.5	570.5	0.0550925	0.392668
ENSMUSG00000001627	MGI:1316717	Ifrd1	4	374	374.5	1305.5	1302.5	0.966945	1
ENSMUSG00000001630	MGI:1922250	Stk38l	15	301.5	392.5	335.5	449	0.833418	0.993168
ENSMUSG00000001632	MGI:1926033	Brpf1	4	70.5	75	66	90	0.298632	0.734408
ENSMUSG00000001642	MGI:1353494	Akr1b3	12	2302	2129	2125.5	1796	0.0410846	0.347236
ENSMUSG00000001666	MGI:1298381	Ddt	8	257.5	184	202	160.5	0.474242	0.852532
ENSMUSG00000001674	MGI:1914192	Ddx18	7	307	409	596	696.5	0.174542	0.620915
ENSMUSG00000001687	MGI:1344373	Ubl3	6	245.5	245	217.5	258	0.197926	0.645111
ENSMUSG00000001700	MGI:1914815	Gramd3	4	48	94	62	46	0.00029761	0.0268615
ENSMUSG00000001707	MGI:1913393	Eef1e1	2	89.5	102	113.5	146.5	0.505264	0.867702
ENSMUSG00000001729	MGI:87986	Akt1	11	4228.5	3823.5	4225.5	3609	0.0723892	0.438874
ENSMUSG00000001751	MGI:1351641	Naglu	6	105.5	199.5	92	133	0.147189	0.581218
ENSMUSG00000001755	MGI:1918993	Coasy	7	94	77.5	100	81	0.915232	1
ENSMUSG00000001761	MGI:108075	Smo	11	537	554	432.5	419.5	0.522296	0.876093
ENSMUSG00000001767	MGI:1914127	Crnkl1	5	62	61	82	76	0.811115	0.987609
ENSMUSG00000001768	MGI:1921280	Rin2	11	123	154	132	133	0.228348	0.675469
ENSMUSG00000001774	MGI:1914167	Chordc1	3	58	30.5	161	125	0.142108	0.574068
ENSMUSG00000001785	MGI:1914735	Pwp1	7	243.5	185	298	226	1	1
ENSMUSG00000001786	MGI:1917004	Fbxo7	9	101	75	117.5	88.5	1	1
ENSMUSG00000001794	MGI:88266	Capns1	16	7956.5	6711.5	5437.5	4749	0.182719	0.632479
ENSMUSG00000001819	MGI:96205	Hoxd13	4	49	35	52	35	0.87733	1
ENSMUSG00000001829	MGI:1100517	Clpb	6	176	189	152	188.5	0.364952	0.779317
ENSMUSG00000001833	MGI:1335094	41524	2	214	197.5	430.5	374.5	0.627702	0.920896
ENSMUSG00000001844	MGI:1920131	Zdhhc4	8	316.5	262	320.5	245	0.513237	0.871287
ENSMUSG00000001847	MGI:97845	Rac1	10	3126.5	3207.5	3698	3534	0.0405742	0.346974
ENSMUSG00000001870	MGI:109151	Ltbp1	15	1842	2344.5	1736	2140	0.472975	0.85162
ENSMUSG00000001891	MGI:2183447	Ugp2	9	318.5	321.5	483	573	0.10887	0.522213
ENSMUSG00000001909	MGI:1289155	Trmt1	5	289.5	271.5	329	299	0.81623	0.987907
ENSMUSG00000001910	MGI:1914080	Nacc1	11	877.5	885.5	583	564.5	0.595738	0.908374
ENSMUSG00000001918	MGI:105305	Slc1a5	17	781	967.5	723	703	0.000780935	0.0468355
ENSMUSG00000001942	MGI:104803	Siae	8	42.5	24	39	18	0.704516	0.95442
ENSMUSG00000001983	MGI:1917457	Taco1	5	64	57	54.5	49.5	1	1
ENSMUSG00000001995	MGI:2676970	Sipa1l2	20	480.5	591	474	583.5	1	1
ENSMUSG00000001998	MGI:1336993	Ap4e1	7	37	39	73	71.5	0.887578	1
ENSMUSG00000001999	MGI:88170	Blvra	7	215.5	234	231.5	264	0.744492	0.969126
ENSMUSG00000002020	MGI:99502	Ltbp2	34	15978.5	24747.5	13720.5	20615	0.0431056	0.353373
ENSMUSG00000002028	MGI:96995	Mll1	32	494	474	289.5	281	0.957916	1
ENSMUSG00000002031	MGI:1923818	Ift46	5	270	200.5	329.5	226	0.525597	0.877989
ENSMUSG00000002043	MGI:1914341	Trappc6a	5	116	139.5	114	203.5	0.0258202	0.286818
ENSMUSG00000002052	MGI:107726	Supt6h	10	526	487.5	631	491	0.0455123	0.362666
ENSMUSG00000002055	MGI:1927470	Spag5	11	254	207	249.5	311	0.00086294	0.0500004
ENSMUSG00000002058	MGI:1328357	Unc119	4	82	98	93	77	0.108534	0.521376
ENSMUSG00000002059	MGI:104606	Rab34	2	177.5	171.5	161.5	158.5	0.93849	1
ENSMUSG00000002064	MGI:108019	Sdf2	7	604.5	580	539.5	636	0.0134758	0.212535
ENSMUSG00000002068	MGI:88316	Ccne1	5	324.5	371	305	335	0.742204	0.968256
ENSMUSG00000002102	MGI:1098754	Psmc3	5	920.5	907	1058	1005	0.585026	0.905604
ENSMUSG00000002103	MGI:87882	Acp2	7	114.5	104	109.5	102	0.923335	1
ENSMUSG00000002105	MGI:1915677	Slc39a13	6	739.5	699	723.5	600	0.0932148	0.488922
ENSMUSG00000002107	MGI:1338822	Celf2	9	124.5	89.5	110.5	92	0.490977	0.861311
ENSMUSG00000002129	MGI:1914715	Sf3a1	26	565	464.5	461.5	410	0.432615	0.825524
ENSMUSG00000002147	MGI:103034	Stat6	15	806	900	722.5	871	0.279121	0.719729
ENSMUSG00000002205	MGI:2182465	Vrk3	10	100.5	120	102	104	0.439574	0.827084
ENSMUSG00000002210	MGI:1919247	1500002O20Rik	9	156.5	137	130.5	132	0.444712	0.830558
ENSMUSG00000002221	MGI:1890430	Paxip1	4	75	95	100.5	86	0.0716762	0.437643
ENSMUSG00000002222	MGI:1915727	Rmnd5a	13	139.5	144	137	142	1	1
ENSMUSG00000002227	MGI:97054	Mov10	11	61	78	49	59	0.897389	1
ENSMUSG00000002228	MGI:1919137	Ppm1j	4	31.5	30.5	27.5	28.5	1	1
ENSMUSG00000002233	MGI:106028	Rhoc	3	563	525	654.5	602	0.868419	1
ENSMUSG00000002249	MGI:109241	Tead3	6	190.5	277.5	192	213.5	0.0557882	0.393323
ENSMUSG00000002250	MGI:101884	Ppard	20	564.5	956	453	790	0.721349	0.959274
ENSMUSG00000002257	MGI:1346328	Def6	11	143.5	222	139.5	231	0.705136	0.95442
ENSMUSG00000002274	MGI:1917333	Metrn	2	101	127	91.5	122	0.847858	0.996615
ENSMUSG00000002279	MGI:1923733	Lmf1	2	32.5	28	26	29	0.577128	0.90187
ENSMUSG00000002289	MGI:1888999	Angptl4	3	99	72	132.5	148.5	0.0328049	0.319497
ENSMUSG00000002297	MGI:1351328	Dbf4	6	253	179.5	273.5	298.5	0.000915926	0.0517931
ENSMUSG00000002307	MGI:1197015	Daxx	3	69	74.5	123	119.5	0.674089	0.941139
ENSMUSG00000002308	MGI:1860083	Cd320	3	75	74	53	61	0.618648	0.91671
ENSMUSG00000002319	MGI:1923001	Ipo4	7	740	1002	652.5	859	0.696079	0.950488
ENSMUSG00000002320	MGI:1921390	Tm9sf1	10	532.5	494.5	519	502	0.658613	0.934171
ENSMUSG00000002325	MGI:107587	Irf9	12	90	80	56	72	0.128825	0.555435
ENSMUSG00000002329	MGI:1915131	Mdp1	8	204	138.5	240.5	185.5	0.419701	0.816813
ENSMUSG00000002342	MGI:2384577	Tmem161a	14	460.5	370	454.5	431	0.0903998	0.484186
ENSMUSG00000002343	MGI:1924063	Armc6	4	45	49	63	48	0.210422	0.65963
ENSMUSG00000002365	MGI:1913866	Snx9	9	1254.5	944	1523.5	1108	0.578728	0.902301
ENSMUSG00000002372	MGI:1919060	Ranbp3	2	166	151	139	150.5	0.291305	0.728343
ENSMUSG00000002393	MGI:1352453	Nr2f6	4	392	367	364	347.5	0.875587	1
ENSMUSG00000002395	MGI:1914273	Use1	3	145	194.5	217	231	0.112666	0.528595
ENSMUSG00000002396	MGI:1924340	Ocel1	3	19	42	12.5	37.5	0.536171	0.883849
ENSMUSG00000002409	MGI:1330302	Dyrk1b	4	36	19	16	16	0.179102	0.628955
ENSMUSG00000002413	MGI:88190	Braf	32	224	231.5	215.5	208.5	0.637182	0.926172
ENSMUSG00000002416	MGI:1915448	Ndufb2	4	365.5	326.5	441.5	367	0.499891	0.865177
ENSMUSG00000002428	MGI:1196437	Hltf	14	77	65	87	91	0.368846	0.782224
ENSMUSG00000002458	MGI:1915153	Rgs19	4	261.5	249	194.5	194	0.737046	0.966546
ENSMUSG00000002486	MGI:1925082	Tchp	8	63	60	71	74	0.806386	0.986282
ENSMUSG00000002489	MGI:103306	Tiam1	20	234	119	139	78	0.587717	0.906176
ENSMUSG00000002496	MGI:102548	Tsc2	13	465.5	369	373.5	294	0.95834	1
ENSMUSG00000002504	MGI:1890662	Slc9a3r2	10	272	318	192	237.5	0.656275	0.933535
ENSMUSG00000002524	MGI:1915209	Puf60	2	275.5	197	291.5	284	0.0151356	0.225451
ENSMUSG00000002550	MGI:98904	Uck1	4	120	95	119	89	0.844504	0.995404
ENSMUSG00000002602	MGI:1347244	Axl	23	10683	9730.5	11351.5	10381	0.845286	0.995503
ENSMUSG00000002603	MGI:98725	Tgfb1	6	433	413	436.5	463.5	0.271049	0.713303
ENSMUSG00000002608	MGI:1196455	Ccdc97	6	175	154.5	193.5	222.5	0.0900609	0.483303
ENSMUSG00000002635	MGI:1915329	Pdcd2l	7	177.5	193	197	266.5	0.123501	0.548441
ENSMUSG00000002658	MGI:1923848	Gtf2f1	4	382.5	356	443.5	495	0.0688413	0.430389
ENSMUSG00000002660	MGI:1858213	Clpp	13	960.5	713	955	723.5	0.780116	0.979551
ENSMUSG00000002688	MGI:99879	Prkd1	21	104	188	148.5	215	0.170878	0.615096
ENSMUSG00000002718	MGI:1339951	Cse1l	10	576	526	678.5	632.5	0.806292	0.986282
ENSMUSG00000002731	MGI:1344375	Prkra	3	47	65	31	49	0.765779	0.974198
ENSMUSG00000002732	MGI:1336879	Fkbp7	6	243.5	155	307	243.5	0.0964057	0.497485
ENSMUSG00000002741	MGI:1927550	Ykt6	9	1366	1383	1229	1162	0.22917	0.675469
ENSMUSG00000002748	MGI:1353499	Baz1b	10	401	395	335	343	0.714823	0.956891
ENSMUSG00000002763	MGI:2385054	Pex6	9	183.5	138	175	147	0.525663	0.877989
ENSMUSG00000002781	MGI:1917459	Tmem143	8	78.5	119	104.5	110.5	0.0760388	0.447468
ENSMUSG00000002797	MGI:95700	Ggct	3	34	45	75	74	0.330553	0.757878
ENSMUSG00000002803	MGI:3026623	Btbd6	4	35	38	18	19	1	1
ENSMUSG00000002808	MGI:2145369	Epdr1	15	461	348.5	482.5	416.5	0.18861	0.63842
ENSMUSG00000002812	MGI:1342286	Flii	14	1655	1560.5	1453	1345	0.71734	0.957435
ENSMUSG00000002814	MGI:1197527	Top3a	3	29	25	35	28	0.85444	0.999506
ENSMUSG00000002820	MGI:2444308	Atg4d	3	48.5	54	51.5	45	0.400399	0.802763
ENSMUSG00000002825	MGI:1931441	Qtrt1	3	88.5	94	122	107.5	0.428023	0.822987
ENSMUSG00000002833	MGI:1194492	Hdgfrp2	2	140.5	137	123	142.5	0.30436	0.737872
ENSMUSG00000002835	MGI:1351331	Chaf1a	7	138	143	110.5	103.5	0.58788	0.906176
ENSMUSG00000002870	MGI:105380	Mcm2	21	634.5	689.5	558	586.5	0.716348	0.95738
ENSMUSG00000002871	MGI:1345190	Tpra1	4	178	102.5	110	102.5	0.00995008	0.184038
ENSMUSG00000002881	MGI:107564	Nab1	15	347.5	450	415.5	573.5	0.501286	0.866293
ENSMUSG00000002885	MGI:1347095	Cd97	15	957	1282	822.5	924	0.00634681	0.155531
ENSMUSG00000002897	MGI:107399	Il17ra	25	634.5	663.5	1088.5	920	0.0030924	0.103745
ENSMUSG00000002900	MGI:96743	Lamb1	32	7377.5	3279	7785	3158	0.0021786	0.0867252
ENSMUSG00000002910	MGI:1918057	Arrdc2	11	48	74	67	62	0.0571683	0.396401
ENSMUSG00000002948	MGI:1346871	Map2k7	3	141	128	83	97	0.210907	0.660245
ENSMUSG00000002949	MGI:1343262	Timm44	3	79	74	124	91	0.287695	0.725218
ENSMUSG00000002957	MGI:101920	Ap2a2	18	1689	1234	1479	968.5	0.0512812	0.38224
ENSMUSG00000002963	MGI:1891698	Pnkp	4	93	73.5	135.5	95	0.539021	0.8842
ENSMUSG00000002968	MGI:1922863	Med25	3	213	247	159.5	195	0.776741	0.978548
ENSMUSG00000002980	MGI:1929940	Bcam	9	88.5	69	67	40.5	0.376816	0.786016
ENSMUSG00000002981	MGI:1927155	Clptm1	13	391.5	351	301	288	0.580871	0.903373
ENSMUSG00000002983	MGI:103289	Relb	5	130	98.5	359	375	0.0410057	0.347236
ENSMUSG00000002984	MGI:1858259	Tomm40	3	524.5	536	522.5	574	0.413216	0.812534
ENSMUSG00000002996	MGI:894659	Hbp1	6	131.5	121	140.5	124	0.860329	1
ENSMUSG00000002997	MGI:97760	Prkar2b	5	154.5	91.5	149	80	0.633548	0.923767
ENSMUSG00000003031	MGI:104565	Cdkn1b	3	28.5	26	34.5	30.5	1	1
ENSMUSG00000003032	MGI:1342287	Klf4	11	342	257	618.5	409.5	0.229832	0.675469
ENSMUSG00000003033	MGI:102776	Ap1m1	4	212	231.5	196	221.5	0.837821	0.994674
ENSMUSG00000003037	MGI:96960	Rab8a	6	316	287	365	420.5	0.0303044	0.304581
ENSMUSG00000003039	MGI:1915172	Fam32a	9	548.5	1142.5	472.5	1080.5	0.226191	0.674203
ENSMUSG00000003062	MGI:1923455	Stard3nl	2	149	138.5	170	149	0.744857	0.969325
ENSMUSG00000003068	MGI:1341870	Stk11	8	261.5	246	269.5	254	1	1
ENSMUSG00000003072	MGI:1913293	Atp5d	4	770.5	690.5	740	611	0.289372	0.725968
ENSMUSG00000003099	MGI:102666	Ppp5c	8	514.5	510	539.5	487.5	0.309948	0.742182
ENSMUSG00000003119	MGI:1098802	Cdk12	7	85.5	91	89	83	0.592991	0.907942
ENSMUSG00000003131	MGI:108415	Pafah1b2	14	489	403.5	863.5	689.5	0.703962	0.954288
ENSMUSG00000003135	MGI:106580	D1Bwg0212e	10	294.5	241	366.5	256	0.190734	0.63842
ENSMUSG00000003154	MGI:1926805	Foxj2	22	212.5	297	151.5	134	0.00235046	0.0895332
ENSMUSG00000003161	MGI:98419	Sri	18	1654	2123.5	1557	2097.5	0.313936	0.745154
ENSMUSG00000003166	MGI:892866	Dgcr2	23	964	1172.5	771	865.5	0.235508	0.680778
ENSMUSG00000003178	MGI:2442733	Mical3	7	64	108.5	42	67	0.801967	0.984928
ENSMUSG00000003184	MGI:1859179	Irf3	6	264.5	226	284.5	324	0.0211344	0.264282
ENSMUSG00000003190	MGI:1922986	Bcl2l12	5	92.5	84	81.5	51.5	0.135038	0.562918
ENSMUSG00000003199	MGI:1915297	Mpnd	7	253	261	317	267	0.102253	0.51048
ENSMUSG00000003200	MGI:700010	Sh3gl1	10	1567.5	1772	1315	1550	0.414056	0.813302
ENSMUSG00000003226	MGI:894323	Ranbp2	19	489	523.5	570.5	540.5	0.164612	0.60704
ENSMUSG00000003228	MGI:109161	Grk5	6	162	94	229	130	0.932324	1
ENSMUSG00000003233	MGI:108100	Dvl3	5	202.5	240.5	100.5	128.5	0.683501	0.944776
ENSMUSG00000003234	MGI:1351656	Abcf3	6	74	70.5	93	102	0.583944	0.904849
ENSMUSG00000003269	MGI:1334255	Cyth2	2	192	211.5	263	309.5	0.648595	0.929447
ENSMUSG00000003283	MGI:96052	Hck	11	257.5	350.5	195	223.5	0.20112	0.648249
ENSMUSG00000003299	MGI:2137210	Mrpl4	11	643	612.5	674.5	616	0.606186	0.910201
ENSMUSG00000003308	MGI:1858732	Keap1	10	204	250	192.5	199.5	0.240724	0.688297
ENSMUSG00000003344	MGI:1933831	Btbd2	5	70	67	53	53.5	0.897392	1
ENSMUSG00000003345	MGI:1920014	Csnk1g2	4	607.5	556.5	530	560.5	0.091944	0.48702
ENSMUSG00000003346	MGI:106388	Fam108a	3	483.5	501.5	363	426.5	0.196939	0.644329
ENSMUSG00000003348	MGI:3050117	Mobkl2a	16	1126.5	1047.5	954	906	0.752052	0.970788
ENSMUSG00000003352	MGI:103307	Cacnb3	10	313	199	183	163.5	0.0166723	0.235699
ENSMUSG00000003355	MGI:1913370	Fkbp11	3	218.5	239	248.5	287.5	0.656064	0.933535
ENSMUSG00000003360	MGI:1921601	Ddx23	6	399	421.5	412	439	0.960977	1
ENSMUSG00000003363	MGI:1333782	Pld3	8	1101	993	920	732.5	0.0645568	0.419719
ENSMUSG00000003378	MGI:95818	Grik5	8	55	36	28.5	24	0.599391	0.909462
ENSMUSG00000003382	MGI:1350926	Etv3	11	161.5	108	279.5	250	0.0601409	0.40821
ENSMUSG00000003402	MGI:107877	Prkcsh	5	802	905.5	948.5	1102.5	0.669634	0.939582
ENSMUSG00000003411	MGI:1917158	Rab3b	6	330	341	293	310.5	0.822597	0.990071
ENSMUSG00000003420	MGI:103017	Fcgrt	3	115.5	74	113	58	0.327325	0.754543
ENSMUSG00000003421	MGI:1913644	Nosip	11	420	432.5	403	384	0.429488	0.823562
ENSMUSG00000003423	MGI:1916095	Pih1d1	6	344	382.5	310	378.5	0.393771	0.797909
ENSMUSG00000003429	MGI:1351329	Rps11	5	6793	6903.5	5879.5	6436.5	0.00287055	0.0998777
ENSMUSG00000003435	MGI:1202400	Supt5h	4	387	401.5	415.5	443	0.805384	0.986006
ENSMUSG00000003437	MGI:1923988	Paf1	5	292.5	221	370.5	271.5	0.857578	1
ENSMUSG00000003438	MGI:1913775	Timm50	4	311	291	308	305.5	0.606138	0.910201
ENSMUSG00000003444	MGI:1914474	Med29	3	253	283	230	211	0.139161	0.571048
ENSMUSG00000003458	MGI:1891700	Ncstn	8	860.5	710.5	780	608	0.436835	0.827084
ENSMUSG00000003464	MGI:1334458	Pex19	5	326	178	259	134.5	0.777857	0.979045
ENSMUSG00000003500	MGI:96567	Impdh1	8	326	297	321.5	292	1	1
ENSMUSG00000003518	MGI:1919599	Dusp3	14	266	299.5	259.5	314.5	0.553093	0.89034
ENSMUSG00000003527	MGI:107854	Dgcr14	12	195	144	220	178.5	0.551574	0.889934
ENSMUSG00000003528	MGI:1345283	Slc25a1	6	538.5	539	455	459	0.928398	1
ENSMUSG00000003531	MGI:1202877	Dgcr6	5	185.5	133	218.5	180	0.364556	0.778724
ENSMUSG00000003534	MGI:99216	Ddr1	15	1965	1501	1813	1514.5	0.0670244	0.425795
ENSMUSG00000003545	MGI:95575	Fosb	5	40	32	47.5	67	0.0723706	0.438874
ENSMUSG00000003546	MGI:1922014	Klc4	8	66	86	56	72.5	1	1
ENSMUSG00000003559	MGI:1929882	As3mt	10	42	244	65	288.5	0.241575	0.688297
ENSMUSG00000003573	MGI:1347359	Homer3	7	372	387.5	317	284.5	0.190329	0.63842
ENSMUSG00000003575	MGI:2142523	Crtc1	22	150.5	176	139.5	152.5	0.747198	0.969461
ENSMUSG00000003581	MGI:1918923	Rnf215	10	302.5	214.5	350.5	287.5	0.233302	0.678714
ENSMUSG00000003585	MGI:1915065	Sec14l2	5	21	40	20.5	18.5	0.098588	0.502363
ENSMUSG00000003604	MGI:1921518	Aven	3	69.5	67.5	95	67	0.200343	0.647744
ENSMUSG00000003623	MGI:1921364	Crot	15	190	124	223.5	199.5	0.0427964	0.353219
ENSMUSG00000003644	MGI:104558	Rps6ka1	6	22	32.5	15	18	0.659919	0.935066
ENSMUSG00000003660	MGI:2444401	Snrnp200	13	459.5	510.5	403.5	426	0.602831	0.909884
ENSMUSG00000003662	MGI:1346998	Ciao1	10	65.5	75	60.5	46.5	0.159417	0.598783
ENSMUSG00000003665	MGI:106590	Has1	15	96	103	112.5	112.5	0.770661	0.976533
ENSMUSG00000003680	MGI:2444957	Taf6l	10	102	133	88.5	128.5	0.634135	0.923767
ENSMUSG00000003721	MGI:1920249	Insig2	6	99.5	177.5	169.5	234	0.11187	0.528595
ENSMUSG00000003731	MGI:1100836	Kpna6	12	365	394	422	419	0.423114	0.81911
ENSMUSG00000003746	MGI:104677	Man1a	19	118.5	119	152.5	113.5	0.107966	0.520199
ENSMUSG00000003752	MGI:2442554	Itpkc	14	160	199	232	266.5	0.579301	0.902301
ENSMUSG00000003762	MGI:1924139	Adck4	9	133.5	164	155	148.5	0.142936	0.575318
ENSMUSG00000003778	MGI:1925906	Brd8	8	165	134.5	135	123.5	0.497847	0.864938
ENSMUSG00000003779	MGI:1201682	Kif20a	10	725.5	683.5	633.5	655.5	0.232382	0.677671
ENSMUSG00000003808	MGI:1913840	Farsa	4	243.5	337.5	229.5	274	0.220632	0.667314
ENSMUSG00000003809	MGI:104541	Gcdh	6	130	129	97	123.5	0.170561	0.614952
ENSMUSG00000003810	MGI:894676	Mast2	10	466.5	423.5	408.5	382.5	0.769406	0.976187
ENSMUSG00000003814	MGI:88252	Calr	2	2056	1881	3529	3305.5	0.561518	0.894741
ENSMUSG00000003847	MGI:1859333	Nfat5	32	580	613	510	530	0.86523	1
ENSMUSG00000003848	MGI:1914869	Nob1	9	668.5	672.5	680	706.5	0.673732	0.94083
ENSMUSG00000003849	MGI:103187	Nqo1	8	1389.5	1496.5	1108	1272	0.255718	0.699198
ENSMUSG00000003865	MGI:101805	Gys1	12	494.5	339	555.5	411	0.44324	0.829346
ENSMUSG00000003868	MGI:1342299	Ruvbl2	3	456.5	442.5	480	440.5	0.573931	0.900819
ENSMUSG00000003873	MGI:99702	Bax	3	523	640	848	901.5	0.0688918	0.430389
ENSMUSG00000003923	MGI:107810	Tfam	17	150	158.5	310	278	0.260756	0.704938
ENSMUSG00000003948	MGI:1914718	Mmd	13	978	2075.5	841.5	1932	0.174387	0.620915
ENSMUSG00000004032	MGI:1309466	Gstm5	3	77.5	49	102.5	77.5	0.480866	0.856
ENSMUSG00000004040	MGI:103038	Stat3	19	1408	1196.5	1216.5	1178	0.0233488	0.277507
ENSMUSG00000004043	MGI:103036	Stat5a	10	86	66.5	69	72	0.242646	0.688525
ENSMUSG00000004044	MGI:1277968	Ptrf	7	687	744.5	475	494.5	0.647271	0.929321
ENSMUSG00000004054	MGI:1346880	Map3k11	8	191.5	179	130	127.5	0.74628	0.969461
ENSMUSG00000004056	MGI:104874	Akt2	8	454	569.5	465	528.5	0.283363	0.723427
ENSMUSG00000004069	MGI:1933786	Dnaja3	3	53.5	55	119.5	101	0.481957	0.857664
ENSMUSG00000004071	MGI:1913876	5730403B10Rik	4	61	63.5	58.5	59	0.898143	1
ENSMUSG00000004085	MGI:2443258	B230120H23Rik	12	165.5	244	248.5	451	0.108284	0.520908
ENSMUSG00000004096	MGI:1913320	Cwc15	4	602.5	500	878	576.5	0.00410759	0.126077
ENSMUSG00000004098	MGI:1858212	Col5a3	26	1192	1294	2350	2517	0.786181	0.981639
ENSMUSG00000004099	MGI:94912	Dnmt1	25	1028.5	1002	936.5	1097.5	0.00351174	0.112326
ENSMUSG00000004100	MGI:2178445	Ppan	6	577.5	662.5	785.5	821.5	0.22636	0.674203
ENSMUSG00000004105	MGI:1347002	Angptl2	7	1385.5	1550.5	592	688.5	0.568549	0.897489
ENSMUSG00000004127	MGI:1920421	Rg9mtd2	19	248	252	362.5	344	0.5594	0.89437
ENSMUSG00000004207	MGI:97783	Psap	17	9455.5	12323.5	8942.5	11538.5	0.609775	0.912012
ENSMUSG00000004264	MGI:102520	Phb2	5	1578.5	1545	1486	1443.5	0.897697	1
ENSMUSG00000004267	MGI:95394	Eno2	5	19	33	14	62	0.0250158	0.283991
ENSMUSG00000004268	MGI:1315195	Emg1	2	170	163	179.5	168	0.878294	1
ENSMUSG00000004285	MGI:1913394	Atp6v1f	2	109	78	106	98	0.223073	0.670972
ENSMUSG00000004356	MGI:1917933	Utp20	10	246.5	244	330	313	0.764464	0.973972
ENSMUSG00000004364	MGI:1347360	Cul3	2	48.5	55.5	90	76	0.261867	0.706388
ENSMUSG00000004371	MGI:107613	Il11	3	791	515.5	773	589.5	0.0494177	0.377929
ENSMUSG00000004383	MGI:1342270	Large	11	302.5	446.5	248.5	402	0.442869	0.828939
ENSMUSG00000004393	MGI:1277172	Ddx56	7	327	301.5	411	356	0.553924	0.890891
ENSMUSG00000004394	MGI:1915070	Tmed4	9	345.5	416.5	386.5	416.5	0.287539	0.725218
ENSMUSG00000004446	MGI:108093	Bid	18	509	732	680	729.5	0.000201317	0.0201671
ENSMUSG00000004451	MGI:1927244	Ralb	10	598	735	665.5	837.5	0.762201	0.97318
ENSMUSG00000004460	MGI:1915088	Dnajb11	8	839	722.5	1801.5	1853.5	0.00369985	0.117111
ENSMUSG00000004462	MGI:1917823	Tbccd1	22	142	77.5	235	115.5	0.586315	0.90606
ENSMUSG00000004500	MGI:2444641	Zfp324	21	80.5	88	169	168.5	0.706464	0.954534
ENSMUSG00000004508	MGI:1333854	Gab2	13	123.5	89	179	100	0.191076	0.63842
ENSMUSG00000004530	MGI:1345964	Coro1c	7	954	943	861	795.5	0.329438	0.755834
ENSMUSG00000004535	MGI:1289308	Tax1bp1	10	424.5	460.5	628.5	775	0.143453	0.575814
ENSMUSG00000004558	MGI:1352498	Ndrg2	10	64	30	55	26.5	1	1
ENSMUSG00000004561	MGI:1098577	Mettl17	11	109.5	156	164.5	191.5	0.253556	0.697469
ENSMUSG00000004562	MGI:2685515	Arhgef40	9	610.5	665	454.5	556	0.17696	0.62585
ENSMUSG00000004565	MGI:1354723	Pnpla6	13	160.5	172	95	126.5	0.223755	0.671192
ENSMUSG00000004567	MGI:1890498	Mcoln1	3	56	53	43	41.5	1	1
ENSMUSG00000004568	MGI:2142567	Arhgef18	20	519	513	411	414	0.851887	0.997937
ENSMUSG00000004591	No associated gene	Pkn2	10	280.5	275	328	341	0.605928	0.910201
ENSMUSG00000004631	MGI:1329042	Sgce	4	1	194	4	237.5	0.386631	0.792957
ENSMUSG00000004637	MGI:1931237	Wwox	8	51	56	55.5	53	0.589671	0.906176
ENSMUSG00000004642	MGI:108402	Slbp	4	134	137	213.5	198	0.532355	0.882586
ENSMUSG00000004655	MGI:103201	Aqp1	16	1977	3938	1456.5	2945.5	0.735432	0.966301
ENSMUSG00000004665	MGI:105093	Cnn2	9	7045.5	7346.5	7059.5	7131.5	0.181286	0.631202
ENSMUSG00000004667	MGI:1913670	Polr2e	4	432.5	462	415.5	483	0.394689	0.798659
ENSMUSG00000004677	MGI:106624	Myo9b	13	885	971	709	718	0.259839	0.703712
ENSMUSG00000004768	MGI:99833	Rab23	43	1239.5	1147.5	1402	1255.5	0.572413	0.900065
ENSMUSG00000004771	MGI:1858202	Rab11a	2	29	30	72	44	0.108769	0.522138
ENSMUSG00000004788	MGI:2145118	Eif2b2	3	331	182.5	248	141	0.888592	1
ENSMUSG00000004789	MGI:1926170	Dlst	9	1169.5	1061	1178.5	1218.5	0.0273515	0.292992
ENSMUSG00000004791	MGI:105095	Pgf	8	121.5	92.5	138	138.5	0.145233	0.577816
ENSMUSG00000004798	MGI:1352758	Ulk2	5	51.5	70	41.5	30.5	0.0542796	0.391636
ENSMUSG00000004815	MGI:102918	Dgkq	12	175	162.5	130.5	95.5	0.169451	0.613958
ENSMUSG00000004843	MGI:1916192	Chmp2b	9	487	367	673	603	0.0562771	0.394632
ENSMUSG00000004846	MGI:1347008	Plod3	15	3437.5	3212.5	2912.5	3031	0.00271049	0.0984416
ENSMUSG00000004849	MGI:1098244	Ap1s1	5	965	810	1103	860	0.277012	0.717541
ENSMUSG00000004864	MGI:1346864	Mapk13	4	629.5	607.5	612.5	609.5	0.716786	0.95738
ENSMUSG00000004865	MGI:106908	Srpk1	14	546	774.5	488.5	797.5	0.0852572	0.469326
ENSMUSG00000004880	MGI:2138281	Lbr	9	252.5	232	212.5	253.5	0.0446438	0.359019
ENSMUSG00000004885	MGI:88491	Crabp2	4	183	650.5	96	388.5	0.364428	0.778724
ENSMUSG00000004891	MGI:101784	Nes	31	2225	3034.5	2210	3118	0.397009	0.798847
ENSMUSG00000004897	MGI:1194494	Hdgf	2	742.5	737.5	935	864.5	0.325829	0.753107
ENSMUSG00000004929	MGI:1354165	Thop1	9	454	458.5	401	425.5	0.63118	0.922441
ENSMUSG00000004931	MGI:1888527	Apba3	10	436	410.5	494	417	0.251565	0.695962
ENSMUSG00000004934	MGI:2136940	Pias4	3	73	90	74.5	77	0.431173	0.824593
ENSMUSG00000004936	MGI:1346866	Map2k1	8	624.5	776.5	642	818.5	0.73497	0.966001
ENSMUSG00000004937	MGI:1098703	Sgta	5	451	498.5	433.5	364.5	0.00462349	0.133018
ENSMUSG00000004945	MGI:1917794	5730437N04Rik	4	269	244.5	406.5	326.5	0.29888	0.734408
ENSMUSG00000004947	MGI:1921448	Dtx2	6	67	91	70.5	104	0.739719	0.967645
ENSMUSG00000004951	MGI:96240	Hspb1	2	1080	1048.5	776.5	823.5	0.185933	0.635531
ENSMUSG00000004952	MGI:1858600	Rasa4	16	1423.5	972.5	1074	716	0.702534	0.954288
ENSMUSG00000004980	MGI:104819	Hnrnpa2b1	6	2319	2278.5	2516.5	2394	0.435448	0.82641
ENSMUSG00000004996	MGI:1915123	Mri1	3	64	69.5	69	72	0.904055	1
ENSMUSG00000005034	MGI:97594	Prkacb	12	395	221.5	390.5	278	0.0450601	0.360402
ENSMUSG00000005043	MGI:1350341	Sgsh	22	301	262.5	227.5	223	0.376833	0.786016
ENSMUSG00000005054	MGI:109514	Cstb	9	2145.5	2369.5	2088.5	2534.5	0.0248169	0.282941
ENSMUSG00000005057	MGI:1345171	Sh2b2	6	42	38	31.5	37	0.512425	0.871287
ENSMUSG00000005069	MGI:1098808	Pex5	7	692	764.5	783.5	924.5	0.371679	0.783308
ENSMUSG00000005078	MGI:1915057	Jkamp	7	193	200.5	186.5	171.5	0.42235	0.818556
ENSMUSG00000005087	MGI:88338	Cd44	32	10264	8202	12128.5	9769	0.702494	0.954288
ENSMUSG00000005102	MGI:1353427	Eif2ak4	20	302.5	387	277	346.5	0.867623	1
ENSMUSG00000005103	MGI:1337100	Wdr1	2	822	796	769.5	889	0.0130621	0.211887
ENSMUSG00000005124	MGI:1197008	Wisp1	54	5159	6497	9727.5	10404.5	2.81408e-12	2.13776e-09
ENSMUSG00000005125	MGI:1341799	Ndrg1	20	210.5	460.5	668	746.5	7.2291e-12	4.11878e-09
ENSMUSG00000005142	MGI:107286	Man2b1	9	327	267.5	213.5	202	0.27667	0.717541
ENSMUSG00000005161	MGI:109486	Prdx2	3	893.5	881	980.5	822.5	0.0174729	0.240609
ENSMUSG00000005198	MGI:98086	Polr2a	9	427	451	264	233.5	0.129836	0.555435
ENSMUSG00000005204	MGI:2158736	Senp3	5	405	467	508	547	0.463629	0.844443
ENSMUSG00000005225	MGI:2681164	Plekha8	21	85	98	107.5	98	0.264203	0.707956
ENSMUSG00000005233	MGI:1913692	Spc25	10	191	136.5	302.5	179	0.187524	0.637013
ENSMUSG00000005262	MGI:109353	Ufd1l	4	273	221.5	406	398.5	0.109361	0.524151
ENSMUSG00000005299	MGI:1932557	Letm1	12	498.5	551	444	560.5	0.132335	0.561102
ENSMUSG00000005312	MGI:1860276	Ubqln1	8	1121.5	1085	1059.5	1083	0.379138	0.788192
ENSMUSG00000005354	MGI:1929468	Txn2	5	1104.5	1037	1040.5	857.5	0.0401783	0.345208
ENSMUSG00000005357	MGI:1096331	Slc1a6	2	82	232.5	66	234.5	0.2579	0.701009
ENSMUSG00000005362	MGI:1913277	Crbn	14	224	236.5	313.5	323	0.854448	0.999506
ENSMUSG00000005370	MGI:1343961	Msh6	13	137.5	117.5	149	113	0.536263	0.883849
ENSMUSG00000005371	MGI:2147134	Fbxo11	6	141	154.5	235	198.5	0.0970109	0.498401
ENSMUSG00000005374	MGI:1351652	Tbl2	16	193.5	150	175	150	0.534149	0.883512
ENSMUSG00000005378	MGI:1913388	Wbscr22	5	257	342.5	249	271	0.0922853	0.488136
ENSMUSG00000005397	MGI:97342	Nid1	50	15408	10804	10011	7613.5	3.87234e-05	0.00588337
ENSMUSG00000005410	MGI:103197	Mcm5	12	662	707	640.5	599	0.091907	0.48702
ENSMUSG00000005413	MGI:96163	Hmox1	10	7402.5	15071	9156	16922	4.89619e-07	0.000131276
ENSMUSG00000005417	MGI:1349438	Mprip	31	2320.5	2339	2131.5	2158	0.932552	1
ENSMUSG00000005442	MGI:1918972	Cic	17	643	674.5	326	325	0.598435	0.908879
ENSMUSG00000005447	MGI:108414	Pafah1b3	5	107	161	88	132	1	1
ENSMUSG00000005481	MGI:1915528	Ddx39	5	870.5	858.5	900.5	805	0.151721	0.587002
ENSMUSG00000005483	MGI:1931874	Dnajb1	5	335.5	316.5	331	430.5	0.00278099	0.0995502
ENSMUSG00000005501	MGI:2443184	Usp40	7	83	41.5	56	30.5	0.770781	0.976533
ENSMUSG00000005514	MGI:97744	Por	12	1638.5	2648.5	1610	2616	0.91119	1
ENSMUSG00000005533	MGI:96433	Igf1r	19	846	776.5	787	695.5	0.614594	0.914396
ENSMUSG00000005534	MGI:96575	Insr	11	88	43.5	52	45	0.0548566	0.392213
ENSMUSG00000005566	MGI:109274	Trim28	5	991	1046	972	1006.5	0.776354	0.978548
ENSMUSG00000005609	MGI:109345	Ctr9	10	266.5	224.5	322.5	252	0.537465	0.8842
ENSMUSG00000005610	MGI:109207	Eif4g2	6	456.5	533.5	564.5	648.5	0.863693	1
ENSMUSG00000005611	MGI:1338023	Mrvi1	23	128	267	123.5	155.5	0.00211918	0.0858596
ENSMUSG00000005615	MGI:88557	Pcyt1a	2	61.5	48	64	47.5	1	1
ENSMUSG00000005621	MGI:2443541	Zfp592	27	341.5	301.5	358.5	338.5	0.547811	0.88815
ENSMUSG00000005656	MGI:1919433	Snx6	6	132	185	255.5	308.5	0.322379	0.748931
ENSMUSG00000005667	MGI:1338850	Mthfd2	8	719	527.5	1253	1134.5	0.0028855	0.100016
ENSMUSG00000005682	MGI:1918984	Pan2	9	46	45	36.5	37	1	1
ENSMUSG00000005683	MGI:88529	Cs	9	1725.5	1604.5	1550	1455	0.860139	1
ENSMUSG00000005686	MGI:1096344	Ampd3	15	316	508	514.5	801	0.749721	0.969564
ENSMUSG00000005687	MGI:1915433	Bcas2	3	163	161.5	274.5	280	0.888986	1
ENSMUSG00000005779	MGI:1098257	Psmb4	6	1278	1290	1603.5	1656.5	0.67293	0.940641
ENSMUSG00000005802	MGI:1345282	Slc30a4	16	263.5	218	392	413	0.0380937	0.341528
ENSMUSG00000005803	MGI:1929899	Sqrdl	10	229	217.5	210	235.5	0.228488	0.675469
ENSMUSG00000005804	MGI:1927580	Pldn	19	242	131.5	296.5	182.5	0.43178	0.824731
ENSMUSG00000005813	MGI:1922874	Metap1	8	321.5	355.5	427	379	0.0371668	0.338474
ENSMUSG00000005823	MGI:1925558	Gpr108	7	250.5	260.5	295	320.5	0.719816	0.958783
ENSMUSG00000005846	MGI:1913659	Rsl1d1	12	963.5	998.5	1769	1676.5	0.119867	0.542376
ENSMUSG00000005871	MGI:88039	Apc	40	592	555	493.5	476	0.760174	0.972655
ENSMUSG00000005873	MGI:1270152	Reep5	30	2513.5	2989	3068.5	3400	0.0559393	0.393323
ENSMUSG00000005881	MGI:1913616	Ergic3	4	540	488.5	471	474.5	0.241521	0.688297
ENSMUSG00000005882	MGI:1929472	Uqcc	16	249.5	194.5	307	287	0.166674	0.610645
ENSMUSG00000005886	MGI:1276533	Ncoa2	10	72	78	49.5	58	0.801687	0.984928
ENSMUSG00000005893	MGI:1352466	Nr2c2	12	80.5	101	72	66	0.177599	0.627031
ENSMUSG00000005897	MGI:1352465	Nr2c1	5	51.5	60.5	58	54	0.424733	0.820659
ENSMUSG00000005899	MGI:1924876	Smpd4	19	175	198.5	199.5	173.5	0.0791797	0.456807
ENSMUSG00000005907	MGI:1918632	Pex1	10	33	38.5	40	40	0.62913	0.921309
ENSMUSG00000005936	MGI:1914239	Kctd20	2	102	72.5	92	69	0.912012	1
ENSMUSG00000005968	MGI:109572	Tuft1	10	64.5	212.5	87	291.5	0.925527	1
ENSMUSG00000005973	MGI:104559	Rcn1	6	828.5	911	1347.5	1478.5	1	1
ENSMUSG00000005981	MGI:1915265	Trap1	3	244.5	228.5	277.5	316	0.123545	0.548441
ENSMUSG00000005982	MGI:1922013	Nat15	2	64	77	61	47	0.096746	0.497485
ENSMUSG00000006005	MGI:1922066	Tpr	23	1306.5	1450	1380	1363.5	0.0331189	0.321183
ENSMUSG00000006010	MGI:2385108	BC003331	3	42	63	38	48	0.658502	0.934159
ENSMUSG00000006014	MGI:1891344	Prg4	9	492	411	591.5	393	0.0153889	0.227235
ENSMUSG00000006019	MGI:1918973	Dhx34	21	146	134.5	147	151.5	0.50747	0.869021
ENSMUSG00000006024	MGI:104563	Napa	5	742.5	786	778	841.5	0.775337	0.977868
ENSMUSG00000006050	MGI:1344414	Sra1	4	244.5	205.5	294	256.5	0.798965	0.984928
ENSMUSG00000006057	MGI:107653	Atp5g1	3	1258.5	1301	1140.5	1108	0.285042	0.724383
ENSMUSG00000006095	MGI:1913661	Tbcb	7	625	410	997.5	607.5	0.367954	0.781952
ENSMUSG00000006127	MGI:1194899	Inpp5k	8	93.5	127.5	83.5	95.5	0.419666	0.816813
ENSMUSG00000006134	MGI:104686	Crkl	20	495.5	470.5	565	494	0.37317	0.783956
ENSMUSG00000006169	MGI:2144243	Clint1	10	859	897.5	1066.5	1183.5	0.355639	0.773825
ENSMUSG00000006205	MGI:1929076	Htra1	5	531	258.5	542.5	253.5	0.707385	0.954534
ENSMUSG00000006215	MGI:107410	Zbtb17	7	156.5	161	246	264	0.775138	0.977868
ENSMUSG00000006219	MGI:1921452	Fblim1	29	1803.5	1219	1342	933	0.630972	0.922376
ENSMUSG00000006221	MGI:1352494	Hspb7	2	67	180.5	25	76.5	0.689493	0.947753
ENSMUSG00000006262	MGI:1915723	Mobkl1a	26	509.5	450.5	703.5	586.5	0.494439	0.863138
ENSMUSG00000006273	MGI:109618	Atp6v1b2	14	474	526	672.5	678.5	0.260136	0.704098
ENSMUSG00000006281	MGI:109573	Tep1	25	179	163	177	155	0.81722	0.98791
ENSMUSG00000006288	MGI:2683584	Ttc5	7	120.5	133.5	123	124	0.655258	0.933479
ENSMUSG00000006289	MGI:1913496	Osgep	9	210	174.5	206	196	0.391399	0.796744
ENSMUSG00000006299	MGI:107809	Aamp	3	415.5	443.5	517.5	487.5	0.193464	0.640988
ENSMUSG00000006301	MGI:1916910	Tmbim1	13	1538.5	1123	1964	1101.5	1.49307e-06	0.000367861
ENSMUSG00000006307	MGI:109565	Wbp7	6	73	75.5	79	54.5	0.0965661	0.497485
ENSMUSG00000006335	MGI:1916964	Tfpt	5	93	67.5	135	135.5	0.112268	0.528595
ENSMUSG00000006369	MGI:95487	Fbln1	4	42	36.5	47	26	0.188681	0.63842
ENSMUSG00000006378	MGI:1349389	Gcat	6	39.5	45	38	40.5	1	1
ENSMUSG00000006395	MGI:1915430	Hyi	2	46.5	51.5	44.5	47	0.885303	1
ENSMUSG00000006398	MGI:1859866	Cdc20	6	730	719	748.5	770	0.581766	0.903438
ENSMUSG00000006412	MGI:1276111	Pfdn2	3	95	77	145	160.5	0.105899	0.51743
ENSMUSG00000006445	MGI:95278	Epha2	31	4553	5842	7527.5	9420.5	0.321747	0.748798
ENSMUSG00000006456	MGI:1929092	Rbm14	4	164	181.5	93.5	121	0.433137	0.825524
ENSMUSG00000006463	MGI:1917855	Zdhhc24	13	97	148.5	123.5	178	0.72663	0.961667
ENSMUSG00000006471	MGI:1926047	Ndor1	18	194	153.5	162	138	0.692367	0.94921
ENSMUSG00000006476	MGI:1861755	Nelf	4	161.5	182	163	164	0.487565	0.860272
ENSMUSG00000006498	MGI:97791	Ptbp1	2	813.5	754	773.5	683	0.512107	0.871287
ENSMUSG00000006526	MGI:1921500	Tmem110	18	228.5	211.5	202.5	185	0.944484	1
ENSMUSG00000006527	MGI:1859609	Sfmbt1	10	71.5	66	82	46	0.0621729	0.414304
ENSMUSG00000006576	MGI:109350	Slc4a3	9	71	79	44.5	53.5	0.796261	0.984233
ENSMUSG00000006599	MGI:1277216	Gtf2h1	7	239	242.5	398.5	450	0.391903	0.796744
ENSMUSG00000006638	#N/A	#N/A	4	23.5	51	42	82.5	0.877161	1
ENSMUSG00000006641	MGI:2660847	Slc5a6	9	41	35	36	23	0.484135	0.858186
ENSMUSG00000006651	MGI:88046	Aplp1	5	145.5	188.5	139.5	132	0.0600528	0.40821
ENSMUSG00000006673	MGI:1916482	Qrich1	6	240	215	376.5	282	0.141854	0.574068
ENSMUSG00000006676	MGI:1918722	Usp19	17	1138	1138	1188.5	1291	0.163426	0.604955
ENSMUSG00000006699	MGI:106211	Cdc42	10	2177	1905	2934	2627.5	0.577244	0.90187
ENSMUSG00000006705	MGI:1201409	Pknox1	17	178.5	118.5	162	146.5	0.0603434	0.40821
ENSMUSG00000006717	MGI:1914084	Acot13	3	77.5	50	61	27	0.2478	0.692078
ENSMUSG00000006728	MGI:88357	Cdk4	8	1489	1401	1392	1100.5	0.00162509	0.074775
ENSMUSG00000006731	MGI:1342057	B4galnt1	6	203	225	158	213.5	0.176017	0.624103
ENSMUSG00000006732	MGI:1339986	Mettl1	7	102.5	62	134	83	0.915554	1
ENSMUSG00000006736	MGI:1914375	Tspan31	6	536	419.5	622.5	483	0.929083	1
ENSMUSG00000006740	MGI:1098268	Kif5b	36	3045	3190.5	4101.5	4157.5	0.322296	0.748931
ENSMUSG00000006763	MGI:1926185	Saal1	12	221.5	212	218	311.5	0.00224028	0.0884085
ENSMUSG00000006782	MGI:88437	Cnp	13	112	36.5	107	31	0.678175	0.943073
ENSMUSG00000006800	MGI:1919293	Sulf2	25	1848	1821	1237	1173.5	0.479064	0.85396
ENSMUSG00000006818	MGI:98352	Sod2	7	44	93	58	66.5	0.0223297	0.27233
ENSMUSG00000006906	MGI:1917777	Stambp	5	63	66	124	84	0.0561617	0.394127
ENSMUSG00000006920	MGI:1097695	Ezh1	9	50	22	62	51.5	0.0464278	0.366619
ENSMUSG00000006931	MGI:1913430	Leprel4	11	2327	1613.5	1311.5	1026.5	0.0229843	0.275655
ENSMUSG00000006932	MGI:88276	Ctnnb1	7	1414	1530.5	1829	2071	0.36577	0.779784
ENSMUSG00000006958	MGI:1313268	Chrd	6	31.5	21	25.5	24	0.431086	0.824593
ENSMUSG00000007036	MGI:99476	Abhd16a	2	79	83.5	75	63.5	0.357475	0.774554
ENSMUSG00000007038	MGI:97305	Neu1	3	62	52	34.5	30	1	1
ENSMUSG00000007039	MGI:1859016	Ddah2	2	29	40	50.5	55.5	0.53572	0.883849
ENSMUSG00000007041	MGI:2148924	Clic1	2	1715.5	1632	1549	1503	0.707307	0.954534
ENSMUSG00000007080	MGI:1196391	Pole	23	203	181.5	156.5	144	0.938606	1
ENSMUSG00000007207	MGI:109355	Stx1a	10	158	177.5	107.5	120.5	1	1
ENSMUSG00000007216	MGI:2683557	Zfp775	21	94	102.5	80	106.5	0.356777	0.774191
ENSMUSG00000007338	MGI:108180	Mrpl49	12	232	317	187.5	232	0.471863	0.85162
ENSMUSG00000007411	MGI:1341865	Mark3	4	162	168	211.5	184	0.234095	0.679404
ENSMUSG00000007415	MGI:1914460	Gatad1	4	268	184	291	167	0.196129	0.644154
ENSMUSG00000007458	MGI:96904	M6pr	7	841.5	858.5	965	970.5	0.842002	0.995404
ENSMUSG00000007476	MGI:2652847	Lrrc8a	10	232	253.5	214.5	269	0.303564	0.737222
ENSMUSG00000007564	MGI:1926334	Ppp2r1a	4	932	1142.5	931	1063.5	0.270759	0.713303
ENSMUSG00000007570	MGI:1920025	Fance	14	380.5	667.5	342.5	599	1	1
ENSMUSG00000007589	MGI:107246	Tinf2	9	123.5	81.5	153.5	114.5	0.573008	0.90022
ENSMUSG00000007603	MGI:2147092	Dus3l	5	136	158	200.5	192.5	0.218741	0.667274
ENSMUSG00000007610	MGI:1917609	Gtpbp3	2	41	49	29	47.5	0.346546	0.767274
ENSMUSG00000007617	MGI:1347345	Homer1	4	46	50	74.5	71	0.693537	0.94921
ENSMUSG00000007655	MGI:102709	Cav1	6	3718.5	3520.5	3904.5	3478.5	0.0686057	0.429845
ENSMUSG00000007656	MGI:1891691	Arpp19	4	117	126.5	121	136	0.858349	1
ENSMUSG00000007670	MGI:1336214	Khsrp	12	645.5	540.5	652	549.5	0.934571	1
ENSMUSG00000007721	MGI:1916403	Ccdc124	7	1003	941.5	1136	1045.5	0.755089	0.971463
ENSMUSG00000007739	MGI:104689	Cct4	4	895	933	1140.5	1284	0.226629	0.674203
ENSMUSG00000007783	MGI:2446526	Cpt1c	8	241	304.5	207	307.5	0.213608	0.663008
ENSMUSG00000007805	MGI:104685	Twist2	2	78.5	85	81	78	0.656784	0.933535
ENSMUSG00000007815	MGI:1096342	Rhoa	5	2487	2399.5	2519	2571.5	0.160994	0.602226
ENSMUSG00000007817	MGI:3040693	Zmiz1	21	1487	1462	963	1038	0.117797	0.539344
ENSMUSG00000007827	MGI:1917887	Ankrd26	19	99.5	72	76	58	0.816599	0.987907
ENSMUSG00000007833	MGI:1916998	Aldh16a1	10	238	358	204.5	355	0.250687	0.694608
ENSMUSG00000007836	MGI:1924384	Hnrnpa0	8	1409	1327	1665	1537.5	0.715398	0.95696
ENSMUSG00000007850	MGI:1891925	Hnrnph1	4	765.5	772	1041	1163.5	0.118388	0.541126
ENSMUSG00000007867	MGI:1923661	1700019E19Rik	3	67.5	63	124.5	92	0.317825	0.747071
ENSMUSG00000007880	MGI:1935147	Arid1a	5	119.5	137	97	69	0.0218952	0.269362
ENSMUSG00000007888	MGI:1340030	Crlf1	3	3512.5	3300.5	2090	1983.5	0.812073	0.987609
ENSMUSG00000007891	MGI:88562	Ctsd	7	4386.5	3888.5	4742.5	4227	0.866628	1
ENSMUSG00000007950	MGI:1918946	Abhd8	3	167	162	161	138.5	0.473179	0.85162
ENSMUSG00000007987	MGI:1914536	Rabl5	5	110.5	56	131.5	69	0.912188	1
ENSMUSG00000008036	MGI:2141861	Ap2s1	4	968.5	960	1099	1030.5	0.396044	0.798847
ENSMUSG00000008090	MGI:2150920	Fgfrl1	3	149	120	124	101	1	1
ENSMUSG00000008136	MGI:1338762	Fhl2	7	1955	1795.5	3151.5	2918.5	0.85163	0.997937
ENSMUSG00000008140	MGI:1916933	2310044H10Rik	8	1265	1121	1020.5	897.5	0.926567	1
ENSMUSG00000008167	MGI:1915878	Fbxw9	6	161.5	142.5	149	175	0.0794752	0.456807
ENSMUSG00000008200	MGI:1860513	Fnbp4	3	44	45	50	43	0.656388	0.933535
ENSMUSG00000008206	MGI:1914510	Lass4	19	186	274.5	154.5	257	0.444748	0.830558
ENSMUSG00000008301	MGI:1891839	Phax	8	305.5	316.5	386	430.5	0.489322	0.860756
ENSMUSG00000008305	MGI:104636	Tle1	12	246.5	157	296	179	0.728174	0.962116
ENSMUSG00000008318	MGI:2443373	Relt	6	113	94.5	133	101	0.631936	0.922602
ENSMUSG00000008333	MGI:104805	Snrpb2	12	432	493	624.5	849.5	0.0385432	0.342171
ENSMUSG00000008348	MGI:98889	Ubc	3	1471	977.5	983.5	675.5	0.62685	0.920896
ENSMUSG00000008373	MGI:1916238	Prpf31	15	685.5	650	833.5	780.5	0.882388	1
ENSMUSG00000008384	MGI:1913438	Sertad1	8	860	956	1037.5	1044	0.123177	0.548441
ENSMUSG00000008393	MGI:1196368	Carhsp1	18	1076.5	835	1295.5	1121.5	0.0745973	0.443474
ENSMUSG00000008398	MGI:101762	Elk3	7	696.5	564	650.5	609.5	0.0724076	0.438874
ENSMUSG00000008429	MGI:1915393	Herpud2	10	194	169.5	250.5	185	0.252926	0.696755
ENSMUSG00000008435	MGI:1918732	Rdh13	8	171	111	214.5	89.5	0.0147007	0.222436
ENSMUSG00000008475	MGI:1915021	Arpc5	11	2969.5	3234	3580	3591	0.0183467	0.247409
ENSMUSG00000008540	MGI:1913850	Mgst1	2	39.5	35	59	32	0.153834	0.589223
ENSMUSG00000008575	MGI:103188	Nfib	8	52	30.5	60	32	0.754255	0.971157
ENSMUSG00000008604	MGI:2150152	Ubqln4	15	566	549	505	550.5	0.183097	0.632479
ENSMUSG00000008668	MGI:98146	Rps18	2	6111	6400.5	5981	6288.5	0.88882	1
ENSMUSG00000008683	MGI:2389091	Rps15a	5	84.5	102	84	91	0.673624	0.940823
ENSMUSG00000008730	MGI:1314873	Hipk1	17	250	340.5	325.5	333	0.0123888	0.207346
ENSMUSG00000008734	MGI:1927596	Gprc5b	15	71	80	63	69.5	1	1
ENSMUSG00000008763	MGI:104676	Man1a2	30	796	574	936.5	616.5	0.242353	0.688525
ENSMUSG00000008855	MGI:1333784	Hdac5	12	190.5	189.5	173.5	155.5	0.499227	0.865021
ENSMUSG00000008859	MGI:1927243	Rala	5	161	179.5	173.5	204	0.764995	0.973972
ENSMUSG00000008892	MGI:106922	Vdac3	3	335	339	431	471.5	0.44531	0.830558
ENSMUSG00000008958	MGI:1202305	Vps72	2	81.5	71	64.5	82	0.107734	0.519799
ENSMUSG00000008976	MGI:95610	Gabpa	6	175.5	249	211.5	345.5	0.292242	0.729684
ENSMUSG00000009035	MGI:2445179	Tmem184b	19	2359	1720	1241	882	0.64489	0.929308
ENSMUSG00000009073	MGI:97307	Nf2	5	201	192	172	158.5	0.881351	1
ENSMUSG00000009076	MGI:1914428	Zmat5	5	57.5	93	58	70	0.273271	0.714437
ENSMUSG00000009079	MGI:99960	Ewsr1	5	1137	1013.5	1238	1272	0.0172854	0.239473
ENSMUSG00000009090	MGI:1096368	Ap1b1	11	375	346	348.5	298.5	0.51538	0.87205
ENSMUSG00000009112	MGI:2136959	Bcl2l13	16	236	289.5	263	270.5	0.157396	0.594623
ENSMUSG00000009207	MGI:1918115	Lnp	11	137	150.5	224.5	216	0.364589	0.778724
ENSMUSG00000009291	MGI:2652132	Pttg1ip	19	2270	2230	2511.5	2773.5	0.003969	0.123486
ENSMUSG00000009293	MGI:1343188	Ube2g2	2	264.5	255.5	333.5	378	0.184663	0.633404
ENSMUSG00000009376	MGI:96969	Met	17	54	59.5	63	76.5	0.800262	0.984928
ENSMUSG00000009418	MGI:2183683	Nav1	26	249	276	156	174	1	1
ENSMUSG00000009470	MGI:2681523	Tnpo1	25	922.5	1028.5	1047	1038.5	0.0677033	0.427412
ENSMUSG00000009535	MGI:1915147	Rnmt	8	135.5	161	214.5	232.5	0.599874	0.909605
ENSMUSG00000009549	MGI:107169	Srp14	4	393	450.5	568	688.5	0.561505	0.894741
ENSMUSG00000009569	MGI:3050795	Mkl2	18	148	147.5	85	116	0.0995761	0.504484
ENSMUSG00000009585	MGI:1933111	Apobec3	10	18	111	29.5	89	0.0357952	0.332629
ENSMUSG00000009614	MGI:2183102	Sardh	25	297.5	164.5	303.5	205	0.145872	0.578991
ENSMUSG00000009621	MGI:102718	Vav2	23	384	261.5	328	196.5	0.306437	0.73913
ENSMUSG00000009630	MGI:1321161	Ppp2cb	3	183	172	226	288	0.0320557	0.315347
ENSMUSG00000009647	MGI:3026965	Ccdc109a	18	308.5	412	308.5	464	0.269807	0.712232
ENSMUSG00000009681	MGI:88141	Bcr	11	239	288.5	154	206	0.491585	0.861338
ENSMUSG00000009687	MGI:1201785	Fxyd5	3	625	539.5	418	377	0.6451	0.929308
ENSMUSG00000009733	MGI:98509	Tcfcp2	13	104	92.5	83	83	0.600132	0.909605
ENSMUSG00000009739	MGI:102935	Pou6f1	11	50.5	39.5	27	34.5	0.141242	0.573685
ENSMUSG00000009741	MGI:104889	Ubp1	12	497.5	345.5	648.5	379.5	0.0778278	0.453921
ENSMUSG00000009772	MGI:1921387	Nuak2	24	1692	1540	2313	1943	0.0877878	0.477231
ENSMUSG00000009828	MGI:1934157	Ick	6	58.5	62.5	33.5	63.5	0.0543462	0.391636
ENSMUSG00000009863	MGI:1914930	Sdhb	3	426	399.5	443.5	427.5	0.808178	0.987177
ENSMUSG00000009894	MGI:1915076	Snap47	3	135.5	181.5	179.5	197	0.194555	0.642362
ENSMUSG00000009905	MGI:1918000	Kdsr	17	179.5	256	224	265.5	0.184602	0.633404
ENSMUSG00000009907	MGI:1100499	Vps4b	3	203	137.5	192.5	142.5	0.586065	0.905878
ENSMUSG00000010025	MGI:1353452	Aldh3a2	8	182.5	161.5	209.5	197.5	0.714363	0.956891
ENSMUSG00000010045	MGI:1930765	Tmem115	5	335	301	299	224	0.138253	0.568478
ENSMUSG00000010047	MGI:1196334	Hyal2	8	406	347	185	161	0.896522	1
ENSMUSG00000010048	MGI:1316708	Ifrd2	7	252	248.5	261	230	0.374368	0.783956
ENSMUSG00000010057	MGI:1914482	Nprl2	6	42	48.5	47	31	0.0889658	0.47994
ENSMUSG00000010067	MGI:1928386	Rassf1	3	718	578	962.5	817	0.486	0.8591
ENSMUSG00000010095	MGI:96955	Slc3a2	15	2446	2776.5	5971.5	6394.5	0.077195	0.451675
ENSMUSG00000010097	MGI:1858330	Nxf1	9	556.5	439	607.5	526.5	0.295286	0.731114
ENSMUSG00000010205	MGI:1919016	Raver1	6	320	248.5	212.5	191.5	0.267466	0.710939
ENSMUSG00000010277	MGI:1919753	2610507B11Rik	21	754.5	882.5	703	747	0.193576	0.640988
ENSMUSG00000010290	MGI:2138299	AI597479	12	101	77	115	86	1	1
ENSMUSG00000010307	MGI:1915143	Tmem86a	11	76.5	26	67	34	0.219698	0.667274
ENSMUSG00000010311	MGI:2151113	Optc	5	69	106.5	35.5	73.5	0.313437	0.744978
ENSMUSG00000010358	MGI:1917360	Ifi35	5	109	120	109.5	159	0.147488	0.581531
ENSMUSG00000010362	MGI:1913849	Rdm1	10	67.5	105.5	89.5	66.5	0.000972893	0.0534271
ENSMUSG00000010392	MGI:1858260	Gosr1	37	530	608.5	636.5	685	0.41839	0.816712
ENSMUSG00000010453	MGI:1918055	4632411B12Rik	24	807	846.5	1111.5	1162.5	0.974217	1
ENSMUSG00000010517	MGI:109419	Faf1	13	287	326	508.5	527	0.386094	0.792957
ENSMUSG00000010554	MGI:1914743	Mettl16	4	78.5	74	131.5	110	0.605314	0.910201
ENSMUSG00000010607	MGI:1913518	Pigyl	3	97	84	98	98	0.536175	0.883849
ENSMUSG00000010608	MGI:1914289	Rbm25	13	268.5	369.5	630	707	0.0378792	0.341033
ENSMUSG00000010609	MGI:109284	Psen2	12	217	131.5	190.5	123.5	0.690521	0.948236
ENSMUSG00000010660	MGI:97614	Plcd1	5	250	238.5	217	183.5	0.381303	0.78981
ENSMUSG00000010663	MGI:1923517	Fads1	11	507	739	536.5	819	0.575408	0.901585
ENSMUSG00000010721	MGI:1861746	Lmbr1	6	42	18	32.5	10	0.50598	0.867702
ENSMUSG00000010755	MGI:1351477	Cars	8	462.5	551.5	1147	1017.5	0.000120801	0.0148814
ENSMUSG00000010830	MGI:2145953	Kdelr3	4	436.5	376.5	391	363	0.478758	0.853748
ENSMUSG00000010911	MGI:1926788	Apip	4	110	79	153	92	0.374607	0.783956
ENSMUSG00000010914	MGI:1351627	Pdhx	8	137.5	132	144.5	106	0.135234	0.563037
ENSMUSG00000010936	MGI:2157980	Vac14	4	76.5	83	79.5	87	1	1
ENSMUSG00000011096	MGI:1914855	Akt1s1	6	715	697	675.5	673	0.78993	0.982768
ENSMUSG00000011114	MGI:1100877	Tbrg1	3	617.5	510	684	581.5	0.71166	0.956429
ENSMUSG00000011148	MGI:87947	Adssl1	8	22	104	28	115	0.753809	0.971157
ENSMUSG00000011158	MGI:1919558	Brf1	7	143	146.5	148	151	1	1
ENSMUSG00000011179	MGI:97402	Odc1	3	1015.5	991.5	1344.5	1504	0.0212829	0.265411
ENSMUSG00000011254	MGI:1913878	Thg1l	10	126	133	126	97	0.0996935	0.504484
ENSMUSG00000011256	MGI:105377	Adam19	35	5521	6259	3871	4061.5	0.00813603	0.171587
ENSMUSG00000011257	MGI:2385206	Pabpc4	2	321.5	339	327	304.5	0.290631	0.728055
ENSMUSG00000011306	MGI:1917866	Sugp1	3	61	67	44.5	56.5	0.597645	0.908586
ENSMUSG00000011427	MGI:1923431	Zfp790	10	57.5	56	92	108.5	0.412336	0.812534
ENSMUSG00000011658	MGI:1917550	Fuz	11	52	98.5	51.5	92	0.807844	0.98704
ENSMUSG00000011752	MGI:97552	Pgam1	4	2613.5	2456	2262	2302.5	0.0501381	0.380363
ENSMUSG00000011831	MGI:104736	Evi5	16	187.5	196	243.5	239	0.681741	0.944103
ENSMUSG00000011832	MGI:2442167	Evi5l	9	79	81	108.5	66	0.0206362	0.260671
ENSMUSG00000011837	MGI:1914861	Snapc2	6	342	251.5	326.5	227.5	0.675313	0.941682
ENSMUSG00000011877	MGI:1927140	Git1	9	462.5	397	277.5	292.5	0.0587915	0.403876
ENSMUSG00000011884	MGI:1929253	Gltp	9	444	370.5	365.5	271.5	0.287269	0.725218
ENSMUSG00000011958	MGI:109327	Bnip2	4	652.5	584	687.5	719	0.0468933	0.366935
ENSMUSG00000011960	MGI:1328363	Ccnt1	20	261.5	206.5	416.5	374.5	0.292853	0.729684
ENSMUSG00000012017	MGI:1858430	Scarf2	9	736	813	541	625.5	0.560375	0.894556
ENSMUSG00000012076	MGI:1196337	Brms1l	8	133.5	92.5	167.5	104.5	0.582627	0.903577
ENSMUSG00000012114	MGI:2137379	Med15	6	354	378.5	289.5	311.5	1	1
ENSMUSG00000012117	MGI:1914672	Dhdds	10	122.5	141	132	121	0.218563	0.667274
ENSMUSG00000012296	MGI:1921344	Tjap1	16	961.5	1155	764.5	1005.5	0.163587	0.605171
ENSMUSG00000012405	MGI:1913730	Rpl15	3	71	136	153	255.5	0.47868	0.853748
ENSMUSG00000012443	MGI:1098231	Kif11	24	373	308.5	407.5	346.5	0.832052	0.992584
ENSMUSG00000012483	MGI:1915490	Rpa3	2	53	59	67	57	0.361511	0.777122
ENSMUSG00000012535	MGI:1196412	Tnpo3	5	257	267	284.5	283	0.716644	0.95738
ENSMUSG00000012640	MGI:1917180	Zfp715	4	47.5	48	68.5	57	0.500193	0.865177
ENSMUSG00000012889	MGI:2685352	Podnl1	10	47	126	38	67.5	0.141322	0.573685
ENSMUSG00000013033	MGI:1929461	Lphn1	5	141	102.5	62	61	0.184167	0.633404
ENSMUSG00000013076	MGI:1922973	Amotl1	14	721	601	525.5	425.5	0.764988	0.973972
ENSMUSG00000013089	MGI:1096867	Etv5	24	390.5	371.5	523.5	404.5	0.0351387	0.329552
ENSMUSG00000013150	MGI:1917825	Gfod2	2	28	22	27.5	22	1	1
ENSMUSG00000013160	MGI:1201778	Atp6v0d1	2	245	291.5	279.5	276.5	0.130452	0.555987
ENSMUSG00000013236	MGI:97815	Ptprs	25	1131	1061	710	642	0.603785	0.910112
ENSMUSG00000013275	MGI:2444823	Slc41a1	31	564.5	510	323.5	304.5	0.687883	0.947572
ENSMUSG00000013415	MGI:1890357	Igf2bp1	30	309.5	317.5	302.5	251	0.0707212	0.432972
ENSMUSG00000013419	MGI:2670992	Zfp651	20	431	428.5	243.5	166.5	0.0021732	0.0867252
ENSMUSG00000013465	MGI:1931035	Cobra1	8	298.5	328.5	299	332	0.95502	1
ENSMUSG00000013483	#N/A	#N/A	6	59.5	78	60	79.5	1	1
ENSMUSG00000013495	MGI:1919642	Tmem175	6	84	66.5	61	60	0.3955	0.798847
ENSMUSG00000013539	MGI:101825	D16H22S680E	12	171	173	122.5	132.5	0.741269	0.968062
ENSMUSG00000013629	MGI:1916969	Cad	22	1196	1090	974	918.5	0.597033	0.908374
ENSMUSG00000013646	MGI:1933124	Sh3bp5l	2	45	49	82.5	73.5	0.514435	0.871671
ENSMUSG00000013662	MGI:1915229	Atad1	14	519.5	576.5	833.5	777	0.0283507	0.299472
ENSMUSG00000013663	MGI:109583	Pten	4	56	33	50	38	0.445224	0.830558
ENSMUSG00000013698	MGI:104799	Pea15a	9	1544.5	1830.5	1523.5	1781.5	0.787173	0.982082
ENSMUSG00000013736	MGI:1917297	Trnt1	4	91	68.5	153.5	138	0.430261	0.824287
ENSMUSG00000013787	MGI:2148922	Ehmt2	5	391.5	367.5	343.5	344.5	0.562798	0.894902
ENSMUSG00000013833	MGI:2158394	Med16	16	574.5	747	438	602.5	0.503053	0.86705
ENSMUSG00000013846	MGI:98304	St3gal1	35	437.5	272	283.5	209	0.168742	0.612673
ENSMUSG00000013858	MGI:2177957	ORF61	7	1277.5	1349.5	1256.5	1255	0.315197	0.745354
ENSMUSG00000013878	MGI:1924983	Rnf170	7	41	28	51	39	0.748446	0.969461
ENSMUSG00000013921	MGI:1923936	Clip3	9	399	393.5	322.5	255	0.0428609	0.353219
ENSMUSG00000013973	MGI:1333874	Dedd	5	109	93.5	134.5	128.5	0.640422	0.927733
ENSMUSG00000013997	MGI:1350916	Nit1	2	41	38.5	34	51	0.161685	0.603106
ENSMUSG00000014077	MGI:1927185	1500003O03Rik	6	586	426.5	615.5	555.5	0.0139889	0.216815
ENSMUSG00000014158	MGI:1926945	Trpv4	15	86	252	64.5	146.5	0.202117	0.649911
ENSMUSG00000014177	MGI:1914760	Fam18b	11	255	272.5	417	473.5	0.62064	0.918317
ENSMUSG00000014195	MGI:1928373	Dnajc7	4	217.5	218	265	256	0.795498	0.984093
ENSMUSG00000014198	MGI:3608347	Zfp385c	8	292.5	243	229.5	212.5	0.403221	0.804852
ENSMUSG00000014243	MGI:1916997	Zswim7	2	32	42	39	38	0.415992	0.815348
ENSMUSG00000014245	MGI:2681271	Pigl	16	94.5	82	114.5	95	0.838425	0.994674
ENSMUSG00000014303	MGI:1932535	Glis2	8	506	416	393.5	417.5	0.00928428	0.178334
ENSMUSG00000014329	MGI:1933388	Bicc1	14	269	325.5	195	236	1	1
ENSMUSG00000014349	MGI:1343160	Ube2z	10	691	713	776	684.5	0.0397599	0.344557
ENSMUSG00000014353	MGI:1919727	Tmem87b	16	229	256	269	262	0.285811	0.724554
ENSMUSG00000014355	MGI:103097	Anapc1	40	1190	1126.5	1160	1109	0.882583	1
ENSMUSG00000014402	MGI:106581	Tsg101	4	260	287	381	318.5	0.0165324	0.235115
ENSMUSG00000014418	MGI:2180307	Hps5	39	332.5	384	429.5	432.5	0.188775	0.63842
ENSMUSG00000014426	MGI:1346875	Map3k4	15	283.5	374.5	213	286	0.904657	1
ENSMUSG00000014496	MGI:2145661	Ankrd28	4	50	37.5	48	59	0.113947	0.530101
ENSMUSG00000014498	MGI:2444029	Ankrd52	7	514	497.5	262	265	0.707024	0.954534
ENSMUSG00000014504	MGI:1913634	Srp19	2	59.5	70	171	182.5	0.682793	0.94437
ENSMUSG00000014547	MGI:2442811	Wdfy2	8	71	47.5	47	47	0.167871	0.612327
ENSMUSG00000014550	MGI:1925537	Zfyve20	36	583.5	437	803.5	619.5	0.74058	0.968062
ENSMUSG00000014551	MGI:1928140	Mrps25	12	307.5	238.5	357.5	209	0.0203838	0.259523
ENSMUSG00000014554	MGI:1351602	Dguok	3	41	30	33	23.5	1	1
ENSMUSG00000014601	MGI:2443884	Fam40a	9	416	400.5	398.5	419.5	0.400578	0.802763
ENSMUSG00000014602	MGI:108391	Kif1a	30	934	773	546.5	400.5	0.142204	0.574107
ENSMUSG00000014606	MGI:1915113	Slc25a11	2	192.5	159	148.5	146	0.304047	0.737784
ENSMUSG00000014633	MGI:1913781	2310061C15Rik	10	269.5	209.5	274.5	278	0.0392652	0.344506
ENSMUSG00000014668	MGI:2444898	Chfr	18	379.5	336	434	457	0.0879166	0.477231
ENSMUSG00000014748	MGI:1096575	Tex261	10	588.5	530.5	496.5	467	0.660167	0.935066
ENSMUSG00000014763	MGI:1914794	Fam120b	15	246.5	162.5	244.5	186	0.327654	0.754543
ENSMUSG00000014767	MGI:101838	Tbp	3	69	45	57.5	58	0.113876	0.530101
ENSMUSG00000014769	MGI:104884	Psmb1	7	1030	1135.5	1224.5	1302.5	0.538486	0.8842
ENSMUSG00000014776	MGI:1925938	Nol3	7	33.5	21	20	31	0.0319761	0.315129
ENSMUSG00000014778	MGI:2679008	Fhod1	14	721.5	688.5	306.5	398.5	0.000897223	0.0511193
ENSMUSG00000014786	MGI:2685542	Slc9a5	11	200.5	153.5	114	93.5	0.725101	0.961134
ENSMUSG00000014859	MGI:103012	E2f4	6	507.5	379.5	384	354.5	0.0357089	0.332505
ENSMUSG00000014867	MGI:98445	Surf4	6	2089	1963	2384.5	2189	0.589444	0.906176
ENSMUSG00000014873	MGI:98444	Surf2	6	226	187.5	269	248.5	0.42861	0.822987
ENSMUSG00000014907	MGI:2682306	Naf1	10	143	124.5	207	155.5	0.37354	0.783956
ENSMUSG00000014932	MGI:99147	Yes1	3	35	24	28	28.5	0.351423	0.770366
ENSMUSG00000014956	MGI:104871	Ppp1cb	3	347.5	197.5	372	251.5	0.165954	0.610048
ENSMUSG00000014959	MGI:2135962	Gorasp2	4	650	642	821.5	813	1	1
ENSMUSG00000014980	MGI:1913887	Tsen15	2	41	63	63.5	61	0.0842355	0.466697
ENSMUSG00000015002	MGI:1923990	Efr3a	13	261	281	329	331	0.562648	0.894819
ENSMUSG00000015023	MGI:99526	Ddx19a	3	139.5	203.5	146.5	170.5	0.158335	0.596806
ENSMUSG00000015053	MGI:95662	Gata2	2	25.5	24.5	40	38.5	1	1
ENSMUSG00000015087	MGI:2442633	B230208H17Rik	7	300.5	313	293.5	306.5	1	1
ENSMUSG00000015092	MGI:1891227	Edf1	2	426.5	401	441.5	393	0.58938	0.906176
ENSMUSG00000015094	MGI:1099802	Npdc1	6	508	487	465.5	432.5	0.747388	0.969461
ENSMUSG00000015095	MGI:1354731	Fbxw5	7	217	180	196	175.5	0.612694	0.914127
ENSMUSG00000015112	MGI:1354721	Slc25a13	21	204	304	182.5	274.5	1	1
ENSMUSG00000015126	MGI:1915577	0610007P22Rik	11	428.5	390.5	607.5	621	0.223387	0.670972
ENSMUSG00000015127	MGI:1921404	Unkl	4	24	43	22	33.5	0.712077	0.956429
ENSMUSG00000015133	MGI:2142227	Lrrk1	44	1751.5	1098.5	1372.5	755	0.0283282	0.299472
ENSMUSG00000015134	MGI:1861722	Aldh1a3	16	185.5	191.5	229.5	241.5	0.890447	1
ENSMUSG00000015143	MGI:2137706	Actn1	15	12127	12185.5	11549.5	11214	0.0624669	0.415118
ENSMUSG00000015149	MGI:1927664	Sirt2	6	272	248	234.5	255.5	0.166455	0.610626
ENSMUSG00000015165	MGI:104816	Hnrnpl	2	496.5	546.5	496	565	0.69462	0.949774
ENSMUSG00000015176	MGI:1918019	Nolc1	14	1449.5	1090	1764	1334.5	0.913903	1
ENSMUSG00000015189	MGI:2384865	Casd1	9	62	79	70	78.5	0.638078	0.926377
ENSMUSG00000015202	MGI:2674130	Cnksr3	9	27	58.5	44	49	0.033173	0.321313
ENSMUSG00000015247	MGI:1913786	Nipsnap3b	3	131.5	93	118	70	0.419673	0.816813
ENSMUSG00000015305	MGI:1917347	Sash1	35	1204.5	1194	2544	2361.5	0.195042	0.642701
ENSMUSG00000015312	MGI:107776	Gadd45b	8	680.5	522.5	2024.5	1771	0.0542154	0.391636
ENSMUSG00000015337	MGI:1261433	Endog	4	55	58.5	39	83	0.0117864	0.202112
ENSMUSG00000015341	MGI:1931029	Golga7	6	383	226	589	443.5	0.0194544	0.25433
ENSMUSG00000015354	MGI:1923727	Pcolce2	12	281	272	399.5	285	0.00823037	0.171656
ENSMUSG00000015357	MGI:1346017	Clpx	8	144	147	201.5	168.5	0.210658	0.660145
ENSMUSG00000015461	MGI:105121	Atf6b	2	97	71.5	113.5	97	0.534263	0.883512
ENSMUSG00000015488	MGI:1924317	5930434B04Rik	11	289.5	279.5	319	240	0.0422904	0.352394
ENSMUSG00000015501	MGI:1338076	Hivep2	27	115.5	160.5	200	280.5	0.939186	1
ENSMUSG00000015522	MGI:88071	Arnt	8	175.5	250	165	235.5	1	1
ENSMUSG00000015533	MGI:96600	Itga2	18	67	650.5	69.5	696	0.928628	1
ENSMUSG00000015536	MGI:1336894	Mocs2	10	402.5	504.5	476	627	0.588029	0.906176
ENSMUSG00000015542	MGI:1913426	Nat9	9	123	121	112.5	188	0.0030955	0.103745
ENSMUSG00000015568	MGI:96820	Lpl	7	28	50	38.5	41	0.110385	0.526015
ENSMUSG00000015597	MGI:1889348	Zfp318	7	49	45.5	26.5	40	0.200951	0.64799
ENSMUSG00000015605	MGI:106658	Srf	6	644	656	590.5	519	0.0721368	0.438874
ENSMUSG00000015647	MGI:105382	Lama5	45	3180.5	3967.5	1347.5	1789.5	0.148508	0.583865
ENSMUSG00000015652	MGI:1917608	Steap1	2	67	29	114.5	47	0.887949	1
ENSMUSG00000015653	MGI:1921301	Steap2	28	878	290.5	1120	218.5	1.27584e-07	4.01053e-05
ENSMUSG00000015656	MGI:105384	Hspa8	9	15887	16717.5	19126.5	19234.5	0.00264953	0.0966569
ENSMUSG00000015672	MGI:2137226	Mrpl32	6	276	238.5	371	402	0.0531297	0.388643
ENSMUSG00000015697	MGI:1934229	Setdb1	9	150.5	127	120	98	0.927634	1
ENSMUSG00000015709	MGI:107188	Arnt2	38	210	181	178.5	171	0.507615	0.869021
ENSMUSG00000015711	MGI:1925152	Prune	13	231	233	199.5	173.5	0.297635	0.734244
ENSMUSG00000015714	MGI:1924143	Lass2	5	404.5	362	339	346	0.226463	0.674203
ENSMUSG00000015733	MGI:106222	Capza2	3	273	271	400	403.5	0.911602	1
ENSMUSG00000015748	MGI:1918017	Prpf3	2	49	37	41	42	0.356947	0.774191
ENSMUSG00000015749	MGI:1913721	Anp32e	2	45	48.5	51	65.5	0.579137	0.902301
ENSMUSG00000015755	MGI:1915902	Tab2	10	411	393.5	563.5	566.5	0.612243	0.914098
ENSMUSG00000015757	MGI:1914668	Ppil4	17	220	239	326.5	416	0.190137	0.63842
ENSMUSG00000015766	MGI:104684	Eps8	30	231	296	263.5	314.5	0.58593	0.905878
ENSMUSG00000015776	MGI:98446	Med22	4	204	187.5	149	117.5	0.381556	0.790095
ENSMUSG00000015790	MGI:98443	Surf1	8	244.5	334	314	388.5	0.428258	0.822987
ENSMUSG00000015804	MGI:1914249	Med28	11	214	246	192.5	203.5	0.583227	0.904201
ENSMUSG00000015806	MGI:97836	Qdpr	3	128	83	151	81	0.37545	0.784821
ENSMUSG00000015837	MGI:107931	Sqstm1	8	2960	2841	7397.5	6206.5	1.90851e-05	0.00328264
ENSMUSG00000015839	MGI:108420	Nfe2l2	9	757	726	947	1007.5	0.138651	0.569529
ENSMUSG00000015846	MGI:98214	Rxra	20	484.5	485.5	298.5	264	0.243887	0.688746
ENSMUSG00000015850	MGI:2389008	Adamtsl4	16	437	666	336.5	437.5	0.0958443	0.496055
ENSMUSG00000015869	MGI:1915013	Prpsap1	5	356.5	347	334.5	342	0.666878	0.938573
ENSMUSG00000015880	MGI:1930197	Ncapg	10	119.5	134.5	108	213	0.00113655	0.0595022
ENSMUSG00000015889	MGI:96836	Lta4h	4	264	298.5	247.5	315.5	0.338719	0.762411
ENSMUSG00000015932	MGI:1929270	Dstn	9	8380.5	8071.5	11890.5	10694.5	0.000857345	0.0500004
ENSMUSG00000015937	MGI:1349392	H2afy	3	279.5	274.5	237.5	188	0.0939407	0.490472
ENSMUSG00000015944	MGI:1933384	Gatsl2	6	29	38.5	16.5	18	0.676292	0.942096
ENSMUSG00000015957	MGI:101948	Wnt11	6	91	153	167	232.5	0.281703	0.721503
ENSMUSG00000015961	MGI:87948	Adss	12	723	715	1078	1057	0.918489	1
ENSMUSG00000015971	MGI:1860775	Actr8	5	75	82	95.5	90	0.516097	0.872217
ENSMUSG00000015980	MGI:1923862	Lrrc27	4	115.5	61	86	44	1	1
ENSMUSG00000015994	MGI:104683	Fnta	8	497.5	533.5	582.5	674.5	0.377088	0.786082
ENSMUSG00000016018	MGI:1919448	Skiv2l2	7	122	126	240.5	195.5	0.151643	0.587002
ENSMUSG00000016128	MGI:2385331	Stard13	15	200.5	194	304.5	303	0.846377	0.996072
ENSMUSG00000016181	MGI:2138080	Diexf	4	26.5	50.5	42.5	49	0.120245	0.542376
ENSMUSG00000016252	MGI:1855697	Atp5e	3	823.5	356	1058.5	430	0.467735	0.848287
ENSMUSG00000016253	MGI:1926424	Th1l	3	136.5	129	131	120.5	0.930075	1
ENSMUSG00000016257	MGI:1913640	Slmo2	10	715	549	936	690	0.596008	0.908374
ENSMUSG00000016262	MGI:2443496	Sertad4	15	230.5	138.5	231	116.5	0.276168	0.717541
ENSMUSG00000016344	MGI:1913746	Ppdpf	8	393	397	360	297.5	0.0645048	0.419719
ENSMUSG00000016477	MGI:1096340	E2f3	7	163	160.5	153.5	142.5	0.747972	0.969461
ENSMUSG00000016487	MGI:1914783	Ppfibp1	23	2796	2463.5	3147.5	2631.5	0.168866	0.612673
ENSMUSG00000016495	MGI:1915009	5033414D02Rik	3	100.5	125	140	130.5	0.126447	0.552586
ENSMUSG00000016503	MGI:1913846	Gtf3a	9	200	93	204.5	159	0.00213543	0.0859255
ENSMUSG00000016510	MGI:1923616	Mtif3	9	114	109	167.5	107.5	0.0297924	0.302082
ENSMUSG00000016520	MGI:2155959	Lnx2	26	216	208.5	133.5	128.5	1	1
ENSMUSG00000016526	MGI:1330300	Dyrk3	12	166.5	168	202.5	273	0.0451883	0.360402
ENSMUSG00000016528	MGI:109298	Mapkapk2	12	1886.5	1990.5	1604	1787	0.249039	0.693103
ENSMUSG00000016554	MGI:1933181	Eif3d	10	1928	1955	2027.5	2148	0.337675	0.76232
ENSMUSG00000016559	MGI:1101768	H3f3b	2	421.5	444.5	884	948.5	0.836714	0.994457
ENSMUSG00000016619	MGI:1351502	Nup50	10	520.5	530	605	555	0.233127	0.678714
ENSMUSG00000016637	MGI:1914292	Ift27	4	84.5	87	110	112	1	1
ENSMUSG00000016664	MGI:1345153	Pacsin2	3	512.5	562	523.5	580	0.931632	1
ENSMUSG00000016757	MGI:3039573	Ttll12	15	872.5	943.5	634.5	663	0.636565	0.925801
ENSMUSG00000016831	MGI:1915389	Tox4	23	413	342.5	519.5	479	0.288319	0.725653
ENSMUSG00000016833	MGI:1915985	Mrps18c	2	69	72	100.5	75	0.142079	0.574068
ENSMUSG00000016918	MGI:2138563	Sulf1	22	2221.5	1528.5	2616.5	1840	0.636301	0.925747
ENSMUSG00000016921	MGI:1915246	Srsf6	3	414	422.5	643.5	576.5	0.150891	0.586565
ENSMUSG00000016933	MGI:97615	Plcg1	5	141.5	154.5	86	103	0.641845	0.927775
ENSMUSG00000016940	MGI:1917632	Kctd2	11	356	397	343	356.5	0.528531	0.880077
ENSMUSG00000016946	MGI:1916509	Kctd5	5	405	411	432	445	0.884082	1
ENSMUSG00000016984	MGI:1915395	Etaa1	14	63	68	113	74.5	0.0395063	0.344557
ENSMUSG00000017009	MGI:1349164	Sdc4	11	1917.5	2187.5	2691	2594.5	5.91805e-05	0.00805208
ENSMUSG00000017119	MGI:108498	Nbr1	15	336.5	447	373	511	0.766025	0.974198
ENSMUSG00000017132	MGI:1334257	Cyth1	11	132.5	80.5	172	125.5	0.317225	0.747071
ENSMUSG00000017144	MGI:1921444	Rnd3	8	241	354.5	698	940.5	0.383149	0.791297
ENSMUSG00000017146	MGI:104537	Brca1	16	54	63.5	63.5	53.5	0.24126	0.688297
ENSMUSG00000017176	MGI:1915356	Nt5c3l	2	94.5	64.5	88.5	93	0.0645292	0.419719
ENSMUSG00000017188	MGI:1098757	Ccdc56	3	202	204.5	195	172.5	0.3879	0.793346
ENSMUSG00000017210	MGI:1344385	Med24	24	479	576	332	409.5	0.80981	0.987609
ENSMUSG00000017221	MGI:98858	Psmd3	8	1589	1513.5	1651	1336	0.00157953	0.0734641
ENSMUSG00000017264	MGI:1355322	Exosc10	7	233.5	212.5	254.5	227	0.895419	1
ENSMUSG00000017286	MGI:1914451	Glod4	4	76.5	71	149	81.5	0.0182754	0.247179
ENSMUSG00000017288	MGI:1915549	Vps53	6	111	98.5	178	135	0.371306	0.783308
ENSMUSG00000017291	MGI:1914490	Taok1	19	268.5	337	293.5	301.5	0.0936858	0.489702
ENSMUSG00000017299	MGI:1923483	Dnttip1	4	110	125	117	152.5	0.473303	0.85162
ENSMUSG00000017307	MGI:2158201	Acot8	4	55.5	59.5	52.5	63	0.792551	0.983513
ENSMUSG00000017314	MGI:1858257	Mpp2	17	54	190	47.5	95	0.0167285	0.235699
ENSMUSG00000017376	MGI:1201387	Nlk	5	71	39.5	70	46	0.587046	0.906176
ENSMUSG00000017386	MGI:1202880	Traf4	2	107	146	53.5	78	0.82816	0.991916
ENSMUSG00000017404	MGI:98020	Rpl19	3	8743	7877	9828	9441.5	0.00245051	0.0919293
ENSMUSG00000017405	MGI:1890646	Nek8	12	79	73	67.5	92	0.112183	0.528595
ENSMUSG00000017418	MGI:1923119	Arl5b	6	27	31	44	32	0.223322	0.670972
ENSMUSG00000017446	MGI:1919254	C1qtnf1	13	60	148	38	94	1	1
ENSMUSG00000017466	MGI:98753	Timp2	13	13321.5	16347	12114	13610.5	2.66129e-07	7.58134e-05
ENSMUSG00000017485	MGI:98791	Top2b	8	227	203.5	265	248	0.793677	0.98384
ENSMUSG00000017493	MGI:96439	Igfbp4	9	4734.5	5528.5	4624.5	5648.5	0.110222	0.525702
ENSMUSG00000017499	MGI:1345150	Cdc6	13	57.5	100.5	167	186	0.0267627	0.291387
ENSMUSG00000017548	MGI:1261758	Suz12	4	46.5	57.5	91.5	103	0.716902	0.95738
ENSMUSG00000017550	MGI:2442925	Atad5	15	45.5	41	47	60	0.2485	0.692749
ENSMUSG00000017561	MGI:1860086	Crlf3	8	102	112	129.5	110	0.188078	0.637711
ENSMUSG00000017615	MGI:104961	Tnfaip1	25	2274.5	2046.5	2536	2252.5	0.768631	0.97575
ENSMUSG00000017631	MGI:107771	Abr	9	322	347.5	195	192	0.482691	0.857664
ENSMUSG00000017664	MGI:2385166	Slc35c2	7	221	396	186	338	0.950565	1
ENSMUSG00000017667	MGI:2388656	Zfp334	30	264	436.5	308	469	0.454198	0.836832
ENSMUSG00000017670	MGI:2153045	Elmo2	14	553.5	503.5	455	439.5	0.524703	0.877328
ENSMUSG00000017677	MGI:1926139	Wsb1	7	390.5	303	913.5	521.5	0.00125305	0.0631093
ENSMUSG00000017679	MGI:1923330	Ttpal	42	706.5	405.5	855	502	0.801432	0.984928
ENSMUSG00000017686	MGI:1926078	Rhot1	5	124	174.5	130	185	1	1
ENSMUSG00000017697	MGI:87916	Ada	16	243	233	207.5	180	0.493604	0.862404
ENSMUSG00000017707	MGI:1349457	Serinc3	9	1546.5	1823	1656	1898	0.579198	0.902301
ENSMUSG00000017715	MGI:1921701	Pgs1	6	484.5	439	499.5	452.5	1	1
ENSMUSG00000017716	MGI:1203517	Birc5	6	690.5	444.5	684	484	0.269801	0.712232
ENSMUSG00000017718	MGI:2448704	Afmid	15	52	77.5	35	99	0.0186347	0.249083
ENSMUSG00000017721	MGI:1926178	Pigt	10	635.5	625.5	528.5	500	0.644102	0.929308
ENSMUSG00000017724	MGI:99423	Etv4	5	103	87	86	78.5	0.749218	0.969461
ENSMUSG00000017734	MGI:106562	Dbndd2	2	122.5	170.5	143.5	163.5	0.250665	0.694608
ENSMUSG00000017747	MGI:1931556	Ghdc	7	149.5	160	145	147	0.806734	0.986345
ENSMUSG00000017754	MGI:103151	Pltp	5	53	85.5	54	79	0.7105	0.956118
ENSMUSG00000017756	MGI:1342283	Slc12a7	27	454.5	388.5	380	317	0.837258	0.994674
ENSMUSG00000017760	MGI:97748	Ctsa	6	1328.5	1547	992	1157.5	0.97719	1
ENSMUSG00000017764	MGI:1919221	Zswim1	6	61	71	32	59	0.128358	0.555082
ENSMUSG00000017765	MGI:1309465	Slc12a4	6	654	576.5	712	617.5	0.842977	0.995404
ENSMUSG00000017767	MGI:1922892	1700020C07Rik	3	32	25	27.5	46	0.0514475	0.382541
ENSMUSG00000017774	MGI:106612	Myo1c	18	7036	6496.5	5924	5369.5	0.474973	0.85263
ENSMUSG00000017776	MGI:88508	Crk	5	252.5	322	371.5	429	0.380144	0.788664
ENSMUSG00000017778	MGI:103226	Cox7c	6	75.5	55.5	100	101	0.178804	0.628607
ENSMUSG00000017781	MGI:99887	Pitpna	5	520.5	570	623	589	0.0870428	0.475289
ENSMUSG00000017801	MGI:108398	Mlx	3	60.5	92	91	72.5	0.00686954	0.159442
ENSMUSG00000017802	MGI:1915248	Fam134c	2	39	36	32	19	0.274132	0.715527
ENSMUSG00000017817	MGI:1891496	Jph2	25	1840.5	1291	1320.5	1033	0.0500301	0.380062
ENSMUSG00000017831	MGI:105926	Rab5a	3	93	94	159	157.5	1	1
ENSMUSG00000017837	MGI:1919216	Nkiras2	4	130	118	92.5	91	0.770294	0.976498
ENSMUSG00000017843	MGI:1349475	Ppp2r5c	16	280	243.5	359	288.5	0.516675	0.872474
ENSMUSG00000017858	MGI:2387217	Ift52	10	169	173	185	246.5	0.0697969	0.431249
ENSMUSG00000017861	MGI:101785	Mybl2	20	343	229.5	290.5	241	0.0884097	0.478304
ENSMUSG00000017929	MGI:1927169	B4galt5	7	380.5	459.5	257	317	0.870392	1
ENSMUSG00000017999	MGI:2385884	Ddx27	11	630	617	891	940.5	0.321541	0.748701
ENSMUSG00000018001	MGI:1335107	Cyth3	11	628.5	526	556.5	466.5	1	1
ENSMUSG00000018040	MGI:1922028	Rrp7a	2	269	253.5	291.5	218	0.0613316	0.411708
ENSMUSG00000018068	MGI:1917672	Ints2	18	220.5	195.5	181	154.5	0.825822	0.990866
ENSMUSG00000018076	MGI:2670178	Med13l	5	34	46	42	49	0.646896	0.929308
ENSMUSG00000018102	MGI:1915274	Hist1h2bc	3	1245	558.5	1310.5	592.5	0.943401	1
ENSMUSG00000018143	MGI:99951	Mafk	15	1081.5	908	1822.5	1488	0.628197	0.920896
ENSMUSG00000018167	MGI:1929618	Stard3	6	136.5	99.5	119.5	101.5	0.45202	0.835864
ENSMUSG00000018171	MGI:1923159	Vmp1	5	663.5	614	895	754	0.217882	0.66656
ENSMUSG00000018189	MGI:1914848	Uchl5	4	92.5	77.5	174.5	145.5	1	1
ENSMUSG00000018196	MGI:1916617	Glrx2	3	44	45	65.5	72	0.891919	1
ENSMUSG00000018199	MGI:106652	Trove2	43	293.5	207.5	305	228.5	0.659695	0.935066
ENSMUSG00000018209	MGI:1929004	Stk4	45	587	640	669	679.5	0.385396	0.792957
ENSMUSG00000018217	MGI:97631	Pmp22	8	492	340	520	354	0.882544	1
ENSMUSG00000018286	MGI:104880	Psmb6	4	641.5	546.5	795	608.5	0.19077	0.63842
ENSMUSG00000018287	MGI:107380	Spag7	2	150	144	196	206.5	0.540451	0.884516
ENSMUSG00000018322	MGI:1914395	Tomm34	4	62.5	56	66	58	1	1
ENSMUSG00000018326	MGI:1891917	Ywhab	5	772.5	797	993	983.5	0.565601	0.896544
ENSMUSG00000018339	MGI:105102	Gpx3	3	89	75	43.5	57	0.100929	0.507401
ENSMUSG00000018340	MGI:88255	Anxa6	17	6372.5	7124.5	5631	6563.5	0.0958842	0.496055
ENSMUSG00000018347	MGI:1289293	Zkscan6	3	23.5	27	27	46	0.272893	0.714437
ENSMUSG00000018362	MGI:103561	Kpna2	4	832	865	653.5	707.5	0.585266	0.90582
ENSMUSG00000018363	MGI:1913563	Smurf2	4	245	369	283	374.5	0.279384	0.719749
ENSMUSG00000018372	MGI:2443502	Ccdc45	10	37	38	57	43	0.359113	0.775201
ENSMUSG00000018377	MGI:1313291	Vezf1	6	108.5	158.5	153	207	0.682712	0.94437
ENSMUSG00000018378	MGI:2144281	Cuedc1	13	278.5	326.5	308.5	389.5	0.53953	0.884261
ENSMUSG00000018387	MGI:1919024	Shroom1	12	102	173.5	93.5	121	0.137899	0.567532
ENSMUSG00000018395	MGI:107689	Kif3a	12	200	210.5	229	219.5	0.49576	0.86395
ENSMUSG00000018398	MGI:894310	41525	22	963.5	802.5	926	732	0.449676	0.834859
ENSMUSG00000018401	MGI:2180699	Mtmr4	6	144	181	131	147	0.512241	0.871287
ENSMUSG00000018405	MGI:2443470	Mrm1	13	127.5	114.5	147	122	0.658441	0.934159
ENSMUSG00000018412	MGI:1923969	1700081L11Rik	7	181	185.5	164	152.5	0.540344	0.884499
ENSMUSG00000018417	MGI:107752	Myo1b	20	132	185.5	189.5	214	0.152027	0.587212
ENSMUSG00000018425	MGI:1914737	Dhx40	3	53	31	89	53.5	1	1
ENSMUSG00000018433	MGI:1916229	Nol11	13	271	247	375.5	344	1	1
ENSMUSG00000018446	MGI:1194505	C1qbp	3	509	400.5	611	466	0.75067	0.969828
ENSMUSG00000018449	MGI:1916973	Rpain	8	49	89	57.5	131.5	0.343377	0.76695
ENSMUSG00000018474	MGI:1344395	Chd3	13	671	517	627.5	429.5	0.171047	0.615096
ENSMUSG00000018476	MGI:2448492	Kdm6b	10	206	248.5	417	369	0.00951105	0.180631
ENSMUSG00000018481	MGI:1914134	Appbp2	14	297.5	249.5	330	284	0.859641	1
ENSMUSG00000018500	MGI:99403	Adora2b	6	45	17	37	7	0.238791	0.686695
ENSMUSG00000018501	MGI:1349717	Ncor1	16	345.5	318.5	284.5	292.5	0.36286	0.778001
ENSMUSG00000018507	MGI:1341836	Trpv2	14	301.5	292	240	324	0.00560128	0.146171
ENSMUSG00000018537	MGI:99161	Pcgf2	2	50	62	30	57.5	0.147328	0.581402
ENSMUSG00000018541	MGI:1914730	Cwc25	10	108.5	136	180.5	184.5	0.247498	0.691962
ENSMUSG00000018547	MGI:1934234	Pip4k2b	29	1003.5	912.5	740	605	0.143782	0.576058
ENSMUSG00000018548	MGI:2153072	Trim37	15	97	70	84.5	99.5	0.0251631	0.284257
ENSMUSG00000018559	MGI:1914431	Ctdnep1	2	278	307.5	208	179	0.0576214	0.398504
ENSMUSG00000018565	MGI:1859017	Rai12	3	262.5	236	340	247.5	0.0983038	0.501827
ENSMUSG00000018567	MGI:1861742	Gabarap	2	921	958	886.5	891	0.619684	0.917349
ENSMUSG00000018572	MGI:1925496	Phf23	4	234.5	237.5	251.5	243.5	0.748128	0.969461
ENSMUSG00000018574	MGI:895149	Acadvl	2	191.5	195	210.5	210.5	0.943921	1
ENSMUSG00000018583	MGI:1351465	G3bp1	36	1597.5	1659.5	1587	1506	0.0746744	0.443474
ENSMUSG00000018585	MGI:1333855	Atox1	3	941.5	1056.5	705	848	0.309119	0.740976
ENSMUSG00000018593	MGI:98373	Sparc	9	29921.5	20917.5	28642	19064.5	0.000162519	0.0176372
ENSMUSG00000018599	MGI:2144199	Smcr7	6	68	36	96	50	1	1
ENSMUSG00000018604	MGI:98495	Tbx3	16	176.5	144.5	229	148.5	0.144584	0.577322
ENSMUSG00000018648	MGI:1927168	Dusp14	2	104	84	113	101	0.617816	0.91637
ENSMUSG00000018651	MGI:2144471	Tada2a	11	141	164.5	149.5	199	0.431817	0.824731
ENSMUSG00000018659	MGI:2144151	Pnpo	16	115	63.5	164.5	66	0.134542	0.562636
ENSMUSG00000018661	MGI:1333873	Cog1	16	450	443	356.5	360.5	0.802218	0.984928
ENSMUSG00000018669	MGI:1933126	Cdk5rap3	7	263.5	260.5	333.5	410	0.0597728	0.40821
ENSMUSG00000018672	MGI:1929008	Copz2	2	203	0	138	25	5.48516e-10	2.50014e-07
ENSMUSG00000018677	MGI:1196386	Slc25a39	11	1448	1227.5	1439	1208.5	0.868937	1
ENSMUSG00000018678	MGI:1926162	Sp2	4	52.5	61	61.5	59.5	0.517666	0.873089
ENSMUSG00000018697	MGI:1929608	Aatf	9	237.5	228	471.5	526	0.178566	0.628189
ENSMUSG00000018707	MGI:103147	Dync1h1	34	3429	3401	2689.5	2534.5	0.168019	0.612327
ENSMUSG00000018733	MGI:2144177	Pex12	7	46	65	51	72.5	1	1
ENSMUSG00000018736	MGI:1932915	Ndel1	3	363.5	313	418	346	0.750622	0.969828
ENSMUSG00000018761	MGI:1346040	Mpdu1	3	107	118	95	129	0.29715	0.7335
ENSMUSG00000018765	MGI:1346074	Fxr2	5	278.5	256.5	322	282.5	0.721602	0.959458
ENSMUSG00000018796	MGI:102797	Acsl1	9	81	73	61	47.5	0.616985	0.916001
ENSMUSG00000018800	MGI:2386607	Abca5	25	86	141	97	169.5	0.779225	0.979551
ENSMUSG00000018809	MGI:2442796	Smyd4	15	165	217	134.5	183.5	0.81866	0.988949
ENSMUSG00000018819	MGI:96832	Lsp1	2	106.5	122	128.5	105.5	0.0944921	0.492223
ENSMUSG00000018820	MGI:1919602	Zfyve27	8	161	160.5	187.5	185.5	1	1
ENSMUSG00000018821	MGI:1916784	Avpi1	13	1141	1100.5	1100.5	1104	0.528868	0.880077
ENSMUSG00000018830	MGI:102643	Myh11	30	1798.5	1599.5	1609.5	1612	0.0170224	0.237883
ENSMUSG00000018841	MGI:1261809	Rad51l3	5	60	42	58	35	0.661182	0.935546
ENSMUSG00000018846	MGI:2387464	Pank3	34	413	445.5	539	461.5	0.0136999	0.214583
ENSMUSG00000018848	MGI:1914297	Rars	9	1229	979.5	1750.5	1288.5	0.158367	0.596806
ENSMUSG00000018849	MGI:2388637	Wwc1	15	155.5	229.5	197	213	0.0323592	0.317717
ENSMUSG00000018858	MGI:1915822	Ict1	2	103.5	105.5	102	84.5	0.3652	0.779376
ENSMUSG00000018861	MGI:104724	Fdxr	6	27	29	24	51	0.0713104	0.435993
ENSMUSG00000018882	MGI:1914286	Mrpl45	6	170.5	172.5	223.5	264	0.290821	0.728139
ENSMUSG00000018899	MGI:96590	Irf1	7	32.5	34	36	29	0.49188	0.861338
ENSMUSG00000018906	MGI:894286	P4ha2	10	665.5	760	697	875.5	0.198757	0.646513
ENSMUSG00000018909	MGI:99473	Arrb1	14	67	65	44	35	0.569046	0.897803
ENSMUSG00000018921	MGI:1922523	Pelp1	11	312.5	274.5	235.5	235	0.322537	0.749107
ENSMUSG00000018923	MGI:1913422	Med11	5	159	132	209.5	158	0.580236	0.90325
ENSMUSG00000018932	MGI:1346868	Map2k3	6	1536	1452.5	1472.5	1480.5	0.243062	0.688525
ENSMUSG00000018965	MGI:109194	Ywhah	2	288.5	349.5	264.5	320	1	1
ENSMUSG00000018974	MGI:1858230	Sart3	15	356.5	368.5	474	419.5	0.133786	0.562636
ENSMUSG00000018999	MGI:1931249	Slc35b4	17	303	332.5	295.5	276.5	0.167255	0.6111
ENSMUSG00000019039	MGI:1915039	Dalrd3	4	120.5	61.5	101	64	0.372282	0.783308
ENSMUSG00000019055	MGI:99907	Plod1	8	525.5	381.5	368	252	0.597179	0.908374
ENSMUSG00000019080	MGI:1916822	Mfsd3	4	31	40.5	33	35	0.610951	0.912807
ENSMUSG00000019082	MGI:1915517	Slc25a22	6	224.5	220	142	144	0.820509	0.989496
ENSMUSG00000019122	MGI:104533	Ccl9	8	56.5	0	116	18	0.00194059	0.0818127
ENSMUSG00000019124	MGI:1917188	Scrn1	37	280	426	293.5	401	0.328296	0.754947
ENSMUSG00000019132	MGI:2441726	BC005537	4	265	222.5	308	308.5	0.163205	0.604955
ENSMUSG00000019139	MGI:1919030	Isyna1	3	90	111	72	65.5	0.186244	0.635609
ENSMUSG00000019143	MGI:1918041	Hars2	8	92	87.5	104	83.5	0.46467	0.845495
ENSMUSG00000019173	MGI:105306	Rab5c	3	507	441.5	461	483	0.0480708	0.372947
ENSMUSG00000019179	MGI:97050	Mdh2	4	1206	1483.5	1489.5	1603.5	0.0120637	0.203788
ENSMUSG00000019188	MGI:95886	H13	4	1474.5	1037.5	1263	941	0.34408	0.76695
ENSMUSG00000019189	MGI:1921565	Rnf145	11	858	919.5	681.5	816.5	0.122179	0.545438
ENSMUSG00000019194	MGI:98247	Scn1b	2	109	131	69	86	0.917594	1
ENSMUSG00000019210	MGI:894326	Atp6v1e1	5	530	511	740	608	0.0571815	0.396401
ENSMUSG00000019214	MGI:2384887	Chtf18	17	264.5	228.5	231	202.5	0.947425	1
ENSMUSG00000019230	MGI:1316721	Lhx9	5	46	11	37	17	0.189694	0.63842
ENSMUSG00000019254	MGI:1924258	Ppp1r12c	11	734.5	821	768.5	954	0.140542	0.572466
ENSMUSG00000019256	MGI:105043	Ahr	17	154	176	170.5	201.5	0.87954	1
ENSMUSG00000019261	MGI:2443304	Mtap1s	12	761.5	623	766.5	661	0.495728	0.86395
ENSMUSG00000019295	MGI:1915616	Tmem129	9	205.5	182	192.5	196.5	0.316471	0.746429
ENSMUSG00000019297	MGI:1915092	2610027L16Rik	8	232.5	151.5	192.5	187.5	0.00709527	0.161368
ENSMUSG00000019302	MGI:103286	Atp6v0a1	28	1270.5	1682	1056.5	1387	0.89022	1
ENSMUSG00000019303	MGI:1098610	Psmc3ip	11	138	98.5	173.5	138.5	0.54429	0.886502
ENSMUSG00000019326	MGI:1306797	Aoc3	4	35	35	35	29	0.607733	0.910899
ENSMUSG00000019338	MGI:1925516	Zfp687	6	83.5	80	83.5	66	0.428719	0.822987
ENSMUSG00000019370	MGI:103249	Calm3	10	3746.5	3598	3054	2905	0.793652	0.98384
ENSMUSG00000019373	MGI:1349409	Cops3	3	182.5	195.5	232.5	206.5	0.183966	0.633321
ENSMUSG00000019428	MGI:1341070	Fkbp8	4	964	984	1016.5	936.5	0.116627	0.536415
ENSMUSG00000019432	MGI:99240	Ddx39b	2	265	260.5	269.5	267	1	1
ENSMUSG00000019433	MGI:1926252	Gipc1	3	463	507.5	457	447.5	0.229734	0.675469
ENSMUSG00000019437	MGI:1915572	Tlcd1	4	60	47	42	35	0.881065	1
ENSMUSG00000019461	MGI:1917560	Plscr3	4	463	459.5	466	429	0.425298	0.821322
ENSMUSG00000019464	MGI:97793	Ptger1	4	61.5	76	38	55	0.589122	0.906176
ENSMUSG00000019467	MGI:1277173	Arhgef25	6	552.5	535	500	507	0.599947	0.909605
ENSMUSG00000019470	MGI:1914689	Xab2	9	251	229	265	272.5	0.346604	0.767274
ENSMUSG00000019471	MGI:109531	Cdc37	7	1510.5	1389	1823	1469	0.0106339	0.189705
ENSMUSG00000019487	MGI:2146901	Trip10	6	375	361.5	379.5	363.5	0.958565	1
ENSMUSG00000019528	MGI:1351614	Gyg	10	345	301	387	318.5	0.623063	0.91961
ENSMUSG00000019539	MGI:1277122	Rcn3	3	758	736.5	654.5	572.5	0.17742	0.626885
ENSMUSG00000019564	MGI:1328360	Arid3a	13	79	86.5	58	69	0.813348	0.987609
ENSMUSG00000019577	MGI:1351481	Pdk4	11	151	9	340.5	21	1	1
ENSMUSG00000019578	MGI:1913780	Ubxn6	7	268	377.5	256	299.5	0.115597	0.533831
ENSMUSG00000019579	MGI:2156020	D17Wsu104e	11	645	611	693.5	564	0.0602562	0.40821
ENSMUSG00000019659	MGI:1919904	Ccdc12	4	285.5	172	318	201.5	0.692769	0.94921
ENSMUSG00000019689	MGI:1913367	1110001J03Rik	2	42	48	53.5	31	0.0332029	0.321313
ENSMUSG00000019699	MGI:1345147	Akt3	5	33	39	40	37	0.513189	0.871287
ENSMUSG00000019710	MGI:1914957	Mrpl24	2	78	95	104.5	140	0.689275	0.947753
ENSMUSG00000019715	MGI:1921662	Gle1	9	152.5	157.5	173.5	216.5	0.22371	0.671192
ENSMUSG00000019718	MGI:1914467	2810055F11Rik	6	20	50	36	24	0.000380988	0.0321961
ENSMUSG00000019731	MGI:2142403	Slc35e1	2	30.5	49	29	44.5	1	1
ENSMUSG00000019763	MGI:1913334	Rmnd1	9	67	35	62	44	0.318551	0.747474
ENSMUSG00000019769	MGI:1927152	Syne1	61	390	324	368	296	0.786537	0.981824
ENSMUSG00000019773	MGI:1914391	Fbxo5	5	81.5	78.5	113.5	131.5	0.417114	0.815792
ENSMUSG00000019775	MGI:1927469	Rgs17	7	66.5	48	96	45.5	0.151844	0.587025
ENSMUSG00000019777	MGI:1097691	Hdac2	8	513.5	556	756	744.5	0.246198	0.690355
ENSMUSG00000019779	MGI:103265	Frk	20	100.5	88	138	104	0.494579	0.863217
ENSMUSG00000019789	MGI:1341884	Hey2	10	36	26	180	75	0.0683074	0.429372
ENSMUSG00000019794	MGI:1344353	Katna1	9	154	142	252	221	0.766681	0.974357
ENSMUSG00000019795	MGI:97502	Pcmt1	9	207	170.5	266.5	237.5	0.58599	0.905878
ENSMUSG00000019796	MGI:2442989	Lrp11	18	291	281.5	228.5	249.5	0.353242	0.771294
ENSMUSG00000019797	MGI:1915101	1700021F05Rik	4	135	173	164.5	260.5	0.171565	0.616228
ENSMUSG00000019802	MGI:2155302	Sec63	8	178.5	296	452.5	608	0.0725978	0.438961
ENSMUSG00000019806	MGI:1913503	Aig1	8	104	116	136	162	0.722262	0.959736
ENSMUSG00000019808	MGI:1914007	Adat2	8	66	58.5	84	81	0.812611	0.987609
ENSMUSG00000019809	MGI:1929646	Pex3	8	79.5	115	114	157.5	0.924168	1
ENSMUSG00000019810	MGI:1914098	Fuca2	5	108	200	138	233	0.575515	0.901598
ENSMUSG00000019813	MGI:1915511	Cep57l1	7	30	38	45	59	1	1
ENSMUSG00000019814	MGI:2447810	Ltv1	8	419.5	421	595.5	627	0.591192	0.907903
ENSMUSG00000019817	MGI:1100874	Plagl1	12	19	565	23	553.5	0.53279	0.882586
ENSMUSG00000019818	MGI:1859568	Cd164	2	72	60	166.5	148	0.835414	0.994039
ENSMUSG00000019820	MGI:104631	Utrn	71	1729.5	1616.5	1731	1451	0.0290559	0.300722
ENSMUSG00000019822	MGI:1278330	Smpd2	13	229	154.5	203.5	153	0.502764	0.86705
ENSMUSG00000019823	MGI:2385847	Mical1	22	1358.5	940.5	1731	1430	0.00147647	0.0703464
ENSMUSG00000019826	MGI:3039618	Zbtb24	10	78.5	91	96	114	0.917733	1
ENSMUSG00000019831	MGI:1890563	Wasf1	7	30.5	32.5	31	27	0.592185	0.907942
ENSMUSG00000019832	MGI:1915094	Rab32	16	260	288.5	289.5	403.5	0.0508095	0.381272
ENSMUSG00000019837	MGI:1914621	Gtf3c6	8	210	255	266.5	284.5	0.313572	0.744978
ENSMUSG00000019841	MGI:1337131	Rev3l	12	35	28	43.5	43	0.620011	0.917536
ENSMUSG00000019842	MGI:2143599	Traf3ip2	8	117.5	100.5	113	92.5	0.846166	0.995953
ENSMUSG00000019843	MGI:95602	Fyn	9	726.5	238	861	305	0.453894	0.836832
ENSMUSG00000019846	MGI:109321	Lama4	35	287	507.5	287.5	490	0.714229	0.956891
ENSMUSG00000019849	MGI:1270863	Prep	12	1189	945	1120.5	883	0.900314	1
ENSMUSG00000019850	MGI:1196377	Tnfaip3	20	169	222	1606	1577.5	0.00735744	0.162491
ENSMUSG00000019851	MGI:1929938	Perp	7	68	8	57	18	0.0324827	0.317717
ENSMUSG00000019853	MGI:1860084	Hebp2	13	299.5	321.5	189.5	342.5	1.69436e-05	0.00308916
ENSMUSG00000019854	MGI:1196373	Reps1	12	428	425	489.5	436	0.254697	0.698241
ENSMUSG00000019861	MGI:2149946	Gopc	12	298	233	345.5	342	0.0491197	0.377383
ENSMUSG00000019863	MGI:1923813	Qrsl1	15	94	108	86.5	144	0.0643785	0.419719
ENSMUSG00000019872	MGI:1931437	Smpdl3a	4	45.5	55	52	69	0.786194	0.981639
ENSMUSG00000019873	MGI:88930	Reep3	26	481.5	617	502.5	553	0.0836311	0.465677
ENSMUSG00000019877	MGI:1926228	Serinc1	9	960	1019.5	1329.5	1367	0.594167	0.908374
ENSMUSG00000019878	MGI:96239	Hsf2	11	112	107	123	141	0.360576	0.776594
ENSMUSG00000019883	MGI:1277169	Echdc1	15	102	151.5	146.5	209.5	0.867349	1
ENSMUSG00000019889	MGI:103310	Ptprk	22	719.5	574	668	562	0.521963	0.876041
ENSMUSG00000019891	MGI:1913936	Dcbld1	13	111.5	60	83.5	63.5	0.135774	0.563732
ENSMUSG00000019897	MGI:1289302	Ccdc59	8	239	230	384.5	331	0.372231	0.783308
ENSMUSG00000019899	MGI:99912	Lama2	43	523.5	219.5	531	209	0.606348	0.910201
ENSMUSG00000019907	MGI:1309528	Ppp1r12a	14	466.5	497	698	785	0.507819	0.869021
ENSMUSG00000019916	MGI:97463	P4ha1	23	1388.5	1201	1891	1793	0.0765213	0.449464
ENSMUSG00000019917	MGI:1918110	41527	5	89.5	87	99.5	139	0.0737042	0.441224
ENSMUSG00000019920	MGI:1195263	Lims1	2	137.5	135	141.5	178.5	0.137826	0.567532
ENSMUSG00000019923	MGI:1289227	Zwint	7	895.5	678.5	983.5	908	0.00448656	0.13151
ENSMUSG00000019927	MGI:2384911	Ube2d1	5	146	68	138.5	81.5	0.267501	0.710939
ENSMUSG00000019929	MGI:94872	Dcn	7	67.5	59.5	76	51	0.313006	0.744894
ENSMUSG00000019942	MGI:88351	Cdk1	5	975	1082.5	894.5	902.5	0.137541	0.567085
ENSMUSG00000019943	MGI:104653	Atp2b1	19	345.5	383	545.5	600	0.962179	1
ENSMUSG00000019947	MGI:2175912	Arid5b	6	62	40	69	62	0.23297	0.678714
ENSMUSG00000019951	MGI:2442888	Uhrf1bp1l	21	918	799.5	948	881	0.346282	0.767274
ENSMUSG00000019952	MGI:1918511	Poc1b	13	53	36	56.5	38	1	1
ENSMUSG00000019960	MGI:1914853	Dusp6	5	113	124	188.5	167	0.209019	0.657494
ENSMUSG00000019961	MGI:106920	Tmpo	2	107.5	108	164.5	162.5	1	1
ENSMUSG00000019966	MGI:96974	Kitl	9	37	28	33	40	0.17775	0.627322
ENSMUSG00000019969	MGI:1202717	Psen1	20	808	748	892	807	0.751988	0.970788
ENSMUSG00000019971	MGI:2384917	Cep290	7	22	28	24	42	0.446869	0.832378
ENSMUSG00000019975	MGI:1914704	Ikbip	9	243.5	212.5	321.5	299	0.622095	0.919541
ENSMUSG00000019977	MGI:1891704	Hbs1l	2	51.5	64.5	87	97	0.637493	0.926172
ENSMUSG00000019978	MGI:103009	Epb4.1l2	13	1115	1062	1359.5	1269	0.727991	0.962071
ENSMUSG00000019979	MGI:1306796	Apaf1	32	342.5	380	256.5	254	0.326358	0.753756
ENSMUSG00000019984	MGI:1917458	Med23	17	149.5	145	161	161.5	0.809609	0.987609
ENSMUSG00000019986	MGI:87971	Ahi1	7	47	51.5	71	58.5	0.2897	0.726155
ENSMUSG00000019988	MGI:97293	Nedd1	7	73	43.5	92	59.5	0.801173	0.984928
ENSMUSG00000019997	MGI:95537	Ctgf	8	39230	29830	52813.5	35453	1.18456e-33	3.59948e-30
ENSMUSG00000019998	MGI:1858210	Stx7	7	436.5	344.5	402.5	359.5	0.240103	0.688294
ENSMUSG00000020003	MGI:1321392	Pex7	3	40	26	67.5	31	0.318171	0.747152
ENSMUSG00000020009	MGI:107655	Ifngr1	12	309.5	330	387.5	456	0.372065	0.783308
ENSMUSG00000020015	MGI:97517	Cdk17	6	133	149	251	231.5	0.20362	0.650961
ENSMUSG00000020018	MGI:1917128	Snrpf	2	163	150.5	219.5	212	0.823986	0.990435
ENSMUSG00000020019	MGI:1888978	Ntn4	22	671	324.5	609.5	323.5	0.359723	0.775967
ENSMUSG00000020021	MGI:1261419	Fgd6	20	104.5	91.5	66	79	0.189087	0.63842
ENSMUSG00000020022	MGI:1913664	Ndufa12	3	227	146.5	190	86	0.0384874	0.342171
ENSMUSG00000020023	MGI:2442900	Tmcc3	6	236	121	282.5	130.5	0.538136	0.8842
ENSMUSG00000020024	MGI:1924298	Ccdc41	4	59	48.5	84	110	0.0712461	0.435892
ENSMUSG00000020027	MGI:1201787	Socs2	5	92.5	59	139	83	0.828454	0.991916
ENSMUSG00000020029	MGI:1918457	Nudt4	20	1424	1323.5	1831.5	1895	0.0346958	0.328098
ENSMUSG00000020032	MGI:1925226	Nuak1	22	1385	1777	1524	1739.5	0.0211057	0.264282
ENSMUSG00000020034	MGI:2444679	Tcp11l2	7	37	36	39	39.5	1	1
ENSMUSG00000020038	MGI:1270841	Cry1	6	63	79	93.5	75	0.0533797	0.389163
ENSMUSG00000020042	MGI:1921257	Btbd11	13	133	144	140	140	0.671994	0.940641
ENSMUSG00000020044	MGI:98754	Timp3	20	12168.5	14051.5	11414.5	13835	0.00625706	0.154578
ENSMUSG00000020048	MGI:98817	Hsp90b1	4	1764.5	1695	7046	6344	0.0929605	0.488739
ENSMUSG00000020056	MGI:1914532	Ccdc53	6	176.5	181.5	202	232	0.475206	0.85263
ENSMUSG00000020057	MGI:1918962	Dram1	20	203	250.5	246	249	0.134538	0.562636
ENSMUSG00000020069	MGI:1926462	Hnrnph3	6	63	62.5	92	77	0.480609	0.85571
ENSMUSG00000020070	MGI:1917682	Rufy2	20	90.5	135	79	125.5	0.767352	0.974803
ENSMUSG00000020074	MGI:1914750	Ccar1	12	439	512	766	784	0.117372	0.538645
ENSMUSG00000020075	MGI:1860494	Ddx21	18	1348.5	1516	1964	2154.5	0.626207	0.920726
ENSMUSG00000020076	MGI:2182303	Ddx50	4	135	128.5	327	300	0.825721	0.990866
ENSMUSG00000020078	MGI:1353654	Vps26a	8	278.5	249.5	422.5	261.5	0.00188491	0.0806705
ENSMUSG00000020079	MGI:2441711	Supv3l1	5	95.5	94	108.5	148.5	0.0851557	0.469315
ENSMUSG00000020085	MGI:1918611	Aifm2	5	86	67.5	63	48.5	1	1
ENSMUSG00000020086	MGI:3037658	H2afy2	2	36.5	23	20	32	0.0225503	0.273727
ENSMUSG00000020087	MGI:1919017	Tysnd1	5	288.5	242.5	210.5	265.5	0.00160545	0.0742909
ENSMUSG00000020088	MGI:98230	Sar1a	20	2882.5	3037	3830.5	3873	0.239834	0.688294
ENSMUSG00000020091	MGI:109198	Eif4ebp2	4	132.5	119.5	75	78	0.538951	0.8842
ENSMUSG00000020092	MGI:1351623	X99384	19	103	91	100.5	60	0.0843497	0.466697
ENSMUSG00000020097	MGI:1261415	Sgpl1	15	813.5	1125.5	797	892	0.00164273	0.0748758
ENSMUSG00000020099	MGI:894703	Unc5b	37	8639	8366	7542.5	7362.5	0.727947	0.962071
ENSMUSG00000020100	MGI:1918529	Slc29a3	31	281.5	224	183	179.5	0.129463	0.555435
ENSMUSG00000020105	MGI:2443955	Lrig3	18	286	291.5	511	517	0.958545	1
ENSMUSG00000020107	MGI:1289325	Anapc16	13	649.5	875	691.5	920.5	0.885228	1
ENSMUSG00000020108	MGI:1921997	Ddit4	5	324	229.5	494	401.5	0.230537	0.675977
ENSMUSG00000020109	MGI:1931881	Dnajb12	9	418.5	427.5	332	379	0.285338	0.724403
ENSMUSG00000020111	MGI:2384909	Cbara1	22	1105	1421.5	1109	1325.5	0.198833	0.646513
ENSMUSG00000020115	MGI:1929658	Tbk1	6	115	77.5	117.5	134	0.00964251	0.18189
ENSMUSG00000020121	MGI:2152936	Srgap1	18	77.5	53	69	64	0.218043	0.66656
ENSMUSG00000020122	MGI:95294	Egfr	36	478.5	1225	532	1475.5	0.28336	0.723427
ENSMUSG00000020124	MGI:101857	Usp15	8	174	136.5	254.5	217.5	0.607895	0.910988
ENSMUSG00000020128	MGI:2178798	Vps54	12	176.5	168	287.5	220.5	0.14151	0.573847
ENSMUSG00000020130	MGI:1913937	Tbc1d15	5	49.5	56	92.5	91.5	0.627859	0.920896
ENSMUSG00000020132	MGI:894308	Rab21	5	305	305	409.5	440.5	0.5243	0.876815
ENSMUSG00000020133	MGI:1913624	2310011J03Rik	5	313	165.5	277.5	174	0.247013	0.691237
ENSMUSG00000020134	MGI:1914495	Peli1	5	47	55	71.5	41	0.0132274	0.212257
ENSMUSG00000020137	MGI:1914066	Thap2	8	44.5	27.5	54	38	0.75034	0.969828
ENSMUSG00000020142	MGI:2135601	Slc1a4	36	961	836.5	1813	1613	0.726277	0.961667
ENSMUSG00000020149	MGI:97842	Rab1	9	1297.5	1123.5	1644	1681	0.00193824	0.0818127
ENSMUSG00000020150	MGI:1098221	Gamt	3	25	32	10	32	0.0552697	0.393323
ENSMUSG00000020152	MGI:1913963	Actr2	12	891	823	1462	1220.5	0.107019	0.51859
ENSMUSG00000020155	MGI:1334203	Kcnmb1	13	112.5	53.5	73.5	24.5	0.267037	0.710659
ENSMUSG00000020156	MGI:1915364	Mum1	3	89.5	92.5	77	73	0.741444	0.968062
ENSMUSG00000020167	MGI:98510	Tcf3	6	386	417	307.5	351.5	0.599194	0.909315
ENSMUSG00000020170	MGI:1100860	Frs2	14	247	202	307	208.5	0.17071	0.614952
ENSMUSG00000020171	MGI:1927224	Yeats4	9	244.5	221	407.5	382	0.770208	0.976498
ENSMUSG00000020173	MGI:105056	Cobl	27	207	47	322.5	59.5	0.386775	0.792957
ENSMUSG00000020176	MGI:103232	Grb10	2	679	0	565	0	1	1
ENSMUSG00000020180	MGI:1914582	Snrpd3	2	472	450	476.5	474.5	0.644252	0.929308
ENSMUSG00000020185	MGI:1289147	E2f7	24	178.5	201.5	243	236.5	0.30359	0.737222
ENSMUSG00000020189	MGI:2443807	Osbpl8	6	48.5	57.5	76.5	74	0.44916	0.834259
ENSMUSG00000020190	MGI:894279	Mknk2	4	230	200.5	116.5	129	0.151017	0.586565
ENSMUSG00000020196	MGI:1298375	Cabin1	22	550	454.5	427.5	333	0.530176	0.880911
ENSMUSG00000020198	MGI:107734	Ap3d1	6	447	371	514	457.5	0.475501	0.85263
ENSMUSG00000020205	MGI:1096880	Phlda1	4	1007.5	688	2488.5	1649	0.617065	0.916001
ENSMUSG00000020211	MGI:104912	Sf3a2	6	224	267	187.5	178.5	0.112334	0.528595
ENSMUSG00000020219	MGI:1353432	Timm13	2	220.5	223	240.5	219	0.464217	0.845177
ENSMUSG00000020220	MGI:2448530	Vps13d	35	320	301.5	249.5	224.5	0.714667	0.956891
ENSMUSG00000020224	MGI:1913475	Llph	6	564.5	384	1072.5	634	0.0958094	0.496055
ENSMUSG00000020225	MGI:1915462	Tmbim4	3	400	362.5	437.5	399	1	1
ENSMUSG00000020228	MGI:2152895	Helb	12	38	22	46	33	0.601234	0.909869
ENSMUSG00000020230	MGI:1316652	Prmt2	17	609.5	613	640	589.5	0.293791	0.73012
ENSMUSG00000020231	MGI:2385920	Dip2a	10	285	238.5	206	202	0.260991	0.70523
ENSMUSG00000020232	MGI:1341190	Hmg20b	3	211	175.5	176.5	160.5	0.60145	0.909869
ENSMUSG00000020234	#N/A	#N/A	6	40	39	32	35	0.74277	0.968544
ENSMUSG00000020235	MGI:1926790	Fzr1	4	232	174.5	199.5	156.5	0.826369	0.991103
ENSMUSG00000020238	MGI:1926081	Ncln	7	1112.5	1007.5	843.5	670	0.0544144	0.391818
ENSMUSG00000020241	MGI:88460	Col6a2	11	1433	1801.5	1298.5	1656.5	0.797788	0.984821
ENSMUSG00000020246	MGI:1915183	Hcfc2	12	111	99.5	136	134	0.646546	0.929308
ENSMUSG00000020248	MGI:97317	Nfyb	9	123	119.5	163.5	132	0.297963	0.734408
ENSMUSG00000020250	MGI:1354175	Txnrd1	22	10013.5	7665	15273.5	9837	4.8146e-18	7.31499e-15
ENSMUSG00000020251	MGI:1922032	Glt8d2	15	107.5	99	119.5	109	1	1
ENSMUSG00000020253	MGI:1915155	Ppm1m	8	186.5	181.5	218	197.5	0.667792	0.938825
ENSMUSG00000020255	MGI:106381	D10Wsu102e	34	988.5	671.5	1420.5	970	0.948145	1
ENSMUSG00000020256	MGI:2444680	Aldh1l2	37	477	345	802	615.5	0.506732	0.868466
ENSMUSG00000020257	MGI:1924555	Wdr82	11	384.5	327	526	475	0.555587	0.892615
ENSMUSG00000020260	MGI:1916863	Pofut2	11	1136	1208.5	1001.5	1023.5	0.504666	0.867702
ENSMUSG00000020261	MGI:2445299	Slc36a1	10	112	121	78	87.5	0.839567	0.995019
ENSMUSG00000020262	MGI:891999	Adarb1	10	39	58	17	43.5	0.127085	0.553176
ENSMUSG00000020263	MGI:2384914	Appl2	9	43	62	49	59	0.580454	0.903281
ENSMUSG00000020271	MGI:2144023	Fbxw11	2	123.5	103	81.5	136	0.000422416	0.0337784
ENSMUSG00000020272	MGI:1099439	Stk10	23	528.5	931.5	531.5	977.5	0.591951	0.907942
ENSMUSG00000020277	MGI:97547	Pfkl	14	526.5	609.5	457.5	534	0.965251	1
ENSMUSG00000020280	MGI:1921717	Pus10	10	99	81	123.5	81.5	0.352617	0.770624
ENSMUSG00000020282	MGI:104328	Rhbdf1	13	928	835	786	764	0.280131	0.720095
ENSMUSG00000020283	MGI:1919379	Pex13	8	88.5	93	118	150	0.335668	0.761305
ENSMUSG00000020284	MGI:1915134	1810043G02Rik	5	106.5	99	91	79	0.835635	0.994039
ENSMUSG00000020287	MGI:97073	Mpg	4	102.5	131	74	103	0.687964	0.947572
ENSMUSG00000020288	MGI:1916133	Ahsa2	3	69	69	91	120.5	0.227218	0.675048
ENSMUSG00000020289	MGI:109258	Nprl3	15	147.5	181.5	148	158.5	0.426817	0.822246
ENSMUSG00000020303	MGI:1316731	Stc2	7	21	34.5	76	106	0.641897	0.927775
ENSMUSG00000020305	MGI:1929749	Asb3	7	48	39.5	95.5	71	0.691211	0.94853
ENSMUSG00000020311	MGI:1914003	Erlec1	5	142.5	137	161.5	215	0.0402365	0.345383
ENSMUSG00000020312	MGI:106180	Shc2	7	64.5	58	56	38	0.337593	0.76232
ENSMUSG00000020315	MGI:98388	Spnb2	23	4187	4122.5	3874.5	3938	0.320832	0.748283
ENSMUSG00000020321	MGI:97051	Mdh1	3	381	373.5	666.5	651.5	0.963637	1
ENSMUSG00000020323	MGI:1920356	Prss57	6	646.5	461	460.5	278.5	0.0995464	0.504484
ENSMUSG00000020326	MGI:102890	Ccng1	18	3805.5	3285	4242	3518	0.228799	0.675469
ENSMUSG00000020328	MGI:1277103	Nudcd2	6	307.5	250	510	348	0.123214	0.548441
ENSMUSG00000020329	MGI:1915843	Polrmt	18	416.5	385.5	261.5	283	0.16585	0.610048
ENSMUSG00000020330	MGI:104667	Hmmr	18	446	431	527.5	588	0.12486	0.549652
ENSMUSG00000020346	MGI:96973	Mgat1	9	714.5	601.5	618	488	0.436404	0.827084
ENSMUSG00000020349	MGI:1321159	Ppp2ca	13	572.5	474	865.5	586.5	0.0155635	0.227732
ENSMUSG00000020354	MGI:1346525	Sgcd	4	68	75	49	57	0.898	1
ENSMUSG00000020357	MGI:95561	Flt4	23	131	821	93.5	605.5	0.884671	1
ENSMUSG00000020358	MGI:1330294	Hnrnpab	6	1078.5	1188.5	990	1099.5	0.903356	1
ENSMUSG00000020359	MGI:1920197	Agxt2l2	9	98	125	126.5	125.5	0.197807	0.645111
ENSMUSG00000020361	MGI:1342292	Hspa4	14	1207	1155	1476.5	1351.5	0.434919	0.825847
ENSMUSG00000020362	MGI:2144529	Cnot6	5	54	64.5	68	86	0.902428	1
ENSMUSG00000020363	MGI:1338883	Gfpt2	13	273.5	204.5	378.5	211.5	0.0232408	0.276584
ENSMUSG00000020364	MGI:103172	Zfp354a	9	32	40	12	64.5	0.000141005	0.0160473
ENSMUSG00000020366	MGI:1346862	Mapk9	12	208.5	250.5	244.5	279	0.700791	0.953921
ENSMUSG00000020368	MGI:88261	Canx	7	1619	1647.5	3605.5	3471.5	0.189774	0.63842
ENSMUSG00000020375	MGI:2429762	Rufy1	9	80	62	85	78	0.490776	0.861311
ENSMUSG00000020376	MGI:1891717	Rnf130	2	53	55.5	35.5	38	1	1
ENSMUSG00000020380	MGI:109292	Rad50	20	190	193.5	218.5	190.5	0.286732	0.725218
ENSMUSG00000020385	MGI:1098551	Clk4	8	117.5	133.5	264.5	296.5	0.939608	1
ENSMUSG00000020386	MGI:1913647	Sar1b	4	158	203.5	269.5	332	0.738102	0.966744
ENSMUSG00000020388	MGI:1353470	Pdlim4	2	31	26	33	26	1	1
ENSMUSG00000020392	MGI:1261797	Cdkn2aipnl	2	27	30	37.5	30.5	0.474214	0.852532
ENSMUSG00000020393	MGI:1933988	Kremen1	23	698.5	697	466.5	457.5	0.865359	1
ENSMUSG00000020399	MGI:2159682	Havcr2	15	63	52	55.5	78.5	0.0422464	0.352394
ENSMUSG00000020400	MGI:1926194	Tnip1	10	158	303.5	234	330	0.0170401	0.237883
ENSMUSG00000020402	MGI:106919	Vdac1	5	1462	1590.5	1385	1358.5	0.0515406	0.382751
ENSMUSG00000020409	MGI:2385598	Slu7	11	202.5	183.5	290	281	0.644827	0.929308
ENSMUSG00000020412	MGI:1922702	Ascc2	10	341.5	255	419	306	0.866897	1
ENSMUSG00000020413	MGI:1277962	Hus1	26	169	195	192	208	0.716827	0.95738
ENSMUSG00000020415	MGI:1353578	Pttg1	11	255	846	261.5	996	0.17819	0.627415
ENSMUSG00000020422	MGI:2443012	Tns3	42	7479	7453	6549.5	6985.5	0.00423182	0.126899
ENSMUSG00000020423	MGI:108384	Btg2	9	434.5	372.5	1152	835	0.0477833	0.371766
ENSMUSG00000020424	MGI:1919212	Gatsl3	4	129	272	99.5	192.5	0.624047	0.919617
ENSMUSG00000020430	MGI:1890613	Pes1	12	861.5	716	1035.5	775.5	0.145202	0.577816
ENSMUSG00000020432	MGI:98534	Tcn2	8	420.5	347.5	344	259	0.411582	0.812534
ENSMUSG00000020439	MGI:1354727	Smtn	7	964.5	929	881.5	774	0.178035	0.627415
ENSMUSG00000020444	MGI:95871	Guk1	4	319.5	228	318.5	209	0.53473	0.883849
ENSMUSG00000020448	MGI:1922078	Rnf185	5	82	88	135	104.5	0.131894	0.559752
ENSMUSG00000020451	MGI:1197517	Limk2	6	287.5	160	252	123	0.417734	0.816457
ENSMUSG00000020454	MGI:1921453	Eif4enif1	5	126.5	160	139	165	0.741145	0.968062
ENSMUSG00000020455	MGI:2137355	Trim11	7	290	288.5	312	299	0.771836	0.977146
ENSMUSG00000020456	MGI:1098267	Ogdh	7	759.5	685.5	629.5	638	0.143619	0.575992
ENSMUSG00000020457	MGI:1343297	Drg1	6	437	403	489	534.5	0.0695165	0.430926
ENSMUSG00000020458	MGI:1915835	Rtn4	9	5372	4380.5	6836.5	5192.5	0.00986235	0.184038
ENSMUSG00000020459	MGI:1924034	Mtif2	7	60	65	99.5	94.5	0.646811	0.929308
ENSMUSG00000020463	MGI:2144474	Smek2	8	115	130.5	177	164.5	0.242548	0.688525
ENSMUSG00000020464	MGI:1918951	Pnpt1	6	91	108	144.5	124	0.0923689	0.488136
ENSMUSG00000020467	MGI:1339998	Efemp1	7	225.5	121.5	402	208	0.777645	0.979045
ENSMUSG00000020471	MGI:1097163	Pold2	4	108.5	109.5	100	91	0.621481	0.919263
ENSMUSG00000020472	MGI:2679270	Zkscan17	17	458	391.5	507	395	0.336767	0.761854
ENSMUSG00000020473	MGI:1197012	Aebp1	16	8448	5513.5	6926.5	4428	0.422477	0.818556
ENSMUSG00000020474	MGI:1860191	Polm	13	443	223.5	437	198	0.374432	0.783956
ENSMUSG00000020476	MGI:700006	Dbnl	13	709.5	505.5	911.5	567	0.0890909	0.480279
ENSMUSG00000020477	MGI:1928142	Mrps24	6	378	285	397.5	332	0.358935	0.775201
ENSMUSG00000020482	MGI:2144383	Ccdc117	10	69	73.5	98	158.5	0.0569506	0.396004
ENSMUSG00000020483	MGI:1915347	Dynll2	2	285	318	297	291	0.271045	0.713303
ENSMUSG00000020484	MGI:98970	Xbp1	6	477.5	479.5	1209.5	1150	0.490435	0.861261
ENSMUSG00000020492	MGI:1913390	Fam33a	6	139.5	160	188	172	0.160184	0.600298
ENSMUSG00000020493	MGI:2444496	Prr11	34	346	426.5	472	392	7.41428e-05	0.00979545
ENSMUSG00000020495	MGI:1921383	1200011M11Rik	12	201	195	231.5	211.5	0.678628	0.943073
ENSMUSG00000020496	MGI:1914224	Rnf187	2	376.5	342.5	277	284.5	0.285036	0.724383
ENSMUSG00000020516	MGI:1270849	Rps6kb1	11	154	144.5	216.5	172.5	0.281836	0.721503
ENSMUSG00000020519	MGI:1354709	Sap30l	2	94.5	111	116	129	0.849808	0.997803
ENSMUSG00000020520	MGI:1890480	Galnt10	36	1429.5	1069.5	1141	934	0.134661	0.562636
ENSMUSG00000020521	MGI:1924142	Rnft1	15	167.5	170.5	214	186.5	0.337233	0.762096
ENSMUSG00000020522	MGI:1924068	Mfap3	48	532.5	560	505.5	645	0.0247771	0.282941
ENSMUSG00000020523	MGI:1917629	Fam114a2	22	465.5	589.5	583.5	606	0.0198235	0.255964
ENSMUSG00000020525	MGI:1858214	Ppm1d	7	37.5	46	60	38	0.0371251	0.338474
ENSMUSG00000020526	MGI:3051596	Znhit3	2	27	54	65	36	4.96578e-05	0.00707314
ENSMUSG00000020527	MGI:1913446	Myo19	10	196.5	268.5	206	248	0.352766	0.770624
ENSMUSG00000020528	MGI:2384838	Prpsap2	3	53.5	63.5	66	82	0.901498	1
ENSMUSG00000020530	MGI:2387356	Ggnbp2	3	195	162	391.5	339.5	0.746554	0.969461
ENSMUSG00000020532	MGI:108451	Acaca	31	657.5	649.5	557.5	555.5	0.935023	1
ENSMUSG00000020534	MGI:98299	Shmt1	8	31	43	49	77.5	0.656816	0.933535
ENSMUSG00000020536	MGI:102682	Llgl1	16	444.5	470.5	284.5	271	0.333332	0.759539
ENSMUSG00000020537	MGI:1342307	Drg2	6	460	478	450	495.5	0.548952	0.888854
ENSMUSG00000020538	MGI:107606	Srebf1	10	459.5	524	486.5	536	0.72056	0.959159
ENSMUSG00000020541	MGI:1919193	Tom1l1	17	202.5	188.5	310	269.5	0.646723	0.929308
ENSMUSG00000020544	MGI:1917052	Cox11	7	112.5	38.5	195	53.5	0.393949	0.797909
ENSMUSG00000020547	MGI:1914162	Bzw2	7	612.5	707	596	834.5	0.0124446	0.207346
ENSMUSG00000020549	MGI:1890496	Elac2	12	337.5	229	414	309	0.425827	0.821322
ENSMUSG00000020553	MGI:107375	Pctp	4	20	31.5	12	16	0.811829	0.987609
ENSMUSG00000020570	MGI:108081	Sypl	16	334.5	328.5	464.5	435.5	0.682365	0.944208
ENSMUSG00000020576	MGI:1918419	Nbas	31	230.5	290.5	312	342.5	0.263617	0.70789
ENSMUSG00000020580	MGI:107926	Rock2	12	810.5	698	1224.5	1050.5	0.973446	1
ENSMUSG00000020590	MGI:2661416	Snx13	11	143	135	174.5	197	0.302595	0.736374
ENSMUSG00000020598	MGI:104750	Nrcam	15	76	29	93	23	0.204658	0.652785
ENSMUSG00000020605	MGI:1913224	Hs1bp3	18	206.5	178.5	174	172	0.374817	0.784216
ENSMUSG00000020608	MGI:1914491	Smc6	10	184.5	163.5	253.5	258	0.331983	0.759539
ENSMUSG00000020610	MGI:104837	Amz2	15	222	243.5	243	268	1	1
ENSMUSG00000020611	MGI:95768	Gna13	27	519	590	834	826	0.0808557	0.45924
ENSMUSG00000020612	MGI:104878	Prkar1a	15	2478	2056.5	3236.5	2738.5	0.635187	0.924683
ENSMUSG00000020614	MGI:2388266	Fam20a	8	117.5	141	120	151.5	0.79348	0.98384
ENSMUSG00000020621	MGI:1920402	Rdh14	7	110	74.5	146	149.5	0.0312521	0.31102
ENSMUSG00000020627	MGI:2683857	Klhl29	5	32	40	16	23	0.841438	0.995141
ENSMUSG00000020628	MGI:2445089	Ttc15	11	100.5	107	103	121	0.630028	0.921628
ENSMUSG00000020629	MGI:2144929	Adi1	18	174.5	265	252	265	0.00612406	0.153478
ENSMUSG00000020630	MGI:1335073	Rnaseh1	9	126.5	138.5	187.5	223	0.636324	0.925747
ENSMUSG00000020634	MGI:2442310	Ubxn2a	14	177.5	150.5	208.5	205	0.337266	0.762096
ENSMUSG00000020640	MGI:1338049	Itsn2	11	155	147	150	141	1	1
ENSMUSG00000020648	MGI:1919166	Dus4l	7	17	42	46.5	84.5	0.408946	0.810601
ENSMUSG00000020649	MGI:98181	Rrm2	7	2254	2472.5	2207	2380.5	0.693507	0.94921
ENSMUSG00000020650	MGI:101917	Bcap29	12	151.5	165	232	269	0.666503	0.938361
ENSMUSG00000020652	MGI:1923800	Cenpo	9	22	84.5	39.5	101.5	0.185177	0.634497
ENSMUSG00000020654	MGI:99675	Adcy3	17	383.5	258.5	291.5	199.5	0.903019	1
ENSMUSG00000020657	MGI:2443036	Dnajc27	19	105	109.5	79	94	0.541321	0.884987
ENSMUSG00000020659	MGI:2144842	Cbll1	5	27	39	57	36	0.0154049	0.227235
ENSMUSG00000020661	MGI:1261827	Dnmt3a	12	48.5	51.5	35.5	33	0.754886	0.971463
ENSMUSG00000020664	MGI:107450	Dld	10	518	537	1033	1017	0.519498	0.874752
ENSMUSG00000020668	MGI:107979	Kif3c	17	283	279	292	362.5	0.0501949	0.380363
ENSMUSG00000020671	MGI:105066	Rab10	10	988.5	1073.5	1232.5	1289	0.532868	0.882586
ENSMUSG00000020674	MGI:1916925	Pxdn	38	3639	4177	2704	3093.5	0.930786	1
ENSMUSG00000020677	MGI:1925644	Ddx52	13	221	210	344	374	0.273324	0.714437
ENSMUSG00000020687	MGI:102685	Cdc27	16	527.5	504	631	671	0.196664	0.644329
ENSMUSG00000020689	MGI:96612	Itgb3	30	1109.5	2114	680	1707	2.32206e-06	0.000529198
ENSMUSG00000020691	MGI:1289171	Mettl2	11	155	226	192.5	334.5	0.213781	0.663018
ENSMUSG00000020692	MGI:2429770	Nle1	7	264	292	255	318.5	0.310597	0.742955
ENSMUSG00000020695	MGI:107818	Mrc2	26	1708.5	1704.5	1248	1261	0.812962	0.987609
ENSMUSG00000020696	MGI:1914588	Rffl	10	39	28	57.5	55	0.439748	0.827084
ENSMUSG00000020697	MGI:109152	Lig3	24	289.5	193.5	261.5	229.5	0.0388141	0.343524
ENSMUSG00000020700	MGI:1346874	Map3k3	4	205.5	175	175	168.5	0.412948	0.812534
ENSMUSG00000020705	MGI:1919297	Ddx42	4	140	106	205.5	245	0.00548982	0.145386
ENSMUSG00000020706	MGI:1860295	Ftsj3	9	709.5	561	1125.5	808.5	0.201525	0.648923
ENSMUSG00000020707	MGI:1919206	Rnf135	10	55	109	32	71	0.689938	0.947807
ENSMUSG00000020708	MGI:105047	Psmc5	4	396	360.5	735	514.5	0.00463955	0.133018
ENSMUSG00000020715	MGI:1930134	Ern1	42	592	350	773.5	620.5	0.000447609	0.0344542
ENSMUSG00000020716	MGI:97306	Nf1	34	292.5	304	273	361	0.0345095	0.328098
ENSMUSG00000020720	MGI:1914247	Psmd12	5	466.5	464	639.5	691.5	0.32604	0.753404
ENSMUSG00000020721	MGI:1925705	Helz	26	137.5	140	89	118	0.167648	0.612079
ENSMUSG00000020733	MGI:1349482	Slc9a3r1	6	113	184.5	82.5	183.5	0.093199	0.488922
ENSMUSG00000020741	MGI:1921398	1300001I01Rik	12	544	563.5	473	389.5	0.0124872	0.207346
ENSMUSG00000020745	MGI:109520	Pafah1b1	9	467.5	439.5	665	613	0.828185	0.991916
ENSMUSG00000020747	MGI:1919197	2310067B10Rik	10	51	42	38.5	36	0.756924	0.971925
ENSMUSG00000020752	MGI:2156841	Recql5	12	56.5	71	55.5	54	0.363024	0.778022
ENSMUSG00000020755	MGI:1927479	Sap30bp	17	366.5	338	373.5	398.5	0.160136	0.600298
ENSMUSG00000020766	MGI:95730	Galk1	4	351	464	452.5	510.5	0.104091	0.512361
ENSMUSG00000020770	MGI:2442456	Unk	4	25	29	44	35.5	0.379502	0.788193
ENSMUSG00000020773	MGI:1917374	Trim47	11	942	1186.5	935	1121	0.43709	0.827084
ENSMUSG00000020775	MGI:1926269	Mrpl38	3	161.5	265.5	214.5	249.5	0.0121339	0.204082
ENSMUSG00000020776	MGI:1922033	Fbf1	30	438	301	347.5	264.5	0.375723	0.785031
ENSMUSG00000020777	MGI:1330812	Acox1	18	490.5	416.5	561.5	395	0.0446168	0.359019
ENSMUSG00000020778	MGI:1916785	2310004N24Rik	7	103	118	83.5	100	0.920292	1
ENSMUSG00000020780	MGI:1917447	Srp68	8	535	573.5	678.5	686.5	0.491926	0.861338
ENSMUSG00000020781	MGI:1923515	Tsen54	8	142	148	232	170.5	0.025427	0.284758
ENSMUSG00000020782	MGI:1918843	Llgl2	17	133	155.5	137	138.5	0.400589	0.802763
ENSMUSG00000020792	MGI:1859270	Exoc7	22	399.5	488	472.5	449.5	0.00847489	0.172835
ENSMUSG00000020802	MGI:2444266	Ube2o	12	349.5	328	281	215.5	0.0976521	0.50031
ENSMUSG00000020806	MGI:2442473	Rhbdf2	11	66	67	112	79.5	0.140774	0.572803
ENSMUSG00000020807	MGI:1921727	4933427D14Rik	13	87.5	68	96	86	0.512921	0.871287
ENSMUSG00000020812	MGI:1913543	1810032O08Rik	7	227.5	184.5	1126	608.5	0.000281386	0.0259102
ENSMUSG00000020814	MGI:1914872	Mxra7	2	90	81	87	85.5	0.667867	0.938825
ENSMUSG00000020817	MGI:1860236	Rabep1	11	189	205.5	350.5	313.5	0.127471	0.553872
ENSMUSG00000020818	MGI:1917150	Mfsd11	4	75	64	120.5	78	0.21971	0.667274
ENSMUSG00000020821	MGI:1098260	Kif1c	23	2422	2850.5	2441	2828.5	0.696014	0.950488
ENSMUSG00000020823	MGI:1921386	Sec14l1	5	208	233.5	216.5	215.5	0.379644	0.788193
ENSMUSG00000020827	MGI:1355329	Mink1	9	199.5	193	189	150	0.206817	0.654178
ENSMUSG00000020828	MGI:892877	Pld2	20	258	183.5	203.5	125	0.334277	0.759539
ENSMUSG00000020829	MGI:1098733	Slc46a1	7	74	88	60.5	64.5	0.721158	0.959159
ENSMUSG00000020832	MGI:1889295	Eral1	11	162.5	172.5	168.5	226	0.136061	0.564045
ENSMUSG00000020834	MGI:1917701	Dhrs13	5	33	20	24	28	0.118707	0.541126
ENSMUSG00000020836	MGI:2183448	Coro6	8	133.5	78	109.5	63.5	1	1
ENSMUSG00000020841	MGI:107265	Cpd	15	559.5	543	478	507	0.313508	0.744978
ENSMUSG00000020843	MGI:1929742	Timm22	6	386.5	339.5	355	440	0.000852092	0.0500004
ENSMUSG00000020844	MGI:109331	Nxn	11	481	490	460.5	490	0.648397	0.929447
ENSMUSG00000020846	MGI:1923816	Fam101b	18	640.5	621	483	538	0.100733	0.50704
ENSMUSG00000020849	MGI:894689	Ywhae	4	1389.5	1460	2061.5	1968	0.0531634	0.388643
ENSMUSG00000020850	MGI:2179381	Prpf8	14	1247	1153	891.5	760	0.211766	0.661895
ENSMUSG00000020857	MGI:97356	Nme2	3	3089	3166.5	2937.5	3058.5	0.677631	0.942522
ENSMUSG00000020859	MGI:1918084	Spag9	21	611	601.5	716	627.5	0.14283	0.575318
ENSMUSG00000020864	MGI:1918702	Ankrd40	8	402	434.5	312	317.5	0.597799	0.908586
ENSMUSG00000020866	MGI:1201678	Cacna1g	12	54	67	36	38	0.657457	0.933877
ENSMUSG00000020868	MGI:2444797	Xylt2	18	381	350.5	362	270	0.0564356	0.395136
ENSMUSG00000020869	MGI:2138133	Lrrc59	5	1569.5	1649	1547.5	1578.5	0.563623	0.895432
ENSMUSG00000020873	MGI:1343133	Slc35b1	4	188.5	204	395.5	354	0.135262	0.563037
ENSMUSG00000020875	MGI:96190	Hoxb9	5	67	18.5	77	18	0.71251	0.956486
ENSMUSG00000020876	MGI:1921729	Snx11	8	358	352.5	440	401.5	0.47571	0.85263
ENSMUSG00000020877	MGI:1343092	Scrn2	7	80	91	54	95	0.0690719	0.430389
ENSMUSG00000020883	MGI:1919444	Fbxl20	32	197	136	165.5	167	0.0195022	0.25433
ENSMUSG00000020886	MGI:1277959	Dlg4	5	198.5	156	157.5	140	0.477644	0.853205
ENSMUSG00000020888	MGI:106613	Dvl2	11	194.5	163.5	128	133	0.221965	0.669568
ENSMUSG00000020889	MGI:2444210	Nr1d1	8	351.5	344	263	232	0.410223	0.811043
ENSMUSG00000020893	MGI:1098283	Per1	9	106	101.5	110	140	0.158525	0.597052
ENSMUSG00000020894	MGI:1313277	Vamp2	7	154.5	141	139	122.5	0.932316	1
ENSMUSG00000020895	MGI:1914160	Tmem107	3	30	28	34.5	29.5	0.857646	1
ENSMUSG00000020897	MGI:107168	Aurkb	13	352.5	273	317.5	313.5	0.0318803	0.314525
ENSMUSG00000020898	MGI:1916214	1500010J02Rik	15	243	233	220.5	198	0.639077	0.927236
ENSMUSG00000020899	MGI:2684864	Pfas	31	559.5	536.5	429.5	485	0.0733413	0.440076
ENSMUSG00000020900	MGI:1930780	Myh10	24	1915.5	1368	1839	1261.5	0.445411	0.830558
ENSMUSG00000020902	MGI:105088	Ntn1	8	40.5	16	30	31	0.0146385	0.222038
ENSMUSG00000020910	MGI:1913608	2310004I24Rik	6	57	69	50	96.5	0.0631258	0.415974
ENSMUSG00000020911	MGI:96693	Krt19	7	311.5	186	286	206	0.153089	0.588148
ENSMUSG00000020914	MGI:98790	Top2a	24	1569.5	1666	2101	2330	0.342747	0.766743
ENSMUSG00000020917	MGI:103251	Acly	16	1908	2147.5	1257	1255	0.0181653	0.246761
ENSMUSG00000020918	MGI:1343101	Kat2a	9	348	361.5	255.5	237.5	0.348878	0.768617
ENSMUSG00000020919	MGI:103035	Stat5b	17	237.5	287.5	169.5	258.5	0.0874069	0.476331
ENSMUSG00000020921	MGI:1923797	Tmem101	5	78	65	51	57	0.254737	0.698241
ENSMUSG00000020922	MGI:1919592	Lsm12	3	116	104	128	145	0.205678	0.65371
ENSMUSG00000020923	MGI:98512	Ubtf	11	651	512.5	873	716	0.614104	0.914137
ENSMUSG00000020925	MGI:1289318	Ccdc43	7	66.5	58.5	89	96.5	0.419334	0.816813
ENSMUSG00000020929	MGI:1336880	Eftud2	10	943.5	869	935.5	901.5	0.507785	0.869021
ENSMUSG00000020935	MGI:1915337	Dcakd	8	288.5	347.5	207.5	285.5	0.277604	0.717856
ENSMUSG00000020936	MGI:102579	Nmt1	20	701.5	692	896	860.5	0.74682	0.969461
ENSMUSG00000020937	MGI:107451	Plcd3	12	154	237	194	338	0.372394	0.783308
ENSMUSG00000020941	MGI:1858204	Map3k14	30	258.5	286.5	363	394	0.866221	1
ENSMUSG00000020946	MGI:1927204	Gosr2	11	672.5	568.5	704.5	734.5	0.00750868	0.162942
ENSMUSG00000020948	MGI:1913939	Klhl28	12	47.5	54	90	48.5	0.00826912	0.171656
ENSMUSG00000020949	MGI:1353460	Fkbp3	2	65	67	101.5	96.5	0.737379	0.966546
ENSMUSG00000020952	MGI:1924233	Scfd1	8	247	263.5	409	386.5	0.307566	0.740195
ENSMUSG00000020953	MGI:1278313	Coch	7	274.5	14	239.5	24	0.0632389	0.415974
ENSMUSG00000020954	MGI:2151064	Strn3	2	85.5	78.5	98	77.5	0.516478	0.872474
ENSMUSG00000020955	MGI:1337065	Ap4s1	5	36.5	40.5	49	30	0.0785596	0.455895
ENSMUSG00000020962	MGI:1933277	Gtf2a1	18	123.5	96	176.5	134.5	1	1
ENSMUSG00000020964	MGI:1329016	Sel1l	32	1222.5	900	3851.5	3083	0.0941952	0.491483
ENSMUSG00000020973	MGI:1923566	1110034A24Rik	8	67.5	75	81.5	79	0.567629	0.897165
ENSMUSG00000020974	MGI:1197514	Pole2	10	50.5	52	54	49	0.780523	0.979728
ENSMUSG00000020978	MGI:1916804	Klhdc2	5	235	233.5	308.5	276.5	0.420446	0.817052
ENSMUSG00000020982	MGI:1918305	Nemf	10	227	236.5	332.5	326.5	0.628201	0.920896
ENSMUSG00000020986	MGI:1349635	Sec23a	19	1212	1197	1338.5	1343.5	0.779002	0.97955
ENSMUSG00000020988	MGI:2384968	L2hgdh	22	172	117.5	187.5	158	0.228405	0.675469
ENSMUSG00000020993	MGI:1925482	Trappc6b	6	294.5	259.5	379	301	0.388904	0.794365
ENSMUSG00000020994	MGI:1100514	Pnn	9	384.5	354.5	484.5	463	0.731407	0.964349
ENSMUSG00000021000	MGI:1346056	Ctage5	22	981	838.5	1246.5	1087.5	0.753985	0.971157
ENSMUSG00000021003	MGI:95636	Galc	22	298	104	326	76	0.0221888	0.271143
ENSMUSG00000021007	MGI:2144877	Spata7	4	28	47.5	36.5	31	0.0442212	0.358329
ENSMUSG00000021009	MGI:1344406	Ptpn21	26	745.5	731	925	750	0.00816903	0.171587
ENSMUSG00000021012	MGI:1919824	Zc3h14	8	270	316.5	314.5	427.5	0.200836	0.647849
ENSMUSG00000021013	MGI:1923510	Ttc8	9	82	119	107	136	0.501365	0.866293
ENSMUSG00000021018	MGI:2384309	Polr2h	7	337.5	211	408	303.5	0.133231	0.562636
ENSMUSG00000021022	MGI:1930009	Ppp2r3c	3	42.5	26.5	44.5	30.5	0.865965	1
ENSMUSG00000021023	MGI:1913382	1110008L16Rik	6	26.5	38	30	24.5	0.199386	0.647063
ENSMUSG00000021025	MGI:104741	Nfkbia	6	151.5	175.5	883.5	903.5	0.30768	0.740195
ENSMUSG00000021027	MGI:1931050	Ralgapa1	18	140	116	102	126.5	0.0290822	0.300722
ENSMUSG00000021028	MGI:1918320	Mbip	5	58	28.5	105	87	0.0670567	0.425795
ENSMUSG00000021033	MGI:1341859	Gstz1	7	127	267.5	121	304.5	0.254403	0.698241
ENSMUSG00000021036	MGI:108074	Sptlc2	24	266.5	417.5	288.5	328.5	0.00503428	0.13823
ENSMUSG00000021038	MGI:2144805	Vipar	7	109.5	98	103.5	115	0.287396	0.725218
ENSMUSG00000021039	MGI:1913604	Snw1	7	301	277.5	408	486.5	0.01882	0.250092
ENSMUSG00000021044	MGI:1919363	Adck1	5	44	48	36.5	40	1	1
ENSMUSG00000021048	MGI:1342005	Mthfd1	13	474	586	482.5	594	0.965314	1
ENSMUSG00000021051	MGI:1349473	Ppp2r5e	3	55	53.5	62	45.5	0.341401	0.765605
ENSMUSG00000021065	MGI:1858901	Fut8	4	60	71	64.5	73	0.902748	1
ENSMUSG00000021067	MGI:1927144	Sav1	5	157	109	150	131	0.196553	0.644329
ENSMUSG00000021068	MGI:105108	Nin	38	517.5	623	418.5	566.5	0.188946	0.63842
ENSMUSG00000021070	MGI:102845	Bdkrb2	13	54	103	112	178	0.412592	0.812534
ENSMUSG00000021072	MGI:1919986	Tmx1	7	166.5	180	304	273	0.196736	0.644329
ENSMUSG00000021076	MGI:1891654	Actr10	8	417.5	508.5	525.5	615.5	0.689606	0.947753
ENSMUSG00000021079	MGI:1353436	Timm9	7	239	356.5	329	452.5	0.473072	0.85162
ENSMUSG00000021094	MGI:1913625	Dhrs7	4	75	98	104	109	0.305581	0.738763
ENSMUSG00000021096	MGI:99878	Ppm1a	4	137.5	158	206	177.5	0.0753746	0.445889
ENSMUSG00000021102	MGI:1920296	Glrx5	3	488.5	445.5	550	515.5	0.753855	0.971157
ENSMUSG00000021103	MGI:106207	Mnat1	2	74.5	73.5	162.5	149	0.765096	0.973972
ENSMUSG00000021111	MGI:109301	Papola	5	265	331	383	393	0.0808428	0.45924
ENSMUSG00000021112	MGI:1927339	Mpp5	20	252	235.5	409.5	448.5	0.173895	0.620654
ENSMUSG00000021113	MGI:1922877	Snapc1	7	135	74.5	201.5	75	0.047447	0.370632
ENSMUSG00000021114	MGI:1921084	Atp6v1d	4	147	106.5	288	132	0.00605803	0.153478
ENSMUSG00000021115	MGI:1261847	Vrk1	5	76.5	81	117	118.5	0.91821	1
ENSMUSG00000021116	MGI:95299	Eif2s1	5	18	37	32.5	40	0.201831	0.64945
ENSMUSG00000021120	MGI:99463	Pigh	10	59	72	68.5	67	0.391682	0.796744
ENSMUSG00000021124	MGI:1855688	Vti1b	6	772.5	1080.5	974.5	1335.5	0.752174	0.970809
ENSMUSG00000021127	MGI:107946	Zfp36l1	3	55	126.5	51.5	145	0.425816	0.821322
ENSMUSG00000021130	MGI:1917754	Galntl1	9	36	55	32	39	0.523066	0.876197
ENSMUSG00000021133	MGI:2444661	4933426M11Rik	4	184.5	83.5	166.5	85	0.574693	0.901263
ENSMUSG00000021136	MGI:1929878	Smoc1	9	98.5	25	100	28	0.759407	0.972655
ENSMUSG00000021140	MGI:1891924	Pcnx	34	417.5	362.5	355	279	0.361749	0.77721
ENSMUSG00000021143	MGI:1924399	Pacs2	9	255	311.5	150.5	200	0.584684	0.905535
ENSMUSG00000021147	MGI:1920393	Wdr37	27	177	183	218.5	257.5	0.363883	0.778724
ENSMUSG00000021149	MGI:1916487	Gtpbp4	7	385.5	352	809	669.5	0.298535	0.734408
ENSMUSG00000021156	MGI:1913755	Zmynd11	24	683	590.5	909	743	0.454217	0.836832
ENSMUSG00000021171	MGI:1261845	Esyt2	13	1194.5	1082.5	1547.5	1380.5	0.77974	0.979551
ENSMUSG00000021175	MGI:2384982	Cdca7l	10	65.5	52	71.5	74	0.322025	0.748931
ENSMUSG00000021177	MGI:1920036	Tdp1	15	166	222	127	180	0.757091	0.971925
ENSMUSG00000021178	MGI:106054	Psmc1	6	1056.5	1018.5	1258	1222	0.905294	1
ENSMUSG00000021179	MGI:2670969	BC002230	19	91	87	146	110.5	0.281469	0.721359
ENSMUSG00000021185	MGI:2444813	9030617O03Rik	12	281	239	245	205.5	0.948563	1
ENSMUSG00000021186	MGI:1346091	Fbln5	12	1178	1250.5	1205.5	1394.5	0.134292	0.562636
ENSMUSG00000021188	MGI:1924393	Trip11	15	171.5	160	190	172.5	0.939425	1
ENSMUSG00000021189	MGI:1099442	Atxn3	16	94	61.5	133	82	0.829182	0.991916
ENSMUSG00000021190	MGI:1330838	Lgmn	11	698	714	660	725.5	0.344438	0.76695
ENSMUSG00000021192	MGI:1351475	Golga5	10	314	276	400.5	401	0.254523	0.698241
ENSMUSG00000021193	MGI:1916867	Pitrm1	19	653	474	699.5	552	0.320125	0.747888
ENSMUSG00000021196	MGI:1891833	Pfkp	8	292.5	352	275.5	345.5	0.734713	0.966001
ENSMUSG00000021203	MGI:1915399	Otub2	10	42	48	108.5	158	0.387932	0.793346
ENSMUSG00000021215	MGI:1927138	Net1	24	285	236.5	242.5	190	0.647734	0.929442
ENSMUSG00000021217	MGI:2442819	Tshz3	11	86.5	100	53	51	0.540615	0.884609
ENSMUSG00000021218	MGI:99845	Gdi2	4	792.5	657.5	1008.5	914.5	0.209675	0.657968
ENSMUSG00000021222	MGI:1921078	Dcaf4	13	64	134	75.5	122	0.24753	0.691962
ENSMUSG00000021224	MGI:107423	Numb	10	175.5	172	206	188.5	0.713108	0.956486
ENSMUSG00000021226	MGI:2159605	Acot2	8	50	57.5	266.5	246	0.291041	0.728343
ENSMUSG00000021235	MGI:1924408	Coq6	4	37	54	54.5	62.5	0.402954	0.804852
ENSMUSG00000021236	MGI:1321385	Entpd5	36	186	205	199.5	187	0.2821	0.721757
ENSMUSG00000021238	MGI:1915077	Aldh6a1	14	41	61	47	58	0.574228	0.900975
ENSMUSG00000021240	MGI:1349217	Abcd4	10	169.5	172.5	128	154	0.334239	0.759539
ENSMUSG00000021241	MGI:1921566	Isca2	5	115.5	96	117	74	0.190768	0.63842
ENSMUSG00000021242	MGI:1915213	Npc2	20	1049	659	1011	733.5	0.0374735	0.339571
ENSMUSG00000021244	MGI:1926195	Ylpm1	6	73	102.5	110.5	106	0.0672155	0.4264
ENSMUSG00000021248	MGI:1915831	Tmed10	15	1387	1252	1540	1387.5	0.978565	1
ENSMUSG00000021252	MGI:1915571	0610007P14Rik	2	88.5	68.5	63.5	51.5	0.902192	1
ENSMUSG00000021253	MGI:98727	Tgfb3	17	2866	2256	2264	1761	0.782671	0.980168
ENSMUSG00000021254	MGI:1917623	1700020O03Rik	15	177.5	148	242.5	187	0.605695	0.910201
ENSMUSG00000021258	MGI:1276106	Ccnk	4	89	88	85	89	0.831185	0.992584
ENSMUSG00000021260	MGI:1919265	Hhipl1	8	73	79.5	112.5	121	0.917545	1
ENSMUSG00000021262	MGI:1194884	Evl	2	104.5	150.5	120.5	161.5	0.726786	0.961667
ENSMUSG00000021264	MGI:99150	Yy1	2	74	57.5	99	90	0.569727	0.898397
ENSMUSG00000021265	MGI:2444911	Slc25a29	13	31	92.5	36	105	1	1
ENSMUSG00000021266	MGI:104630	Wars	29	1496	1235	2749	2603	0.00377583	0.118332
ENSMUSG00000021268	MGI:1202886	Meg3	4	2410	0	2169	0	1	1
ENSMUSG00000021270	MGI:96250	Hsp90aa1	7	1883	1613.5	2696	2585.5	0.0100382	0.184563
ENSMUSG00000021271	MGI:1920055	Zfp839	15	66	52	96	70	0.808056	0.987166
ENSMUSG00000021273	MGI:102706	Fdft1	3	226	245	152	225	0.0263378	0.288576
ENSMUSG00000021275	MGI:2144865	Tecpr2	30	136.5	146.5	99.5	149	0.0668114	0.425795
ENSMUSG00000021276	MGI:1914486	Cinp	3	160	149	134.5	140	0.561765	0.894774
ENSMUSG00000021277	MGI:108041	Traf3	31	443.5	494.5	532	570.5	0.689203	0.947753
ENSMUSG00000021279	MGI:2136459	Cdc42bpb	21	1429.5	1398	1203.5	1101	0.238471	0.686424
ENSMUSG00000021280	MGI:1921363	1200009I06Rik	2	36.5	39	36	28	0.399714	0.802067
ENSMUSG00000021281	MGI:104960	Tnfaip2	8	776.5	685.5	1155.5	1247	0.00283433	0.0995502
ENSMUSG00000021282	MGI:95309	Eif5	4	317.5	316.5	693.5	611.5	0.208389	0.656929
ENSMUSG00000021285	MGI:1336199	Ppp1r13b	11	77	54	58	48	0.597972	0.908586
ENSMUSG00000021286	MGI:1915770	Zfyve21	5	187.5	181.5	196	190	1	1
ENSMUSG00000021287	MGI:1921585	Xrcc3	10	152	74	125.5	66.5	0.679564	0.943073
ENSMUSG00000021288	MGI:107978	Klc1	9	1062	1127	1317	1441.5	0.586417	0.906064
ENSMUSG00000021302	MGI:1341724	Ggps1	5	75	83	108.5	103.5	0.52894	0.880077
ENSMUSG00000021306	MGI:1891463	Gpr137b	2	46	32	29	11	0.163261	0.604955
ENSMUSG00000021311	MGI:894292	Mtr	18	155	173	189.5	148.5	0.0247462	0.282941
ENSMUSG00000021318	MGI:95729	Gli3	16	154	143.5	172	155	0.87265	1
ENSMUSG00000021326	MGI:97904	Trim27	2	159	125	142	161	0.0316565	0.313675
ENSMUSG00000021327	MGI:1919989	Zkscan3	2	41	53	45.5	47.5	0.558615	0.894014
ENSMUSG00000021338	MGI:1915982	Lrrc16a	22	236.5	150.5	222.5	121	0.319366	0.747888
ENSMUSG00000021339	MGI:2685748	Mrs2	14	217.5	163.5	183	183.5	0.0566815	0.395231
ENSMUSG00000021340	MGI:106604	Gpld1	3	43	20	29	18	0.545038	0.886927
ENSMUSG00000021357	MGI:1913732	Exoc2	8	100	131.5	165	170.5	0.171418	0.615941
ENSMUSG00000021360	MGI:1100870	Gcnt2	8	52	45	87	47.5	0.10478	0.514639
ENSMUSG00000021361	MGI:1913404	Tmem14c	8	955	750	761	506	0.0294205	0.301505
ENSMUSG00000021365	MGI:97302	Nedd9	20	439.5	360	561.5	511.5	0.261325	0.705484
ENSMUSG00000021366	MGI:96100	Hivep1	38	413.5	346.5	543	487.5	0.472779	0.85162
ENSMUSG00000021367	MGI:95283	Edn1	14	114	206	131.5	232.5	0.936401	1
ENSMUSG00000021368	MGI:1914296	Tbc1d7	9	128	232	157	247	0.368798	0.782224
ENSMUSG00000021371	MGI:1923387	Ccdc90a	17	138.5	107.5	98	93	0.333839	0.759539
ENSMUSG00000021373	MGI:1914502	Cap2	13	112.5	111	93.5	83.5	0.688021	0.947572
ENSMUSG00000021374	MGI:2385621	Nup153	11	402.5	322.5	399	315	0.915517	1
ENSMUSG00000021375	MGI:1098264	Kif13a	22	294	267.5	170.5	168	0.630102	0.921628
ENSMUSG00000021376	MGI:98812	Tpmt	8	27	33.5	22	48	0.149907	0.585498
ENSMUSG00000021377	MGI:1926209	Dek	11	278	331.5	577	560	0.0397397	0.344557
ENSMUSG00000021379	MGI:99414	Id4	2	6	48.5	20.5	29.5	0.000638447	0.0418711
ENSMUSG00000021381	MGI:103124	Barx1	3	81	89	82	81	0.66165	0.935546
ENSMUSG00000021390	MGI:109278	Ogn	4	82	83.5	113	84	0.139936	0.57153
ENSMUSG00000021392	MGI:1918180	Nol8	26	213.5	217.5	439.5	441.5	0.906664	1
ENSMUSG00000021395	MGI:109242	Spin1	3	84	110	107	95	0.0567642	0.395231
ENSMUSG00000021400	MGI:1926153	Wrnip1	5	194	173.5	170.5	120.5	0.135341	0.563108
ENSMUSG00000021408	MGI:108212	Ripk1	25	631	677	689	780	0.493336	0.862404
ENSMUSG00000021411	MGI:1914145	1300014I06Rik	19	1248.5	630.5	2103	1164	0.136783	0.565015
ENSMUSG00000021413	MGI:109584	Prpf4b	3	95.5	88	80.5	72	0.91306	1
ENSMUSG00000021417	MGI:1346064	Eci2	2	66	43	110	52	0.243172	0.688525
ENSMUSG00000021418	MGI:1346084	Rpp40	5	41	40.5	44	51.5	0.652064	0.931696
ENSMUSG00000021427	MGI:105082	Ssr1	13	1379	1758	2198.5	2648.5	0.222129	0.669619
ENSMUSG00000021428	MGI:1918590	Riok1	19	365	453.5	668	703.5	0.0633248	0.415974
ENSMUSG00000021431	MGI:1915047	Snrnp48	3	56.5	53	113	126	0.489392	0.860756
ENSMUSG00000021432	MGI:1913978	Slc35b3	18	253	283	338.5	312	0.102481	0.510499
ENSMUSG00000021453	MGI:1346325	Gadd45g	2	1183	708	2077.5	1081.5	0.0226392	0.27444
ENSMUSG00000021457	MGI:99515	Sykb	31	352	795.5	203.5	612.5	0.0060658	0.153478
ENSMUSG00000021458	MGI:1919311	2010111I01Rik	6	489	454.5	430.5	440	0.347346	0.767345
ENSMUSG00000021460	MGI:1338011	Auh	9	74	106	102	128	0.546926	0.888097
ENSMUSG00000021464	MGI:1347521	Ror2	22	322.5	276	231.5	225.5	0.320033	0.747888
ENSMUSG00000021466	MGI:105373	Ptch1	13	65	60	63	34	0.0566199	0.395231
ENSMUSG00000021468	MGI:1099431	Sptlc1	8	277.5	247	335	289	0.812554	0.987609
ENSMUSG00000021469	MGI:97169	Msx2	4	179.5	27	195	7	0.000505206	0.0367097
ENSMUSG00000021474	MGI:2137677	Sfxn1	7	266.5	288	267	300	0.765063	0.973972
ENSMUSG00000021477	MGI:88564	Ctsl	4	833	1567.5	1059	2240.5	0.0403135	0.345717
ENSMUSG00000021481	MGI:1349417	Zfp346	20	265	202.5	469	290.5	0.0823967	0.462865
ENSMUSG00000021482	MGI:1913379	1110018J18Rik	7	47	57	52.5	46	0.262558	0.706789
ENSMUSG00000021483	MGI:2145349	Cdk20	9	33	37.5	18	28	0.452363	0.836255
ENSMUSG00000021484	MGI:1914140	Lman2	21	1431.5	829.5	1495	1066	0.000490707	0.0366549
ENSMUSG00000021485	MGI:104987	Mxd3	3	43.5	37	29	36	0.31774	0.747071
ENSMUSG00000021486	MGI:1913744	Prelid1	3	1631	1674.5	1625.5	1633	0.65685	0.933535
ENSMUSG00000021488	MGI:1276545	Nsd1	35	405	435.5	324	344.5	0.917535	1
ENSMUSG00000021493	MGI:1914649	Pdlim7	8	2657	1734	2472	1468	0.0379715	0.341033
ENSMUSG00000021494	MGI:1920185	Ddx41	8	281.5	319	344	384.5	0.955993	1
ENSMUSG00000021495	MGI:2385851	Fam193b	14	145	159	101	86.5	0.227707	0.675469
ENSMUSG00000021496	MGI:1919812	Pcbd2	2	63.5	128	81	145	0.607549	0.910899
ENSMUSG00000021497	MGI:1916922	Txndc15	13	645	566.5	859	638.5	0.0325763	0.31795
ENSMUSG00000021500	MGI:1920895	Ddx46	11	385	326.5	466	430.5	0.421172	0.817712
ENSMUSG00000021501	MGI:104728	Caml	10	302.5	257.5	409	345	0.955402	1
ENSMUSG00000021504	MGI:2384987	B4galt7	8	243.5	271.5	228.5	277	0.530752	0.8813
ENSMUSG00000021508	MGI:1888514	Cxcl14	10	691	181.5	622	132.5	0.102312	0.510497
ENSMUSG00000021518	MGI:1276575	Ptdss1	19	603	555	772.5	638	0.17658	0.625014
ENSMUSG00000021519	MGI:1913660	Mterfd1	5	125	129	179.5	195.5	0.745886	0.969461
ENSMUSG00000021532	MGI:1916827	Fastkd3	6	24.5	44	66	63	0.0522042	0.383167
ENSMUSG00000021536	MGI:99676	Adcy2	12	29.5	78	40	61	0.079472	0.456807
ENSMUSG00000021540	MGI:1328787	Smad5	35	517	595	699.5	759.5	0.473248	0.85162
ENSMUSG00000021548	MGI:1913921	Ccnh	14	152	161.5	334.5	281	0.0956446	0.495959
ENSMUSG00000021549	MGI:97860	Rasa1	4	127.5	204	152	340	0.0245778	0.282894
ENSMUSG00000021550	MGI:1917403	2210016F16Rik	18	346	287	388	297.5	0.505825	0.867702
ENSMUSG00000021555	MGI:1925939	Naa35	12	266	256.5	330.5	321	1	1
ENSMUSG00000021556	MGI:1917329	Golm1	27	783	881	799	816.5	0.173082	0.619722
ENSMUSG00000021557	MGI:2159437	Agtpbp1	5	44	27	60	37	1	1
ENSMUSG00000021567	MGI:1919543	Nkd2	18	82.5	93.5	77	60	0.111802	0.528595
ENSMUSG00000021569	MGI:1916966	Trip13	7	102.5	82	186.5	136.5	0.709796	0.956049
ENSMUSG00000021576	MGI:109283	Pdcd6	4	583.5	573	670	651.5	0.935835	1
ENSMUSG00000021577	MGI:1914195	Sdha	19	1848.5	1810.5	2159.5	2008.5	0.257303	0.700724
ENSMUSG00000021583	MGI:1933403	Erap1	8	34	33	57	21	0.00624058	0.154578
ENSMUSG00000021585	MGI:1098236	Cast	12	1570.5	1193.5	2149.5	1342	0.000153259	0.0168326
ENSMUSG00000021595	MGI:107252	Nsun2	11	1314	1371	1590.5	1624.5	0.694952	0.949945
ENSMUSG00000021606	MGI:107932	Ndufs6	4	250	230	281.5	209	0.106893	0.51859
ENSMUSG00000021607	MGI:2137228	Mrpl36	4	269	205.5	236.5	180.5	1	1
ENSMUSG00000021608	MGI:2384812	Lpcat1	30	713	812.5	590	545.5	0.00862454	0.173557
ENSMUSG00000021610	MGI:2442892	Clptm1l	8	1262.5	1363	1357.5	1523	0.482567	0.857664
ENSMUSG00000021614	MGI:102889	Vcan	43	590	613	521.5	599	0.244669	0.69001
ENSMUSG00000021619	MGI:1914045	Atg10	14	42.5	69	80	107	0.469018	0.850014
ENSMUSG00000021621	MGI:1916335	Zcchc9	11	352.5	402	417.5	604	0.0154657	0.227688
ENSMUSG00000021629	MGI:1916298	Slc30a5	7	174.5	165	293	296	0.633798	0.923767
ENSMUSG00000021635	MGI:1333807	Rad17	7	85	79	99	114	0.349696	0.769265
ENSMUSG00000021639	MGI:1345669	Gtf2h2	3	28.5	28	65	64.5	1	1
ENSMUSG00000021645	MGI:109257	Smn1	8	460	413.5	379.5	475	0.000751842	0.0466244
ENSMUSG00000021646	MGI:1925288	Mccc2	12	105	167.5	118.5	176	0.668068	0.938962
ENSMUSG00000021650	MGI:1916177	Ptcd2	5	82.5	53	72	58.5	0.324065	0.750743
ENSMUSG00000021660	MGI:1202875	Btf3	2	1119.5	1223	1190	1305.5	0.931188	1
ENSMUSG00000021661	MGI:1915808	Ankra2	6	76	112	66.5	151.5	0.047696	0.371621
ENSMUSG00000021662	MGI:1346016	Rgnef	32	309	443.5	471.5	620.5	0.362885	0.778001
ENSMUSG00000021665	MGI:96074	Hexb	6	172.5	123	219	142	0.576617	0.90187
ENSMUSG00000021666	MGI:2444783	Gfm2	11	72.5	84	91	81.5	0.272947	0.714437
ENSMUSG00000021668	MGI:1349767	Polk	19	186.5	154	287.5	218	0.572562	0.900065
ENSMUSG00000021669	MGI:1915268	Col4a3bp	17	349	342	436.5	394	0.439782	0.827084
ENSMUSG00000021670	MGI:96159	Hmgcr	12	1113.5	997	1417	1461.5	0.0137197	0.214583
ENSMUSG00000021671	MGI:1914713	Poc5	18	157	170.5	249.5	244	0.476354	0.852726
ENSMUSG00000021678	MGI:101910	F2rl1	8	50.5	38.5	60	18	0.00865751	0.173557
ENSMUSG00000021681	MGI:1913799	Aggf1	23	526.5	537	621.5	577	0.273558	0.714543
ENSMUSG00000021684	MGI:2443999	Pde8b	5	44.5	36	40	34	0.872866	1
ENSMUSG00000021686	MGI:1333879	Ap3b1	11	378	292	405.5	343.5	0.39292	0.797266
ENSMUSG00000021687	MGI:1349480	Scamp1	22	337.5	277.5	458	317	0.114137	0.530101
ENSMUSG00000021690	MGI:1913096	Jmy	19	108	109	172.5	131.5	0.130092	0.555467
ENSMUSG00000021692	MGI:1913504	Dimt1	6	68	90	104.5	143	0.918212	1
ENSMUSG00000021693	MGI:108390	Kif2a	3	81	89	146	124.5	0.205249	0.652883
ENSMUSG00000021694	MGI:1919241	Ercc8	11	63	68	76.5	94.5	0.641877	0.927775
ENSMUSG00000021699	MGI:99555	Pde4d	7	73	74	60.5	61	1	1
ENSMUSG00000021701	MGI:1099790	Plk2	8	878.5	850.5	3151	2079.5	8.23489e-12	4.41584e-09
ENSMUSG00000021703	MGI:2444223	Serinc5	16	126.5	126.5	57	66	0.51206	0.871287
ENSMUSG00000021704	MGI:2686040	Mtx3	31	148	110	190	174.5	0.192811	0.639998
ENSMUSG00000021706	MGI:2145181	Zfyve16	29	271.5	286	432.5	403	0.274475	0.715565
ENSMUSG00000021707	MGI:94890	Dhfr	8	122	74.5	104	80.5	0.297693	0.734244
ENSMUSG00000021709	MGI:1890169	Erbb2ip	12	264	322	370	403.5	0.323502	0.75001
ENSMUSG00000021710	MGI:1923055	Nln	22	404.5	268	404.5	267.5	1	1
ENSMUSG00000021711	MGI:1914225	2410002O22Rik	19	211	221.5	314.5	268.5	0.112611	0.528595
ENSMUSG00000021713	MGI:2443069	Ppwd1	9	33.5	48.5	64	76.5	0.57774	0.90187
ENSMUSG00000021715	MGI:1914535	Cwc27	11	65	125.5	140.5	172	0.015365	0.227235
ENSMUSG00000021716	MGI:1914538	Srek1ip1	9	90	76.5	80	96	0.130957	0.557592
ENSMUSG00000021725	MGI:1098713	Parp8	8	148.5	126	196	191.5	0.385574	0.792957
ENSMUSG00000021728	MGI:95321	Emb	17	392.5	382	412	394	0.880112	1
ENSMUSG00000021731	MGI:1926237	Mrps30	9	277	318	405.5	406	0.214402	0.663018
ENSMUSG00000021733	MGI:2443878	Slc4a7	13	178	201.5	283	376	0.243286	0.688525
ENSMUSG00000021738	MGI:2179277	Atxn7	17	116	116	157	126	0.248703	0.692749
ENSMUSG00000021745	MGI:97814	Ptprg	23	323	375	296	302	0.264648	0.707956
ENSMUSG00000021748	MGI:1915513	Pdhb	6	279.5	201	376.5	333.5	0.0852037	0.469315
ENSMUSG00000021752	MGI:1918643	Kctd6	7	42.5	46	60.5	63	1	1
ENSMUSG00000021756	MGI:96560	Il6st	23	1087	1090	1395.5	1432	0.710886	0.956118
ENSMUSG00000021759	MGI:108412	Ppap2a	9	3453	3021	4036.5	3505	0.825279	0.990866
ENSMUSG00000021760	MGI:1916840	Gpx8	4	545.5	514.5	535	546	0.36448	0.778724
ENSMUSG00000021765	MGI:95586	Fst	5	377.5	86	452	88.5	0.404678	0.806526
ENSMUSG00000021767	MGI:1858746	Myst4	14	58	54	66	66	0.798408	0.984884
ENSMUSG00000021770	MGI:1914880	Samd8	4	48	49	51	39.5	0.384199	0.792031
ENSMUSG00000021771	MGI:106915	Vdac2	5	686	642.5	814	933	0.00631062	0.155061
ENSMUSG00000021773	MGI:1916406	Comtd1	4	92.5	79	102	94.5	0.676979	0.942333
ENSMUSG00000021775	MGI:2449205	Nr1d2	11	92	91.5	181.5	160.5	0.522871	0.876197
ENSMUSG00000021782	MGI:1918478	Dlg5	32	1297.5	2439	911.5	1561.5	0.0881596	0.477533
ENSMUSG00000021794	MGI:95753	Glud1	5	774.5	753	890.5	987.5	0.0580841	0.400345
ENSMUSG00000021796	MGI:1338938	Bmpr1a	9	174	163	183	158	0.644472	0.929308
ENSMUSG00000021798	MGI:1344412	Ldb3	22	212.5	198	212	232	0.244938	0.69001
ENSMUSG00000021806	MGI:1298229	Nid2	23	712	593.5	583	442	0.257251	0.700724
ENSMUSG00000021807	MGI:1915295	2700060E02Rik	4	628	504.5	729	670.5	0.0926592	0.488383
ENSMUSG00000021810	MGI:1917851	Ecd	17	348	248.5	322.5	285.5	0.0723589	0.438874
ENSMUSG00000021811	MGI:1915326	Dnajc9	3	104	88.5	163	105.5	0.153465	0.588553
ENSMUSG00000021814	MGI:88031	Anxa7	17	1248.5	791.5	1417.5	894	0.950286	1
ENSMUSG00000021816	MGI:107163	Ppp3cb	3	50	78	91	73	0.00659142	0.158864
ENSMUSG00000021819	MGI:1919156	2310021P13Rik	9	676.5	713	577	517	0.0476826	0.371621
ENSMUSG00000021820	MGI:88259	Camk2g	4	287.5	324	212	222	0.572491	0.900065
ENSMUSG00000021822	MGI:97611	Plau	6	1580.5	4513	1877	4704	0.00114227	0.0595022
ENSMUSG00000021823	MGI:98927	Vcl	19	7010	8181.5	7100.5	8546.5	0.181079	0.631202
ENSMUSG00000021824	MGI:1929212	Ap3m1	12	147	160.5	156	167.5	0.936616	1
ENSMUSG00000021830	MGI:1917811	Txndc16	12	88	20.5	106	43	0.0821767	0.462421
ENSMUSG00000021831	MGI:1354385	Ero1l	14	460	519.5	852.5	818	0.0442208	0.358329
ENSMUSG00000021832	MGI:1914339	Psmc6	3	297	306	415.5	404	0.59194	0.907942
ENSMUSG00000021838	MGI:1921730	Samd4	7	342.5	336.5	284.5	291	0.777084	0.978845
ENSMUSG00000021840	MGI:2444022	Mapk1ip1l	3	154.5	152	200.5	177.5	0.53893	0.8842
ENSMUSG00000021843	MGI:109153	Ktn1	14	532.5	628	1030.5	1247.5	0.717393	0.957435
ENSMUSG00000021846	MGI:1891445	Peli2	9	105.5	44	83	71	0.00308168	0.103745
ENSMUSG00000021866	MGI:108481	Anxa11	6	261.5	294	174	251.5	0.0520958	0.383167
ENSMUSG00000021868	MGI:2145814	Ppif	10	258.5	442.5	304.5	456.5	0.237008	0.68363
ENSMUSG00000021870	MGI:1933549	Slmap	13	458	483.5	698.5	801	0.338488	0.762411
ENSMUSG00000021871	MGI:97365	Pnp	5	368	392.5	477.5	421	0.0546745	0.391939
ENSMUSG00000021877	MGI:99433	Arf4	6	2064	2018	2862.5	2647.5	0.179427	0.629008
ENSMUSG00000021890	MGI:1921677	Eaf1	12	993.5	886	1137	1006	0.924346	1
ENSMUSG00000021892	MGI:1344391	Sh3bp5	7	106	59	133.5	63.5	0.505803	0.867702
ENSMUSG00000021893	MGI:1338030	Capn7	10	149.5	129	242	197.5	0.75898	0.97257
ENSMUSG00000021900	MGI:1347001	Btd	8	146	150	93	114	0.364504	0.778724
ENSMUSG00000021901	MGI:1206586	Bap1	7	224.5	272	208.5	289	0.306698	0.73945
ENSMUSG00000021906	MGI:1916953	Oxnad1	14	102	109	173	141.5	0.154346	0.590441
ENSMUSG00000021910	MGI:1928323	Nisch	7	928	1071.5	488.5	577	0.790148	0.982768
ENSMUSG00000021911	MGI:1347094	Parg	11	137.5	119.5	201.5	170	0.871	1
ENSMUSG00000021913	MGI:3616088	Ogdhl	12	73	45.5	65.5	38	0.782758	0.980168
ENSMUSG00000021916	MGI:1923735	Glt8d1	5	102.5	111.5	131	119	0.353095	0.771158
ENSMUSG00000021917	MGI:1916269	Spcs1	4	396	417	286	348	0.184644	0.633404
ENSMUSG00000021918	MGI:1344404	Nek4	11	56.5	27.5	57	38	0.355338	0.773464
ENSMUSG00000021929	MGI:1100863	Kpna3	2	29	41	65	67.5	0.374577	0.783956
ENSMUSG00000021930	MGI:1913924	6330409N04Rik	11	122.5	122.5	173.5	170	0.933489	1
ENSMUSG00000021932	MGI:1914403	Rnaseh2b	12	217.5	206	245.5	253	0.552311	0.889934
ENSMUSG00000021936	MGI:1346861	Mapk8	7	60.5	44	85	77	0.381126	0.789804
ENSMUSG00000021939	MGI:88561	Ctsb	23	4163.5	4298.5	3472	3778.5	0.0992067	0.504102
ENSMUSG00000021945	MGI:1923257	Zmym2	9	99.5	131	130	138.5	0.280635	0.720095
ENSMUSG00000021947	MGI:1915881	Cryl1	5	64.5	93	67.5	74	0.247044	0.691237
ENSMUSG00000021948	MGI:97598	Prkcd	3	141.5	128	127	86.5	0.14181	0.574068
ENSMUSG00000021950	MGI:1201374	Anxa8	10	2224.5	4998.5	1869	4059	0.373787	0.783956
ENSMUSG00000021951	MGI:1915293	N6amt2	5	214	126	174	130.5	0.147048	0.581218
ENSMUSG00000021952	MGI:1888526	Xpo4	10	93	111.5	103.5	99	0.27578	0.717263
ENSMUSG00000021957	MGI:105992	Tkt	13	2707.5	2433.5	1890.5	1689	0.89594	1
ENSMUSG00000021958	MGI:1919650	Pinx1	6	133.5	213	180.5	303.5	0.717446	0.957435
ENSMUSG00000021959	MGI:1354386	Lats2	15	1046.5	1032	832.5	890.5	0.215814	0.663977
ENSMUSG00000021962	MGI:1923151	Dcp1a	20	206	258	334.5	299.5	0.00717089	0.161649
ENSMUSG00000021963	MGI:1277978	Sap18	9	663	584	591.5	557	0.436706	0.827084
ENSMUSG00000021965	MGI:3041235	F630043A04Rik	16	175.5	132	234	193	0.5476	0.88815
ENSMUSG00000021969	MGI:1923215	Zdhhc20	15	471.5	463	687.5	704	0.641865	0.927775
ENSMUSG00000021972	MGI:2445066	Hmbox1	14	125	81	97	85	0.151115	0.586565
ENSMUSG00000021973	MGI:1915764	Efha1	9	290.5	267	358	325.5	0.954518	1
ENSMUSG00000021975	MGI:1098533	Ints9	8	111	101	92.5	69	0.34708	0.767274
ENSMUSG00000021978	MGI:1860765	Extl3	30	1469	1314	1032.5	859	0.232148	0.677421
ENSMUSG00000021981	MGI:1914081	Cab39l	16	190	226.5	215.5	261	0.946396	1
ENSMUSG00000021987	MGI:2145637	Mtmr6	23	765.5	775.5	834.5	870	0.699122	0.952931
ENSMUSG00000021990	MGI:104838	Spata13	26	156	76	188.5	70	0.168061	0.612327
ENSMUSG00000021993	MGI:1917728	Mipep	8	62.5	118.5	76.5	145.5	1	1
ENSMUSG00000021994	MGI:98958	Wnt5a	38	917	1069.5	835.5	1100	0.0625682	0.415118
ENSMUSG00000021996	MGI:95421	Esd	9	4626.5	4156.5	4635	4202	0.774387	0.977609
ENSMUSG00000022000	MGI:1914552	Zc3h13	21	240.5	234.5	264.5	332	0.0425405	0.352866
ENSMUSG00000022003	MGI:1914804	Slc25a30	13	261	306.5	278.5	247	0.0214428	0.266675
ENSMUSG00000022008	MGI:1914717	1200011I18Rik	45	332.5	279.5	395.5	344	0.784284	0.980761
ENSMUSG00000022009	MGI:1351474	Nufip1	8	141	170	216	325	0.13024	0.555576
ENSMUSG00000022010	MGI:109127	Tsc22d1	9	770.5	953.5	1103.5	1520.5	0.0910413	0.485611
ENSMUSG00000022016	MGI:2684060	Akap11	44	504.5	566	712.5	666.5	0.027891	0.297026
ENSMUSG00000022019	MGI:2444023	Tdrd3	17	160.5	176	159.5	179	0.938615	1
ENSMUSG00000022020	MGI:1914147	Naa16	13	48	53	69.5	71	0.794764	0.984093
ENSMUSG00000022021	MGI:1927222	Diap3	13	263	259	358	366.5	0.7309	0.964099
ENSMUSG00000022023	MGI:109568	Wbp4	12	255.5	233	392.5	386	0.525793	0.877989
ENSMUSG00000022024	MGI:1915205	Sugt1	8	181	209.5	259	231.5	0.0581018	0.400345
ENSMUSG00000022031	MGI:1921445	Elp3	7	184	164.5	223.5	173	0.338082	0.762411
ENSMUSG00000022033	MGI:1289156	Pbk	6	150.5	144.5	219	156	0.0608253	0.409515
ENSMUSG00000022034	MGI:1919238	Esco2	11	35.5	45.5	54	69.5	1	1
ENSMUSG00000022035	MGI:1914429	Ccdc25	9	203	177	219.5	222	0.327189	0.754543
ENSMUSG00000022037	MGI:88423	Clu	5	49	72	25	59.5	0.107712	0.519799
ENSMUSG00000022040	MGI:99500	Ephx2	9	80.5	46.5	55.5	39	0.578265	0.902185
ENSMUSG00000022043	MGI:1914104	Trim35	27	3328	2975.5	4930.5	4460.5	0.732058	0.964649
ENSMUSG00000022048	MGI:1349763	Dpysl2	13	139.5	103	106	62.5	0.308994	0.740976
ENSMUSG00000022051	MGI:1332659	Bnip3l	9	104.5	110	185	120.5	0.00944691	0.18016
ENSMUSG00000022052	MGI:1919228	Ppp2r2a	2	146	141.5	191.5	163.5	0.428181	0.822987
ENSMUSG00000022064	MGI:1261910	Pibf1	9	61	68	91	77.5	0.293112	0.729684
ENSMUSG00000022066	MGI:5435040	Entpd4	15	593	287	560.5	235.5	0.187489	0.637013
ENSMUSG00000022070	MGI:1924994	6720463M24Rik	6	88	113	126	148	0.641993	0.927775
ENSMUSG00000022074	MGI:1341090	Tnfrsf10b	21	1557	1420	1561.5	1431.5	0.938047	1
ENSMUSG00000022075	MGI:2180557	Rhobtb2	6	37.5	34	21	18.5	1	1
ENSMUSG00000022089	MGI:1929883	Bin3	5	177.5	130	166	128.5	0.742222	0.968256
ENSMUSG00000022090	MGI:2384850	Pdlim2	10	405	563.5	430	507.5	0.0794278	0.456807
ENSMUSG00000022091	MGI:700013	Sorbs3	4	143	203.5	131	197	0.754199	0.971157
ENSMUSG00000022092	MGI:107162	Ppp3cc	5	39	39.5	43	45	1	1
ENSMUSG00000022094	MGI:2384851	Slc39a14	21	1062.5	1143.5	1409.5	1522	0.977502	1
ENSMUSG00000022095	MGI:3036290	Fam160b2	14	211.5	224.5	209	224.5	0.945971	1
ENSMUSG00000022098	MGI:88176	Bmp1	14	2530	2352.5	2384.5	2115	0.255205	0.698392
ENSMUSG00000022100	MGI:1929705	Xpo7	8	173.5	198	154.5	162.5	0.64652	0.929308
ENSMUSG00000022105	MGI:97874	Rb1	10	39.5	58	56.5	70	0.588169	0.906176
ENSMUSG00000022106	MGI:1917200	Rcbtb2	9	190	147	169.5	172	0.0907455	0.484722
ENSMUSG00000022108	MGI:1309517	Itm2b	5	704.5	605	878.5	724.5	0.600905	0.909869
ENSMUSG00000022109	MGI:1914631	Med4	11	319.5	230	326	302	0.0346287	0.328098
ENSMUSG00000022110	MGI:1306775	Sucla2	10	542.5	577	775.5	748	0.222528	0.670157
ENSMUSG00000022111	MGI:1355274	Uchl3	3	80	87	88.5	119.5	0.347816	0.767721
ENSMUSG00000022114	MGI:1345138	Spry2	6	116.5	138.5	281	325.5	0.881451	1
ENSMUSG00000022119	MGI:1921463	Rbm26	4	57	86.5	113.5	101	0.0133778	0.212257
ENSMUSG00000022120	MGI:1919736	Rnf219	11	71	74	91	68.5	0.170538	0.614952
ENSMUSG00000022124	MGI:1354702	Fbxl3	12	191.5	191.5	331	310	0.651443	0.930954
ENSMUSG00000022125	MGI:2442253	Cln5	13	301	197.5	309	222	0.525869	0.877989
ENSMUSG00000022130	MGI:1923605	Tgds	24	495	447	603.5	489	0.22863	0.675469
ENSMUSG00000022131	MGI:1930949	Gpr180	15	532	600.5	545	620.5	0.933395	1
ENSMUSG00000022136	MGI:107373	Dnajc3	11	552.5	549.5	1385.5	1466	0.394774	0.798659
ENSMUSG00000022139	MGI:2145597	Mbnl2	5	327	249	403	327	0.575184	0.901418
ENSMUSG00000022141	MGI:1913976	Nipbl	7	77.5	76	114	87	0.283052	0.723178
ENSMUSG00000022142	MGI:2181182	Nup155	31	327	327.5	360.5	308	0.152659	0.58762
ENSMUSG00000022144	MGI:107430	Gdnf	11	41	44.5	80	156	0.0273255	0.292992
ENSMUSG00000022146	MGI:1330819	Osmr	17	284.5	378.5	541	564.5	0.0158884	0.229175
ENSMUSG00000022150	MGI:109175	Dab2	13	178	319.5	142	226.5	0.433869	0.825847
ENSMUSG00000022151	MGI:1914765	Ttc33	5	60.5	81	91	61.5	0.00519253	0.139634
ENSMUSG00000022156	MGI:109265	Gzme	6	68	174.5	67	160.5	0.760357	0.972655
ENSMUSG00000022159	MGI:1923588	Rab2b	5	43	54	54	42	0.113973	0.530101
ENSMUSG00000022160	MGI:1927165	Mettl3	9	139.5	142.5	209	210	0.938745	1
ENSMUSG00000022174	MGI:101912	Dad1	2	250	309	236.5	288.5	0.951314	1
ENSMUSG00000022175	MGI:1929480	Lrp10	7	1325.5	1222	1066	1003.5	0.722404	0.959736
ENSMUSG00000022177	MGI:1261794	Haus4	10	255	301.5	291.5	377	0.488743	0.860444
ENSMUSG00000022178	MGI:1341886	Jub	13	1066.5	1141.5	1157.5	1290	0.499403	0.865021
ENSMUSG00000022184	MGI:2146220	Fbxo4	9	159.5	154	214.5	179	0.363342	0.77843
ENSMUSG00000022185	MGI:1891824	Acin1	24	832.5	923	1024	1060.5	0.315076	0.745354
ENSMUSG00000022186	MGI:1914291	Oxct1	17	1272	948	1563	1045.5	0.0690675	0.430389
ENSMUSG00000022191	MGI:1261425	Drosha	18	364	305	428.5	358	1	1
ENSMUSG00000022193	MGI:1194513	Psmb5	4	1361.5	1535.5	1410	1525	0.431579	0.824623
ENSMUSG00000022195	MGI:1925127	6030458C11Rik	28	236	180	287	145	0.00380959	0.118932
ENSMUSG00000022199	MGI:1926225	Slc22a17	7	48	59	40.5	39.5	0.463239	0.844409
ENSMUSG00000022200	MGI:1913879	Golph3	4	163	157.5	253	276.5	0.396757	0.798847
ENSMUSG00000022201	MGI:1341890	Zfr	5	274	206	310	286	0.109465	0.524372
ENSMUSG00000022204	MGI:1916216	Ngdn	2	82.5	68.5	129.5	142	0.189084	0.63842
ENSMUSG00000022205	MGI:104811	Sub1	4	146.5	135	275.5	226	0.455962	0.83864
ENSMUSG00000022206	MGI:97373	Npr3	40	358	517	541.5	582	0.00128958	0.0638905
ENSMUSG00000022210	MGI:90169	Dhrs4	7	170	140.5	184.5	147	0.812077	0.987609
ENSMUSG00000022214	MGI:90168	Dcaf11	6	101.5	101.5	125.5	101	0.28783	0.725218
ENSMUSG00000022216	MGI:1096367	Psme1	2	77	67	125	129	0.465352	0.845892
ENSMUSG00000022220	MGI:99674	Adcy4	10	26	45	26	45.5	1	1
ENSMUSG00000022221	MGI:2154952	Ripk3	4	389.5	527.5	349	488	0.771531	0.97698
ENSMUSG00000022223	MGI:1916876	Sdr39u1	10	261	355.5	232.5	349.5	0.445564	0.830558
ENSMUSG00000022228	MGI:3531417	Zfp187	9	89	66	138	172	0.0104426	0.188346
ENSMUSG00000022234	MGI:107185	Cct5	3	1134	1336	1346	1681	0.288067	0.725218
ENSMUSG00000022240	MGI:1195966	Ctnnd2	9	33	27	48	37	0.866969	1
ENSMUSG00000022241	MGI:106314	Tars	14	1951.5	1798.5	3641.5	3374.5	0.903337	1
ENSMUSG00000022244	MGI:1098273	Amacr	6	103.5	79	135	74	0.120892	0.54342
ENSMUSG00000022246	MGI:1922896	Rai14	19	1421.5	515.5	1644	485.5	0.0050318	0.13823
ENSMUSG00000022247	MGI:1915082	Brix1	17	248	261.5	553	508.5	0.215251	0.663216
ENSMUSG00000022248	MGI:1316678	Rad1	4	46.5	51	44	47.5	1	1
ENSMUSG00000022253	MGI:1915896	1110020G09Rik	6	41.5	34	56	35	0.433815	0.825847
ENSMUSG00000022255	MGI:1914404	Mtdh	2	128	149	175	127.5	0.00604413	0.153478
ENSMUSG00000022257	MGI:1890494	Laptm4b	2	53	62	59	74	0.799317	0.984928
ENSMUSG00000022261	MGI:1349165	Sdc2	14	1164.5	854.5	1334.5	988.5	0.902039	1
ENSMUSG00000022263	MGI:1927230	Trio	49	1679.5	2008.5	1285	1414.5	0.109652	0.524995
ENSMUSG00000022265	MGI:3045421	Ank	10	2075	1714	1685	1347.5	0.52426	0.876815
ENSMUSG00000022272	MGI:107716	Myo10	34	1890	2605.5	2180	2814	0.114468	0.5306
ENSMUSG00000022280	MGI:1353623	Rnf19a	7	173	174	269.5	284	0.784222	0.980761
ENSMUSG00000022285	MGI:109484	Ywhaz	6	1032.5	1164.5	1631	1788.5	0.622232	0.919541
ENSMUSG00000022295	MGI:1913585	Atp6v1c1	4	111.5	111	141.5	145	0.928886	1
ENSMUSG00000022297	MGI:108474	Fzd6	15	66.5	88.5	101	100	0.199627	0.647617
ENSMUSG00000022299	MGI:1917156	Slc25a32	12	150.5	179.5	161.5	203	0.760615	0.972707
ENSMUSG00000022300	MGI:2684929	Dcaf13	3	118.5	102	214.5	166.5	0.610089	0.912332
ENSMUSG00000022306	MGI:1334444	Zfpm2	12	38	63	58.5	145.5	0.150428	0.586279
ENSMUSG00000022307	MGI:2179326	Oxr1	13	557.5	950.5	629	1122	0.535151	0.883849
ENSMUSG00000022312	MGI:1915385	Eif3h	6	1145.5	1060	1626.5	1632	0.143968	0.576058
ENSMUSG00000022313	MGI:1925831	Utp23	7	86	108.5	121	174.5	0.513635	0.871287
ENSMUSG00000022314	MGI:108016	Rad21	14	852.5	896	950	986	0.868977	1
ENSMUSG00000022322	MGI:1338802	Shcbp1	5	67	57.5	114.5	111	0.656376	0.933535
ENSMUSG00000022324	MGI:109613	Matn2	5	39	65	48	63	0.407447	0.809565
ENSMUSG00000022332	MGI:1313312	Khdrbs3	4	185	105.5	228.5	108	0.272591	0.714437
ENSMUSG00000022335	MGI:2681865	Zfat	11	31	28	42	23	0.202793	0.650961
ENSMUSG00000022337	MGI:1913986	Ttc35	2	72	92	102.5	87.5	0.0703032	0.432335
ENSMUSG00000022346	MGI:97250	Myc	3	319.5	466.5	974	1287	0.241345	0.688297
ENSMUSG00000022350	MGI:2146110	E430025E21Rik	12	441.5	466	391.5	440.5	0.501849	0.866293
ENSMUSG00000022351	MGI:109296	Sqle	6	383.5	374.5	326	336	0.63233	0.92303
ENSMUSG00000022360	MGI:1917722	Atad2	12	203.5	143	258.5	195.5	0.614023	0.914137
ENSMUSG00000022361	MGI:109271	Zhx1	17	160.5	67	168.5	88.5	0.243608	0.688689
ENSMUSG00000022362	MGI:1923008	9130401M01Rik	5	206.5	91	272	153.5	0.129496	0.555435
ENSMUSG00000022364	MGI:2684931	Wdr67	10	54	60.5	93.5	114.5	0.815762	0.987907
ENSMUSG00000022365	MGI:1915069	Derl1	19	1218	1097.5	1984	1809.5	0.832745	0.992725
ENSMUSG00000022367	MGI:107821	Has2	8	1062	1179.5	1159.5	1453.5	0.03756	0.340017
ENSMUSG00000022369	MGI:2146005	Mtbp	18	159.5	121.5	330	156	0.00235686	0.0895332
ENSMUSG00000022370	MGI:2137218	Mrpl13	7	513.5	556.5	698.5	664	0.111329	0.528266
ENSMUSG00000022377	MGI:1342335	Asap1	7	487	497.5	493.5	551	0.350764	0.76994
ENSMUSG00000022378	MGI:1923520	Fam49b	2	25.5	44	31	40.5	0.497681	0.864938
ENSMUSG00000022385	MGI:1352755	Gtse1	4	197.5	169	108.5	106.5	0.440035	0.827084
ENSMUSG00000022386	MGI:1919276	Trmu	3	34	30	41	31	0.730564	0.963795
ENSMUSG00000022387	MGI:1924161	Brd1	2	59	87	66.5	76	0.287271	0.725218
ENSMUSG00000022389	MGI:98663	Tef	17	316.5	212	227.5	184.5	0.162603	0.604275
ENSMUSG00000022390	MGI:1328310	Zc3h7b	17	544	482.5	323	370.5	0.00922865	0.178334
ENSMUSG00000022391	MGI:103071	Rangap1	8	724	809.5	596	617.5	0.336539	0.761831
ENSMUSG00000022394	MGI:2443584	L3mbtl2	8	98	128	84	95.5	0.54708	0.888135
ENSMUSG00000022400	MGI:1891829	Rbx1	2	109	104	150	136.5	0.856459	1
ENSMUSG00000022403	MGI:1917606	St13	7	566.5	596.5	549.5	630	0.320989	0.748294
ENSMUSG00000022404	MGI:1342248	Slc25a17	4	64	88.5	124.5	139.5	0.308794	0.740976
ENSMUSG00000022407	MGI:103202	Adsl	10	473.5	245	637	257.5	0.0266028	0.290517
ENSMUSG00000022412	MGI:2146020	Smcr7l	8	113	173.5	106.5	136	0.289439	0.725968
ENSMUSG00000022414	MGI:1913763	Tab1	11	136.5	158	117	131	0.931214	1
ENSMUSG00000022420	MGI:1859217	Dnalc4	2	65	71	49.5	46.5	0.596901	0.908374
ENSMUSG00000022426	MGI:1921408	Josd1	13	331	294.5	284	210.5	0.146925	0.581218
ENSMUSG00000022428	MGI:1920989	Cby1	9	168	237.5	108	182	0.306961	0.739693
ENSMUSG00000022433	MGI:1351660	Csnk1e	3	224	264	184	233.5	0.59235	0.907942
ENSMUSG00000022434	MGI:1920475	Fam118a	9	201.5	192	256.5	214.5	0.374289	0.783956
ENSMUSG00000022436	MGI:104603	Sh3bp1	7	314.5	324	146	109.5	0.0384222	0.342171
ENSMUSG00000022437	MGI:1915903	Samm50	7	619.5	666	926	840.5	0.0230544	0.275655
ENSMUSG00000022438	MGI:2153063	Parvb	19	1243.5	1188	689	727.5	0.132708	0.562158
ENSMUSG00000022440	MGI:1919959	C1qtnf6	12	200.5	191.5	62.5	77	0.237711	0.6851
ENSMUSG00000022442	MGI:2443047	Ttll1	3	31	31	35.5	23	0.273259	0.714437
ENSMUSG00000022443	MGI:107717	Myh9	26	24590.5	25431	22746.5	23288	0.438272	0.827084
ENSMUSG00000022450	MGI:1914380	Ndufa6	5	117.5	98	178	108	0.0990674	0.50368
ENSMUSG00000022451	MGI:1100520	Twf1	13	778.5	779.5	803	884.5	0.181797	0.631446
ENSMUSG00000022452	MGI:1916279	1500032L24Rik	3	584	382.5	648.5	449	0.559189	0.89437
ENSMUSG00000022453	MGI:1261422	Naga	7	152	343.5	174	308.5	0.0780703	0.454463
ENSMUSG00000022462	MGI:1915010	Slc38a2	23	2025	1755	3059.5	2855	0.0798964	0.457929
ENSMUSG00000022463	MGI:107585	Srebf2	8	634.5	530	398.5	362	0.374955	0.784324
ENSMUSG00000022464	MGI:1916604	Slc38a4	13	15	148.5	13	187.5	0.429608	0.823578
ENSMUSG00000022466	MGI:1277218	Rpap3	12	186.5	240.5	339.5	270	0.000152489	0.0168326
ENSMUSG00000022471	MGI:95606	Xrcc6	6	173	141.5	153	150	0.294961	0.731114
ENSMUSG00000022474	MGI:1353418	Pmm1	6	479	432	536.5	468.5	0.748459	0.969461
ENSMUSG00000022475	MGI:1891835	Hdac7	23	1410	1412	1142	1028.5	0.0676195	0.42738
ENSMUSG00000022476	MGI:1926179	Polr3h	13	617	503	471	458	0.0504385	0.380407
ENSMUSG00000022477	MGI:87880	Aco2	5	732	903.5	678	866.5	0.642552	0.928243
ENSMUSG00000022479	MGI:103076	Vdr	22	185.5	149.5	174	123	0.422404	0.818556
ENSMUSG00000022483	MGI:88452	Col2a1	19	2267.5	5316.5	1885.5	5695	4.4291e-12	3.10582e-09
ENSMUSG00000022484	MGI:96192	Hoxc10	3	30	48.5	28	34.5	0.493361	0.862404
ENSMUSG00000022498	MGI:1923620	Txndc11	6	143	125.5	250	227	0.878706	1
ENSMUSG00000022500	MGI:1929512	Litaf	8	845	691	1061	849	0.756511	0.971925
ENSMUSG00000022503	MGI:1347073	Nubp1	31	1003.5	1023.5	1167	1029.5	0.0192499	0.253221
ENSMUSG00000022505	MGI:1098726	Emp2	3	197	117.5	136.5	77.5	0.854635	0.999597
ENSMUSG00000022507	MGI:1916303	1810013L24Rik	6	89	70	177	106.5	0.224947	0.672994
ENSMUSG00000022508	MGI:107187	Bcl6	8	62	64	96.5	131	0.264533	0.707956
ENSMUSG00000022514	MGI:104975	Il1rap	8	91.5	214.5	91	276	0.139954	0.57153
ENSMUSG00000022515	MGI:1919865	Anks3	12	253.5	265	278	294	0.951651	1
ENSMUSG00000022517	MGI:2447670	Mgrn1	6	376.5	443.5	319.5	333.5	0.270318	0.713025
ENSMUSG00000022521	MGI:1098280	Crebbp	5	46	26	36	29.5	0.300083	0.735408
ENSMUSG00000022526	MGI:1918841	Zfp251	17	160.5	120	142.5	131	0.233594	0.678816
ENSMUSG00000022529	MGI:1921370	Zfp263	5	53	38.5	123.5	68	0.295502	0.731114
ENSMUSG00000022533	MGI:2685387	Atp13a3	32	1066	952	1570.5	1362.5	0.622328	0.919541
ENSMUSG00000022536	MGI:1921272	Glyr1	7	325	424.5	315	347	0.12032	0.542376
ENSMUSG00000022538	MGI:107236	Lsg1	13	439.5	371.5	670.5	567.5	1	1
ENSMUSG00000022540	MGI:1913299	Rogdi	10	114	152.5	90	145.5	0.317593	0.747071
ENSMUSG00000022544	MGI:1917761	Fam86	8	118	94	82	96	0.0673034	0.426661
ENSMUSG00000022545	MGI:1354163	Ercc4	20	262	202.5	245	291	0.000972145	0.0534271
ENSMUSG00000022554	MGI:1930628	Fam203a	13	277	310	395.5	461	0.747323	0.969461
ENSMUSG00000022556	MGI:96238	Hsf1	3	184	196.5	167.5	154.5	0.36409	0.778724
ENSMUSG00000022557	MGI:1334460	Bop1	7	447.5	440.5	344.5	389	0.178283	0.627501
ENSMUSG00000022558	MGI:2442558	Heatr7a	12	332	340.5	265	350.5	0.0253154	0.284758
ENSMUSG00000022560	MGI:1289288	Gpr172b	7	114	46	81	39	0.513937	0.871475
ENSMUSG00000022564	MGI:1913418	Grina	5	255.5	294.5	255	238.5	0.107063	0.51859
ENSMUSG00000022565	MGI:1277961	Plec	41	12243	11711.5	7853	7519.5	0.96702	1
ENSMUSG00000022568	MGI:2145950	Scrib	13	341	346.5	281	274	0.732201	0.964698
ENSMUSG00000022570	MGI:98857	Tsta3	9	657.5	499	642	523.5	0.380506	0.788878
ENSMUSG00000022571	MGI:1913444	Pycrl	6	248	260.5	268	219.5	0.0571496	0.396401
ENSMUSG00000022575	MGI:1916396	Gsdmd	10	91.5	212	105	294.5	0.270575	0.713293
ENSMUSG00000022587	MGI:106651	Ly6e	7	700.5	170	506.5	150.5	0.112853	0.528656
ENSMUSG00000022594	MGI:1345180	Lynx1	27	729	774.5	418	483	0.332209	0.759539
ENSMUSG00000022601	MGI:1915443	Rpl24	15	150	172	233	263.5	0.942963	1
ENSMUSG00000022602	MGI:88067	Arc	12	790.5	879.5	1497	1831.5	0.117672	0.539042
ENSMUSG00000022607	MGI:95481	Ptk2	9	481	453	549.5	473.5	0.34142	0.765605
ENSMUSG00000022617	MGI:1328313	Chkb	2	37	34	23	32	0.283562	0.723469
[truncated: 5,984 more rows]

## Sheet: B6x129 ASE
Ensembl	ID	Symbol	# informative SNPs	Control		TM		Fisher's exact test
				B6 allele	129 allele	B6 allele	129 allele	P	FDR
ENSMUSG00000000168	MGI:2385311	Dlat	22	1200.5	908.5	682.5	600	0.0355299	0.470114
ENSMUSG00000000171	MGI:1914175	Sdhd	4	782.5	703	443	390.5	0.828409	0.99933
ENSMUSG00000000275	MGI:102749	Trim25	23	222.5	305	86.5	105.5	0.551362	0.924859
ENSMUSG00000000276	MGI:1889276	Dgke	29	199	162.5	180	128.5	0.366958	0.863467
ENSMUSG00000000278	MGI:1921867	Scpep1	18	4849.5	3424.5	3083.5	2232	0.486883	0.909053
ENSMUSG00000000282	MGI:109150	Mnt	4	58	46.5	52	42	0.953022	1
ENSMUSG00000000378	MGI:2384924	Ccm2	9	1349.5	1088	689.5	524	0.415951	0.892771
ENSMUSG00000000489	MGI:97528	Pdgfb	14	122	48	243	96.5	0.972325	1
ENSMUSG00000000530	MGI:1338946	Acvrl1	10	176	13	104.5	14	0.133714	0.68226
ENSMUSG00000000531	MGI:1860303	Grasp	3	100.5	100	55.5	49	0.530706	0.920487
ENSMUSG00000000538	MGI:2443306	Tom1l2	8	269.5	260	166	120	0.0560202	0.536452
ENSMUSG00000000605	MGI:104571	Clcn4-2	7	218	219	160	135	0.24911	0.795319
ENSMUSG00000000628	MGI:1315197	Hk2	5	167	171	157.5	175	0.631441	0.945526
ENSMUSG00000000693	MGI:1337004	Loxl3	2	588	420.5	234	218	0.022403	0.423347
ENSMUSG00000000759	MGI:2183752	Tubgcp3	6	139.5	116	84	66.5	0.798026	0.994244
ENSMUSG00000000776	MGI:1914315	Polr3d	9	747	648	427	360.5	0.754499	0.976544
ENSMUSG00000000915	MGI:1352504	Hip1r	3	59	78.5	30.5	26	0.171438	0.736515
ENSMUSG00000000957	MGI:101900	Mmp14	12	7493.5	6417	3730.5	2950	0.00815416	0.293487
ENSMUSG00000000959	MGI:1916339	Oxa1l	15	446	477.5	207	254	0.253393	0.800584
ENSMUSG00000001036	MGI:1333766	Epn2	2	29.5	32.5	18.5	13	0.487161	0.909189
ENSMUSG00000001039	MGI:1351471	B9d1	3	44	97	33.5	46	0.0929113	0.609181
ENSMUSG00000001052	MGI:2139764	Sec24b	11	1025.5	1068	676.5	589.5	0.0140273	0.365243
ENSMUSG00000001098	MGI:2141207	Kctd10	2	870	854.5	467	437	0.56554	0.932035
ENSMUSG00000001175	MGI:88251	Calm1	6	206	249	136	120	0.0442898	0.517104
ENSMUSG00000001248	MGI:105490	Gramd1a	18	1047	1185	674.5	665.5	0.052787	0.529684
ENSMUSG00000001280	MGI:98372	Sp1	3	33	30.5	24.5	30	0.448937	0.901174
ENSMUSG00000001285	MGI:1929864	Myg1	3	118.5	133	69	72.5	0.737269	0.975528
ENSMUSG00000001333	MGI:1916078	Sync	4	33	42.5	19	22	0.768845	0.983753
ENSMUSG00000001379	MGI:108404	Apbb3	3	28.5	37.5	29	13	0.00688528	0.277234
ENSMUSG00000001380	MGI:108087	Hars	4	474	403.5	320.5	320.5	0.131419	0.676984
ENSMUSG00000001383	MGI:1913742	Zmat2	2	95	88	68	53.5	0.527258	0.918444
ENSMUSG00000001424	MGI:1929266	Snd1	2	253	246	95	95	0.871446	1
ENSMUSG00000001467	MGI:106040	Cyp51	7	469	435.5	315.5	284	0.752168	0.975768
ENSMUSG00000001473	MGI:1915201	Tubb6	6	6598	7079	3021.5	3399.5	0.118879	0.658786
ENSMUSG00000001517	MGI:1347487	Foxm1	3	86	144	57	81	0.464597	0.9027
ENSMUSG00000001518	MGI:1915450	Itfg2	2	29	30	27	18.5	0.334439	0.83921
ENSMUSG00000001521	MGI:1329045	Tulp3	4	126	109.5	88.5	67	0.55645	0.92679
ENSMUSG00000001524	MGI:1338799	Gtf2h4	5	121	93.5	81	45	0.161098	0.716108
ENSMUSG00000001525	MGI:107812	Tubb5	12	6989	7406	3682.5	3866	0.754465	0.976544
ENSMUSG00000001542	MGI:2183438	Ell2	6	212	185	165	199	0.0262483	0.434617
ENSMUSG00000001630	MGI:1922250	Stk38l	15	290	283	181	209	0.212421	0.763112
ENSMUSG00000001674	MGI:1914192	Ddx18	2	172	126	136	117	0.351072	0.851028
ENSMUSG00000001687	MGI:1344373	Ubl3	2	99.5	76	58	51	0.552179	0.924859
ENSMUSG00000001700	MGI:1914815	Gramd3	5	56	75	41	63	0.611844	0.940157
ENSMUSG00000001761	MGI:108075	Smo	3	163	171	92.5	110.5	0.434101	0.896541
ENSMUSG00000001847	MGI:97845	Rac1	3	988	1029	482	565	0.127309	0.669839
ENSMUSG00000001870	MGI:109151	Ltbp1	30	5304	11172.5	3450	6949.5	0.0948947	0.610333
ENSMUSG00000001909	MGI:1289155	Trmt1	7	357.5	310	220.5	226	0.178225	0.742767
ENSMUSG00000001910	MGI:1914080	Nacc1	8	763	749	351.5	376	0.366971	0.863467
ENSMUSG00000001918	MGI:105305	Slc1a5	10	405.5	67	207	20	0.0515824	0.529684
ENSMUSG00000002017	MGI:1919972	Fam98a	3	144	132	64	91	0.0299853	0.442552
ENSMUSG00000002028	MGI:96995	Mll1	35	580.5	696.5	314	402	0.51114	0.915165
ENSMUSG00000002031	MGI:1923818	Ift46	7	343	355	242.5	268	0.599925	0.938169
ENSMUSG00000002043	MGI:1914341	Trappc6a	2	83	97.5	55	47	0.20997	0.760845
ENSMUSG00000002068	MGI:88316	Ccne1	7	388	449	212	231	0.637747	0.948138
ENSMUSG00000002210	MGI:1919247	1500002O20Rik	11	287.5	207	194	114.5	0.187251	0.747665
ENSMUSG00000002297	MGI:1351328	Dbf4	7	238.5	225	180	161.5	0.708591	0.968355
ENSMUSG00000002342	MGI:2384577	Tmem161a	6	222	274.5	135	124	0.0543131	0.532738
ENSMUSG00000002343	MGI:1924063	Armc6	2	17.5	37.5	10	18	0.785039	0.99008
ENSMUSG00000002393	MGI:1352453	Nr2f6	3	385.5	339	197.5	171	0.898211	1
ENSMUSG00000002395	MGI:1914273	Use1	3	195	164	146	116	0.729591	0.975363
ENSMUSG00000002396	MGI:1924340	Ocel1	6	35	107.5	10.5	47.5	0.260115	0.803215
ENSMUSG00000002486	MGI:1925082	Tchp	3	19	35	10	14	0.594844	0.936775
ENSMUSG00000002496	MGI:102548	Tsc2	14	710	540	286.5	252	0.161279	0.716108
ENSMUSG00000002504	MGI:1890662	Slc9a3r2	8	395.5	325.5	185	139	0.501985	0.911271
ENSMUSG00000002688	MGI:99879	Prkd1	9	63	49	38	55	0.0285562	0.442552
ENSMUSG00000002718	MGI:1339951	Cse1l	4	231.5	198	175.5	136	0.5082	0.915165
ENSMUSG00000002741	MGI:1927550	Ykt6	3	482	495.5	212	256	0.159993	0.714862
ENSMUSG00000002763	MGI:2385054	Pex6	6	169	136.5	118	80.5	0.335373	0.83921
ENSMUSG00000002768	MGI:96957	Mea1	3	714.5	571.5	278.5	262	0.122547	0.659096
ENSMUSG00000002778	MGI:1915387	Kdelr1	3	799	864	528	457	0.00624494	0.269171
ENSMUSG00000002781	MGI:1917459	Tmem143	5	72.5	64	28	28	0.716192	0.970661
ENSMUSG00000002814	MGI:1197527	Top3a	4	24	39.5	22	25	0.327365	0.838989
ENSMUSG00000002845	MGI:1915096	Tmem39a	7	428	498.5	313.5	372.5	0.879542	1
ENSMUSG00000002846	MGI:1922139	4930455C21Rik	15	393	627.5	257.5	426.5	0.760451	0.980191
ENSMUSG00000002870	MGI:105380	Mcm2	3	81.5	92.5	49	47	0.542078	0.92251
ENSMUSG00000002871	MGI:1345190	Tpra1	3	88	96	42.5	59.5	0.279759	0.80995
ENSMUSG00000002885	MGI:1347095	Cd97	20	2298.5	1521	1225.5	849	0.420039	0.892771
ENSMUSG00000002900	MGI:96743	Lamb1	8	2219	2176.5	1238.5	1231	0.801421	0.997268
ENSMUSG00000002910	MGI:1918057	Arrdc2	9	61	33	44.5	29	0.473693	0.905741
ENSMUSG00000002948	MGI:1346871	Map2k7	2	69	45	21	17	0.601345	0.93836
ENSMUSG00000002949	MGI:1343262	Timm44	3	80	53.5	56	37	0.941328	1
ENSMUSG00000002963	MGI:1891698	Pnkp	2	72	77	45.5	50.5	0.954335	1
ENSMUSG00000002981	MGI:1927155	Clptm1	11	356.5	354.5	215	202.5	0.666008	0.956315
ENSMUSG00000002983	MGI:103289	Relb	8	210.5	230.5	318.5	290.5	0.150269	0.698162
ENSMUSG00000002997	MGI:97760	Prkar2b	5	132.5	184.5	89.5	109	0.397704	0.882753
ENSMUSG00000003031	MGI:104565	Cdkn1b	3	61	65	40	42	0.966584	1
ENSMUSG00000003032	MGI:1342287	Klf4	7	203.5	223.5	277.5	301	0.949139	1
ENSMUSG00000003033	MGI:102776	Ap1m1	2	155	161	98.5	97	0.837218	0.99957
ENSMUSG00000003037	MGI:96960	Rab8a	4	263.5	235.5	187.5	156.5	0.618027	0.943119
ENSMUSG00000003039	MGI:1915172	Fam32a	14	997.5	1530.5	576.5	843	0.498256	0.909939
ENSMUSG00000003062	MGI:1923455	Stard3nl	3	291.5	320	256.5	214	0.0317597	0.44916
ENSMUSG00000003099	MGI:102666	Ppp5c	8	693	607.5	382	330	0.888555	1
ENSMUSG00000003119	MGI:1098802	Cdk12	4	80.5	52.5	33	35	0.115744	0.651611
ENSMUSG00000003131	MGI:108415	Pafah1b2	17	754	574	719	571	0.608535	0.939761
ENSMUSG00000003184	MGI:1859179	Irf3	2	62.5	55	34	26	0.618089	0.943119
ENSMUSG00000003228	MGI:109161	Grk5	7	144	82	87.5	46.5	0.708718	0.968355
ENSMUSG00000003269	MGI:1334255	Cyth2	5	828.5	704	571.5	538	0.206504	0.760845
ENSMUSG00000003355	MGI:1913370	Fkbp11	4	214	225	166.5	199.5	0.339149	0.841574
ENSMUSG00000003382	MGI:1350926	Etv3	13	214	194	170	177.5	0.324929	0.836278
ENSMUSG00000003420	MGI:103017	Fcgrt	2	48	38.5	24	16	0.666116	0.956315
ENSMUSG00000003437	MGI:1923988	Paf1	2	197	246.5	134	170	0.938251	1
ENSMUSG00000003458	MGI:1891700	Ncstn	11	1417	895.5	775	569	0.032831	0.45448
ENSMUSG00000003464	MGI:1334458	Pex19	3	184.5	223.5	86	104	0.970753	1
ENSMUSG00000003534	MGI:99216	Ddr1	10	1262	1106	674	634	0.317095	0.831231
ENSMUSG00000003545	MGI:95575	Fosb	9	98	136	86.5	129	0.656421	0.956315
ENSMUSG00000003546	MGI:1922014	Klc4	3	31	38.5	28	11	0.0057137	0.269171
ENSMUSG00000003549	MGI:95412	Ercc1	6	589	1454.5	368.5	817	0.187186	0.747665
ENSMUSG00000003573	MGI:1347359	Homer3	4	278.5	308	131	163	0.431285	0.895373
ENSMUSG00000003575	MGI:2142523	Crtc1	26	239.5	278.5	113.5	129	0.937884	1
ENSMUSG00000003644	MGI:104558	Rps6ka1	6	29	40.5	12	15	0.790535	0.99105
ENSMUSG00000003660	MGI:2444401	Snrnp200	4	176.5	191	103	121	0.664925	0.956315
ENSMUSG00000003662	MGI:1346998	Ciao1	5	68.5	80	41	47.5	0.928881	1
ENSMUSG00000003721	MGI:1920249	Insig2	4	113	142.5	71.5	102.5	0.572386	0.932406
ENSMUSG00000003731	MGI:1100836	Kpna6	9	411	370.5	275	236	0.690079	0.964358
ENSMUSG00000003778	MGI:1925906	Brd8	4	102	83.5	59.5	43.5	0.577059	0.933456
ENSMUSG00000003808	MGI:1913840	Farsa	6	581.5	757	341	416	0.492302	0.909939
ENSMUSG00000003809	MGI:104541	Gcdh	6	116.5	101.5	53	52.5	0.593783	0.936603
ENSMUSG00000003813	MGI:105126	Rad23a	6	515.5	566	156	261.5	0.000325321	0.0654339
ENSMUSG00000003814	MGI:88252	Calr	3	3821	3616	3810	3552.5	0.656965	0.956315
ENSMUSG00000003948	MGI:1914718	Mmd	4	419.5	596.5	164	285.5	0.0827879	0.587547
ENSMUSG00000004098	MGI:1858212	Col5a3	8	388	369.5	300.5	214.5	0.0136566	0.365243
ENSMUSG00000004099	MGI:94912	Dnmt1	7	311	294	178	151	0.450941	0.901481
ENSMUSG00000004100	MGI:2178445	Ppan	4	413.5	421.5	277	317	0.283497	0.80995
ENSMUSG00000004127	MGI:1920421	Rg9mtd2	3	58	61	35	34	0.793373	0.992558
ENSMUSG00000004394	MGI:1915070	Tmed4	3	110.5	129	77	61.5	0.062007	0.549459
ENSMUSG00000004446	MGI:108093	Bid	5	191	241	120.5	170.5	0.430528	0.895035
ENSMUSG00000004558	MGI:1352498	Ndrg2	8	54	47	30	23.5	0.807432	0.997354
ENSMUSG00000004561	MGI:1098577	Mettl17	12	146.5	192.5	118	106.5	0.0255023	0.431818
ENSMUSG00000004562	MGI:2685515	Arhgef40	14	1350	1489	794.5	799	0.149648	0.697859
ENSMUSG00000004565	MGI:1354723	Pnpla6	12	139	181.5	76	75	0.161732	0.716379
ENSMUSG00000004567	MGI:1890498	Mcoln1	2	78	57.5	50	36	0.912853	1
ENSMUSG00000004568	MGI:2142567	Arhgef18	19	522.5	501	296	279.5	0.917019	1
ENSMUSG00000004591	No associated gene	Pkn2	6	141	119	110.5	108.5	0.383128	0.873887
ENSMUSG00000004626	MGI:107370	Stxbp2	5	56	59	25	26	0.978164	1
ENSMUSG00000004637	MGI:1931237	Wwox	4	38	38.5	22.5	17.5	0.616543	0.943035
ENSMUSG00000004661	MGI:1930768	Arid3b	5	31	34	11	15	0.643601	0.95097
ENSMUSG00000004677	MGI:106624	Myo9b	11	986	1022	479	492	0.937682	1
ENSMUSG00000004768	MGI:99833	Rab23	11	515.5	596.5	402.5	413	0.212731	0.763112
ENSMUSG00000004815	MGI:102918	Dgkq	7	141.5	134	60	73	0.230761	0.78501
ENSMUSG00000004846	MGI:1347008	Plod3	6	974.5	1036	501	489.5	0.294575	0.816081
ENSMUSG00000004945	MGI:1917794	5730437N04Rik	2	142.5	190.5	105.5	139.5	0.882807	1
ENSMUSG00000005045	MGI:3036258	Chd5	12	44	43.5	30.5	52	0.0801324	0.583566
ENSMUSG00000005078	MGI:1915057	Jkamp	2	75	59	36	31	0.802278	0.997354
ENSMUSG00000005102	MGI:1353427	Eif2ak4	21	417	424.5	235	227.5	0.728448	0.975363
ENSMUSG00000005142	MGI:107286	Man2b1	8	345	324.5	173.5	149	0.498596	0.910184
ENSMUSG00000005161	MGI:109486	Prdx2	5	3035	3012.5	1727.5	1678	0.622194	0.944822
ENSMUSG00000005198	MGI:98086	Polr2a	3	109.5	120.5	65	65	0.695181	0.964358
ENSMUSG00000005233	MGI:1913692	Spc25	11	123	145.5	102	101.5	0.377771	0.871119
ENSMUSG00000005397	MGI:97342	Nid1	13	3055.5	2982	1624	1562.5	0.742597	0.975528
ENSMUSG00000005410	MGI:103197	Mcm5	4	222	242.5	101.5	122	0.571889	0.932406
ENSMUSG00000005469	MGI:97592	Prkaca	3	258.5	242	126.5	143.5	0.199767	0.758771
ENSMUSG00000005481	MGI:1915528	Ddx39	2	592	579.5	347.5	387	0.187716	0.748327
ENSMUSG00000005501	MGI:2443184	Usp40	6	83	27	43.5	17	0.771697	0.983953
ENSMUSG00000005534	MGI:96575	Insr	17	167	105.5	104.5	54	0.360342	0.859112
ENSMUSG00000005566	MGI:109274	Trim28	2	342.5	381.5	204.5	197.5	0.263336	0.804642
ENSMUSG00000005621	MGI:2443541	Zfp592	14	210	202.5	154	129	0.371847	0.865557
ENSMUSG00000005674	MGI:3589112	Tomm40l	9	140.5	134.5	89.5	70.5	0.282469	0.80995
ENSMUSG00000005802	MGI:1345282	Slc30a4	14	294.5	280	278	262	0.952207	1
ENSMUSG00000005803	MGI:1929899	Sqrdl	10	227.5	262.5	154.5	194	0.514446	0.915529
ENSMUSG00000005804	MGI:1927580	Pldn	11	180	188.5	130	178.5	0.0814495	0.584369
ENSMUSG00000005881	MGI:1913616	Ergic3	3	713	646.5	333	258.5	0.125597	0.6662
ENSMUSG00000005882	MGI:1929472	Uqcc	9	189	210	142.5	125.5	0.154545	0.703561
ENSMUSG00000005886	MGI:1276533	Ncoa2	5	48.5	47	36	27.5	0.457919	0.9027
ENSMUSG00000005897	MGI:1352465	Nr2c1	5	48	74	52	68	0.537661	0.922151
ENSMUSG00000005968	MGI:109572	Tuft1	3	23	36	24.5	30	0.558306	0.92876
ENSMUSG00000006019	MGI:1918973	Dhx34	18	134	109.5	90	48	0.0499426	0.529684
ENSMUSG00000006024	MGI:104563	Napa	5	752.5	854	359	431.5	0.513801	0.915529
ENSMUSG00000006215	MGI:107410	Zbtb17	15	455.5	486	390.5	303	0.00189545	0.15355
ENSMUSG00000006219	MGI:1921452	Fblim1	11	1159.5	1049.5	663.5	534.5	0.105562	0.634795
ENSMUSG00000006221	MGI:1352494	Hspb7	20	430.5	863.5	241	454.5	0.518318	0.915529
ENSMUSG00000006273	MGI:109618	Atp6v1b2	12	731	890	535	608.5	0.393814	0.881895
ENSMUSG00000006276	MGI:104582	Eps15l1	5	129	122	96	59	0.0379163	0.483515
ENSMUSG00000006281	MGI:109573	Tep1	20	127	127.5	88.5	84.5	0.863912	1
ENSMUSG00000006288	MGI:2683584	Ttc5	5	116	163.5	84	66	0.00384787	0.216103
ENSMUSG00000006289	MGI:1913496	Osgep	9	270.5	276.5	162.5	143.5	0.353314	0.852926
ENSMUSG00000006307	MGI:109565	Wbp7	2	40	50	19	28	0.654857	0.955417
ENSMUSG00000006333	MGI:1924096	Rps9	5	18623.5	17331.5	10847	9616	0.00575946	0.269171
ENSMUSG00000006335	MGI:1916964	Tfpt	2	35	39.5	25.5	24.5	0.605987	0.939761
ENSMUSG00000006392	MGI:1915269	Med8	4	252	255	139.5	158	0.466027	0.9027
ENSMUSG00000006395	MGI:1915430	Hyi	9	205.5	292.5	143.5	170	0.208403	0.760845
ENSMUSG00000006403	MGI:1339949	Adamts4	4	24.5	29	20	7	0.013936	0.365243
ENSMUSG00000006412	MGI:1276111	Pfdn2	7	229.5	213.5	189.5	146	0.19973	0.758771
ENSMUSG00000006445	MGI:95278	Epha2	20	3398	4079.5	2702.5	3157	0.441034	0.900687
ENSMUSG00000006576	MGI:109350	Slc4a3	4	33	25	21	24.5	0.257177	0.802089
ENSMUSG00000006731	MGI:1342057	B4galnt1	2	76	84	37	40	0.945668	1
ENSMUSG00000006740	MGI:1098268	Kif5b	29	3471	3523	2738	2778	1	1
ENSMUSG00000006800	MGI:1919293	Sulf2	4	333.5	266	156	105.5	0.296384	0.816837
ENSMUSG00000006906	MGI:1917777	Stambp	3	57	56	49	43	0.689774	0.964358
ENSMUSG00000007080	MGI:1196391	Pole	9	73.5	38	31	34	0.0163812	0.36983
ENSMUSG00000007564	MGI:1926334	Ppp2r1a	2	603.5	599	284	323	0.178859	0.742767
ENSMUSG00000007610	MGI:1917609	Gtpbp3	4	105.5	117	70	62.5	0.339364	0.841574
ENSMUSG00000007721	MGI:1916403	Ccdc124	6	1087.5	934.5	534.5	429	0.409311	0.890902
ENSMUSG00000007783	MGI:2446526	Cpt1c	3	95.5	105	63	56	0.396766	0.882291
ENSMUSG00000007817	MGI:3040693	Zmiz1	4	166	172.5	70	79.5	0.617194	0.943054
ENSMUSG00000007827	MGI:1917887	Ankrd26	8	26.5	24	19	21	0.685153	0.963079
ENSMUSG00000007837	MGI:1929596	Prrg2	3	57.5	58	33	33	1	1
ENSMUSG00000007880	MGI:1935147	Arid1a	6	207	248	88	124	0.335589	0.83921
ENSMUSG00000007888	MGI:1340030	Crlf1	2	2037	2089	958	942.5	0.454181	0.9027
ENSMUSG00000007892	MGI:1927099	Rplp1	4	7081	6772.5	5157.5	4785	0.247257	0.792845
ENSMUSG00000007950	MGI:1918946	Abhd8	4	282	272.5	133.5	128.5	1	1
ENSMUSG00000008036	MGI:2141861	Ap2s1	3	647	686.5	381.5	408.5	0.964173	1
ENSMUSG00000008140	MGI:1916933	2310044H10Rik	16	2484.5	1767	1238	943.5	0.200544	0.759699
ENSMUSG00000008167	MGI:1915878	Fbxw9	7	206.5	245.5	128.5	140	0.570546	0.932406
ENSMUSG00000008206	MGI:1914510	Lass4	22	251	380.5	145.5	202.5	0.540627	0.92251
ENSMUSG00000008305	MGI:104636	Tle1	15	502.5	320.5	348	261.5	0.12805	0.669839
ENSMUSG00000008373	MGI:1916238	Prpf31	3	198.5	167.5	120.5	122.5	0.257013	0.802089
ENSMUSG00000008384	MGI:1913438	Sertad1	2	369	330	203	211	0.238666	0.788281
ENSMUSG00000008398	MGI:101762	Elk3	10	1801.5	2042	858	946.5	0.6474	0.951079
ENSMUSG00000008475	MGI:1915021	Arpc5	10	3635	3700	2450.5	2305.5	0.0370506	0.476596
ENSMUSG00000008540	MGI:1913850	Mgst1	2	43	32	34	20	0.524489	0.916975
ENSMUSG00000008683	MGI:2389091	Rps15a	4	2720	2691	1769	1730	0.794636	0.992609
ENSMUSG00000008730	MGI:1314873	Hipk1	6	162.5	162	100.5	120.5	0.276704	0.808881
ENSMUSG00000008734	MGI:1927596	Gprc5b	6	38	33	19	15	0.815349	0.997354
ENSMUSG00000009035	MGI:2445179	Tmem184b	10	1310	1172	634.5	545.5	0.595302	0.936775
ENSMUSG00000009073	MGI:97307	Nf2	4	197	178	112	94	0.672254	0.956415
ENSMUSG00000009079	MGI:99960	Ewsr1	2	550.5	620.5	269	297	0.87774	1
ENSMUSG00000009090	MGI:1096368	Ap1b1	5	244	234.5	119	145	0.119431	0.658786
ENSMUSG00000009112	MGI:2136959	Bcl2l13	5	122	93	54.5	33.5	0.461828	0.9027
ENSMUSG00000009207	MGI:1918115	Lnp	4	48	40	30	19.5	0.53673	0.921983
ENSMUSG00000009418	MGI:2183683	Nav1	41	526	723	265	399	0.354681	0.854034
ENSMUSG00000009535	MGI:1915147	Rnmt	2	55	73.5	55	42.5	0.0504376	0.529684
ENSMUSG00000009549	MGI:107169	Srp14	2	539	679.5	370	484.5	0.719066	0.971859
ENSMUSG00000009585	MGI:1933111	Apobec3	9	24	95.5	17.5	59	0.545356	0.92251
ENSMUSG00000009630	MGI:1321161	Ppp2cb	5	604.5	527	420.5	329	0.256771	0.802089
ENSMUSG00000009739	MGI:102935	Pou6f1	12	50	64	37.5	35.5	0.27611	0.808881
ENSMUSG00000009863	MGI:1914930	Sdhb	5	1108	1127	608.5	636.5	0.697295	0.964832
ENSMUSG00000009905	MGI:1918000	Kdsr	5	42	42	27	35	0.443281	0.900687
ENSMUSG00000010045	MGI:1930765	Tmem115	6	706.5	627	382	360.5	0.521219	0.915758
ENSMUSG00000010047	MGI:1196334	Hyal2	6	286.5	285	99	88	0.501714	0.911271
ENSMUSG00000010048	MGI:1316708	Ifrd2	4	122.5	130	79	69.5	0.339863	0.841574
ENSMUSG00000010057	MGI:1914482	Nprl2	7	76.5	86	36	49.5	0.449379	0.901174
ENSMUSG00000010067	MGI:1928386	Rassf1	3	779.5	926.5	552	632	0.64894	0.951835
ENSMUSG00000010290	MGI:2138299	AI597479	4	28	22	24	20	0.88904	1
ENSMUSG00000010392	MGI:1858260	Gosr1	7	217.5	179.5	133	145	0.0702588	0.576774
ENSMUSG00000010797	MGI:98954	Wnt2	6	45.5	62.5	36.5	26	0.051759	0.529684
ENSMUSG00000010914	MGI:1351627	Pdhx	2	30	34	32	29	0.54473	0.92251
ENSMUSG00000011096	MGI:1914855	Akt1s1	3	492	537.5	295	306.5	0.608002	0.939761
ENSMUSG00000011179	MGI:97402	Odc1	6	2418	2347	1686	1614	0.768425	0.983753
ENSMUSG00000011254	MGI:1913878	Thg1l	2	48.5	61.5	19	36	0.287329	0.815775
ENSMUSG00000011306	MGI:1917866	Sugp1	5	161	155	118	102	0.541653	0.92251
ENSMUSG00000011831	MGI:104736	Evi5	7	83	93	71	61	0.256607	0.802089
ENSMUSG00000011832	MGI:2442167	Evi5l	11	158.5	153.5	81.5	77	0.80503	0.997354
ENSMUSG00000011837	MGI:1914861	Snapc2	11	753	993	485.5	620.5	0.670018	0.956415
ENSMUSG00000011960	MGI:1328363	Ccnt1	8	109.5	111.5	80	86	0.76374	0.981759
ENSMUSG00000012117	MGI:1914672	Dhdds	10	229.5	198.5	170	145	0.951502	1
ENSMUSG00000012296	MGI:1921344	Tjap1	9	794	767.5	494	433.5	0.262831	0.804642
ENSMUSG00000012405	MGI:1913730	Rpl15	2	56	59	56.5	68	0.585897	0.935576
ENSMUSG00000012889	MGI:2685352	Podnl1	9	53	83	23	37	0.940256	1
ENSMUSG00000013033	MGI:1929461	Lphn1	4	108	157.5	46	42	0.0568185	0.538435
ENSMUSG00000013593	MGI:2385112	Ndufs2	10	2353.5	1979.5	1232.5	1112.5	0.173054	0.737822
ENSMUSG00000013629	MGI:1916969	Cad	5	232.5	237.5	123.5	136.5	0.666401	0.956315
ENSMUSG00000013646	MGI:1933124	Sh3bp5l	9	202	200.5	122.5	178	0.0117447	0.35475
ENSMUSG00000013698	MGI:104799	Pea15a	6	1718	1652.5	957.5	893	0.602462	0.938364
ENSMUSG00000013736	MGI:1917297	Trnt1	2	48	76	64	56	0.0226935	0.423347
ENSMUSG00000013921	MGI:1923936	Clip3	2	107	121	57.5	37	0.0159858	0.367613
ENSMUSG00000013973	MGI:1333874	Dedd	9	161.5	185.5	133.5	134	0.415915	0.892771
ENSMUSG00000013997	MGI:1350916	Nit1	2	61.5	47	34	14	0.113753	0.646155
ENSMUSG00000014077	MGI:1927185	1500003O03Rik	11	1454	1163.5	888	771	0.207324	0.760845
ENSMUSG00000014177	MGI:1914760	Fam18b	6	160	225.5	120.5	141.5	0.273314	0.807337
ENSMUSG00000014226	MGI:1270839	Cacybp	2	64	58	83	57	0.268369	0.806749
ENSMUSG00000014498	MGI:2444029	Ankrd52	2	159	152	83	72	0.613643	0.940966
ENSMUSG00000014554	MGI:1351602	Dguok	3	54	39	28	20	0.980618	1
ENSMUSG00000014602	MGI:108391	Kif1a	12	454	364	195	127.5	0.144515	0.696022
ENSMUSG00000014668	MGI:2444898	Chfr	4	107.5	80	56.5	60	0.1196	0.658786
ENSMUSG00000014748	MGI:1096575	Tex261	11	940	902.5	444.5	507.5	0.0281946	0.442415
ENSMUSG00000014980	MGI:1913887	Tsen15	2	44.5	58.5	19	28	0.798079	0.994244
ENSMUSG00000015126	MGI:1915577	0610007P22Rik	5	335	331.5	257	237.5	0.593439	0.936508
ENSMUSG00000015127	MGI:1921404	Unkl	8	94	72.5	59	62.5	0.165399	0.721784
ENSMUSG00000015133	MGI:2142227	Lrrk1	43	1852	2135	956.5	1059.5	0.493578	0.909939
ENSMUSG00000015149	MGI:1927664	Sirt2	4	266	255	202.5	199	0.842313	1
ENSMUSG00000015165	MGI:104816	Hnrnpl	2	688.5	675	373	361.5	0.927087	1
ENSMUSG00000015222	MGI:97175	Mtap2	7	18	170	13	116	0.894572	1
ENSMUSG00000015305	MGI:1917347	Sash1	13	359	529.5	522	549	0.000220906	0.0488755
ENSMUSG00000015357	MGI:1346017	Clpx	5	108.5	124.5	82	74	0.227983	0.78155
ENSMUSG00000015501	MGI:1338076	Hivep2	12	113	109	98	146.5	0.0200071	0.402183
ENSMUSG00000015522	MGI:88071	Arnt	3	123.5	83	89.5	58	0.910081	1
ENSMUSG00000015542	MGI:1913426	Nat9	5	63	104	52	66	0.283327	0.80995
ENSMUSG00000015568	MGI:96820	Lpl	9	52	64	44	28	0.0297672	0.442552
ENSMUSG00000015605	MGI:106658	Srf	5	824	783.5	336	364	0.16042	0.714862
ENSMUSG00000015647	MGI:105382	Lama5	7	256.5	198.5	98.5	93	0.223763	0.7772
ENSMUSG00000015653	MGI:1921301	Steap2	4	121	119.5	104	85	0.344175	0.845045
ENSMUSG00000015656	MGI:105384	Hspa8	5	9593	9069.5	5160	5146.5	0.0298198	0.442552
ENSMUSG00000015697	MGI:1934229	Setdb1	2	51.5	46	28	31	0.501562	0.911271
ENSMUSG00000015709	MGI:107188	Arnt2	11	62	51.5	40	35	0.896625	1
ENSMUSG00000015711	MGI:1925152	Prune	2	28	23	18	18	0.655703	0.956315
ENSMUSG00000015733	MGI:106222	Capza2	3	263	227	221	203	0.640051	0.948183
ENSMUSG00000015749	MGI:1913721	Anp32e	3	82	90	48.5	59.5	0.601399	0.93836
ENSMUSG00000015757	MGI:1914668	Ppil4	2	63	69	32	25	0.293486	0.816081
ENSMUSG00000015759	MGI:1277202	Cnih	4	439.5	454.5	366.5	410.5	0.404474	0.886038
ENSMUSG00000015766	MGI:104684	Eps8	25	455.5	473.5	270.5	284.5	0.914619	1
ENSMUSG00000015839	MGI:108420	Nfe2l2	4	285.5	213.5	248.5	182.5	0.94574	1
ENSMUSG00000015850	MGI:2389008	Adamtsl4	6	93.5	95	35	43	0.449467	0.901174
ENSMUSG00000015889	MGI:96836	Lta4h	4	378	310.5	218	201.5	0.351609	0.851028
ENSMUSG00000015932	MGI:1929270	Dstn	10	12360	9660	8451	6267	0.0147491	0.367613
ENSMUSG00000015937	MGI:1349392	H2afy	2	195	164.5	127.5	91.5	0.314977	0.82938
ENSMUSG00000015980	MGI:1923862	Lrrc27	7	157	130	96.5	65.5	0.351687	0.851028
ENSMUSG00000015994	MGI:104683	Fnta	5	426.5	489.5	243	305.5	0.416673	0.892771
ENSMUSG00000016128	MGI:2385331	Stard13	11	208.5	169.5	150.5	136.5	0.479889	0.906223
ENSMUSG00000016253	MGI:1926424	Th1l	3	101	125.5	53	56	0.498248	0.909939
ENSMUSG00000016356	MGI:1920618	Col20a1	3	58.5	43.5	24	31	0.113677	0.646155
ENSMUSG00000016487	MGI:1914783	Ppfibp1	28	3564.5	2542.5	2652	1955	0.406371	0.886683
ENSMUSG00000016495	MGI:1915009	5033414D02Rik	2	106	107	86.5	75	0.527405	0.918444
ENSMUSG00000016526	MGI:1330300	Dyrk3	3	49.5	51	27	27	1	1
ENSMUSG00000016528	MGI:109298	Mapkapk2	3	576.5	518	283	260	0.874723	1
ENSMUSG00000016637	MGI:1914292	Ift27	5	124	64	51	51.5	0.00800775	0.293487
ENSMUSG00000016757	MGI:3039573	Ttll12	4	232	114.5	105	52.5	0.897611	1
ENSMUSG00000016831	MGI:1915389	Tox4	19	454.5	428	338	336	0.609234	0.939761
ENSMUSG00000016933	MGI:97615	Plcg1	2	68.5	64.5	29	31	0.726553	0.975363
ENSMUSG00000016946	MGI:1916509	Kctd5	7	533	611.5	353.5	362	0.233231	0.786753
ENSMUSG00000016984	MGI:1915395	Etaa1	7	35.5	23	37	33.5	0.296659	0.816837
ENSMUSG00000017009	MGI:1349164	Sdc4	4	705	788.5	545	458	0.000519147	0.0912095
ENSMUSG00000017119	MGI:108498	Nbr1	2	54.5	68.5	49	53	0.539978	0.92251
ENSMUSG00000017144	MGI:1921444	Rnd3	14	812	995.5	1186.5	1363	0.294318	0.816081
ENSMUSG00000017188	MGI:1098757	Ccdc56	3	208	161	79.5	79	0.227923	0.78155
ENSMUSG00000017264	MGI:1355322	Exosc10	6	236.5	180	158	137.5	0.375731	0.869504
ENSMUSG00000017286	MGI:1914451	Glod4	4	114.5	74	72	59	0.314202	0.82938
ENSMUSG00000017485	MGI:98791	Top2b	6	212.5	215.5	158	203	0.106087	0.634795
ENSMUSG00000017493	MGI:96439	Igfbp4	2	405.5	194	270	151	0.253473	0.800584
ENSMUSG00000017631	MGI:107771	Abr	12	384	593	175	295.5	0.454029	0.9027
ENSMUSG00000017667	MGI:2388656	Zfp334	9	112	103	59	53.5	0.92387	1
ENSMUSG00000017670	MGI:2153045	Elmo2	7	368.5	297.5	183	139	0.681871	0.961737
ENSMUSG00000017679	MGI:1923330	Ttpal	33	711	574	489.5	365.5	0.398433	0.882753
ENSMUSG00000017697	MGI:87916	Ada	14	229.5	190.5	115.5	147.5	0.00666808	0.273206
ENSMUSG00000017707	MGI:1349457	Serinc3	9	2094	2387.5	1533.5	1610	0.0767204	0.579177
ENSMUSG00000017721	MGI:1926178	Pigt	2	144	140.5	94	76.5	0.341982	0.843221
ENSMUSG00000017724	MGI:99423	Etv4	3	151.5	188.5	82	105.5	0.811395	0.997354
ENSMUSG00000017760	MGI:97748	Ctsa	2	347	335	137.5	124	0.662727	0.956315
ENSMUSG00000017774	MGI:106612	Myo1c	4	2326	2030.5	1373.5	1146.5	0.379658	0.872268
ENSMUSG00000017776	MGI:88508	Crk	4	365	415	265.5	282	0.539668	0.92251
ENSMUSG00000017778	MGI:103226	Cox7c	5	83	46	136	79	0.842143	1
ENSMUSG00000017781	MGI:99887	Pitpna	3	313.5	275	208.5	204.5	0.403417	0.884648
ENSMUSG00000017831	MGI:105926	Rab5a	6	328.5	308	276	251	0.813651	0.997354
ENSMUSG00000017858	MGI:2387217	Ift52	13	289	389.5	183.5	186	0.0273535	0.438923
ENSMUSG00000017861	MGI:101785	Mybl2	10	152.5	148	84	71	0.478733	0.906005
ENSMUSG00000017999	MGI:2385884	Ddx27	2	129.5	145	74	72	0.529839	0.92036
ENSMUSG00000018001	MGI:1335107	Cyth3	3	143.5	143	72	74	0.838956	0.999833
ENSMUSG00000018040	MGI:1922028	Rrp7a	4	589	627.5	293	314.5	0.960397	1
ENSMUSG00000018042	MGI:94893	Cyb5r3	12	6736.5	5616.5	3234	2688.5	0.92414	1
ENSMUSG00000018068	MGI:1917672	Ints2	7	102	91	56	61	0.396619	0.882291
ENSMUSG00000018076	MGI:2670178	Med13l	8	118.5	116.5	97	68	0.0909283	0.603581
ENSMUSG00000018143	MGI:99951	Mafk	3	98	99	83	101	0.367793	0.863467
ENSMUSG00000018171	MGI:1923159	Vmp1	2	402	503	262	312.5	0.667924	0.956315
ENSMUSG00000018196	MGI:1916617	Glrx2	2	66	71	55	44	0.265998	0.806327
ENSMUSG00000018199	MGI:106652	Trove2	13	148.5	134.5	87	94	0.374254	0.868418
ENSMUSG00000018209	MGI:1929004	Stk4	21	428.5	503.5	280	402.5	0.0537738	0.532483
ENSMUSG00000018340	MGI:88255	Anxa6	12	6589	6464	3520	3447.5	0.964498	1
ENSMUSG00000018362	MGI:103561	Kpna2	3	817	776.5	504.5	580.5	0.0162909	0.369678
ENSMUSG00000018377	MGI:1313291	Vezf1	5	119.5	111	89	107.5	0.164716	0.721784
ENSMUSG00000018378	MGI:2144281	Cuedc1	13	286	475.5	199.5	286.5	0.211462	0.763112
ENSMUSG00000018412	MGI:1923969	1700081L11Rik	4	194	186	124.5	142	0.267137	0.806749
ENSMUSG00000018417	MGI:107752	Myo1b	8	104.5	139.5	102	97.5	0.0783639	0.58174
ENSMUSG00000018425	MGI:1914737	Dhx40	6	130	81.5	118.5	80.5	0.675872	0.958052
ENSMUSG00000018428	MGI:104729	Akap1	14	498	575.5	245.5	278	0.831025	0.99957
ENSMUSG00000018446	MGI:1194505	C1qbp	2	558.5	409.5	359	275	0.717786	0.971294
ENSMUSG00000018474	MGI:1344395	Chd3	7	735	573.5	383	265.5	0.244434	0.791237
ENSMUSG00000018476	MGI:2448492	Kdm6b	5	163	177.5	163.5	164.5	0.598973	0.937761
ENSMUSG00000018501	MGI:1349717	Ncor1	3	93	89	68	64	0.942205	1
ENSMUSG00000018583	MGI:1351465	G3bp1	7	412	402.5	290	360	0.0236309	0.423347
ENSMUSG00000018593	MGI:98373	Sparc	6	22598.5	17491	12070.5	9277	0.688009	0.963946
ENSMUSG00000018604	MGI:98495	Tbx3	5	72.5	36	27	36	0.00231811	0.176856
ENSMUSG00000018648	MGI:1927168	Dusp14	3	103.5	128	78	79	0.347434	0.847213
ENSMUSG00000018661	MGI:1333873	Cog1	9	366.5	348	189	222	0.0946337	0.610333
ENSMUSG00000018796	MGI:102797	Acsl1	3	44	28.5	16	14	0.468634	0.904227
ENSMUSG00000018800	MGI:2386607	Abca5	21	126	234	132.5	218.5	0.471306	0.905741
ENSMUSG00000018821	MGI:1916784	Avpi1	2	261	211.5	138.5	110.5	0.97545	1
ENSMUSG00000018841	MGI:1261809	Rad51l3	5	81	43	35	29	0.159869	0.714862
ENSMUSG00000018861	MGI:104724	Fdxr	6	27	42	25	26.5	0.32452	0.836278
ENSMUSG00000018999	MGI:1931249	Slc35b4	7	91	141	83	97.5	0.160852	0.716068
ENSMUSG00000019055	MGI:99907	Plod1	10	681	790	365.5	401	0.532265	0.920487
ENSMUSG00000019139	MGI:1919030	Isyna1	5	123	169.5	69	108.5	0.473557	0.905741
ENSMUSG00000019158	MGI:1916344	Tmem160	4	321.5	490.5	214	330	0.909918	1
ENSMUSG00000019188	MGI:95886	H13	3	1608.5	905.5	1140.5	587.5	0.180033	0.743335
ENSMUSG00000019189	MGI:1921565	Rnf145	4	278.5	321	127.5	155	0.772413	0.983953
ENSMUSG00000019214	MGI:2384887	Chtf18	3	49	73	43	20.5	0.000439228	0.0809827
ENSMUSG00000019256	MGI:105043	Ahr	13	90.5	63.5	70.5	40	0.399499	0.882753
ENSMUSG00000019261	MGI:2443304	Mtap1s	14	1107	1035	607.5	638	0.108892	0.637865
ENSMUSG00000019362	MGI:1289231	D8Ertd738e	3	668.5	535.5	329.5	296.5	0.276376	0.808881
ENSMUSG00000019370	MGI:103249	Calm3	8	3597	3830	1553.5	1727	0.313988	0.82938
ENSMUSG00000019428	MGI:1341070	Fkbp8	2	638	674.5	302.5	311.5	0.844921	1
ENSMUSG00000019433	MGI:1926252	Gipc1	2	315	371.5	240.5	236	0.135607	0.682924
ENSMUSG00000019461	MGI:1917560	Plscr3	3	539.5	447.5	350.5	285	0.878197	1
ENSMUSG00000019464	MGI:97793	Ptger1	3	53	45.5	18	26	0.150361	0.698162
ENSMUSG00000019470	MGI:1914689	Xab2	7	255	207	185	110.5	0.0468945	0.529452
ENSMUSG00000019731	MGI:2142403	Slc35e1	18	736.5	704.5	356	365	0.465451	0.9027
ENSMUSG00000019763	MGI:1913334	Rmnd1	8	56	60	44.5	38	0.460781	0.9027
ENSMUSG00000019769	MGI:1927152	Syne1	5	43.5	49	20	28	0.497551	0.909939
ENSMUSG00000019775	MGI:1927469	Rgs17	3	35.5	15	21	20	0.041726	0.499241
ENSMUSG00000019794	MGI:1344353	Katna1	5	185.5	166.5	115	124	0.259387	0.802089
ENSMUSG00000019795	MGI:97502	Pcmt1	3	173	143.5	104.5	96.5	0.506738	0.915165
ENSMUSG00000019797	MGI:1915101	1700021F05Rik	3	145.5	120	57.5	59	0.380492	0.872665
ENSMUSG00000019802	MGI:2155302	Sec63	12	181.5	199.5	205.5	213.5	0.69521	0.964358
ENSMUSG00000019851	MGI:1929938	Perp	6	65	29	35	20.5	0.405324	0.886671
ENSMUSG00000019899	MGI:99912	Lama2	17	142	125.5	101.5	56	0.0196389	0.400471
ENSMUSG00000019947	MGI:2175912	Arid5b	6	103.5	55	136.5	91	0.21981	0.771339
ENSMUSG00000019970	MGI:1340062	Sgk1	2	512.5	412	311.5	260.5	0.748577	0.975528
ENSMUSG00000019975	MGI:1914704	Ikbip	3	141.5	119	100	72	0.471287	0.905741
ENSMUSG00000019978	MGI:103009	Epb4.1l2	6	587	557.5	403.5	372	0.744814	0.975528
ENSMUSG00000019984	MGI:1917458	Med23	11	120.5	129.5	74	82.5	0.911657	1
ENSMUSG00000019988	MGI:97293	Nedd1	7	85	79.5	70	51.5	0.35209	0.851364
ENSMUSG00000019997	MGI:95537	Ctgf	7	47034.5	43669	30303	26984	9.41532e-05	0.034719
ENSMUSG00000020000	MGI:1921582	Moxd1	5	29	50	33	24	0.0143892	0.367613
ENSMUSG00000020015	MGI:97517	Cdk17	14	404	355.5	414.5	295.5	0.0519124	0.529684
ENSMUSG00000020018	MGI:1917128	Snrpf	2	173.5	163	97	123.5	0.0757758	0.579177
ENSMUSG00000020019	MGI:1888978	Ntn4	18	728	21	414.5	31.5	0.000682037	0.0973552
ENSMUSG00000020021	MGI:1261419	Fgd6	21	159	102	90.5	59	0.854541	1
ENSMUSG00000020022	MGI:1913664	Ndufa12	3	462	665.5	192.5	313	0.274733	0.807771
ENSMUSG00000020121	MGI:2152936	Srgap1	11	56	68.5	43	52.5	0.958877	1
ENSMUSG00000020130	MGI:1913937	Tbc1d15	6	84	65	103	102	0.254162	0.800764
ENSMUSG00000020160	MGI:104717	Meis1	3	26.5	30.5	18.5	14	0.345856	0.845394
ENSMUSG00000020196	MGI:1298375	Cabin1	2	51.5	71.5	44	29	0.0150698	0.367613
ENSMUSG00000020220	MGI:2448530	Vps13d	35	341	284	190	153.5	0.892711	1
ENSMUSG00000020246	MGI:1915183	Hcfc2	3	36	47.5	22	34	0.700542	0.9667
ENSMUSG00000020250	MGI:1354175	Txnrd1	6	2799.5	3957	2134.5	3029.5	0.910363	1
ENSMUSG00000020251	MGI:1922032	Glt8d2	16	125	128	73	70.5	0.805542	0.997354
ENSMUSG00000020253	MGI:1915155	Ppm1m	8	243	273	117	138	0.759525	0.980191
ENSMUSG00000020257	MGI:1924555	Wdr82	23	857	983	698	648.5	0.00327127	0.195613
ENSMUSG00000020326	MGI:102890	Ccng1	2	564	609	427	410.5	0.205186	0.760845
ENSMUSG00000020393	MGI:1933988	Kremen1	9	459	405.5	199.5	197	0.395717	0.882291
ENSMUSG00000020399	MGI:2159682	Havcr2	5	20	50	15	29.5	0.543619	0.92251
ENSMUSG00000020413	MGI:1277962	Hus1	6	46	17	34	15	0.686542	0.963808
ENSMUSG00000020422	MGI:2443012	Tns3	2	45.5	53	34	41	0.837606	0.99957
ENSMUSG00000020441	MGI:1915112	2310033P09Rik	2	18	32	16	8	0.0141658	0.36657
ENSMUSG00000020444	MGI:95871	Guk1	3	263	360	152.5	145	0.0108788	0.340618
ENSMUSG00000020455	MGI:2137355	Trim11	13	585.5	543.5	354	326.5	0.961268	1
ENSMUSG00000020474	MGI:1860191	Polm	6	145.5	128.5	102	107	0.33024	0.838989
ENSMUSG00000020476	MGI:700006	Dbnl	6	424.5	456	254.5	289.5	0.585615	0.935576
ENSMUSG00000020483	MGI:1915347	Dynll2	3	425	435.5	205.5	225	0.636831	0.948138
ENSMUSG00000020493	MGI:2444496	Prr11	6	49	51.5	40	39	0.828808	0.99933
ENSMUSG00000020496	MGI:1914224	Rnf187	9	1799.5	1573	899	786.5	1	1
ENSMUSG00000020515	MGI:1916375	Cnot8	8	398	437.5	244	259.5	0.778089	0.987111
ENSMUSG00000020516	MGI:1270849	Rps6kb1	5	142	169	92	111	0.940796	1
ENSMUSG00000020519	MGI:1354709	Sap30l	2	112.5	96	53	59	0.268127	0.806749
ENSMUSG00000020520	MGI:1890480	Galnt10	38	1696.5	1236.5	952	710.5	0.709414	0.968355
ENSMUSG00000020521	MGI:1924142	Rnft1	2	133.5	179.5	131	116.5	0.0183185	0.390602
ENSMUSG00000020522	MGI:1924068	Mfap3	27	516.5	431.5	221.5	252	0.00811447	0.293487
ENSMUSG00000020523	MGI:1917629	Fam114a2	11	382	426	210.5	305.5	0.0201692	0.402183
ENSMUSG00000020532	MGI:108451	Acaca	13	447	414	254	245	0.735717	0.975528
ENSMUSG00000020538	MGI:107606	Srebf1	4	234	271.5	155	175	0.887209	1
ENSMUSG00000020541	MGI:1919193	Tom1l1	3	37	40	29	35	0.747962	0.975528
ENSMUSG00000020544	MGI:1917052	Cox11	5	177.5	57	152	66	0.129947	0.673323
ENSMUSG00000020549	MGI:1890496	Elac2	2	65	51	36	22	0.443123	0.900687
ENSMUSG00000020561	MGI:106292	Twistnb	2	42	44	64.5	61	0.785823	0.99008
ENSMUSG00000020570	MGI:108081	Sypl	16	420	381	287	285.5	0.411692	0.892771
ENSMUSG00000020571	MGI:1919103	Pdia6	9	2148.5	1988	3003	2858	0.502568	0.911419
ENSMUSG00000020572	MGI:1929865	Nampt	5	55	45.5	40	33	0.980377	1
ENSMUSG00000020580	MGI:107926	Rock2	7	830	709	668	640.5	0.132043	0.677907
ENSMUSG00000020590	MGI:2661416	Snx13	7	88	84	57	80	0.0942129	0.610333
ENSMUSG00000020610	MGI:104837	Amz2	3	54.5	44.5	27	23	0.936778	1
ENSMUSG00000020611	MGI:95768	Gna13	11	356	290.5	272	253	0.263615	0.804642
ENSMUSG00000020621	MGI:1920402	Rdh14	3	62	71	47	40	0.287101	0.815775
ENSMUSG00000020628	MGI:2445089	Ttc15	11	149	135	74	82.5	0.314732	0.82938
ENSMUSG00000020629	MGI:2144929	Adi1	14	162.5	225	90.5	248.5	1.67738e-05	0.00951027
ENSMUSG00000020630	MGI:1335073	Rnaseh1	5	116	94	82.5	103	0.0266885	0.434617
ENSMUSG00000020644	MGI:96397	Id2	4	75	58	46.5	37	0.81952	0.997354
ENSMUSG00000020646	MGI:1914466	Mboat2	13	112	101	94.5	63	0.186752	0.747178
ENSMUSG00000020649	MGI:98181	Rrm2	6	1275	1329	778.5	808.5	0.974586	1
ENSMUSG00000020674	MGI:1916925	Pxdn	33	3580	2701.5	1501.5	1123	0.851041	1
ENSMUSG00000020687	MGI:102685	Cdc27	6	162	173.5	149.5	175.5	0.598945	0.937761
ENSMUSG00000020689	MGI:96612	Itgb3	16	914	750	357	313.5	0.46272	0.9027
ENSMUSG00000020692	MGI:2429770	Nle1	7	254.5	360	153	180	0.191554	0.750776
ENSMUSG00000020695	MGI:107818	Mrc2	2	162.5	155	68	77.5	0.384387	0.876307
ENSMUSG00000020721	MGI:1925705	Helz	14	104	119	75.5	61	0.0901113	0.602462
ENSMUSG00000020733	MGI:1349482	Slc9a3r1	5	153.5	108	74	43.5	0.470813	0.905741
ENSMUSG00000020736	MGI:1354954	Nt5c	5	570	724.5	347.5	406.5	0.35736	0.856034
ENSMUSG00000020739	MGI:3046173	Nup85	2	120	120.5	64	52	0.359735	0.858608
ENSMUSG00000020740	MGI:2384159	Gga3	8	208	209	109.5	112.5	0.936559	1
ENSMUSG00000020744	MGI:1914533	Slc25a19	5	42	37	23	22	0.837206	0.99957
ENSMUSG00000020745	MGI:109520	Pafah1b1	11	553	654	395.5	486.5	0.689031	0.963946
ENSMUSG00000020781	MGI:1923515	Tsen54	9	156.5	251.5	93.5	159	0.812127	0.997354
ENSMUSG00000020782	MGI:1918843	Llgl2	14	133	136	83.5	62	0.115515	0.65115
ENSMUSG00000020790	MGI:1337008	Ankfy1	7	166.5	180	119	108.5	0.32503	0.836278
ENSMUSG00000020792	MGI:1859270	Exoc7	3	124	124.5	58	52	0.636378	0.948138
ENSMUSG00000020802	MGI:2444266	Ube2o	18	667	680	369.5	319	0.0752508	0.579104
ENSMUSG00000020807	MGI:1921727	4933427D14Rik	13	74.5	120	88	71.5	0.00151201	0.147989
ENSMUSG00000020812	MGI:1913543	1810032O08Rik	4	128	120.5	321	364	0.207945	0.760845
ENSMUSG00000020814	MGI:1914872	Mxra7	2	115	83.5	85	53	0.521235	0.915758
ENSMUSG00000020817	MGI:1860236	Rabep1	4	107	108	70	111	0.0269899	0.437474
ENSMUSG00000020821	MGI:1098260	Kif1c	7	1499.5	1387.5	783.5	773.5	0.314298	0.82938
ENSMUSG00000020823	MGI:1921386	Sec14l1	4	197.5	206.5	123.5	123.5	0.769463	0.983753
ENSMUSG00000020840	MGI:1345186	Blmh	4	203	188.5	140	135.5	0.788372	0.990601
ENSMUSG00000020843	MGI:1929742	Timm22	2	70	81	59	55	0.383036	0.873887
ENSMUSG00000020844	MGI:109331	Nxn	6	273.5	418	167.5	223.5	0.303838	0.823798
ENSMUSG00000020849	MGI:894689	Ywhae	4	2113.5	2316	1510.5	1560	0.213101	0.763112
ENSMUSG00000020883	MGI:1919444	Fbxl20	25	266	183	153	131.5	0.152616	0.698719
ENSMUSG00000020889	MGI:2444210	Nr1d1	2	90.5	96.5	47	38	0.272845	0.807337
ENSMUSG00000020893	MGI:1098283	Per1	3	54	42	35	43	0.137514	0.685247
ENSMUSG00000020894	MGI:1313277	Vamp2	9	344	343.5	203	218	0.577943	0.934039
ENSMUSG00000020897	MGI:107168	Aurkb	6	113.5	145	85.5	71	0.0306769	0.447322
ENSMUSG00000020900	MGI:1930780	Myh10	6	963.5	883	550.5	457.5	0.239209	0.788281
ENSMUSG00000020914	MGI:98790	Top2a	4	153	159	100	85	0.279586	0.80995
ENSMUSG00000020922	MGI:1919592	Lsm12	2	132.5	106.5	89	95	0.161524	0.716176
ENSMUSG00000020923	MGI:98512	Ubtf	6	217	216	140	122	0.397824	0.882753
ENSMUSG00000020946	MGI:1927204	Gosr2	8	640.5	785	449	556	0.933992	1
ENSMUSG00000020948	MGI:1913939	Klhl28	4	31	19	23	16	0.775695	0.984921
ENSMUSG00000020952	MGI:1924233	Scfd1	8	327.5	306	333.5	282	0.395441	0.882291
ENSMUSG00000020953	MGI:1278313	Coch	9	463	116	330	78	0.745417	0.975528
ENSMUSG00000020954	MGI:2151064	Strn3	4	187	213.5	151.5	167	0.780364	0.988734
ENSMUSG00000020956	MGI:1923485	6530401N04Rik	2	30	26.5	15	22	0.222487	0.776365
ENSMUSG00000020964	MGI:1329016	Sel1l	15	624	631.5	1375.5	1225.5	0.0634381	0.55274
ENSMUSG00000020973	MGI:1923566	1110034A24Rik	3	30	31.5	25.5	31	0.835693	0.99957
ENSMUSG00000020978	MGI:1916804	Klhdc2	3	212.5	203	151	170	0.292118	0.816081
ENSMUSG00000020982	MGI:1918305	Nemf	2	55	32	40	23	0.978374	1
ENSMUSG00000021003	MGI:95636	Galc	17	186.5	127	95	71	0.672093	0.956415
ENSMUSG00000021007	MGI:2144877	Spata7	5	43	16.5	18	23	0.00508296	0.252712
ENSMUSG00000021009	MGI:1344406	Ptpn21	13	389.5	393	248.5	266.5	0.609444	0.939761
ENSMUSG00000021012	MGI:1919824	Zc3h14	5	180	200.5	162.5	150	0.233197	0.786753
ENSMUSG00000021013	MGI:1923510	Ttc8	3	45	39.5	24	21	0.984564	1
ENSMUSG00000021033	MGI:1341859	Gstz1	4	47	82.5	34.5	31	0.038519	0.484223
ENSMUSG00000021048	MGI:1342005	Mthfd1	5	199.5	227	86	104.5	0.700089	0.9667
ENSMUSG00000021072	MGI:1919986	Tmx1	4	95	92.5	72.5	96	0.148104	0.697301
ENSMUSG00000021096	MGI:99878	Ppm1a	2	110	132	85	89	0.494982	0.909939
ENSMUSG00000021103	MGI:106207	Mnat1	2	73.5	85.5	90.5	91	0.592627	0.936394
ENSMUSG00000021109	MGI:106918	Hif1a	11	468.5	429.5	397	325.5	0.270788	0.807337
ENSMUSG00000021113	MGI:1922877	Snapc1	3	75	36	65.5	28	0.688274	0.963946
ENSMUSG00000021156	MGI:1913755	Zmynd11	3	159	208	109	146	0.88659	1
ENSMUSG00000021171	MGI:1261845	Esyt2	17	1730	1765.5	1331.5	1245.5	0.0966063	0.611965
ENSMUSG00000021177	MGI:1920036	Tdp1	5	96.5	83.5	40.5	43.5	0.390344	0.877672
ENSMUSG00000021185	MGI:2444813	9030617O03Rik	8	113	84.5	68	32	0.0690503	0.572186
ENSMUSG00000021186	MGI:1346091	Fbln5	3	459.5	452.5	148	191	0.0357294	0.470114
ENSMUSG00000021188	MGI:1924393	Trip11	6	88	69	47	53	0.157221	0.711353
ENSMUSG00000021189	MGI:1099442	Atxn3	6	39.5	33	24	34	0.108558	0.637865
ENSMUSG00000021217	MGI:2442819	Tshz3	7	64	52	35	21	0.368755	0.863467
ENSMUSG00000021218	MGI:99845	Gdi2	2	526	635.5	300	291	0.0296947	0.442552
ENSMUSG00000021357	MGI:1913732	Exoc2	3	47.5	31	29	29	0.183564	0.744977
ENSMUSG00000021368	MGI:1914296	Tbc1d7	3	39.5	32	29.5	31	0.532367	0.920487
ENSMUSG00000021371	MGI:1923387	Ccdc90a	9	78.5	57.5	55.5	26.5	0.109025	0.637865
ENSMUSG00000021373	MGI:1914502	Cap2	2	21	30	13	27	0.398776	0.882753
ENSMUSG00000021375	MGI:1098264	Kif13a	6	63	74	43.5	54	0.875208	1
ENSMUSG00000021377	MGI:1926209	Dek	2	114	94.5	58.5	53	0.609474	0.939761
ENSMUSG00000021427	MGI:105082	Ssr1	2	243	301	264.5	300	0.507095	0.915165
ENSMUSG00000021428	MGI:1918590	Riok1	12	301	284	298.5	280	1	1
ENSMUSG00000021458	MGI:1919311	2010111I01Rik	3	224.5	339	142	165.5	0.0731245	0.577455
ENSMUSG00000021460	MGI:1338011	Auh	4	87	81	49	34	0.273731	0.807337
ENSMUSG00000021466	MGI:105373	Ptch1	6	38	37	22	18	0.672017	0.956415
ENSMUSG00000021468	MGI:1099431	Sptlc1	9	422.5	415.5	286	325	0.183925	0.745299
ENSMUSG00000021469	MGI:97169	Msx2	7	280.5	177.5	136	115	0.0722623	0.577455
ENSMUSG00000021470	MGI:1923501	0610007P08Rik	11	86.5	94	53	78	0.201812	0.759699
ENSMUSG00000021476	MGI:1891713	Habp4	14	507	467	267	265	0.517547	0.915529
ENSMUSG00000021477	MGI:88564	Ctsl	7	3852	4641.5	2474.5	2792.5	0.0621829	0.549459
ENSMUSG00000021481	MGI:1349417	Zfp346	2	29.5	27	30	26	1	1
ENSMUSG00000021482	MGI:1913379	1110018J18Rik	13	164.5	184	122.5	141.5	0.823297	0.99756
ENSMUSG00000021514	MGI:2176229	Zfp369	2	26.5	27	6	17.5	0.0576707	0.541811
ENSMUSG00000021518	MGI:1276575	Ptdss1	12	563	523.5	347	347	0.466344	0.9027
ENSMUSG00000021532	MGI:1916827	Fastkd3	6	65.5	64.5	51.5	33.5	0.134793	0.682924
ENSMUSG00000021540	MGI:1328787	Smad5	8	161	171	127.5	121	0.457911	0.9027
ENSMUSG00000021577	MGI:1914195	Sdha	10	1352	1138	825	643	0.24726	0.792845
ENSMUSG00000021589	MGI:1920546	Rhobtb3	29	636	507	518.5	360.5	0.134804	0.682924
ENSMUSG00000021591	MGI:2135625	Glrx	6	108.5	322.5	58	151.5	0.49119	0.909939
ENSMUSG00000021592	MGI:1924291	Arsk	6	31.5	24	25	14	0.50131	0.911271
ENSMUSG00000021594	MGI:98400	Srd5a1	9	45	55	27	27	0.558112	0.92876
ENSMUSG00000021595	MGI:107252	Nsun2	5	819.5	853	507	613	0.0533347	0.531672
ENSMUSG00000021597	MGI:2145448	Ankrd32	6	38	41	28	30	0.987113	1
ENSMUSG00000021598	MGI:106331	Med10	2	340	288	172	175	0.180675	0.743392
ENSMUSG00000021650	MGI:1916177	Ptcd2	2	49	44	29	40	0.180973	0.743392
ENSMUSG00000021662	MGI:1346016	Rgnef	7	38	101	31.5	74.5	0.629713	0.945526
ENSMUSG00000021668	MGI:1349767	Polk	16	267.5	233.5	191	172.5	0.836179	0.99957
ENSMUSG00000021669	MGI:1915268	Col4a3bp	6	220.5	193	161.5	116.5	0.182946	0.744977
ENSMUSG00000021670	MGI:96159	Hmgcr	9	1070.5	1051	821.5	699	0.0341352	0.463338
ENSMUSG00000021671	MGI:1914713	Poc5	4	53	56	31.5	27	0.428128	0.892771
ENSMUSG00000021678	MGI:101910	F2rl1	26	439	375.5	236	211.5	0.723572	0.973616
ENSMUSG00000021690	MGI:1913096	Jmy	5	43	51	42	24	0.0257364	0.431818
ENSMUSG00000021712	MGI:1933161	Trim23	4	36	32	35.5	32	1	1
ENSMUSG00000021713	MGI:2443069	Ppwd1	6	34	61	20	37	0.930418	1
ENSMUSG00000021725	MGI:1098713	Parp8	5	141	208	132	159.5	0.22127	0.774031
ENSMUSG00000021733	MGI:2443878	Slc4a7	20	224.5	204.5	234.5	236.5	0.448981	0.901174
ENSMUSG00000021737	MGI:1913663	Psmd6	2	127	130.5	75	80	0.87452	1
ENSMUSG00000021738	MGI:2179277	Atxn7	16	145	154.5	110	112	0.786126	0.99008
ENSMUSG00000021745	MGI:97814	Ptprg	29	307.5	454	228.5	312.5	0.529826	0.92036
ENSMUSG00000021748	MGI:1915513	Pdhb	7	529.5	484	414	359	0.599058	0.937761
ENSMUSG00000021752	MGI:1918643	Kctd6	4	39.5	43	19	27	0.421236	0.892771
ENSMUSG00000021759	MGI:108412	Ppap2a	4	1479.5	788.5	831.5	441.5	1	1
ENSMUSG00000021770	MGI:1914880	Samd8	6	98.5	109.5	46.5	56.5	0.675099	0.958052
ENSMUSG00000021771	MGI:106915	Vdac2	3	366	482	244	267	0.102796	0.623968
ENSMUSG00000021772	MGI:1916971	Nkiras1	4	46.5	43	24	36	0.192901	0.754287
ENSMUSG00000021775	MGI:2449205	Nr1d2	7	59	61.5	67.5	67.5	0.853442	1
ENSMUSG00000021794	MGI:95753	Glud1	8	1528	1548.5	1009	1055	0.588787	0.935614
ENSMUSG00000021796	MGI:1338938	Bmpr1a	17	487.5	366.5	311.5	312.5	0.00703536	0.280464
ENSMUSG00000021798	MGI:1344412	Ldb3	22	259	340.5	186.5	163	0.00299623	0.194928
ENSMUSG00000021806	MGI:1298229	Nid2	7	259.5	234	151.5	97.5	0.0295973	0.442552
ENSMUSG00000021807	MGI:1915295	2700060E02Rik	2	408	366	286	272.5	0.617069	0.943054
ENSMUSG00000021820	MGI:88259	Camk2g	2	252.5	243	125.5	85	0.0251917	0.431818
ENSMUSG00000021823	MGI:98927	Vcl	2	364.5	489.5	325.5	400.5	0.386973	0.877288
ENSMUSG00000021824	MGI:1929212	Ap3m1	3	114	115.5	62	72.5	0.545431	0.92251
ENSMUSG00000021835	MGI:88180	Bmp4	4	49	32	26	23	0.407862	0.888621
ENSMUSG00000021838	MGI:1921730	Samd4	23	1589	1445.5	1049	791	0.00167219	0.147989
ENSMUSG00000021840	MGI:2444022	Mapk1ip1l	15	1311.5	1519	727.5	775.5	0.201115	0.759699
ENSMUSG00000021843	MGI:109153	Ktn1	12	520.5	552.5	512	520.5	0.63143	0.945526
ENSMUSG00000021846	MGI:1891445	Peli2	10	98	39.5	80	25	0.366837	0.863467
ENSMUSG00000021871	MGI:97365	Pnp	3	215	295.5	126.5	156	0.500459	0.911271
ENSMUSG00000021876	MGI:1926217	Rnase4	13	1062	889.5	555.5	482.5	0.671653	0.956415
ENSMUSG00000021890	MGI:1921677	Eaf1	2	247.5	214.5	156.5	164	0.174917	0.739264
ENSMUSG00000021892	MGI:1344391	Sh3bp5	5	95.5	110	67	56	0.169271	0.731294
ENSMUSG00000021893	MGI:1338030	Capn7	3	53.5	70	47	67	0.720279	0.971882
ENSMUSG00000021910	MGI:1928323	Nisch	2	319	341.5	145	138	0.434563	0.896541
ENSMUSG00000021911	MGI:1347094	Parg	5	76	58	57	46	0.836502	0.99957
ENSMUSG00000021936	MGI:1346861	Mapk8	7	133	103	86	79.5	0.369166	0.863467
ENSMUSG00000021950	MGI:1201374	Anxa8	10	1105	1903.5	494	846	0.9457	1
ENSMUSG00000021996	MGI:95421	Esd	7	3092.5	2548	2218.5	1693	0.0685137	0.569874
ENSMUSG00000022008	MGI:1914717	1200011I18Rik	15	161.5	163.5	94	82.5	0.448103	0.901174
ENSMUSG00000022010	MGI:109127	Tsc22d1	5	1287	1373.5	1032.5	1057	0.482937	0.90666
ENSMUSG00000022016	MGI:2684060	Akap11	7	59	60	53	67	0.419684	0.892771
ENSMUSG00000022031	MGI:1921445	Elp3	7	218	216	149.5	156	0.745697	0.975528
ENSMUSG00000022066	MGI:5435040	Entpd4	16	801	313.5	480	214.5	0.24203	0.790978
ENSMUSG00000022074	MGI:1341090	Tnfrsf10b	12	833	925.5	545	617	0.820341	0.99756
ENSMUSG00000022075	MGI:2180557	Rhobtb2	7	39	30	20	19	0.608732	0.939761
ENSMUSG00000022089	MGI:1929883	Bin3	5	241	224	138.5	180.5	0.0183546	0.390602
ENSMUSG00000022090	MGI:2384850	Pdlim2	10	316.5	728.5	166	446	0.179032	0.742767
ENSMUSG00000022091	MGI:700013	Sorbs3	5	162.5	298	119	195.5	0.446693	0.901174
ENSMUSG00000022092	MGI:107162	Ppp3cc	4	39.5	35	19	23	0.370018	0.864025
ENSMUSG00000022094	MGI:2384851	Slc39a14	12	427.5	387	328.5	307.5	0.750724	0.975768
ENSMUSG00000022095	MGI:3036290	Fam160b2	18	380	323.5	218.5	231	0.0796363	0.58174
ENSMUSG00000022098	MGI:88176	Bmp1	13	3480	3021	1827.5	1466	0.0680965	0.569616
ENSMUSG00000022100	MGI:1929705	Xpo7	4	105	109.5	58	60	0.991835	1
ENSMUSG00000022106	MGI:1917200	Rcbtb2	2	23.5	30	18	13	0.227516	0.78155
ENSMUSG00000022109	MGI:1914631	Med4	2	70.5	57.5	25	34.5	0.0981934	0.613777
ENSMUSG00000022110	MGI:1306775	Sucla2	7	519.5	585.5	394.5	445	1	1
ENSMUSG00000022114	MGI:1345138	Spry2	4	219.5	201.5	212.5	215	0.423911	0.892771
ENSMUSG00000022120	MGI:1919736	Rnf219	11	51	86.5	53	59	0.0988372	0.616861
ENSMUSG00000022124	MGI:1354702	Fbxl3	7	140.5	156	120	118.5	0.472356	0.905741
ENSMUSG00000022130	MGI:1923605	Tgds	20	552.5	496	347.5	335	0.491134	0.909939
ENSMUSG00000022131	MGI:1930949	Gpr180	10	467	403	258.5	222.5	1	1
ENSMUSG00000022136	MGI:107373	Dnajc3	18	760	785	1361	1626	0.021873	0.420915
ENSMUSG00000022139	MGI:2145597	Mbnl2	3	406	451.5	270.5	312	0.746976	0.975528
ENSMUSG00000022159	MGI:1923588	Rab2b	4	49	75.5	30.5	48.5	0.831201	0.99957
ENSMUSG00000022160	MGI:1927165	Mettl3	10	200	192	177.5	130	0.0744831	0.579104
ENSMUSG00000022174	MGI:101912	Dad1	7	3041.5	3165.5	1629	1671	0.746556	0.975528
ENSMUSG00000022175	MGI:1929480	Lrp10	10	1677.5	1670	826.5	858	0.492006	0.909939
ENSMUSG00000022177	MGI:1261794	Haus4	11	304.5	232	177	122	0.511332	0.915165
ENSMUSG00000022178	MGI:1341886	Jub	22	2173	1840	1454	1245.5	0.822185	0.99756
ENSMUSG00000022184	MGI:2146220	Fbxo4	4	80.5	84	56	87	0.0909804	0.603581
ENSMUSG00000022185	MGI:1891824	Acin1	31	1549.5	1598.5	940	865	0.0550316	0.532738
ENSMUSG00000022191	MGI:1261425	Drosha	10	216.5	229.5	126	131	0.88002	1
ENSMUSG00000022193	MGI:1194513	Psmb5	5	2294.5	3036	1222	1573	0.555834	0.92644
ENSMUSG00000022195	MGI:1925127	6030458C11Rik	32	263	285	188.5	206	0.947356	1
ENSMUSG00000022199	MGI:1926225	Slc22a17	4	52	55	15	16	0.995484	1
ENSMUSG00000022200	MGI:1913879	Golph3	2	225.5	219	147.5	152	0.675992	0.958052
ENSMUSG00000022201	MGI:1341890	Zfr	3	179.5	149	96	70	0.534358	0.920769
ENSMUSG00000022204	MGI:1916216	Ngdn	4	172	162.5	181.5	180.5	0.748641	0.975528
ENSMUSG00000022234	MGI:107185	Cct5	4	1962	2182	1218.5	1310.5	0.51135	0.915165
ENSMUSG00000022240	MGI:1195966	Ctnnd2	9	43.5	50	41	41	0.679462	0.960582
ENSMUSG00000022244	MGI:1098273	Amacr	8	233	63.5	149	31	0.282276	0.80995
ENSMUSG00000022246	MGI:1922896	Rai14	12	1191	793.5	878.5	608.5	0.600101	0.938169
ENSMUSG00000022255	MGI:1914404	Mtdh	6	353	290	229.5	234	0.0876302	0.597287
ENSMUSG00000022257	MGI:1890494	Laptm4b	11	327	471.5	211	286.5	0.602101	0.938364
ENSMUSG00000022261	MGI:1349165	Sdc2	25	1610	1455	1255	1192.5	0.370628	0.864995
ENSMUSG00000022263	MGI:1927230	Trio	13	587	606.5	375	393	0.889631	1
ENSMUSG00000022272	MGI:107716	Myo10	9	518	918	335.5	688	0.102565	0.623968
ENSMUSG00000022280	MGI:1353623	Rnf19a	15	498	518.5	467	437.5	0.272664	0.807337
ENSMUSG00000022285	MGI:109484	Ywhaz	4	690	957	500	654	0.460754	0.9027
ENSMUSG00000022295	MGI:1913585	Atp6v1c1	4	252	225	201	164	0.519598	0.915604
ENSMUSG00000022297	MGI:108474	Fzd6	13	120	52	92.5	30.5	0.345816	0.845394
ENSMUSG00000022299	MGI:1917156	Slc25a32	9	80	105.5	75	90	0.647935	0.951265
ENSMUSG00000022300	MGI:2684929	Dcaf13	6	344.5	353	313	241	0.0122343	0.357068
ENSMUSG00000022306	MGI:1334444	Zfpm2	16	88	129.5	88.5	134	0.866763	1
ENSMUSG00000022307	MGI:2179326	Oxr1	10	245	269.5	236.5	214	0.138018	0.685418
ENSMUSG00000022314	MGI:108016	Rad21	2	117.5	124	104	95	0.464587	0.9027
ENSMUSG00000022321	MGI:107436	Cdh10	9	96.5	32.5	70.5	37	0.10815	0.637865
ENSMUSG00000022322	MGI:1338802	Shcbp1	8	92	123	69	60.5	0.0634558	0.55274
ENSMUSG00000022323	MGI:1095401	Hrsp12	2	32	62.5	38	25	0.00108151	0.127933
ENSMUSG00000022324	MGI:109613	Matn2	14	155.5	126	53	84.5	0.00109414	0.127933
ENSMUSG00000022325	MGI:1914974	Pop1	9	206.5	217.5	104.5	96	0.427667	0.892771
ENSMUSG00000022329	MGI:1928487	Stk3	8	108	91	78	80	0.359753	0.858608
ENSMUSG00000022336	MGI:99257	Eif3e	4	841	931.5	786	878.5	0.918347	1
ENSMUSG00000022338	MGI:1919286	Eny2	3	147	156	85	97	0.704292	0.968355
ENSMUSG00000022350	MGI:2146110	E430025E21Rik	9	357.5	447.5	243.5	296	0.82301	0.99756
ENSMUSG00000022351	MGI:109296	Sqle	3	157.5	209	70.5	93.5	0.917383	1
ENSMUSG00000022412	MGI:2146020	Smcr7l	6	110.5	97	65	69.5	0.431906	0.896007
ENSMUSG00000022420	MGI:1859217	Dnalc4	3	155	137.5	92	62	0.178995	0.742767
ENSMUSG00000022426	MGI:1921408	Josd1	2	72.5	59	44	36	0.953341	1
ENSMUSG00000022428	MGI:1920989	Cby1	2	31	49	14.5	24.5	0.769668	0.983753
ENSMUSG00000022433	MGI:1351660	Csnk1e	4	381.5	339	275.5	213	0.240092	0.789003
ENSMUSG00000022438	MGI:2153063	Parvb	17	980	764.5	397	306.5	0.928247	1
ENSMUSG00000022440	MGI:1919959	C1qtnf6	2	56	42	19	10	0.42829	0.892771
ENSMUSG00000022462	MGI:1915010	Slc38a2	2	67	85.5	89.5	91	0.282674	0.80995
ENSMUSG00000022466	MGI:1277218	Rpap3	7	111	112.5	104.5	76.5	0.113433	0.646155
ENSMUSG00000022475	MGI:1891835	Hdac7	2	165	187.5	89.5	93.5	0.615372	0.942547
ENSMUSG00000022479	MGI:103076	Vdr	10	46	47	29.5	42	0.32123	0.831767
ENSMUSG00000022483	MGI:88452	Col2a1	11	523	464	204.5	241	0.0140235	0.365243
ENSMUSG00000022503	MGI:1347073	Nubp1	2	143.5	143.5	81	81.5	0.9747	1
ENSMUSG00000022533	MGI:2685387	Atp13a3	10	532	585	422	481	0.719935	0.971882
ENSMUSG00000022594	MGI:1345180	Lynx1	29	600.5	302.5	319	96.5	0.000135773	0.0405401
ENSMUSG00000022602	MGI:88067	Arc	17	533.5	430.5	518	388.5	0.455614	0.9027
ENSMUSG00000022621	MGI:1915958	Rabl2	7	100	44	47	34	0.0852665	0.594083
ENSMUSG00000022639	MGI:1915440	5330426P16Rik	4	28	26.5	16	11	0.582107	0.935576
ENSMUSG00000022663	MGI:1915091	Atg3	4	227.5	216	148.5	162	0.330517	0.838989
ENSMUSG00000022664	MGI:1921352	Slc35a5	6	51	46	34	19	0.175341	0.740345
ENSMUSG00000022665	MGI:1915146	Ccdc80	14	6130.5	4495.5	3658	2670.5	0.884995	1
ENSMUSG00000022687	MGI:2151153	Boc	6	166.5	171	94.5	100	0.885521	1
ENSMUSG00000022722	MGI:1927136	Arl6	5	76	65	56	44	0.749636	0.975629
ENSMUSG00000022723	MGI:2676311	Crybg3	8	82	47	61	40	0.625365	0.945103
ENSMUSG00000022744	MGI:2447860	Cldn25	2	225.5	189.5	117	83	0.345991	0.845394
ENSMUSG00000022749	MGI:1914831	Tbc1d23	5	58	80.5	57.5	65	0.373636	0.867895
ENSMUSG00000022752	MGI:106295	Tomm70a	3	229	261.5	197	210.5	0.645792	0.95097
ENSMUSG00000022793	MGI:1928387	B4galt4	19	101.5	167	56.5	117	0.208278	0.760845
ENSMUSG00000022799	MGI:1333857	Arhgap31	75	3214.5	4664	1774.5	2902	0.00163091	0.147989
ENSMUSG00000022848	MGI:2387188	Dirc2	2	55	78	38	46	0.573727	0.932406
ENSMUSG00000022849	MGI:1913917	Hspbap1	13	185.5	107	165	62	0.0299502	0.442552
ENSMUSG00000022864	MGI:1196400	D16Ertd472e	6	49	52.5	48.5	53	0.894975	1
ENSMUSG00000022867	MGI:1353655	Usp25	7	189	173	113	125	0.257452	0.802089
ENSMUSG00000022893	MGI:109249	Adamts1	14	471	497	431	381.5	0.0706743	0.576774
ENSMUSG00000022894	MGI:1346321	Adamts5	8	75	49	44.5	49	0.0446438	0.519866
ENSMUSG00000022898	MGI:1206040	Dscr3	3	111	100	84	67	0.573347	0.932406
ENSMUSG00000022940	MGI:1860433	Pigp	3	48	39	38	31	0.996907	1
ENSMUSG00000022945	MGI:1314881	Chaf1b	2	43	37	21	26.5	0.284138	0.811168
ENSMUSG00000022957	MGI:1338069	Itsn1	4	177.5	150.5	78.5	76.5	0.418887	0.892771
ENSMUSG00000022960	MGI:1890621	Donson	2	28	31.5	16	13	0.468084	0.904091
ENSMUSG00000022961	MGI:98353	Son	2	154	186	89	101	0.734239	0.975528
ENSMUSG00000022972	MGI:1915251	1110004E09Rik	2	55	51	46	43	0.981408	1
ENSMUSG00000022974	MGI:1914617	Gcfc1	6	38	33	41	45	0.472493	0.905741
ENSMUSG00000022994	MGI:87917	Adcy6	4	246	252.5	118	123.5	0.870637	1
ENSMUSG00000023018	MGI:1933623	Smarcd1	12	329.5	301.5	192.5	193	0.477406	0.906005
ENSMUSG00000023020	MGI:1913629	2310016M24Rik	2	128	133	67	76	0.67659	0.958052
ENSMUSG00000023021	MGI:1919199	Lass5	5	549	550	309.5	285.5	0.445408	0.900687
ENSMUSG00000023022	MGI:1920992	Lima1	38	5760.5	5098.5	3191	2969.5	0.117531	0.657279
ENSMUSG00000023030	MGI:1345279	Slc11a2	10	174	179	122	100	0.186456	0.747178
ENSMUSG00000023064	MGI:1298397	Sncg	4	63.5	70.5	50	39.5	0.255061	0.801596
ENSMUSG00000023075	MGI:1915300	Akirin1	2	128	120.5	78	91	0.275945	0.808881
ENSMUSG00000023087	MGI:109382	Ccrn4l	7	401	429	481	558	0.401377	0.883628
ENSMUSG00000023110	MGI:1351645	Prmt5	15	990.5	980	612	615	0.855723	1
ENSMUSG00000023118	MGI:1915438	Sympk	8	686	497	371.5	283	0.622574	0.945074
ENSMUSG00000023150	MGI:2152389	Ivns1abp	2	94.5	76.5	80	77	0.467326	0.903838
ENSMUSG00000023156	MGI:1914303	Rpp14	7	140.5	112.5	55	75	0.0154677	0.367613
ENSMUSG00000023169	MGI:2145895	Slc38a1	16	579	486.5	445.5	339.5	0.320728	0.831767
ENSMUSG00000023249	MGI:1891258	Parp3	13	810.5	543	454	257	0.0787919	0.58174
ENSMUSG00000023262	MGI:87913	Acy1	10	155.5	211	86	87	0.122803	0.659096
ENSMUSG00000023277	MGI:1346078	Twf2	2	33	60	23	23.5	0.106221	0.634795
ENSMUSG00000023286	MGI:2153608	Ube2j2	3	353.5	158	281.5	112	0.463886	0.9027
ENSMUSG00000023345	MGI:1917485	Poc1a	6	84	68.5	42	38	0.694899	0.964358
ENSMUSG00000023348	MGI:1343458	Trip6	2	232	266	114	154	0.28295	0.80995
ENSMUSG00000023353	MGI:2183446	Agap3	8	406.5	415	169	176.5	0.898012	1
ENSMUSG00000023452	MGI:2445114	Pisd	2	151	183.5	87	104	0.938596	1
ENSMUSG00000023495	MGI:1890471	Pcbp4	6	1527.5	1728	756	761.5	0.0664679	0.566471
ENSMUSG00000023571	MGI:1914639	Fam132a	3	83.5	26	25	6	0.626524	0.945103
ENSMUSG00000023572	MGI:109595	Ccndbp1	11	452.5	498	311.5	282	0.0598809	0.545318
ENSMUSG00000023723	MGI:1928138	Mrps23	5	345.5	274.5	248	199	0.950216	1
ENSMUSG00000023800	MGI:1344338	Tiam2	8	146	116	131	70.5	0.0472261	0.529452
ENSMUSG00000023805	MGI:1201671	Synj2	10	200.5	170.5	122	116.5	0.524278	0.916968
ENSMUSG00000023827	MGI:1915512	Agpat4	4	228	150	129	86	0.941089	1
ENSMUSG00000023845	MGI:2387123	Lnpep	3	31	44	32	24	0.0758542	0.579177
ENSMUSG00000023846	MGI:1914295	Riok2	12	463	500	461	469	0.520047	0.915722
ENSMUSG00000023852	MGI:88393	Chd1	9	183	165	114.5	121.5	0.309506	0.82938
ENSMUSG00000023885	MGI:98738	Thbs2	2	185.5	188.5	141	136	0.769594	0.983753
ENSMUSG00000023904	MGI:2663619	Hcfc1r1	2	336	408.5	226.5	221.5	0.0824268	0.587547
ENSMUSG00000023905	MGI:1351484	Tnfrsf12a	2	1210	1206	778	668	0.0258603	0.431818
ENSMUSG00000023908	MGI:2137630	Pkmyt1	6	121	75.5	61	32	0.528889	0.919942
ENSMUSG00000023909	MGI:1923748	Paqr4	6	42.5	34	17.5	21	0.405398	0.886671
ENSMUSG00000023913	MGI:1351327	Pla2g7	3	110	103.5	105	71	0.103162	0.624718
ENSMUSG00000023915	MGI:2151075	Tnfrsf21	11	118	225	67	116.5	0.645623	0.95097
ENSMUSG00000023921	MGI:97239	Mut	6	89	101	57	97	0.0669501	0.566917
ENSMUSG00000023923	MGI:1919488	Tbc1d5	16	140	94.5	106	61	0.460185	0.9027
ENSMUSG00000023940	MGI:1919665	Sgol1	8	78	64.5	67	51.5	0.765191	0.983146
ENSMUSG00000023945	MGI:1927126	Slc5a7	4	46	40	31	27	0.993681	1
ENSMUSG00000023952	MGI:1860138	Gtpbp2	2	51	39	67	62	0.49143	0.909939
ENSMUSG00000023953	MGI:1891457	Polh	4	58	35	38.5	14	0.193946	0.7549
ENSMUSG00000023960	MGI:1933830	Enpp5	8	74.5	36	47	17	0.399894	0.882753
ENSMUSG00000023972	MGI:1918711	Ptk7	14	3230	2962	1384.5	1323	0.368635	0.863467
ENSMUSG00000023973	MGI:1919279	Cnpy3	6	197	190	128	142.5	0.37778	0.871119
ENSMUSG00000023977	MGI:1861099	Ubr2	2	45.5	41	27	35.5	0.237507	0.788281
ENSMUSG00000023994	MGI:97316	Nfya	8	239.5	203.5	119	98	0.877769	1
ENSMUSG00000024006	MGI:2442572	Stk38	2	50	61	37	37	0.523459	0.916968
ENSMUSG00000024007	MGI:1916066	Ppil1	15	691	1015	400.5	620.5	0.518231	0.915529
ENSMUSG00000024012	MGI:1929261	Mtch1	3	869	1010	385.5	449.5	1	1
ENSMUSG00000024014	MGI:97584	Pim1	3	116	120.5	81.5	100.5	0.407277	0.887783
ENSMUSG00000024030	MGI:107704	Abcg1	6	47	27	21	23	0.0957551	0.611261
ENSMUSG00000024042	MGI:104754	Sik1	5	59	27	40	16	0.728458	0.975363
ENSMUSG00000024044	MGI:103008	Epb4.1l3	2	236.5	184.5	122.5	79	0.305989	0.825108
ENSMUSG00000024049	MGI:1341430	Myom1	11	154.5	150	107	111	0.725044	0.974614
ENSMUSG00000024052	MGI:1891341	Lpin2	10	74.5	85.5	54	53.5	0.545704	0.92251
ENSMUSG00000024053	MGI:2389136	Emilin2	22	448	727.5	204.5	389	0.130444	0.674314
ENSMUSG00000024063	MGI:1925139	Lbh	4	604.5	723	326	462.5	0.0699277	0.57622
ENSMUSG00000024065	MGI:1928900	Ehd3	21	164	244.5	99	120	0.226303	0.781115
ENSMUSG00000024068	MGI:1858896	Spast	21	228.5	255	147	177	0.630502	0.945526
ENSMUSG00000024069	MGI:2386741	Slc30a6	5	87	115	56	94	0.278433	0.80955
ENSMUSG00000024070	MGI:1922542	Prkd3	12	186.5	138	129.5	111	0.444418	0.900687
ENSMUSG00000024072	MGI:1915114	Yipf4	4	178.5	154	138	130	0.6065	0.939761
ENSMUSG00000024073	MGI:1276108	Birc6	32	728	702	370.5	321	0.265966	0.806327
ENSMUSG00000024074	MGI:1354756	Crim1	6	738	815	406.5	459.5	0.76641	0.98345
ENSMUSG00000024077	MGI:1333757	Strn	30	412.5	372.5	221.5	237	0.158686	0.713602
ENSMUSG00000024078	MGI:1921446	Ttc27	10	167	157.5	120.5	110	0.884096	1
ENSMUSG00000024079	MGI:1353449	Eif2ak2	9	143.5	119	61	69.5	0.137898	0.685418
ENSMUSG00000024081	MGI:109386	Cebpz	13	368	399	260.5	308	0.437824	0.897748
ENSMUSG00000024082	MGI:1920944	2410091C18Rik	7	184	125	132.5	79	0.533941	0.920768
ENSMUSG00000024084	MGI:1917786	Qpct	5	57.5	13.5	33.5	6	0.668232	0.956315
ENSMUSG00000024104	MGI:106463	D6Wsu116e	7	322.5	309	191	211.5	0.278342	0.80955
ENSMUSG00000024118	MGI:1919266	1600002H07Rik	9	79	77	47	32	0.205955	0.760845
ENSMUSG00000024122	MGI:1338068	Pdpk1	11	156	224	132.5	180	0.739544	0.975528
ENSMUSG00000024130	MGI:1351617	Abca3	39	279	547	144.5	282.5	1	1
ENSMUSG00000024131	#N/A	#N/A	3	115	104	55	59.5	0.461022	0.9027
ENSMUSG00000024132	MGI:94871	Eci1	3	128	103	74	65	0.682986	0.962551
ENSMUSG00000024137	MGI:109530	E4f1	6	98	78	62	53.5	0.711864	0.968932
ENSMUSG00000024142	MGI:1929514	Mlst8	4	93.5	96.5	59	50	0.442775	0.900687
ENSMUSG00000024146	MGI:1929655	Cript	3	122	148	97.5	112	0.746944	0.975528
ENSMUSG00000024150	MGI:2183439	Mcfd2	8	1195	912	847.5	717.5	0.122616	0.659096
ENSMUSG00000024158	MGI:95745	Hagh	3	121	107	70	63	0.940188	1
ENSMUSG00000024160	MGI:1891471	Spsb3	6	387.5	300.5	180.5	175.5	0.0769618	0.579177
ENSMUSG00000024163	MGI:1353598	Mapk8ip3	7	214	233	175	145	0.0631722	0.55274
ENSMUSG00000024165	MGI:1196260	Hn1l	16	717.5	565	545	380	0.176628	0.74224
ENSMUSG00000024169	MGI:2146906	Ift140	15	97.5	98	53	77	0.100659	0.622961
ENSMUSG00000024170	MGI:1918968	Telo2	23	236	317.5	135.5	175	0.774842	0.984686
ENSMUSG00000024182	MGI:1096327	Axin1	4	247.5	221.5	158	151.5	0.603648	0.93955
ENSMUSG00000024187	MGI:2146854	Itfg3	7	332	348.5	148.5	210.5	0.0220664	0.4227
ENSMUSG00000024188	MGI:1914228	Luc7l	10	97	101.5	111.5	97	0.330674	0.838989
ENSMUSG00000024212	MGI:1927238	Mllt1	3	178	161	104	112	0.317559	0.831231
ENSMUSG00000024213	MGI:1928484	Nudt3	2	332.5	364	161.5	165.5	0.639182	0.948138
ENSMUSG00000024219	MGI:2446180	Anks1	5	64	60.5	40	32	0.597662	0.937761
ENSMUSG00000024236	MGI:2147319	Svil	5	84.5	78	48	50	0.656835	0.956315
ENSMUSG00000024238	MGI:1344313	Zeb1	11	272.5	248.5	217	139.5	0.0153905	0.367613
ENSMUSG00000024248	MGI:106015	Cox7a2l	2	121	120	68.5	91.5	0.12864	0.672058
ENSMUSG00000024260	MGI:1919782	Sap130	5	149	165	110	111	0.598212	0.937761
ENSMUSG00000024286	MGI:1915224	Ccny	13	370.5	352	285	304.5	0.317742	0.831231
ENSMUSG00000024287	MGI:1919668	Thoc1	15	200.5	237.5	158	254.5	0.030991	0.448155
ENSMUSG00000024290	MGI:107927	Rock1	8	245	243	172	205	0.18127	0.743392
ENSMUSG00000024293	MGI:1925055	Esco1	6	40	28	42	32.5	0.812278	0.997354
ENSMUSG00000024294	MGI:2443157	Mib1	6	162.5	209.5	105	123	0.550698	0.924188
ENSMUSG00000024304	MGI:88355	Cdh2	4	244.5	203	146.5	131	0.610792	0.939761
ENSMUSG00000024359	MGI:96245	Hspa9	4	1361.5	1351	1314.5	1305	1	1
ENSMUSG00000024360	MGI:2385071	Etf1	2	378	378	229.5	243.5	0.639377	0.948138
ENSMUSG00000024378	MGI:2156764	Stard4	23	362.5	696.5	240	556	0.0712497	0.577455
ENSMUSG00000024381	MGI:108092	Bin1	4	604.5	626.5	419.5	413	0.56002	0.929865
ENSMUSG00000024384	MGI:1920723	Iws1	21	320.5	337	258.5	239.5	0.31263	0.82938
ENSMUSG00000024404	MGI:1914128	Riok3	26	1037.5	1484	926	1262.5	0.423864	0.892771
ENSMUSG00000024410	MGI:1916528	3110002H16Rik	5	195	273.5	108.5	148	0.89229	1
ENSMUSG00000024413	MGI:1097712	Npc1	31	663	594	414	402.5	0.392665	0.881555
ENSMUSG00000024423	MGI:1098233	Impact	10	51.5	2183	55	1178.5	0.000671658	0.0973552
ENSMUSG00000024424	MGI:1919997	Ttc39c	6	127.5	109	77	53	0.358312	0.85658
ENSMUSG00000024426	MGI:1913869	Atat1	2	27	36	14	18	0.920679	1
ENSMUSG00000024431	MGI:95824	Nr3c1	3	38	33.5	28	33	0.436983	0.896541
ENSMUSG00000024477	MGI:1917514	Pggt1b	6	78.5	64	63	46	0.652415	0.953804
ENSMUSG00000024493	MGI:1913808	Lars	5	245.5	308.5	227	281	0.950751	1
ENSMUSG00000024501	MGI:1349762	Dpysl3	7	1501.5	1759	1069	1293	0.569032	0.932234
ENSMUSG00000024512	MGI:1922827	2310002L13Rik	14	157	300.5	81.5	157	0.965534	1
ENSMUSG00000024521	MGI:1930146	Pmaip1	5	292.5	118	255	103	0.998918	1
ENSMUSG00000024527	MGI:1916847	Afg3l2	16	1038.5	833	598	464	0.670643	0.956415
ENSMUSG00000024528	MGI:1914472	Srfbp1	16	623.5	675	665.5	649.5	0.196818	0.755009
ENSMUSG00000024533	MGI:1915416	Spire1	11	456.5	381.5	319.5	289.5	0.487913	0.909939
ENSMUSG00000024535	MGI:1916476	Snx24	2	166	135	126	129.5	0.162766	0.71737
ENSMUSG00000024542	MGI:1918049	Cep192	15	130	145	79	105.5	0.36481	0.863253
ENSMUSG00000024544	MGI:1277150	D18Ertd653e	2	47	52.5	43.5	42	0.576348	0.933456
ENSMUSG00000024556	MGI:2147351	Me2	3	170	146.5	89.5	86.5	0.571106	0.932406
ENSMUSG00000024561	MGI:1333811	Mbd1	5	166	201	127	123.5	0.174756	0.739264
ENSMUSG00000024566	MGI:1354757	Atp9b	3	60	74	35	40	0.795557	0.992609
ENSMUSG00000024570	MGI:1915981	Rbfa	6	342.5	261	203.5	203	0.0397496	0.488589
ENSMUSG00000024583	MGI:1860078	Txnl1	10	683.5	689.5	472	475.5	1	1
ENSMUSG00000024587	MGI:1917473	Nars	3	392.5	465	577.5	666.5	0.755415	0.976544
ENSMUSG00000024588	MGI:95513	Fech	2	86	74	48	56	0.230859	0.78501
ENSMUSG00000024593	MGI:2685177	Megf10	5	65	44	24	34.5	0.0243724	0.428173
ENSMUSG00000024598	MGI:95490	Fbn2	13	80	85.5	44.5	37	0.41883	0.892771
ENSMUSG00000024601	MGI:1913557	Isoc1	11	166.5	154	100	125	0.0877361	0.597287
ENSMUSG00000024603	MGI:1914915	Dctn4	5	101.5	123.5	121.5	124.5	0.355896	0.854962
ENSMUSG00000024604	MGI:1914060	Rbm22	4	207.5	244.5	162	181	0.734327	0.975528
ENSMUSG00000024613	MGI:892003	Tcof1	2	69	59	44	31	0.513358	0.915529
ENSMUSG00000024646	MGI:1926952	Cyb5	2	250	331.5	162	212	0.94667	1
ENSMUSG00000024659	MGI:96819	Anxa1	7	18161	12610	13008.5	8395.5	6.0473e-05	0.0267593
ENSMUSG00000024713	MGI:97515	Pcsk5	4	29	24	24.5	17.5	0.816392	0.997354
ENSMUSG00000024725	MGI:700012	Ostf1	2	578	588.5	353.5	372.5	0.740835	0.975528
ENSMUSG00000024726	MGI:1914633	2410127L17Rik	5	153	129.5	119.5	121.5	0.310239	0.82938
ENSMUSG00000024754	MGI:1890373	Tmem2	17	489.5	496.5	132.5	158	0.229095	0.781608
ENSMUSG00000024785	MGI:1913275	Rcl1	3	116	125	115	99.5	0.233614	0.786753
ENSMUSG00000024789	MGI:96629	Jak2	6	61	87.5	72.5	64	0.0479464	0.529684
ENSMUSG00000024921	MGI:99603	Smarca2	7	66.5	72	35	35	0.763886	0.981759
ENSMUSG00000024983	MGI:1855699	Vti1a	10	84.5	90	52	66	0.48245	0.90666
ENSMUSG00000024989	MGI:1921357	Cep55	9	125	119	108	58	0.005534	0.269098
ENSMUSG00000024991	MGI:95301	Eif3a	12	2520	2673	1934	2146.5	0.285661	0.813246
ENSMUSG00000024993	MGI:1915144	Fam45a	13	257	250.5	274.5	244	0.492103	0.909939
ENSMUSG00000024997	MGI:88034	Prdx3	4	445	406.5	330	255.5	0.145956	0.697301
ENSMUSG00000024999	MGI:1932610	Noc3l	10	145.5	168	108	124	0.991813	1
ENSMUSG00000025006	MGI:700014	Sorbs1	10	342.5	319	224.5	257.5	0.08255	0.587547
ENSMUSG00000025007	MGI:1888908	Aldh18a1	7	754	592.5	713	586.5	0.583839	0.935576
ENSMUSG00000025027	MGI:2180003	Xpnpep1	2	244.5	295.5	120	169.5	0.304981	0.82485
ENSMUSG00000025035	MGI:1929699	Arl3	2	142	127	105	73	0.197055	0.755009
ENSMUSG00000025036	MGI:2137678	Sfxn2	10	95.5	40.5	47	17	0.682018	0.961737
ENSMUSG00000025041	MGI:2178563	Nt5c2	5	117	153.5	60	82	0.834218	0.99957
ENSMUSG00000025047	MGI:1341788	Pdcd11	7	226.5	210	141.5	139	0.771649	0.983953
ENSMUSG00000025066	MGI:1915038	6330577E15Rik	5	923.5	448	571.5	429.5	3.69908e-07	0.000545614
ENSMUSG00000025068	MGI:1342273	Gsto1	8	8208	6835.5	4741.5	3950	1	1
ENSMUSG00000025133	MGI:1917164	Ints4	3	27	38	16	17	0.503186	0.911886
ENSMUSG00000025159	MGI:1919449	Mms19	3	53	59	28	41	0.38062	0.872665
ENSMUSG00000025173	MGI:1914090	Wdr45l	2	138	137.5	89	88	0.953224	1
ENSMUSG00000025178	MGI:1934031	Pi4k2a	25	1165	1125	683	719.5	0.197814	0.755242
ENSMUSG00000025184	MGI:1196316	D19Ertd386e	6	50	48	37.5	35	0.825667	0.998834
ENSMUSG00000025185	MGI:1914823	Loxl4	19	819	1000	446	563.5	0.664387	0.956315
ENSMUSG00000025188	MGI:2177763	Hps1	13	160.5	123.5	105	70	0.441888	0.900687
ENSMUSG00000025190	MGI:95791	Got1	3	278.5	241	264.5	218	0.703866	0.968355
ENSMUSG00000025192	MGI:2135885	Entpd7	5	54.5	72.5	39	20	0.00272426	0.190191
ENSMUSG00000025195	MGI:1917352	Dnmbp	8	103.5	154.5	66.5	98.5	0.950623	1
ENSMUSG00000025198	MGI:2387613	Erlin1	3	77	66	39	46	0.246151	0.792037
ENSMUSG00000025199	MGI:99484	Chuk	4	205	226	144.5	139	0.413528	0.892771
ENSMUSG00000025200	MGI:1919752	Cwf19l1	7	78.5	73	57	59	0.723778	0.973616
ENSMUSG00000025212	MGI:2137679	Sfxn3	7	486.5	533	245.5	289.5	0.521376	0.915758
ENSMUSG00000025217	MGI:1338871	Btrc	3	50	48	30	23.5	0.597444	0.937761
ENSMUSG00000025220	MGI:1932139	Mgea5	4	186.5	163.5	154	124	0.575799	0.9333
ENSMUSG00000025224	MGI:1861607	Gbf1	5	101.5	112.5	56	62.5	0.97345	1
ENSMUSG00000025225	MGI:1099800	Nfkb2	2	94.5	118	82	97	0.772572	0.983953
ENSMUSG00000025228	MGI:1858964	Actr1a	17	3736.5	3946	1804	1809	0.203682	0.760845
ENSMUSG00000025234	MGI:1344363	Arih1	2	40	37	50	34	0.332008	0.83921
ENSMUSG00000025236	MGI:1919391	Adpgk	2	80.5	88	50	50	0.712355	0.969004
ENSMUSG00000025239	MGI:1352502	Limd1	26	952.5	879.5	568.5	520	0.908545	1
ENSMUSG00000025240	MGI:1933169	Sacm1l	16	597	514	525.5	414	0.327455	0.838989
ENSMUSG00000025241	MGI:107277	Fyco1	53	559	481	299	257	1	1
ENSMUSG00000025245	MGI:1934860	Lztfl1	13	83	76	69	76	0.424859	0.892771
ENSMUSG00000025278	MGI:2446089	Flnb	52	34323.5	33507.5	18896.5	18072.5	0.113183	0.646155
ENSMUSG00000025324	MGI:1330809	Atp10a	11	118.5	59	58	22	0.324957	0.836278
ENSMUSG00000025373	MGI:1914838	Rnf41	12	191.5	112	94.5	63.5	0.444309	0.900687
ENSMUSG00000025417	MGI:2152214	Pip4k2c	4	154	193	112	120	0.354616	0.854034
ENSMUSG00000025437	MGI:2159711	Usp33	9	253.5	256.5	193.5	237.5	0.149763	0.697859
ENSMUSG00000025439	MGI:109638	Clns1a	2	174	187.5	98.5	92	0.433006	0.896541
ENSMUSG00000025451	MGI:2384993	Paip1	2	190.5	157	116.5	117	0.23333	0.786753
ENSMUSG00000025453	MGI:109279	Nnt	9	194	295	107	168	0.836004	0.99957
ENSMUSG00000025473	MGI:107825	Adam8	2	37	36.5	19	20	0.899264	1
ENSMUSG00000025477	MGI:2686961	Inpp5a	3	265	275	155	138	0.309967	0.82938
ENSMUSG00000025571	MGI:2443265	Tnrc6c	4	34	33	28	33	0.587968	0.935614
ENSMUSG00000025572	MGI:1098686	Tmc6	4	74.5	73.5	36	43	0.530295	0.920487
ENSMUSG00000025575	MGI:1923275	Cant1	5	209	165	97.5	130.5	0.00212279	0.167739
ENSMUSG00000025646	MGI:1925349	Atrip	6	165	140	119.5	108.5	0.740956	0.975528
ENSMUSG00000025650	MGI:88462	Col7a1	3	364	356.5	225.5	217.5	0.951884	1
ENSMUSG00000025702	MGI:1919029	41341	24	497	470.5	389	280	0.00748834	0.28802
ENSMUSG00000025764	MGI:1925835	Phf17	6	136	132	105.5	92.5	0.552827	0.924862
ENSMUSG00000025790	MGI:1351867	Slco3a1	5	187.5	208	90	133.5	0.0795899	0.58174
ENSMUSG00000025791	MGI:97565	Pgm2	5	122	175.5	77	97	0.48267	0.90666
ENSMUSG00000025809	MGI:96610	Itgb1	2	2680	3204.5	2212.5	2619	0.815092	0.997354
ENSMUSG00000025810	MGI:106206	Nrp1	2	306.5	239.5	212.5	130.5	0.0810459	0.584085
ENSMUSG00000025812	MGI:2135608	Pard3	4	58	64.5	46	50	0.958078	1
ENSMUSG00000025854	MGI:2136853	Fam20c	5	153.5	171	59.5	71	0.796543	0.993434
ENSMUSG00000025878	MGI:103185	Uimc1	2	65.5	56	50	45	0.829973	0.99933
ENSMUSG00000025880	MGI:1100518	Smad7	2	216	227	121	138	0.6032	0.939184
ENSMUSG00000025925	MGI:109634	Terf1	10	128	148	87	107	0.743798	0.975528
ENSMUSG00000025931	MGI:1921479	Paqr8	20	152	147.5	69	83	0.293675	0.816081
ENSMUSG00000025964	MGI:1345162	Adam23	4	27	44	8	36	0.0246661	0.428173
ENSMUSG00000025969	MGI:1100492	Nrp2	12	326.5	337.5	235	273	0.345567	0.845394
ENSMUSG00000026000	MGI:1336997	Lancl1	3	31.5	54	17	26	0.847639	1
ENSMUSG00000026003	MGI:87866	Acadl	14	657.5	701.5	420	353.5	0.00905741	0.3083
ENSMUSG00000026005	MGI:1913896	Rpe	3	25	35	29	46.5	0.683899	0.962854
ENSMUSG00000026024	MGI:1921268	Als2	15	200	392	130	198.5	0.0850083	0.594083
ENSMUSG00000026028	MGI:1918077	Trak2	16	650	648.5	407	412	0.893508	1
ENSMUSG00000026042	MGI:88458	Col5a2	15	8745.5	8601.5	5496	5633	0.0913834	0.604669
ENSMUSG00000026043	MGI:88453	Col3a1	6	2549	1881	1319.5	893	0.101839	0.623968
ENSMUSG00000026047	MGI:1919300	Kdelc1	2	39	59	36	31	0.0781578	0.58174
ENSMUSG00000026048	MGI:103582	Ercc5	15	299	260	180	196.5	0.0956843	0.611261
ENSMUSG00000026069	MGI:98427	Il1rl1	10	212	214	154.5	158	0.913135	1
ENSMUSG00000026127	MGI:106572	Imp4	12	475	390.5	256.5	176.5	0.138168	0.685418
ENSMUSG00000026131	MGI:104627	Dst	66	2283.5	2276.5	1364	1274	0.18659	0.747178
ENSMUSG00000026134	MGI:97758	Prim2	2	64	45.5	42	41	0.294341	0.816081
ENSMUSG00000026207	MGI:109282	Speg	6	99.5	91.5	27	34	0.272371	0.807337
ENSMUSG00000026211	MGI:2138628	Obsl1	6	143	131.5	72	74	0.577511	0.933681
ENSMUSG00000026213	MGI:1918978	Stk11ip	8	87	66.5	45.5	37	0.956235	1
ENSMUSG00000026223	MGI:1927594	Itm2c	2	620	648.5	377	339	0.11208	0.646155
ENSMUSG00000026234	MGI:97286	Ncl	3	28	31.5	42	26	0.0876732	0.597287
ENSMUSG00000026235	MGI:98277	Epha4	14	102.5	122.5	87.5	90.5	0.413443	0.892771
ENSMUSG00000026245	MGI:1346035	Farsb	6	485.5	717.5	384	564	0.964723	1
ENSMUSG00000026248	MGI:1916413	Mrpl44	6	107	135.5	85	71	0.0454647	0.526653
ENSMUSG00000026249	MGI:101780	Serpine2	2	258.5	251.5	130.5	171	0.0420839	0.501945
ENSMUSG00000026254	MGI:1914440	Eif4e2	3	264.5	282.5	156	130.5	0.0935733	0.609759
ENSMUSG00000026273	MGI:1918355	Mterfd2	6	47	47	32	38	0.585217	0.935576
ENSMUSG00000026277	MGI:1891699	Stk25	2	271.5	194	127	133.5	0.0134239	0.365243
ENSMUSG00000026278	MGI:1858494	Bok	4	503.5	436.5	207	194.5	0.511446	0.915165
ENSMUSG00000026279	MGI:1914276	Thap4	3	110.5	136	56.5	63	0.725289	0.974614
ENSMUSG00000026280	MGI:1913865	Atg4b	2	127.5	138.5	90	71	0.120336	0.658786
ENSMUSG00000026289	MGI:1924290	Atg16l1	3	125.5	123	106.5	93.5	0.647058	0.95097
ENSMUSG00000026305	MGI:1342770	Lrrfip1	4	288	238.5	199	118	0.0256017	0.431818
ENSMUSG00000026311	MGI:1929735	Asb1	7	86	67.5	38	47.5	0.0838418	0.590253
ENSMUSG00000026315	MGI:894657	Serpinb8	6	40.5	68	25	40.5	0.915605	1
ENSMUSG00000026339	MGI:1918079	Ccdc93	4	58	60.5	42	53	0.477293	0.906005
ENSMUSG00000026343	MGI:1918361	Gpr39	7	73.5	40.5	51.5	31	0.830366	0.99933
ENSMUSG00000026344	#N/A	#N/A	3	33	30	24	16	0.454438	0.9027
ENSMUSG00000026353	MGI:1915062	Ubxn4	2	158.5	142.5	99	98	0.626944	0.945103
ENSMUSG00000026355	MGI:1298227	Mcm6	13	646.5	449	426.5	336	0.197322	0.755009
ENSMUSG00000026356	MGI:2442544	Dars	11	457.5	383.5	366	299	0.834915	0.99957
ENSMUSG00000026374	MGI:109263	Tsn	2	158.5	151.5	92.5	95	0.66259	0.956315
ENSMUSG00000026377	MGI:1915199	Mki67ip	3	103	136.5	82	92	0.396118	0.882291
ENSMUSG00000026389	MGI:1915678	Steap3	16	85	251.5	38	153.5	0.152471	0.698719
ENSMUSG00000026413	MGI:1328359	Pkp1	12	229.5	104.5	126	55	0.860921	1
ENSMUSG00000026421	MGI:88549	Csrp1	5	4325	5276	2442	2812.5	0.094707	0.610333
ENSMUSG00000026425	MGI:109605	Srgap2	6	47	71	30	49	0.80351	0.997354
ENSMUSG00000026426	MGI:1915974	Arl8a	4	1076	1401	546.5	650	0.214662	0.766031
ENSMUSG00000026429	MGI:1914446	Ube2t	10	83	88	46	42	0.568827	0.932234
ENSMUSG00000026437	MGI:97518	Cdk18	6	233	226.5	152	178	0.203794	0.760845
ENSMUSG00000026439	MGI:1918367	Rbbp5	8	121	148.5	90.5	100	0.590904	0.93612
ENSMUSG00000026455	MGI:2385619	Klhl12	9	119.5	75	81	50	0.994313	1
ENSMUSG00000026464	MGI:1917829	Zc3h11a	11	847	755	645	682.5	0.0235184	0.423347
ENSMUSG00000026478	MGI:99914	Lamc1	37	3088	3107.5	1676	1689.5	0.965849	1
ENSMUSG00000026504	MGI:1924066	Sdccag8	3	40	20.5	18	26.5	0.00901349	0.3083
ENSMUSG00000026547	MGI:1312985	Tagln2	3	2760	2856.5	1737.5	1863	0.417104	0.892771
ENSMUSG00000026553	MGI:1334462	Copa	12	2784	2833	2030.5	2048	0.837022	0.99957
ENSMUSG00000026554	MGI:91860	Dcaf8	11	496.5	433	367	287	0.305334	0.82485
ENSMUSG00000026596	MGI:87860	Abl2	26	709.5	678.5	531	590.5	0.0646831	0.561221
ENSMUSG00000026604	MGI:102467	Ptpn14	21	569	581	281	319	0.313645	0.82938
ENSMUSG00000026615	MGI:97838	Eprs	20	2492.5	2871.5	2385	2741	0.953159	1
ENSMUSG00000026617	MGI:1338800	Bpnt1	10	616.5	480.5	322	261	0.717989	0.971294
ENSMUSG00000026618	MGI:1919586	Iars2	26	1077.5	855.5	685	617.5	0.0779313	0.58174
ENSMUSG00000026620	MGI:2664902	Mark1	2	37.5	37.5	22	26	0.601181	0.93836
ENSMUSG00000026622	MGI:109359	Nek2	5	103.5	102.5	83.5	68	0.372309	0.866175
ENSMUSG00000026637	MGI:107548	Traf5	4	98	69	38	27	0.977309	1
ENSMUSG00000026641	MGI:99542	Usf1	6	187	253	130.5	178	0.938817	1
ENSMUSG00000026643	MGI:1202298	Nmt2	7	114	107.5	95.5	101	0.631282	0.945526
ENSMUSG00000026655	MGI:1913790	Fam107b	13	414	328	361	316	0.364366	0.863253
ENSMUSG00000026657	MGI:1919850	Frmd4a	5	364	392	185.5	221.5	0.424013	0.892771
ENSMUSG00000026659	MGI:1890614	Dusp12	14	303.5	602	236.5	385.5	0.0814816	0.584369
ENSMUSG00000026663	MGI:1926157	Atf6	41	994.5	1220.5	824.5	1075.5	0.329172	0.838989
ENSMUSG00000026667	MGI:1341908	Uhmk1	37	1687.5	1281.5	880.5	867	1.71937e-05	0.00951027
ENSMUSG00000026670	MGI:1334459	Uap1	10	1007	1248	724	959	0.314485	0.82938
ENSMUSG00000026674	MGI:1345277	Ddr2	12	943.5	808	728	655	0.493556	0.909939
ENSMUSG00000026675	MGI:1330808	Hsd17b7	24	985.5	702	426.5	333	0.309003	0.82938
ENSMUSG00000026683	MGI:1914227	Nuf2	12	221.5	196.5	191	199	0.240454	0.789324
ENSMUSG00000026705	MGI:2444855	Klhl20	6	66	73	33	28	0.389789	0.877672
ENSMUSG00000026708	MGI:1917704	Cenpl	5	48	34	35.5	22.5	0.681786	0.961737
ENSMUSG00000026749	MGI:1891638	Nek6	9	59.5	97	39	41	0.132211	0.677907
ENSMUSG00000026764	MGI:1098269	Kif5c	9	105	85.5	55	54	0.422923	0.892771
ENSMUSG00000026803	MGI:105044	Ttf1	13	99	97	86	79.5	0.806614	0.997354
ENSMUSG00000026827	MGI:99778	Gpd2	4	59	70.5	44.5	35	0.176271	0.741455
ENSMUSG00000026836	MGI:87911	Acvr1	4	190	202.5	156.5	155.5	0.687997	0.963946
ENSMUSG00000026856	MGI:1914093	Dolpp1	2	32	33	26	22	0.611899	0.940157
ENSMUSG00000026888	MGI:1355324	Grb14	2	58	49	31	32	0.534843	0.92096
ENSMUSG00000026889	MGI:1915139	Rbm18	2	110	205.5	110	126	0.00502874	0.252712
ENSMUSG00000026923	MGI:97363	Notch1	3	41.5	52.5	15	32.5	0.125863	0.6662
ENSMUSG00000026930	MGI:1915089	Gpsm1	10	293	240	174	110.5	0.0880632	0.597908
ENSMUSG00000026960	MGI:1929507	Arl6ip6	5	133.5	117.5	91	110	0.0872739	0.597287
ENSMUSG00000026970	MGI:1861774	Rbms1	3	584.5	476	322.5	254.5	0.755074	0.976544
ENSMUSG00000026980	MGI:106662	Ly75	11	121.5	108	79	64	0.680081	0.960729
ENSMUSG00000027007	MGI:1917849	Ssfa2	10	255	323	194	167	0.00477347	0.25146
ENSMUSG00000027010	MGI:1926080	Slc25a12	6	170.5	178.5	98	121.5	0.333209	0.83921
ENSMUSG00000027035	MGI:2442564	Lass6	32	796	734	700	669.5	0.628612	0.945526
ENSMUSG00000027111	MGI:96605	Itga6	3	108	118	38	50	0.466145	0.9027
ENSMUSG00000027162	MGI:1330839	Lin7c	3	41.5	49.5	43	49	0.916385	1
ENSMUSG00000027165	MGI:1915420	B230118H07Rik	3	30	31	27	26	0.862307	1
ENSMUSG00000027171	MGI:2442211	Prrg4	15	86.5	62.5	55	44.5	0.669731	0.956415
ENSMUSG00000027175	MGI:2444263	Tcp11l1	10	20	56	30	30	0.00453236	0.242369
ENSMUSG00000027176	MGI:1351825	Cstf3	5	68	63.5	52	61	0.390687	0.877672
ENSMUSG00000027177	MGI:1314882	Hipk3	2	64	55	36	41	0.338221	0.840803
ENSMUSG00000027180	MGI:1929084	Fbxo3	5	75	74.5	46	50.5	0.75469	0.976544
ENSMUSG00000027187	MGI:88271	Cat	7	342.5	381	208	230.5	0.95174	1
ENSMUSG00000027193	MGI:1888993	Api5	3	169.5	136	131.5	121	0.455729	0.9027
ENSMUSG00000027194	MGI:1921819	Ttc17	5	51	53	30	52.5	0.0901311	0.602462
ENSMUSG00000027204	MGI:95489	Fbn1	3	1110	1182	717	754	0.867297	1
ENSMUSG00000027207	MGI:1917226	Galk2	2	26	32	17	15	0.460124	0.9027
ENSMUSG00000027236	MGI:1925905	Eif3j	2	35.5	25	24	15	0.88958	1
ENSMUSG00000027245	MGI:1914943	2310003F16Rik	3	78	43.5	47.5	33.5	0.509414	0.915165
ENSMUSG00000027248	MGI:95834	Pdia3	7	3436	3497	4387.5	4388	0.584888	0.935576
ENSMUSG00000027254	MGI:1306776	Mtap1a	24	746	1263.5	286	474.5	0.825742	0.998834
ENSMUSG00000027272	MGI:1277977	Ubr1	36	341.5	337	231	277	0.100406	0.622264
ENSMUSG00000027274	MGI:1891836	Mkks	16	192.5	163.5	103.5	110.5	0.216096	0.767721
ENSMUSG00000027276	MGI:1095416	Jag1	6	427	504.5	463.5	553	0.92749	1
ENSMUSG00000027285	MGI:1913546	Haus2	22	291	309.5	260.5	216.5	0.0494818	0.529684
ENSMUSG00000027286	MGI:1913856	Lrrc57	3	36	39.5	20	33.5	0.242947	0.791207
ENSMUSG00000027287	MGI:109356	Snap23	4	185	151	121.5	91.5	0.610686	0.939761
ENSMUSG00000027288	MGI:1270153	Zfp106	50	2339.5	2377.5	1397.5	1540	0.0905283	0.603295
ENSMUSG00000027291	MGI:2443189	Vps39	19	279.5	201.5	207	151.5	0.909062	1
ENSMUSG00000027293	MGI:1919619	Ehd4	17	503	844.5	373.5	493	0.00665133	0.273206
ENSMUSG00000027298	MGI:104294	Tyro3	8	151	166	64	71.5	0.915749	1
ENSMUSG00000027303	MGI:97808	Ptpra	2	206	219.5	117	79.5	0.00851944	0.299194
ENSMUSG00000027304	MGI:1309480	Rtf1	16	407	413	166	259.5	0.000401552	0.0772551
ENSMUSG00000027305	MGI:1916952	Ndufaf1	5	92	87.5	61.5	55	0.697804	0.965234
ENSMUSG00000027306	MGI:2675669	Nusap1	14	109.5	150	98	133	0.982005	1
ENSMUSG00000027313	MGI:1916315	Chac1	7	308	357	1137.5	1276	0.725645	0.974796
ENSMUSG00000027323	MGI:97890	Rad51	4	29	42	44	32	0.0395921	0.488589
ENSMUSG00000027324	MGI:1918066	Rpusd2	9	46.5	50	28.5	41	0.315258	0.82938
ENSMUSG00000027326	MGI:1923714	Casc5	11	38.5	35	21.5	36	0.126337	0.667116
ENSMUSG00000027332	MGI:1929242	Ivd	11	200	135.5	138	86	0.626982	0.945103
ENSMUSG00000027341	MGI:1917862	5730494N06Rik	2	28	57	24	45	0.816664	0.997354
ENSMUSG00000027342	MGI:97503	Pcna	2	315	288	232.5	205.5	0.850456	1
ENSMUSG00000027349	MGI:1915465	Fam98b	2	140.5	127	60	61	0.631082	0.945526
ENSMUSG00000027378	MGI:1858233	Nphp1	2	34	36	19	20	0.998313	1
ENSMUSG00000027379	MGI:1100510	Bub1	4	32	50.5	27	35	0.586951	0.935614
ENSMUSG00000027394	MGI:1916987	Ttl	13	278	215.5	124	118	0.196914	0.755009
ENSMUSG00000027395	MGI:108014	Polr1b	5	105	90.5	65	58	0.900087	1
ENSMUSG00000027411	MGI:2136772	Vps16	2	73	97	60	42	0.0109306	0.340618
ENSMUSG00000027412	MGI:1891342	Lpin3	6	91	60	69.5	75	0.0441181	0.517104
ENSMUSG00000027422	MGI:1932395	Rrbp1	17	4620	5089	3306	3655	0.912359	1
ENSMUSG00000027423	MGI:1916428	Snx5	7	516.5	350	414.5	366	0.00833074	0.296887
ENSMUSG00000027424	MGI:1921778	8430406I07Rik	10	40.5	55.5	41	33.5	0.0764197	0.579177
ENSMUSG00000027425	MGI:1917264	Csrp2bp	13	353	317	171	198	0.0520356	0.529684
ENSMUSG00000027427	MGI:1924086	Polr3f	35	414.5	403	294.5	353.5	0.0455882	0.526704
ENSMUSG00000027429	MGI:1350925	Sec23b	10	527.5	626	493.5	509	0.109768	0.639592
ENSMUSG00000027430	MGI:1913294	Dtd1	7	53	63	52	54	0.618996	0.943242
ENSMUSG00000027454	MGI:1916520	Gins1	3	26	24	13	12	1	1
ENSMUSG00000027459	MGI:1921097	Fam110a	3	82	59.5	39	27	0.860444	1
ENSMUSG00000027465	MGI:1914481	Tbc1d20	4	189	193.5	127.5	159	0.225513	0.780826
ENSMUSG00000027479	MGI:891995	Mapre1	29	1378	1234.5	974	904	0.565009	0.932035
ENSMUSG00000027495	MGI:1914267	2010011I20Rik	27	282	246.5	164.5	148.5	0.830265	0.99933
ENSMUSG00000027496	MGI:894678	Aurka	4	256.5	227	120	119	0.501995	0.911271
ENSMUSG00000027498	MGI:1914587	Cstf1	9	240	188	114.5	122	0.0549828	0.532738
ENSMUSG00000027502	MGI:1913654	2410001C21Rik	10	781.5	772	504.5	476	0.596034	0.937594
ENSMUSG00000027509	MGI:1913929	Rae1	2	181.5	144.5	94	95	0.181922	0.744977
ENSMUSG00000027522	MGI:1923396	Stx16	2	68.5	49.5	51	52.5	0.201679	0.759699
ENSMUSG00000027533	MGI:101790	Fabp5	3	364	587	187.5	359.5	0.133388	0.68226
ENSMUSG00000027540	MGI:97805	Ptpn1	3	155	151.5	76.5	82	0.605779	0.939761
ENSMUSG00000027546	MGI:1330826	Atp9a	4	71.5	90	49	52	0.524072	0.916968
ENSMUSG00000027550	MGI:1918960	Lrrcc1	4	23	29.5	16	18	0.815021	0.997354
ENSMUSG00000027551	MGI:107342	Zfp64	5	58	48	35	21.5	0.341331	0.842852
ENSMUSG00000027575	MGI:2183559	Arfgap1	6	575.5	519.5	368	282	0.101465	0.623584
ENSMUSG00000027593	MGI:97850	Raly	4	872	990.5	491	603	0.320498	0.831767
ENSMUSG00000027597	MGI:87968	Ahcy	5	660.5	817.5	269	335	1	1
ENSMUSG00000027598	MGI:1202301	Itch	12	297	354.5	218.5	232	0.357656	0.856034
ENSMUSG00000027603	MGI:1913385	Ggt7	5	59	47.5	24	27	0.321616	0.831767
ENSMUSG00000027610	MGI:95852	Gss	10	932.5	1179.5	423	536	1	1
ENSMUSG00000027611	MGI:104596	Procr	2	114	86	46	42	0.460903	0.9027
ENSMUSG00000027613	MGI:1196288	Eif6	9	2270	2202.5	1313	1321.5	0.461261	0.9027
ENSMUSG00000027618	MGI:1316706	Nfs1	9	318	371.5	191.5	192	0.22624	0.781115
ENSMUSG00000027620	MGI:2157953	Rbm39	2	118.5	131	172	137.5	0.0512239	0.529684
ENSMUSG00000027624	MGI:103010	Epb4.1l1	15	1116	580	507.5	276.5	0.649704	0.952474
ENSMUSG00000027628	MGI:1915545	0610011L14Rik	12	351	364.5	169	199	0.335885	0.83921
ENSMUSG00000027634	MGI:1352499	Ndrg3	4	120	136	50.5	73	0.231334	0.78501
ENSMUSG00000027637	MGI:1914638	1110008F13Rik	3	818.5	734.5	493.5	496.5	0.179271	0.742767
ENSMUSG00000027649	MGI:1913892	Ctnnbl1	2	61	57	38	37	0.895969	1
ENSMUSG00000027651	MGI:1917720	Rprd1b	4	100.5	90.5	63	64	0.638884	0.948138
ENSMUSG00000027655	MGI:1918965	Dhx35	3	56	56.5	28	40	0.254134	0.800764
ENSMUSG00000027661	MGI:2156687	Slc2a10	14	226	120.5	121	42	0.0442236	0.517104
ENSMUSG00000027663	MGI:1195270	Zmat3	18	532	547.5	315.5	235.5	0.00238746	0.179059
ENSMUSG00000027668	MGI:1914664	Mfn1	7	190.5	171	109.5	106	0.719723	0.971882
ENSMUSG00000027669	MGI:104581	Gnb4	8	525	594.5	309	360	0.769079	0.983753
ENSMUSG00000027671	MGI:1861453	Actl6a	6	319.5	248.5	167.5	200.5	0.00163052	0.147989
ENSMUSG00000027678	MGI:1276535	Ncoa3	5	64.5	51.5	29	35	0.208542	0.760845
ENSMUSG00000027708	MGI:2150386	Dcun1d1	3	45.5	45.5	39	40	0.88535	1
ENSMUSG00000027709	MGI:1919289	Mccc1	3	33	23.5	15	10	0.940928	1
ENSMUSG00000027710	MGI:1914272	Acad9	4	101.5	83	55	47.5	0.809963	0.997354
ENSMUSG00000027712	MGI:106008	Anxa5	8	5391	6091.5	2743	3191	0.369593	0.863489
ENSMUSG00000027714	MGI:1355319	Exosc9	9	440.5	198.5	366.5	182.5	0.453963	0.9027
ENSMUSG00000027715	MGI:108069	Ccna2	3	98	139	63.5	62	0.0852487	0.594083
ENSMUSG00000027722	MGI:1927170	Spata5	6	158	131.5	160.5	113	0.350254	0.849711
ENSMUSG00000027742	MGI:1914792	Cog6	7	165.5	163	78	107.5	0.0586416	0.544461
ENSMUSG00000027763	MGI:1928482	Mbnl1	2	57	91	43	51	0.267852	0.806749
ENSMUSG00000027784	MGI:2139740	Ppm1l	4	31	20.5	24	22	0.462725	0.9027
ENSMUSG00000027809	MGI:106100	Etfdh	2	64	83.5	41	41	0.328295	0.838989
ENSMUSG00000027811	MGI:1923189	4930579G24Rik	9	151.5	106	69	66.5	0.120703	0.658786
ENSMUSG00000027827	MGI:109155	Kcnab1	3	51.5	81.5	30	52	0.715652	0.970661
ENSMUSG00000027845	MGI:2156057	Dclre1b	5	42	32.5	20	33	0.0354198	0.470114
ENSMUSG00000027848	MGI:1914877	Olfml3	3	59	97.5	40	53	0.419503	0.892771
ENSMUSG00000027858	MGI:1917997	Tspan2	9	237	322	171.5	185	0.0888807	0.598626
ENSMUSG00000027860	MGI:2159344	Vangl1	2	45	47	13	17	0.590265	0.93612
ENSMUSG00000027878	MGI:97364	Notch2	18	592	547	446	359.5	0.152692	0.698719
ENSMUSG00000027894	MGI:2442535	Slc6a17	20	319.5	165	200	83	0.192961	0.754287
ENSMUSG00000027907	MGI:1338798	S100a11	3	8325	8054.5	2801	2618	0.272585	0.807337
ENSMUSG00000027963	MGI:1889574	Extl2	3	58.5	77.5	31	38	0.750417	0.975768
ENSMUSG00000027966	MGI:88446	Col11a1	12	558.5	331	301.5	223	0.0552603	0.532738
ENSMUSG00000027968	MGI:107634	Larp7	6	155.5	178.5	136	136.5	0.42069	0.892771
ENSMUSG00000027994	MGI:1914065	Ccdc109b	5	265.5	117.5	147.5	58	0.544886	0.92251
ENSMUSG00000027997	MGI:1312921	Casp6	6	118	134	60	54.5	0.305913	0.825108
ENSMUSG00000027998	MGI:1858197	Plrg1	7	336.5	348	229	239	0.952235	1
ENSMUSG00000027999	MGI:1913600	Pla2g12a	17	364	353.5	232.5	187.5	0.140553	0.691053
ENSMUSG00000028010	MGI:1930948	Gar1	3	112.5	135.5	88.5	85.5	0.273231	0.807337
ENSMUSG00000028015	MGI:2139628	Ctso	8	37.5	39	27.5	31	0.853714	1
ENSMUSG00000028018	MGI:1914803	Gstcd	14	132.5	156	80.5	78	0.332739	0.83921
ENSMUSG00000028028	MGI:1918731	Alpk1	26	76	183	51.5	149.5	0.412073	0.892771
ENSMUSG00000028029	MGI:102774	Aimp1	4	496.5	437.5	324.5	336	0.115182	0.650539
ENSMUSG00000028034	MGI:1196294	Fubp1	5	318	270.5	152.5	103.5	0.174855	0.739264
ENSMUSG00000028073	MGI:1920432	Pear1	19	1035.5	993.5	481	483	0.583945	0.935576
ENSMUSG00000028081	MGI:1202063	Rps3a	6	10327	10772	8011.5	7716	0.000155557	0.0405401
ENSMUSG00000028082	MGI:1350923	Sh3d19	6	45	66	51	42	0.0416569	0.499241
ENSMUSG00000028101	MGI:1913126	Pias3	3	75.5	62	22	40	0.0104362	0.337082
ENSMUSG00000028121	MGI:1352501	Bcar3	4	42	46	38	26.5	0.158371	0.713581
ENSMUSG00000028127	MGI:1349216	Abcd3	14	397.5	495.5	258	323	1	1
ENSMUSG00000028136	MGI:1923992	Snx27	6	101	112	50	52	0.794908	0.992609
ENSMUSG00000028149	MGI:2385189	Rap1gds1	5	331	362	241	231.5	0.310541	0.82938
ENSMUSG00000028159	MGI:1347063	Dapp1	10	41	45.5	59.5	38	0.0655843	0.564612
ENSMUSG00000028163	MGI:97312	Nfkb1	5	231.5	206.5	214	230.5	0.155404	0.706017
ENSMUSG00000028164	MGI:88175	Manba	9	86	70	39	43.5	0.267257	0.806749
ENSMUSG00000028165	MGI:1914256	Cisd2	3	71.5	48	41	45	0.0796689	0.58174
ENSMUSG00000028207	MGI:1914186	Asph	5	194	185.5	147.5	148	0.785602	0.99008
ENSMUSG00000028223	MGI:1914710	Decr1	6	175	125.5	115.5	76	0.648969	0.951835
ENSMUSG00000028228	MGI:1917818	Cpne3	5	99	129.5	61	61.5	0.240178	0.789003
ENSMUSG00000028232	MGI:1919348	Tmem68	7	65.5	43.5	63	50	0.47778	0.906005
ENSMUSG00000028233	MGI:2151797	Tgs1	5	52	28.5	42	27	0.609033	0.939761
ENSMUSG00000028234	MGI:1914677	Rps20	4	4372	4421.5	3630.5	3649	0.8492	1
ENSMUSG00000028273	MGI:1927489	Pdlim5	5	1392.5	1284	912	935.5	0.0793851	0.58174
ENSMUSG00000028277	MGI:1926245	Ube2j1	2	103	89	86	60	0.336518	0.83921
ENSMUSG00000028284	MGI:1346877	Map3k7	24	1042.5	1013	639	658.5	0.435289	0.896541
ENSMUSG00000028309	MGI:1925927	Rnf20	2	73	72.5	46	47	0.940929	1
ENSMUSG00000028328	#N/A	#N/A	2	33	17	22	19	0.232531	0.786658
ENSMUSG00000028334	MGI:2149820	Nans	2	316	304	187	198	0.475754	0.906005
ENSMUSG00000028339	MGI:88449	Col15a1	4	17.5	36	15	13	0.0765051	0.579177
ENSMUSG00000028369	MGI:1928849	Svep1	22	245.5	508.5	156.5	362	0.357631	0.856034
ENSMUSG00000028381	MGI:1332243	Ugcg	8	422	392	310	299.5	0.707962	0.968355
ENSMUSG00000028385	MGI:2443882	Snx30	6	287.5	244	190	183.5	0.344212	0.845045
ENSMUSG00000028399	MGI:97812	Ptprd	12	129	79	82.5	56	0.630369	0.945526
ENSMUSG00000028402	MGI:1343489	Mpdz	14	457	353.5	192	170.5	0.309234	0.82938
ENSMUSG00000028403	MGI:1915518	Zdhhc21	7	48.5	58	32	35	0.754485	0.976544
ENSMUSG00000028426	MGI:105128	Rad23b	9	2876.5	2448	1587	1223	0.0349886	0.469165
ENSMUSG00000028431	MGI:1914544	Ikbkap	14	552.5	494.5	358	345.5	0.435421	0.896541
ENSMUSG00000028452	MGI:99919	Vcp	2	449	432	248	248	0.736561	0.975528
ENSMUSG00000028454	MGI:1861452	Pigo	5	23	36	19	26	0.747098	0.975528
ENSMUSG00000028465	MGI:1099832	Tln1	9	2826	2853	1473	1500	0.856301	1
ENSMUSG00000028466	MGI:99946	Creb3	5	1050	1168	643.5	689	0.578993	0.935052
ENSMUSG00000028467	MGI:2654325	Gba2	10	102	107	50	58	0.678823	0.959985
ENSMUSG00000028469	MGI:97372	Npr2	3	159	136	76	91	0.0832913	0.587821
ENSMUSG00000028470	MGI:1916167	Hint2	2	52	61	24	34	0.573396	0.932406
ENSMUSG00000028476	MGI:1855698	Reck	7	81	69	37	37	0.586215	0.935576
ENSMUSG00000028479	MGI:1354951	Gne	6	40	13	28	13	0.442974	0.900687
ENSMUSG00000028480	MGI:1917770	Glipr2	12	2300	1337	1347	751	0.476371	0.906005
ENSMUSG00000028483	MGI:1916338	Snapc3	2	51	75	21	26	0.624215	0.945103
ENSMUSG00000028494	MGI:87920	Plin2	2	432.5	369	224.5	252.5	0.0177428	0.387169
ENSMUSG00000028514	MGI:1919936	Usp24	5	147	157.5	110	97	0.288668	0.815775
ENSMUSG00000028532	MGI:2444177	Cachd1	3	44	26	9	17	0.0135102	0.365243
ENSMUSG00000028538	MGI:1316659	St3gal3	5	223	214.5	112	90.5	0.285968	0.813246
ENSMUSG00000028550	MGI:2651854	Atg4c	5	31	26	27	23	0.971744	1
ENSMUSG00000028552	MGI:104583	Eps15	4	106.5	122	90	84	0.29864	0.816837
ENSMUSG00000028556	MGI:1914549	Dock7	5	148.5	151	92.5	80	0.387655	0.877288
ENSMUSG00000028560	MGI:2385198	Usp1	2	23	37	34	27	0.0527923	0.529684
ENSMUSG00000028567	MGI:1913323	Txndc12	3	84	116	68.5	98.5	0.807002	0.997354
ENSMUSG00000028576	MGI:1914944	Ift74	4	36.5	52	47	54	0.439381	0.899704
ENSMUSG00000028582	MGI:2443076	Cc2d1b	3	129	121	54	57.5	0.55464	0.926144
ENSMUSG00000028583	MGI:103098	Pdpn	13	553	35.5	353	36	0.0793869	0.58174
ENSMUSG00000028599	MGI:1314883	Tnfrsf1b	31	851.5	121.5	466	61	0.620671	0.943798
ENSMUSG00000028601	MGI:1289238	Echdc2	4	58	80.5	30.5	34.5	0.58246	0.935576
ENSMUSG00000028648	MGI:1890889	Ndufs5	4	803	890	454	471	0.436914	0.896541
ENSMUSG00000028649	MGI:108559	Macf1	5	189.5	199	80	115	0.0714122	0.577455
ENSMUSG00000028651	MGI:1917118	Ppie	2	70.5	71	36.5	30	0.48559	0.90816
ENSMUSG00000028656	MGI:88262	Cap1	6	4203	4487.5	2280.5	2606	0.0578138	0.542004
ENSMUSG00000028657	MGI:1298204	Ppt1	9	332	336	198	213	0.660794	0.956315
ENSMUSG00000028668	MGI:1351315	Tceb3	5	252	238.5	148.5	107	0.0970786	0.612203
ENSMUSG00000028670	MGI:1347000	Lypla2	2	197.5	209	75	89	0.513767	0.915529
ENSMUSG00000028671	MGI:1921496	Gale	6	328.5	359.5	155.5	161	0.683691	0.962854
ENSMUSG00000028672	MGI:96158	Hmgcl	14	283	433.5	182.5	230	0.13178	0.677907
ENSMUSG00000028673	MGI:95593	Fuca1	9	450	625	257	391.5	0.363365	0.861677
ENSMUSG00000028675	MGI:106512	Pnrc2	7	197	122.5	311	127	0.00631195	0.269171
ENSMUSG00000028676	MGI:1333805	Srsf10	6	224.5	209	181.5	201	0.258786	0.802089
ENSMUSG00000028729	MGI:1916322	Ebna1bp2	4	213	247	136	158.5	0.991524	1
ENSMUSG00000028772	MGI:1919955	Zcchc17	2	123.5	113	91.5	76.5	0.659718	0.956315
ENSMUSG00000028776	MGI:2137617	Tinagl1	4	1469	1174.5	678	493.5	0.202849	0.760845
ENSMUSG00000028779	MGI:1915148	Pef1	2	211.5	186.5	82	75	0.826077	0.998834
ENSMUSG00000028780	MGI:107557	Sema3c	12	168	256	141.5	293.5	0.0335428	0.459526
ENSMUSG00000028788	MGI:1277117	Ptp4a2	5	856.5	802.5	566	484.5	0.25232	0.799637
ENSMUSG00000028789	MGI:2442093	Adc	2	118	75.5	57.5	54	0.123565	0.660358
ENSMUSG00000028790	MGI:893579	Khdrbs1	10	354	368.5	276	229.5	0.0634346	0.55274
ENSMUSG00000028792	MGI:87978	Ak2	3	452.5	392.5	248	233	0.492725	0.909939
ENSMUSG00000028793	MGI:1922484	Rnf19b	2	319.5	275.5	215.5	228.5	0.116915	0.655704
ENSMUSG00000028797	MGI:1924049	2510006D16Rik	4	161	117	116	97	0.445708	0.900687
ENSMUSG00000028798	MGI:1860763	Eif3i	2	869.5	774.5	388.5	370.5	0.454951	0.9027
ENSMUSG00000028800	MGI:108086	Hdac1	12	1878.5	1721	1076.5	950	0.504642	0.912936
ENSMUSG00000028809	MGI:1858303	Srrm1	3	294	264	184.5	183	0.459992	0.9027
ENSMUSG00000028811	MGI:2147627	Yars	5	570	615	467	545	0.368179	0.863467
ENSMUSG00000028832	MGI:96739	Stmn1	7	336	256.5	180.5	192	0.0117849	0.35475
ENSMUSG00000028840	MGI:1915290	Zfp593	6	363.5	330	267	218.5	0.406208	0.886683
ENSMUSG00000028842	MGI:2446634	Eif2c3	12	98	56	53.5	55	0.0277421	0.438923
ENSMUSG00000028848	MGI:2140368	Gpn2	13	713	725	350	405	0.163329	0.71842
ENSMUSG00000028850	MGI:2442492	Gpatch3	19	182.5	185.5	172	132	0.0660377	0.564646
ENSMUSG00000028851	MGI:106014	Nudc	2	275.5	393.5	159	198	0.320104	0.831767
ENSMUSG00000028854	MGI:102462	Slc9a1	12	330	444.5	190.5	247.5	0.809316	0.997354
ENSMUSG00000028862	MGI:1855691	Map3k6	21	221.5	125	108.5	47	0.268931	0.806752
ENSMUSG00000028868	MGI:1098641	Wasf2	20	1056	971.5	711	652	0.97204	1
ENSMUSG00000028873	MGI:1196274	Cdca8	2	141.5	148.5	52.5	48.5	0.665996	0.956315
ENSMUSG00000028883	MGI:107558	Sema3a	5	169	117.5	125	92.5	0.693402	0.964358
ENSMUSG00000028886	MGI:109339	Eya3	6	84.5	69.5	57.5	34	0.192053	0.752064
ENSMUSG00000028889	MGI:2387201	Yrdc	3	241.5	218	185.5	181	0.610724	0.939761
ENSMUSG00000028898	MGI:1919037	Trnau1ap	2	69	68.5	78	44.5	0.0238581	0.423985
ENSMUSG00000028906	MGI:95401	Epb4.1	5	42	38	29	31	0.628613	0.945526
ENSMUSG00000028917	MGI:1916832	Plekhm2	9	357.5	352.5	246	207	0.206534	0.760845
ENSMUSG00000028919	MGI:1925912	Arhgef19	15	248	135	122	72	0.658477	0.956315
ENSMUSG00000028920	MGI:1924992	Fbxo42	17	364.5	336	290.5	280.5	0.693197	0.964358
ENSMUSG00000028923	MGI:1913397	Necap2	20	1421.5	1343	908.5	838.5	0.713671	0.9699
ENSMUSG00000028926	MGI:894318	Cdk14	11	149.5	117	112	113	0.144255	0.696022
ENSMUSG00000028937	MGI:1917275	Acot7	3	1074.5	995.5	521	428.5	0.125826	0.6662
ENSMUSG00000028944	MGI:1336153	Prkag2	8	153.5	80	89	64	0.129798	0.673323
ENSMUSG00000028952	MGI:2140248	Zbtb48	7	77	77	49.5	45.5	0.691456	0.964358
ENSMUSG00000028954	MGI:1889001	Nub1	8	302	220	187	146	0.670708	0.956415
ENSMUSG00000028955	MGI:1321389	Vamp3	13	1173.5	969	697.5	648	0.0942169	0.610333
ENSMUSG00000028960	MGI:1927086	Ube4b	9	388	357.5	260.5	187	0.0412903	0.499241
ENSMUSG00000028964	MGI:2135637	Park7	5	283	292	175.5	149	0.165274	0.721784
ENSMUSG00000028974	MGI:1196227	Dffa	8	108	130	60	62	0.493301	0.909939
ENSMUSG00000028980	MGI:2140356	H6pd	5	165.5	143.5	83	74.5	0.808072	0.997354
ENSMUSG00000028982	MGI:1917806	Slc25a33	4	50	59.5	41	38	0.382198	0.873887
ENSMUSG00000028986	MGI:1196453	Klhl7	6	90	125	58.5	53	0.0881745	0.597908
ENSMUSG00000028988	MGI:1915756	Ctnnbip1	3	45	24.5	25	31	0.0275176	0.438923
ENSMUSG00000028989	MGI:3605801	Angptl7	3	23	88	6	27	0.761913	0.981218
ENSMUSG00000028990	MGI:1916401	Lzic	2	90.5	81	64.5	60	0.904592	1
ENSMUSG00000028991	MGI:1928394	Mtor	21	445.5	378	189.5	210.5	0.0327684	0.45448
ENSMUSG00000028995	MGI:2149839	Fam126a	3	43	14.5	13	9	0.197146	0.755009
ENSMUSG00000028999	MGI:1916233	Rint1	33	461	293.5	402.5	240	0.580725	0.935576
ENSMUSG00000029003	MGI:1919140	Mad2l2	3	68.5	63	24	33	0.239602	0.788281
ENSMUSG00000029004	MGI:1924825	Mll5	8	154.5	106.5	83	75.5	0.196025	0.755009
ENSMUSG00000029007	MGI:1339977	Agtrap	28	374	254.5	215	144	0.946271	1
ENSMUSG00000029009	MGI:106639	Mthfr	16	729.5	743.5	597	575	0.481252	0.90666
ENSMUSG00000029016	MGI:1347049	Clcn6	16	240	370	158	236	0.842943	1
ENSMUSG00000029019	MGI:97368	Nppb	2	162	126	99.5	72.5	0.694162	0.964358
ENSMUSG00000029020	MGI:2442230	Mfn2	16	1500.5	1448	821	904.5	0.0313729	0.44916
ENSMUSG00000029022	MGI:106506	Miip	9	250	130	160	99	0.29991	0.816837
ENSMUSG00000029030	MGI:1915058	Tprgl	5	591	651.5	303	311.5	0.490127	0.909939
ENSMUSG00000029033	MGI:2153589	Acap3	13	584.5	744	294.5	361	0.700942	0.9667
ENSMUSG00000029034	MGI:1919207	Cpsf3l	12	554.5	751.5	360.5	501	0.789832	0.99105
ENSMUSG00000029056	MGI:2387466	Pank4	3	49	45.5	23	28	0.426677	0.892771
ENSMUSG00000029063	MGI:2183149	Nadk	3	501.5	500	276.5	251.5	0.420454	0.892771
ENSMUSG00000029066	MGI:2137221	Mrpl20	2	507.5	504.5	246	259	0.586442	0.935576
ENSMUSG00000029068	MGI:1927119	Ccnl2	8	599	598.5	399	390	0.818832	0.997354
ENSMUSG00000029070	MGI:1922011	Mxra8	17	3943	2164.5	2196.5	1192	0.822712	0.99756
ENSMUSG00000029071	MGI:94941	Dvl1	10	960	871.5	503	439	0.630044	0.945526
ENSMUSG00000029073	MGI:1933107	Gltpd1	13	386.5	428.5	214	224.5	0.63556	0.947877
ENSMUSG00000029141	MGI:1196608	Slc4a1ap	6	83	133	91.5	100.5	0.0534676	0.531672
ENSMUSG00000029152	MGI:1915345	Ociad1	3	584	506.5	339.5	371.5	0.0160045	0.367613
ENSMUSG00000029161	MGI:1915817	Cgref1	2	105.5	85.5	64.5	60	0.500673	0.911271
ENSMUSG00000029163	MGI:1926189	Emilin1	6	574	464.5	198	151.5	0.709094	0.968355
ENSMUSG00000029175	MGI:1922169	4930471M23Rik	3	104	136	69	70	0.235169	0.788281
ENSMUSG00000029207	MGI:108405	Apbb2	5	160.5	162.5	103.5	85.5	0.23155	0.785142
ENSMUSG00000029221	MGI:1923690	Slc30a9	8	474	483.5	248	304	0.0972607	0.612203
ENSMUSG00000029223	MGI:103149	Uchl1	3	204.5	141	108.5	98.5	0.120094	0.658786
ENSMUSG00000029233	MGI:1930252	Srd5a3	10	204	181.5	109.5	70.5	0.065546	0.564612
ENSMUSG00000029238	MGI:99698	Clock	3	49	28	33	23	0.58858	0.935614
ENSMUSG00000029253	MGI:99700	Cenpc1	5	114	90	73.5	69	0.48969	0.909939
ENSMUSG00000029270	MGI:1914516	Fam69a	2	66	60	36	45	0.268263	0.806749
ENSMUSG00000029311	MGI:2149821	Hsd17b11	2	33.5	29	15	29	0.0351188	0.469488
ENSMUSG00000029314	MGI:3603816	Agpat9	9	36	36.5	40.5	45	0.661956	0.956315
ENSMUSG00000029326	MGI:1915120	Enoph1	2	101.5	110.5	61	53	0.355854	0.854962
ENSMUSG00000029338	MGI:1919164	Antxr2	4	171	146.5	106.5	113	0.203271	0.760845
ENSMUSG00000029345	MGI:1930075	Tfip11	5	201	195.5	124.5	113	0.74647	0.975528
ENSMUSG00000029363	MGI:1919401	Rfc5	2	26	25	10	17	0.252882	0.800432
ENSMUSG00000029364	MGI:2144041	Wsb2	3	959.5	1137.5	517	534.5	0.0692941	0.573134
ENSMUSG00000029376	MGI:1915871	Mthfd2l	5	21	31.5	24	28	0.591289	0.93612
ENSMUSG00000029377	MGI:107508	Ereg	8	700	926	884.5	1122	0.544904	0.92251
ENSMUSG00000029378	MGI:88068	Areg	3	34	26	35	22	0.611173	0.94002
ENSMUSG00000029386	MGI:1915228	Tctn2	5	54	99	29.5	58	0.856134	1
ENSMUSG00000029387	MGI:1277143	Gtf2h3	8	210.5	143	125	90.5	0.734882	0.975528
ENSMUSG00000029388	MGI:2384802	Eif2b1	3	220.5	209.5	122	102	0.422976	0.892771
ENSMUSG00000029389	MGI:1915098	Ddx55	3	32.5	33	29	22	0.375679	0.869504
ENSMUSG00000029392	MGI:1922945	Rilpl1	3	99.5	111	42	47	0.946953	1
ENSMUSG00000029397	MGI:1915348	Rchy1	4	55	32	55.5	31.5	0.937146	1
ENSMUSG00000029405	MGI:2442040	G3bp2	3	163.5	157.5	126	112.5	0.665514	0.956315
ENSMUSG00000029413	MGI:1914361	Naaa	5	155.5	98	68.5	86	0.000672589	0.0973552
ENSMUSG00000029414	MGI:2673709	Kntc1	9	53	54	45	36.5	0.468484	0.904227
ENSMUSG00000029415	MGI:2140779	Sdad1	27	605	598.5	582.5	516	0.195751	0.755009
ENSMUSG00000029416	MGI:2140796	Slc15a4	7	189	196	102	157	0.0151123	0.367613
ENSMUSG00000029426	MGI:1196458	Scarb2	11	377	452	260	239.5	0.0233728	0.423347
ENSMUSG00000029427	MGI:1917900	Zcchc8	3	78	70	70	47	0.248406	0.794792
ENSMUSG00000029430	MGI:1333112	Ran	2	132	130.5	122	91.5	0.149597	0.697859
ENSMUSG00000029432	MGI:1278343	Gbas	6	262.5	235.5	160.5	168.5	0.264568	0.805587
ENSMUSG00000029434	MGI:1924823	Vps33a	8	166.5	176	76	95	0.3985	0.882753
ENSMUSG00000029436	MGI:1346076	Mmp17	7	68	87	27	60	0.0500522	0.529684
ENSMUSG00000029439	MGI:101760	Sfswap	3	162	186.5	78	91.5	0.88933	1
ENSMUSG00000029447	MGI:107943	Cct6a	6	2570.5	2395.5	1825	1640	0.412396	0.892771
ENSMUSG00000029455	MGI:99600	Aldh2	3	499	433	172	163.5	0.483356	0.907062
ENSMUSG00000029458	MGI:1919649	Brap	3	108.5	103	52	55	0.691776	0.964358
ENSMUSG00000029472	MGI:1929722	Anapc5	5	1090.5	1073	494.5	562	0.0555829	0.534683
ENSMUSG00000029474	MGI:2153340	Rnf34	2	67	36.5	52	39.5	0.261185	0.804416
ENSMUSG00000029478	MGI:1337080	Ncor2	15	2306	2631	1058.5	1151.5	0.369575	0.863489
ENSMUSG00000029482	MGI:1926144	Aacs	4	591	547	204	217	0.231126	0.78501
ENSMUSG00000029484	MGI:1201378	Anxa3	3	1716.5	2282.5	921	1234	0.892642	1
ENSMUSG00000029501	MGI:1261856	Ankle2	3	48	56.5	40	29	0.129243	0.672611
ENSMUSG00000029502	MGI:96958	Golga3	13	258	290.5	189.5	165	0.0657994	0.564646
ENSMUSG00000029504	MGI:1916913	Ddx51	2	48	40	24	31	0.209668	0.760845
ENSMUSG00000029505	MGI:1276124	Ep400	14	321.5	352.5	208	187.5	0.145327	0.697301
ENSMUSG00000029512	MGI:1270126	Ulk1	6	189.5	186	74	69.5	0.863319	1
ENSMUSG00000029528	MGI:108295	Pxn	7	258	318	191.5	201.5	0.238351	0.788281
ENSMUSG00000029534	MGI:1927450	St7	2	39	45.5	33	31	0.541255	0.92251
ENSMUSG00000029545	MGI:87868	Acads	4	254.5	258	105.5	103	0.805848	0.997354
ENSMUSG00000029550	MGI:1891433	Sppl3	6	277.5	298	150	162.5	1	1
ENSMUSG00000029575	MGI:1924947	Mmab	3	34	44.5	25	17	0.0982042	0.613777
ENSMUSG00000029577	MGI:1891295	Ube3b	2	144	132	80	84	0.494417	0.909939
ENSMUSG00000029613	MGI:1353448	Eif2ak1	4	111	111	65.5	71	0.787481	0.99008
ENSMUSG00000029616	MGI:1914647	Erp29	2	517.5	535.5	347	352.5	0.845421	1
ENSMUSG00000029617	MGI:2141070	Ccz1	2	136.5	126	80	82	0.615844	0.942945
ENSMUSG00000029622	MGI:1343142	Arpc1b	4	219	227	155	165.5	0.857737	1
ENSMUSG00000029624	MGI:1919049	Ptcd1	6	111	116	67	80	0.532872	0.920487
ENSMUSG00000029625	MGI:1861602	Cpsf4	3	184	231	104	111.5	0.362625	0.860846
ENSMUSG00000029634	MGI:1921382	Rnf6	4	240.5	296.5	169.5	194	0.585778	0.935576
ENSMUSG00000029638	MGI:2179717	Glcci1	8	101	33	37	15	0.563047	0.931744
ENSMUSG00000029642	MGI:108403	Polr1d	3	737	804.5	454	443.5	0.207725	0.760845
ENSMUSG00000029647	MGI:1919837	Pan3	3	48.5	53	25.5	33	0.787264	0.99008
ENSMUSG00000029648	MGI:95558	Flt1	6	50	139.5	34	90.5	0.829809	0.99933
ENSMUSG00000029661	MGI:88468	Col1a2	2	3662.5	3739	2566	2635.5	0.87065	1
ENSMUSG00000029701	MGI:2655711	Rbm28	24	721	853.5	448	586	0.227375	0.78155
ENSMUSG00000029710	MGI:104757	Ephb4	7	189.5	181	95.5	100.5	0.593155	0.936394
ENSMUSG00000029714	MGI:1888677	Gigyf1	6	82	91	49.5	39	0.151923	0.698719
ENSMUSG00000029718	MGI:105099	Pcolce	4	2296	2097	1237	1113.5	0.798092	0.994244
ENSMUSG00000029720	MGI:5306917	Lrch4	13	337.5	263.5	151.5	184	0.00137338	0.147989
ENSMUSG00000029722	MGI:2443267	Agfg2	6	87.5	78	24	22	0.923164	1
ENSMUSG00000029752	MGI:1350929	Asns	6	907	683.5	971	796	0.236732	0.788281
ENSMUSG00000029761	MGI:88250	Cald1	7	4228.5	3420	3511	2862.5	0.824571	0.99861
ENSMUSG00000029763	MGI:1096376	Exoc4	10	518.5	574.5	369	357.5	0.180002	0.743335
ENSMUSG00000029780	MGI:1927186	Nt5c3	7	75.5	79	54	65.5	0.478336	0.906005
ENSMUSG00000029781	MGI:1350921	Fkbp9	14	5338	4932.5	3201.5	2862	0.307146	0.826214
ENSMUSG00000029787	MGI:1926187	Avl9	30	265	187.5	164	165	0.0148676	0.367613
ENSMUSG00000029822	MGI:1918970	Osbpl3	6	176	134.5	102.5	82	0.774581	0.984637
ENSMUSG00000029992	MGI:95698	Gfpt1	2	72	70	71.5	54.5	0.291925	0.816081
ENSMUSG00000029993	MGI:1913290	Nfu1	3	130	136	71	91	0.311663	0.82938
ENSMUSG00000029994	MGI:88030	Anxa4	8	260	368.5	170.5	177.5	0.0264246	0.434617
ENSMUSG00000029998	MGI:1914131	Pcyox1	9	548.5	532	336.5	313.5	0.728194	0.975363
ENSMUSG00000030019	MGI:2141676	Fbxl14	3	99.5	93.5	68	59.5	0.813206	0.997354
ENSMUSG00000030029	MGI:107935	Lrig1	2	57	63	43	42	0.669129	0.956415
ENSMUSG00000030035	MGI:104710	Wbp1	5	239.5	239.5	102	96	0.740399	0.975528
ENSMUSG00000030084	MGI:107685	Plxna1	16	1769	1807.5	682	710	0.776222	0.985308
ENSMUSG00000030101	MGI:1889844	Sumf1	6	359.5	335	224	201.5	0.805704	0.997354
ENSMUSG00000030102	MGI:96623	Itpr1	6	32	31	31	23	0.476174	0.906005
ENSMUSG00000030104	MGI:2180139	Edem1	7	320.5	248	374	308.5	0.607298	0.939761
ENSMUSG00000030123	MGI:2154244	Plxnd1	4	22	40	14	12	0.111453	0.64384
ENSMUSG00000030126	MGI:2442368	Tmcc1	7	66	68	30	24	0.442339	0.900687
ENSMUSG00000030138	MGI:2446132	Bms1	2	75.5	74	46	66	0.12276	0.659096
ENSMUSG00000030168	MGI:93830	Adipor2	3	102	88	56	56	0.538371	0.92251
ENSMUSG00000030172	MGI:2151013	Erc1	3	33.5	55	28	24	0.0812372	0.584369
ENSMUSG00000030204	MGI:1915005	Ddx47	7	500	455	350	280	0.217093	0.767721
ENSMUSG00000030207	MGI:1921775	8430419L09Rik	9	72.5	75	38.5	45	0.619023	0.943242
ENSMUSG00000030208	MGI:107941	Emp1	9	6787	13154.5	3846	7812.5	0.0590829	0.545318
ENSMUSG00000030213	MGI:1858965	Atf7ip	19	349.5	333	194.5	179.5	0.847224	1
ENSMUSG00000030216	MGI:1891823	Wbp11	6	485	411.5	316.5	251.5	0.590201	0.93612
ENSMUSG00000030218	MGI:96976	Mgp	6	4633.5	2220.5	1801	836.5	0.523868	0.916968
ENSMUSG00000030220	MGI:101940	Arhgdib	6	1961	1473	932.5	733	0.451268	0.901481
ENSMUSG00000030224	MGI:1329037	Strap	18	1684.5	1627	1196.5	1129.5	0.684872	0.963079
ENSMUSG00000030225	MGI:1913762	Dera	10	154.5	159	73	96	0.21936	0.770984
ENSMUSG00000030268	MGI:104861	Bcat1	3	420.5	609.5	334.5	431.5	0.24602	0.792037
ENSMUSG00000030301	MGI:1914265	Ccdc91	15	230	192.5	155	132	0.896994	1
ENSMUSG00000030352	MGI:1924558	Tspan9	6	478.5	536.5	185	242.5	0.20291	0.760845
ENSMUSG00000030357	MGI:95543	Fkbp4	3	223.5	180.5	120	101	0.784786	0.99008
ENSMUSG00000030374	MGI:2142346	Strn4	5	341.5	308.5	183	170	0.842687	1
ENSMUSG00000030397	MGI:1920955	Mark4	6	418	329.5	163.5	155	0.180182	0.743335
ENSMUSG00000030400	MGI:95413	Ercc2	14	450.5	286	220.5	153	0.515879	0.915529
ENSMUSG00000030407	MGI:1914619	Qpctl	16	456	488.5	240	291.5	0.254201	0.800764
ENSMUSG00000030409	MGI:94906	Dmpk	4	345	343.5	158	145	0.581389	0.935576
ENSMUSG00000030410	MGI:94907	Dmwd	6	535.5	534.5	322.5	326	0.881382	1
ENSMUSG00000030421	MGI:1342294	C80913	7	103	157	89	107	0.216323	0.767721
ENSMUSG00000030423	MGI:1913411	Pop4	7	689	190	435	154	0.0512476	0.529684
ENSMUSG00000030447	MGI:1338801	Cyfip1	7	833.5	789.5	497.5	474	0.96765	1
ENSMUSG00000030451	MGI:103234	Herc2	9	108	133	70	85	0.945981	1
ENSMUSG00000030452	MGI:1913918	Nipa2	3	97	89.5	54	75	0.0728813	0.577455
ENSMUSG00000030499	MGI:2385276	Kctd15	2	79.5	91	46	59	0.602293	0.938364
ENSMUSG00000030505	MGI:1919224	Prmt3	7	159	225.5	167	148	0.00219696	0.170553
ENSMUSG00000030512	MGI:1916231	Snrpa1	3	105.5	96	43	54	0.189196	0.750392
ENSMUSG00000030513	MGI:102897	Pcsk6	4	48	29	23	15	0.871044	1
ENSMUSG00000030521	MGI:1915223	Mphosph10	4	160.5	143.5	151	156	0.389997	0.877672
ENSMUSG00000030527	MGI:1917711	Crtc3	10	189	175	121	111	0.958268	1
ENSMUSG00000030530	MGI:97513	Furin	4	917	856	542	472.5	0.386027	0.877288
ENSMUSG00000030532	MGI:1915945	Hddc3	3	7	46	3	23	0.880919	1
ENSMUSG00000030533	MGI:2142246	Unc45a	7	480	377.5	340.5	210	0.0308324	0.447322
ENSMUSG00000030534	MGI:2446237	Vps33b	3	21	29	24	18.5	0.152982	0.699322
ENSMUSG00000030536	MGI:1352757	Iqgap1	7	2106.5	1948.5	1297	1235	0.577161	0.933456
ENSMUSG00000030539	MGI:107559	Sema4b	5	42	45	27	30	0.911646	1
ENSMUSG00000030556	MGI:1915689	Lrrc28	4	35	46.5	32	24	0.0964827	0.611965
ENSMUSG00000030583	MGI:1921456	Sipa1l3	6	210.5	206.5	110	99	0.600216	0.938169
ENSMUSG00000030590	MGI:1921083	Fam98c	6	120	69	62	58.5	0.0396638	0.488589
ENSMUSG00000030591	MGI:1888669	Psmd8	4	3013	1760	1618.5	935	0.838864	0.999833
ENSMUSG00000030595	MGI:104752	Nfkbib	4	161	154	148	123.5	0.424835	0.892771
ENSMUSG00000030605	MGI:102768	Mfge8	3	2171	1849	1208.5	997	0.55854	0.92877
ENSMUSG00000030609	MGI:1915298	Aen	5	896	1067	421	553	0.221972	0.775851
ENSMUSG00000030614	MGI:1915722	Tmem126b	4	31	22	30	27	0.538924	0.92251
ENSMUSG00000030616	MGI:1933366	Sytl2	5	107	43	69.5	41	0.19017	0.750776
ENSMUSG00000030629	MGI:1929510	Zfand6	4	242.5	226	124	148	0.108338	0.637865
ENSMUSG00000030641	MGI:1921291	4632434I11Rik	19	138	156.5	157.5	92.5	0.000144773	0.0405401
ENSMUSG00000030647	MGI:1344370	Ndufc2	2	320	314	231	192	0.208823	0.760845
ENSMUSG00000030652	MGI:107207	Coq7	4	132.5	75.5	76	50	0.567418	0.932234
ENSMUSG00000030654	MGI:1858943	Arl6ip1	8	666	568	413	407	0.114412	0.64741
ENSMUSG00000030655	MGI:1919742	Smg1	15	263.5	254.5	168	174.5	0.625916	0.945103
ENSMUSG00000030659	MGI:1858179	Nucb2	8	357	466	459.5	572.5	0.637876	0.948138
ENSMUSG00000030660	MGI:1203729	Pik3c2a	27	747.5	698	600.5	667.5	0.0232078	0.423347
ENSMUSG00000030663	MGI:1929274	1110004F10Rik	2	150.5	159	124	88	0.0231574	0.423347
ENSMUSG00000030704	MGI:894313	Rab6	6	458	479	338.5	302	0.136933	0.683737
ENSMUSG00000030706	MGI:1289321	Mrpl48	2	118	81.5	65	67	0.0810148	0.584085
ENSMUSG00000030718	MGI:1919840	Ppme1	2	40	51	8.5	15.5	0.354352	0.854034
ENSMUSG00000030726	MGI:1915217	Pold3	4	35	27	21.5	19	0.892857	1
ENSMUSG00000030733	MGI:1201407	Sh2b1	3	77	72	42	42	0.806783	0.997354
ENSMUSG00000030744	MGI:1350917	Rps3	2	3471	3275	1874	1846	0.297539	0.816837
ENSMUSG00000030770	MGI:1931144	Parva	2	512	482.5	238	252	0.294629	0.816081
ENSMUSG00000030774	MGI:1339975	Pak1	6	166.5	244.5	72.5	133	0.194005	0.7549
ENSMUSG00000030780	MGI:2384572	BC017158	11	174	177	93.5	97	0.984833	1
ENSMUSG00000030781	#N/A	#N/A	6	138	52.5	65	50	0.00385811	0.216103
ENSMUSG00000030782	MGI:102784	Tgfb1i1	7	2522	2797	1592	1524	0.0011553	0.131082
ENSMUSG00000030795	MGI:1353633	Fus	3	1838	1841	988	1090	0.0790724	0.58174
ENSMUSG00000030824	MGI:97388	Nucb1	2	334.5	323.5	228.5	201	0.45656	0.9027
ENSMUSG00000030826	MGI:1276534	Bcat2	6	269.5	237.5	181	159	1	1
ENSMUSG00000030835	MGI:2385850	Nomo1	30	4034.5	3459	2151.5	1710.5	0.0562517	0.536452
ENSMUSG00000030839	MGI:1351630	Sergef	2	42	37	12	25	0.037019	0.476596
ENSMUSG00000030846	MGI:107913	Tial1	5	205	197	181	150	0.319786	0.831767
ENSMUSG00000030847	MGI:1352493	Bag3	12	1923.5	2160.5	1015.5	1182	0.507588	0.915165
ENSMUSG00000030867	MGI:97621	Plk1	16	826	687	387	319	0.927116	1
ENSMUSG00000030868	MGI:1891689	Dctn5	8	547	429	292	206	0.345201	0.845394
ENSMUSG00000030871	MGI:1914667	Ears2	4	30	27	29	29	0.775426	0.984862
ENSMUSG00000030881	MGI:1924182	Arfip2	3	107.5	90.5	44.5	81.5	0.000552612	0.0912095
ENSMUSG00000030965	MGI:1926116	Fam175b	3	88	102	52	73	0.412482	0.892771
ENSMUSG00000030967	MGI:106441	Zranb1	3	35	27	23	22	0.589368	0.935614
ENSMUSG00000030978	MGI:98180	Rrm1	6	845.5	845	375	484.5	0.00252538	0.180239
ENSMUSG00000030980	MGI:1913606	2310008H09Rik	7	388	296	242	200	0.538919	0.92251
ENSMUSG00000030982	MGI:1918767	9030624J02Rik	17	848	822	460	510	0.0980361	0.613777
ENSMUSG00000030987	MGI:107476	Stim1	5	110	107	50.5	77	0.0366152	0.476536
ENSMUSG00000031070	MGI:2384823	Mrgprf	5	35.5	135.5	15	31	0.101311	0.623584
ENSMUSG00000031072	MGI:1919534	Oraov1	5	89	113.5	72	62	0.0842346	0.591479
ENSMUSG00000031075	MGI:2142149	Ano1	3	31	28	18	7	0.0997478	0.620793
ENSMUSG00000031077	MGI:109324	Fadd	4	40	52.5	22.5	22	0.484181	0.907456
ENSMUSG00000031441	MGI:1354735	Atp11a	4	203.5	215.5	109.5	132.5	0.423612	0.892771
ENSMUSG00000031442	MGI:103263	Mcf2l	2	25	41	25	16	0.0203086	0.402183
ENSMUSG00000031446	MGI:1914487	Cul4a	5	565.5	597.5	353.5	339	0.313871	0.82938
ENSMUSG00000031467	MGI:1196345	Agpat5	3	31	44	38	31	0.102763	0.623968
ENSMUSG00000031502	MGI:88454	Col4a1	21	15262	14715.5	8466.5	8063.5	0.528818	0.919942
ENSMUSG00000031503	MGI:88455	Col4a2	2	1004.5	892.5	502.5	418	0.444124	0.900687
ENSMUSG00000031513	MGI:1915442	Leprotl1	10	422.5	403	394.5	340.5	0.334576	0.83921
ENSMUSG00000031516	MGI:1343154	Dctn6	4	413	385	323.5	255.5	0.13979	0.688831
ENSMUSG00000031521	MGI:104873	Aga	2	94.5	51	49.5	34	0.465901	0.9027
ENSMUSG00000031523	MGI:1354949	Dlc1	18	1578	1124	1569.5	1071.5	0.452887	0.9027
ENSMUSG00000031527	MGI:1914526	Eri1	22	206	202.5	178.5	189	0.555677	0.92644
ENSMUSG00000031529	MGI:1341087	Tnks	19	447	454.5	311	270	0.150757	0.69818
ENSMUSG00000031530	MGI:2442191	Dusp4	14	1919	1808.5	1341.5	1229.5	0.607951	0.939761
ENSMUSG00000031532	MGI:1915137	Tmem66	4	735.5	589.5	535.5	464.5	0.377043	0.870779
ENSMUSG00000031539	MGI:1929214	Ap3m2	6	33	27	22	14	0.576909	0.933456
ENSMUSG00000031546	MGI:1923847	Gins4	7	191.5	139	109	84.5	0.657259	0.956315
ENSMUSG00000031555	MGI:105376	Adam9	4	835	748.5	460.5	451	0.279588	0.80995
ENSMUSG00000031556	MGI:1916992	Tm2d2	3	438	394.5	234	227	0.523189	0.91688
ENSMUSG00000031562	MGI:2444529	Dctd	5	44.5	35	28.5	28	0.569687	0.932406
ENSMUSG00000031563	MGI:1261872	Wwc2	10	840.5	700	559	475.5	0.80875	0.997354
ENSMUSG00000031568	MGI:2681000	Rwdd4a	4	189.5	176	105.5	121.5	0.217995	0.769144
ENSMUSG00000031577	MGI:2384576	BC019943	10	350	334.5	279	239	0.381801	0.873887
ENSMUSG00000031578	MGI:1915170	Mak16	9	865.5	826	656.5	656	0.531782	0.920487
ENSMUSG00000031583	MGI:109635	Wrn	18	97.5	59.5	70.5	52	0.39647	0.882291
ENSMUSG00000031584	MGI:95804	Gsr	16	438	518	179.5	222	0.76541	0.983146
ENSMUSG00000031586	MGI:1334446	Rbpms	4	74	143	43.5	88.5	0.885164	1
ENSMUSG00000031590	MGI:893597	Frg1	2	75	93.5	42	42	0.447787	0.901174
ENSMUSG00000031591	MGI:1277124	Asah1	9	2031.5	1436.5	1639.5	1131.5	0.65992	0.956315
ENSMUSG00000031592	MGI:1277958	Pcm1	9	82	126	87	125	0.747914	0.975528
ENSMUSG00000031595	MGI:1916047	Pdgfrl	4	44	229	14	184.5	0.00326874	0.195613
ENSMUSG00000031600	MGI:1261835	Vps37a	32	523.5	498.5	394.5	340.5	0.33283	0.83921
ENSMUSG00000031601	MGI:1298230	Cnot7	3	111.5	115	75	112	0.0550765	0.532738
ENSMUSG00000031628	MGI:107739	Casp3	3	54.5	54	38	40	0.863481	1
ENSMUSG00000031634	MGI:1913679	Ufsp2	2	91	61	43.5	40.5	0.267294	0.806749
ENSMUSG00000031647	MGI:1918556	Mfap3l	16	256.5	246	132	151	0.264877	0.805587
ENSMUSG00000031657	MGI:2444491	Heatr3	9	395	497	293	310	0.112556	0.646155
ENSMUSG00000031659	MGI:102891	Adcy7	27	317	299.5	188	148	0.196844	0.755009
ENSMUSG00000031666	MGI:105085	Rbl2	26	229.5	166.5	135.5	108.5	0.561917	0.931744
ENSMUSG00000031667	MGI:3693832	Aktip	3	54.5	60.5	31	35	1	1
ENSMUSG00000031673	MGI:99217	Cdh11	2	398.5	419	288	305	0.957025	1
ENSMUSG00000031691	MGI:2384849	Tnpo2	16	1615.5	1709	841	957.5	0.207919	0.760845
ENSMUSG00000031696	MGI:1890467	Vps35	7	666.5	592.5	605.5	509	0.509426	0.915165
ENSMUSG00000031697	MGI:1929285	Orc6	6	336	314.5	277	197	0.0289547	0.442552
ENSMUSG00000031700	MGI:1915391	Gpt2	6	82	85.5	114	110.5	0.692888	0.964358
ENSMUSG00000031701	MGI:1931882	Dnaja2	6	725.5	677.5	561.5	485.5	0.368529	0.863467
ENSMUSG00000031703	MGI:106419	Itfg1	7	227	211	215.5	170	0.235708	0.788281
ENSMUSG00000031706	MGI:105982	Rfx1	15	211	223.5	157	160.5	0.839972	0.99989
ENSMUSG00000031709	MGI:1918560	Tbc1d9	33	385	410	315.5	318	0.631741	0.945526
ENSMUSG00000031711	MGI:1353574	Zfp330	4	241	249.5	255.5	296.5	0.38541	0.877206
ENSMUSG00000031734	MGI:1197522	Irx3	6	55.5	131	56	121.5	0.786115	0.99008
ENSMUSG00000031737	MGI:1859086	Irx5	3	30	33.5	19	27	0.571214	0.932406
ENSMUSG00000031740	MGI:97009	Mmp2	22	3439	1802.5	1750	966.5	0.297259	0.816837
ENSMUSG00000031770	MGI:1927406	Herpud1	3	174.5	178.5	2731	2686.5	0.74151	0.975528
ENSMUSG00000031774	MGI:1919637	Fam192a	3	41	31	36	46	0.10867	0.637865
ENSMUSG00000031776	MGI:1349429	Arl2bp	6	593	570.5	329	298	0.5524	0.924859
ENSMUSG00000031780	MGI:1329039	Ccl17	2	13	48	5	22	0.775395	0.984862
ENSMUSG00000031781	MGI:1922083	Ciapin1	2	106.5	139	47	83	0.194001	0.7549
ENSMUSG00000031782	MGI:1915164	Coq9	9	264.5	344	158	205.5	1	1
ENSMUSG00000031788	MGI:109202	Kifc3	5	290	281	159.5	176	0.371805	0.865557
ENSMUSG00000031791	MGI:1921416	Tmem38a	9	189	203.5	85.5	77	0.298484	0.816837
ENSMUSG00000031792	MGI:2142454	AA960436	7	235.5	285.5	101.5	133	0.692885	0.964358
ENSMUSG00000031799	MGI:2449202	Tpm4	7	7251.5	7490	4939	4826	0.0345356	0.46734
ENSMUSG00000031808	MGI:1347098	Slc27a1	5	106	82	59	31	0.146188	0.697301
ENSMUSG00000031813	MGI:1920961	Fam125a	5	236.5	253.5	139.5	115.5	0.0810237	0.584085
ENSMUSG00000031820	MGI:1915501	5430437P03Rik	4	406.5	379	209.5	186.5	0.711289	0.968932
ENSMUSG00000031833	MGI:2683541	Mast3	14	163	133	76.5	59.5	0.877415	1
ENSMUSG00000031834	MGI:1098772	Pik3r2	8	468	467.5	243	235	0.778826	0.987763
ENSMUSG00000031848	MGI:1354692	Lsm4	2	345.5	294	190	151	0.637754	0.948138
ENSMUSG00000031858	MGI:1921799	Mau2	18	335	283.5	169.5	170.5	0.224539	0.778671
ENSMUSG00000031862	MGI:2180801	Atp13a1	5	278.5	332.5	139	171	0.888584	1
ENSMUSG00000031864	MGI:1918135	Ints10	12	237	208.5	150	142	0.638397	0.948138
ENSMUSG00000031913	MGI:1890520	Vps4a	2	95	100	84	83.5	0.807345	0.997354
ENSMUSG00000031916	MGI:2142885	Cog8	4	61	60.5	76	63	0.450797	0.901481
ENSMUSG00000031917	MGI:1913414	Nip7	4	344.5	321	290.5	262.5	0.817706	0.997354
ENSMUSG00000031924	MGI:1913677	Cyb5b	5	500.5	344	307	199.5	0.647071	0.95097
ENSMUSG00000031969	MGI:1914198	Acad8	3	60.5	54.5	42.5	32	0.54283	0.92251
ENSMUSG00000031982	MGI:1916115	Arv1	4	38.5	45	21.5	34	0.501388	0.911271
ENSMUSG00000031983	MGI:1916801	2310022B05Rik	18	1893.5	1304	1072	771	0.475788	0.906005
ENSMUSG00000031988	MGI:1917656	Vps26b	11	284.5	316	148	174.5	0.729349	0.975363
ENSMUSG00000032006	MGI:1919035	Pdgfd	8	82.5	68.5	68	32.5	0.0302035	0.442552
ENSMUSG00000032018	MGI:1353611	Sc5d	16	778	726	510.5	489	0.744084	0.975528
ENSMUSG00000032020	MGI:1920078	Ubash3b	20	215.5	125	115.5	45	0.0480035	0.529684
ENSMUSG00000032024	MGI:1918816	9030425E11Rik	13	119	109	66.5	77	0.234058	0.787489
ENSMUSG00000032035	MGI:95455	Ets1	6	266.5	277	260	289.5	0.58615	0.935576
ENSMUSG00000032038	MGI:1316743	St3gal4	7	225	203.5	86	85	0.619346	0.94341
ENSMUSG00000032041	MGI:2152213	Tirap	4	61	70.5	27	38.5	0.511458	0.915165
ENSMUSG00000032042	MGI:1914648	Srpr	7	945.5	972.5	682	710.5	0.860282	1
ENSMUSG00000032046	MGI:1923442	Abhd12	2	145	178.5	77.5	97.5	0.969627	1
ENSMUSG00000032050	MGI:97887	Rdx	10	415.5	429.5	328	411	0.0619557	0.549459
ENSMUSG00000032058	MGI:1920949	Ppp2r1b	3	55	65	36	37	0.639289	0.948138
ENSMUSG00000032059	MGI:1924753	Alg9	16	353	285	242.5	204.5	0.756571	0.977753
ENSMUSG00000032067	MGI:1338783	Pts	4	45.5	36	36	44.5	0.163693	0.719306
ENSMUSG00000032085	MGI:106012	Tagln	4	524.5	536	332.5	278.5	0.0533774	0.531672
ENSMUSG00000032086	MGI:1346542	Bace1	21	744	570.5	397	285.5	0.535676	0.921246
ENSMUSG00000032096	MGI:2387591	Arcn1	12	1708	1747.5	1217.5	1213.5	0.633777	0.947133
ENSMUSG00000032097	MGI:104976	Ddx6	18	1099.5	1300.5	821.5	844	0.0298649	0.442552
ENSMUSG00000032112	MGI:1926211	Trappc4	4	565.5	534.5	311	275.5	0.573709	0.932406
ENSMUSG00000032114	MGI:1316650	Slc37a4	11	67.5	76.5	43	59.5	0.434475	0.896541
ENSMUSG00000032115	MGI:108030	Hyou1	11	1415.5	1354.5	3070	3186.5	0.0750519	0.579104
ENSMUSG00000032116	MGI:105124	Stt3a	4	871	710.5	658.5	553.5	0.673355	0.956838
ENSMUSG00000032119	MGI:2429620	Hinfp	8	70	99	63.5	67	0.179559	0.743261
ENSMUSG00000032120	MGI:1919014	C2cd2l	8	244.5	211.5	126.5	108.5	0.979905	1
ENSMUSG00000032123	MGI:1196396	Dpagt1	9	337	417.5	220.5	241.5	0.314231	0.82938
ENSMUSG00000032126	MGI:96112	Hmbs	11	511	718	373.5	559	0.507798	0.915165
ENSMUSG00000032127	MGI:1918982	Vps11	12	393.5	467.5	290.5	280.5	0.058629	0.544461
ENSMUSG00000032135	MGI:1933966	Mcam	13	3154.5	2959	1759	1598.5	0.464847	0.9027
ENSMUSG00000032172	MGI:3045350	Olfm2	6	368	354.5	147.5	178.5	0.0958678	0.611261
ENSMUSG00000032175	MGI:1929470	Tyk2	5	57.5	66	32	30	0.545619	0.92251
ENSMUSG00000032184	MGI:1917332	Lysmd2	3	50	49	11	27.5	0.0227935	0.423347
ENSMUSG00000032199	MGI:107282	Grinl1a	2	329.5	351	240.5	233.5	0.473416	0.905741
ENSMUSG00000032212	MGI:1913910	Sltm	4	148	144.5	112.5	131.5	0.271833	0.807337
ENSMUSG00000032216	MGI:97297	Nedd4	4	2297.5	2442.5	1376.5	1469.5	0.924396	1
ENSMUSG00000032218	MGI:88311	Ccnb2	2	61	78	45	49	0.54908	0.924188
ENSMUSG00000032220	MGI:106621	Myo1e	16	1113	1341.5	583.5	663	0.402338	0.884424
ENSMUSG00000032228	MGI:101877	Tcf12	2	95	83.5	70	72	0.473509	0.905741
ENSMUSG00000032232	MGI:1915428	Cgnl1	13	290	341.5	189.5	198	0.36577	0.863467
ENSMUSG00000032249	MGI:108447	Anp32a	6	100.5	84	101.5	93.5	0.694607	0.964358
ENSMUSG00000032252	MGI:2136405	Glce	2	71	71	63	65	0.902577	1
ENSMUSG00000032254	MGI:1919069	Kif23	7	248.5	285	167.5	144	0.0458554	0.52704
ENSMUSG00000032271	MGI:1099443	Nnmt	5	195	54.5	172.5	66	0.144552	0.696022
ENSMUSG00000032280	MGI:104634	Tle3	7	222	203.5	134.5	99	0.204515	0.760845
ENSMUSG00000032293	MGI:1928268	Ireb2	5	131.5	155.5	101	90	0.142603	0.695643
ENSMUSG00000032294	MGI:97591	Pkm2	3	10602.5	8490.5	5116	3930.5	0.108143	0.637865
ENSMUSG00000032300	MGI:1921461	1700017B05Rik	10	297.5	318	192	154.5	0.0372696	0.477601
ENSMUSG00000032328	MGI:106402	Tmem30a	4	199	177	152.5	151.5	0.448615	0.901174
ENSMUSG00000032332	MGI:88448	Col12a1	5	2208	1862	1180.5	1061	0.22513	0.780111
ENSMUSG00000032340	MGI:1097159	Neo1	2	106	89	71	54	0.670715	0.956415
ENSMUSG00000032349	MGI:1916051	Elovl5	5	240	263	116.5	145	0.401158	0.883628
ENSMUSG00000032366	MGI:98809	Tpm1	4	17690	16806	9247.5	8818.5	0.847023	1
ENSMUSG00000032375	MGI:3522097	Aph1b	6	42	34.5	24	32	0.159206	0.714862
ENSMUSG00000032382	MGI:1928395	Snx1	3	151	109	93	100.5	0.0323986	0.453683
ENSMUSG00000032384	MGI:2660884	Csnk1g1	16	324	244.5	200.5	203	0.0262649	0.434617
ENSMUSG00000032387	MGI:1919223	Rbpms2	3	299.5	254	126	110.5	0.876173	1
ENSMUSG00000032388	MGI:106403	Spg21	5	253	236.5	160	179	0.209981	0.760845
ENSMUSG00000032402	MGI:1201674	Smad3	5	111	93	97	81	0.988001	1
ENSMUSG00000032413	MGI:2149960	Rasa2	5	81	76	67	57.5	0.686754	0.963808
ENSMUSG00000032418	MGI:97043	Me1	18	1293	1511.5	1044	1041.5	0.00651885	0.272131
ENSMUSG00000032422	MGI:2155664	Snx14	2	63.5	65	48	53	0.714139	0.96994
ENSMUSG00000032424	No associated gene	Snhg5	3	192	193	418.5	431	0.853869	1
ENSMUSG00000032431	MGI:1891221	Crtap	3	485.5	527	224.5	312	0.0212096	0.415277
ENSMUSG00000032437	MGI:1915542	Stt3b	10	1023.5	936.5	846	749.5	0.660806	0.956315
ENSMUSG00000032440	MGI:98729	Tgfbr2	8	214	190.5	148	135	0.861467	1
ENSMUSG00000032478	MGI:1861676	Nme6	9	153.5	101	113	95.5	0.17271	0.737822
ENSMUSG00000032481	MGI:1203524	Smarcc1	2	98	90.5	62	56	0.948062	1
ENSMUSG00000032497	MGI:1918518	Lrrfip2	8	223	207	165	146	0.749223	0.975528
ENSMUSG00000032498	MGI:101938	Mlh1	13	133.5	53.5	113.5	41.5	0.696999	0.964723
ENSMUSG00000032531	MGI:1929286	Amotl2	5	2156	2305.5	1838	1932	0.706751	0.968355
ENSMUSG00000032555	MGI:1920018	Topbp1	5	220	191	120.5	127	0.200646	0.759699
ENSMUSG00000032557	MGI:1913913	Uba5	3	118	108	102	115	0.273856	0.807337
ENSMUSG00000032558	MGI:1921275	Nphp3	8	38	40	42	31	0.277144	0.808881
ENSMUSG00000032562	MGI:95772	Gnai2	5	4296.5	4285.5	2108.5	2100.5	0.969981	1
ENSMUSG00000032563	MGI:2137204	Mrpl3	8	574.5	569	404.5	404.5	0.926828	1
ENSMUSG00000032565	MGI:1922936	Nudt16	14	117.5	119.5	92.5	70	0.169396	0.731294
ENSMUSG00000032567	MGI:1913845	Aste1	8	93	51.5	92.5	49	0.978248	1
ENSMUSG00000032570	MGI:1889008	Atp2c1	14	587.5	544.5	443.5	316	0.006292	0.269171
ENSMUSG00000032571	MGI:1922919	Pik3r4	31	369.5	355	196.5	222	0.19711	0.755009
ENSMUSG00000032577	MGI:2143163	Mapkapk3	11	569.5	259	250	129.5	0.320125	0.831767
ENSMUSG00000032578	MGI:103159	Cish	6	77.5	98.5	42	49	0.781025	0.988734
ENSMUSG00000032579	MGI:1916786	Hemk1	7	44.5	83.5	37.5	80.5	0.71949	0.971882
ENSMUSG00000032580	MGI:1933204	Rbm5	2	55	38	24	24	0.299983	0.816837
ENSMUSG00000032583	MGI:1920075	Mon1a	3	44.5	44	23	13	0.163097	0.718112
ENSMUSG00000032590	MGI:88041	Apeh	3	171.5	230.5	80	98	0.628867	0.945526
ENSMUSG00000032593	MGI:2444854	Amigo3	8	108.5	87	73	51	0.509303	0.915165
ENSMUSG00000032594	MGI:1351633	Ip6k1	3	84	19.5	58	17.5	0.472296	0.905741
ENSMUSG00000032624	MGI:1926048	Eml4	8	82	95	55	66	0.881889	1
ENSMUSG00000032625	MGI:2685683	Thsd7a	7	124	87.5	65	48	0.869238	1
ENSMUSG00000032640	MGI:2681120	Chsy1	2	76.5	104.5	65	87.5	0.889522	1
ENSMUSG00000032643	MGI:1341092	Fhl3	2	155.5	178	81.5	114.5	0.277487	0.808881
ENSMUSG00000032667	MGI:106687	Pon2	8	450	515	329.5	369	0.842242	1
ENSMUSG00000032679	MGI:109177	Cd59a	6	215	43	108	28	0.338221	0.840803
ENSMUSG00000032702	MGI:2147707	Kank1	10	207	187	361	282.5	0.274684	0.807771
ENSMUSG00000032715	MGI:1345675	Trib3	10	341	422	1436.5	1515	0.0511213	0.529684
ENSMUSG00000032717	MGI:107687	Mdfi	3	44	28	17	26	0.0253764	0.431818
ENSMUSG00000032757	MGI:1343104	Bet1	3	66	92	68	74	0.289565	0.816081
ENSMUSG00000032786	MGI:87989	Alas1	6	401	293.5	230.5	227	0.0155016	0.367613
ENSMUSG00000032803	MGI:2448759	Cdv3	4	619.5	727.5	393.5	457.5	0.930046	1
ENSMUSG00000032812	MGI:1916960	Arap1	7	103.5	119	64	62.5	0.482405	0.90666
ENSMUSG00000032826	MGI:88025	Ank2	9	64	31	30	26	0.0928921	0.609181
ENSMUSG00000032840	MGI:1924042	2410131K14Rik	13	230.5	174	93	92	0.132129	0.677907
ENSMUSG00000032841	MGI:1919696	Prr5l	6	32.5	30.5	10	22	0.0758738	0.579177
ENSMUSG00000032849	MGI:2443111	Abcc4	22	123	122.5	66	91	0.119107	0.658786
ENSMUSG00000032855	MGI:97603	Pkd1	33	2096.5	1971	610.5	609	0.360656	0.859399
ENSMUSG00000032860	MGI:105107	P2ry2	9	179	133	95	83	0.393366	0.881845
ENSMUSG00000032867	MGI:1923041	Fbxw8	5	400	375.5	202	214.5	0.331487	0.83921
ENSMUSG00000032870	MGI:1917030	Smap2	7	209	199.5	93	107	0.274051	0.807373
ENSMUSG00000032872	MGI:2386848	Cyb5r4	12	333	324.5	201	212.5	0.530535	0.920487
ENSMUSG00000032875	MGI:2673002	Arhgef17	9	636	624	309	299.5	0.921441	1
ENSMUSG00000032883	MGI:1921455	Acsl3	2	27	25	29	28.5	0.838358	0.999778
ENSMUSG00000032898	MGI:1924223	Fbxo21	2	40	45	24	14.5	0.101401	0.623584
ENSMUSG00000032902	MGI:106013	Slc16a1	3	41	65	16	43	0.136585	0.682924
ENSMUSG00000032952	MGI:1337130	Ap4b1	6	95.5	48.5	85.5	49	0.665777	0.956315
ENSMUSG00000032959	MGI:1344408	Pebp1	2	595	15.5	342	3	0.0888673	0.598626
ENSMUSG00000032997	MGI:106576	Chpf	2	591.5	568	287	275	1	1
ENSMUSG00000033004	MGI:2179432	Mycbp2	20	373	385.5	227.5	232	0.905982	1
ENSMUSG00000033009	MGI:2442978	Ogfod1	3	47.5	43	43	37	0.965225	1
ENSMUSG00000033016	MGI:102469	Nfatc1	2	82.5	85.5	31	34	0.883652	1
ENSMUSG00000033039	MGI:105870	Micall1	7	445.5	376.5	282	244.5	0.822912	0.99756
ENSMUSG00000033047	MGI:2386251	Eif3l	2	677	746.5	338	352.5	0.546508	0.92251
ENSMUSG00000033055	MGI:2444209	Ankrd54	3	67	64	38	35	0.907684	1
ENSMUSG00000033059	MGI:97828	Pygb	5	387.5	243	195.5	102.5	0.216827	0.767721
ENSMUSG00000033060	MGI:1353586	Lmo7	9	65	92	65	58.5	0.0660987	0.564646
ENSMUSG00000033065	MGI:97548	Pfkm	4	114.5	100.5	50	53	0.459461	0.9027
ENSMUSG00000033066	MGI:1202388	Gas7	3	36.5	45	15	27	0.390331	0.877672
ENSMUSG00000033075	MGI:2445054	Senp1	16	244.5	275.5	184	185	0.413832	0.892771
ENSMUSG00000033088	MGI:1349410	Triobp	2	110.5	97	37.5	32	0.851637	1
ENSMUSG00000033102	MGI:2441808	Cdc14b	6	36	36	32	28	0.715079	0.970323
ENSMUSG00000033149	MGI:2444981	Phldb2	6	907	906	893.5	909	0.790292	0.99105
ENSMUSG00000033157	MGI:2442422	Abhd10	4	60.5	53.5	29.5	31.5	0.668187	0.956315
ENSMUSG00000033192	MGI:3606214	Lpcat2	10	92	16	84.5	23.5	0.188307	0.749345
ENSMUSG00000033207	MGI:1918988	Mamdc2	5	39.5	56	32	34.5	0.396819	0.882291
ENSMUSG00000033209	MGI:2140873	Ttc28	32	702	717.5	418	432.5	0.930884	1
ENSMUSG00000033253	MGI:3033336	Szt2	27	248.5	231.5	130.5	140.5	0.330794	0.838989
ENSMUSG00000033272	MGI:1915093	Slc35a4	2	158	171.5	94.5	82	0.237807	0.788281
ENSMUSG00000033294	MGI:2140843	Noc4l	2	63	43	26	32	0.0731551	0.577455
ENSMUSG00000033295	MGI:102695	Ptprf	2	62	75	20.5	18	0.425988	0.892771
ENSMUSG00000033326	MGI:2446210	Kdm4a	6	253.5	253.5	178.5	188	0.731771	0.975528
ENSMUSG00000033350	MGI:1891160	Chst2	2	70	59	29.5	19	0.328455	0.838989
ENSMUSG00000033364	MGI:2442483	Usp37	7	30	26.5	23.5	18.5	0.747717	0.975528
ENSMUSG00000033382	MGI:2443008	Trappc8	5	113	115	76	79	0.920504	1
ENSMUSG00000033386	MGI:108076	Frrs1	8	79.5	55	40.5	43	0.0810428	0.584085
ENSMUSG00000033396	MGI:2444989	Spg11	20	222.5	202	172	131	0.241238	0.789381
ENSMUSG00000033400	MGI:1924809	Agl	14	174	171.5	129	92.5	0.0685126	0.569874
ENSMUSG00000033411	MGI:1196405	Ctdspl2	4	32	30	15	24	0.202243	0.759699
ENSMUSG00000033417	MGI:1926082	2700078E11Rik	24	558	592.5	354.5	406.5	0.426347	0.892771
ENSMUSG00000033420	MGI:1916788	Antxr1	7	398.5	367	233.5	244	0.294594	0.816081
ENSMUSG00000033429	MGI:1920974	Mcee	2	30	39	23	15	0.0914177	0.604669
ENSMUSG00000033434	MGI:1306825	Gtpbp6	2	57.5	51	54	51.5	0.704304	0.968355
ENSMUSG00000033439	MGI:1925219	Ccdc76	2	23.5	36	14	20	0.920538	1
ENSMUSG00000033446	MGI:1914418	Lpar6	4	71	46.5	49.5	45	0.311667	0.82938
ENSMUSG00000033467	MGI:1889506	Crlf2	6	238.5	200.5	128.5	83.5	0.13835	0.685546
ENSMUSG00000033478	MGI:2147545	Fam160b1	23	546	568	307	302	0.579809	0.935576
ENSMUSG00000033487	MGI:1196463	Fndc3a	19	217.5	236	276.5	306.5	0.851114	1
ENSMUSG00000033530	MGI:2144724	Ttc7b	2	25	26	24	13	0.142329	0.695643
ENSMUSG00000033557	MGI:2443990	Fam20b	5	122	148.5	67	75	0.701049	0.9667
ENSMUSG00000033577	MGI:104785	Myo6	11	76.5	62.5	52	35	0.457161	0.9027
ENSMUSG00000033589	MGI:1919799	Reep4	8	496	448.5	263	216.5	0.399779	0.882753
ENSMUSG00000033671	MGI:1921331	Cep350	9	109	102	73	64	0.769026	0.983753
ENSMUSG00000033684	MGI:1330818	Qsox1	10	3571.5	3903.5	2047	2169.5	0.429479	0.893907
ENSMUSG00000033712	MGI:2444228	2610301G19Rik	9	243	244.5	127.5	145.5	0.442379	0.900687
ENSMUSG00000033751	MGI:1914947	Gadd45gip1	3	339	156.5	201.5	75.5	0.183636	0.744977
ENSMUSG00000033773	MGI:2141142	Rpap2	5	70	43	59	49	0.267098	0.806749
ENSMUSG00000033790	MGI:2178836	Tubgcp5	4	30.5	31.5	13	18	0.593075	0.936394
ENSMUSG00000033793	MGI:1914864	Atp6v1h	2	185.5	190	148	146	0.824615	0.99861
ENSMUSG00000033799	MGI:2145274	BC016423	7	87.5	96	54.5	46	0.32068	0.831767
ENSMUSG00000033808	MGI:2441844	Tmem87a	9	148.5	249.5	141.5	202	0.25486	0.801596
ENSMUSG00000033855	MGI:1924307	Ston1	2	104.5	123.5	83	68.5	0.0883688	0.597908
ENSMUSG00000033863	MGI:1333856	Klf9	3	42	54	39	48.5	0.944353	1
ENSMUSG00000033880	MGI:99554	Lgals3bp	8	118.5	133	83	69	0.130678	0.674736
ENSMUSG00000033885	MGI:1289230	Pxk	15	449.5	454.5	390.5	327.5	0.0718654	0.577455
ENSMUSG00000033902	MGI:1347004	Mapkbp1	34	898	1016	428	458	0.51503	0.915529
ENSMUSG00000033904	MGI:2141942	6330503K22Rik	11	66	51.5	37.5	34	0.676415	0.958052
ENSMUSG00000033909	MGI:1919594	Usp36	21	662.5	567	651	660	0.0352771	0.470114
ENSMUSG00000033917	MGI:1891827	Gde1	2	174	160	84	90	0.414932	0.892771
ENSMUSG00000033943	MGI:1352483	Mga	24	230.5	258	222	186	0.0301109	0.442552
ENSMUSG00000033970	MGI:1916513	Rfc3	3	63	76	59	50.5	0.195231	0.755009
ENSMUSG00000033972	MGI:2442394	Zfp944	5	35	29.5	20.5	17	0.850352	1
ENSMUSG00000033983	MGI:104842	Coil	9	60	57.5	48.5	44.5	0.916844	1
ENSMUSG00000033991	MGI:2679923	Ttc37	24	348.5	395.5	290	350.5	0.589167	0.935614
ENSMUSG00000034006	MGI:1914193	Pqlc1	5	786	830	463	462	0.509454	0.915165
ENSMUSG00000034032	MGI:1916175	Rpap1	28	323.5	392.5	218	197.5	0.0224085	0.423347
ENSMUSG00000034064	MGI:2444232	Poglut1	20	620.5	770	402	538	0.394839	0.882291
ENSMUSG00000034088	MGI:99256	Hdlbp	2	818	820.5	524.5	524.5	1	1
ENSMUSG00000034111	MGI:1923480	Tmed8	17	108	154.5	81	63	0.00367041	0.216103
ENSMUSG00000034120	MGI:98284	Srsf2	7	2316.5	2511.5	1286	1413	0.791348	0.991317
ENSMUSG00000034135	MGI:2446296	Sik3	22	654	687.5	473.5	444.5	0.184301	0.746139
ENSMUSG00000034154	MGI:1915392	Ino80	5	126.5	106	100	78.5	0.707935	0.968355
ENSMUSG00000034175	MGI:2444684	Rhbdd3	4	43	29	18	25.5	0.0497479	0.529684
ENSMUSG00000034190	MGI:1913922	Chmp7	2	113.5	151	61.5	107	0.197578	0.755009
ENSMUSG00000034194	MGI:1919093	R3hcc1	9	421.5	668	265.5	325	0.0127002	0.360246
ENSMUSG00000034205	MGI:2137913	Loxl2	21	8888.5	7206.5	4383.5	3569	0.89039	1
ENSMUSG00000034211	MGI:1913508	Mrps17	6	377.5	344	199.5	228.5	0.0674684	0.567582
ENSMUSG00000034216	MGI:2443626	Vps18	17	551	511.5	278	256	0.957681	1
ENSMUSG00000034247	MGI:2443207	Plekhm1	5	68	55	51.5	43	0.996165	1
ENSMUSG00000034248	MGI:1914962	Slc25a37	29	941	666	658	429.5	0.337509	0.840444
ENSMUSG00000034252	MGI:1922075	Senp6	5	279	231	243	263.5	0.0329691	0.45448
ENSMUSG00000034278	MGI:1916658	Dnajc17	10	115.5	135.5	117.5	91	0.0247712	0.428173
ENSMUSG00000034292	MGI:1921269	Traf3ip1	3	33	27	17	12	0.742448	0.975528
ENSMUSG00000034297	MGI:3029632	Med13	4	43.5	38	43	59	0.12074	0.658786
ENSMUSG00000034312	MGI:1196356	Iqsec1	6	93.5	109	42	55.5	0.552408	0.924859
ENSMUSG00000034321	MGI:1913833	Exosc1	4	18	33.5	12.5	22.5	0.989278	1
ENSMUSG00000034342	MGI:88279	Cbl	17	294	157	186	78	0.148442	0.697301
ENSMUSG00000034361	MGI:2387578	Cpne2	4	184	197	85	66	0.0965706	0.611965
ENSMUSG00000034390	MGI:1921690	4933407C03Rik	2	91	101.5	50	57	0.916377	1
ENSMUSG00000034432	MGI:1915363	Cops8	6	829	884	578.5	569	0.302998	0.822556
ENSMUSG00000034442	MGI:1923607	Trmt5	3	30	38	24	24	0.539328	0.92251
ENSMUSG00000034471	MGI:2157062	Caskin2	8	158	168.5	99	95.5	0.574594	0.932714
ENSMUSG00000034485	MGI:1919815	Uaca	13	233	249.5	122	137.5	0.713903	0.969918
ENSMUSG00000034488	MGI:1329025	Edil3	16	140	130.5	187.5	153	0.396878	0.882291
ENSMUSG00000034501	MGI:1914958	1810048J11Rik	5	34	26.5	33	30	0.626274	0.945103
ENSMUSG00000034520	MGI:95718	Gjc1	2	66.5	46	47	32.5	0.990153	1
ENSMUSG00000034557	MGI:2652838	Zfyve9	5	44	36.5	32	29	0.76569	0.98322
ENSMUSG00000034574	MGI:1914596	Daam1	8	117.5	101	159	171.5	0.173245	0.737832
ENSMUSG00000034575	MGI:2682295	Papd7	11	427	359.5	286.5	262	0.468767	0.904227
ENSMUSG00000034595	MGI:1923698	2310014H01Rik	2	266.5	261	166.5	165	0.944157	1
ENSMUSG00000034617	MGI:1891037	Mtrr	26	354	423.5	217	313.5	0.100051	0.621255
ENSMUSG00000034621	MGI:1918667	Gpatch8	4	47	42	36	22	0.271648	0.807337
ENSMUSG00000034640	MGI:2159210	Tiparp	5	100	110.5	151.5	135.5	0.240641	0.789351
ENSMUSG00000034663	MGI:2155456	Bmp2k	13	136.5	112.5	108	92	0.896186	1
ENSMUSG00000034674	MGI:108247	Tdg	11	404.5	480.5	306.5	401	0.335555	0.83921
ENSMUSG00000034681	MGI:97960	Rnps1	6	1218.5	1078.5	707.5	629.5	0.945079	1
ENSMUSG00000034684	MGI:1096347	Sema3f	10	452.5	270	228	103	0.0520292	0.529684
ENSMUSG00000034685	MGI:2448496	Fam171a2	5	75	70	29	28	0.917258	1
ENSMUSG00000034708	MGI:95832	Grn	2	637.5	593.5	387.5	323	0.23869	0.788281
ENSMUSG00000034709	MGI:1921075	Klraq1	6	111	109	72	70.5	0.966214	1
ENSMUSG00000034729	MGI:1928139	Mrps10	2	98	122.5	70.5	98	0.57212	0.932406
ENSMUSG00000034751	MGI:1918885	Mast4	24	1019	1144.5	627.5	751	0.369193	0.863467
ENSMUSG00000034757	MGI:1919303	Tmub2	4	101	83	75	78.5	0.257073	0.802089
ENSMUSG00000034761	MGI:1925503	Map4k5	3	172	156	126	124	0.628242	0.945526
ENSMUSG00000034789	MGI:105065	Rab24	2	126.5	107.5	70	67	0.609912	0.939761
ENSMUSG00000034795	MGI:1918358	Ccdc122	7	26	38	37.5	42.5	0.420725	0.892771
ENSMUSG00000034807	MGI:1924348	Glt25d1	7	1043	731.5	594	367.5	0.131027	0.675751
ENSMUSG00000034848	MGI:1920918	Ttc21b	3	32	44	13	10	0.228027	0.78155
ENSMUSG00000034850	MGI:1916720	Tmem127	2	146.5	101.5	54	49.5	0.232	0.786065
ENSMUSG00000034863	MGI:2687327	Ano8	9	147	162	73	77.5	0.830036	0.99933
ENSMUSG00000034893	MGI:2450151	Cog3	5	92	81.5	112	96.5	0.849669	1
ENSMUSG00000034903	MGI:2442894	Cobll1	4	48.5	47	34	47	0.288997	0.815775
ENSMUSG00000034908	MGI:2446134	Sidt2	12	1703	1792	831.5	794	0.105084	0.63351
ENSMUSG00000034931	MGI:1306823	Dhx8	5	173	153.5	85	74	0.937082	1
ENSMUSG00000034973	MGI:1289294	Dopey1	7	37.5	48	26	23	0.325145	0.836278
ENSMUSG00000034997	MGI:109521	Htr2a	6	46	57	46.5	35	0.122495	0.659096
ENSMUSG00000034998	MGI:1347478	Foxn2	3	59.5	46	35	63	0.00279377	0.190191
ENSMUSG00000035049	MGI:2147437	Rrp12	3	71.5	110.5	52	62	0.305182	0.82485
ENSMUSG00000035093	MGI:1917604	Secisbp2l	4	157	151	87	96	0.463858	0.9027
ENSMUSG00000035104	MGI:2385247	Fam176a	4	172	213	102	95	0.104812	0.632736
ENSMUSG00000035107	MGI:1920629	Dcbld2	2	51	66.5	37	55	0.666095	0.956315
ENSMUSG00000035125	MGI:2141656	AW146020	6	34	35	20	23.5	0.693207	0.964358
ENSMUSG00000035133	MGI:1332637	Arhgap5	5	88	105.5	77	90.5	0.931217	1
ENSMUSG00000035151	MGI:2445165	Elmod2	8	26	34	33.5	39	0.667186	0.956315
ENSMUSG00000035152	MGI:1919020	Ap2b1	9	1060	1041.5	594.5	562	0.608307	0.939761
ENSMUSG00000035168	MGI:1914110	Tanc1	9	331.5	294	174.5	180	0.258194	0.802089
ENSMUSG00000035171	MGI:1913456	1110059E24Rik	2	48	36	30	24	0.860649	1
ENSMUSG00000035172	MGI:2384950	Plekhh3	2	39	42	30	31	0.900426	1
ENSMUSG00000035181	MGI:2444133	Heatr5a	56	3096.5	3050	1658.5	1624.5	0.896806	1
ENSMUSG00000035184	MGI:3645930	Fam124a	6	23	238	9	90.5	0.966155	1
ENSMUSG00000035202	MGI:2142973	Lars2	8	79	12	39	15.5	0.0292446	0.442552
ENSMUSG00000035247	MGI:2384768	Hectd1	18	733	652	575	598.5	0.0518024	0.529684
ENSMUSG00000035268	MGI:1343086	Pkig	11	691	598.5	321.5	300.5	0.46334	0.9027
ENSMUSG00000035274	MGI:1341264	Tpbg	11	516.5	501.5	277.5	297	0.375587	0.869504
ENSMUSG00000035279	MGI:3606211	A430110N23Rik	2	28	33	15	13	0.517258	0.915529
ENSMUSG00000035293	MGI:2444298	G2e3	6	36	39	30.5	42	0.435373	0.896541
ENSMUSG00000035314	MGI:2686926	Gdpd5	7	127.5	135.5	51.5	89	0.0267006	0.434617
ENSMUSG00000035342	MGI:2385095	Lzts2	2	224	254.5	101	100	0.421356	0.892771
ENSMUSG00000035354	MGI:1925860	Uvrag	4	113	84.5	94	82	0.478202	0.906005
ENSMUSG00000035357	MGI:1933157	Pdzrn3	3	164.5	187	112	111.5	0.42588	0.892771
ENSMUSG00000035382	MGI:107421	Pcsk7	10	258	339	138	163.5	0.52216	0.915887
ENSMUSG00000035439	MGI:1923728	Haus8	9	291.5	188.5	157.5	106.5	0.794758	0.992609
ENSMUSG00000035443	MGI:1925112	Thyn1	2	279.5	212	187	177.5	0.108006	0.637865
ENSMUSG00000035495	MGI:3039624	Tstd2	6	121	131.5	109.5	89	0.112704	0.646155
ENSMUSG00000035505	MGI:2448532	Cox18	4	111	147.5	85.5	118	0.85459	1
ENSMUSG00000035521	MGI:2147006	Gnptg	6	139	158	96	83.5	0.167324	0.727316
ENSMUSG00000035585	MGI:1913328	Tsen34	3	604	626	330.5	300	0.186139	0.747178
ENSMUSG00000035596	MGI:1924832	Mboat7	7	458.5	528	266	271	0.259667	0.802394
ENSMUSG00000035614	MGI:2684313	Fam179b	3	30	24	28	18	0.595035	0.936775
ENSMUSG00000035623	MGI:2682305	Rsf1	4	31.5	47	17	22	0.804576	0.997354
ENSMUSG00000035671	MGI:2443726	Zswim4	11	501.5	476	279	262	0.957261	1
ENSMUSG00000035704	MGI:2141959	Alg8	6	122	65	84.5	54	0.421278	0.892771
ENSMUSG00000035726	MGI:1890948	Supt16h	5	283.5	299.5	177	228	0.136153	0.682924
ENSMUSG00000035765	MGI:1918480	Dym	3	106	158	57.5	64	0.172602	0.737822
ENSMUSG00000035772	MGI:2153089	Mrps2	4	110	116.5	60	90	0.0971652	0.612203
ENSMUSG00000035775	MGI:1914059	Krt20	3	48	67	39	33	0.0975547	0.613181
ENSMUSG00000035799	MGI:98872	Twist1	2	84	86.5	60.5	63.5	0.866399	1
ENSMUSG00000035873	MGI:2149961	Pawr	2	92	44	60.5	43	0.114127	0.64662
ENSMUSG00000035877	MGI:2444772	Zhx3	4	31	32	24	25	0.992314	1
ENSMUSG00000035891	MGI:2386052	Cerk	15	111	140	54	58	0.481742	0.90666
ENSMUSG00000035898	MGI:1913894	Uba6	9	269	356	334	380	0.186421	0.747178
ENSMUSG00000035900	MGI:2676308	Gramd4	16	435.5	420	215	216.5	0.723499	0.973616
ENSMUSG00000035914	MGI:2183926	Cd276	6	333	234.5	155.5	116.5	0.70908	0.968355
ENSMUSG00000035941	MGI:1918677	Ibtk	8	208	117.5	265	230.5	0.00322137	0.195613
ENSMUSG00000035953	MGI:2448501	Tmem55b	8	414	380.5	175	228	0.00487714	0.252712
ENSMUSG00000035969	MGI:2140371	Rusc2	29	2337	2200.5	1217	1209	0.290726	0.816081
ENSMUSG00000036023	MGI:1341112	Parp2	4	54	77	60.5	72.5	0.516741	0.915529
ENSMUSG00000036052	MGI:1930018	Dnajb5	15	438	395	290	295	0.280541	0.80995
ENSMUSG00000036053	MGI:1918659	Fmnl2	5	32	22	22	31	0.0701138	0.576679
ENSMUSG00000036054	MGI:2678085	Sugp2	6	93	77.5	73	50	0.430628	0.895035
ENSMUSG00000036093	MGI:1922673	Arl5a	4	260	106	189	88	0.443631	0.900687
ENSMUSG00000036099	MGI:2143698	Vezt	15	243	209	114	97	0.951043	1
ENSMUSG00000036103	MGI:2152907	Colec12	14	298.5	629.5	192	374	0.495539	0.909939
ENSMUSG00000036104	MGI:2445001	Rab3gap1	3	58	63	32.5	49	0.212172	0.763112
ENSMUSG00000036112	MGI:1929701	Metap2	16	1035	1045.5	817.5	794	0.550456	0.924188
ENSMUSG00000036120	MGI:1333865	Rfxank	13	114.5	319.5	59	164	0.962785	1
ENSMUSG00000036155	MGI:894701	Mgat5	4	61	80.5	14	22	0.669166	0.956415
ENSMUSG00000036158	MGI:1916034	Prickle1	8	30.5	46	33	40	0.484664	0.907591
ENSMUSG00000036167	MGI:1917029	Pphln1	13	270.5	265	204	201.5	0.947634	1
ENSMUSG00000036180	MGI:2384585	Gatad2a	13	971.5	1120.5	506.5	532	0.238513	0.788281
ENSMUSG00000036181	MGI:1931526	Hist1h1c	6	720.5	791.5	613.5	504.5	0.00024236	0.0510687
ENSMUSG00000036197	MGI:2684933	Gxylt1	19	468.5	440.5	186	200.5	0.27464	0.807771
ENSMUSG00000036202	MGI:1098622	Rif1	22	106	123	131	109	0.0734706	0.577455
ENSMUSG00000036206	MGI:2138297	Sh3bp4	10	245	168	189	139	0.641419	0.949817
ENSMUSG00000036223	MGI:1913718	Ska1	4	36	38	29.5	19	0.134761	0.682924
ENSMUSG00000036225	MGI:1918269	Kctd1	3	27.5	26	8	13	0.294659	0.816081
ENSMUSG00000036249	MGI:1918934	Rbm43	7	43	40	29	27	1	1
ENSMUSG00000036273	MGI:1913975	Lrrk2	14	156	196	138	145.5	0.28332	0.80995
ENSMUSG00000036281	MGI:2443935	Snapc4	7	153	146.5	78	122	0.00874541	0.302332
ENSMUSG00000036282	MGI:1922259	Naa30	7	134.5	146.5	112.5	109	0.540145	0.92251
ENSMUSG00000036291	MGI:1921635	Mudeng	6	50.5	48	41.5	36.5	0.711485	0.968932
ENSMUSG00000036298	MGI:2146030	Slc2a13	8	59	35	41	31	0.448865	0.901174
ENSMUSG00000036327	MGI:2387194	Qsox2	3	61.5	72	50	29	0.0161697	0.368819
ENSMUSG00000036333	MGI:1924730	Kidins220	39	1540	1521	1072	1088.5	0.632936	0.946517
ENSMUSG00000036339	MGI:2443219	6720456H20Rik	10	71.5	64	47	35	0.536228	0.921831
ENSMUSG00000036450	MGI:2442345	Hif1an	29	555.5	521	334	325	0.729152	0.975363
ENSMUSG00000036473	MGI:2443456	Tbc1d24	17	94	73	56	68	0.0609396	0.545318
ENSMUSG00000036533	MGI:2384718	Cdc42ep3	4	663.5	739	661	721	0.819914	0.997558
ENSMUSG00000036606	MGI:2154239	Plxnb2	7	970.5	879.5	510.5	448.5	0.690357	0.964358
ENSMUSG00000036613	MGI:1289332	Tssc1	8	189.5	173.5	115	158	0.0108174	0.340618
ENSMUSG00000036622	MGI:1922022	Atp13a2	23	344	524	194	241.5	0.0953359	0.611261
ENSMUSG00000036636	MGI:1347048	Clcn7	11	334	343	210.5	216	1	1
ENSMUSG00000036678	MGI:2443767	Aaas	3	198	237	145.5	145.5	0.216956	0.767721
ENSMUSG00000036686	MGI:2384831	Cc2d1a	8	283.5	360.5	136	191	0.493207	0.909939
ENSMUSG00000036712	MGI:1921506	Cyld	14	72	67	117.5	95	0.47843	0.906005
ENSMUSG00000036775	MGI:1347059	Decr2	2	52	35	26	18	0.930839	1
ENSMUSG00000036810	MGI:1921981	Tmem188	4	119.5	97.5	95	81.5	0.79499	0.992609
ENSMUSG00000036820	MGI:2443978	Amdhd2	4	118.5	96.5	69.5	54	0.779861	0.98851
ENSMUSG00000036860	MGI:1914462	Mrpl55	3	103.5	100	70.5	42.5	0.0602707	0.545318
ENSMUSG00000036863	MGI:3036264	Syde2	12	123	179	142.5	156	0.0883187	0.597908
ENSMUSG00000036898	MGI:1919404	Zfp157	7	35	27	20.5	31.5	0.0572257	0.538774
ENSMUSG00000036904	MGI:108460	Fzd8	7	61	85	39	36	0.148129	0.697301
ENSMUSG00000036918	MGI:1920999	Ttc7	2	21	40	17.5	10	0.00815796	0.293487
ENSMUSG00000036943	MGI:2442982	Rab8b	2	48	48.5	37	27	0.34888	0.848108
ENSMUSG00000036964	MGI:1861440	Trim17	3	84	83	72.5	74	0.865987	1
ENSMUSG00000036968	MGI:1913705	Cnpy4	3	164	170.5	107.5	99.5	0.48933	0.909939
ENSMUSG00000036980	MGI:109129	Taf6	4	108	92.5	54	63	0.177729	0.742767
ENSMUSG00000036989	MGI:1860040	Trim3	3	152	172	76	76	0.531496	0.920487
ENSMUSG00000037098	MGI:2444431	Rab11fip3	4	71	91	41	41	0.355399	0.854697
ENSMUSG00000037103	MGI:2684420	Dcaf15	6	231.5	265	122	137	0.931642	1
ENSMUSG00000037104	MGI:2385459	Socs5	5	283	263	183.5	186	0.544926	0.92251
ENSMUSG00000037112	MGI:2445031	Sik2	12	146.5	157	101.5	88	0.222465	0.776365
ENSMUSG00000037166	MGI:1931139	Ppp1r14a	2	55	81.5	48.5	63.5	0.704857	0.968355
ENSMUSG00000037174	MGI:1916507	Elf2	3	41.5	45	21	30	0.38666	0.877288
ENSMUSG00000037211	MGI:1345139	Spry1	5	67.5	76	71.5	65	0.342079	0.843221
ENSMUSG00000037221	MGI:1916179	Mospd3	2	81.5	37	27	13	0.830404	0.99933
ENSMUSG00000037225	MGI:95516	Fgf2	5	155.5	35.5	97.5	30	0.264327	0.805587
ENSMUSG00000037234	MGI:2443554	Hook3	46	468.5	521	389.5	353	0.036796	0.476596
ENSMUSG00000037239	MGI:2142186	Spred3	7	231	198	110.5	145	0.00587378	0.269171
ENSMUSG00000037242	MGI:1352754	Clic4	9	3134	3201.5	1759.5	1880.5	0.28878	0.815775
ENSMUSG00000037243	MGI:2144276	Zfp692	7	65	73	51	38.5	0.159373	0.714862
ENSMUSG00000037251	MGI:1921903	4930444A02Rik	7	80	78	42	35	0.57049	0.932406
ENSMUSG00000037257	MGI:1914189	Aagab	4	62.5	77	57	59	0.442123	0.900687
ENSMUSG00000037260	MGI:1196297	Hgsnat	6	180.5	177	104	118.5	0.422912	0.892771
ENSMUSG00000037270	MGI:2444631	4932438A13Rik	17	120	116.5	72	100.5	0.0730334	0.577455
ENSMUSG00000037275	MGI:2449311	Gemin5	27	616.5	543.5	385	325	0.667273	0.956315
ENSMUSG00000037300	MGI:2384573	Ttc13	13	594.5	742	355	425	0.650669	0.953381
ENSMUSG00000037306	MGI:2446214	Man1c1	5	63.5	71	33	26	0.300348	0.816866
ENSMUSG00000037325	MGI:1918742	Bbs7	9	44	32	24	29.5	0.133561	0.68226
ENSMUSG00000037326	MGI:1355075	Solh	4	81	72.5	63	48.5	0.559903	0.929865
ENSMUSG00000037331	MGI:1890165	Larp1	11	1135.5	1192	780	677	0.00500447	0.252712
ENSMUSG00000037353	MGI:1915864	Letmd1	6	108	98.5	67	53	0.552682	0.924862
ENSMUSG00000037364	MGI:1933527	Srrt	7	661.5	659.5	426	402.5	0.564501	0.932035
ENSMUSG00000037366	MGI:2140321	Pafah2	11	193	186	92	111	0.198388	0.756783
ENSMUSG00000037370	MGI:97370	Enpp1	18	355.5	331	149	168.5	0.174429	0.739264
ENSMUSG00000037376	MGI:1914176	Trmt6	8	163.5	165	186	182	0.887792	1
ENSMUSG00000037400	MGI:1923545	Atp11b	4	65	56.5	32	41	0.201935	0.759699
ENSMUSG00000037411	MGI:97608	Serpine1	4	32120	32393.5	17781	18164	0.333268	0.83921
ENSMUSG00000037443	MGI:1917262	Ccdc21	13	145	224.5	139.5	144.5	0.00976289	0.322345
ENSMUSG00000037461	MGI:1924315	Ints7	3	46	32	21	19	0.498111	0.909939
ENSMUSG00000037466	MGI:2144738	4930427A07Rik	22	210.5	214	120	105.5	0.387134	0.877288
ENSMUSG00000037487	MGI:1918040	Ubr5	6	315.5	301.5	235.5	253.5	0.333654	0.83921
ENSMUSG00000037503	MGI:2448487	Fam168b	14	1103	1175	689.5	677	0.231273	0.78501
ENSMUSG00000037513	MGI:2448542	Samd4b	2	398	445.5	229.5	201.5	0.0442186	0.517104
ENSMUSG00000037519	MGI:1924750	Ppfia1	4	215	182.5	148	117.5	0.685999	0.963359
ENSMUSG00000037526	MGI:1261775	Atg14	9	44	70	47	47	0.0992802	0.618753
ENSMUSG00000037531	MGI:1921850	Mrpl47	3	36.5	39	39	38	0.68325	0.962554
ENSMUSG00000037536	MGI:1926188	Fbxo34	20	516.5	455	358.5	322.5	0.880556	1
ENSMUSG00000037544	MGI:2183453	Dlgap5	16	352.5	290.5	215.5	207	0.233626	0.786753
ENSMUSG00000037552	MGI:2141874	Plekhg2	2	142	159.5	64	71	0.941414	1
ENSMUSG00000037553	MGI:3527792	Zdhhc18	24	1410.5	1180.5	633.5	462	0.0594408	0.545318
ENSMUSG00000037572	MGI:2443514	Wdhd1	16	137.5	130	80.5	88	0.431398	0.895373
ENSMUSG00000037601	MGI:97355	Nme1	3	291.5	308	153	226	0.0122768	0.357068
ENSMUSG00000037608	MGI:1917580	Bclaf1	3	84.5	95	91	107	0.894612	1
ENSMUSG00000037622	MGI:2685541	Wdtc1	24	520	444	251	199.5	0.566964	0.932234
ENSMUSG00000037646	MGI:1916380	Vps13b	7	41	29.5	18	20	0.268957	0.806752
ENSMUSG00000037652	MGI:2181434	Phc3	2	30	20	14	14	0.400973	0.883628
ENSMUSG00000037656	MGI:97851	Slc20a2	11	635	703.5	318	409	0.116175	0.653205
ENSMUSG00000037674	MGI:2442675	Rfx7	5	61	29	28	18.5	0.432335	0.896478
ENSMUSG00000037692	MGI:2444218	Ahdc1	8	89	72.5	41.5	26	0.342337	0.843221
ENSMUSG00000037697	MGI:2150302	Ddhd1	4	40	25	10.5	18	0.0218781	0.420915
ENSMUSG00000037720	MGI:1915128	Tmem33	2	227.5	218	112	96	0.516178	0.915529
ENSMUSG00000037742	MGI:1096881	Eef1a1	2	8450	10822.5	5148.5	6453.5	0.368429	0.863467
ENSMUSG00000037788	MGI:2141658	Vopp1	2	113.5	121.5	57	45.5	0.214322	0.765434
ENSMUSG00000037820	MGI:98731	Tgm2	3	140	165	64	86.5	0.516155	0.915529
ENSMUSG00000037855	MGI:2143676	Zfp365	40	481	435.5	380.5	262.5	0.00965134	0.321106
ENSMUSG00000037885	MGI:1914583	Stk35	12	210	188.5	100	112	0.189251	0.750392
ENSMUSG00000037902	MGI:108563	Sirpa	8	27	58.5	23	23.5	0.0358932	0.470114
ENSMUSG00000037905	MGI:1924059	Bri3bp	4	106	163	53.5	90.5	0.706718	0.968355
ENSMUSG00000037935	MGI:1927347	Smarce1	5	811	872.5	622	498.5	0.000155747	0.0405401
ENSMUSG00000037971	MGI:1915971	1110032A03Rik	5	54	47	34	32	0.812428	0.997354
ENSMUSG00000038002	MGI:1930190	Cramp1l	21	283	208.5	157.5	134.5	0.352696	0.851899
ENSMUSG00000038024	MGI:1914769	Dennd4c	7	96	73.5	40	53	0.0369935	0.476596
ENSMUSG00000038034	MGI:2154090	Igsf8	14	1092.5	900	488.5	451.5	0.142182	0.695643
ENSMUSG00000038046	MGI:1914640	Rnmtl1	9	140	134.5	126	78	0.0203591	0.402183
ENSMUSG00000038047	MGI:1923389	Haus6	3	42	36.5	32	42	0.191304	0.750776
ENSMUSG00000038084	MGI:1921393	Opa1	5	106	98.5	71	97	0.0626719	0.552437
ENSMUSG00000038085	MGI:1918123	4921517L17Rik	5	271.5	193	138.5	75.5	0.146885	0.697301
ENSMUSG00000038102	MGI:2444585	D030016E14Rik	7	129	132.5	106	95	0.455696	0.9027
ENSMUSG00000038116	MGI:2444148	Phf20	7	110.5	143.5	77	104.5	0.836403	0.99957
ENSMUSG00000038127	MGI:1914751	Ccdc50	11	267	253	203	182	0.686989	0.963812
ENSMUSG00000038143	MGI:1918319	Stox2	5	41	35	46	61	0.145191	0.697301
ENSMUSG00000038170	MGI:1891434	Pde4dip	4	121	92	28	37	0.0523076	0.529684
ENSMUSG00000038172	MGI:1917113	Ttc39b	5	90.5	111	84.5	107.5	0.871587	1
ENSMUSG00000038181	MGI:1917522	Chpf2	4	502	485	191	181	0.903176	1
ENSMUSG00000038187	MGI:1916065	Btbd10	4	213.5	141.5	119	105	0.0900023	0.602462
ENSMUSG00000038212	MGI:1913881	Hiatl1	13	299.5	329	222	238.5	0.854128	1
ENSMUSG00000038214	MGI:2677212	Bend3	11	113.5	108.5	54	65	0.293518	0.816081
ENSMUSG00000038235	MGI:1321398	F11r	4	55.5	44	52.5	41.5	0.92102	1
ENSMUSG00000038241	MGI:108084	Cep250	34	1037	971	502	417.5	0.151244	0.69818
ENSMUSG00000038244	MGI:2444947	Mical2	3	861.5	863	427.5	413	0.674174	0.957387
ENSMUSG00000038250	MGI:1922091	Usp38	22	465	475.5	358	412.5	0.243196	0.791207
ENSMUSG00000038264	MGI:1306826	Sema7a	4	503.5	525	236.5	207	0.139605	0.688831
ENSMUSG00000038268	MGI:2179725	Ovca2	2	89	42	39	21	0.693624	0.964358
ENSMUSG00000038280	MGI:2655574	Ostm1	3	70	68	48	33	0.223283	0.776365
ENSMUSG00000038312	MGI:1915540	Edem2	3	66.5	73	43.5	65.5	0.288642	0.815775
ENSMUSG00000038324	MGI:1930751	Trpc4ap	3	438.5	455	272	294	0.747112	0.975528
ENSMUSG00000038342	MGI:2141183	Mlxip	3	57	49	23.5	39	0.0603553	0.545318
ENSMUSG00000038369	MGI:1929915	Ncoa6	7	166.5	147.5	81.5	75.5	0.922073	1
ENSMUSG00000038370	MGI:1913675	Pcp4l1	2	90.5	24.5	38	13	0.600944	0.93836
ENSMUSG00000038375	MGI:1915978	Trp53inp2	9	385	394.5	209.5	203.5	0.670844	0.956415
ENSMUSG00000038383	MGI:3039607	Pigu	2	31.5	29	33	23	0.549009	0.924188
ENSMUSG00000038384	MGI:2652820	Setd1b	8	164.5	160.5	80	76	0.867576	1
ENSMUSG00000038400	MGI:1929600	Pmepa1	3	887	961.5	726	800.5	0.83547	0.99957
ENSMUSG00000038406	MGI:2141980	Scaf1	9	880.5	999.5	534	602	0.939976	1
ENSMUSG00000038446	MGI:1918963	Cdc40	3	43.5	43	45	33.5	0.406614	0.886775
ENSMUSG00000038462	MGI:1913944	Uqcrfs1	2	321	323.5	230	234.5	0.951541	1
ENSMUSG00000038463	MGI:2443310	Olfml2b	15	284.5	327.5	165	170.5	0.414606	0.892771
ENSMUSG00000038495	MGI:2654703	Otud7b	2	41	41	26	29	0.759638	0.980191
ENSMUSG00000038508	MGI:1346047	Gdf15	9	170	325	314	549.5	0.480193	0.906223
ENSMUSG00000038520	MGI:2449973	Tbc1d17	2	50	38	35	33	0.51059	0.915165
ENSMUSG00000038525	MGI:1914461	Armc10	8	208.5	166	127	120	0.304681	0.82485
ENSMUSG00000038530	MGI:108409	Rgs4	8	131	148.5	99.5	92	0.258366	0.802089
[truncated: 854 more rows]

## Sheet: B6xNOD ASE
Ensembl	ID	Symbol	# informative SNPs	Control		TM		Fisher's exact test
				B6 allele	NOD allele	B6 allele	NOD allele	P	FDR
ENSMUSG00000000168	MGI:2385311	Dlat	5	293	277	107	118	0.345275	0.846927
ENSMUSG00000000184	MGI:88314	Ccnd2	12	2491	2173	1058	806	0.0143658	0.254632
ENSMUSG00000000194	MGI:2139054	Gpr107	6	174	180	107	108	0.931137	1
ENSMUSG00000000275	MGI:102749	Trim25	12	157	150	37	46	0.322992	0.820113
ENSMUSG00000000276	MGI:1889276	Dgke	20	138	65	68	41	0.319686	0.818884
ENSMUSG00000000278	MGI:1921867	Scpep1	18	5914	3212	3121	1639	0.378179	0.860847
ENSMUSG00000000282	MGI:109150	Mnt	4	66	44	34	20	0.736725	0.998284
ENSMUSG00000000339	MGI:1913618	Rtcd1	10	595	664	509	398	5.06624e-05	0.00952748
ENSMUSG00000000378	MGI:2384924	Ccm2	9	1120	1067	585	563	0.912917	1
ENSMUSG00000000384	MGI:1100868	Tbrg4	6	282	324	123	107	0.0752274	0.492202
ENSMUSG00000000399	MGI:1913358	Ndufa9	2	17	36	20	15	0.0274214	0.335204
ENSMUSG00000000420	MGI:894693	Galnt1	2	64	90	34	40	0.569136	0.931358
ENSMUSG00000000489	MGI:97528	Pdgfb	12	84	69	89	61	0.486452	0.897218
ENSMUSG00000000567	MGI:98371	Sox9	16	184	160	110	88	0.655348	0.963253
ENSMUSG00000000600	MGI:1930618	Krit1	8	179	137	69	97	0.00210756	0.0916386
ENSMUSG00000000605	MGI:104571	Clcn4-2	9	221	208	175	173	0.772937	1
ENSMUSG00000000627	MGI:1340055	Sema4f	13	83	129	53	53	0.0719892	0.482033
ENSMUSG00000000628	MGI:1315197	Hk2	6	260	203	91	91	0.161135	0.656701
ENSMUSG00000000693	MGI:1337004	Loxl3	4	876	901	245	288	0.182436	0.686381
ENSMUSG00000000957	MGI:101900	Mmp14	8	4182	2870	2149	1418	0.356931	0.853181
ENSMUSG00000000958	MGI:1337120	Slc7a7	6	32	20	34	30	0.451304	0.8922
ENSMUSG00000000959	MGI:1916339	Oxa1l	21	409	389	167	200	0.0773123	0.496484
ENSMUSG00000001016	MGI:1915031	Ilf2	3	66	69	77	64	0.39906	0.870883
ENSMUSG00000001017	MGI:1913761	2500003M10Rik	2	29	40	47	43	0.262168	0.77463
ENSMUSG00000001018	MGI:1333745	Snapin	2	132	93	41	25	0.670115	0.969361
ENSMUSG00000001039	MGI:1351471	B9d1	2	27	35	21	31	0.849233	1
ENSMUSG00000001052	MGI:2139764	Sec24b	11	933	845	335	403	0.00138195	0.0791165
ENSMUSG00000001054	MGI:1913339	Rmnd5b	3	152	121	73	65	0.601476	0.945678
ENSMUSG00000001089	MGI:107629	Luzp1	19	771	689	219	200	0.867815	1
ENSMUSG00000001248	MGI:105490	Gramd1a	14	645	661	439	395	0.143812	0.629024
ENSMUSG00000001270	MGI:88407	Ckb	4	1221	868	738	572	0.225593	0.738514
ENSMUSG00000001285	MGI:1929864	Myg1	3	102	94	45	58	0.18217	0.686381
ENSMUSG00000001305	MGI:1914473	Rrp15	2	106	103	110	110	0.923139	1
ENSMUSG00000001349	MGI:104979	Cnn1	3	3308	2139	1717	977	0.00887689	0.209629
ENSMUSG00000001380	MGI:108087	Hars	4	364	353	377	389	0.56775	0.931358
ENSMUSG00000001383	MGI:1913742	Zmat2	2	91	64	52	48	0.303977	0.804751
ENSMUSG00000001441	MGI:1101358	Npepps	5	245	300	163	153	0.065716	0.469571
ENSMUSG00000001445	MGI:1333801	Mrpl10	17	1025	1177	735	787	0.300813	0.80038
ENSMUSG00000001467	MGI:106040	Cyp51	27	1504	1449	778	836	0.0829945	0.509993
ENSMUSG00000001504	MGI:1197526	Irx2	4	72	99	48	58	0.619715	0.953588
ENSMUSG00000001517	MGI:1347487	Foxm1	8	234	265	71	96	0.369671	0.856422
ENSMUSG00000001518	MGI:1915450	Itfg2	3	28	24	26	23	1	1
ENSMUSG00000001521	MGI:1329045	Tulp3	7	248	255	96	83	0.33899	0.836516
ENSMUSG00000001524	MGI:1338799	Gtf2h4	6	96	89	67	50	0.407214	0.878631
ENSMUSG00000001525	MGI:107812	Tubb5	3	4001	4191	1886	2033	0.472196	0.895332
ENSMUSG00000001542	MGI:2183438	Ell2	7	170	166	101	61	0.0162693	0.266297
ENSMUSG00000001630	MGI:1922250	Stk38l	15	242	170	155	132	0.215642	0.731224
ENSMUSG00000001674	MGI:1914192	Ddx18	2	90	93	81	67	0.322003	0.820113
ENSMUSG00000001700	MGI:1914815	Gramd3	2	21	31	12	16	1	1
ENSMUSG00000001761	MGI:108075	Smo	3	132	163	50	76	0.390237	0.869042
ENSMUSG00000001767	MGI:1914127	Crnkl1	4	57	61	51	44	0.491215	0.898948
ENSMUSG00000001768	MGI:1921280	Rin2	7	43	54	42	30	0.0874248	0.521625
ENSMUSG00000001870	MGI:109151	Ltbp1	21	3168	6130	1004.5	2006	0.492388	0.899267
ENSMUSG00000001909	MGI:1289155	Trmt1	8	368	345	237	211	0.673231	0.969361
ENSMUSG00000001910	MGI:1914080	Nacc1	8	611	604	239	188	0.0487379	0.432205
ENSMUSG00000001918	MGI:105305	Slc1a5	9	731	157	203	99	1.06322e-07	5.21739e-05
ENSMUSG00000001995	MGI:2676970	Sipa1l2	4	113	174	80	98	0.246493	0.754637
ENSMUSG00000002031	MGI:1923818	Ift46	3	198	266	143	110	0.000427751	0.0386665
ENSMUSG00000002043	MGI:1914341	Trappc6a	2	82	80	61	43	0.21001	0.721062
ENSMUSG00000002068	MGI:88316	Ccne1	7	360	323	179	231	0.00405326	0.145031
ENSMUSG00000002102	MGI:1098754	Psmc3	2	585	514	394	396	0.161419	0.656701
ENSMUSG00000002105	MGI:1915677	Slc39a13	3	385	422	169	173	0.605995	0.946178
ENSMUSG00000002129	MGI:1914715	Sf3a1	4	72	40	26	25	0.122443	0.575925
ENSMUSG00000002210	MGI:1919247	1500002O20Rik	12	290	193	111	83	0.544983	0.923167
ENSMUSG00000002222	MGI:1915727	Rmnd5a	5	37	69	18	20	0.180478	0.68502
ENSMUSG00000002297	MGI:1351328	Dbf4	7	224	231	163	191	0.394769	0.869808
ENSMUSG00000002307	MGI:1197015	Daxx	3	85	66	68	55	0.902976	1
ENSMUSG00000002308	MGI:1860083	Cd320	4	86	92	58	53	0.546572	0.92532
ENSMUSG00000002496	MGI:102548	Tsc2	11	482	400	162	182	0.0185438	0.284363
ENSMUSG00000002504	MGI:1890662	Slc9a3r2	8	326	242	135	112	0.489367	0.898104
ENSMUSG00000002741	MGI:1927550	Ykt6	2	199	182	61	68	0.359727	0.854185
ENSMUSG00000002763	MGI:2385054	Pex6	11	215	183	145	141	0.394448	0.869808
ENSMUSG00000002767	MGI:1351622	Mrpl2	2	203	213	99	91	0.483901	0.895582
ENSMUSG00000002768	MGI:96957	Mea1	2	393	315	329	257	0.822309	1
ENSMUSG00000002820	MGI:2444308	Atg4d	3	29	37	20	9	0.0280069	0.335204
ENSMUSG00000002825	MGI:1931441	Qtrt1	7	229	271	186	189	0.274311	0.781448
ENSMUSG00000002846	MGI:1922139	4930455C21Rik	6	159	174	122	168	0.170221	0.67208
ENSMUSG00000002870	MGI:105380	Mcm2	3	76	74	44	25	0.080318	0.504317
ENSMUSG00000002871	MGI:1345190	Tpra1	3	73	107	46	67	1	1
ENSMUSG00000002881	MGI:107564	Nab1	3	102	124	37	42	0.79471	1
ENSMUSG00000002885	MGI:1347095	Cd97	16	1466	1608	519	587	0.673614	0.969361
ENSMUSG00000002980	MGI:1929940	Bcam	8	184	69	82	15	0.0248147	0.320609
ENSMUSG00000002981	MGI:1927155	Clptm1	13	353	346	172	169	1	1
ENSMUSG00000002983	MGI:103289	Relb	11	168	145	297	214	0.219133	0.734364
ENSMUSG00000003031	MGI:104565	Cdkn1b	4	54	51	27	16	0.275171	0.781448
ENSMUSG00000003032	MGI:1342287	Klf4	11	362	332	440	394	0.837022	1
ENSMUSG00000003062	MGI:1923455	Stard3nl	3	248	239	247	213	0.398295	0.870883
ENSMUSG00000003161	MGI:98419	Sri	17	2121	2418	1260	1533	0.184604	0.690648
ENSMUSG00000003228	MGI:109161	Grk5	8	166	103	104	43	0.0685449	0.476805
ENSMUSG00000003283	MGI:96052	Hck	15	128	324	36	147	0.0274719	0.335204
ENSMUSG00000003308	MGI:1858732	Keap1	4	113	118	34	43	0.511276	0.911382
ENSMUSG00000003382	MGI:1350926	Etv3	15	220	212	110	98	0.673231	0.969361
ENSMUSG00000003458	MGI:1891700	Ncstn	11	1212.5	806	541	306	0.0587983	0.457987
ENSMUSG00000003464	MGI:1334458	Pex19	3	176	189	61	66	1	1
ENSMUSG00000003534	MGI:99216	Ddr1	16	1904	1921	700.5	709	0.975153	1
ENSMUSG00000003541	MGI:104814	Ier3	3	1355	1257	955	975	0.111694	0.559523
ENSMUSG00000003545	MGI:95575	Fosb	9	87	122	71	66	0.0773272	0.496484
ENSMUSG00000003546	MGI:1922014	Klc4	7	121	121	69	66	0.914479	1
ENSMUSG00000003549	MGI:95412	Ercc1	5	494	1156	328	756	0.864671	1
ENSMUSG00000003559	MGI:1929882	As3mt	6	32	43	20	30	0.853656	1
ENSMUSG00000003581	MGI:1918923	Rnf215	2	55	51	43	42	0.884975	1
ENSMUSG00000003623	MGI:1921364	Crot	4	64	39	27	13	0.698843	0.979463
ENSMUSG00000003660	MGI:2444401	Snrnp200	4	186	166	113	137	0.0691275	0.478314
ENSMUSG00000003662	MGI:1346998	Ciao1	4	68	71	39	52	0.417916	0.88341
ENSMUSG00000003721	MGI:1920249	Insig2	4	130	126	82	89	0.621558	0.953588
ENSMUSG00000003731	MGI:1100836	Kpna6	7	253	286	122	93	0.0156684	0.262169
ENSMUSG00000003762	MGI:1924139	Adck4	2	24	29	19	25	1	1
ENSMUSG00000003778	MGI:1925906	Brd8	3	77	66	19	19	0.716883	0.986909
ENSMUSG00000003808	MGI:1913840	Farsa	6	405	472	233	283	0.738394	0.998734
ENSMUSG00000003809	MGI:104541	Gcdh	5	106	69	41	34	0.402874	0.87601
ENSMUSG00000003813	MGI:105126	Rad23a	7	425	477	247	271	0.868477	1
ENSMUSG00000003814	MGI:88252	Calr	3	2987	2883	2522	2334	0.285842	0.792468
ENSMUSG00000003948	MGI:1914718	Mmd	2	282	320	54	55	0.604247	0.946178
ENSMUSG00000004054	MGI:1346880	Map3k11	5	116	97	72	63	0.912151	1
ENSMUSG00000004098	MGI:1858212	Col5a3	4	62	33	33	12	0.438791	0.8922
ENSMUSG00000004099	MGI:94912	Dnmt1	7	281	242	80	81	0.416606	0.882814
ENSMUSG00000004100	MGI:2178445	Ppan	4	304	327	311	291	0.23173	0.741148
ENSMUSG00000004127	MGI:1920421	Rg9mtd2	4	66	52	36	36	0.455857	0.8922
ENSMUSG00000004394	MGI:1915070	Tmed4	4	192	174	96	108	0.222448	0.738514
ENSMUSG00000004446	MGI:108093	Bid	5	115	118	57	71	0.440777	0.8922
ENSMUSG00000004500	MGI:2444641	Zfp324	7	29	26	30	25	1	1
ENSMUSG00000004558	MGI:1352498	Ndrg2	9	109	36	22	27	0.000171608	0.021565
ENSMUSG00000004561	MGI:1098577	Mettl17	13	142	176	94	144	0.226385	0.738514
ENSMUSG00000004562	MGI:2685515	Arhgef40	14	974	887	356	310.5	0.651597	0.96173
ENSMUSG00000004591	No associated gene	Pkn2	7	127	97	73	85	0.0483568	0.431443
ENSMUSG00000004768	MGI:99833	Rab23	14	490	438	285	267	0.667209	0.968309
ENSMUSG00000004815	MGI:102918	Dgkq	4	65	52	20	13	0.692484	0.978951
ENSMUSG00000004846	MGI:1347008	Plod3	6	822	803	291	266	0.523252	0.91796
ENSMUSG00000004885	MGI:88491	Crabp2	3	35	38	18	21	1	1
ENSMUSG00000004891	MGI:101784	Nes	33	3610	5233	1603	2276	0.597102	0.943303
ENSMUSG00000004897	MGI:1194494	Hdgf	2	432	381	153	128	0.728942	0.993546
ENSMUSG00000004945	MGI:1917794	5730437N04Rik	8	518	604	372	417	0.675396	0.969956
ENSMUSG00000004980	MGI:104819	Hnrnpa2b1	4	920	957	280	349	0.0528175	0.433762
ENSMUSG00000005034	MGI:97594	Prkacb	2	86	75	33	19	0.260878	0.77382
ENSMUSG00000005087	MGI:88338	Cd44	29	9387	6394	4956	2982	1.13015e-05	0.00298621
ENSMUSG00000005102	MGI:1353427	Eif2ak4	12	213	192	55	74	0.0548264	0.442133
ENSMUSG00000005124	MGI:1197008	Wisp1	4	410	354	279	246	0.864765	1
ENSMUSG00000005142	MGI:107286	Man2b1	10	391	260	110	90	0.218121	0.733948
ENSMUSG00000005161	MGI:109486	Prdx2	6	2012	2129	1622	1654.5	0.440354	0.8922
ENSMUSG00000005233	MGI:1913692	Spc25	2	28	26	29	16	0.226842	0.738514
ENSMUSG00000005362	MGI:1913277	Crbn	4	76	77	50	26	0.0242179	0.317181
ENSMUSG00000005417	MGI:1349438	Mprip	9	808	854	336	336	0.552495	0.927884
ENSMUSG00000005469	MGI:97592	Prkaca	4	345	307	198	189	0.607535	0.946774
ENSMUSG00000005481	MGI:1915528	Ddx39	2	459	448	365	314	0.22306	0.738514
ENSMUSG00000005611	MGI:1338023	Mrvi1	7	77	102	43	87	0.0977053	0.544938
ENSMUSG00000005621	MGI:2443541	Zfp592	9	157	147	74	65	0.759733	1
ENSMUSG00000005656	MGI:1919433	Snx6	5	116	151	95	106	0.45298	0.8922
ENSMUSG00000005674	MGI:3589112	Tomm40l	8	121	132	83	78	0.481361	0.895582
ENSMUSG00000005686	MGI:1096344	Ampd3	10	64	93	30	38	0.66097	0.966501
ENSMUSG00000005779	MGI:1098257	Psmb4	2	807	737	522	517	0.315846	0.812682
ENSMUSG00000005802	MGI:1345282	Slc30a4	13	226	196	136	76	0.0135538	0.249774
ENSMUSG00000005803	MGI:1929899	Sqrdl	7	109	234	47	129	0.26615	0.780386
ENSMUSG00000005804	MGI:1927580	Pldn	13	188	216	94	110	0.931545	1
ENSMUSG00000005881	MGI:1913616	Ergic3	3	606	570	308	359	0.0291566	0.346896
ENSMUSG00000005882	MGI:1929472	Uqcc	17	293	195	195	128	0.941695	1
ENSMUSG00000005897	MGI:1352465	Nr2c1	5	43	63	40	35	0.0978467	0.544938
ENSMUSG00000005968	MGI:109572	Tuft1	4	35	149	44	113	0.0541428	0.438633
ENSMUSG00000006019	MGI:1918973	Dhx34	13	105	80	47	51	0.169736	0.670936
ENSMUSG00000006057	MGI:107653	Atp5g1	2	392	379.5	245	217	0.445008	0.8922
ENSMUSG00000006169	MGI:2144243	Clint1	6	663	566	277	325	0.00145388	0.0818704
ENSMUSG00000006215	MGI:107410	Zbtb17	8	206	133	78	67	0.159607	0.656248
ENSMUSG00000006221	MGI:1352494	Hspb7	18	319	800	130	239	0.0156161	0.262169
ENSMUSG00000006281	MGI:109573	Tep1	11	66	53	54	41	0.890128	1
ENSMUSG00000006288	MGI:2683584	Ttc5	5	100	128	80	55	0.00485715	0.157745
ENSMUSG00000006289	MGI:1913496	Osgep	9	231	199	150	133	0.87816	1
ENSMUSG00000006301	MGI:1916910	Tmbim1	2	269	239	83	84	0.476278	0.895582
ENSMUSG00000006333	MGI:1924096	Rps9	5	13635	13654	11476	11682.5	0.357449	0.853256
ENSMUSG00000006392	MGI:1915269	Med8	4	183	159	158	144	0.812462	1
ENSMUSG00000006395	MGI:1915430	Hyi	9	231	262	179	251	0.111742	0.559523
ENSMUSG00000006398	MGI:1859866	Cdc20	3	158	147	108	109	0.65789	0.964907
ENSMUSG00000006412	MGI:1276111	Pfdn2	5	142	150	126	135	1	1
ENSMUSG00000006442	MGI:102690	Srm	2	521	382	393	296	0.798339	1
ENSMUSG00000006445	MGI:95278	Epha2	19	1865	2289	846	945	0.0997907	0.5466
ENSMUSG00000006463	MGI:1917855	Zdhhc24	5	48	50	20	27	0.483279	0.895582
ENSMUSG00000006526	MGI:1921500	Tmem110	4	83	78	51	43	0.698269	0.979463
ENSMUSG00000006527	MGI:1859609	Sfmbt1	3	32	19	10	10	0.422449	0.88457
ENSMUSG00000006717	MGI:1914084	Acot13	6	316	195	203	125	1	1
ENSMUSG00000006731	MGI:1342057	B4galnt1	5	184	199	100	80	0.104173	0.553179
ENSMUSG00000006800	MGI:1919293	Sulf2	8	498	299	95	63	0.590911	0.939933
ENSMUSG00000006818	MGI:98352	Sod2	4	506	415	225	240	0.0226758	0.305457
ENSMUSG00000007029	MGI:90675	Vars	2	204	186	98	121	0.076727	0.495409
ENSMUSG00000007038	MGI:97305	Neu1	12	214	232	135	146	1	1
ENSMUSG00000007216	MGI:2683557	Zfp775	5	27	36	11	18	0.820077	1
ENSMUSG00000007338	MGI:108180	Mrpl49	6	99	128	54	70	1	1
ENSMUSG00000007411	MGI:1341865	Mark3	2	109	124	46	58	0.722986	0.990215
ENSMUSG00000007415	MGI:1914460	Gatad1	7	458	292	304	236	0.0960066	0.541515
ENSMUSG00000007656	MGI:1891691	Arpp19	3	119	102	41	48	0.258272	0.772025
ENSMUSG00000007880	MGI:1935147	Arid1a	5	175	156	22	24	0.533076	0.918313
ENSMUSG00000007892	MGI:1927099	Rplp1	5	11214	11682	11540	11574	0.0420791	0.401505
ENSMUSG00000008140	MGI:1916933	2310044H10Rik	15	2025	1571	1087	812	0.510541	0.911187
ENSMUSG00000008167	MGI:1915878	Fbxw9	7	231	229	109	121	0.518398	0.915711
ENSMUSG00000008305	MGI:104636	Tle1	4	101	84	45	58	0.0857212	0.517491
ENSMUSG00000008318	MGI:2443373	Relt	3	73	55	36	24	0.752615	1
ENSMUSG00000008398	MGI:101762	Elk3	7	949	980	371	367	0.63408	0.954005
ENSMUSG00000008475	MGI:1915021	Arpc5	10	3013	2552	2405	2046	0.91965	1
ENSMUSG00000008668	MGI:98146	Rps18	2	6625	6721	4917	5098	0.412398	0.881356
ENSMUSG00000008730	MGI:1314873	Hipk1	6	149	152	64	84	0.228456	0.738514
ENSMUSG00000008958	MGI:1202305	Vps72	2	80	85	61	54	0.468372	0.893524
ENSMUSG00000009035	MGI:2445179	Tmem184b	10	1251	1034	490	428	0.504891	0.907565
ENSMUSG00000009073	MGI:97307	Nf2	2	64	96	14	18	0.698096	0.979463
ENSMUSG00000009076	MGI:1914428	Zmat5	2	60	46	49	46	0.482522	0.895582
ENSMUSG00000009112	MGI:2136959	Bcl2l13	4	80	61	48	32	0.672333	0.969361
ENSMUSG00000009418	MGI:2183683	Nav1	33	427	532	117	219	0.0020374	0.0897241
ENSMUSG00000009549	MGI:107169	Srp14	3	450	646	482	577	0.0370029	0.382846
ENSMUSG00000009585	MGI:1933111	Apobec3	6	14	66	12	31	0.246405	0.754637
ENSMUSG00000009630	MGI:1321161	Ppp2cb	6	536	472	425	360	0.702694	0.982
ENSMUSG00000009681	MGI:88141	Bcr	7	145	162	34	23	0.112025	0.560126
ENSMUSG00000009739	MGI:102935	Pou6f1	6	23	44	12	20	0.823634	1
ENSMUSG00000009863	MGI:1914930	Sdhb	5	999	954	695	703	0.420443	0.88457
ENSMUSG00000009905	MGI:1918000	Kdsr	5	63	61	38	45	0.570543	0.931358
ENSMUSG00000009927	MGI:1922867	Rps25	2	3739	4005	2593	2645	0.17385	0.675536
ENSMUSG00000010045	MGI:1930765	Tmem115	6	542	515	330	269	0.137813	0.61399
ENSMUSG00000010047	MGI:1196334	Hyal2	6	245	204	65	64	0.423856	0.88457
ENSMUSG00000010048	MGI:1316708	Ifrd2	4	103	77	50	25	0.206606	0.713784
ENSMUSG00000010057	MGI:1914482	Nprl2	6	69	85	51	61	1	1
ENSMUSG00000010067	MGI:1928386	Rassf1	3	765	821	617	643	0.705877	0.983159
ENSMUSG00000010392	MGI:1858260	Gosr1	7	151	162	134	118	0.271277	0.781027
ENSMUSG00000010607	MGI:1913518	Pigyl	3	121	87	90	80	0.348933	0.848855
ENSMUSG00000010797	MGI:98954	Wnt2	7	67	74	45	55	0.793307	1
ENSMUSG00000010914	MGI:1351627	Pdhx	2	33	30	12	12	1	1
ENSMUSG00000011179	MGI:97402	Odc1	6	2296	2300	1804	1722	0.282626	0.789372
ENSMUSG00000011257	MGI:2385206	Pabpc4	3	261	275	107	125	0.529825	0.91796
ENSMUSG00000011831	MGI:104736	Evi5	6	74	63	42	31	0.663708	0.966501
ENSMUSG00000012117	MGI:1914672	Dhdds	8	150	129	82	96	0.124794	0.582513
ENSMUSG00000012296	MGI:1921344	Tjap1	12	820	644	407	339.5	0.497758	0.902268
ENSMUSG00000012889	MGI:2685352	Podnl1	8	38	57	16	28	0.712372	0.984944
ENSMUSG00000013033	MGI:1929461	Lphn1	2	58	61	14	18	0.692046	0.978951
ENSMUSG00000013593	MGI:2385112	Ndufs2	8	1483	1214	766	571	0.167572	0.666989
ENSMUSG00000013629	MGI:1916969	Cad	5	218	178	49	58	0.101585	0.546934
ENSMUSG00000013646	MGI:1933124	Sh3bp5l	8	203	169	130	156	0.0225978	0.305457
ENSMUSG00000013698	MGI:104799	Pea15a	6	1569.5	1572.5	776.5	714	0.176291	0.677236
ENSMUSG00000013736	MGI:1917297	Trnt1	5	171	33	160	40	0.365744	0.856422
ENSMUSG00000013787	MGI:2148922	Ehmt2	7	629	640	233	208	0.24595	0.754637
ENSMUSG00000013973	MGI:1333874	Dedd	9	116	136	65	51	0.0921349	0.530123
ENSMUSG00000013997	MGI:1350916	Nit1	2	51	40	20	22	0.454904	0.8922
ENSMUSG00000014077	MGI:1927185	1500003O03Rik	8	910	835	528	562	0.0584863	0.456592
ENSMUSG00000014177	MGI:1914760	Fam18b	6	143	245	45	97	0.30562	0.804751
ENSMUSG00000014329	MGI:1933388	Bicc1	8	150	171	15	33	0.0609566	0.462416
ENSMUSG00000014353	MGI:1919727	Tmem87b	25	365	328	168	138	0.536158	0.920356
ENSMUSG00000014355	MGI:103097	Anapc1	2	116	113	23	27	0.640015	0.955193
ENSMUSG00000014550	MGI:1925537	Zfyve20	4	78	58	41	20	0.210336	0.721062
ENSMUSG00000014551	MGI:1928140	Mrps25	4	79	76	71	48	0.178226	0.68023
ENSMUSG00000014668	MGI:2444898	Chfr	5	138	102	90	49	0.191529	0.695295
ENSMUSG00000014748	MGI:1096575	Tex261	6	292	304	191	207	0.795645	1
ENSMUSG00000014767	MGI:101838	Tbp	5	97	75	42	51	0.0941442	0.537185
ENSMUSG00000014769	MGI:104884	Psmb1	4	554	596	534	550	0.611581	0.94973
ENSMUSG00000014907	MGI:2682306	Naf1	11	102	115	124	163	0.416375	0.882814
ENSMUSG00000015087	MGI:2442633	B230208H17Rik	2	55	46	34	39	0.357169	0.853181
ENSMUSG00000015094	MGI:1099802	Npdc1	2	267	233	174	135	0.42516	0.88457
ENSMUSG00000015095	MGI:1354731	Fbxw5	2	36	38	16	17	1	1
ENSMUSG00000015112	MGI:1354721	Slc25a13	4	27	25	17	23	0.405659	0.876929
ENSMUSG00000015126	MGI:1915577	0610007P22Rik	5	297	309	255	266.5	1	1
ENSMUSG00000015133	MGI:2142227	Lrrk1	45	1627	1846	612	654	0.374688	0.86033
ENSMUSG00000015143	MGI:2137706	Actn1	5	4685	4555.5	1996	1820	0.0978593	0.544938
ENSMUSG00000015176	MGI:1918019	Nolc1	2	131	85	121	44	0.0118551	0.236758
ENSMUSG00000015202	MGI:2674130	Cnksr3	5	30	28	12	20	0.269972	0.7806
ENSMUSG00000015305	MGI:1917347	Sash1	13	437	410	193	186	0.852941	1
ENSMUSG00000015357	MGI:1346017	Clpx	5	71	88	40	57	0.605747	0.946178
ENSMUSG00000015363	MGI:1915226	Trabd	5	158	175	111	115	0.730392	0.994804
ENSMUSG00000015461	MGI:105121	Atf6b	2	97	83	41	56	0.0778631	0.498992
ENSMUSG00000015474	MGI:1860075	Ppt2	4	95	108	76	51	0.0237156	0.31332
ENSMUSG00000015522	MGI:88071	Arnt	2	34	36	15	15	1	1
ENSMUSG00000015542	MGI:1913426	Nat9	5	82	113	54	75	1	1
ENSMUSG00000015568	MGI:96820	Lpl	24	1684	320	199	125	7.4622e-19	1.28163e-15
ENSMUSG00000015597	MGI:1889348	Zfp318	7	43	54	21	40	0.246277	0.754637
ENSMUSG00000015605	MGI:106658	Srf	4	443	464	178	173	0.57178	0.931358
ENSMUSG00000015652	MGI:1917608	Steap1	3	62	60	41	70	0.0355377	0.375607
ENSMUSG00000015653	MGI:1921301	Steap2	28	1034	898	480	370	0.160037	0.656701
ENSMUSG00000015656	MGI:105384	Hspa8	5	8699	7337	3023	2648	0.226679	0.738514
ENSMUSG00000015671	MGI:104885	Psma2	2	545	567	362	407	0.425065	0.88457
ENSMUSG00000015733	MGI:106222	Capza2	3	211	166	156	165	0.0573409	0.451488
ENSMUSG00000015749	MGI:1913721	Anp32e	2	39	40	45	40	0.754677	1
ENSMUSG00000015755	MGI:1915902	Tab2	4	334	314	189	211	0.182255	0.686381
ENSMUSG00000015757	MGI:1914668	Ppil4	13	166	180	126	136	1	1
ENSMUSG00000015759	MGI:1277202	Cnih	6	635	712	824	847	0.241158	0.751704
ENSMUSG00000015766	MGI:104684	Eps8	25	437	416	183	171	0.899449	1
ENSMUSG00000015880	MGI:1930197	Ncapg	4	36	31	16	31	0.0556465	0.445551
ENSMUSG00000015889	MGI:96836	Lta4h	4	299	231	159	137	0.466063	0.893524
ENSMUSG00000015937	MGI:1349392	H2afy	2	154	157	95	77.5	0.296596	0.797812
ENSMUSG00000015994	MGI:104683	Fnta	5	348	432	213	273	0.816061	1
ENSMUSG00000016252	MGI:1855697	Atp5e	3	917	467	832	409	0.678635	0.970488
ENSMUSG00000016253	MGI:1926424	Th1l	8	377	238	217	173	0.0760392	0.493752
ENSMUSG00000016256	MGI:1891190	Ctsz	3	907	844	429	491	0.0115929	0.235631
ENSMUSG00000016257	MGI:1913640	Slmo2	10	729	528	555	394	0.82755	1
ENSMUSG00000016356	MGI:1920618	Col20a1	3	40	40	16	9	0.256519	0.770229
ENSMUSG00000016481	MGI:88513	Cr1l	3	142	126	78	68	1	1
ENSMUSG00000016487	MGI:1914783	Ppfibp1	32	3347	2485	1504	1115	0.981028	1
ENSMUSG00000016520	MGI:2155959	Lnx2	5	35	32	13	13	1	1
ENSMUSG00000016637	MGI:1914292	Ift27	4	124	94	98	64	0.528058	0.91796
ENSMUSG00000016831	MGI:1915389	Tox4	20	451	386	324	189	0.000826959	0.0568121
ENSMUSG00000016946	MGI:1916509	Kctd5	7	523	485	280	308	0.107697	0.557317
ENSMUSG00000016984	MGI:1915395	Etaa1	7	31	29	41	23	0.203033	0.710203
ENSMUSG00000017009	MGI:1349164	Sdc4	4	518	600	359	397	0.63718	0.954005
ENSMUSG00000017119	MGI:108498	Nbr1	2	50	61	42	64	0.492237	0.899267
ENSMUSG00000017144	MGI:1921444	Rnd3	15	776	838	964	930	0.0970573	0.544938
ENSMUSG00000017188	MGI:1098757	Ccdc56	2	167	166	110	115	0.796023	1
ENSMUSG00000017264	MGI:1355322	Exosc10	6	158	116	95	79	0.557939	0.929437
ENSMUSG00000017286	MGI:1914451	Glod4	4	204	95	118	74	0.144226	0.6295
ENSMUSG00000017288	MGI:1915549	Vps53	2	70	51	35	34	0.3656	0.856422
ENSMUSG00000017493	MGI:96439	Igfbp4	2	213	103	123	65	0.696116	0.979463
ENSMUSG00000017664	MGI:2385166	Slc35c2	2	79	69	20	24	0.393131	0.869808
ENSMUSG00000017667	MGI:2388656	Zfp334	8	71	88	26	39	0.555022	0.929108
ENSMUSG00000017715	MGI:1921701	Pgs1	3	229	265	170	202	0.890486	1
ENSMUSG00000017721	MGI:1926178	Pigt	3	175	312	73	138	0.796233	1
ENSMUSG00000017724	MGI:99423	Etv4	3	147	175	80	110	0.461986	0.893311
ENSMUSG00000017737	MGI:97011	Mmp9	5	28	28	21	22	1	1
ENSMUSG00000017756	MGI:1342283	Slc12a7	16	217	171	112	113	0.153434	0.648272
ENSMUSG00000017774	MGI:106612	Myo1c	4	1987	1730	596	530	0.759082	1
ENSMUSG00000017776	MGI:88508	Crk	4	346	358	188	180	0.562976	0.929763
ENSMUSG00000017781	MGI:99887	Pitpna	3	230	209	103	128	0.0615562	0.462416
ENSMUSG00000017831	MGI:105926	Rab5a	6	259	258	159	193	0.166747	0.666018
ENSMUSG00000017843	MGI:1349475	Ppp2r5c	13	339	352	204	218	0.852948	1
ENSMUSG00000018102	MGI:1915274	Hist1h2bc	4	2255	1126	1464	694	0.379076	0.860847
ENSMUSG00000018196	MGI:1916617	Glrx2	3	79	80	63	70	0.725177	0.991286
ENSMUSG00000018199	MGI:106652	Trove2	4	30	41	24	29	0.854915	1
ENSMUSG00000018209	MGI:1929004	Stk4	2	35	39	19	16	0.542452	0.922976
ENSMUSG00000018340	MGI:88255	Anxa6	12	6491	6001	2681	2531.5	0.519954	0.915711
ENSMUSG00000018362	MGI:103561	Kpna2	3	574	641	372	371	0.226126	0.738514
ENSMUSG00000018377	MGI:1313291	Vezf1	5	95	98	73	76	1	1
ENSMUSG00000018378	MGI:2144281	Cuedc1	14	365	406	164	217	0.186977	0.694033
ENSMUSG00000018387	MGI:1919024	Shroom1	4	24	34	10	14	1	1
ENSMUSG00000018398	MGI:894310	41525	14	692	614	262	282	0.0591358	0.459573
ENSMUSG00000018417	MGI:107752	Myo1b	8	139.5	149	60	71	0.673377	0.969361
ENSMUSG00000018428	MGI:104729	Akap1	14	396	458	154	168	0.694228	0.979463
ENSMUSG00000018446	MGI:1194505	C1qbp	2	417	318	287	275	0.0431252	0.402033
ENSMUSG00000018474	MGI:1344395	Chd3	7	519	449	195	143	0.204674	0.712315
ENSMUSG00000018476	MGI:2448492	Kdm6b	5	133	170	75	73	0.19147	0.695295
ENSMUSG00000018500	MGI:99403	Adora2b	3	79	40	23	7	0.379815	0.860847
ENSMUSG00000018507	MGI:1341836	Trpv2	2	48	21	12	13	0.0876541	0.521625
ENSMUSG00000018541	MGI:1914730	Cwc25	6	96	106	46	48	0.900626	1
ENSMUSG00000018547	MGI:1934234	Pip4k2b	8	203	215	40	61	0.119985	0.571636
ENSMUSG00000018583	MGI:1351465	G3bp1	7	359	370	209	176	0.115385	0.564693
ENSMUSG00000018593	MGI:98373	Sparc	7	26111	17937	11578	8037	0.552617	0.927884
ENSMUSG00000018661	MGI:1333873	Cog1	9	254	303	92	117	0.744523	0.999775
ENSMUSG00000018666	MGI:105369	Cbx1	2	77	137	45	51	0.0788117	0.503194
ENSMUSG00000018669	MGI:1933126	Cdk5rap3	3	102	105	106	101	0.768122	1
ENSMUSG00000018707	MGI:103147	Dync1h1	19	2250	2181	470	454	0.971157	1
ENSMUSG00000018800	MGI:2386607	Abca5	25	237	387	166	306	0.343514	0.844043
ENSMUSG00000018821	MGI:1916784	Avpi1	2	203	150	121	106	0.346264	0.846927
ENSMUSG00000018846	MGI:2387464	Pank3	33	595	618	274	295	0.760409	1
ENSMUSG00000018848	MGI:1914297	Rars	7	1223	1061	968	933	0.0933071	0.534183
ENSMUSG00000018849	MGI:2388637	Wwc1	8	127	82	48	37	0.51443	0.914158
ENSMUSG00000018861	MGI:104724	Fdxr	7	43	29	29	20	1	1
ENSMUSG00000018906	MGI:894286	P4ha2	7	500	313	238	176	0.17564	0.677236
ENSMUSG00000019055	MGI:99907	Plod1	10	622	631	188	198	0.7711	1
ENSMUSG00000019080	MGI:1916822	Mfsd3	3	35	55	15	32	0.45942	0.892992
ENSMUSG00000019132	MGI:2441726	BC005537	4	187	182	177	161	0.706489	0.983159
ENSMUSG00000019189	MGI:1921565	Rnf145	6	486	456	169	182	0.28783	0.79541
ENSMUSG00000019194	MGI:98247	Scn1b	2	68	84	20	34	0.341824	0.841093
ENSMUSG00000019362	MGI:1289231	D8Ertd738e	3	588	435	402	337.5	0.18961	0.695272
ENSMUSG00000019433	MGI:1926252	Gipc1	2	289	301	232	255	0.668499	0.969309
ENSMUSG00000019461	MGI:1917560	Plscr3	2	286	248	120	116	0.531205	0.91796
ENSMUSG00000019464	MGI:97793	Ptger1	2	46	54	14	7	0.0977976	0.544938
ENSMUSG00000019710	MGI:1914957	Mrpl24	2	99	80	86	98	0.115536	0.564693
ENSMUSG00000019772	MGI:98933	Vip	3	21	71	26	30	0.00360941	0.134764
ENSMUSG00000019794	MGI:1344353	Katna1	5	161	145	169	162	0.750954	1
ENSMUSG00000019795	MGI:97502	Pcmt1	3	103	123	95	74	0.0420079	0.401505
ENSMUSG00000019817	MGI:1100874	Plagl1	2	6	85	0	34	0.188278	0.694033
ENSMUSG00000019820	MGI:104631	Utrn	8	217	139	29	30	0.114965	0.56415
ENSMUSG00000019850	MGI:1196377	Tnfaip3	7	82	129	90	141	1	1
ENSMUSG00000019851	MGI:1929938	Perp	11	98	59	63	48	0.376942	0.860847
ENSMUSG00000019889	MGI:103310	Ptprk	5	155	47	39	28	0.00459875	0.15487
ENSMUSG00000019899	MGI:99912	Lama2	6	79	75	37	36	1	1
ENSMUSG00000019907	MGI:1309528	Ppp1r12a	3	116	146	40	46	0.802778	1
ENSMUSG00000019927	MGI:2384911	Ube2d1	2	42	67	28	36	0.524231	0.91796
ENSMUSG00000019947	MGI:2175912	Arid5b	16	429	303	138	77	0.154543	0.650021
ENSMUSG00000019951	MGI:2442888	Uhrf1bp1l	11	451	395	116	96	0.758175	1
ENSMUSG00000019970	MGI:1340062	Sgk1	2	426	303	158	130	0.324521	0.820455
ENSMUSG00000019975	MGI:1914704	Ikbip	5	246	140	219	134	0.647957	0.959458
ENSMUSG00000019978	MGI:103009	Epb4.1l2	10	853	715	530	373	0.0393122	0.390281
ENSMUSG00000019979	MGI:1306796	Apaf1	9	117	122	52	45	0.471264	0.895332
ENSMUSG00000019984	MGI:1917458	Med23	13	107	119	63	64	0.739414	0.998776
ENSMUSG00000019988	MGI:97293	Nedd1	5	48	48	29	33	0.745675	0.999951
ENSMUSG00000019997	MGI:95537	Ctgf	7	42849	37145	19364.5	14620	2.96557e-26	1.01867e-22
ENSMUSG00000020015	MGI:97517	Cdk17	15	356	296	245	248	0.106731	0.556328
ENSMUSG00000020018	MGI:1917128	Snrpf	2	125	163	158	132	0.00790311	0.203928
ENSMUSG00000020019	MGI:1888978	Ntn4	22	828	118	301	55	0.169568	0.670936
ENSMUSG00000020021	MGI:1261419	Fgd6	12	79	46	58	19	0.0883801	0.521625
ENSMUSG00000020022	MGI:1913664	Ndufa12	8	602	721.5	391	464	0.92981	1
ENSMUSG00000020044	MGI:98754	Timp3	6	4154	4642	876	829	0.0017726	0.0843849
ENSMUSG00000020121	MGI:2152936	Srgap1	4	30	27	11	14	0.63191	0.954005
ENSMUSG00000020124	MGI:101857	Usp15	7	192	133	99	73	0.774368	1
ENSMUSG00000020130	MGI:1913937	Tbc1d15	6	76	72	90	90	0.825095	1
ENSMUSG00000020152	MGI:1913963	Actr2	15	1720	1511	1346	1211	0.67139	0.969361
ENSMUSG00000020155	MGI:1334203	Kcnmb1	9	228	123	75	39	0.910264	1
ENSMUSG00000020160	MGI:104717	Meis1	3	39	32	22	22	0.701383	0.980965
ENSMUSG00000020220	MGI:2448530	Vps13d	11	157	97	72	55	0.374943	0.860341
ENSMUSG00000020246	MGI:1915183	Hcfc2	3	36	52	20	22	0.570387	0.931358
ENSMUSG00000020250	MGI:1354175	Txnrd1	2	672	687	180	251	0.0056488	0.168015
ENSMUSG00000020251	MGI:1922032	Glt8d2	10	78	78	43	29	0.19958	0.704026
ENSMUSG00000020253	MGI:1915155	Ppm1m	8	217	195	90	115	0.0408305	0.397317
ENSMUSG00000020257	MGI:1924555	Wdr82	23	786	783	610	672	0.187593	0.694033
ENSMUSG00000020272	MGI:1099439	Stk10	7	72	142	23	66	0.221244	0.737838
ENSMUSG00000020282	MGI:104328	Rhbdf1	4	200	149	35	42	0.0758953	0.493752
ENSMUSG00000020303	MGI:1316731	Stc2	5	28	28	24	24	1	1
ENSMUSG00000020305	MGI:1929749	Asb3	11	118	92	103	86	0.762735	1
ENSMUSG00000020311	MGI:1914003	Erlec1	8	259	263	183	156	0.235512	0.747223
ENSMUSG00000020315	MGI:98388	Spnb2	7	1356	1390	319	386	0.0520499	0.43362
ENSMUSG00000020349	MGI:1321159	Ppp2ca	2	94	84	77	73	0.82483	1
ENSMUSG00000020358	MGI:1330294	Hnrnpab	2	423	406	328	403	0.0169951	0.269151
ENSMUSG00000020359	MGI:1920197	Agxt2l2	3	42	24	18	20	0.148815	0.638975
ENSMUSG00000020399	MGI:2159682	Havcr2	9	38	114	33	79	0.482901	0.895582
ENSMUSG00000020402	MGI:106919	Vdac1	3	932	1115	263	291	0.442033	0.8922
ENSMUSG00000020422	MGI:2443012	Tns3	22	4460	4294	914	1006	0.00814059	0.20561
ENSMUSG00000020444	MGI:95871	Guk1	3	249	267	124	122	0.588306	0.939676
ENSMUSG00000020451	MGI:1197517	Limk2	2	204	170	54	34	0.283287	0.789372
ENSMUSG00000020455	MGI:2137355	Trim11	12	469	389	293	187	0.0248498	0.320609
ENSMUSG00000020458	MGI:1915835	Rtn4	17	6999	8587	3263	3477	1.48935e-06	0.000511592
ENSMUSG00000020463	MGI:2144474	Smek2	11	150	160	75	99	0.296337	0.797742
ENSMUSG00000020464	MGI:1918951	Pnpt1	4	37	26	29	23	0.850107	1
ENSMUSG00000020474	MGI:1860191	Polm	6	100	106	57	63	0.908652	1
ENSMUSG00000020476	MGI:700006	Dbnl	6	363	332	245	227	0.952403	1
ENSMUSG00000020483	MGI:1915347	Dynll2	3	456	441	225	256	0.157865	0.654121
ENSMUSG00000020496	MGI:1914224	Rnf187	9	1552	1248	779	778.5	0.000620268	0.050729
ENSMUSG00000020515	MGI:1916375	Cnot8	10	551	357	298	224	0.19839	0.704026
ENSMUSG00000020519	MGI:1354709	Sap30l	2	86	105	82	86	0.524999	0.91796
ENSMUSG00000020520	MGI:1890480	Galnt10	41	1485	1077	612	440	0.911434	1
ENSMUSG00000020522	MGI:1924068	Mfap3	39	470	450	222	186	0.28393	0.79008
ENSMUSG00000020523	MGI:1917629	Fam114a2	21	587	472	414	375	0.219835	0.73573
ENSMUSG00000020537	MGI:1342307	Drg2	2	147	164	71	58	0.143929	0.629024
ENSMUSG00000020541	MGI:1919193	Tom1l1	5	68	52	29	32	0.271885	0.781027
ENSMUSG00000020571	MGI:1919103	Pdia6	10	1872	1696	2756	2702	0.0672162	0.473798
ENSMUSG00000020580	MGI:107926	Rock2	7	626	575	288	311	0.109575	0.558039
ENSMUSG00000020590	MGI:2661416	Snx13	4	56	65	37	35	0.552128	0.927884
ENSMUSG00000020610	MGI:104837	Amz2	2	32	40	35	33	0.49859	0.902824
ENSMUSG00000020611	MGI:95768	Gna13	11	260	249	143	95	0.0224967	0.305457
ENSMUSG00000020621	MGI:1920402	Rdh14	4	67	79	52	77	0.393829	0.869808
ENSMUSG00000020628	MGI:2445089	Ttc15	9	106	100	73	67	0.913139	1
ENSMUSG00000020629	MGI:2144929	Adi1	18	182	270	136	238	0.28129	0.789313
ENSMUSG00000020630	MGI:1335073	Rnaseh1	8	145	108	122	90	1	1
ENSMUSG00000020644	MGI:96397	Id2	4	57	57	60	73	0.446909	0.8922
ENSMUSG00000020646	MGI:1914466	Mboat2	12	101	37	89	31	0.888101	1
ENSMUSG00000020649	MGI:98181	Rrm2	6	1196	1133	660	597	0.52847	0.91796
ENSMUSG00000020674	MGI:1916925	Pxdn	32	2131	1861	521	463	0.830545	1
ENSMUSG00000020687	MGI:102685	Cdc27	3	125	127	77	61	0.246146	0.754637
ENSMUSG00000020689	MGI:96612	Itgb3	27	1029	667	415	266	0.926004	1
ENSMUSG00000020695	MGI:107818	Mrc2	2	115	127	45	44	0.709941	0.984675
ENSMUSG00000020733	MGI:1349482	Slc9a3r1	5	117	117	73	64	0.590859	0.939933
ENSMUSG00000020736	MGI:1354954	Nt5c	5	513	659	407	463.5	0.192375	0.696557
ENSMUSG00000020739	MGI:3046173	Nup85	2	94	84	47	41	1	1
ENSMUSG00000020740	MGI:2384159	Gga3	7	146	133	60	52	0.910843	1
ENSMUSG00000020744	MGI:1914533	Slc25a19	4	42	28	28	14	0.548145	0.926053
ENSMUSG00000020745	MGI:109520	Pafah1b1	10	447	541	276.5	321	0.677747	0.969956
ENSMUSG00000020781	MGI:1923515	Tsen54	9	198	186	121	126	0.568137	0.931358
ENSMUSG00000020782	MGI:1918843	Llgl2	13	121	120	94	63	0.0643913	0.468215
ENSMUSG00000020792	MGI:1859270	Exoc7	3	111	87	27	35	0.108411	0.557317
ENSMUSG00000020802	MGI:2444266	Ube2o	17	615	529	163	167	0.168842	0.669714
ENSMUSG00000020812	MGI:1913543	1810032O08Rik	4	103	122	316.5	286.5	0.100823	0.5466
ENSMUSG00000020814	MGI:1914872	Mxra7	2	94	55	61	48	0.303267	0.804569
ENSMUSG00000020817	MGI:1860236	Rabep1	5	116	94	90	96.5	0.160691	0.656701
ENSMUSG00000020821	MGI:1098260	Kif1c	7	1260	1312	638	655	0.837983	1
ENSMUSG00000020823	MGI:1921386	Sec14l1	4	153	174	90	107	0.856562	1
ENSMUSG00000020840	MGI:1345186	Blmh	4	188	179	181	148	0.323786	0.820124
ENSMUSG00000020846	MGI:1923816	Fam101b	19	695	681	496	364	0.00108097	0.0688854
ENSMUSG00000020849	MGI:894689	Ywhae	4	1915	2024	1230	1201	0.128068	0.591583
ENSMUSG00000020877	MGI:1343092	Scrn2	6	49	48	33	44	0.360069	0.854185
ENSMUSG00000020914	MGI:98790	Top2a	4	105	112	28	37	0.481281	0.895582
ENSMUSG00000020922	MGI:1919592	Lsm12	2	110	98	74	92	0.1192	0.569473
ENSMUSG00000020923	MGI:98512	Ubtf	6	254	226	97	103	0.312729	0.810157
ENSMUSG00000020929	MGI:1336880	Eftud2	3	279	267	152	117	0.156525	0.652504
ENSMUSG00000020949	MGI:1353460	Fkbp3	3	120	108	115	128	0.269066	0.7806
ENSMUSG00000020956	MGI:1923485	6530401N04Rik	5	79	93	53	65	0.904743	1
ENSMUSG00000020962	MGI:1933277	Gtf2a1	15	112	110	111	71	0.0353742	0.375147
ENSMUSG00000020964	MGI:1329016	Sel1l	13	487	394	430	337	0.765644	1
ENSMUSG00000020978	MGI:1916804	Klhdc2	3	175	199	158	170	0.761944	1
ENSMUSG00000020982	MGI:1918305	Nemf	2	32	33	24	22	0.847818	1
ENSMUSG00000021033	MGI:1341859	Gstz1	2	60	44	18	9	0.510295	0.911187
ENSMUSG00000021036	MGI:108074	Sptlc2	8	133	128	73	95	0.13831	0.615407
ENSMUSG00000021038	MGI:2144805	Vipar	5	96	66	36	20	0.530289	0.91796
ENSMUSG00000021039	MGI:1913604	Snw1	4	203	182	131	133	0.471978	0.895332
ENSMUSG00000021048	MGI:1342005	Mthfd1	5	176	170	74	55	0.21659	0.732269
ENSMUSG00000021112	MGI:1927339	Mpp5	11	149	160	157	151	0.51985	0.915711
ENSMUSG00000021113	MGI:1922877	Snapc1	6	144	64	122	47	0.570792	0.931358
ENSMUSG00000021114	MGI:1921084	Atp6v1d	6	467	400	473	390	0.699638	0.979463
ENSMUSG00000021120	MGI:99463	Pigh	3	32	19	15	6	0.590548	0.939933
ENSMUSG00000021124	MGI:1855688	Vti1b	3	538	524	353	317	0.429767	0.886636
ENSMUSG00000021136	MGI:1929878	Smoc1	3	85	70	13	42	7.13369e-05	0.0114573
ENSMUSG00000021147	MGI:1920393	Wdr37	17	122	173	75	132	0.265843	0.780386
ENSMUSG00000021149	MGI:1916487	Gtpbp4	15	601	481	707	538	0.557739	0.929437
ENSMUSG00000021156	MGI:1913755	Zmynd11	21	1011	567	445	247	0.924322	1
ENSMUSG00000021186	MGI:1346091	Fbln5	3	313	238	174	152	0.326002	0.821582
ENSMUSG00000021188	MGI:1924393	Trip11	3	33	38	9	14	0.632439	0.954005
ENSMUSG00000021189	MGI:1099442	Atxn3	7	36	34	21	19	1	1
ENSMUSG00000021192	MGI:1351475	Golga5	9	403	305	237	219	0.103386	0.551444
ENSMUSG00000021193	MGI:1916867	Pitrm1	14	664	607	381	347	1	1
ENSMUSG00000021196	MGI:1891833	Pfkp	15	725	789	388	397	0.509231	0.910572
ENSMUSG00000021258	MGI:1276106	Ccnk	6	116	118	50	53	0.906088	1
ENSMUSG00000021260	MGI:1919265	Hhipl1	9	101	109	28	39	0.40066	0.873266
ENSMUSG00000021262	MGI:1194884	Evl	3	158	188	78	88.5	0.850346	1
ENSMUSG00000021264	MGI:99150	Yy1	2	71	52	40	40	0.313819	0.810157
ENSMUSG00000021265	MGI:2444911	Slc25a29	11	43	57	43	49	0.663699	0.966501
ENSMUSG00000021266	MGI:104630	Wars	25	1770	1391.5	1527	1167	0.597122	0.943303
ENSMUSG00000021268	MGI:1202886	Meg3	8	4469	0	2250	0	1	1
ENSMUSG00000021279	MGI:2136459	Cdc42bpb	6	407	453	113	96	0.0895927	0.52521
ENSMUSG00000021282	MGI:95309	Eif5	4	370	369	430.5	380	0.241888	0.752941
ENSMUSG00000021326	MGI:97904	Trim27	2	155	153	143	151	0.684389	0.97385
ENSMUSG00000021327	MGI:1919989	Zkscan3	3	48	55	19	25	0.721615	0.989124
ENSMUSG00000021339	MGI:2685748	Mrs2	11	202	151	107	63	0.218796	0.733948
ENSMUSG00000021360	MGI:1100870	Gcnt2	3	42	24	24	14	1	1
ENSMUSG00000021361	MGI:1913404	Tmem14c	4	590	485	363	257	0.154699	0.650021
ENSMUSG00000021375	MGI:1098264	Kif13a	10	134	119	50	46	0.904872	1
ENSMUSG00000021377	MGI:1926209	Dek	2	109	74	48	45	0.247253	0.754946
ENSMUSG00000021457	MGI:99515	Sykb	12	76	97	26	41	0.560687	0.929762
ENSMUSG00000021458	MGI:1919311	2010111I01Rik	3	239	312	146	156	0.172031	0.673804
ENSMUSG00000021460	MGI:1338011	Auh	4	65	46	42	45	0.154577	0.650021
ENSMUSG00000021464	MGI:1347521	Ror2	13	151	132	76	55	0.396962	0.870883
ENSMUSG00000021468	MGI:1099431	Sptlc1	8	246	215	168	124	0.292658	0.795529
ENSMUSG00000021469	MGI:97169	Msx2	7	264	224	156	101	0.0878159	0.521625
ENSMUSG00000021470	MGI:1923501	0610007P08Rik	7	63	55	33	37	0.451988	0.8922
ENSMUSG00000021476	MGI:1891713	Habp4	16	398	195	281	164	0.187874	0.694033
ENSMUSG00000021477	MGI:88564	Ctsl	10	4218	4480	2625	2701	0.365488	0.856422
ENSMUSG00000021481	MGI:1349417	Zfp346	2	32	29	34	41	0.490648	0.898388
ENSMUSG00000021482	MGI:1913379	1110018J18Rik	14	164	133	88	61	0.478921	0.895582
ENSMUSG00000021518	MGI:1276575	Ptdss1	13	577	490	399	292	0.140512	0.620692
ENSMUSG00000021532	MGI:1916827	Fastkd3	7	51	59	44.5	34	0.184514	0.690648
ENSMUSG00000021536	MGI:99676	Adcy2	4	13	37	6	16	1	1
ENSMUSG00000021540	MGI:1328787	Smad5	6	120	134	74	71	0.468533	0.893524
ENSMUSG00000021549	MGI:97860	Rasa1	6	217	261	122	201	0.0346075	0.375005
ENSMUSG00000021567	MGI:1919543	Nkd2	17	121	87	58	41	1	1
ENSMUSG00000021569	MGI:1916966	Trip13	8	75	59	59	34	0.27527	0.781448
ENSMUSG00000021577	MGI:1914195	Sdha	10	1127	917	542	455	0.697991	0.979463
ENSMUSG00000021589	MGI:1920546	Rhobtb3	28	513	419	315	303	0.119013	0.569374
ENSMUSG00000021591	MGI:2135625	Glrx	5	65	172	45	124	0.910001	1
ENSMUSG00000021594	MGI:98400	Srd5a1	7	38	31	20	19	0.840982	1
ENSMUSG00000021595	MGI:107252	Nsun2	5	617	625	453	480	0.63364	0.954005
ENSMUSG00000021606	MGI:107932	Ndufs6	4	235	101	166	97	0.0808223	0.504651
ENSMUSG00000021607	MGI:2137228	Mrpl36	2	140	140	105	88	0.351068	0.851036
ENSMUSG00000021610	MGI:2442892	Clptm1l	3	358	412	195	181	0.0895992	0.52521
ENSMUSG00000021614	MGI:102889	Vcan	4	46	56	34	28	0.26087	0.77382
ENSMUSG00000021615	MGI:1333799	Xrcc4	5	27	23	9	35	0.00129017	0.0764095
ENSMUSG00000021621	MGI:1916335	Zcchc9	10	332	358	288	303	0.866413	1
ENSMUSG00000021646	MGI:1925288	Mccc2	3	34	17	19	8	0.803107	1
ENSMUSG00000021650	MGI:1916177	Ptcd2	2	40	32	41	32	1	1
ENSMUSG00000021662	MGI:1346016	Rgnef	3	53	83	19	72	0.00549547	0.166918
ENSMUSG00000021699	MGI:99555	Pde4d	5	62	55	15	41	0.00176073	0.0843849
ENSMUSG00000021701	MGI:1099790	Plk2	7	1836	1825	1561	1318	0.00109307	0.0688854
ENSMUSG00000021709	MGI:1890169	Erbb2ip	4	80	76	23	27	0.626152	0.954005
ENSMUSG00000021716	MGI:1914538	Srek1ip1	3	70	66	35	34	1	1
ENSMUSG00000021728	MGI:95321	Emb	3	72	84	25	30	1	1
ENSMUSG00000021731	MGI:1926237	Mrps30	11	424	401	334	284	0.337697	0.834348
ENSMUSG00000021748	MGI:1915513	Pdhb	5	333	266	242	186	0.798769	1
ENSMUSG00000021756	MGI:96560	Il6st	7	357	257	218	170	0.555486	0.929108
ENSMUSG00000021759	MGI:108412	Ppap2a	4	1572	677	663	345	0.0199286	0.291297
ENSMUSG00000021770	MGI:1914880	Samd8	5	71	58	16	27	0.0529233	0.433762
ENSMUSG00000021771	MGI:106915	Vdac2	4	361	409	212	236	0.905286	1
ENSMUSG00000021782	MGI:1918478	Dlg5	18	670	746	139	155	1	1
ENSMUSG00000021792	MGI:1917814	5730469M10Rik	2	52	22	11	14	0.0293021	0.346896
ENSMUSG00000021806	MGI:1298229	Nid2	6	158	111	45	40	0.379406	0.860847
ENSMUSG00000021807	MGI:1915295	2700060E02Rik	2	307	288	271	281	0.408409	0.879895
ENSMUSG00000021820	MGI:88259	Camk2g	2	218	206	83	69	0.509229	0.910572
ENSMUSG00000021823	MGI:98927	Vcl	2	285	407	445	545	0.133741	0.604948
ENSMUSG00000021824	MGI:1929212	Ap3m1	3	96	79	42	33	0.890442	1
ENSMUSG00000021835	MGI:88180	Bmp4	5	79	102	51	44	0.128306	0.591583
ENSMUSG00000021838	MGI:1921730	Samd4	22	1373	1514	327	306	0.0651178	0.469571
ENSMUSG00000021840	MGI:2444022	Mapk1ip1l	16	1210	1223	540	537	0.82629	1
ENSMUSG00000021843	MGI:109153	Ktn1	12	492	474	367	321	0.343084	0.843589
ENSMUSG00000021846	MGI:1891445	Peli2	6	58	58	47	26	0.0709254	0.480273
ENSMUSG00000021871	MGI:97365	Pnp	6	479	194	349	213	0.000822521	0.0568121
ENSMUSG00000021876	MGI:1926217	Rnase4	16	1874	1072	979	443	0.000690445	0.0515582
ENSMUSG00000021932	MGI:1914403	Rnaseh2b	7	85	27	68	43	0.0212477	0.300697
ENSMUSG00000021957	MGI:105992	Tkt	5	1363	954	311	218	1	1
ENSMUSG00000021975	MGI:1098533	Ints9	4	64	65	14	19	0.559015	0.929437
ENSMUSG00000021978	MGI:1860765	Extl3	10	517	538	97	91	0.527255	0.91796
ENSMUSG00000022000	MGI:1914552	Zc3h13	12	253	221	92	85	0.79137	1
ENSMUSG00000022003	MGI:1914804	Slc25a30	7	127	103	37	42	0.239596	0.751436
ENSMUSG00000022019	MGI:2444023	Tdrd3	11	104	118	60	56	0.423393	0.88457
ENSMUSG00000022021	MGI:1927222	Diap3	13	174	298	148	179	0.0189668	0.28575
ENSMUSG00000022031	MGI:1921445	Elp3	7	158	155	101	106	0.720807	0.989124
ENSMUSG00000022110	MGI:1306775	Sucla2	3	238	244	164	142	0.272851	0.781224
ENSMUSG00000022136	MGI:107373	Dnajc3	15	565	497	736	668	0.714025	0.985407
ENSMUSG00000022157	MGI:1261780	Mcpt8	2	66	87	53	62.5	0.710923	0.984675
ENSMUSG00000022159	MGI:1923588	Rab2b	3	23	32	26	21	0.233044	0.743275
ENSMUSG00000022160	MGI:1927165	Mettl3	11	167	181	128	122	0.456222	0.8922
ENSMUSG00000022174	MGI:101912	Dad1	7	2648	2458	1683	1594	0.65429	0.962958
ENSMUSG00000022175	MGI:1929480	Lrp10	5	822	890	260	303	0.46577	0.893524
ENSMUSG00000022177	MGI:1261794	Haus4	11	268	186	176	155	0.108961	0.557796
ENSMUSG00000022178	MGI:1341886	Jub	21	1779	1391	1216	968	0.758053	1
ENSMUSG00000022184	MGI:2146220	Fbxo4	4	91	114	68	76	0.662508	0.966501
ENSMUSG00000022185	MGI:1891824	Acin1	31	1287	1303	625	573	0.162235	0.657941
ENSMUSG00000022191	MGI:1261425	Drosha	8	193	183	86	97	0.36764	0.856422
ENSMUSG00000022193	MGI:1194513	Psmb5	5	2103	2487	1243	1315	0.0244761	0.318468
ENSMUSG00000022195	MGI:1925127	6030458C11Rik	33	351	221	191	161	0.0389904	0.390281
ENSMUSG00000022199	MGI:1926225	Slc22a17	6	87	54	33	34	0.0999584	0.5466
ENSMUSG00000022200	MGI:1913879	Golph3	2	189	184	60	64	0.679417	0.970502
ENSMUSG00000022201	MGI:1341890	Zfr	3	136	137	32	17	0.0616315	0.462416
ENSMUSG00000022203	MGI:105311	Efs	6	39	36	34	23	0.479846	0.895582
ENSMUSG00000022204	MGI:1916216	Ngdn	3	124	127	186	159	0.281717	0.789313
ENSMUSG00000022210	MGI:90169	Dhrs4	7	293	288	120	112	0.756442	1
ENSMUSG00000022214	MGI:90168	Dcaf11	5	110	91	61	59	0.563367	0.929763
ENSMUSG00000022216	MGI:1096367	Psme1	2	121	108	78	88	0.263473	0.777518
ENSMUSG00000022221	MGI:2154952	Ripk3	6	585	609	257	232	0.197587	0.704026
ENSMUSG00000022244	MGI:1098273	Amacr	11	244	61	201	47	0.829351	1
ENSMUSG00000022246	MGI:1922896	Rai14	12	953	669	502	348	0.897346	1
ENSMUSG00000022255	MGI:1914404	Mtdh	5	285	208	176	137	0.661998	0.966501
ENSMUSG00000022257	MGI:1890494	Laptm4b	11	359	470	241	322	0.868717	1
ENSMUSG00000022280	MGI:1353623	Rnf19a	15	442	440	251	264	0.6573	0.964728
ENSMUSG00000022299	MGI:1917156	Slc25a32	5	34	31	34	22	0.365577	0.856422
ENSMUSG00000022300	MGI:2684929	Dcaf13	3	148	140	147	106	0.12045	0.573053
ENSMUSG00000022307	MGI:2179326	Oxr1	10	307	223	96	116	0.00194264	0.0878022
ENSMUSG00000022314	MGI:108016	Rad21	2	118	126	44	56	0.477723	0.895582
ENSMUSG00000022323	MGI:1095401	Hrsp12	2	33	25	26	37	0.10277	0.550728
ENSMUSG00000022324	MGI:109613	Matn2	13	126	115	52	59	0.360496	0.854185
ENSMUSG00000022325	MGI:1914974	Pop1	8	115	105	56	62	0.425558	0.884765
ENSMUSG00000022329	MGI:1928487	Stk3	8	80	78	57	54	1	1
ENSMUSG00000022336	MGI:99257	Eif3e	7	966	1009	860	876	0.717427	0.986909
ENSMUSG00000022337	MGI:1913986	Ttc35	2	59	50	76	64	1	1
ENSMUSG00000022338	MGI:1919286	Eny2	4	106	98	109	94	0.766083	1
ENSMUSG00000022360	MGI:1917722	Atad2	8	110	91	31	27	0.881989	1
ENSMUSG00000022385	MGI:1352755	Gtse1	17	660	587	214	179	0.602371	0.945678
ENSMUSG00000022386	MGI:1919276	Trmu	3	49	28	50	30	1	1
ENSMUSG00000022389	MGI:98663	Tef	2	70	51	30	37	0.0948789	0.538985
ENSMUSG00000022394	MGI:2443584	L3mbtl2	2	36	36	15	11	0.647538	0.959458
ENSMUSG00000022412	MGI:2146020	Smcr7l	5	85	101	27	20	0.191034	0.695295
ENSMUSG00000022420	MGI:1859217	Dnalc4	3	139	124	64	65	0.591119	0.939933
ENSMUSG00000022426	MGI:1921408	Josd1	2	54	54	24	24	1	1
ENSMUSG00000022428	MGI:1920989	Cby1	2	25	39	17	12	0.114935	0.56415
ENSMUSG00000022433	MGI:1351660	Csnk1e	4	353	345	191	167	0.398587	0.870883
ENSMUSG00000022434	MGI:1920475	Fam118a	6	131	110	87	84	0.547942	0.926053
ENSMUSG00000022438	MGI:2153063	Parvb	15	716	585	175	166	0.222674	0.738514
ENSMUSG00000022440	MGI:1919959	C1qtnf6	3	65	61	24	24	0.866894	1
ENSMUSG00000022443	MGI:107717	Myh9	19	17420	16440	3798	3614.5	0.748436	1
ENSMUSG00000022462	MGI:1915010	Slc38a2	2	72	66	37	29	0.653963	0.962958
ENSMUSG00000022464	MGI:1916604	Slc38a4	3	3	138	0	39	1	1
ENSMUSG00000022471	MGI:95606	Xrcc6	4	57	56	34	32	1	1
ENSMUSG00000022474	MGI:1353418	Pmm1	4	495	382	289	288	0.0180523	0.280587
ENSMUSG00000022475	MGI:1891835	Hdac7	6	450	451	149	130	0.337492	0.834348
ENSMUSG00000022476	MGI:1926179	Polr3h	3	62	74	37	41	0.886823	1
ENSMUSG00000022477	MGI:87880	Aco2	5	797	828	367	298	0.00865596	0.207925
ENSMUSG00000022479	MGI:103076	Vdr	6	60	50	26	16	0.466928	0.893524
ENSMUSG00000022483	MGI:88452	Col2a1	3	89	58	15	12	0.672395	0.969361
ENSMUSG00000022533	MGI:2685387	Atp13a3	9	355	367	158	165	0.94672	1
ENSMUSG00000022544	MGI:1917761	Fam86	7	99	76	44	55	0.0596299	0.462276
ENSMUSG00000022550	MGI:2679274	Adck5	4	70	60	59	31	0.0954788	0.539424
ENSMUSG00000022554	MGI:1930628	Fam203a	13	318	326	253	332	0.0341306	0.372186
ENSMUSG00000022557	MGI:1334460	Bop1	5	318	295	107	101	0.936102	1
ENSMUSG00000022558	MGI:2442558	Heatr7a	13	519	585	111	126	1	1
ENSMUSG00000022560	MGI:1289288	Gpr172b	5	83	70	31	17	0.24391	0.75435
ENSMUSG00000022565	MGI:1277961	Plec	4	1224	1148	441	421	0.842338	1
ENSMUSG00000022571	MGI:1913444	Pycrl	3	123	137	78	86	1	1
ENSMUSG00000022587	MGI:106651	Ly6e	5	635	577	336	297	0.806073	1
ENSMUSG00000022663	MGI:1915091	Atg3	4	194	225	133	146	0.756931	1
ENSMUSG00000022664	MGI:1921352	Slc35a5	6	47	31	34	19	0.715816	0.986909
ENSMUSG00000022665	MGI:1915146	Ccdc80	14	3187	2249	1116	928	0.00178657	0.0843849
ENSMUSG00000022687	MGI:2151153	Boc	5	142	145	85	99	0.509126	0.910572
ENSMUSG00000022770	MGI:107231	Dlg1	6	438	393	132	106	0.462129	0.893311
ENSMUSG00000022791	MGI:1858308	Tnk2	5	1083	1001.5	317	257	0.171104	0.672576
ENSMUSG00000022800	MGI:1917955	Fyttd1	2	59	53	59	49	0.788283	1
ENSMUSG00000022848	MGI:2387188	Dirc2	2	60	65	35	31	0.544915	0.923167
ENSMUSG00000022849	MGI:1913917	Hspbap1	9	146	85	130	77	1	1
ENSMUSG00000022864	MGI:1196400	D16Ertd472e	5	45	35	30	31	0.495898	0.901808
ENSMUSG00000022893	MGI:109249	Adamts1	17	644	656	326	247	0.00360196	0.134764
ENSMUSG00000022894	MGI:1346321	Adamts5	3	90	68	15	8	0.504907	0.907565
ENSMUSG00000022898	MGI:1206040	Dscr3	3	123	119	83	80	1	1
ENSMUSG00000022940	MGI:1860433	Pigp	2	61	31	40	21	1	1
ENSMUSG00000022945	MGI:1314881	Chaf1b	2	35	40	13	17	0.830051	1
ENSMUSG00000022952	MGI:99852	Runx1	10	153	101	197	140	0.673381	0.969361
ENSMUSG00000022972	MGI:1915251	1110004E09Rik	3	74	62	47	57	0.192643	0.696557
ENSMUSG00000022974	MGI:1914617	Gcfc1	5	29	29	23	48	0.0488196	0.432205
ENSMUSG00000022983	MGI:2146350	Scaf4	3	99	109	52	48	0.542941	0.922976
ENSMUSG00000023009	MGI:3609653	Nckap5l	14	236	231	107	103	0.933936	1
ENSMUSG00000023021	MGI:1919199	Lass5	2	255	200	119	114	0.225763	0.738514
ENSMUSG00000023022	MGI:1920992	Lima1	10	1743	1583	481	525	0.0117253	0.235891
ENSMUSG00000023030	MGI:1345279	Slc11a2	13	183	130	114	76	0.779278	1
ENSMUSG00000023055	MGI:1914738	Calcoco1	3	59	94	33	35	0.184776	0.690648
ENSMUSG00000023067	MGI:104556	Cdkn1a	2	1314	1000	539	429	0.56282	0.929763
ENSMUSG00000023072	MGI:1919390	Ccdc123	8	99	67	34	37	0.116024	0.564693
ENSMUSG00000023110	MGI:1351645	Prmt5	16	881	810	553	380	0.000426733	0.0386665
ENSMUSG00000023118	MGI:1915438	Sympk	9	614	471	402	331	0.470441	0.895271
ENSMUSG00000023143	MGI:1351598	Nagpa	4	107	68	56	35	1	1
ENSMUSG00000023150	MGI:2152389	Ivns1abp	3	171	167	149	144	1	1
ENSMUSG00000023156	MGI:1914303	Rpp14	3	41	23	24	23	0.179255	0.681966
ENSMUSG00000023169	MGI:2145895	Slc38a1	15	409	336	146	129.5	0.572305	0.931358
ENSMUSG00000023249	MGI:1891258	Parp3	15	740	368	316	163	0.772108	1
ENSMUSG00000023262	MGI:87913	Acy1	10	113	141	80	71	0.101121	0.5466
ENSMUSG00000023277	MGI:1346078	Twf2	2	44	58	22	26	0.860261	1
ENSMUSG00000023286	MGI:2153608	Ube2j2	3	288	161	292	167	0.890209	1
ENSMUSG00000023345	MGI:1917485	Poc1a	4	80	53	22	27	0.0917128	0.529886
ENSMUSG00000023348	MGI:1343458	Trip6	2	175	243	114	159	1	1
ENSMUSG00000023353	MGI:2183446	Agap3	7	296	280	112	119	0.48361	0.895582
ENSMUSG00000023391	MGI:94902	Dlx2	5	70	76	38	29	0.242212	0.752941
ENSMUSG00000023411	MGI:1920431	Nfatc4	14	432	409	152	166	0.292476	0.795529
ENSMUSG00000023495	MGI:1890471	Pcbp4	6	1162	1263	552	632	0.477775	0.895582
ENSMUSG00000023571	MGI:1914639	Fam132a	6	176	59	79	32	0.513423	0.913786
ENSMUSG00000023572	MGI:109595	Ccndbp1	11	408	424	268	278	1	1
ENSMUSG00000023723	MGI:1928138	Mrps23	6	323	261	237	221	0.260353	0.77382
ENSMUSG00000023800	MGI:1344338	Tiam2	24	394	127	181	48	0.348732	0.848855
ENSMUSG00000023809	MGI:1342290	Rps6ka2	21	679	646	290	318	0.155509	0.651031
ENSMUSG00000023830	MGI:96435	Igf2r	3	390	0	43	0	1	1
ENSMUSG00000023852	MGI:88393	Chd1	6	39	33	39	43	0.4247	0.88457
ENSMUSG00000023886	MGI:1929881	Smoc2	5	686	472	270	185	1	1
ENSMUSG00000023904	MGI:2663619	Hcfc1r1	2	239	304	223	230	0.110712	0.559258
ENSMUSG00000023905	MGI:1351484	Tnfrsf12a	2	1145	1114	462	457	0.844939	1
ENSMUSG00000023908	MGI:2137630	Pkmyt1	4	73	49	53	26	0.37046	0.856422
ENSMUSG00000023909	MGI:1923748	Paqr4	5	41	48	15	19	1	1
ENSMUSG00000023911	No associated gene	Flywch2	4	18	66	10	49	0.53041	0.91796
ENSMUSG00000023913	MGI:1351327	Pla2g7	3	156	149	137.5	118	0.552679	0.927884
ENSMUSG00000023915	MGI:2151075	Tnfrsf21	12	118	330	35	120	0.392362	0.869808
ENSMUSG00000023923	MGI:1919488	Tbc1d5	16	119	99	65	68	0.322381	0.820113
ENSMUSG00000023940	MGI:1919665	Sgol1	4	33	37	23	31	0.716337	0.986909
ENSMUSG00000023944	MGI:96247	Hsp90ab1	7	10368	10327	4495	4692	0.0617775	0.462416
ENSMUSG00000023951	MGI:103178	Vegfa	10	2930	1521	1816	1014	0.150381	0.64089
ENSMUSG00000023952	MGI:1860138	Gtpbp2	3	105	72	116	42	0.00783937	0.203928
ENSMUSG00000023953	MGI:1891457	Polh	11	157	106	73	58	0.515238	0.914213
ENSMUSG00000023960	MGI:1933830	Enpp5	5	87	38	54	40	0.066027	0.469571
ENSMUSG00000023967	MGI:1915815	Mrps18a	4	202	218	164	163	0.605822	0.946178
ENSMUSG00000023971	MGI:2385053	Rrp36	16	622	724	430	440	0.15059	0.640988
ENSMUSG00000023972	MGI:1918711	Ptk7	23	4540	3119	1245	831	0.579399	0.93495
ENSMUSG00000023973	MGI:1919279	Cnpy3	12	476	581	295	275	0.0107529	0.228323
ENSMUSG00000023977	MGI:1861099	Ubr2	41	1052	814	455	264	0.00156573	0.0843849
ENSMUSG00000023980	MGI:1926879	Taf8	14	125	123	114	95	0.398357	0.870883
ENSMUSG00000023991	MGI:1921373	Foxp4	4	136	166	56	72	0.832543	1
ENSMUSG00000024002	MGI:1888520	Brd4	5	255	256	113	118.5	0.812315	1
ENSMUSG00000024006	MGI:2442572	Stk38	4	134	154	60	94	0.132555	0.604684
ENSMUSG00000024026	MGI:95742	Glo1	4	314	274	176	167	0.541169	0.922976
ENSMUSG00000024030	MGI:107704	Abcg1	6	60	25	25	12	0.830908	1
ENSMUSG00000024042	MGI:104754	Sik1	5	51	25	28	18	0.558779	0.929437
ENSMUSG00000024045	MGI:1928488	Akap8	2	44	34	29	23	1	1
ENSMUSG00000024048	MGI:1914518	2900073G15Rik	10	10252	7681	8332	6112	0.353942	0.851548
ENSMUSG00000024055	MGI:2158641	Cyp4f13	12	75	64	75	37	0.039252	0.390281
ENSMUSG00000024065	MGI:1928900	Ehd3	15	139	143	62	61	0.913983	1
ENSMUSG00000024068	MGI:1858896	Spast	18	205	194	141	123	0.634109	0.954005
ENSMUSG00000024069	MGI:2386741	Slc30a6	7	99	108	47	62	0.476752	0.895582
ENSMUSG00000024070	MGI:1922542	Prkd3	10	164	149	70	56	0.597372	0.943303
ENSMUSG00000024072	MGI:1915114	Yipf4	4	157	146	155	129	0.509154	0.910572
ENSMUSG00000024073	MGI:1276108	Birc6	7	334	312	77	66	0.711482	0.984675
ENSMUSG00000024074	MGI:1354756	Crim1	5	915	1007	217	199	0.0937592	0.535878
ENSMUSG00000024077	MGI:1333757	Strn	25	297	196	80	78	0.0414464	0.399911
ENSMUSG00000024078	MGI:1921446	Ttc27	9	136	89	60	81	0.00119881	0.0735341
ENSMUSG00000024079	MGI:1353449	Eif2ak2	5	62	64	27	38	0.359552	0.854185
ENSMUSG00000024081	MGI:109386	Cebpz	13	281	326	208	189	0.0613542	0.462416
ENSMUSG00000024082	MGI:1920944	2410091C18Rik	7	144	94	136	87	0.92427	1
ENSMUSG00000024084	MGI:1917786	Qpct	3	51	17	22	10	0.629816	0.954005
ENSMUSG00000024096	MGI:108466	Ralbp1	7	292	333	145	171	0.835665	1
ENSMUSG00000024098	MGI:2137520	Twsg1	3	81	58	56	40	1	1
ENSMUSG00000024104	MGI:106463	D6Wsu116e	7	261	265	120	115	0.753743	1
ENSMUSG00000024118	MGI:1919266	1600002H07Rik	7	88	80	68	38	0.0609944	0.462416
ENSMUSG00000024120	MGI:1919666	Lrpprc	10	233	283	94	103	0.557028	0.929282
ENSMUSG00000024122	MGI:1338068	Pdpk1	6	92	117	42	58	0.806402	1
ENSMUSG00000024130	MGI:1351617	Abca3	23	265	381	127	135	0.0458162	0.41856
ENSMUSG00000024132	MGI:94871	Eci1	3	115	75	51	54	0.0508196	0.433178
ENSMUSG00000024137	MGI:109530	E4f1	6	91	63	35	43	0.0506563	0.433178
ENSMUSG00000024142	MGI:1929514	Mlst8	4	78	81	31	35	0.883613	1
ENSMUSG00000024143	MGI:1931553	Rhoq	9	472	535	389	453	0.779	1
ENSMUSG00000024150	MGI:2183439	Mcfd2	18	2713	2444.5	2177	1772	0.0165902	0.266297
ENSMUSG00000024160	MGI:1891471	Spsb3	6	353	225	215	194	0.00890537	0.209629
ENSMUSG00000024163	MGI:1353598	Mapk8ip3	6	176	171	37	43	0.535472	0.920356
ENSMUSG00000024165	MGI:1196260	Hn1l	16	448	397	321.5	248	0.210811	0.721403
ENSMUSG00000024169	MGI:2146906	Ift140	10	58	63	40	25	0.0908183	0.529886
ENSMUSG00000024170	MGI:1918968	Telo2	19	161	210	77	91	0.639879	0.955193
ENSMUSG00000024188	MGI:1914228	Luc7l	11	107	63	64	38	1	1
ENSMUSG00000024212	MGI:1927238	Mllt1	3	128	132	52	47	0.636951	0.954005
ENSMUSG00000024248	MGI:106015	Cox7a2l	2	97	115	50	70	0.491957	0.899267
ENSMUSG00000024260	MGI:1919782	Sap130	5	124	127	48	59	0.488356	0.898104
ENSMUSG00000024299	MGI:2449112	Adamts10	3	69	42	15	13	0.517	0.914938
ENSMUSG00000024308	MGI:1201689	Tapbp	8	231	248	122	132	1	1
ENSMUSG00000024309	MGI:95908	H2-Ke2	3	208	186	173	167	0.656745	0.96448
ENSMUSG00000024312	MGI:1931871	Wdr46	16	742	832	461	406	0.00459642	0.15487
ENSMUSG00000024319	MGI:1330304	Vps52	21	497	726	268	286	0.00268758	0.109197
ENSMUSG00000024325	MGI:1101770	Ring1	6	69	77	53	51	0.608507	0.946774
ENSMUSG00000024327	MGI:95909	Slc39a7	3	989	953	787	782	0.659073	0.965353
ENSMUSG00000024335	MGI:99495	Brd2	7	775	732	237	264	0.121769	0.575024
ENSMUSG00000024339	MGI:98484	Tap2	14	152	146	86	69	0.374009	0.86033
ENSMUSG00000024349	MGI:1919762	Tmem173	4	64	91	39	49	0.686344	0.975167
ENSMUSG00000024350	MGI:1923844	Dnajc18	14	142	110	95	35	0.00177585	0.0843849
ENSMUSG00000024357	MGI:1932040	Sil1	2	59	54	21	19	1	1
ENSMUSG00000024359	MGI:96245	Hspa9	4	1616	1677	1917	2002	0.905895	1
ENSMUSG00000024369	MGI:102744	Rdbp	3	132	118	115	91	0.571119	0.931358
ENSMUSG00000024378	MGI:2156764	Stard4	5	64	33	25	21	0.1996	0.704026
ENSMUSG00000024384	MGI:1920723	Iws1	5	88	92	66	56	0.412253	0.881356
ENSMUSG00000024400	MGI:1921570	Wdr33	4	82	65	26	27	0.424919	0.88457
ENSMUSG00000024422	MGI:1916442	Dhx16	4	62	78	48	29	0.0155946	0.262169
ENSMUSG00000024427	MGI:1345144	Spry4	8	298	297	128	135	0.711775	0.984675
ENSMUSG00000024429	MGI:95764	Gnl1	8	564	566	360	366	0.924217	1
ENSMUSG00000024442	MGI:1914089	0610009O20Rik	6	157	109	53	40	0.806965	1
ENSMUSG00000024456	MGI:1194490	Diap1	5	151	168	52	45	0.297955	0.798925
ENSMUSG00000024457	MGI:1337056	Trim26	13	513	321	265	162	0.854584	1
ENSMUSG00000024472	MGI:1917890	Dcp2	34	282	233	119	141	0.0185024	0.284363
ENSMUSG00000024477	MGI:1917514	Pggt1b	5	56	61	21	20	0.7208	0.989124
ENSMUSG00000024493	MGI:1913808	Lars	2	106	101	51	60	0.41076	0.881001
ENSMUSG00000024501	MGI:1349762	Dpysl3	5	1144	1138	482	473	0.877504	1
ENSMUSG00000024521	MGI:1930146	Pmaip1	2	139	88	95	61	1	1
ENSMUSG00000024528	MGI:1914472	Srfbp1	16	484	515	433	455	0.926481	1
ENSMUSG00000024535	MGI:1916476	Snx24	2	137	112	82	58	0.524001	0.91796
ENSMUSG00000024537	MGI:1922901	Psmg2	2	48	41	22	29	0.291978	0.795529
ENSMUSG00000024556	MGI:2147351	Me2	5	268	312	143	165	1	1
ENSMUSG00000024560	MGI:1921572	Cxxc1	3	101	106	33	41	0.588426	0.939676
ENSMUSG00000024561	MGI:1333811	Mbd1	5	149	146	60	63	0.83009	1
ENSMUSG00000024566	MGI:1354757	Atp9b	2	94	115	26	37	0.665082	0.967873
ENSMUSG00000024570	MGI:1915981	Rbfa	6	304	270	268	225	0.666721	0.968309
ENSMUSG00000024576	MGI:1934950	Csnk1a1	2	330	330	135	230	6.36948e-05	0.0109396
ENSMUSG00000024583	MGI:1860078	Txnl1	2	247	231	108	118	0.374554	0.86033
ENSMUSG00000024587	MGI:1917473	Nars	3	302	346	357	422	0.789844	1
ENSMUSG00000024588	MGI:95513	Fech	4	185	176	97	90	0.928258	1
ENSMUSG00000024593	MGI:2685177	Megf10	22	288	243	263	212	0.751149	1
ENSMUSG00000024594	MGI:1916106	Prrc1	3	317	307	191	201	0.561917	0.929762
ENSMUSG00000024601	MGI:1913557	Isoc1	13	201	172	86	89	0.313921	0.810157
ENSMUSG00000024603	MGI:1914915	Dctn4	25	755	550	556	433	0.443378	0.8922
ENSMUSG00000024604	MGI:1914060	Rbm22	8	322	309	218	238	0.296866	0.797913
ENSMUSG00000024613	MGI:892003	Tcof1	32	881	903	367	346	0.352391	0.851371
ENSMUSG00000024620	MGI:97531	Pdgfrb	31	3031	2902	983	1041	0.0504672	0.433178
ENSMUSG00000024622	MGI:2441817	Hmgxb3	10	325	312	161	122	0.100598	0.5466
ENSMUSG00000024640	MGI:2183441	Psat1	2	194	193	123	95	0.149732	0.639712
ENSMUSG00000024646	MGI:1926952	Cyb5	2	308.5	344	181.5	240	0.188185	0.694033
ENSMUSG00000024668	MGI:1913322	Sdhaf2	3	88	78.5	76	67	1	1
ENSMUSG00000024683	MGI:2137219	Mrpl16	4	157	60	93	33	0.802136	1
ENSMUSG00000024687	MGI:97447	Osbp	3	90	88	85	141	0.0113883	0.235523
ENSMUSG00000024691	MGI:1915508	Fam111a	25	310	194	216	137	0.943246	1
ENSMUSG00000024712	MGI:1914688	Rfk	4	67	50	53	42	0.889446	1
ENSMUSG00000024713	MGI:97515	Pcsk5	5	73	51	23	34	0.0249207	0.320609
ENSMUSG00000024726	MGI:1914633	2410127L17Rik	2	58	60	37	50	0.395974	0.870231
ENSMUSG00000024754	MGI:1890373	Tmem2	12	471	314	116	90	0.34035	0.838668
ENSMUSG00000024792	MGI:1891017	Zfpl1	2	124	113	86	85	0.68948	0.977498
ENSMUSG00000024797	MGI:1915755	1110014N23Rik	2	39	25	16	9	1	1
ENSMUSG00000024807	MGI:1921376	Syvn1	7	481	503	1103	1244	0.323096	0.820113
ENSMUSG00000024811	MGI:1921743	Tnks2	2	60	68	43	36	0.318457	0.816953
ENSMUSG00000024812	MGI:1341872	Tjp2	4	136	103	49	44	0.538897	0.922976
ENSMUSG00000024862	MGI:107953	Klc2	2	78	111.5	25.5	24	0.199671	0.704026
ENSMUSG00000024870	MGI:1923558	Rab1b	4	951	922	533	592	0.0762329	0.494076
ENSMUSG00000024883	MGI:2385695	Rin1	8	479	478	166	172	0.800257	1
ENSMUSG00000024908	MGI:1921807	Ppp6r3	2	36	30	35	46	0.187636	0.694033
ENSMUSG00000024912	MGI:107179	Fosl1	3	382	408	190	152	0.0277931	0.335204
ENSMUSG00000024913	MGI:1278315	Lrp5	8	268	300	56	54	0.531716	0.91796
ENSMUSG00000024914	MGI:1913806	Drap1	2	548	587	440	492	0.658159	0.964907
ENSMUSG00000024925	MGI:1915459	Rnaseh2c	2	89	62	46	36	0.679492	0.970502
ENSMUSG00000024927	MGI:103290	Rela	3	252	260	207	198	0.59491	0.942146
ENSMUSG00000024937	MGI:3612340	Ehbp1l1	8	1453	1303	948	781	0.17597	0.677236
ENSMUSG00000024940	MGI:1101355	Ltbp3	12	1767	1640	689.5	675.5	0.404945	0.876488
ENSMUSG00000024943	MGI:2385088	Smc5	2	43	35	9	15	0.163648	0.659779
ENSMUSG00000024983	MGI:1855699	Vti1a	8	74	73	36	28	0.456505	0.8922
ENSMUSG00000024989	MGI:1921357	Cep55	9	120	88	93	47	0.116486	0.565153
ENSMUSG00000024991	MGI:95301	Eif3a	11	1659	1728	884	927	0.930393	1
ENSMUSG00000024993	MGI:1915144	Fam45a	16	213	172	182	153	0.821921	1
ENSMUSG00000024997	MGI:88034	Prdx3	4	451	349	301	244	0.695557	0.979463
ENSMUSG00000024999	MGI:1932610	Noc3l	12	151	127	140	98	0.327741	0.82287
ENSMUSG00000025006	MGI:700014	Sorbs1	10	428	325	97	75	0.932161	1
ENSMUSG00000025007	MGI:1888908	Aldh18a1	7	639	475	356	309	0.126008	0.586065
ENSMUSG00000025024	MGI:1923729	Smndc1	2	104	85	81	72	0.743777	0.999647
ENSMUSG00000025027	MGI:2180003	Xpnpep1	2	203	252	117	126	0.381429	0.860847
ENSMUSG00000025035	MGI:1929699	Arl3	2	133	112	73	59	0.913716	1
ENSMUSG00000025036	MGI:2137678	Sfxn2	16	102	40	68	47	0.0348367	0.375005
ENSMUSG00000025041	MGI:2178563	Nt5c2	2	40	40	13	15	0.827597	1
ENSMUSG00000025047	MGI:1341788	Pdcd11	10	298	278	201	158	0.225096	0.738514
ENSMUSG00000025060	MGI:103241	Slk	3	90	94	49	52	1	1
ENSMUSG00000025066	MGI:1915038	6330577E15Rik	3	839	708.5	425	292	0.0258115	0.32838
ENSMUSG00000025068	MGI:1342273	Gsto1	9	8016	7438.5	5038	4825	0.2255	0.738514
ENSMUSG00000025133	MGI:1917164	Ints4	3	33	20	19	17	0.390283	0.869042
ENSMUSG00000025178	MGI:1934031	Pi4k2a	27	1123	1025	649	587	0.914624	1
ENSMUSG00000025184	MGI:1196316	D19Ertd386e	3	36	20	21	31	0.0202354	0.294071
ENSMUSG00000025185	MGI:1914823	Loxl4	17	507	585	91	146	0.0256007	0.326909
ENSMUSG00000025188	MGI:2177763	Hps1	17	164	119	123	55	0.0179224	0.279834
ENSMUSG00000025190	MGI:95791	Got1	7	390	300	400	335	0.455357	0.8922
ENSMUSG00000025192	MGI:2135885	Entpd7	5	42	68	14	18	0.681599	0.972361
ENSMUSG00000025195	MGI:1917352	Dnmbp	3	38	35	16	15	1	1
ENSMUSG00000025199	MGI:99484	Chuk	3	111	142	72	73	0.296307	0.797742
ENSMUSG00000025203	MGI:98240	Scd2	4	505	368	72	46	0.551418	0.927884
ENSMUSG00000025212	MGI:2137679	Sfxn3	7	633	670	190	182	0.410714	0.881001
ENSMUSG00000025217	MGI:1338871	Btrc	3	48	29	37	25	0.861197	1
ENSMUSG00000025220	MGI:1932139	Mgea5	3	94	96	53	64	0.483235	0.895582
ENSMUSG00000025224	MGI:1861607	Gbf1	4	74	85	14	11	0.397935	0.870883
ENSMUSG00000025225	MGI:1099800	Nfkb2	2	88	75	58	39	0.369442	0.856422
ENSMUSG00000025228	MGI:1858964	Actr1a	17	3411	3304	1716	1695	0.643706	0.958028
ENSMUSG00000025234	MGI:1344363	Arih1	5	48	36	49	42	0.760965	1
ENSMUSG00000025236	MGI:1919391	Adpgk	2	89	67	16	24	0.0748344	0.491503
ENSMUSG00000025277	MGI:1913332	Abhd6	4	31	32	12	13	1	1
ENSMUSG00000025278	MGI:2446089	Flnb	17	9212	9239	1274	1271	0.915801	1
ENSMUSG00000025280	MGI:2681836	Polr3a	2	52	36	34	25	0.866199	1
ENSMUSG00000025290	MGI:98147	Rps24	2	4228	3594	4693	4046	0.662016	0.966501
ENSMUSG00000025324	MGI:1330809	Atp10a	5	38	26	23	13	0.676273	0.969956
ENSMUSG00000025348	MGI:102700	Itga7	2	37	32	26	15	0.328333	0.82287
ENSMUSG00000025403	MGI:1277989	Shmt2	6	829	831	709.5	687	0.637008	0.954005
ENSMUSG00000025404	MGI:1919000	R3hdm2	4	121	126	63	41	0.0608633	0.462416
ENSMUSG00000025413	MGI:1919604	Ttc4	5	146	111	116	96	0.708697	0.984186
ENSMUSG00000025417	MGI:2152214	Pip4k2c	5	227	203	79	91	0.174605	0.676011
ENSMUSG00000025436	MGI:1916984	Xrcc6bp1	5	22	52	12	39	0.54085	0.922976
ENSMUSG00000025439	MGI:109638	Clns1a	2	130	121	58	58	0.822369	1
ENSMUSG00000025477	MGI:2686961	Inpp5a	3	258	169	119	110	0.0386803	0.390281
ENSMUSG00000025572	MGI:1098686	Tmc6	3	52	53	17	32	0.117035	0.565167
ENSMUSG00000025575	MGI:1923275	Cant1	4	155	154	40	34	0.605218	0.946178
ENSMUSG00000025616	MGI:1921362	Usp16	2	43	39	44	42	0.878563	1
ENSMUSG00000025646	MGI:1925349	Atrip	6	113	87	98	92	0.360704	0.854185
ENSMUSG00000025650	MGI:88462	Col7a1	6	475	444	136	129	0.944425	1
ENSMUSG00000025702	MGI:1919029	41341	24	428	368	225	205.5	0.631696	0.954005
ENSMUSG00000025722	MGI:1919218	Wdr73	3	54	49	46	35	0.654863	0.962958
ENSMUSG00000025791	MGI:97565	Pgm2	5	186	165	75	57	0.474516	0.895582
ENSMUSG00000025795	MGI:2179722	Rassf3	15	509	392	248	209	0.452508	0.8922
ENSMUSG00000025809	MGI:96610	Itgb1	2	2573	3098	1216	1494	0.672858	0.969361
ENSMUSG00000025810	MGI:106206	Nrp1	7	683	630	269	190	0.0166831	0.266542
ENSMUSG00000025823	MGI:104864	Pdia4	2	341	265	556	475	0.382025	0.861273
ENSMUSG00000025868	MGI:1914294	Higd2a	2	371	375	171	202	0.22842	0.738514
ENSMUSG00000025871	MGI:1921162	4833439L19Rik	7	431	446	248	247	0.73625	0.998034
ENSMUSG00000025873	MGI:1923827	Faf2	4	162	216	89	123	0.862469	1
ENSMUSG00000025878	MGI:103185	Uimc1	2	52	41	34	39	0.2741	0.781448
ENSMUSG00000025931	MGI:1921479	Paqr8	5	34	21	15	8	1	1
ENSMUSG00000025937	MGI:2442551	Lactb2	2	45	61	28	22	0.124812	0.582513
ENSMUSG00000025940	MGI:1915068	Tmem70	5	508	246	343	186	0.368119	0.856422
ENSMUSG00000025964	MGI:1345162	Adam23	3	26	69	9	20	0.814051	1
ENSMUSG00000025969	MGI:1100492	Nrp2	11	253	272	148	141	0.421061	0.88457
ENSMUSG00000025978	MGI:1921263	Rftn2	3	27	48	20	22	0.242663	0.753241
ENSMUSG00000025979	MGI:104899	Mobkl3	2	53	57	40	32	0.364889	0.856422
ENSMUSG00000025981	MGI:1915126	Coq10b	2	164	183	138	156	0.936913	1
ENSMUSG00000025982	MGI:1932339	Sf3b1	5	203	229	82	60	0.0331096	0.364303
ENSMUSG00000025995	MGI:1920924	Wdr75	2	56	75	40	34	0.145226	0.632257
ENSMUSG00000026000	MGI:1336997	Lancl1	5	56	58	41	57	0.333667	0.831747
ENSMUSG00000026003	MGI:87866	Acadl	18	984	810	591	519	0.399458	0.871198
ENSMUSG00000026005	MGI:1913896	Rpe	4	47	46	43	58	0.31357	0.810157
ENSMUSG00000026018	MGI:1917625	Ica1l	4	24	47	18	29	0.695673	0.979463
ENSMUSG00000026024	MGI:1921268	Als2	14	168	253	73	111	1	1
ENSMUSG00000026028	MGI:1918077	Trak2	16	594	534	211	215	0.279921	0.789313
ENSMUSG00000026029	MGI:1261423	Casp8	6	199	226	133	89	0.0016556	0.0843849
ENSMUSG00000026034	MGI:107403	Clk1	2	93	78	49	52	0.380352	0.860847
ENSMUSG00000026042	MGI:88458	Col5a2	21	13927	16838	6307	7815	0.232071	0.741547
ENSMUSG00000026043	MGI:88453	Col3a1	6	1190	925	655	552	0.276212	0.78283
ENSMUSG00000026047	MGI:1919300	Kdelc1	2	37	51	23	37	0.733825	0.99632
ENSMUSG00000026048	MGI:103582	Ercc5	17	284	219	242	199	0.645988	0.959421
ENSMUSG00000026064	MGI:1277096	Ptp4a1	4	112	98	145	84	0.0415912	0.400184
ENSMUSG00000026069	MGI:98427	Il1rl1	12	217	231	112	123	0.872114	1
ENSMUSG00000026072	MGI:96545	Il1r1	2	31	20	31	28	0.442943	0.8922
ENSMUSG00000026074	MGI:1349394	Map4k4	5	675	675	215	178	0.108436	0.557317
ENSMUSG00000026078	MGI:1916083	Pdcl3	4	871	851	827	799.5	0.890044	1
ENSMUSG00000026094	MGI:2138162	Stk17b	9	164	198	134	153	0.75135	1
ENSMUSG00000026111	MGI:1914637	Unc50	3	199	170	113	151	0.00616984	0.176612
ENSMUSG00000026112	MGI:1923428	6330578E17Rik	6	307	273	183	167	0.892183	1
ENSMUSG00000026113	MGI:1931123	Inpp4a	14	75	114	72	64	0.0237023	0.31332
ENSMUSG00000026116	MGI:1927110	Tmem131	13	390	364	57	58	0.689513	0.977498
ENSMUSG00000026131	MGI:104627	Dst	3	186	231	53	31	0.00261959	0.108413
ENSMUSG00000026134	MGI:97758	Prim2	3	71	95	43	58	1	1
ENSMUSG00000026142	MGI:1924117	Rhbdd1	4	91	97	16	19	0.854539	1
ENSMUSG00000026150	MGI:1922984	Mff	5	278	211	318	176	0.0187092	0.284363
ENSMUSG00000026154	MGI:1915252	1110058L19Rik	4	85	80	88	66	0.368371	0.856422
ENSMUSG00000026162	MGI:1922820	Nhej1	3	31	24	14	7	0.447508	0.8922
ENSMUSG00000026176	MGI:2654470	Ctdsp1	2	151	135	70	59	0.831881	1
ENSMUSG00000026185	MGI:96440	Igfbp5	6	2211	733	459	162	0.541318	0.922976
ENSMUSG00000026201	MGI:1313271	Stk16	2	35	16	28	38	0.00543291	0.166918
ENSMUSG00000026207	MGI:109282	Speg	4	82	64	25	18	0.862404	1
ENSMUSG00000026208	MGI:94885	Des	5	1840	1420	1088	901	0.218237	0.733948
ENSMUSG00000026211	MGI:2138628	Obsl1	7	90	159	45	65	0.409562	0.880931
ENSMUSG00000026219	MGI:1309481	Trip12	4	195	180	64	72	0.367682	0.856422
ENSMUSG00000026235	MGI:98277	Epha4	10	61	55	53	39	0.48636	0.897218
ENSMUSG00000026248	MGI:1916413	Mrpl44	2	39	31	30	27	0.857982	1
ENSMUSG00000026249	MGI:101780	Serpine2	4	518	593	261	246	0.0767124	0.495409
ENSMUSG00000026273	MGI:1918355	Mterfd2	3	40	40	34	20	0.159004	0.656248
ENSMUSG00000026277	MGI:1891699	Stk25	2	228	202	126	112	1	1
ENSMUSG00000026278	MGI:1858494	Bok	4	408	383	255	218	0.449387	0.8922
ENSMUSG00000026279	MGI:1914276	Thap4	3	94	111	79	55	0.0199122	0.291297
ENSMUSG00000026280	MGI:1913865	Atg4b	2	123	120	57	50	0.727789	0.993244
ENSMUSG00000026289	MGI:1924290	Atg16l1	3	107	98	64	84	0.106115	0.556073
ENSMUSG00000026307	MGI:1355310	Scly	3	37	22	10	18	0.0225108	0.305457
ENSMUSG00000026311	MGI:1929735	Asb1	10	98	91	40	47	0.43705	0.8922
ENSMUSG00000026313	MGI:3036234	Hdac4	6	93	62	32	22	1	1
ENSMUSG00000026339	MGI:1918079	Ccdc93	4	53	65	24	26	0.737391	0.998399
ENSMUSG00000026374	MGI:109263	Tsn	2	94	125	87	99	0.48289	0.895582
ENSMUSG00000026377	MGI:1915199	Mki67ip	3	85	69	59	64	0.276081	0.78283
ENSMUSG00000026389	MGI:1915678	Steap3	9	53	135	21	47	0.755103	1
ENSMUSG00000026399	MGI:104850	Cd55	6	60	45	39	23	0.516266	0.914706
ENSMUSG00000026421	MGI:88549	Csrp1	17	25564	15904	13508	8340.5	0.667245	0.968309
ENSMUSG00000026426	MGI:1915974	Arl8a	4	984	1197	391	510	0.402868	0.87601
ENSMUSG00000026429	MGI:1914446	Ube2t	8	49	46	50	36	0.454888	0.8922
ENSMUSG00000026439	MGI:1918367	Rbbp5	5	99	85	36	55	0.029618	0.346896
ENSMUSG00000026455	MGI:2385619	Klhl12	9	99	60	60	55	0.107449	0.557317
ENSMUSG00000026464	MGI:1917829	Zc3h11a	11	744	748	473	419	0.138587	0.615841
ENSMUSG00000026466	MGI:3582693	Tor1aip1	16	494	415	199	145	0.27942	0.789313
ENSMUSG00000026478	MGI:99914	Lamc1	14	820	892	90	133	0.038455	0.390281
ENSMUSG00000026479	MGI:99913	Lamc2	4	57	58	23	31	0.413968	0.881563
ENSMUSG00000026482	MGI:107484	Rgl1	6	46	34	18	23	0.180821	0.685046
ENSMUSG00000026483	MGI:2137237	Fam129a	3	86	94	22	18	0.485153	0.897218
ENSMUSG00000026509	MGI:88264	Capn2	2	1302	1111	554	503.5	0.395348	0.869968
ENSMUSG00000026511	MGI:1350930	Srp9	17	1857	948.5	1962	1103	0.0843562	0.514502
ENSMUSG00000026544	MGI:1915690	Dusp23	7	43	26	38	23	1	1
ENSMUSG00000026547	MGI:1312985	Tagln2	3	2143	2316	1400	1458	0.443069	0.8922
ENSMUSG00000026553	MGI:1334462	Copa	12	2354	2262	977	939	1	1
ENSMUSG00000026554	MGI:91860	Dcaf8	11	411	349	222	208	0.432072	0.887129
ENSMUSG00000026566	MGI:1915731	Mpzl1	3	78	81	52	55	1	1
ENSMUSG00000026577	MGI:1201607	Blzf1	3	61	52	46	36	0.884167	1
ENSMUSG00000026615	MGI:97838	Eprs	9	751	700	279	283	0.398638	0.870883
ENSMUSG00000026617	MGI:1338800	Bpnt1	6	340	298	129	105	0.646194	0.959421
ENSMUSG00000026618	MGI:1919586	Iars2	4	94	75	28	32	0.291763	0.795529
ENSMUSG00000026620	MGI:2664902	Mark1	2	58	42	27	20	1	1
ENSMUSG00000026622	MGI:109359	Nek2	4	65	64	53	50	0.895448	1
ENSMUSG00000026641	MGI:99542	Usf1	3	78	118	27	53	0.412582	0.881356
ENSMUSG00000026659	MGI:1890614	Dusp12	14	261	499	255	407	0.108945	0.557796
ENSMUSG00000026663	MGI:1926157	Atf6	47	1131	995	410	427	0.0411487	0.399225
ENSMUSG00000026667	MGI:1341908	Uhmk1	38	1598	1255	749	515	0.0559828	0.446174
ENSMUSG00000026670	MGI:1334459	Uap1	14	1337	1406	1065	1019	0.109978	0.558039
ENSMUSG00000026674	MGI:1345277	Ddr2	13	836	685	254	182	0.229323	0.738955
ENSMUSG00000026675	MGI:1330808	Hsd17b7	29	1056	777	291	189	0.252769	0.764988
ENSMUSG00000026678	MGI:1098434	Rgs5	10	262	96	127	68	0.0516371	0.43362
ENSMUSG00000026683	MGI:1914227	Nuf2	12	214	180	177	167	0.460088	0.892992
ENSMUSG00000026737	MGI:1298206	Pip4k2a	4	65	80	30	29	0.443808	0.8922
ENSMUSG00000026749	MGI:1891638	Nek6	9	67	83	38	58	0.50898	0.910572
ENSMUSG00000026811	MGI:1355316	St6galnac6	6	264	302	129	133	0.501323	0.90616
ENSMUSG00000026827	MGI:99778	Gpd2	4	59	49	23	30	0.240197	0.751436
ENSMUSG00000026833	MGI:1860437	Olfm1	3	51	31	12	9	0.802557	1
ENSMUSG00000026836	MGI:87911	Acvr1	3	167	189	96	97	0.53253	0.918224
ENSMUSG00000026837	MGI:88457	Col5a1	25	12453	11860	3827	3699	0.579478	0.93495
ENSMUSG00000026867	MGI:1913941	Gapvd1	2	66	66	13	26	0.0709955	0.480273
ENSMUSG00000026889	MGI:1915139	Rbm18	3	114	140	103	140	0.588316	0.939676
ENSMUSG00000026917	MGI:2155884	Wdr5	2	78	75	40	51	0.293419	0.795529
ENSMUSG00000026918	MGI:1914632	Brd3	2	57	83	26	21	0.0915408	0.529886
ENSMUSG00000026956	MGI:2443318	Uap1l1	6	208	73	141	41	0.440179	0.8922
ENSMUSG00000026960	MGI:1929507	Arl6ip6	5	130	84	61	77	0.00303791	0.12134
ENSMUSG00000026999	MGI:1916732	Nup35	5	117	148	87	99	0.631053	0.954005
ENSMUSG00000027004	MGI:892032	Frzb	8	64	49	41	35	0.766121	1
ENSMUSG00000027006	MGI:1914111	Dnajc10	3	57	68	71	72	0.541155	0.922976
ENSMUSG00000027007	MGI:1917849	Ssfa2	5	109	114	29	35	0.671207	0.969361
ENSMUSG00000027010	MGI:1926080	Slc25a12	10	186	249	105	117	0.281093	0.789313
ENSMUSG00000027012	MGI:107750	Dync1i2	3	223	230	225	242	0.79191	1
ENSMUSG00000027014	MGI:2136773	Cwc22	4	71	63	77	60	0.626624	0.954005
ENSMUSG00000027018	MGI:96013	Hat1	6	193	230	245	214	0.0221045	0.302506
ENSMUSG00000027030	MGI:1858416	Stk39	5	166	182	92	136	0.0871866	0.521625
ENSMUSG00000027035	MGI:2442564	Lass6	10	184	146	124	102	0.862305	1
ENSMUSG00000027068	MGI:2442798	Dhrs9	9	23	161	1	61	0.0115652	0.235631
ENSMUSG00000027070	MGI:95794	Lrp2	5	22	29	17	26	0.834159	1
ENSMUSG00000027087	MGI:96608	Itgav	12	1541	1491	402	320	0.0202896	0.294071
ENSMUSG00000027088	MGI:1920623	Phospho2	3	56	49	56	45	0.781132	1
ENSMUSG00000027111	MGI:96605	Itga6	6	103	84	25	24	0.632078	0.954005
ENSMUSG00000027162	MGI:1330839	Lin7c	3	27	41	47	40	0.104874	0.554218
ENSMUSG00000027176	MGI:1351825	Cstf3	5	59	61	47	56	0.686733	0.975167
ENSMUSG00000027184	MGI:1858234	Caprin1	2	105	121	137	124	0.203572	0.710551
ENSMUSG00000027185	MGI:2138939	Nat10	3	43	43	13	13	1	1
ENSMUSG00000027193	MGI:1888993	Api5	4	203	192	153	183	0.119473	0.569988
ENSMUSG00000027195	MGI:1926967	Hsd17b12	2	280	315	200	221	0.898628	1
ENSMUSG00000027198	MGI:108050	Ext2	2	196	233	101	123	0.934061	1
ENSMUSG00000027199	MGI:1914342	Gatm	4	36	22	16	15	0.373337	0.860103
ENSMUSG00000027203	MGI:1346051	Dut	5	305	232	284	196	0.446161	0.8922
ENSMUSG00000027204	MGI:95489	Fbn1	33	4837	4399	1146	1106	0.212526	0.724952
ENSMUSG00000027207	MGI:1917226	Galk2	2	26	24	40	30	0.583197	0.937794
ENSMUSG00000027215	MGI:104651	Cd82	8	138	112	77	84	0.157262	0.653596
ENSMUSG00000027236	MGI:1925905	Eif3j	3	186	173	122	141	0.194426	0.69852
ENSMUSG00000027244	MGI:1196429	Atg13	2	35	22	31	29	0.351952	0.851371
ENSMUSG00000027245	MGI:1914943	2310003F16Rik	3	55	40	83	30	0.0193096	0.288384
ENSMUSG00000027248	MGI:95834	Pdia3	8	4217	4253	5631	5478	0.21477	0.729707
ENSMUSG00000027254	MGI:1306776	Mtap1a	24	588	1148	75	133	0.536405	0.920356
ENSMUSG00000027255	MGI:1924288	Arfgap2	3	205	200	129	122	0.872501	1
ENSMUSG00000027272	MGI:1277977	Ubr1	19	189	205	88	95	1	1
ENSMUSG00000027274	MGI:1891836	Mkks	21	194	212	190	154	0.0477647	0.428417
ENSMUSG00000027276	MGI:1095416	Jag1	6	423	465	253	233	0.12758	0.590618
ENSMUSG00000027285	MGI:1913546	Haus2	29	359	294	273	193	0.24537	0.754637
ENSMUSG00000027286	MGI:1913856	Lrrc57	4	62	43	40	21	0.508464	0.910572
ENSMUSG00000027287	MGI:109356	Snap23	4	176	109	100	65	0.841068	1
ENSMUSG00000027288	MGI:1270153	Zfp106	52	2320	2034	721	602	0.450078	0.8922
ENSMUSG00000027291	MGI:2443189	Vps39	17	233	220	166	113	0.0390136	0.390281
ENSMUSG00000027293	MGI:1919619	Ehd4	17	541	714	304	457	0.176949	0.677236
ENSMUSG00000027298	MGI:104294	Tyro3	7	143	147	82	78	0.767711	1
ENSMUSG00000027303	MGI:97808	Ptpra	2	111	108	47	53	0.548892	0.926053
ENSMUSG00000027304	MGI:1309480	Rtf1	14	289	239	143	130	0.550023	0.927041
ENSMUSG00000027305	MGI:1916952	Ndufaf1	6	75	96	60	69	0.725212	0.991286
ENSMUSG00000027306	MGI:2675669	Nusap1	11	89	83	68	76	0.431616	0.887129
ENSMUSG00000027309	MGI:1923029	4930402H24Rik	5	125	101	34	45	0.0675838	0.474745
ENSMUSG00000027313	MGI:1916315	Chac1	7	274	281	720	875.5	0.0839619	0.514134
ENSMUSG00000027332	MGI:1929242	Ivd	9	197	213	98	118	0.555842	0.929108
ENSMUSG00000027340	MGI:1859682	Slc23a2	6	80	67	34	22	0.434051	0.889597
ENSMUSG00000027341	MGI:1917862	5730494N06Rik	2	18	47	12	35	0.832195	1
ENSMUSG00000027342	MGI:97503	Pcna	3	240	224	199	231	0.108433	0.557317
ENSMUSG00000027349	MGI:1915465	Fam98b	2	106	100	66	73	0.510636	0.911187
ENSMUSG00000027378	MGI:1858233	Nphp1	2	29	29	16	13	0.820249	1
ENSMUSG00000027384	MGI:1916737	2310003L22Rik	2	28	47	33	48	0.743186	0.999547
ENSMUSG00000027394	MGI:1916987	Ttl	10	181	207	100	97	0.381426	0.860847
ENSMUSG00000027395	MGI:108014	Polr1b	2	34	40	18	11	0.189057	0.694558
ENSMUSG00000027408	MGI:1934569	Cpxm1	3	25	37	11	19	0.821643	1
ENSMUSG00000027433	MGI:894687	Xrn2	3	130	131	94	109	0.512218	0.912115
ENSMUSG00000027439	MGI:1921783	Gzf1	19	216	227	148	138	0.448635	0.8922
ENSMUSG00000027447	MGI:102519	Cst3	5	1178	1032	811	685	0.591319	0.939933
ENSMUSG00000027454	MGI:1916520	Gins1	6	29	37	44	31	0.0929162	0.532942
ENSMUSG00000027455	MGI:3042273	Nsfl1c	3	384	338	246	212	0.904691	1
ENSMUSG00000027459	MGI:1921097	Fam110a	7	183	140	79	46	0.239777	0.751436
ENSMUSG00000027460	MGI:1336887	Angpt4	5	10	45	9	26	0.434439	0.889861
ENSMUSG00000027465	MGI:1914481	Tbc1d20	15	916	745	411	391	0.0702122	0.480273
ENSMUSG00000027466	MGI:1344372	Rbck1	9	553	637	297	265	0.0139537	0.253578
ENSMUSG00000027469	MGI:1919369	Tpx2	26	933	778	655	663	0.00917077	0.212849
ENSMUSG00000027472	MGI:1915809	Pdrg1	7	1921	1706	1632	1502	0.478834	0.895582
ENSMUSG00000027475	MGI:107688	Kif3b	33	816	673	418	355	0.755424	1
ENSMUSG00000027479	MGI:891995	Mapre1	42	1775	1537	1076	927	0.93217	1
ENSMUSG00000027509	MGI:1913929	Rae1	2	117	113	102	98	1	1
ENSMUSG00000027510	MGI:1889294	Rbm38	2	28	44	17	17	0.299891	0.80038
ENSMUSG00000027522	MGI:1923396	Stx16	3	69	67	50	35	0.268588	0.7806
ENSMUSG00000027546	MGI:1330826	Atp9a	4	117	107	58	58	0.732008	0.995033
ENSMUSG00000027551	MGI:107342	Zfp64	2	35	28	11	11	0.804318	1
ENSMUSG00000027575	MGI:2183559	Arfgap1	6	376	374	178	178	1	1
ENSMUSG00000027593	MGI:97850	Raly	2	402	412	301	334	0.45881	0.892992
ENSMUSG00000027597	MGI:87968	Ahcy	5	524	562	209	223	1	1
ENSMUSG00000027598	MGI:1202301	Itch	9	232	245	101	99	0.674227	0.969837
ENSMUSG00000027599	MGI:1921502	Armc1	14	300	137	234	181	0.000229361	0.0254147
ENSMUSG00000027601	MGI:1914722	Mtfr1	2	85	129	44	65	1	1
ENSMUSG00000027603	MGI:1913385	Ggt7	5	67	36	25	27	0.0565073	0.448274
ENSMUSG00000027610	MGI:95852	Gss	10	705	831	370	521	0.037848	0.388981
ENSMUSG00000027611	MGI:104596	Procr	3	280	173	109	64	0.853852	1
ENSMUSG00000027613	MGI:1196288	Eif6	8	2060	1703	1422	1341	0.00901762	0.210718
ENSMUSG00000027618	MGI:1316706	Nfs1	9	284	400	153	213	0.94767	1
ENSMUSG00000027620	MGI:2157953	Rbm39	3	171	184	238	267	0.781733	1
ENSMUSG00000027624	MGI:103010	Epb4.1l1	18	1172	750	312	199	1	1
ENSMUSG00000027628	MGI:1915545	0610011L14Rik	12	342	289	186	182	0.265057	0.78018
ENSMUSG00000027646	MGI:98397	Src	2	182	193	77	60	0.134802	0.606876
ENSMUSG00000027649	MGI:1913892	Ctnnbl1	3	89	75	41	46	0.291555	0.795529
ENSMUSG00000027651	MGI:1917720	Rprd1b	5	94	97	56	51	0.63047	0.954005
ENSMUSG00000027652	MGI:2444531	Ralgapb	4	63	52	20	14	0.69955	0.979463
ENSMUSG00000027654	MGI:1919128	Fam83d	2	23	32	8	16	0.617563	0.952902
ENSMUSG00000027663	MGI:1195270	Zmat3	16	408	260	161	110	0.658612	0.965158
ENSMUSG00000027665	MGI:1206581	Pik3ca	3	34	26	25	22	0.844951	1
ENSMUSG00000027668	MGI:1914664	Mfn1	7	165	131	70	79	0.0876697	0.521625
ENSMUSG00000027669	MGI:104581	Gnb4	7	436	429	205	240	0.144767	0.631058
ENSMUSG00000027678	MGI:1276535	Ncoa3	3	52	34	39	10	0.0236598	0.31332
ENSMUSG00000027714	MGI:1355319	Exosc9	9	338	165	365	137	0.0631798	0.464775
ENSMUSG00000027715	MGI:108069	Ccna2	3	86	98	43	67	0.225332	0.738514
ENSMUSG00000027722	MGI:1927170	Spata5	6	104	97	140	110	0.392832	0.869808
ENSMUSG00000027737	MGI:1347355	Slc7a11	16	118	62	127	207	2.56367e-09	2.20155e-06
ENSMUSG00000027742	MGI:1914792	Cog6	7	144	141	61	91	0.0441404	0.407586
ENSMUSG00000027750	MGI:1926321	Postn	5	1403	688	550.5	251	0.424773	0.88457
ENSMUSG00000027751	MGI:1929651	Fam48a	3	94	59.5	53	24	0.309852	0.808156
ENSMUSG00000027770	MGI:1919412	Dhx36	3	91	78	43	32	0.676409	0.969956
ENSMUSG00000027774	MGI:107339	Gfm1	5	92	83	56	46	0.802868	1
ENSMUSG00000027775	MGI:1914118	Mfsd1	6	270	250	198	209	0.354147	0.851548
ENSMUSG00000027782	MGI:1100848	Kpna4	6	225	242	106	110	0.869298	1
ENSMUSG00000027784	MGI:2139740	Ppm1l	5	37	33	11	23	0.0604554	0.462416
ENSMUSG00000027787	MGI:2140103	Nmd3	2	91	118	133	137	0.230568	0.739528
ENSMUSG00000027808	MGI:92638	Serp1	2	484	488	335	284	0.0997121	0.5466
ENSMUSG00000027810	MGI:1098684	Eif2a	4	136	124	128	86	0.114378	0.56415
ENSMUSG00000027848	MGI:1914877	Olfml3	4	126	100	52	56	0.199445	0.704026
ENSMUSG00000027858	MGI:1917997	Tspan2	9	208	239	125	113	0.148611	0.638975
ENSMUSG00000027864	MGI:1277114	Ptgfrn	3	129	119	34	25	0.470439	0.895271
ENSMUSG00000027865	MGI:1338001	Gdap2	9	134	170	111	118	0.334724	0.831844
ENSMUSG00000027879	MGI:1338759	Sec22b	5	469	416	312	287	0.750665	1
ENSMUSG00000027894	MGI:2442535	Slc6a17	5	148	150	45	51	0.640947	0.955994
ENSMUSG00000027905	MGI:1858415	Ddx20	6	82	79	61	59	1	1
ENSMUSG00000027907	MGI:1338798	S100a11	3	347	389	127	144	0.943384	1
ENSMUSG00000027933	MGI:2140050	Ints3	2	42	31	21	37	0.0218309	0.302376
ENSMUSG00000027935	MGI:1927232	Rab13	3	65	62	47	61	0.294501	0.796084
ENSMUSG00000027937	MGI:1346082	Jtb	3	112	125	99	129	0.456134	0.8922
ENSMUSG00000027955	MGI:1915909	Fam198b	3	229	252	50	43	0.308258	0.805639
ENSMUSG00000027962	MGI:98926	Vcam1	6	159	84	128	100	0.0471078	0.42667
ENSMUSG00000027966	MGI:88446	Col11a1	26	740	133	360	74	0.421313	0.88457
ENSMUSG00000027984	MGI:96009	Hadh	2	83	59	45	45	0.224638	0.738514
ENSMUSG00000027994	MGI:1914065	Ccdc109b	9	421	105	281	98	0.0433049	0.402033
ENSMUSG00000027997	MGI:1312921	Casp6	6	155	105	51	51	0.100287	0.5466
ENSMUSG00000027999	MGI:1913600	Pla2g12a	18	392	320	292	274	0.235805	0.747223
ENSMUSG00000028010	MGI:1930948	Gar1	3	96	87	79	93	0.243116	0.753703
ENSMUSG00000028041	MGI:1333882	Adam15	2	333	208	177	110	1	1
ENSMUSG00000028069	MGI:1913864	Gpatch4	2	85	43	49	51	0.00997885	0.219893
ENSMUSG00000028070	MGI:2180167	Apoa1bp	2	189	141	97	67	0.700004	0.979463
ENSMUSG00000028073	MGI:1920432	Pear1	23	665	653	250	248	0.958055	1
ENSMUSG00000028093	MGI:1931010	Acp6	2	24	41	12	23	0.830452	1
ENSMUSG00000028111	MGI:107823	Ctsk	5	435	326	249	238	0.0412591	0.399225
ENSMUSG00000028127	MGI:1349216	Abcd3	19	717	546	525	413	0.728103	0.993244
ENSMUSG00000028128	MGI:88381	F3	3	1319	1309	637	680	0.295267	0.797315
ENSMUSG00000028136	MGI:1923992	Snx27	7	122	137	63	62	0.586324	0.939676
ENSMUSG00000028138	MGI:87929	Adh5	3	355	335	220	227	0.466888	0.893524
ENSMUSG00000028149	MGI:2385189	Rap1gds1	6	309	288	165	171	0.453471	0.8922
ENSMUSG00000028189	MGI:1921495	Ctbs	4	35	24	14	10	1	1
ENSMUSG00000028207	MGI:1914186	Asph	8	104	95	69	56	0.647889	0.959458
ENSMUSG00000028223	MGI:1914710	Decr1	2	45	42	32	30	1	1
ENSMUSG00000028273	MGI:1927489	Pdlim5	12	2131	2091	1040	895	0.0181657	0.281077
ENSMUSG00000028277	MGI:1926245	Ube2j1	15	835	630	487	339	0.378502	0.860847
ENSMUSG00000028284	MGI:1346877	Map3k7	24	901	935	413	407	0.556548	0.929214
ENSMUSG00000028287	MGI:1922721	1700009N14Rik	4	39	12	23	9	0.795861	1
ENSMUSG00000028291	MGI:1889364	Akirin2	2	79	87	80	68	0.260568	0.77382
ENSMUSG00000028293	MGI:1345622	Slc35a1	3	95	77	32	26	1	1
ENSMUSG00000028300	MGI:1920455	3110043O21Rik	6	78	86	69	82	0.821199	1
ENSMUSG00000028369	MGI:1928849	Svep1	11	117	199	39	37	0.0264563	0.333409
ENSMUSG00000028378	MGI:1914353	Ptgr1	3	187	180	126	205	0.000786908	0.0563131
ENSMUSG00000028381	MGI:1332243	Ugcg	8	339	306	310	269	0.774301	1
ENSMUSG00000028385	MGI:2443882	Snx30	6	251	256	116	108	0.575477	0.932037
ENSMUSG00000028398	MGI:1914178	3110001D03Rik	3	97	68	56	47	0.526443	0.91796
ENSMUSG00000028413	MGI:95705	B4galt1	2	204	273	119	156	0.939054	1
ENSMUSG00000028419	MGI:1924209	Chmp5	2	107	89	112	102	0.692079	0.978951
ENSMUSG00000028426	MGI:105128	Rad23b	8	1656	1754	677	651	0.136848	0.610484
ENSMUSG00000028439	MGI:1919151	2310028H24Rik	9	266	276	107	111	1	1
ENSMUSG00000028443	MGI:1913651	Nudt2	5	182	144	94	83	0.574484	0.931706
ENSMUSG00000028452	MGI:99919	Vcp	13	5993	5620	3730	3675	0.098714	0.545686
ENSMUSG00000028454	MGI:1861452	Pigo	6	47	40	17	36	0.0143809	0.254632
ENSMUSG00000028458	MGI:1201675	Tesk1	18	1154	1029	424	388	0.773263	1
ENSMUSG00000028465	MGI:1099832	Tln1	8	1974	2061	462	489	0.856993	1
ENSMUSG00000028466	MGI:99946	Creb3	3	699	552	537	410	0.728379	0.993244
ENSMUSG00000028468	MGI:1915956	Rgp1	3	73	84	58	43	0.0978826	0.544938
ENSMUSG00000028469	MGI:97372	Npr2	2	137	112	60	57	0.574166	0.931706
ENSMUSG00000028470	MGI:1916167	Hint2	2	72	38	43	41	0.0553647	0.444648
ENSMUSG00000028478	MGI:894297	Clta	2	1142	954.5	685	608	0.41468	0.881998
ENSMUSG00000028479	MGI:1354951	Gne	2	38	49	12	11	0.489475	0.898104
ENSMUSG00000028480	MGI:1917770	Glipr2	3	287	298	199	231	0.408568	0.879895
ENSMUSG00000028514	MGI:1919936	Usp24	5	121	121	69	48	0.115767	0.564693
ENSMUSG00000028540	MGI:1914978	Dph2	3	66	56	29	22	0.867054	1
ENSMUSG00000028556	MGI:1914549	Dock7	4	101	97	68	75	0.583412	0.937794
ENSMUSG00000028559	MGI:1923784	Osbpl9	2	66	82	53	46	0.194317	0.69852
ENSMUSG00000028567	MGI:1913323	Txndc12	3	138	125	106	94	0.925371	1
ENSMUSG00000028576	MGI:1914944	Ift74	4	44	48	50	51	0.885592	1
ENSMUSG00000028582	MGI:2443076	Cc2d1b	2	50	55	18	28	0.377094	0.860847
ENSMUSG00000028583	MGI:103098	Pdpn	10	926	225	673	132	0.0844771	0.514502
ENSMUSG00000028599	MGI:1314883	Tnfrsf1b	24	556	255	166	104	0.0366745	0.381748
ENSMUSG00000028601	MGI:1289238	Echdc2	4	51	58	24	24	0.731713	0.995033
ENSMUSG00000028641	MGI:1888921	Lepre1	5	591	517	330	307	0.550287	0.927041
ENSMUSG00000028648	MGI:1890889	Ndufs5	3	812	604	409	424	0.000163053	0.021565
ENSMUSG00000028649	MGI:108559	Macf1	2	143	97	17	16	0.451603	0.8922
ENSMUSG00000028655	MGI:1923824	Mfsd2a	2	51	45	48	54	0.477186	0.895582
ENSMUSG00000028656	MGI:88262	Cap1	7	3697	3849	1502	1586	0.748597	1
ENSMUSG00000028657	MGI:1298204	Ppt1	10	405	349	260	221	0.953332	1
ENSMUSG00000028664	MGI:99611	Ephb2	29	382	346	134	148	0.161258	0.656701
ENSMUSG00000028668	MGI:1351315	Tceb3	2	126	105	48	49	0.467165	0.893524
ENSMUSG00000028688	MGI:1915526	Toe1	5	87	109	36	28	0.113463	0.562839
ENSMUSG00000028709	MGI:2140623	Mobkl2c	3	27	26	31	27	0.850251	1
ENSMUSG00000028718	MGI:107477	Stil	5	39	23	14	11	0.629868	0.954005
ENSMUSG00000028719	MGI:1913838	Cmpk1	7	758	660	423	402	0.334728	0.831844
ENSMUSG00000028788	MGI:1277117	Ptp4a2	5	832	793	532	480	0.496082	0.901808
ENSMUSG00000028789	MGI:2442093	Adc	2	133	138	73	67	0.603088	0.945939
ENSMUSG00000028790	MGI:893579	Khdrbs1	10	266	311	154	176	0.890022	1
ENSMUSG00000028792	MGI:87978	Ak2	4	556	512	349	372	0.135197	0.607854
ENSMUSG00000028793	MGI:1922484	Rnf19b	2	261	254	129	157	0.14031	0.620692
ENSMUSG00000028796	MGI:1860454	Phc2	7	1527	1443	849	834	0.541647	0.922976
ENSMUSG00000028797	MGI:1924049	2510006D16Rik	7	228	80	134	85	0.00224431	0.0963651
ENSMUSG00000028798	MGI:1860763	Eif3i	2	583	614	283	309	0.725185	0.991286
ENSMUSG00000028800	MGI:108086	Hdac1	12	1429	1450	710	733	0.796425	1
ENSMUSG00000028811	MGI:2147627	Yars	2	221	255	221	212	0.183922	0.689708
ENSMUSG00000028832	MGI:96739	Stmn1	8	513	284	463	198	0.0220072	0.302378
ENSMUSG00000028840	MGI:1915290	Zfp593	6	268	257	260	213	0.227815	0.738514
ENSMUSG00000028848	MGI:2140368	Gpn2	18	725	569	446	416	0.0522387	0.43362
ENSMUSG00000028849	MGI:2384297	Mtap7d1	3	722	697	130	91	0.0299065	0.346896
ENSMUSG00000028850	MGI:2442492	Gpatch3	19	143	150	161	107	0.00853886	0.207925
ENSMUSG00000028851	MGI:106014	Nudc	2	499	500	353	370	0.660452	0.966501
ENSMUSG00000028854	MGI:102462	Slc9a1	14	449	310	186	161	0.0885587	0.521782
ENSMUSG00000028862	MGI:1855691	Map3k6	8	75	51	53	24	0.230578	0.739528
ENSMUSG00000028868	MGI:1098641	Wasf2	20	941	842	393	364	0.69606	0.979463
ENSMUSG00000028873	MGI:1196274	Cdca8	2	106	111	65	54	0.361486	0.854185
ENSMUSG00000028878	MGI:2385211	Fam76a	12	325	255	189	159	0.633269	0.954005
ENSMUSG00000028879	MGI:1931027	Stx12	3	102	74	65	50	0.809786	1
ENSMUSG00000028882	MGI:2140494	Ppp1r8	2	64	79	57	52	0.253784	0.766034
ENSMUSG00000028886	MGI:109339	Eya3	4	48	42	36	28	0.745066	0.999775
ENSMUSG00000028889	MGI:2387201	Yrdc	2	78	71	112	103	1	1
ENSMUSG00000028890	MGI:101786	Mtf1	11	84	85	46	47	1	1
ENSMUSG00000028894	MGI:103257	Inpp5b	3	26	24	12	26	0.0818069	0.505407
ENSMUSG00000028919	MGI:1925912	Arhgef19	7	79	37	32	18	0.71951	0.989002
ENSMUSG00000028920	MGI:1924992	Fbxo42	14	194	196	79	83	0.85211	1
ENSMUSG00000028923	MGI:1913397	Necap2	20	1370	1171	862	783	0.3415	0.840899
ENSMUSG00000028926	MGI:894318	Cdk14	28	411	684	141	322	0.00769589	0.201797
ENSMUSG00000028932	MGI:109555	Psmc2	2	257	246	241	230	1	1
ENSMUSG00000028944	MGI:1336153	Prkag2	8	122	109	100	60	0.0621649	0.462416
ENSMUSG00000028953	MGI:1351657	Abcf2	2	336	272	202	163	1	1
ENSMUSG00000028954	MGI:1889001	Nub1	4	85	80	78	48	0.0950949	0.538985
ENSMUSG00000028960	MGI:1927086	Ube4b	12	377	389	119	138	0.428391	0.884765
ENSMUSG00000028961	MGI:97553	Pgd	3	368	373	137	145	0.779771	1
ENSMUSG00000028964	MGI:2135637	Park7	3	534	492	342	373	0.0882311	0.521625
ENSMUSG00000028970	MGI:97568	Abcb1b	20	142	301	87	189	0.934439	1
ENSMUSG00000028974	MGI:1196227	Dffa	8	108	114	49	72	0.17359	0.675384
ENSMUSG00000028980	MGI:2140356	H6pd	12	461	416	78	64	0.65072	0.96173
ENSMUSG00000028986	MGI:1196453	Klhl7	8	87	113	65	64	0.257485	0.771596
ENSMUSG00000028988	MGI:1915756	Ctnnbip1	6	86	64	60	49	0.799742	1
ENSMUSG00000028990	MGI:1916401	Lzic	6	157	178	105	86	0.0849102	0.515312
ENSMUSG00000028991	MGI:1928394	Mtor	14	271	279	97	87	0.443857	0.8922
ENSMUSG00000028992	MGI:1913704	Nmnat1	5	31	43	25	12	0.0153412	0.262169
ENSMUSG00000028999	MGI:1916233	Rint1	25	302	289	261	180	0.0114505	0.235523
ENSMUSG00000029003	MGI:1919140	Mad2l2	3	64	59	28	35	0.35528	0.851631
ENSMUSG00000029004	MGI:1924825	Mll5	5	60	45	36	13	0.073574	0.486013
ENSMUSG00000029007	MGI:1339977	Agtrap	24	348	177	148	99	0.0911981	0.529886
ENSMUSG00000029009	MGI:106639	Mthfr	19	705	720	501	415	0.0140262	0.253578
ENSMUSG00000029014	MGI:99470	Dnajc2	4	149	121	86	63	0.680987	0.972232
ENSMUSG00000029016	MGI:1347049	Clcn6	15	166	240	78	92	0.269286	0.7806
ENSMUSG00000029019	MGI:97368	Nppb	2	129	84	78	68	0.192906	0.696772
ENSMUSG00000029020	MGI:2442230	Mfn2	16	1355	1430	396	487	0.0487624	0.432205
ENSMUSG00000029022	MGI:106506	Miip	8	157	104	96.5	72	0.615903	0.951843
ENSMUSG00000029033	MGI:2153589	Acap3	12	520	524	172	162	0.615208	0.951843
ENSMUSG00000029034	MGI:1919207	Cpsf3l	10	438	664	277	372	0.227621	0.738514
ENSMUSG00000029056	MGI:2387466	Pank4	3	47	45	12	18	0.303324	0.804569
ENSMUSG00000029062	MGI:88353	Cdk11b	5	332	257	205	183	0.293321	0.795529
ENSMUSG00000029063	MGI:2183149	Nadk	4	200	115	155	40	0.00015653	0.021565
ENSMUSG00000029066	MGI:2137221	Mrpl20	2	358	357	192	200	0.753473	1
ENSMUSG00000029068	MGI:1927119	Ccnl2	9	506	433	357	311	0.879026	1
ENSMUSG00000029070	MGI:1922011	Mxra8	15	2611	1439	1374	696	0.140582	0.620692
ENSMUSG00000029071	MGI:94941	Dvl1	10	788	559	366	274.5	0.559907	0.929762
ENSMUSG00000029073	MGI:1933107	Gltpd1	13	345	294	156	167	0.101205	0.5466
ENSMUSG00000029090	MGI:1917943	Gpr125	22	829	728	316	339	0.0321732	0.360318
ENSMUSG00000029093	MGI:1932289	Sorcs2	4	39	30	16	9	0.637212	0.954005
ENSMUSG00000029094	MGI:1917542	Afap1	4	118	144	15	17	0.853051	1
ENSMUSG00000029101	MGI:1918979	Rgs12	15	475	470	263	198	0.0170031	0.269151
ENSMUSG00000029104	MGI:96067	Htt	3	54	54	36	34	0.878989	1
ENSMUSG00000029106	MGI:87918	Add1	4	439	426	157	105	0.0109097	0.228323
ENSMUSG00000029108	MGI:1860487	Pcdh7	2	62	67	15	21	0.572576	0.931358
ENSMUSG00000029152	MGI:1915345	Ociad1	4	669	523	492	407	0.533981	0.918951
ENSMUSG00000029153	MGI:1916377	Ociad2	3	35	26	16	5	0.191687	0.695295
ENSMUSG00000029156	MGI:1346523	Sgcb	3	76	51	28	31	0.152971	0.648272
ENSMUSG00000029161	MGI:1915817	Cgref1	5	127	106	90	57	0.203633	0.710551
ENSMUSG00000029174	MGI:1889508	Tbc1d1	3	160	127	38	32	0.893478	1
ENSMUSG00000029185	MGI:1915553	Fam114a1	10	545	392	489	248	0.000684367	0.0515582
ENSMUSG00000029186	MGI:1914323	Pi4k2b	3	63	60	39	29	0.451124	0.8922
ENSMUSG00000029190	MGI:1261849	D5Ertd579e	9	180	182	169	159	0.648018	0.959458
ENSMUSG00000029198	MGI:1334417	Grpel1	4	187	161	95	159	7.338e-05	0.0114573
ENSMUSG00000029207	MGI:108405	Apbb2	2	34	35	14	20	0.529989	0.91796
ENSMUSG00000029217	MGI:98662	Tec	11	147	151	123	118	0.729179	0.993546
ENSMUSG00000029221	MGI:1923690	Slc30a9	8	448	512	324	413	0.279435	0.789313
ENSMUSG00000029223	MGI:103149	Uchl1	3	244	120	205	100	1	1
ENSMUSG00000029233	MGI:1930252	Srd5a3	12	335	236	133	77	0.249799	0.760692
ENSMUSG00000029234	MGI:894407	Tmem165	4	286	319	163	172	0.733242	0.995922
ENSMUSG00000029270	MGI:1914516	Fam69a	2	78	61	43	42	0.48997	0.898104
ENSMUSG00000029338	MGI:1919164	Antxr2	4	133	130	69	67	1	1
ENSMUSG00000029345	MGI:1930075	Tfip11	9	306	446	105	175	0.390879	0.869042
ENSMUSG00000029377	MGI:107508	Ereg	8	405	601	363	455.5	0.0861704	0.51929
ENSMUSG00000029381	MGI:1351655	Shroom3	16	190	199	79	100	0.320227	0.819112
ENSMUSG00000029385	No associated gene	Ccng2	3	23	29	20	19	0.531424	0.91796
ENSMUSG00000029387	MGI:1277143	Gtf2h3	2	35	38	26	21	0.459385	0.892992
ENSMUSG00000029416	MGI:2140796	Slc15a4	7	157	200	73	75	0.281691	0.789313
ENSMUSG00000029428	MGI:108059	Stx2	10	409	326	149	143	0.18751	0.694033
ENSMUSG00000029430	MGI:1333112	Ran	2	136	113	91	85	0.555594	0.929108
ENSMUSG00000029432	MGI:1278343	Gbas	5	197	152	64	71	0.0839678	0.514134
ENSMUSG00000029434	MGI:1924823	Vps33a	6	109	113	34	39	0.787432	1
ENSMUSG00000029436	MGI:1346076	Mmp17	4	50	53	19	21	1	1
ENSMUSG00000029439	MGI:101760	Sfswap	3	145	130	95	111	0.167175	0.666382
ENSMUSG00000029440	MGI:1914401	Psmd9	2	128	88	67	60	0.25993	0.773708
ENSMUSG00000029446	MGI:97788	Psph	3	48	71	14	33	0.218724	0.733948
ENSMUSG00000029447	MGI:107943	Cct6a	6	2226	1903	1538	1393.5	0.235629	0.747223
ENSMUSG00000029464	MGI:1289326	Gpn3	3	64	105	32	29	0.0507507	0.433178
ENSMUSG00000029465	MGI:1928375	Arpc3	3	904	781	574	603	0.0108713	0.228323
ENSMUSG00000029478	MGI:1337080	Ncor2	15	1812	1864	223	295	0.00851352	0.207925
ENSMUSG00000029480	MGI:3028576	Dhx37	7	105	122	55	60	0.819021	1
ENSMUSG00000029484	MGI:1201378	Anxa3	3	1451	2299	732	1259	0.153399	0.648272
ENSMUSG00000029501	MGI:1261856	Ankle2	2	37	37	23	23	1	1
ENSMUSG00000029502	MGI:96958	Golga3	13	241	261	108	132	0.479354	0.895582
ENSMUSG00000029504	MGI:1916913	Ddx51	3	66	57	36	37	0.657475	0.964728
ENSMUSG00000029505	MGI:1276124	Ep400	2	53	51	31	29	1	1
ENSMUSG00000029513	MGI:1336167	Prkab1	3	86	105	37	33	0.267116	0.7806
ENSMUSG00000029534	MGI:1927450	St7	2	41	48	29	27	0.608866	0.946788
ENSMUSG00000029535	MGI:1916326	Triap1	2	76	72	54	61	0.534616	0.919582
ENSMUSG00000029547	MGI:1915760	Ints1	13	577	407	165	124	0.684	0.97385
ENSMUSG00000029554	MGI:1341857	Mad1l1	2	53	61	30	26	0.417375	0.88341
ENSMUSG00000029613	MGI:1353448	Eif2ak1	6	130	128	52	48	0.814393	1
ENSMUSG00000029624	MGI:1919049	Ptcd1	6	116	114	32	27	0.662335	0.966501
ENSMUSG00000029634	MGI:1921382	Rnf6	3	135	205	54	91	0.684268	0.97385
ENSMUSG00000029641	MGI:1916145	Rasl11a	3	28	28	16	10	0.352794	0.851548
ENSMUSG00000029647	MGI:1919837	Pan3	3	41	32	33	32	0.608581	0.946774
ENSMUSG00000029661	MGI:88468	Col1a2	2	1564	1532	808	895	0.0432394	0.402033
ENSMUSG00000029701	MGI:2655711	Rbm28	26	791	829	483	531	0.574875	0.9319
ENSMUSG00000029705	MGI:88568	Cux1	5	273	190	112	113	0.0270142	0.334996
ENSMUSG00000029710	MGI:104757	Ephb4	7	230	205	60	83	0.0265951	0.333409
ENSMUSG00000029729	MGI:1921820	Zkscan1	9	65	54	37	51	0.0915261	0.529886
ENSMUSG00000029822	MGI:1918970	Osbpl3	5	82	60	25	24	0.504655	0.907565
ENSMUSG00000029992	MGI:95698	Gfpt1	2	56	55	39	31	0.542311	0.922976
ENSMUSG00000029993	MGI:1913290	Nfu1	3	124	96	93	58	0.335714	0.83322
ENSMUSG00000029994	MGI:88030	Anxa4	8	226	315	126	202	0.354262	0.851548
ENSMUSG00000029998	MGI:1914131	Pcyox1	9	458	388	166	152	0.597819	0.943303
ENSMUSG00000030019	MGI:2141676	Fbxl14	2	38	36	63	56	0.882615	1
ENSMUSG00000030029	MGI:107935	Lrig1	14	327	237	139	106	0.757193	1
ENSMUSG00000030084	MGI:107685	Plxna1	16	1429	1426	138	158	0.272004	0.781027
ENSMUSG00000030126	MGI:2442368	Tmcc1	8	83	56	51	47	0.28726	0.795294
ENSMUSG00000030138	MGI:2446132	Bms1	2	69	57	49	52	0.353713	0.851548
ENSMUSG00000030188	MGI:1913691	Magohb	2	68	63	77	63	0.627726	0.954005
ENSMUSG00000030199	MGI:109336	Etv6	28	805	528	382	245	0.842968	1
ENSMUSG00000030201	MGI:1298218	Lrp6	43	675	508	294	317	0.000383096	0.0375982
ENSMUSG00000030203	MGI:1917936	Dusp16	16	178	112	123	137	0.00110297	0.0688854
ENSMUSG00000030204	MGI:1915005	Ddx47	4	221	199	189	186	0.569661	0.931358
ENSMUSG00000030207	MGI:1921775	8430419L09Rik	5	39	34	19	7	0.105647	0.556073
ENSMUSG00000030208	MGI:107941	Emp1	14	8798	11862.5	3556	4407.5	0.00160085	0.0843849
ENSMUSG00000030213	MGI:1858965	Atf7ip	11	170	135	40	42	0.264639	0.779617
ENSMUSG00000030216	MGI:1891823	Wbp11	4	324	194	128	89	0.406061	0.877245
ENSMUSG00000030218	MGI:96976	Mgp	4	689	326	457	291	0.00338995	0.129383
ENSMUSG00000030220	MGI:101940	Arhgdib	3	807	414	349.5	210	0.148724	0.638975
ENSMUSG00000030243	MGI:103021	Recql	7	100	70	50	36	1	1
ENSMUSG00000030245	MGI:1914214	Golt1b	11	559	461	399	388.5	0.0790115	0.503533
ENSMUSG00000030246	MGI:96763	Ldhb	7	517	465	294	384	0.000217748	0.0249322
ENSMUSG00000030255	MGI:1353511	Sspn	12	117	57	32	45	0.000165479	0.021565
ENSMUSG00000030259	MGI:1918573	Rassf8	14	307	304	199	191	0.845864	1
ENSMUSG00000030268	MGI:104861	Bcat1	5	563	860	294	388	0.129342	0.595561
ENSMUSG00000030269	MGI:1916075	Mtmr14	3	62	61	65	73	0.621165	0.953588
ENSMUSG00000030271	MGI:1097693	Ogg1	3	61	57	39	31	0.651197	0.96173
ENSMUSG00000030272	MGI:1098535	Camk1	2	62	52	34	43	0.185848	0.693899
ENSMUSG00000030282	MGI:1337124	Cmas	8	329	350	321	319	0.544845	0.923167
ENSMUSG00000030291	MGI:1347064	Med21	2	78	89	63	58	0.404039	0.876488
ENSMUSG00000030301	MGI:1914265	Ccdc91	14	161	196	134	101	0.00552416	0.166918
ENSMUSG00000030330	MGI:107307	Ing4	2	37	33	37	30	0.86423	1
ENSMUSG00000030339	MGI:104875	Ltbr	2	183	144	84	118	0.00170323	0.0843849
ENSMUSG00000030341	MGI:1314884	Tnfrsf1a	2	295	267	148	200	0.00412973	0.146244
ENSMUSG00000030346	MGI:1098224	Rad51ap1	6	27	39	14	21	1	1
ENSMUSG00000030352	MGI:1924558	Tspan9	4	178	239	38	32	0.0905079	0.529633
ENSMUSG00000030353	MGI:106907	Tead4	3	33	35	10	13	0.809966	1
ENSMUSG00000030397	MGI:1920955	Mark4	6	330	237	78	78	0.0690435	0.478314
ENSMUSG00000030400	MGI:95413	Ercc2	13	343	198	186	103	0.820309	1
ENSMUSG00000030407	MGI:1914619	Qpctl	16	395	467	200	243	0.86026	1
ENSMUSG00000030409	MGI:94906	Dmpk	4	492	422	192	190	0.2468	0.754906
ENSMUSG00000030410	MGI:94907	Dmwd	6	440	412	212	204	0.857559	1
ENSMUSG00000030421	MGI:1342294	C80913	9	109	114	81	91	0.761017	1
ENSMUSG00000030423	MGI:1913411	Pop4	7	564	76	467	91	0.0296902	0.346896
ENSMUSG00000030447	MGI:1338801	Cyfip1	7	611	652	216	262	0.237376	0.749191
ENSMUSG00000030452	MGI:1913918	Nipa2	3	57	55	40	48	0.478057	0.895582
ENSMUSG00000030499	MGI:2385276	Kctd15	7	231	235	122	117	0.750424	1
[truncated: 1,310 more rows]

## Sheet: B6xNZO ASE
Ensembl	ID	Symbol	# informative SNPs	Control		TM		Fisher's exact test
[truncated: 2,911 more rows]

[truncated: 1 more sheets: B6xWSB ASE]
